# Supplementary material for: Experimental strategies to improve drug-target identification in mass spectrometry-based thermal stability assays
Source: Commun Chem. 2023 Apr 6;6:64. doi: 10.1038/s42004-023-00861-1 (PMC10079678; doi:10.1038/s42004-023-00861-1)
Supplement: Supplementary file 3 — Supplementary Data file 1 [file 42004_2023_861_MOESM3_ESM.xlsx]

## Sheet: Results
Protein_ID	norm_rel_fc_126_DMSO_1	norm_rel_fc_127L_DMSO_1	norm_rel_fc_127H_DMSO_1	norm_rel_fc_128L_DMSO_1	norm_rel_fc_128H_DMSO_1	norm_rel_fc_129L_DMSO_1	norm_rel_fc_129H_DMSO_1	norm_rel_fc_130L_DMSO_1	norm_rel_fc_130H_DMSO_1	norm_rel_fc_131L_DMSO_1	norm_rel_fc_126_DMSO_2	norm_rel_fc_127L_DMSO_2	norm_rel_fc_127H_DMSO_2	norm_rel_fc_128L_DMSO_2	norm_rel_fc_128H_DMSO_2	norm_rel_fc_129L_DMSO_2	norm_rel_fc_129H_DMSO_2	norm_rel_fc_130L_DMSO_2	norm_rel_fc_130H_DMSO_2	norm_rel_fc_131L_DMSO_2	norm_rel_fc_126_MEKi_1	norm_rel_fc_127L_MEKi_1	norm_rel_fc_127H_MEKi_1	norm_rel_fc_128L_MEKi_1	norm_rel_fc_128H_MEKi_1	norm_rel_fc_129L_MEKi_1	norm_rel_fc_129H_MEKi_1	norm_rel_fc_130L_MEKi_1	norm_rel_fc_130H_MEKi_1	norm_rel_fc_131L_MEKi_1	norm_rel_fc_126_MEKi_2	norm_rel_fc_127L_MEKi_2	norm_rel_fc_127H_MEKi_2	norm_rel_fc_128L_MEKi_2	norm_rel_fc_128H_MEKi_2	norm_rel_fc_129L_MEKi_2	norm_rel_fc_129H_MEKi_2	norm_rel_fc_130L_MEKi_2	norm_rel_fc_130H_MEKi_2	norm_rel_fc_131L_MEKi_2	meltPoint_DMSO_1	slope_DMSO_1	plateau_DMSO_1	R_sq_DMSO_1	meltPoint_DMSO_2	slope_DMSO_2	plateau_DMSO_2	R_sq_DMSO_2	meltPoint_MEKi_1
A0A075B6Y3											0.999916	1.17867	1.10567	1.03018	0.956116	0.684002	0.501145	0.402587	0.285877	0.521002	0.999916	1.1792	0.923289	0.897783	0.888479	0.674227	0.529345	0.386962	0.240594	0.463643															55.3555	-0.108576	0.406022	0.922067	56.0583
A0A087X1C5											0.999916	1.07651	1.12648	1.00121	1.05562	0.927414	0.847926	0.587808	0.272964																										59.93	-0.0964154	0.104186	0.956227
A0A0B4J1V1	0.999916	0.964633	0.848558	0.810207	0.633288	0.244961	0.476664	0.362487	0.144409												0.999916	1.30178	1.3457	0.768807	0.603203	0.68197	0.690506	0.582736	0.187266												51.6843	-0.057133	0.19355	0.901519					57.9038
A0A0B4J2D5	0.999916	0.975284	0.991472	1.03685	1.05752	0.700809	0.864211	0.790581	0.728059	2.72281	0.999916	1.04925	1.06023	1.06794	1.07606	0.913581	0.796562	0.75526	0.812883	1.802	0.999916	1.02866	1.03649	1.00951	0.988683	0.918107	0.846508	0.791546	0.738412	2.2994	0.999916	1.03751	1.00028	1.06679	0.957417	0.856653	0.782424	0.679194	0.675599	2.429		0.10967	1.5	0.384813		0.161765	1.5	0.636593
A0A0B4J2E0	0.999916	0.926738	1.1574	0.925117	0.73051	0.548938	0.294183	0.347368	0.140402		0.999916	1.17406	1.21618	1.18709	0.894154	0.474445	0.469933	0.0817153	0.227226		0.999916	1.00808	0.99509	0.843344	0.531055	0.542699	0.239353	0.158872	0.186967	0.315538	0.999916	1.00323	1.36592	1.019	0.647443	0.528622	0.21294	0.153179	0.262148		53.3216	-0.0837014	0.183192	0.948293	53.4743	-0.12633	0.199872	0.886576	51.4674
A0A0J9YXQ4																															0.999916		0.995176
A0A0U1RRE5	0.999916	1.41374	1.34184	1.20058	1.53299	1.09617	0.371824	0.942323	1.35332	1.84701	0.999916	0.93005	0.92807	0.848893	0.858645	0.944442	0.915281	0.739956	1.00419	2.79466	0.999916	1.21796	0.525412	2.37982	1.37069	1.17407	1.25078	0.860394	1.55706	2.91334	0.999916	0.963531	1.06843	1.19524	1.12381	0.934057	0.773412	0.746779	0.944444	3.70581		0.47594	1.5	0.197741		0.456129	1.5	0.445481
A0A0U1RRL7																					0.999916	1.96429	2.1516	1.56977	1.5247	2.08692	0.813538	0.680605
A0AVT1	0.999916	0.98561	0.935512	0.741281	0.36929	0.24276	0.111339	0.0500326	0.0500573		0.999916	1.02519	0.949766	0.798469	0.416526	0.276168	0.181244	0.12224	0.0771106	0.014902	0.999916	1.00814	0.984233	0.748453	0.306267	0.17761	0.097495	0.0194189	0.0154557		0.999916	0.986192	0.938545	0.778279	0.349263	0.170208	0.11552	0.0340465	0.0461425	0.0348639	49.1413	-0.108171	0.0491419	0.996381	49.7707	-0.100716	0.06898	0.991704	48.7686
A0FGR8	0.999916	1.13313	1.00908	0.763637	0.516109	0.315449	0.135657	0.0756615	0.0648736		0.999916	0.957775	0.896253	0.726814	0.43257	0.244574	0.0990625	0.0132045	0.0305946		0.999916	1.03209	0.884426	0.694224	0.410369	0.231131	0.0949615	0.0200704	0.0139305		0.999916	0.944908	0.941086	0.680339	0.466182	0.264801	0.105798	0.0239634	0.028935		50.2998	-0.100522	0.0520366	0.981455	49.3859	-0.0935467	0	0.998153	49.1358
A0JLT2	0.999916	1.16885	0.782936	0.969969	0.413346	0.422459															0.999916	1.67136	1.56499	0.965146	0.876527	0.374435	0.701732		0.41181												47.8934	-0.765206	0.417901	0.847731					51.2138
A0JNW5																															0.999916	0.703475	0.970053	0.625681	0.308105	0.120142	0.138072	0.10369
A1A4S6
A1L0T0	0.999916	1.01683	1.12301	0.978578	0.86738	0.891382	0.479338	0.320597	0.158765		0.999916	0.917101	0.987431	0.941516	0.936688	0.704044	0.39076	0.376321	0.177749		0.999916	1.37649	1.23896	1.19901	1.14073	0.78262	0.407782	0.441486	0.163094		0.999916	1.00623	1.02118	0.864429	0.847409	0.573069	0.315943	0.183968	0.120036		56.2814	-0.10512	0.134713	0.965578	55.2687	-0.0899303	0.194673	0.973507	55.168
A2RRD8	0.999916	0.976028	0.668583	0.778242	0.66714	0.796354	0.423605	0.358626	0.399183																																56.5749	-0.0284904	0	0.795634
A2RRP1	0.999916	1.3111	0.941019	0.350264	0.092446	0.0801121			0.0177571		0.999916	1.04994	0.77258	0.494901	0.271843	0.186711	0.034215	0.0527763	0.106294		0.999916	1.07796	0.734539	0.567789	0.353133	0.159491	0.20425				0.999916	0.930317	0.679823	0.477007	0.287257	0.174466	0.0619202	0.0649594	0.0295928		46.4151	-0.273512	0.0566764	0.940901	47.073	-0.107342	0.0680809	0.986009	47.4979
A2RU49																															0.999916
A2RU67	0.999916	1.40037	1.91078	1.27192	1.45472	1.42207	0.765565	0.514219	0.303728												0.999916	0.525957	0.668194	0.473498	0.454744				0.186527												58.6185	-0.148595	0.326182	0.301866					46.7163
A2RUS2											0.999916	0.907439	1.85288	0.580921	0.22657	0.255261																													47.0845	-1.01033	0.240915	0.598382
A2VCK2	0.999916	0.975497	0.98493	0.937612	0.828885	0.704339	0.248347		0.0204574		0.999916	0.75038	1.28062	1.06519	1.04338	0.878011	0.317754	0.0569677																							54.1125	-0.122555	0	0.985699	55.1204	-0.227407	0.0274142	0.876238
A2VDF0	0.999916	0.453686		1.12922				0.43289																																	61.6789	-0.018739	0	0.179211
A2VDJ0																															0.999916								0.303875
A3KMH1											0.999916	0.448181	0.756237	0.611703	0.524284	0.356735	0.386659	0.615212	0.341134		0.999916	0.908538		0.788824			0.695604		0.37352		0.999916		0.720342		0.57191	0.817828			0.172485						49.4607	-0.0393907	0.421725	0.53863	60.0352
A3KN83	0.999916	0.867735	1.06679	0.740009	0.45633	0.308561	0.11585	0.067592	0.233741		0.999916	0.69451	0.835549	0.735139	0.302592	0.525924	0.215074		0.0924946												0.999916	1.05456	0.911879	0.78545	0.525732	0.414956	0.158313		0.156991	0.18344	49.6061	-0.113524	0.140153	0.95609	49.6523	-0.0467394	0	0.841665
A4D161																															0.999916	2.87243	1.437	1.12383	1.1914
A4D1P6	0.999916	0.835368	1.46219	1.69343			0.857938		0.411794		0.999916	1.089		1.60205		0.324625					0.999916	0.816515	0.92997	1.21753	0.975362	0.818211	0.787155	0.344128	0.121021												57.5158	-0.281011	0.411784	0.329655	52.7994	-0.916509	0	0.55184	57.9357
A4D1U4
A4FU01											0.999916	1.00411	0.799779	0.754277	0.706092	0.374698	0.274799	0.10009																											51.5341	-0.0657897	0	0.96314
A5PLL7	0.999916	0.910771	1.53126	1.28001	1.61129		1.19868		0.117423												0.999916	1.82365	1.17568	1.10317	1.14574	0.526602	0.530222	0.185824	0.143611																				54.9086
A5PLN9	0.999916	1.02232	0.872684	0.622281	0.251051	0.394303																									0.999916	0.927843	0.950047	0.993256	0.588248	0.418143	0.18126		0.00568298		47.6745	-0.137774	0.3101	0.958192
A5YKK6	0.999916	1.11714	1.15336	0.808164	0.628006	0.391246	0.184603	0.0396672	0.10644		0.999916	1.10989	1.00038	0.956713	0.566395	0.387606	0.196641	0.0713626	0.0919956		0.999916	1.03064	0.940585	0.896352	0.529547	0.351144	0.219079	0.0995561	0.0525014	0.0504493	0.999916	0.878237	0.975507	0.814476	0.529077	0.298419	0.14912	0.0786365	0.0834306		51.4133	-0.103041	0.0553393	0.961853	51.3184	-0.108955	0.077498	0.980986	51.0092
A6NDG6	0.999916	0.815955	0.932793	0.973048	0.940247	0.757595	0.713725	0.616667	0.387952		0.999916	1.01891	1.05405	0.890778	1.01158	0.913012	0.787902	0.637185	0.558825	0.0333429	0.999916	1.0477	0.959817	0.957201	1.09322	0.886993	0.755155	0.611838	0.389905		0.999916	0.988397	1.07486	1.10723	1.04144	0.964377	0.804801	0.760709	0.441704		60.936	-0.0410037	0	0.871781	61.3915	-0.0700056	0	0.918745	60.5182
A6NDU8
A6NE01	0.999916	1.87083	1.79095	1.33965	0.842863	1.75802			0.714593																																63.4815	-0.47303	2.55528e-06	-0.484951
A6NED2	0.999916	0.82899	0.974104	0.714279	0.966422	0.776161	0.208771	0.137197													0.999916	1.73522	0.929812	0.826809	1.57571	0.90949	0.887605		0.00247898		0.999916	0.929752	0.914493	0.662782	0.537388	0.512758	0.289337				54.188	-0.242944	0.128835	0.862642					58.0556
A6NGH7																															0.999916	0.738321	0.769006	0.631479	0.385741	0.233639	0.13235
A6NGQ2
A6NHL2																					0.999916	0.60822	0.724578	0.727074	0.474033	0.733918		0.22784	0.145963		0.999916							0.474356											51.6447
A6NHR9	0.999916	1.17994	0.890087	0.456616	0.352478	0.371126	0.17663	0.0972755	0.0650887	0.0222369	0.999916	0.970206	0.671026	0.34702	0.213853	0.148623	0.0695169	0.0346673	0.0779666		0.999916	0.966052	0.564343	0.37107	0.25109	0.192803	0.137911	0.0795609	0.0578324		0.999916	0.796845	0.679334	0.363568	0.279963	0.219853	0.137233	0.0746757	0.0789108		48.1684	-0.0889151	0.0884023	0.931993	45.6997	-0.113817	0.0715955	0.993125	45.4375
A6NHX0	0.999916	1.01421	2.21331	1.92228	0.948982	0.675097	1.254														0.999916	1.26305	1.13711	1.37653	1.05119	0.977946	0.667317	0.167858			0.999916	0.972114	1.12679	0.570316	0.870294	0.606421	0.556495					0.60595	1.40274	0.11726					56.7285
A6NIH7	0.999916	1.08533	1.14125	1.24155	0.640109	0.606144	0.187174	0.192051	0.292221		0.999916	1.01634	0.853087	0.931841	0.624476	0.330185	0.448719	0.255371	0.265274		0.999916	1.41813	0.738466	0.735715	0.546349	0.585898			0.0331688		0.999916	0.968485	0.819193	0.582148	0.337025	0.560979	0.237916		0.179263		52.7647	-0.119115	0.216562	0.884717	51.2866	-0.104544	0.294213	0.947715	52.0794
A6NIN4	0.999916	0.998519	1.10579	0.895642	0.724274	0.401853	0.0597836	0.0303546																																	51.8729	-0.133694	0	0.984309
A6NJ78
A6NKD9
A6NKF1
A6NKL6																					0.999916	1.45466	1.25388	1.5914	0.666681	0.265842	0.100378	0.15856																					50.245
A6NLJ0																					0.999916	0.669878	0.676949	0.831884	0.970082	0.864307	0.714137	0.388191	0.14178																				57.9313
A8CG34											0.999916				1.54161
A8MPP1											0.999916	0.335847	0.550978	0.445089	0.39483																0.999916		0.995437	0.75646											38.5726	-0.928302	0.431686	0.911906
A8MT69	0.999916	1.28964	0.541222	0.572311	0.561621	0.219447			0.373951		0.999916	1.08366	0.879806	0.890694	1.03041	0.512588	0.345714	0.201489	0.646738		0.999916	0.393269	0.642154	0.641074					0.234282		0.999916	0.881304	0.652681	0.650444	0.941395	0.283613	0.315618	0.34775	0.235698		44.0992	-0.811763	0.431832	0.793695	53.0303	-0.714109	0.397981	0.831775	47.7688
A8MTA8																					0.999916	1.00653	0.928302	0.942124	0.56086	0.814727	0.720303	0.362651	0.284181	0.411563																			58.3194
A8MVM7											0.999916	1.13118	1.14202	1.00901	0.90967	0.587547	0.236941	0.1733	0.0862016												0.999916	0.929263	1.01613	1.01717	0.72129	0.216209	0.0547416								53.6087	-0.144409	0.108472	0.973236
A8MW92																					0.999916	0.905295	1.19744	0.827498		0.693905		0.35106	0.227748		0.999916	1.08121	1.31805	0.861278	1.26121	1.12541	0.458977	0.228669	0.555501										56.0317
A9UHW6	0.999916	1.32968	1.30615	1.76267	1.22115	0.60243	0.455033				0.999916	0.954111	1.23664	0.906773	0.517398	0.271508	0.305189																								53.3032	-0.645253	0.455032	0.318651	50.0462	-0.178569	0.279893	0.927388
B0I1T2	0.999916	1.51696	1.41933	1.04637	0.57683	0.362778	0.1992	0.0852341	0.0904531	0.0263705	0.999916	0.980372	0.881255	0.644808	0.363835	0.242442	0.125156	0.0504501	0.0367217	0.0249154	0.999916	0.927484	0.708413	0.679162	0.368411	0.230255	0.12826	0.0399505	0.0223661	0.00792125	0.999916	0.65669	0.787943	0.614689	0.333125	0.203313	0.0968029	0.0286792	0.0272769		51.3253	-0.138793	0.0861649	0.835505	48.7171	-0.0892331	0.0231638	0.997819	48.3102
B2RBV5																															0.999916	0.616918		0.695345	1.03776		0.423224		0.27751
B2RTY4	0.999916	0.806545	0.587025	0.155591	0.265069				0.144286		0.999916	0.958061	0.585978	0.223823	0.238602	0.0858325		0.0883897													0.999916	0.499752	0.598688	0.221431	0.212658	0.220812					44.1637	-0.124587	0.155359	0.960524	44.6025	-0.159095	0.123676	0.986433
B7ZAP0											0.999916	0.953899	0.897295	0.95584	0.904771	0.524951	0.447308	0.256846	0.363517		0.999916	0.905013	0.908734	0.951357	0.925487	0.531321	0.455022	0.242085	0.296268		0.999916	1.06821	1.14706	1.05433	1.06865	0.72853	0.490444	0.134581	0.355671						53.5959	-0.119199	0.331024	0.960205	53.9417
C9JLW8	0.999916	0.86049	0.82493	0.740616	0.700148	0.686923	0.534454	0.566113	0.518227	2.2512	0.999916	0.940811	0.98074	0.785471	0.717444	0.727557	0.672177	0.573326	0.67644	1.45391	0.999916	1.28059	1.10805	1.0329	0.984647	0.776519	0.754447	0.655062	0.600644	2.30393	0.999916	1.07196	1.00782	1.05953	0.818891	0.696995	0.632611	0.603912	0.590225	2.24193		0.113557	1.5	0.276291		-0.28032	0.800904	0.104017
E9PQ53	0.999916	1.10086	1.01976	1.08874	1.07999	0.777003	0.577217	0.581572	0.262309												0.999916	0.85628	0.898727	0.932228	0.877232	0.917672	0.601345	0.41638	0.152246		0.999916	1.14237	0.987626	0.87622	0.817769	0.835484	0.692687	0.422185	0.249353		58.3612	-0.0692987	0.218174	0.909212					57.6771
E9PRG8											0.999916	1.33613	1.07585	1.03937			0.836403				0.999916	0.990172	0.756423	0.95296	0.853524	0.784942	0.48351	0.283897	0.253491		0.999916	0.636271	1.26616	0.796377	1.03927	1.1957	0.55405	0.472072							56.8013	-0.502032	0	0.0782617	56.0824
G9CGD6	0.999916	1.20771	0.948617	0.773893	0.523014	0.102799																																			49.7231	-0.13641	0	0.93024
L0R6Q1	0.999916	0.868583	0.864208	0.918965	0.959693	0.831135	0.682352	0.683482	0.685373	3.09232	0.999916	1.01902	1.09941	1.04771	1.14435	0.971235	0.953571	0.860786	0.925494	2.53061	0.999916	1.02234	0.993096	0.984614	1.06986	0.952422	0.871112	0.753309	0.834686	2.91195	0.999916	1.07855	1.07887	1.06862	1.14976	0.998307	0.846401	0.856698	0.878275	3.15679		0.122917	1.5	0.342045		0.20439	1.5	0.469065
L0R819	0.999916	1.46288	1.01566	1.02193	0.861239	0.767413	0.973528	0.724865	0.786336	3.12984	0.999916	1.42961	1.63469	0.857386	0.853817	1.11543	0.99853	0.524618			0.999916	1.22335	1.14016	1.234	1.01883	0.827956	0.936319	0.819157	0.6319	2.96438	0.999916	0.82919	0.672432	0.54544	0.359065	0.671052	0.385078	0.321638	0.269979	2.34423		0.105622	1.5	0.291888	59.0481	-0.5122	0.00409283	0.241518
O00115	0.999916	1.15085	0.985901	0.991692	0.794409	0.721445	0.716234	0.552161	0.545681	1.56983	0.999916	0.933403	0.89508	0.935822	0.835572	0.683566	0.618918	0.4882	0.624903	1.17785	0.999916	1.17889	0.995977	0.990602	0.806191	0.679221	0.520606	0.516164	0.4789	1.81305	0.999916	1.21948	1.16036	1.0352	0.909459	0.822211	0.656163	0.47834	0.54185	2.4443		-0.240926	0.816627	0.124756		-0.0499945	0.720097	0.245809
O00116	0.999916	0.959666	1.02371	0.91321	0.835437	0.584511	0.237452	0.0567955	0.0656262		0.999916	1.02766	1.03238	1.01226	0.805032	0.591752	0.179445	0.0864747	0.0639098		0.999916	0.968743	0.929608	0.957828	0.805524	0.528862	0.174121	0.0641165	0.0556074		0.999916	0.96214	0.998784	0.989119	0.818672	0.551375	0.108212	0.0206884	0.0311083		53.4659	-0.116474	0.00995508	0.993003	53.3186	-0.130237	0.0340317	0.992195	52.9675
O00139	0.999916	1.10589	1.09374	1.04243	0.509217	0.285994	0.252325	0.159831	0.0813317		0.999916	1.06366	0.889506	0.821606	0.485082	0.267261	0.123024	0.0320086	0.0884576		0.999916	0.9728	0.7867	0.749184	0.426461	0.282795	0.12993	0.0548164	0.0726571		0.999916	0.702838	0.888307	0.807968	0.582754	0.367305	0.196673	0.194376	0.24032	0.553429	50.0729	-0.276669	0.190297	0.969492	50.0237	-0.104753	0.0439624	0.990558	49.3851
O00142																															0.999916		0.789813	0.42887	0.467547	0.37511			0.293574
O00148	0.999916	0.970593	0.690131	0.393721	0.137594	0.142005	0.0748516	0.0224929	0.0297705		0.999916	1.02114	0.728476	0.443153	0.256907	0.170834	0.0792588	0.0229257	0.041305		0.999916	1.01882	0.811041	0.53775	0.264578	0.225358	0.122716	0.0598864	0.0602055		0.999916	1.0608	0.802835	0.547943	0.24523	0.143888	0.140099	0.0429541	0.0815954		45.8823	-0.117192	0.0449378	0.994055	46.6815	-0.100776	0.0439615	0.989702	47.4566
O00151	0.999916	0.946215	0.938494	0.948707	0.805453	0.794927	0.526386	0.37848	0.300696	0.951922	0.999916	0.981067	0.995857	0.939784	0.901286	0.76875	0.5316	0.452271	0.376786	0.589054	0.999916	1.02688	1.06215	1.02817	0.944982	0.757424	0.519312	0.400237	0.367667	0.819274	0.999916	1.0134	1.03682	1.0215	0.90362	0.7237	0.540695	0.435233	0.350979	0.906897		-0.0604527	0.541668	0.535946	57.8534	-0.0801078	0.463664	0.943933
O00154	0.999916	0.987602	1.03732	1.03061	1.03557	0.960251	0.91952	0.812204	0.672985	0.0621802	0.999916	1.02677	1.00898	1.03441	1.08163	1.01803	0.935994	0.922884	0.922918	0.0966731	0.999916	0.952554	1.0151	1.00686	1.07998	0.990229	0.836944	0.774446	0.668409	0.119156	0.999916	1.02428	1.01156	0.994318	1.04274	0.976931	0.849571	0.839204	0.68818	0.159346	63.7675	-0.159952	0	0.950061	65.0404	-0.293284	0	0.974743	63.3717
O00159																					0.999916	0.839229	0.362695	0.678126					0.0818475		0.999916	0.209797	0.819626	0.334466															46.9007
O00161	0.999916	1.02755	0.983747	0.968414	0.960396	0.759365	0.691091	0.565577	0.466955	1.8107	0.999916	1.03329	1.0174	0.897019	1.10579	0.897868	0.657438	0.616512	0.744819	1.1664	0.999916	1.00834	1.00043	1.0151	0.93326	0.737956	0.638094	0.569411	0.446145	1.19795	0.999916	1.05994	1.07188	1.02448	1.05344	0.897499	0.744059	0.544407	0.513587	1.28979		0.443614	1.5	0.408139		-0.240243	0.796291	0.322016
O00165	0.999916	1.02847	1.11593	0.971504	0.520861	0.368631	0.239879	0.0402866	0.0345342		0.999916	0.997404	0.894262	0.747094	0.319092	0.310818	0.127448		0.0167735		0.999916	0.670296	0.707718	0.865314	0.278751	0.185368	0.0604029				0.999916	0.855642	0.835598	0.684392	0.5105	0.172218	0.220457	0.0969295	0.0753031		51.2223	-0.110283	0.0524995	0.966734	49.1383	-0.0942047	0.0383356	0.979478	48.1058
O00170	0.999916	0.920205	0.893175	0.731015	0.381677	0.225048	0.107785	0.0328263	0.0718225	0.012622	0.999916	0.961841	0.94853	0.681761	0.378272	0.264881	0.122353	0.0412151	0.0810089	0.0162063	0.999916	1.02557	0.919404	0.727319	0.376984	0.257848	0.12254	0.016152	0.0481386		0.999916	0.998433	0.981387	0.80916	0.379212	0.26314	0.128056	0.0395676	0.0742186	0.0126427	49.0775	-0.096496	0.0231111	0.994528	49.0711	-0.0960439	0.0386392	0.993564	49.205
O00178	0.999916	1.26613	1.06646	1.11305	0.792688	0.466802	0.251135		0.192857		0.999916	0.939404	1.24899	0.862069	0.66707	0.302168			0.260557		0.999916	0.796683	0.912923	0.916583	0.52559	0.164724	0.146689	0.0591642	0.192975		0.999916	0.697242	1.05319	0.961509	0.787432	0.205549			0.295836		52.589	-0.140293	0.198704	0.920942	51.0305	-0.140678	0.243341	0.905812	50.0832
O00182	0.999916	0.846628	0.879872	0.646723	0.456469	0.248794	0.104496	0.0134284	0.0564283		0.999916	1.05013	0.878486	0.658457	0.458156	0.252142	0.0925054	0.0127345	0.0863067		0.999916	1.04684	0.890146	0.787725	0.438553	0.238957	0.0852091	0.0430348	0.0281741		0.999916	0.847064	0.872566	0.575985	0.318001	0.184782	0.0828632	0.0526731	0.01734		49.005	-0.0788657	0	0.985181	49.2119	-0.0901326	0.0183699	0.98916	49.6302
O00186	0.999916	1.14073	0.859243	0.575187	0.545447	0.236314			0.223415		0.999916	0.460121	1.36457	0.333117	0.118785	0.133708	0.275211	0.176626			0.999916	1.31716	1.14359	0.721179	0.26236	0.144036			0.0747383		0.999916	1.3979	1.13122	0.29493	0.541458	0.216249	0.266922		0.148991		48.9384	-0.0854352	0.213474	0.930969	46.8094	-1.10208	0.176082	0.698924	48.2732
O00193	0.999916	0.881197	0.863891	0.924554	0.863426	0.825585	0.776578	0.736484	0.798143	3.80579	0.999916	0.926945	0.935268	0.857599	0.909661	0.967622	0.860394	0.894945	0.957972	2.93245	0.999916	1.00831	1.04419	1.04245	0.942506	0.896298	0.859955	0.742143	0.745618	2.95995	0.999916	0.989425	0.951344	1.03484	0.930123	0.881897	0.938744	0.886136	0.858844	3.59198		0.170341	1.5	0.283719		0.261077	1.5	0.41586
O00217	0.999916	0.959786	0.972271	1.01035	0.821347	0.342173	0.0885648		0.00725497		0.999916	0.95563	0.985433	0.951219	0.763417	0.337684	0.0950056		0.0329376		0.999916	0.942604	1.02236	0.973042	0.786541	0.387375	0.125996	0.009819	0.000378483		0.999916	1.0563	1.04383	0.962193	0.726319	0.430926	0.157815		0.0188989		52.0762	-0.178097	0.0132852	0.99749	51.8283	-0.151669	0.0241461	0.998091	52.2017
O00221	0.999916	0.506522	0.462862	0.462834							0.999916	0.67602	1.32277	0.477028	0.6457				0.0598493		0.999916	0.861553	0.43091	0.395322	1.2691				0.198421												41.0692	-0.355995	0.462828	1	50.7417	-0.0718168	0.0117549	0.626447	55.6386
O00231	0.999916	0.982101	0.93754	0.858199	0.615264	0.540501	0.310915	0.0311915	0.0330566	0.0138074	0.999916	1.00245	0.960405	0.852808	0.630009	0.543803	0.350685	0.0421901	0.0419787		0.999916	1.03345	0.962945	0.840225	0.626956	0.537037	0.327739	0.046294	0.0378005		0.999916	0.975961	0.928931	0.836563	0.616729	0.533292	0.321473	0.058714	0.0300171		52.3802	-0.0783527	0	0.981389	52.6357	-0.0761011	0	0.976474	52.4994
O00232	0.999916	1.0005	1.00203	0.828036	0.607467	0.475441	0.299981	0.0265793	0.0186993		0.999916	1.00523	0.992543	0.84918	0.636599	0.544476	0.302833	0.0104066	0.030466	0.00415038	0.999916	0.972011	0.921962	0.837905	0.615866	0.526214	0.299557	0.0458389	0.0313327	0.00332322	0.999916	0.971931	0.958899	0.815495	0.614783	0.526207	0.301113	0.0116228	0.0256949	0.00580652	52.0026	-0.0811495	0	0.982023	52.4849	-0.0837955	0	0.980697	52.2148
O00233	0.999916	1.00005	1.02434	0.900972	0.788816	0.866631	0.606897	0.479202	0.45041	1.33187	0.999916	0.996492	1.0108	0.975103	0.901941	0.805762	0.677561	0.596176	0.610024	1.1141	0.999916	1.00305	0.98967	0.975453	0.910072	0.759433	0.694921	0.544489	0.505289	1.40725	0.999916	1.04323	1.03868	1.05073	0.867889	0.777255	0.603331	0.550683	0.559128	1.54485		-0.0440349	0.741484	0.200655		-0.0528725	0.753706	0.406672
O00244	0.999916	0.778948	0.777592	0.737807	0.762813	0.803043	0.632269	0.55599	0.564864	2.07117	0.999916	1.06346	1.04408	1.10842	0.937442	0.930187	0.676824	0.684256	0.525418	0.896786	0.999916	1.06667	1.08585	1.00747	0.965468	0.888547	0.690475	0.648704	0.715467	2.29656	0.999916	0.972476	1.02353	1.0303	1.05588	0.723883	0.635154	0.575928	0.684735	2.57103		0.109246	1.5	0.27624		-0.356996	0.695821	0.729211
O00255
O00257	0.999916	1.01193	0.923978	1.91728	0.970343		0.714188	0.680915			0.999916	0.886161	0.574615	0.710941	0.259022	0.213502															0.999916	0.987849	0.690038	0.860532	0.453975	0.343281			0.199058			-0.08712	0.679709	0.172459	47.3849	-0.065	0	0.876759
O00258																															0.999916	1.55329	1.27746	1.05716	0.765084	1.35563		0.659434
O00264	0.999916	0.954619	0.969307	0.971264	0.812625	0.616963	0.39161	0.299819	0.320219	1.02581	0.999916	1.02648	0.967623	0.919513	0.841758	0.56464	0.359835	0.312622	0.365777	0.738971	0.999916	1.05558	1.0446	0.950382	0.759033	0.578836	0.369602	0.25559	0.303422	0.592007	0.999916	0.88462	1.00839	1.05836	0.819341	0.60718	0.445153	0.319476	0.383702	0.892151		-0.103764	0.516178	0.547807	53.8549	-0.115619	0.446195	0.826712	53.401
O00267	0.999916	0.942283	0.952219	0.80272	0.417239	0.216696	0.136539	0.0275994	0.0507658	0.0586567	0.999916	1.00651	1.02855	0.873138	0.447584	0.166803	0.0680143	0.0235391	0.058436		0.999916	0.876356	0.897217	0.728028	0.411234	0.176381	0.092446	0.0202698	0.0440269		0.999916	1.00545	0.996693	0.812286	0.382081	0.211081	0.099094	0.00750376	0.0575173		49.5347	-0.116808	0.0496993	0.995308	49.7402	-0.161696	0.0460461	0.998014	49.0751
O00268
O00273	0.999916	1.01091	0.984549	1.00692	0.889913	0.72801	0.44402	0.392811	0.237476	0.251683	0.999916	0.998728	1.02827	1.07407	0.879084	0.706646	0.503374	0.342149	0.224091	0.274965	0.999916	1.04286	1.08525	0.944348	0.930043	0.686407	0.556067	0.308485	0.200829	0.269261	0.999916	1.06378	0.977431	0.974434	0.913131	0.698526	0.494822	0.256466	0.205589	0.55716	55.7254	-0.0814059	0.239324	0.99305	55.7538	-0.0835813	0.238641	0.986602	55.9687
O00287	0.999916	1.01426	1.46075	1.25019	0.866603	0.462298	0.204648	0.391835	0.321762		0.999916	0.864578	0.883199	0.640463	0.690007	0.691473	0.563048	0.19671	0.467405		0.999916	1.25589	0.372149	0.7487	0.67674	0.763298	0.191794		0.488818		0.999916	1.18376	0.968279	1.16261	1.0813	0.767037	0.660239	0.207273	0.107607		52.4869	-0.184817	0.30934	0.812297	55.9443	-0.0299736	0.149669	0.782189	54.5352
O00291																					0.999916	0.777687	1.31172	0.809085	0.227096	0.171919	0.0647149		0.0562568																				48.4725
O00299	0.999916	0.928474	0.932893	0.912296	0.70389	0.331262	0.0534212	0.00483771	0.00741519		0.999916	1.0331	0.995207	0.980429	0.768976	0.360865	0.0655625	0.0102512	0.0135429		0.999916	1.0143	0.99202	0.976847	0.79097	0.393535	0.0672481	0.00111979	0.00981183		0.999916	1.04917	1.00469	0.963774	0.762764	0.335072	0.0576999	0.00810028	0.00969413		51.4888	-0.137973	0	0.992373	51.9569	-0.158199	0	0.998648	52.1617
O00300											0.999916	0.828871	0.374063	1.14827		0.464749			0.474775																										59.4413	-0.0206676	0.210842	0.272267
O00303	0.999916	1.03945	0.958332	0.630543	0.195815	0.127114	0.0710582	0.0150276	0.0237564		0.999916	0.970993	0.881811	0.562223	0.174415	0.14704	0.0665035	0.0120599	0.0316579		0.999916	0.980488	0.859043	0.589404	0.217943	0.125158	0.0762742	0.0207768	0.0210708		0.999916	0.927912	0.862772	0.567316	0.198806	0.141629	0.0733192	0.0147678	0.0165499	0.0121373	47.7926	-0.169467	0.0464513	0.995892	47.3543	-0.138322	0.0404884	0.99535	47.5651
O00308
O00311
O00322											0.999916	0.777164	0.838939	0.860848	0.703133	0.407942																													52.9276	-0.0455512	0	0.755989
O00330	0.999916	1.08834	0.989942	0.807619	0.779197	0.481363	0.33372	0.160591	0.252714	0.542305	0.999916	0.919416	0.775252	0.820708	0.529472	0.44268	0.179809	0.0970167	0.151696		0.999916	0.934657	1.08363	0.916154	0.728756	0.468377	0.202194	0.106288	0.0896198		0.999916	1.13723	0.934009	0.997276	0.669617	0.496539	0.326574	0.203065	0.0910888		52.5898	-0.0904373	0.310618	0.89027	50.8544	-0.0615184	0	0.964483	52.4345
O00399	0.999916	0.989538	1.04046	0.996119	0.782697	0.672797	0.543202	0.373653	0.182811		0.999916	1.00008	0.962964	0.976975	0.726509	0.702374	0.54602	0.372577	0.265528		0.999916	1.13212	1.137	1.1202	0.86394	0.791727	0.601555	0.413267	0.219455		0.999916	0.972278	1.07129	0.953691	0.890234	0.720184	0.57905	0.343814	0.224848		56.34	-0.0599368	0	0.982626	56.4976	-0.0510612	0.0829455	0.978668	57.3645
O00400											0.999916			1.01278					1.2759		0.999916	0.934763	0.796888	0.252435	0.422633	0.433909	0.372482	0.665904	0.17456																				44.3876
O00410	0.999916	1.00133	1.02326	1.01754	0.922129	0.789379	0.429725	0.0928839	0.0330474	0.0039925	0.999916	1.0122	1.00603	1.00455	0.983301	0.798431	0.451392	0.0766995	0.0345026		0.999916	0.998454	1.03787	0.978528	0.982386	0.807586	0.414405	0.0990047	0.0381902	0.0176318	0.999916	0.982735	0.993992	0.998531	0.927902	0.787126	0.433429	0.0978226	0.0407861	0.00824928	55.3113	-0.139097	0	0.997407	55.4585	-0.151306	0	0.997027	55.341
O00411	0.999916	1.34879	0.545298	0.468249		0.402447	0.345709		0.0778231	2.47517	0.999916		0.279193						0.0140172																							-0.412967	0.719118	0.0595349	43.234	-0.318921	0.0140171	1
O00422	0.999916	1.09666	0.929359	0.650719	0.405629	0.315403	0.221494	0.0540161	0.0480676		0.999916	0.910834	0.729104	0.46234	0.308638	0.260263	0.171841	0.0198162	0.0672804		0.999916	1.13962	0.878504	0.626317	0.364455	0.323355	0.259886	0.122045	0.0421655		0.999916	1.01438	0.938713	0.528409	0.347782	0.306549	0.206012	0.0809044	0.0158526		49.3741	-0.085436	0.0577231	0.975041	47.1063	-0.0728493	0.0395128	0.986427	48.897
O00425	0.999916	1.09123	0.708048	0.491983	0.341397	0.265919	0.0827551	0.0436812	0.0233521		0.999916	1.0128	0.875353	0.575278	0.31051	0.200951	0.0863474	0.0405172	0.172894		0.999916	1.06128	0.760336	0.585877	0.367056	0.291656	0.220189	0.0860831	0.0534489		0.999916	0.810931	0.825249	0.41226	0.168245	0.159799	0.0598727		0.198397		47.5491	-0.0821538	0.0227397	0.96554	47.8114	-0.113208	0.100164	0.989274	48.4264
O00429	0.999916	1.04654	0.979302	0.938739	0.764394	0.487032	0.146418	0.0988869	0.08656	0.0745396	0.999916	1.01292	0.988704	0.942743	0.732745	0.414245	0.130067	0.0128292	0.0533631		0.999916	0.986261	0.98905	0.991813	0.889366	0.510023	0.122751	0.0507299	0.0820452		0.999916	0.972786	1.02926	0.983989	0.815169	0.414544	0.139605	0.062062	0.0986024	0.0605517	52.5166	-0.120707	0.0609612	0.995253	52.0888	-0.125451	0.00635314	0.997427	52.9738
O00442	0.999916	1.12576	1.01744	1.03706	0.775133	0.4699	0.278094	0.102601	0.0568312		0.999916	0.935118	0.908885	0.844743	0.736084	0.515688	0.29482	0.115812	0.114373		0.999916	0.877922	0.792924	0.756435	0.778827	0.474934	0.306004	0.130191	0.0111237		0.999916	0.950736	0.876262	0.796425	0.64876	0.42721	0.27463	0.105707	0.0464259		52.9316	-0.112043	0.0532217	0.981559	52.8821	-0.0723907	0	0.988808	52.3147
O00471	0.999916	2.20763	1.25619	1.02216	0.212096				0.193532		0.999916	0.519573	0.818246	0.563186	0.066399	0.198768	0.0834814		0.0815376		0.999916	0.856915	0.435645	0.586569	0.650449	0.279738			0.0372262		0.999916	0.810208	0.750378	0.584809	0.297187				0.0150094		49.3472	-1.0235	0.193526	0.454314	45.7941	-0.0637998	0	0.800358	48.2748
O00472	0.999916	1.11621	0.788448	0.553573	0.884322	1.03488	0.248529	0.487796	0.333589		0.999916	0.734943	0.630293	0.613765	0.597482	0.436211	0.224196		0.172462	0.964234	0.999916	1.01649	0.658293	1.10356	0.753811	0.499826	0.685211	0.500436	0.464684												57.5185	-0.035183	0	0.537825	51.005	-0.0532668	0.475413	0.368718	60.1694
O00479	0.999916	0.858477	0.812012	0.905245	0.780175	0.603949	0.488462	0.354871	0.0477585		0.999916	0.871701	0.857823	0.842649	0.787556	0.656071	0.459221	0.342871	0.000671599		0.999916	1.06331	1.01961	1.0388	0.735675	0.7182	0.45886	0.415102	0.00954959		0.999916	0.878177	1.00806	0.933018	0.840202	0.744454	0.528789	0.320322	0.00528623		54.8955	-0.0552443	0	0.924097	54.826	-0.0604646	0	0.930175	55.7206
O00483	0.999916	1.07633	0.952724	1.07928	0.878342	0.688171	0.513485	0.416716	0.247447	0.73231	0.999916	0.973246	0.881514	0.768376	0.888222	0.535194	0.443787	0.295667	0.139438		0.999916	0.963015	0.794858	0.857105	0.778436	0.638923	0.424397	0.306994	0.204278	0.231033	0.999916	0.843405	1.02537	1.04836	0.869165	0.664377	0.452385	0.37787	0.187719	0.342017	56.4589	-0.093442	0.46635	0.815442	54.5752	-0.0550128	0	0.951453	54.9571
O00487	0.999916	1.03446	1.04344	0.910523	0.647915	0.452649	0.341888	0.033737	0.0470414		0.999916	0.999822	0.955423	0.824868	0.585307	0.560696	0.317539	0.0194674	0.0160762		0.999916	0.942358	0.931723	0.865455	0.64023	0.586689	0.352141	0.0702843	0.0397327	0.0632812	0.999916	1.03217	0.981705	0.861543	0.618669	0.55101	0.33265	0.0164692	0.0250242		52.4744	-0.0866248	0	0.979088	52.2517	-0.0759789	0	0.966231	52.9249
O00499
O00505	0.999916	1.05255	0.985805	0.962508	0.72733	0.414222	0.148415	0.119419	0.0530495		0.999916	0.947207	0.96645	0.730831	0.683707	0.380649	0.146528	0.0224054	0.0128202		0.999916	0.905167	0.870361	0.79885	0.754346	0.4117	0.136989	0.027782	0.0409982	0.0400795	0.999916	0.973242	0.970225	0.86081	0.705256	0.466784	0.107349	0.00349996	0.0381683		52.0955	-0.121534	0.0565106	0.996316	51.2336	-0.0897994	0	0.981792	51.8099
O00534											0.999916								0.931218
O00541	0.999916	1.33681	1.39735	0.660697	0.495336	0.55708	0.320913	0.181176	0.0725075		0.999916	0.948789	0.663591	0.45705	0.338683	0.221135	0.192749	0.140213	0.0667826		0.999916								0.42842		0.999916	0.762737	0.493274	0.169541	0.135805						51.8337	-0.0793465	0.1148	0.782474	46.763	-0.0758937	0.103929	0.987557
O00559	0.999916	0.705538	1.20283	1.08235	0.7203	0.809722					0.999916	1.09824	1.15468	1.29108	0.815932	0.522959	0.408556	0.381419	0.397321		0.999916	1.23252	0.967438	0.84843	0.576343	0.559926	0.547435	0.0866398	0.196858	0.453643	0.999916	1.0377	1.14712	0.908331	0.862641	0.431173	0.262554		0.351835	0.603696		-0.302781	0.764966	0.34217	52.8826	-0.146266	0.399553	0.88161	52.7613
O00560	0.999916	1.2609	1.17786	0.76978	0.687908	0.680123	0.310372	0.248658	0.335932		0.999916	0.897379	0.861765	0.876665	0.627841	0.510264	0.344097	0.213046	0.246535		0.999916	0.514095	1.19672	0.664167	0.754913	0.87623			0.31419		0.999916	1.01493	1.43034	1.37218	1.10391	0.845072	0.385023		0.258053		53.6054	-0.0708718	0.250433	0.850783	52.7282	-0.0558681	0.123961	0.973837	59.515
O00566	0.999916	0.809338	1.28305	0.988362	0.796218	0.811803	0.468091	0.285489	0.0481922		0.999916	1.17778	0.944431	1.24345	0.823421	0.702348	0.425101	0.148304	0.289243		0.999916	0.998413	1.08285	0.934865	0.485719	0.515441	0.405009	0.0551526	0.0669422		0.999916	0.924711	1.10067	1.09123	0.824165	0.624462	0.269764	0.306135	0.1155		55.8868	-0.0912656	0	0.882684	54.6811	-0.113288	0.209259	0.894467	52.4612
O00567	0.999916	1.19256	1.15608	1.11458	0.825448	0.541119	0.250345	0.101355	0.108841		0.999916	0.847847	0.902422	0.854166	0.675019	0.394443	0.2326	0.0689509	0.104774	0.0250307	0.999916	0.938055	0.821543	0.837212	0.569088	0.411931	0.222514	0.0910002	0.10111		0.999916	0.868509	1.03321	0.94532	0.711905	0.456426	0.288061	0.106549	0.124985		53.2709	-0.133954	0.0923416	0.950127	51.7793	-0.0784489	0.00168128	0.979057	51.1984
O00571	0.999916	1.5632	1.15969	0.614379	0.339897	0.318539	0.182555	0.0628716	0.0623122	0.0129102	0.999916	0.968023	0.777466	0.425033	0.262802	0.207024	0.121805	0.0440422	0.0813696		0.999916	0.910121	0.649388	0.406551	0.229057	0.203704	0.129844	0.0259818	0.0491296	0.00346948	0.999916	0.798901	0.742252	0.464974	0.251242	0.174995	0.118851	0.0494526	0.0538626		48.6692	-0.13737	0.105109	0.839293	46.6726	-0.1024	0.0856665	0.991794	46.0907
O00584	0.999916	0.848901	0.996436	1.00517	1.11996	0.876117	0.854278	0.618162	0.541042	0.653943	0.999916	1.07043	1.1296	1.16688	1.06949	1.04325	0.976734	0.834795	0.551762	0.629453	0.999916	1.01198	1.01426	0.95186	1.10313	0.928134	0.819446	0.643957	0.543535	0.338648	0.999916	0.93937	1.15001	1.13621	1.16294	0.967868	0.856835	0.785807	0.519375	0.431971		-0.0692654	0.587284	0.831101		-0.255509	0.590591	0.84826	62.6122
O00629	0.999916	0.964207	0.929005	0.94832	0.823115	0.593564	0.296234	0.0236332	0.0187305		0.999916	0.992099	1.01766	0.981409	0.884597	0.65299	0.274931	0.017207	0.0294724		0.999916	1.17088	1.20682	1.01969	1.01495	0.751873	0.324873	0.0579271	0.043242		0.999916	1.01236	1.10376	1.05358	0.843913	0.606838	0.266533	0.0929909	0.0417069		53.6305	-0.113855	0	0.989318	54.0229	-0.140146	0	0.99627	54.7438
O00635
O00743	0.999916	1.07218	1.20882	1.19166	0.999503	0.516402	0.648514	0.510419	0.236027	0.0504454	0.999916	0.938356	0.912844	0.921202	0.83188	0.682682	0.539926	0.512923	0.226408	0.00769405	0.999916	0.905346	0.946412	0.880971	0.889747	0.673452	0.576871	0.458863	0.271504	0.0260457	0.999916	0.973765	1.0326	0.967775	0.859685	0.729261	0.565589	0.441266	0.24645	0.0134545	57.6787	-0.0654753	0	0.867408	56.8955	-0.0550998	0	0.961558	57.1049
O00750																															0.999916	0.455951	0.983884	1.40031	0.658929	0.7889	0.415812		0.718103
O00754	0.999916	0.88397	1.07177	0.992691	0.984635	0.808392	0.656222	0.865291	0.480771	2.27566	0.999916	1.11523	0.808185	0.674154	0.955563	0.756828	0.717264	0.572529	0.578171	1.84901	0.999916	0.765933	0.97692	0.793898	0.804868	0.943795	0.638233	0.663017	0.383588	1.30031	0.999916	0.797211	1.05915	1.21732	0.87666	0.848367	0.675112	0.595799	0.50844	1.5776		0.0984962	1.5	0.377474		0.128281	1.5	0.319469
O00762	0.999916	0.766174	0.773145	0.708563	0.355181	0.386453	0.0774815		0.120851		0.999916	1.04209	0.944743	0.782126	0.584609	0.426232	0.118531	0.0883585	0.155113		0.999916	1.00133	0.772831	0.977026	1.02716	0.882349	0.466761	0.403293	0.363344	0.248865	0.999916	0.917783	1.01537	0.664996	0.655133	0.301564	0.33701	0.139068	0.339405	0.254272	48.762	-0.0571763	0	0.927117	50.9955	-0.0865586	0.0682931	0.981281	55.8122
O00764	0.999916	1.00302	0.96693	1.02547	0.936809	0.670072	0.509868	0.258534	0.103934	0.0281032	0.999916	0.949967	0.922227	1.04264	0.855502	0.779512	0.574706	0.454869	0.0969508		0.999916	1.04598	0.986362	0.819247	0.842225	0.785402	0.502976	0.272219	0.0909346		0.999916	1.02696	1.0569	0.989316	0.890751	0.739561	0.481971	0.336524	0.126152		55.7611	-0.0865214	0	0.993318	57.168	-0.0728973	0	0.962634	55.884
O00767	0.999916	1.18695	0.956652	0.740688	0.566324	0.492433	0.27342	0.176997	0.049427		0.999916	0.95046	1.01569	0.718179	0.392151	0.323599	0.312539	0.180933	0.0245691		0.999916	1.08767	0.935657	0.797017	0.47646	0.447116	0.316695	0.224394	0.0645662		0.999916	0.914215	0.910894	0.722143	0.450508	0.451834	0.235144	0.17292	0.0405404		51.8897	-0.0675354	0	0.952268	49.6756	-0.0877154	0.129147	0.959256	51.3602
O14497	0.999916	1.10887	0.890449	0.550791	0.369472	0.360416	0.243955	0.15496	0.120335	0.0720045	0.999916	1.03798	0.86673	0.512628	0.375626	0.331003	0.270864	0.212274	0.194182	0.0954957	0.999916	0.909028	0.818102	0.557156	0.391774	0.351147	0.233934	0.161659	0.148041	0.232137	0.999916	0.926298	0.920115	0.558137	0.373519	0.317167	0.172278	0.132696	0.0987176		48.6259	-0.0838713	0.134262	0.962109	47.9895	-0.0898014	0.19347	0.973043	48.3024
O14519	0.999916	1.13108	1.02694	0.890376	0.832762	0.629975	0.509462	0.430025	0.233815	1.33674	0.999916	0.905344	0.878255	0.784371	0.718236	0.597112	0.416754	0.390987	0.233525	0.175935	0.999916	0.951003	0.951562	0.883647	0.773362	0.589029	0.477376	0.33216	0.268638	0.405114	0.999916	0.874437	0.931375	0.790599	0.726723	0.58513	0.374164	0.286137	0.201296	0.129373		-0.0718312	0.624675	0.309439	54.8417	-0.039992	0	0.991388	54.7314
O14521	0.999916	1.32487	0.908022	0.928141	1.11992	0.862338	0.74406	0.618717	0.358656	0.343295	0.999916	1.16892	0.897977	0.776423	0.879311	0.694966	0.582772	0.454883	0.271565	0.321313	0.999916	0.992649	1.02894	0.991576	1.17308	0.759892	0.82777	0.477682	0.330322	0.769155	0.999916	0.93476	0.900417	0.858112	0.715958	0.627251	0.585354	0.482799	0.345757	0.628034	60.3323	-0.0662426	0.290807	0.835237	57.6291	-0.0427495	0.164283	0.916629
O14523											0.999916	1.39171
O14524
O14526	0.999916	0.80197	1.65873	0.49539																																					46.9965	-1.32997	0	0.349443
O14530	0.999916	0.866746	1.00553	1.10969	0.746135	0.59077	0.366171		0.0814492												0.999916	1.26428	0.50867	0.842665	1.11268	0.334175	0.112313		0.00244545		0.999916	1.34936	1.04427	1.55686	1.17398	0.665879	0.460468			1.39282	54.0257	-0.0907396	0.0456192	0.942835					52.8397
O14531																															0.999916	1.20999	1.05499	0.757737	1.2456	0.914265	0.497875	0.269998	0.576666
O14545
O14559	0.999916	0.46064	0.27458	0.413322	0.596901	1.53189	0.304576	0.524731	0.372421		0.999916	0.872322	1.61316	1.12764	1.03585	1.64457					0.999916	0.448698	1.11379	0.95192	0.764622	1.03975	0.999469	0.784411	0.17212													-0.719443	0.559883	0.12916		0.029276	1.5	0.239926	59.7278
O14561	0.999916	0.786865	0.78702	0.754903	0.65713	0.805236	0.308714	0.239133	0.265281	0.499824	0.999916	0.988411	0.896297	0.86139	0.774745	0.575587	0.377018	0.163941	0.310248		0.999916	1.21068	1.09572	1.2351	1.02166	0.860814	0.544991	0.398979	0.295996	0.350728	0.999916	1.01323	1.07523	0.938239	0.837312	0.681369	0.488075	0.332812	0.299552	0.219313	54.628	-0.0327791	0.224777	0.713959	53.6603	-0.0685988	0.182937	0.961636	56.5128
O14562	0.999916	1.07008	1.0675	0.90203	0.758047	0.378508	0.199693	0.18519	0.0622733		0.999916	0.784751	0.924945	0.926986	0.521918	0.381935	0.185339	0.157859	0.0381103		0.999916	1.18113	1.10584	1.21548	0.875971						0.999916	1.3423	0.755903	1.23347	0.611902	0.252955	0.120123		0.264217		52.0576	-0.118267	0.101051	0.986784	51.1717	-0.081956	0.0257651	0.945098	50.391
O14578	0.999916	1.34378	1.53936	1.55649	1.039	0.443695		0.307203	0.103003		0.999916	0.974946	0.923734	0.690837	0.409755	0.4915	0.16265	0.217915	0.103344		0.999916	0.963781	0.821033	0.880026	0.430845	0.316647	0.107893	0.161865	0.0707091		0.999916	0.853166	1.20606	0.965334	0.491767	0.358188	0.186411	0.147308	0.170559						50.1744	-0.0672422	0.0966557	0.957218	49.9959
O14579	0.999916	1.21462	1.13533	0.927712	0.570502	0.48917	0.179606	0.116455	0.11204		0.999916	1.04175	0.979298	0.792379	0.59422	0.308739	0.138833	0.0121792	0.0622862		0.999916	0.94723	0.816011	0.860393	0.51709	0.391257	0.186673	0.114896	0.066572		0.999916	0.725759	0.871887	0.765366	0.540507	0.303112	0.0957279	0.0537244	0.0753297		51.7813	-0.10162	0.0911813	0.939683	50.7683	-0.0994381	0.00502973	0.993831	50.879
O14602	0.999916	1.01803	1.02124	1.01253	0.911998	0.750722	0.46382	0.201038	0.0738435	0.0111735	0.999916	0.980107	1.01309	0.999915	0.969547	0.705761	0.48394	0.210843	0.0832452	0.00892151	0.999916	1.074	1.04407	0.99298	0.872185	0.7377	0.46552	0.196702	0.0481934	0.0101705	0.999916	0.984659	0.971349	1.00342	0.901914	0.727757	0.466474	0.213066	0.0349838	0.0126519	55.5736	-0.103443	0	0.998597	55.6172	-0.100609	0	0.996205	55.4279
O14617	0.999916	1.70858	2.08997	1.7507	0.613315	0.421061	0.180775	0.150278	0.101384		0.999916	1.0398	0.941857	0.749116	0.539261	0.246222	0.166943	0.0214413	0.147051		0.999916	1.05844	1.04476	0.78709	0.632926	0.411176	0.249175	0.177106	0.165114	0.545642	0.999916	0.921266	1.01453	0.773131	0.406725	0.199699	0.0585129		0.0912249		50.16	-0.727563	0.213363	0.520973	50.0172	-0.0998546	0.0716877	0.987283	51.0736
O14618	0.999916	0.986774	0.969822	0.851402	0.78922	0.428289	0.22817	0.164957	0.138241	0.0708971	0.999916	1.36254	0.997145	1.16776	1.17253	0.66685	0.232553	0.121649	0.180816		0.999916	1.03344	0.894307	0.915491	0.750248	0.540968	0.142322	0.161622	0.117479	0.0867373	0.999916	0.755152	0.898242	0.641624	0.73832	0.43363	0.201887	0.0349688	0.0323933		52.4561	-0.0958413	0.0876926	0.992261	53.4792	-0.361455	0.175081	0.893968	52.6811
O14639	0.999916	1.21969	0.818371	0.624949	0.299077	0.584112	0.379936	0.177223	0.486696	0.544656	0.999916	1.12265	0.668361	0.826617	0.880937	0.413135	0.148464	0.0880469	0.280657		0.999916	0.789513	0.836797	0.721465	0.38684	0.369548	0.262162	0.207511	0.120822	0.153904	0.999916	0.691654	0.445606	0.637068	0.405439	0.186694	0.249656		0.261382		47.953	-0.118563	0.413787	0.798412	52.3709	-0.17718	0.163289	0.85095	49.581
O14641	0.999916	1.79938	0.824807	1.62398	1.45915			0.384023	0.411414																																56.7913	-0.183812	0.392415	0.351434
O14646	0.999916	0.883373	0.923222	0.678543	0.435272	0.320843	0.242568	0.128066	0.128497		0.999916	0.902228	0.696285	0.778032	0.598923	0.469765	0.55815	0.349837	0.34442		0.999916	0.923288	0.593804	0.591226	0.317967	0.195296	0.112658		0.121579		0.999916	0.870349	0.395551	0.603431	0.329358	0.366144	0.313314	0.265042	0.110432		49.5447	-0.0730134	0.101099	0.98717	54.0226	-0.0320135	0.20481	0.918179	46.9767
O14647																															0.999916
O14653	0.999916	1.56909	1.37318	1.28426	1.03214	0.638264	0.325588	0.299959	0.0991248		0.999916	0.637082	0.518248	1.00175	0.936343	0.483688			0.0234812																						54.0775	-0.163666	0.199937	0.74337	52.9244	-0.212064	0.0227626	0.524852
O14656	0.999916	0.979882	0.994688	0.973981	0.841912	0.483773	0.247622	0.139737	0.151568		0.999916	0.969456	1.058	0.978428	0.928996	0.563748	0.476914	0.205928	0.224294		0.999916	0.852468	1.02907	0.993747	0.897165	0.689228	0.486259	0.193185	0.134481		0.999916	1.07648	1.16099	1.11852	1.04824	0.627629	0.281496	0.102426	0.108105		52.9012	-0.129351	0.135203	0.999045	54.5067	-0.0954756	0.195461	0.9747	55.3463
O14657											0.999916	1.22371	1.34615	1.2789	1.20945	0.731372	0.197296	0.373206	0.102002		0.999916	1.51714	1.73705	1.16456	0.892885	0.700242	0.731881	0.140284	0.214443		0.999916	0.878331	1.00667	0.609623	0.967667	0.449629	0.409687	0.145843							53.2615	-0.912636	0.224167	0.830607	56.5497
O14662	0.999916	1.15835	1.25578	1.3793	0.502125	0.37142	0.227211		0.00166879		0.999916	0.83821	0.993189	0.64661	0.302022	0.181149	0.207139		0.107748		0.999916	1.18381	0.749281	0.78797	0.419198	0.424465					0.999916	1.02245	0.990218	0.81852	0.430868	0.176495	0.157337	0.0483218	0.0193439		50.0023	-1.00194	0.2001	0.841572	48.1108	-0.145853	0.153888	0.968287	49.7892
O14672	0.999916	1.27164	1.1062	1.18835	1.2054	0.425338	0.545321	0.32112	0.321884		0.999916	1.01382	1.01093	0.982923	0.832136	0.72891	0.536972	0.316749	0.0610417		0.999916	0.831547	0.831781	0.697254	0.803377	0.677375	0.556558	0.540517	0.240211	0.167028	0.999916	1.17016	1.21046	1.22728	1.18689	1.01638	0.665411	0.505074	0.23799		52.7001	-0.720777	0.396098	0.852609	56.0475	-0.0789648	0	0.989136	56.7212
O14683	0.999916	1.04966	1.24686	0.941638	0.674793	1.08783	0.566841	0.529887	0.553791	2.65085	0.999916	1.16913	1.03481	0.911453	0.777164	0.801109	0.516696	0.72935	0.698119	2.27696	0.999916	0.87328	0.826567	1.02229	0.902078	0.7094	0.701268	0.645374	0.432576	1.16193	0.999916	0.780524	0.916288	0.703565	0.62742	0.481237	0.449638	0.487632	0.452027	1.55163		0.100964	1.5	0.321671		0.150685	1.5	0.436044
O14686																					0.999916	0.946964	1.30758	1.2896	0.762132			0.57374			0.999916	0.686662	0.548812	1.04797
O14727											0.999916	1.18547	0.817537	0.691114	0.507063	0.34036	0.192408	0.131137	0.19196																										49.7606	-0.0801802	0.138892	0.950975
O14732	0.999916	1.22107	0.619088	0.451997	0.879241	0.177107		0.320696	0.3506		0.999916	2.90918	1.81714	1.47254	3.05048	0.922441			1.94008		0.999916	1.293	2.92362	1.00932	1.73878			1.56037			0.999916	0.793452	0.755718	0.400248	0.646409		0.428414	0.365306			49.3564	-0.0609979	0.323716	0.627082		0.817339	1.5	-0.168701
O14733																					0.999916	0.787657	0.560131	1.343	0.407722	0.620586	0.325633		0.0378152		0.999916	0.860623	1.08825	0.883282	0.673817	0.374367	0.238163	0.0716337	0.235279										53.0345
O14734											0.999916	0.99166	1.2048	1.26036	1.04993	1.25167			0.0867522
O14737	0.999916	0.88187	0.916521	0.909986	0.851766	0.866004	0.613789	0.536216	0.587366	2.60668	0.999916	0.973536	0.992866	1.0069	0.98372	0.914861	0.65016	0.659666	0.723273	1.96451	0.999916	1.0664	1.08155	1.06031	0.978034	0.830131	0.622541	0.601826	0.612258	2.37103	0.999916	1.0402	1.06486	1.08062	1.01619	0.872577	0.64069	0.576694	0.653025	2.90225		0.0882194	1.5	0.329509		0.445659	1.5	0.56901
O14744	0.999916	0.996662	0.992524	1.00552	0.929868	0.825151	0.565748	0.168317	0.0241885		0.999916	0.973103	0.980652	1.00413	1.00871	0.846416	0.566282	0.18455	0.0200672		0.999916	1.05796	1.00761	0.974394	0.964033	0.895354	0.57071	0.175296	0.0298074	0.0137603	0.999916	0.958237	0.955635	0.948638	0.95136	0.846319	0.562613	0.150691	0.0265929		56.1908	-0.130442	0	0.995113	56.3314	-0.140058	0	0.996992	56.4111
O14745	0.999916	0.943992	0.975208	0.974219	0.909015	0.784793	0.662627	0.475672	0.362095	1.22617	0.999916	0.913705	0.914373	1.00672	0.946101	0.868531	0.67386	0.542812	0.4392	0.844879	0.999916	0.998394	1.03293	1.04285	0.988414	0.873742	0.670789	0.507166	0.397168	1.08839	0.999916	1.08183	1.03479	1.07352	0.869613	0.705195	0.551488	0.394401	0.277359	0.888902		-0.0619008	0.683795	0.279228		-0.0829095	0.61066	0.692623
O14757	0.999916	1.18829	1.01337	1.06841	0.70428	0.321323	0.0685831	0.0462213	0.00200566		0.999916	1.04929	0.913018	0.816899	0.646619	0.302718	0.0768324				0.999916	1.11881	0.989274	0.991024	0.766192	0.397624	0.0739516	0.0207334	0.00752709		0.999916	0.841738	0.984518	0.981746	0.670906	0.314462	0.0586095		0.00440961		51.615	-0.162336	0.0164217	0.974326	50.9362	-0.107537	0	0.985077	52.1158
O14772																					0.999916	1.30467	0.985026	0.896748		1.04133					0.999916	1.55522		2.34899	1.19814	1.16841
O14773	0.999916	1.06235	1.03097	1.05193	0.981285	0.844257	0.670813	0.439432	0.119318	0.391618	0.999916	1.03383	0.994934	0.936004	0.979249	0.797475	0.587469	0.393621	0.0685996	0.0533552	0.999916	0.969093	0.988609	0.936224	0.876877	0.740489	0.601857	0.45345	0.170377	0.124356	0.999916	0.945988	0.98833	0.938162	0.92567	0.706047	0.573968	0.316965	0.0573194		57.6331	-0.0962799	0.254386	0.944803	57.0783	-0.0892422	0	0.990878	57.4093
O14776	0.999916	1.03465	0.963464	0.635934	0.264779	0.232632	0.141157	0.0557543	0.0496253		0.999916	0.988109	0.85396	0.586671	0.234691	0.189871	0.119312	0.0380331	0.0687885	0.00898495	0.999916	1.03692	0.851968	0.567109	0.175316	0.127941	0.0732026	0.0059459	0.0330454		0.999916	0.960932	0.883575	0.581828	0.229391	0.15604	0.0874034	0.0393577	0.0841317		48.1203	-0.134391	0.0944094	0.988276	47.6673	-0.110468	0.0502451	0.993488	47.3312
O14777	0.999916	1.07264	0.784718	0.404948	0.435325	0.106149	0.297263	0.0573691	0.0821127		0.999916	0.884352	0.408599	0.344559	0.307943	0.176648	0.22582	0.0653635	0.0830639		0.999916	1.04845	0.546046	0.472457	0.304243	0.123221	0.158474	0.070763	0.033733		0.999916	1.14124	1.0147	0.788405	0.770187	0.403134	0.419276		0.178359		47.1257	-0.0965333	0.125252	0.931095	44.2351	-0.0993119	0.149475	0.945426	46.2658
O14787	0.999916	1.01755	1.02276	0.760282	0.540823	0.36952	0.262387	0.162853	0.106033		0.999916	1.24039	1.23846	0.751551	0.481943	0.298336	0.247348	0.0483479	0.173176		0.999916	1.52799	1.24101	0.723606	0.455919	0.337458	0.153611	0.105755	0.199676		0.999916	0.953265	1.03192	1.02294	0.483476	0.325721	0.147682	0.0969073	0.142582		50.8264	-0.0823996	0.114341	0.988593	49.8799	-0.126372	0.156374	0.909602	49.5905
O14795																															0.999916	0.629569	0.590438	0.650661	1.13554	0.701214	0.499114		0.0221179
O14802	0.999916	0.802466	0.933318	0.74995	0.110604			0.187371	0.0458637		0.999916	1.77819	1.18435	1.1761							0.999916	0.917089	0.87082	0.672501	0.720482	0.33405			0.193721												47.2245	-1.17308	0.114613	0.948143		0.619582	1.37955	0.311951	51.5406
O14818	0.999916	0.926769	0.979067	0.952233	0.951422	0.99307	0.770901	0.660391	0.662154	2.33523	0.999916	0.993667	0.940226	0.986455	0.984375	0.906882	0.837212	0.81186	0.823253	1.98519	0.999916	0.975356	1.00485	0.954101	0.980205	0.898666	0.77813	0.631095	0.614621	2.00491	0.999916	1.10921	1.11733	1.08207	1.04898	1.00428	0.899872	0.789288	0.756622	2.74398		0.1286	1.5	0.457792		0.162284	1.5	0.638496
O14828	0.999916	0.910256	0.928102	0.911872	0.864575	0.784155	0.66673	0.5332	0.43145	1.34918	0.999916	1.00471	0.970236	1.02961	1.03101	0.90672	0.797781	0.746427	0.774024	1.50953	0.999916	1.03248	0.973183	0.883293	0.927848	0.793693	0.633417	0.522613	0.473803	1.13009	0.999916	1.07421	0.998891	1.0026	0.963634	0.894006	0.811675	0.67233	0.942427	2.28049		-0.0288818	0.753388	0.114865		0.43891	1.5	0.602226
O14832
O14841	0.999916		0.638748		0.823558																0.999916		1.12918	1.34716	1.02723																	-0.331963	0.731153	0.738212
O14880	0.999916	1.05695	1.27235	0.830067	0.810744	0.799916	0.515849	0.289592	0.101136		0.999916	1.17543	1.07143	0.758531	1.0291	0.837635	0.504477	0.331107	0.359223		0.999916	1.07792	1.17699	0.988615	0.752161	0.77745	0.474383	0.267512	0.17641	0.113503	0.999916	0.876505	0.832985	0.737176	0.80473	0.499397	0.303753	0.425583	0.125267	0.165189	56.0991	-0.0789434	0	0.900064	55.9251	-0.132019	0.336569	0.880018	55.6921
O14893																															0.999916		1.64967	0.82167
O14907	0.999916	1.05618	0.939163	0.648445	0.496707	0.443094	0.289147	0.130051	0.222197		0.999916	0.911012	0.796682	0.526305	0.447506	0.356455	0.194731	0.164986	0.125078		0.999916	0.847873	0.820397	0.56811	0.495716	0.498502	0.222283	0.0921805	0.083782		0.999916	0.982521	0.821577	0.622963	0.485677	0.310214	0.309189	0.105443	0.112926		50.2776	-0.0704515	0.17385	0.965771	48.6747	-0.0597346	0.0841441	0.987994	49.7892
O14908	0.999916	0.420745	0.802909	0.52361							0.999916	2.11004									0.999916	1.05427	1.04268	0.933266	0.482059	0.335428	0.161022		0.0656942		0.999916	0.998639	0.946998	0.564487	0.135094	0.148614	0.161521					-0.682851	0.582421	0.625667					50.4752
O14910
O14920	0.999916	1.15029	0.528659		0.195714		0.205551				0.999916	1.03513	0.810527	0.680582	0.621606	0.479632	0.420983	0.30032	0.189008		0.999916	1.04602	1.05661	0.23023	0.103861				0.0422278		0.999916	1.07984	0.678767	0.697745	0.268154	0.261247	0.0895742	0.0836429	0.107412		44.0265	-1.13719	0.200633	0.971186	52.6096	-0.0438883	0.0668699	0.971115	46.7309
O14925	0.999916	1.59367	2.91441	0.785138	1.24498	1.28088	1.02813																																			0.772985	1.47454	0.0634044
O14929	0.999916	1.00223	0.983107	0.896145	0.516919	0.211467	0.0772108	0.0262304	0.0422904		0.999916	0.976245	0.970765	0.872507	0.531988	0.180486	0.0573829	0.0160585	0.0395069		0.999916	0.986802	1.0242	0.866227	0.53926	0.220142	0.0657246	0.026404	0.0430983		0.999916	1.03074	1.02453	0.868168	0.562795	0.207664	0.077523	0.0262169	0.034263		50.2318	-0.14268	0.0327055	0.999248	50.1804	-0.14395	0.0181853	0.99918	50.3164
O14933	0.999916	0.927402	0.830414	0.739603	0.797752	0.424528	0.642861	0.284377	0.0407452		0.999916	0.768611	0.889038	0.89075	0.424826	0.757286	0.395856	0.271932	0.252984		0.999916	1.60661	1.292	1.14429	0.630913	0.900463		0.10722	0.0469202		0.999916	1.1451	1.35891	1.26926	0.750217	0.656792	0.560774		0.197825		54.0384	-0.0469054	0	0.857342	53.9604	-0.0380726	0	0.780689	55.468
O14949	0.999916	1.43437	1.41948	1.55375	1.21771	1.04106	0.804954	0.598287	0.151633	0.18653	0.999916	1.05992	0.937572	0.930468	0.819693	0.756041	0.467062	0.334971	0.22526		0.999916	1.03339	0.95549	0.990161	0.838658	0.736631	0.529878	0.386455	0.0864759	0.0242693	0.999916	0.804454	0.913949	0.834598	0.731071	0.531108	0.39828	0.246008	0.297808	0.167056	59.4043	-0.130045	0.134295	0.67528	56.0355	-0.0639643	0.0949553	0.98288	56.3403
O14950	0.999916	0.579308	1.67094	1.4035	0.323307	0.808449					0.999916	1.31295	0.969434	0.958398	0.279548	0.596348															0.999916	1.6272	1.4744	1.26044	1.04472	0.388362	0.537855								47.8746	-0.73998	0.437947	0.771575
O14957
O14964	0.999916	1.06502	1.10677	1.04909	0.695049	0.327672	0.182915	0.084501	0.058927	0.0538921	0.999916	0.923673	0.905508	0.889752	0.642824	0.313785	0.14687	0.0760897	0.0726273		0.999916	0.877373	0.986089	0.890557	0.645348	0.309175	0.151785	0.0821573	0.0223987		0.999916	1.07665	1.09201	0.932873	0.634817	0.352288	0.123302	0.0823374	0.0943305		51.645	-0.146925	0.0740583	0.98475	51.1762	-0.107604	0.0436553	0.991272	51.2562
O14965																					0.999916	1.35522	2.05442	1.09501	1.06144	0.859516																							53.384
O14967	0.999916	0.935469	0.933725	1.07012	0.714934	0.613487	0.338618		0.178815		0.999916	1.0261	1.08882	0.930356	0.757308	0.656594	0.172647	0.173078	0.116679		0.999916	1.0871	0.884039	0.888735	0.785559	0.519813	0.215217	0.179922	0.15507		0.999916	0.681335	0.824588	0.559665	0.556576	0.392373	0.248402		0.277807		53.8233	-0.0848493	0.149291	0.95468	53.4382	-0.107627	0.077335	0.968464	52.8586
O14972	0.999916	0.9518	1.15636	0.765662	0.553513	0.350286	0.0898101				0.999916	1.24248	1.09389	1.16843	0.841296	0.547935	0.120591				0.999916	1.14631	1.14457	0.702098	0.533517	0.361045			0.0924211		0.999916	0.848026	0.84874	0.781466	0.64541	0.346646	0.111129	0.200307	0.0427148		50.7402	-0.103807	0	0.94249	53.1432	-0.169357	0	0.891478	50.4491
O14974	0.999916	1.03889	0.961139	0.786111	0.507574	0.352168	0.280975	0.205798	0.163136	0.052788	0.999916	0.931287	0.957198	0.792959	0.467863	0.324494	0.245563	0.188046	0.191656	0.0284642	0.999916	1.06789	0.963297	0.82753	0.530861	0.335363	0.237397	0.158869	0.156674	0.06877	0.999916	0.94405	0.861842	0.794004	0.520811	0.267086	0.211339	0.147121	0.223408	0.178258	50.7399	-0.0780073	0.116563	0.987309	50.2801	-0.0825177	0.116509	0.982205	50.6946
O14975																															0.999916	1.87627					0.828704		0.628431
O14976	0.999916	1.11083	0.969273	0.874015	0.614732	0.599855	0.285599	0.249169	0.0155988		0.999916	0.803592	0.752396	0.494086	0.177007	0.239877	0.0784103	0.0719311			0.999916	1.00847	0.894108	0.553241	0.421928	0.238337	0.131561	0.0981441	0.0850538		0.999916	0.695638	0.579855	0.304269	0.134539	0.0818377			0.0203051		53.132	-0.0697924	0	0.962542	46.5496	-0.0793208	0.0318728	0.971498	48.4736
O14979	0.999916	0.883134	0.780335	0.714629	0.517657	0.436887	0.31301	0.333475	0.321813	0.505565	0.999916	0.988676	0.946928	0.844315	0.638832	0.489207	0.398697	0.422675	0.535852	0.331132	0.999916	1.04522	0.9713	0.797456	0.632041	0.489956	0.40107	0.400924	0.347086	0.397425	0.999916	1.1096	0.892316	0.801619	0.588053	0.448814	0.357323	0.39206	0.424779	0.558644	50.4955	-0.0546055	0.355164	0.928967	52.6905	-0.0739277	0.4141	0.962252	52.3803
O14980	0.999916	0.978792	0.963607	0.823116	0.319053	0.167293	0.0674932	0.0249101	0.0196305	0.00336075	0.999916	1.00985	1.01397	0.848942	0.324571	0.155511	0.0764869	0.0272236	0.0192497	0.00300205	0.999916	1.01175	1.02854	0.873507	0.3539	0.187753	0.077126	0.0424196	0.0225593	0.00257806	0.999916	0.953368	0.953205	0.794973	0.293648	0.146262	0.0647502	0.0289279	0.0202611		49.0461	-0.156991	0.0307682	0.995758	49.1218	-0.178503	0.0378639	0.995745	49.3517
O14981	0.999916	1.77616	1.25645	0.829909	0.165318						0.999916	1.07652	0.811329	0.679235	0.425529	0.230103		0.0528796	0.0363493		0.999916	0.819956	1.70659	0.907738	0.245475	0.382726			0.177786		0.999916	0.892388	1.01651	0.872817	0.330084	0.104973	0.0485247	0.0550252			47.3322	-1.104	0.165317	0.52055	49.0354	-0.0866524	0.0097118	0.986134	47.5103
O15020	0.999916	2.80508	1.44911	3.12546	1.0279	0.222652			0.0324579												0.999916	0.601022	0.334406	0.345637	0.169542		0.0434318				0.999916	4.40189	1.14467	3.91849	2.68566						52.7157	-1.1475	0.0324577	0.0620319					42.6368
O15027	0.999916	1.10919	1.07921	0.97051	0.791212	0.576197	0.378698	0.217616	0.221623		0.999916	0.920176	0.839687	0.758504	0.540561	0.392499	0.182784	0.14782	0.145198		0.999916	1.03251	1.14058	1.07258	0.825753	0.452799	0.332769	0.193879	0.0687173		0.999916	0.885605	1.05952	0.990916	0.690809	0.563256	0.399604	0.23035	0.103065		53.8188	-0.090117	0.189574	0.978397	50.5859	-0.0644626	0.0483517	0.990383	53.0823
O15042	0.999916	1.22561	1.08752	0.663082	0.381248	0.36514	0.157412	0.066577	0.0297895		0.999916	0.970727	0.860517	0.539029	0.36363	0.275078	0.192924	0.0799151	0.084732	0.0595836	0.999916	0.909572	0.758036	0.573122	0.37873	0.301204	0.212107	0.105837	0.0798316		0.999916	0.716136	0.787745	0.504064	0.366868	0.292135	0.163981	0.0795518	0.0772629		49.4413	-0.105028	0.0796264	0.93166	48.247	-0.0799625	0.0711126	0.990462	48.332
O15047	0.999916	1.17278	0.866712	0.582044	0.413938	0.193789	0.330307	0.136554	0.231558		0.999916	0.923183	0.428993	0.299668	0.481428	0.0475106	0.0654919	0.08854	0.146995		0.999916	1.00925	0.639166	0.285547		0.147523	0.0881657		0.0514968		0.999916	0.472189	0.602777	0.347472	0.150174	0.205552	0.20917	0.191139	0.135501		48.071	-0.110583	0.21927	0.946211	44.6909	-0.0902528	0.114159	0.881572	45.0876
O15054
O15066
O15067	0.999916	0.958559	0.965734	0.847327	0.645221	0.39146	0.178001	0.110841	0.12163	0.2105	0.999916	1.00296	0.900466	0.855329	0.624286	0.392448	0.177196	0.0849951	0.109652	0.0907333	0.999916	0.967527	0.912854	0.850263	0.664029	0.385662	0.184076	0.087225	0.0852938	0.20671	0.999916	1.06643	0.994371	0.861574	0.661278	0.417859	0.150651	0.0875566	0.0938949	0.164811	51.3397	-0.0995814	0.129192	0.989252	51.3474	-0.0901379	0.062832	0.994634	51.4245
O15068																					0.999916	1.08709	1.13467	0.938397	1.14776	1.05681	0.797065	0.601436	0.574521
O15084	0.999916	1.18116	1.21693	1.19176	0.883565	0.584624	0.164732	0.113388	0.191841	0.138977	0.999916	1.55762	1.31854	1.10701	0.823956	0.278385	0.282723		0.00790964	1.85146	0.999916	1.06643	0.901964	0.859133	0.644178	0.461615	0.157723	0.073002	0.0402215	0.173834	0.999916	1.05531	1.1011	0.862807	0.804806	0.430934	0.208633	0.0553935	0.0945444		53.3286	-0.191092	0.137366	0.938375		-0.493203	0.605119	0.187811	51.684
O15085
O15091											0.999916	1.11587	0.960354	0.696386		0.800574															0.999916	1.15451	1.04495													-0.354916	0.74848	0.829376
O15111	0.999916	0.957736	1.04749	0.34709	0.206888	0.0689436	0.0692555		0.031683		0.999916	0.939171	0.72756	0.411823	0.117542	0.155344			0.0909241		0.999916	1.0896	0.55992	0.104623			0.180644				0.999916	0.545353	0.682343	0.413299	0.550029	0.293175	0.154902				46.7567	-0.693919	0.0941603	0.984892	45.9436	-0.126097	0.090202	0.99304	44.0498
O15116	0.999916	1.06071	1.05927	1.12044	1.05985	1.20916	1.1804	0.851933	0.790239	2.52719	0.999916	0.861259	1.19066	1.17221	1.30263	1.1092	1.02682	0.927547	1.08192	3.22576	0.999916	1.04452	0.977685	0.891524	0.995351	1.06672	0.823717	0.7498	0.773674	2.31025	0.999916	0.840332	0.905216	0.890354	0.916182	0.935612	0.849653	0.714391	0.761886	2.54589		0.188357	1.5	0.410266		0.466001	1.5	0.264773
O15117	0.999916	0.975607	0.894551	0.75799	0.366389	0.280832	0.153157	0.0917183	0.0605311	0.0725963	0.999916	0.973833	0.913466	0.752488	0.394632	0.252108	0.146157	0.060508	0.0785325	0.00638759	0.999916	1.0402	0.940011	0.803934	0.40927	0.251652	0.160756	0.0919202	0.0751489	0.0519392	0.999916	1.02926	0.94902	0.776993	0.4328	0.254815	0.166578	0.0529973	0.0776109	0.03663	49.2631	-0.0958642	0.0688235	0.993075	49.3779	-0.0963364	0.0385639	0.995449	49.5786
O15118	0.999916	1.61389	1.15786	1.01057	1.2994	0.730098	0.729204	0.691897	0.312398		0.999916	1.0255	0.999204	1.10417	0.993939	0.885242	0.677379	0.48639	0.539727	0.907514	0.999916	1.18933	0.817448	0.905886	0.784961	0.772377	0.521369	0.488693	0.573861	0.891941	0.999916	0.91745	0.961532	0.881279	0.756912	0.633234	0.450772	0.426168	0.498997	0.739365	60.4805	-0.0707671	0	0.52867		-0.112617	0.648132	0.722765
O15121	0.999916	0.419944	0.640619	1.436	1.11022	1.2599	0.359239		0.487854												0.999916	1.32776	1.11323	1.21162	0.710084	0.966491	0.926252	0.360259	0.185494		0.999916	0.725015	1.10644	1.0042	0.639138	0.419543	0.26855	0.2563	0.149631		55.5225	-0.323238	0.404843	0.371097					58.2794
O15126	0.999916	1.02646	1.03686	1.06859	0.942457	0.968832	0.896501	0.674035	0.617548	2.35162	0.999916	1.07762	0.956141	1.00233	0.965045	0.78669	0.666679	0.663394	0.773149	0.973158	0.999916	1.15679	1.04177	0.991687	0.836577	0.81107	0.569651	0.424834	0.442595	0.690427	0.999916	0.961427	1.07617	1.08861	0.861561	0.687232	0.580629	0.533375	0.527761	0.887807		0.140928	1.5	0.459964		-0.0890243	0.76995	0.647247
O15127	0.999916	0.900078	0.962819	0.941965	0.844837	0.808227	0.655408	0.557169	0.516699	1.61925	0.999916	1.06704	0.969546	1.01118	0.96909	0.979421	0.832209	0.734817	1.07553	1.84416	0.999916	0.930152	0.988573	0.998544	1.00075	0.864064	0.76457	0.643469	0.63374	1.86219	0.999916	1.00862	1.04107	1.09562	1.08737	0.887294	0.66549	0.596861	0.814022	2.63335		-0.0410796	0.831091	0.0315914		0.465619	1.5	0.720327
O15143	0.999916	0.945076	0.984361	0.935534	0.88615	0.79312	0.635106	0.447966	0.0816098		0.999916	1.00842	1.02122	1.01583	0.984067	0.84633	0.667021	0.516225	0.0843528		0.999916	0.966656	0.98875	0.972346	0.976829	0.853716	0.657891	0.495584	0.100565	0.0243805	0.999916	0.98162	0.998395	0.957517	0.952122	0.810497	0.632526	0.485835	0.0706574		57.441	-0.0777628	0	0.972835	58.2048	-0.0920626	0	0.977832	58.0768
O15144	0.999916	1.00289	0.948913	0.976067	1.01032	0.993356	0.78015	0.578378	0.203643	0.00175546	0.999916	1.06187	1.03728	1.06259	1.12331	1.00469	0.889342	0.720149	0.229182		0.999916	1.04547	1.04655	1.05556	1.09583	0.973593	0.816401	0.590612	0.227082	0.00920988	0.999916	1.04818	0.970555	1.01108	1.03847	0.96577	0.771254	0.58271	0.221227	0.0284246	59.4799	-0.108311	0	0.991285	60.6308	-0.128805	0	0.956962	59.738
O15145	0.999916	0.972115	0.988465	0.965045	0.906774	0.866157	0.624721	0.338896	0.0671776		0.999916	0.97449	1.03268	1.0073	0.94344	0.883609	0.61044	0.356114	0.142149		0.999916	1.01957	1.05322	0.978474	1.04291	0.862545	0.613438	0.352672	0.0732845	0.00743894	0.999916	1.02112	1.00392	1.09621	1.04345	0.863347	0.629974	0.380055	0.0632559		57.1473	-0.102172	0	0.992588	57.2739	-0.0986483	0.0554546	0.996269	57.2305
O15160	0.999916	0.727034	1.03433	0.849905	0.540681	0.429153	0.181325		0.183322		0.999916	1.00495	0.992568	0.688052	0.62554	0.481028	0.429353		0.109986		0.999916	0.734189	0.904809	0.30945							0.999916	1.0799	1.09074	0.83545	0.489981	0.436297	0.216973				51.0454	-0.0878642	0.150804	0.891712	52.8081	-0.0523337	0	0.958567	46.1055
O15164																															0.999916	1.20686	1.00153	0.500833	0.207191	0.311931	0.215835		0.0513936
O15173	0.999916	1.01085	0.983403	0.869669	0.665762	0.490461	0.251967	0.176375	0.135474	0.363231	0.999916	1.01747	0.963031	0.846645	0.70864	0.429882	0.256591	0.117436	0.173841		0.999916	0.998037	0.911752	0.833157	0.485715	0.353263	0.182516	0.130185	0.0578286		0.999916	0.952235	0.969907	0.927435	0.694458	0.500914	0.246901	0.143512	0.213467	0.0912843	52.0311	-0.0904219	0.21158	0.964748	52.0972	-0.0878012	0.107746	0.993039	50.532
O15182	0.999916	1.89595	1.57213	0.919147	0.768129	1.58074	0.869181	0.565912	0.264282		0.999916	0.763933	1.04867	0.427905	0.594557	0.310273	0.346692	0.404037	0.395735	0.226115	0.999916	0.905444	0.843953	0.631384	0.25286	0.256412	0.466862	0.47336	0.320766		0.999916	0.847521	0.9534	0.906767	0.720997	0.612507	0.34576	0.313041	0.262757		59.3558	-0.166793	0.249336	0.318368	46.8019	-0.833332	0.379568	0.823474	47.6813
O15212	0.999916	0.906344	0.899067	0.948395	0.833133	0.814556	0.699352	0.563859	0.492483	1.47034	0.999916	0.992736	1.00696	0.941417	0.939628	0.829967	0.749662	0.70498	0.726507	1.1988	0.999916	1.04223	1.00557	1.01558	0.873435	0.839131	0.707206	0.647826	0.563227	1.45055	0.999916	1.0578	1.06291	1.14751	1.0308	0.937023	0.816147	0.728122	0.67	1.79775		-0.0174279	0.816629	0.0491694		-0.197153	0.841984	0.210591
O15213											0.999916	0.542276	0.463496	0.614891	0.586527	0.409792	0.150979		0.248749		0.999916	0.708394	0.58052	1.00942	0.615894	0.418212	0.140392	0.109046	0.0742733																47.4276	-0.033512	0.067549	0.703844	50.9437
O15226	0.999916	0.956876	0.893818	0.798383	0.677546	0.638472	0.398213	0.11685	0.272667		0.999916	1.60251	1.02931	1.00967	1.06215	0.696568	0.748678				0.999916	0.982244	0.60622	0.67771	0.604219	0.368831	0.251218	0.129351	0.0851486		0.999916	1.1213	1.08709	1.32201	0.689641	0.637156	0.589094	0.386932	0.140933		53.6567	-0.0526475	0.0399519	0.939732		-0.135613	0.716027	0.284519	49.9814
O15228	0.999916	1.08093	1.09923	1.07265	0.946497	0.719153	0.267039	0.143147	0.0948762		0.999916	0.983833	1.01351	0.942104	0.814467	0.780763	0.290566	0.101116	0.101813		0.999916	1.03692	0.971193	1.08262	0.934507	0.872407	0.292089	0.0391036	0.0814648	0.116877	0.999916	1.01612	1.15269	0.913068	0.848658	0.646594	0.444364	0.113818	0.101859		54.3065	-0.168088	0.100966	0.984401	54.5508	-0.136688	0.0547338	0.977254	54.9201
O15234	0.999916	1.20613	1.03016	1.02822	0.763179	0.385531	0.385754	0.473393	1.22673	5.9889	0.999916	0.715902	0.991312	0.772062	0.711531	0.307575	0.311049	0.388511	1.2548	3.38875	0.999916	0.938914	0.852459	0.746028	0.463153	0.35539	0.391791	0.445852	1.06233	4.51391	0.999916	0.965008	1.18285	1.11731	1.02099	0.669706	0.440714	0.78306	1.24302	4.71737		0.471704	1.5	0.143776		0.472597	1.5	0.301012
O15235											0.999916	0.87569	0.988536	0.544787	0.554693	0.460349	0.308903	0.229659	0.159436																										50.9155	-0.0512555	0.0866513	0.934737
O15254																					0.999916	0.913742	1.02293	1.10119	0.829798	0.483284	0.543885		0.215202		0.999916	0.900203	0.581341	0.27063	0.919302	0.41596		0.127093											54.2781
O15258	0.999916	1.0185	1.03889	0.925365	0.779137	0.928751	0.606454	0.440992	0.403911	0.741886	0.999916	0.994153	0.909819	0.862858	0.796069	0.714242	0.505045	0.457708	0.377743	0.257429	0.999916	1.0997	1.22452	1.15282	1.15036	0.853691	0.775914	0.612171	0.514222	0.536395	0.999916	1.08887	1.12283	1.11117	0.930953	0.647068	0.626088	0.400937	0.374813	0.882509		-0.0569983	0.522357	0.746364	57.6573	-0.0385539	0.112938	0.988862
O15260	0.999916	1.17543	1.08623	0.994832	1.02065	0.758268	0.651381	0.366598	0.147482		0.999916	1.00805	1.01539	0.919767	0.930134	0.702776	0.485981	0.423364	0.084312		0.999916	1.01842	1.02654	1.06385	0.950256	0.766214	0.614864	0.507589	0.262337	0.41115	0.999916	0.915481	0.963324	0.959813	0.880123	0.723457	0.459573	0.412107	0.178114	0.0142373	57.3886	-0.0862984	0.00299061	0.948174	56.339	-0.0720794	0	0.975771	57.8856
O15269	0.999916	1.10634	1.09586	0.975811	0.909009	0.568934	0.412328	0.181125	0.0492785		0.999916	0.906502	1.03804	0.893322	0.679962	0.508602	0.203011	0.183096	0.251598		0.999916	1.05544	1.44273	0.993107	0.563294	0.700061	0.43453		0.0269012		0.999916	1.00155	1.12165	0.879716	0.744036	0.498206	0.255378	0.0723627	0.0722648		54.4982	-0.0957697	0.011087	0.975907	52.2216	-0.0950117	0.181778	0.97191	54.4595
O15270	0.999916	0.752202	0.986961	1.06827	0.796641						0.999916	0.855323	0.867646	1.40594	1.21334	0.141028			0.0423616		0.999916	0.718843	0.573062	1.03627	0.718527	0.257122					0.999916	1.22706	0.959556	1.10918	0.930055	0.455282			0.130981		50.2731	-1.24329	0	0.131066	52.5599	-1.13923	0.0423555	0.843855	52.3824
O15294	0.999916	0.847346	0.379419								0.999916	0.590154	0.471883	0.368309	0.260185	0.158325	0.154819				0.999916	1.04934	0.552886								0.999916	0.308754	0.592314	0.139387					0.0386259						43.4629	-0.0723047	0.143047	0.960438	44.0374
O15305	0.999916	1.0984	0.948824	0.973928	0.786729	0.505108	0.265532	0.0767129	0.130362	0.294408	0.999916	1.07127	1.08964	0.99191	0.801108	0.507656	0.23113	0.08308	0.0729177		0.999916	1.0964	1.22683	0.883989	0.840816	0.520178	0.239436	0.0680375	0.0163292	0.144933	0.999916	1.11739	1.07088	0.98518	0.712349	0.605657	0.239383	0.109013	0.0571518		52.7814	-0.12042	0.165172	0.968619	53.0085	-0.120682	0.050021	0.989193	53.1015
O15347	0.999916	1.18895	1.51203	1.50798	1.16174	0.614308	0.775144	0.72894	0.513181	0.921747	0.999916	0.974941	0.949608	1.03531	0.927828	0.846943	0.626848	0.563815	0.493493	0.411071	0.999916	1.02163	0.977532	1.04636	0.816173	0.869101	0.59611	0.469747	0.458734	0.928411	0.999916	0.980721	1.155	1.06191	0.949183	0.870251	0.593102	0.502863	0.408861	0.977376		-0.351075	0.710646	0.380808	60.6072	-0.0557873	0.429225	0.980581
O15355	0.999916	0.943638	0.844284	0.412972	0.172049	0.163944	0.113376	0.0641701	0.0557502		0.999916	1.02575	0.887404	0.484552	0.206326	0.184736	0.133326	0.0497677	0.0753566		0.999916	1.00295	0.808672	0.434019	0.191429	0.168631	0.113994	0.0409666	0.0566931		0.999916	1.04798	0.842318	0.461287	0.187378	0.161966	0.126443	0.0602734	0.0722333	0.0173551	46.4635	-0.143919	0.0892944	0.994549	46.9966	-0.146951	0.101562	0.992797	46.5649
O15371	0.999916	1.08573	1.04093	0.596997	0.170997	0.140095	0.0938969	0.0501772	0.0305074		0.999916	0.996968	0.924708	0.519429	0.0991673	0.0782599	0.0398893	0.00895983	0.0147261		0.999916	0.994216	0.895369	0.537368	0.121306	0.100894	0.0532898	0.0128286	0.0109378		0.999916	0.969512	0.97043	0.530266	0.14796	0.122698	0.0478176	0.0123362	0.0184127		47.4906	-0.229963	0.0811243	0.988825	47.0677	-0.197715	0.0279994	0.998474	47.1384
O15372	0.999916	1.00486	0.983704	0.670645	0.371556	0.3087	0.201385	0.0881379	0.0452502		0.999916	1.07794	1.01038	0.668284	0.386065	0.274351	0.166915	0.0967237	0.0169632	0.00937287	0.999916	1.01445	0.980797	0.683291	0.43753	0.321035	0.211412	0.0892448	0.0422511		0.999916	0.9355	0.968237	0.682164	0.410001	0.31533	0.159738	0.10058	0.044704		49.1806	-0.0945233	0.0845238	0.982689	49.2698	-0.0991681	0.0458876	0.980707	49.7597
O15379	0.999916	1.11828	0.873391	0.694821	0.461162	0.591066	0.328922				0.999916	0.809491	0.767736	0.573565	0.387078	0.426069	0.273888				0.999916	0.951129		1.14933		1.39322			0.19085												50.1168	-0.0861716	0.429934	0.895898	48.5648	-0.0520943	0.214911	0.964395
O15382	0.999916	0.916314	0.928322	0.91731	0.936497	0.87706	0.719436	0.533788	0.343923	0.13893	0.999916	0.989916	0.991757	0.996667	1.0133	0.844284	0.796381	0.665251	0.393691	0.142979	0.999916	0.990246	0.964682	0.955064	1.00617	0.900852	0.732953	0.628208	0.367364	0.315831	0.999916	0.97438	0.962439	0.952469	0.969436	0.865009	0.731872	0.588639	0.382476	0.445787	59.6538	-0.0608992	0	0.978207	60.9573	-0.067331	0	0.986069	60.6141
O15391											0.999916	1.00426	0.962701	0.999693		0.354079			0.379215																										48.6923	-0.817325	0.366647	0.996697
O15392	0.999916	1.60762	1.86709	0.924551	1.6547	1.35536	0.925756		0.336558		0.999916	0.884071	1.53118	0.885439	0.581242	0.934657	0.437851	0.280652	0.63568		0.999916	0.755908	1.2652	0.943387	1.00326	0.631804	0.471405		0.256927		0.999916	1.19081	1.25049	0.94177	0.626645	0.651389	0.700504	0.115155	0.33231		56.7177	-0.73441	0.336558	0.0542206	58.0607	-0.058188	0.459635	0.509969	54.9333
O15397	0.999916	1.36344	0.812612	0.540903	0.410182	0.151236	0.136349		0.044246		0.999916	1.28416	1.12769	0.261525	0.203898	0.257841	0.112891		0.110931		0.999916	1.31988	0.976125	0.475732	0.292671	0.166104	0.037503		0.0558892		0.999916	1.64957	0.994118	0.928972	0.481691	0.246214		0.1197			48.0762	-0.108094	0.0801577	0.889727	46.683	-1.11129	0.17139	0.935517	47.2588
O15400	0.999916	1.12061	1.06875	1.05717	1.16835	0.956984	0.661083	0.529648	0.506671	0.977073	0.999916	1.05458	0.867926	0.978327	0.945865	0.850584	0.779238	0.746088	0.557373	0.178816	0.999916	1.00333	1.03569	0.935934	1.0086	0.892723	0.721162	0.583743	0.563428	0.980902	0.999916	0.938123	1.04688	1.05107	0.941201	0.523491	0.635471	0.420432	0.465939	0.633401		-0.387854	0.668618	0.646296	62.4364	-0.0551834	0	0.9199
O15427	0.999916	1.12088	0.988414	0.593312	0.686193	1.07765	0.492916	0.411332	0.644951	2.24689	0.999916	0.654186	1.2105	0.835557	1.03685	0.689286	0.348636	0.515397	0.555672	1.37121											0.999916	0.807365	0.673417	0.501001	0.733652	0.613065	0.601728	0.381931	0.35001			0.132068	1.5	0.32652		-0.368076	0.695949	0.149281
O15446	0.999916	1.61301			2.19603						0.999916		0.683407		1.30853						0.999916	0.492626	0.743437	0.742425	0.32756	0.607008	0.650855	0.25634	0.268723													0.814316	1.5	0.305054		0.29519	1.31314	0.487048	52.2744
O15455
O15484
O15498	0.999916	0.928144	0.980066	0.981975	0.81195	0.732593	0.4594	0.204934	0.0675263	0.0211464	0.999916	1.05888	1.00424	0.986712	0.947181	0.783394	0.517729	0.271754	0.0627115		0.999916	0.954387	0.968856	0.92664	0.961565	0.755236	0.487309	0.252935	0.0531254		0.999916	1.00702	0.955177	0.928984	0.932991	0.73581	0.456048	0.257378	0.0624188		55.2753	-0.0883	0	0.990472	56.1878	-0.0998108	0	0.996008	55.873
O15504
O15511	0.999916	1.03375	0.98517	0.988143	0.936485	0.831477	0.735815	0.560794	0.284766	0.030711	0.999916	1.00904	0.981722	1.0032	0.963717	0.855943	0.69769	0.551764	0.206343	0.00410513	0.999916	0.978261	1.02107	0.964379	0.955273	0.820526	0.70234	0.536954	0.254874	0.0438885	0.999916	0.929595	0.96229	0.964727	0.905223	0.77662	0.665716	0.487992	0.227583		59.2511	-0.0746214	0	0.986048	58.8074	-0.0845887	0	0.988352	58.8712
O15514	0.999916	1.03029	1.01867	0.853354	0.865976	0.986125	0.924751	0.624048	0.339283		0.999916	1.11307	1.03406	1.07086	0.88545	0.968646	0.959521	0.797974	0.568333		0.999916	0.992507	0.90798	0.866199	0.986405	0.962544	0.700507	0.554965	0.330654		0.999916	0.926609	1.00377	0.963465	1.0445	0.824019	0.761749	0.574291	0.37507		60.1363	-0.122223	0.294205	0.903152	63.9745	-0.0688739	0	0.854218	59.5116
O15525											0.999916	1.08052	1.23687	0.97502	0.834355	0.780289	0.52006	0.351654	0.234083																										56.3866	-0.0751343	0.167698	0.923601
O15530	0.999916	0.827817	0.88522	0.724415	0.373172	0.269721	0.135723		0.0337484		0.999916	0.841603	0.93361	0.734355	0.501643	0.323355	0.232373	0.0539398	0.0877776		0.999916	1.16041	0.881401	0.974939	0.686056	0.188353					0.999916	0.904372	0.942359	0.688615	0.47563	0.387237	0.155539	0.0977366	0.0850935		49.1356	-0.0778489	0	0.97485	50.2573	-0.0701532	0	0.978552	51.0089
O15533											0.999916	0.93456	1.16742	0.98043	0.612367	0.17909	0.0182205		0.0128778																										50.6737	-0.193664	0.0117227	0.97825
O15541	0.999916	1.34755	1.15316	1.28095	1.17494	0.827325	0.822913	0.807273	0.786519	2.41297	0.999916	1.05214	1.07163	1.04355	0.726772	0.865327	0.810488	0.912577	0.519763	0.819284	0.999916	1.15214	1.25467	0.946414	1.09245	0.738112	0.622774	0.502886	0.732061	1.63206	0.999916	1.0185	1.11989	1.08889	1.01824	0.83965	0.639155	0.634464	0.641393	1.931		0.154491	1.5	0.386911		-0.289384	0.775693	0.602413
O15550
O43143	0.999916	1.03378	1.10875	1.06183	0.952252	0.744308	0.444725	0.0586984	0.0227562		0.999916	0.986708	0.965488	0.937912	0.91105	0.730923	0.417364	0.0379713	0.0361233		0.999916	0.972747	0.937582	0.945773	0.883297	0.707657	0.421717	0.0582983	0.018669		0.999916	0.954362	0.995039	0.929704	0.925427	0.740382	0.41539	0.0481019	0.021678		55.1929	-0.140196	0	0.982873	54.9216	-0.132296	0	0.988324	54.8095
O43148	0.999916	1.02934	0.93602	0.963799	0.872844	0.856262	0.48615	0.255869	0.0559209	0.0313062	0.999916	0.977568	0.940976	0.929324	0.884729	0.736707	0.484283	0.289241	0.080506	0.0456276	0.999916	1.00057	1.12098	1.04842	1.02288	0.857168	0.554105	0.296966	0.0463854		0.999916	0.937302	0.925574	0.954075	0.931273	0.777674	0.4554	0.286736	0.0111721	0.0637056	56.1237	-0.104209	0	0.98947	55.8144	-0.0814769	0	0.995364	56.691
O43149	0.999916	0.950861	0.877219	0.909916	0.943426	0.268246	0.128517		0.0269496		0.999916	1.43808	0.97142	0.885818	0.774906	0.292502	0.107683	0.0479968	0.0887297		0.999916	0.81697	0.699623	0.747512	0.598493	0.207482	0.118724	0.038864	0.0395029		0.999916	1.26119	0.818055	0.883571	0.748387	0.153441	0.206282		0.0283328		52.0893	-0.293604	0.0716524	0.975535	51.6127	-0.160911	0.0592115	0.899836	49.3273
O43156	0.999916	1.12407	0.984898	0.790794	0.337157	0.186907	0.0422561		0.00322315		0.999916	0.834212	0.579845	0.553927					0.147825		0.999916	1.42102	0.968834	0.660605					0.0634427		0.999916	0.934117	0.978062	0.464852							49.0714	-0.14668	0.0297616	0.984924	46.944	-0.056542	0.118067	0.96838	47.6394
O43159	0.999916	1.95936	1.64369	1.36501	0.986249	0.953268		0.517927																							0.999916											-0.132439	0.509214	-0.0394084
O43164											0.999916	2.13074	2.20707	2.30316	1.52755	1.33091	0.471262	0.486911	1.05989		0.999916			1.19442							0.999916	0.751287	0.980735	0.579252	1.03339	0.287615		0.271136	0.403165							0.718224	1.43969	0.0430489
O43169	0.999916	0.872894	0.858131	0.860263	0.862132	1.01658	0.752377	0.595496	0.672942	1.02001	0.999916	1.16097	1.11688	1.10941	1.16818	1.0472	1.04218	0.968722	1.01802	1.36543	0.999916	1.13354	1.26747	1.28705	1.23583	1.13026	1.13047	0.900918	0.902088	1.93866	0.999916	0.998519	0.844624	0.932323	0.86226	0.873405	0.798551	0.777917	0.720934	1.71985		-0.0117566	0.794341	0.155774			1.5	0.0438199
O43172	0.999916	1.17291	1.04235	0.820848	0.424483	0.31447	0.155678	0.0793259	0.0789004	0.0961456	0.999916	0.960163	0.872084	0.671841	0.357469	0.269306	0.134124	0.0192391	0.0663286		0.999916	1.03709	0.935531	0.714409	0.331474	0.282799	0.157491	0.102266	0.0714065		0.999916	1.00409	0.934633	0.758946	0.452787	0.300964	0.21541	0.0721509	0.0382129		49.8689	-0.120222	0.0984108	0.972069	48.8325	-0.0870543	0.0265282	0.993233	48.8616
O43175	0.999916	0.979696	1.00494	0.976379	0.869699	0.680125	0.52956	0.260095	0.0284208	0.0135783	0.999916	1.00977	0.985413	0.925406	0.893518	0.762355	0.551225	0.28738	0.0321596	0.0145669	0.999916	0.965918	0.988545	0.933486	0.85249	0.723437	0.5252	0.26517	0.0212009	0.00704805	0.999916	1.0214	1.00597	0.984528	0.885199	0.747174	0.533511	0.275541	0.0263963	0.00163611	55.6232	-0.0868736	0	0.9919	56.1771	-0.0924531	0	0.992465	55.7202
O43181	0.999916	0.850299	0.903755	0.875581	0.464624	0.29749	0.14887	0.173102	0.102459	0.118435	0.999916	0.868948	0.834433	0.778691	0.653995	0.251744	0.146812	0.0918107	0.115174	0.242864	0.999916	1.28621	1.09073	1.21952	0.700487	0.418923	0.205177	0.225809		1.05108	0.999916	1.00157	0.915266	0.612471	0.666746	0.248293	0.150512		0.00311632		50.0935	-0.107041	0.118346	0.973638	50.4349	-0.0895141	0.114798	0.944092	50.5508
O43236	0.999916	1.22519	1.04526	0.738547	1.17056	0.772628	0.382106	0.0899472													0.999916	1.7415	0.66732	1.75472	1.30154	1.29589	0.419972		0.183212												55.1419	-0.169591	0.0280627	0.855285					55.9013
O43237	0.999916	1.05456	0.953725	1.16648	0.882384	0.449729			0.129774		0.999916	0.999901	0.843332	0.85113	0.661393	0.48081	0.208075		0.103641		0.999916	1.1605	1.06531	1.00051	0.701196	0.452391	0.163993	0.160358	0.14323	0.184813	0.999916	1.93805	1.18535	1.41549	0.930688	0.626627	0.192646		0.0511247		52.6832	-0.187107	0.131124	0.958243	52.1324	-0.0700175	0.00384776	0.981638	52.0613
O43242	0.999916	1.12968	1.13049	1.01054	0.8663	0.668773	0.486695	0.10277	0.0518385		0.999916	0.979053	0.955711	0.912264	0.71796	0.615077	0.400196	0.0664255	0.046036		0.999916	0.991268	0.962957	0.904436	0.752847	0.639204	0.401386	0.0479187	0.025557	0.00480826	0.999916	0.97066	0.99286	0.947671	0.751856	0.673249	0.415434	0.0708779	0.0383877	0.0107291	55.015	-0.104033	0	0.963338	53.7196	-0.082812	0	0.977886	53.9375
O43252	0.999916	1.09774	1.14588	1.15102	1.06579	0.883861	0.400754	0.0323398	0.0395369		0.999916	1.00657	1.04934	1.04904	1.01588	0.829397	0.319625	0.0172184	0.0376713		0.999916	1.05425	1.0637	0.984202	0.99899	0.800677	0.337185	0.0368935	0.0229322		0.999916	0.97721	1.0458	1.02533	1.02789	0.835041	0.336955	0.0144293	0.0324998		55.471	-0.218359	0.0139454	0.965472	54.9744	-0.204761	0.00929458	0.995082	54.9616
O43264	0.999916	0.934353	1.0976	0.684802	0.602663	0.426345	0.256008	0.152539	0.20953	0.67796	0.999916	1.18218	0.970585	0.574758	0.11424	0.278614	0.0931756	0.069429	0.143955		0.999916	1.0596	0.562476	0.635278	0.34075	0.142836			0.0757798		0.999916	0.872305	0.780907	0.625905	0.295795	0.180803	0.115407	0.0604018	0.0458413		50.4346	-0.0922624	0.333693	0.788206	47.066	-1.14374	0.139883	0.962206	47.3943
O43290	0.999916	1.24242	1.03528	0.896209	0.66337	0.580966	0.355952	0.196242	0.170704		0.999916	0.979346	0.805182	0.683479	0.540308	0.373308	0.24596	0.121171	0.173237		0.999916	0.962921	0.808168	0.732308	0.499815	0.385666	0.225231	0.175041	0.175445		0.999916	0.915486	0.938279	0.758548	0.590333	0.422674	0.28017	0.138409	0.171015	0.018846	53.3571	-0.0747991	0.117108	0.93594	50.2466	-0.0605515	0.0710515	0.989253	50.2285
O43292																					0.999916	1.69725	1.59797	0.894267	0.840268	0.547074		0.209945																					53.3353
O43299																					0.999916	1.26924		1.39948
O43314	0.999916	1.06222	0.95158	0.99509	0.838299	0.424865	0.143674	0.0491419	0.0446132		0.999916	0.862777	0.838367	0.851674	0.850024	0.683808	0.238598	0.0460376	0.123367		0.999916	1.01146	0.800734	0.896979	0.818601	0.675365	0.233677	0.109826	0.11281		0.999916	0.956863	1.1769	1.01016	0.851346	0.476609	0.224419	0.0327012	0.081042		52.5146	-0.154841	0.0369426	0.995848	53.9044	-0.128331	0.0426292	0.927042	53.8087
O43324	0.999916	1.05564	0.970253	0.657933	0.252397	0.199801	0.0919076	0.0362069	0.015217		0.999916	0.997538	0.928044	0.581985	0.252266	0.150318	0.0726733	0.0106081	0.0116159		0.999916	0.995881	0.904695	0.655045	0.314799	0.225118	0.126826	0.041484	0.0207755		0.999916	1.00445	0.932584	0.622772	0.316703	0.173093	0.0994269	0.0491505	0.0143232		48.1898	-0.14212	0.059248	0.98972	47.8093	-0.127681	0.030453	0.996233	48.5051
O43379											0.999916	0.754147	0.559414	0.558004	0.330133	0.357674	0.277561		0.191419		0.999916	0.632945		0.567308		0.520024		0.851924	0.775199																46.6039	-0.0517904	0.192043	0.957745
O43390	0.999916	1.00821	0.905457	0.725533	0.280609	0.185656	0.0896788	0.0188513	0.024573		0.999916	0.975235	0.910132	0.683732	0.291113	0.179085	0.103669	0.0260774	0.0697179		0.999916	1.03221	0.946922	0.646689	0.269827	0.192931	0.107644	0.0378502	0.0458045		0.999916	1.00162	0.906197	0.673986	0.230566	0.166161	0.0937308	0.0188006	0.0540312	0.0101245	48.541	-0.127102	0.0372323	0.993895	48.3627	-0.122709	0.057936	0.996444	48.1697
O43395	0.999916	1.07481	1.12773	0.887187	0.431286	0.369331	0.241001	0.086247	0.0362179	0.0782615	0.999916	0.950783	0.848743	0.71103	0.352543	0.260462	0.175958	0.0818853	0.0120592		0.999916	1.00151	0.89042	0.764362	0.389519	0.295607	0.191466	0.0935346	0.0644072		0.999916	0.925414	0.926665	0.793011	0.337282	0.206452	0.176431	0.0689932	0.044283		50.5221	-0.108929	0.088395	0.961481	49.0155	-0.0809648	0.0164686	0.990937	49.5026
O43396	0.999916	0.947635	0.96675	0.810992	0.385414	0.260388	0.182685	0.079241	0.0749834	0.0608375	0.999916	0.986053	0.987259	0.776874	0.403223	0.223762	0.135123	0.0610853	0.0965997	0.0112392	0.999916	0.98293	0.978482	0.831843	0.420159	0.224187	0.125783	0.0631598	0.0692606	0.0303553	0.999916	1.02913	0.93474	0.827265	0.389048	0.212969	0.139326	0.0389646	0.0590842		49.5157	-0.11444	0.0851367	0.990759	49.4164	-0.118587	0.0618568	0.99506	49.6462
O43399	0.999916	0.891504	0.915817	0.94798	0.833242	0.854289	0.766775	0.61606	0.650191	2.53533	0.999916	0.963392	0.977042	0.99615	1.0127	0.898375	0.855931	0.760561	0.730914	1.97973	0.999916	0.998123	1.01683	1.00223	1.03354	0.910547	0.819389	0.650572	0.562846	1.73901	0.999916	0.994738	0.999372	0.993805	1.04623	0.91208	0.780123	0.701636	0.743754	2.92516		0.0992296	1.5	0.382589		0.143369	1.5	0.584717
O43402	0.999916	1.02102	0.989671	1.15707	0.895062	0.481579	0.357994		0.0015705		0.999916	0.929444	0.884963	1.01702	0.834077	0.601465	0.327655	0.040249	0.0634642		0.999916	1.06956	0.853057	0.938769	0.963174	0.777044	0.267412		0.0389626		0.999916	0.728987	0.578847	0.777462	0.758975	0.651965	0.187189				53.7103	-0.117332	0.0137531	0.952913	53.8794	-0.111142	0	0.977542	54.5809
O43414	0.999916	1.03176	0.910287	0.759556	0.711898	0.524047	0.24769	0.0146239	0.00913814		0.999916	0.949475	0.992143	0.694825	0.671938	0.365037	0.220541	0.151511	0.222553		0.999916	1.09085	1.08728	0.959526	0.847824	0.528421	0.270291	0.0894871	0.0388839		0.999916	0.579583	0.934421	1.10377	0.877246						52.2483	-0.0826525	0	0.970476	51.0828	-0.0765709	0.139505	0.968911	53.3997
O43422																					0.999916			0.692806
O43427	0.999916	0.964829	1.02528	0.702981	0.195275	0.353293		0.325322			0.999916	0.941048	0.91151	0.778802	0.548658	0.345837	0.122558	0.0589733	0.0919081		0.999916	0.925695	0.893031	0.769438	0.568413	0.305155	0.0577688	0.0222196	0.0250977		0.999916	0.97044	0.92738	0.83665	0.672134	0.427767	0.215771	0.0622095			47.2264	-0.941256	0.291296	0.978968	50.5049	-0.0845448	0.0154926	0.993498	50.288
O43432											0.999916		1.13671	1.54692	0.925836						0.999916	1.50272	0.629469	0.481565		0.367783																				0.336209	1.23638	0.163149	44.2305
O43435																															0.999916	0.891534	0.965287	0.829882	0.456625	0.297771
O43447	0.999916	1.09588	1.0341	0.862934	0.584416	0.343319	0.143917	0.048181	0.0415089		0.999916	1.05988	0.948374	0.866815	0.611209	0.300176	0.0989726	0.0497679	0.0333438		0.999916	0.981876	0.933313	0.879095	0.551345	0.280032	0.0840274	0.0308397	0.020773		0.999916	0.889341	0.936425	0.85328	0.560261	0.267682	0.0956039	0.00607774	0.0226423		51.0679	-0.107561	0.0230864	0.989567	50.9391	-0.113295	0.0108807	0.996477	50.6031
O43448																					0.999916	1.21604	0.855832	1.30994	0.824818	0.558898	0.47706	0.198781	0.291643																				53.9569
O43464											0.999916	2.57611	5.63778	1.38665	1.08139	1.20291	2.07525		0.539593		0.999916	1.00687	0.983817	1.00967	0.576838	0.613745					0.999916	1.38274	1.21292	1.29002	1.19582	0.643318	0.708349	0.370714	0.303217
O43482	0.999916	1.23203	3.40245	0.991848	1.55734	1.73331		0.583255			0.999916	0.89849	1.31713	1.20351	0.734816	0.715821	0.416693		0.296213		0.999916	0.428087	0.698135	0.495662	0.683243	0.608069	0.283743	0.251686	0.182871		0.999916	0.973624	1.66406	0.833512	1.0456	0.602351	0.165074	0.238336	0.334007		59.0924	-0.90877	0.141079	-0.309261	54.892	-0.0898917	0.285997	0.785718	49.6163
O43488	0.999916	0.93091	1.00669	0.925255	0.745621	0.316001	0.0674335	0.00797972	0.016331	0.00603258	0.999916	0.989715	1.01074	0.93773	0.796611	0.375653	0.0966498	0.0146396	0.00586002	0.00515782	0.999916	1.01764	1.01673	1.01556	0.87774	0.38475	0.0498978	0.0116524	0.0187294		0.999916	1.01358	1.01399	1.02431	0.807046	0.35092	0.0614434	0.00658638	0.0233975		51.6547	-0.151885	0	0.996558	52.1199	-0.150951	0	0.999261	52.3874
O43491	0.999916	1.03286	0.964732	0.944666	0.643755	0.431562	0.174681	0.095003	0.0784847	0.012844	0.999916	0.948773	0.933376	0.921093	0.68461	0.403011	0.202468	0.104238	0.0896839	0.0162085	0.999916	1.02543	0.966306	0.9854	0.765369	0.430043	0.200983	0.100454	0.0582919		0.999916	1.03123	0.917459	0.89301	0.73008	0.410698	0.217979	0.0906321	0.0527668	0.0344432	51.9241	-0.100349	0.0284132	0.994878	51.9784	-0.0961986	0.0325104	0.995727	52.4291
O43493	0.999916	0.716991	0.751741	0.752297	0.65182	0.860607	0.691606	0.611376	0.691723	2.21184	0.999916	1.1957	1.333	1.26587	1.29091	1.32139	1.08424	0.885432	1.25156	3.91696	0.999916	0.806412	0.816151	0.77106	0.673986	0.522128	0.469706	0.344914	0.571931	1.86231	0.999916	1.2123	0.89314	0.975786	1.27064	1.12639	0.6853	0.877185	0.771083	3.18784		0.09778	1.5	0.324312		0.0297564	1.5	0.0680498
O43502											0.999916						1.01483
O43504	0.999916	0.842367	0.934237	0.916332	0.83677	0.842448	0.775121	0.575663	0.667369	2.89723	0.999916	1.10172	0.953772	0.994871	0.872862	0.971949	0.644254	0.744829	0.840322	2.30095	0.999916	0.853021	1.14906	1.18178	1.01444	0.754309	0.733427	0.540526	0.74125	2.9114	0.999916	1.22672	1.1203	1.16738	0.959183	1.08952	0.939725	0.732498	0.892159	4.52668		0.110705	1.5	0.351914		0.16378	1.5	0.508795
O43505	0.999916	1.03881	1.11538	1.11263	0.860634	0.756769	0.35227		0.0677386												0.999916	0.716467	0.946095	0.950296	0.756091	0.438271	0.186692	0.141465	0.198205		0.999916	1.41291	1.49883	1.4806	1.01595	0.605701	0.168372		0.155767		54.848	-0.127668	0.0446121	0.964202					52.2114
O43513
O43516	0.999916	0.860885	0.890073	0.959888	0.878569	0.888934	0.766888	0.560543	0.807372	3.00232	0.999916	0.93489	0.989238	1.06553	1.04151	0.947515	0.735402	0.67457	0.722635	1.66473	0.999916	1.09127	1.11444	1.02613	1.02038	1.01513	0.73641	0.628909	0.711675	2.38038	0.999916	1.15184	1.12958	1.1542	1.03532	0.877229	0.704923	0.590421	0.701509	2.98835		0.152897	1.5	0.374282		0.21173	1.5	0.562459
O43561	0.999916	0.564143	0.796195	0.85483	0.356191	0.452515	0.56629	0.247339	0.0942846		0.999916	0.859621	1.24535	1.04813	0.467802	0.329026	0.86272		0.30836		0.999916	0.405301	0.41342	0.327823	0.270439	0.282783	0.230969		0.193856												51.1125	-0.0343009	0	0.68421	49.3393	-0.65446	0.491905	0.678084	40.4437
O43566											0.999916	1.63328	1.14853	1.65977					0.159023																										61.658	-0.317237	0	0.42525
O43567	0.999916	1.27122	0.889523	1.40872	1.23377	1.04055	1.61861	0.482723	1.20246	2.49508																																0.0218761	1.5	0.115362
O43583	0.999916	0.970368	0.977096	1.01349	0.911087	0.883556	0.804575	0.615786	0.350422	0.583153	0.999916	0.985575	1.0734	1.09411	1.09783	0.993291	0.855175	0.81084	0.423027	0.557148	0.999916	0.944687	0.96525	0.971113	0.950156	0.857351	0.741544	0.650598	0.412179	0.692746	0.999916	1.00693	1.02072	1.1477	1.01324	0.875775	0.812447	0.662405	0.407203	0.70578	62.7059	-0.0615713	0.459848	0.901618	64.5581	-0.0816025	0.477975	0.894537
O43592	0.999916	1.08212	0.950785	0.90899	0.545928	0.336227	0.114429	0.0245391	0.0935518		0.999916	1.24459	1.04796	0.908738	0.502622	0.14811	0.202255	0.0747208	0.102416	0.221354	0.999916	1.02557	1.01275	0.858038	0.470619	0.292842	0.181778	0.103323	0.0685232		0.999916	0.954843	0.917339	0.806914	0.387253	0.237925	0.208293	0.0579383	0.0559855		50.8038	-0.115229	0.0459666	0.987622	49.9442	-0.194475	0.14119	0.957349	50.1689
O43598	0.999916	0.926341	1.07736	1.04225	1.06896	0.724829	0.789392	0.600258	0.574298	0.601881	0.999916	0.962716	1.06388	0.990495	1.08692	0.87532	0.70539	0.67114	0.727222	0.501923	0.999916	1.03207	1.0088	0.950397	1.01647	0.833795	0.673929	0.556481	0.516558	0.576185	0.999916	1.07432	1.06	1.0118	0.994707	0.84082	0.812158	0.617701	0.535899	0.473525		-0.0545389	0.594714	0.870024		-0.0741613	0.629333	0.878439
O43615	0.999916	1.1126	1.04628	1.03443	0.981631	0.431669	0.307102	0.155879	0.127919	0.199766	0.999916	1.01062	0.931673	0.978866	1.02648	0.516868	0.279234	0.155943	0.119299	0.126684	0.999916	1.0587	0.95744	0.984945	1.22651	0.535916	0.29178	0.13059	0.129697	0.00781994	0.999916	0.956731	0.920835	0.927426	0.926392	0.482187	0.307141	0.12431	0.0856845	0.0422155	52.745	-0.233326	0.19094	0.98004	53.257	-0.19814	0.151882	0.987333	53.072
O43617	0.999916	1.0527	1.05982	0.960441	0.772187	0.63055	0.30156	0.151629	0.10292	0.0281762	0.999916	0.984088	0.956362	0.952512	0.816907	0.592904	0.351407	0.174942	0.0719283	0.0296598	0.999916	1.02324	0.98857	0.942831	0.845001	0.645433	0.397745	0.181452	0.0741778	0.0777322	0.999916	0.956769	0.961149	0.909606	0.765802	0.566889	0.304094	0.137726	0.0983663	0.0286728	53.8917	-0.0932204	0.0267206	0.990625	54.0943	-0.085602	0.000482368	0.999193	54.5684
O43633	0.999916	1.03282	0.971132	1.05952	0.957981	0.840586	0.474623	0.181551	0.0643859	0.0175858	0.999916	1.05313	1.09782	1.03255	1.01818	0.801717	0.460701	0.220259	0.0756803		0.999916	1.07391	1.10111	1.08146	1.0511	0.844554	0.526043	0.191835	0.106133	0.0298711	0.999916	0.919153	0.999023	1.02643	0.991558	0.703635	0.457911	0.188498	0.0653045		55.8515	-0.133677	0.0237002	0.996149	55.7401	-0.128184	0.0660878	0.986061	56.1387
O43639											0.999916	1.17976	0.286947	0.588742		0.272391															0.999916	1.47633	0.862665	0.615346			0.482592								42.756	-0.907734	0.382663	0.858607
O43660	0.999916	1.17364	1.21699	0.934779	0.698065	0.527734	0.230888	0.137681	0.194222		0.999916	1.01797	0.850609	0.725422	0.570323	0.437316	0.268175	0.150718	0.128488		0.999916	0.925077	0.779819	0.763356	0.56026	0.44081	0.279495	0.214201	0.135071		0.999916	0.931881	0.958438	0.840994	0.594464	0.396576	0.282017	0.190632	0.0491909	0.0562065	52.5935	-0.105201	0.143533	0.934875	51.2344	-0.0598793	0.025678	0.991813	51.332
O43663	0.999916	0.834986	0.639174	0.497456	0.376587	0.370386	0.227297	0.0624924	0.201735		0.999916		1.89279	0.748112	0.574744	0.702118															0.999916	0.947498	0.723157	0.427513	0.353627	0.310889	0.225493	0.0748894			47.2696	-0.055036	0.105131	0.96167		-0.482445	0.638431	0.286651
O43665	0.999916	0.990837	0.973474	1.05768	0.701739	0.448571	0.213432	0.109164	0.130685	0.138176	0.999916	0.909191	0.871427	0.917248	0.627207	0.361913	0.231929	0.118695	0.114512		0.999916	1.02287	1.05369	0.891621	0.651306	0.488643	0.287862	0.124431	0.166499	0.0738566	0.999916	1.02276	0.98475	1.00175	0.745081	0.35267	0.269564	0.168392	0.139761		52.2345	-0.122321	0.1207	0.988256	51.4866	-0.0895315	0.0784689	0.981498	52.4386
O43670	0.999916	1.12073	1.14226	1.14211	1.05281	0.969404	0.863772	0.693309	0.516523	0.939608	0.999916	0.950839	0.902963	0.929284	0.860337	0.823801	0.723288	0.621401	0.408891	0.508299	0.999916	0.939937	0.914843	1.01454	0.933436	0.836326	0.70798	0.547275	0.413959	0.793158	0.999916	0.991758	1.11492	1.10698	0.997445	0.927201	0.749832	0.644538	0.483888	1.12809		-0.31635	0.71648	0.605129	63.7403	-0.0298872	0.287951	0.938432
O43674	0.999916	1.13897	0.884244	0.828454	0.979676	0.748298	0.397076	0.116886	0.0951031		0.999916	0.99277	0.845433	0.547876	0.576143	0.609471	0.215342	0.168222	0.0956341		0.999916	0.887465	1.6305	1.29654	1.6543	0.910959	0.604783	0.444065	0.0506409		0.999916	0.830171	0.84897	0.863816	0.655767	0.576823	0.201163	0.240342			55.0266	-0.132081	0.0550155	0.948037	51.1203	-0.0513214	0	0.916932	57.7925
O43676	0.999916	0.894073	0.935808	0.912698	0.913587	0.812366	0.465558	0.45863	0.522716	0.466007	0.999916	1.69642	1.41834	1.28374	1.5115	1.29573	1.1812	0.977654	0.987255	1.43851	0.999916	1.04286	1.11149	1.24446	1.08276	0.916506	0.681558	0.575509	0.518326	1.27286	0.999916	0.925058	1.09743	0.975644	1.01365	1.01869	0.708034	0.667072	0.438341	1.36353	55.0352	-0.241204	0.477181	0.929801		0.506052	1.31004	0.161238
O43678	0.999916	1.03777	0.970682	0.90243	0.632086	0.488748	0.205273	0.0769933	0.0841178		0.999916	1.01688	0.963945	0.88163	0.789009	0.383733	0.137239	0.0750641	0.0534653		0.999916	1.10665	1.09676	1.00468	0.730988	0.561972	0.208149	0.0851648	0.0740482	0.0824558	0.999916	0.836851	0.794384	0.9053	0.726222	0.397907	0.159218		0.0931247		52.1378	-0.0890598	0.0177562	0.990702	52.0961	-0.12758	0.0358498	0.9948	52.9976
O43681	0.999916	1.03634	1.07761	0.975764	0.824542	0.744365	0.635775	0.47362	0.117559		0.999916	0.994045	0.997444	0.929262	0.807048	0.688923	0.584298	0.436985	0.134746		0.999916	1.10911	0.989444	0.900372	0.878176	0.736536	0.665103	0.483884	0.131685		0.999916	0.977224	0.917484	0.861422	0.761731	0.661093	0.543666	0.384197	0.12952		57.4429	-0.066549	0	0.95982	56.7328	-0.0581213	0	0.979431	57.6981
O43683											0.999916	0.729463	0.747708	0.482058	0.339657				0.0193099																										46.9027	-0.0611063	0	0.96764
O43684	0.999916	0.959323	0.969893	0.934234	0.838455	0.72082	0.453851	0.219696	0.0433166	0.0161617	0.999916	1.0315	0.973221	0.951461	0.888908	0.689037	0.45582	0.219552	0.0656349	0.00773785	0.999916	1.0292	0.982575	0.962257	0.872611	0.718301	0.443462	0.228928	0.0514596	0.00878063	0.999916	0.975408	0.967702	0.950916	0.851052	0.68419	0.486424	0.25096	0.0458522	0.0220974	55.2364	-0.088477	0	0.99415	55.2621	-0.0904635	0	0.997922	55.3158
O43707	0.999916	0.969777	0.978755	1.03312	1.02548	0.896938	0.846236	0.538257	0.0544434	0.00545271	0.999916	0.968423	1.00585	1.00527	1.06129	0.980363	0.819851	0.559339	0.056672	0.00419652	0.999916	0.972694	0.98507	0.993413	1.00031	0.936154	0.782848	0.509833	0.0561438	0.0165345	0.999916	0.996078	1.04614	1.04226	1.06054	0.937569	0.80996	0.529406	0.049309	0.0151412	59.0323	-0.146939	0	0.990103	59.1155	-0.147988	0	0.991687	58.7201
O43708	0.999916	0.777684	1.04286	0.944634	0.896161	0.599917	0.265945	0.0956235	0.13388		0.999916	1.15781	1.24148	1.13889	1.30982	0.935865	0.258217	0.15116	0.542434		0.999916	1.0331	0.922869	0.882445	0.751086	0.562961	0.247421	0.0614457	0.128606		0.999916	1.12168	1.10698	0.87949	0.971798	0.670734	0.391067	0.177297	0.11184		53.6974	-0.134019	0.0941109	0.951884	53.6967	-0.797927	0.317268	0.813784	53.0153
O43709	0.999916	1.51255	0.718036	1.22181	1.22581	0.317619	0.631341		0.0796937		0.999916	1.03361	1.13933	1.1883	0.73384	0.716918	0.514105	0.193555	0.0290499		0.999916	0.774547	0.628231	1.03621	0.726004	0.582407	0.415278	0.281437	0.041149		0.999916	1.03119	0.839011	0.902441	0.589041	0.624023	0.532494	0.259521	0.0758214	0.25355					55.3938	-0.0939183	0	0.924346	53.9771
O43716											0.999916	1.10176	0.782728	0.828681	0.334155	0.194492	0.254447														0.999916	0.986843	1.00612	0.722441	0.42676	0.250608	0.294607	0.149915	0.0145843						48.8307	-0.163354	0.206905	0.933583
O43719	0.999916	0.903775	0.718588	0.373542	0.232783	0.263768	0.169753	0.064299	0.0420483	0.0193333	0.999916	1.06271	0.835526	0.387488	0.280169	0.260579	0.16612	0.0704606	0.0711982	0.00506495	0.999916	1.0316	0.783098	0.420207	0.270218	0.23113	0.181945	0.0908558	0.0459802	0.00838092	0.999916	0.909441	0.674489	0.330886	0.212233	0.207294	0.137652	0.0765695	0.0330302	0.0199923	46.2818	-0.0830377	0.0607414	0.978445	46.7872	-0.11594	0.0998252	0.96614	46.8647
O43736
O43747	0.999916	1.11063	1.11141	0.884762	0.468966	0.42479	0.180692	0.110937	0.0712155	0.0618452	0.999916	1.04407	1.00941	0.772003	0.469655	0.286213	0.185429	0.0624899	0.0703686	0.0669536	0.999916	0.915204	0.916516	0.813997	0.546913	0.324017	0.224073	0.080751	0.0529516		0.999916	0.875068	0.843738	0.695179	0.389644	0.287472	0.166212	0.0625824	0.0332789		50.9265	-0.101319	0.0766358	0.964559	50.0039	-0.102274	0.0680915	0.992397	50.7921
O43752	0.999916	1.04449	0.873822	0.837677	0.686659	0.715114	0.351426	0.154177	0.141968		0.999916	1.6586	1.09619	1.13561	0.998125	0.698295	0.213042		0.0294027		0.999916	1.53074	1.46315	1.47088	0.615605	0.804812	0.335167	0.0880834	0.227726		0.999916	1.16941	1.70306	1.54805	1.16895	0.671533	0.440901	0.267569	0.44487		53.944	-0.0636155	0	0.950741	54.1092	-0.195701	0.0328478	0.761787	54.5664
O43759	0.999916	1.16009	1.13773	0.663105					0.718119		0.999916	1.89534	0.629487	0.60573	0.811035	0.579896	0.626652	0.726037	0.497638												0.999916	2.37185	2.12255	1.37154	0.365912	1.12526	0.658697	0.333259	0.827829	2.67774		-0.424157	0.690536	0.787357		-0.526177	0.639433	0.415973
O43760											0.999916	1.64504	0.66847	1.4751	1.73015	0.918584	0.579738	0.616306	0.619521		0.999916	1.16259	1.14052	1.1927	1.18916	0.8102	0.705085	0.436424	0.419496	0.780887																-0.463113	0.605188	0.266496
O43765	0.999916	1.01832	1.00454	0.957681	0.470318	0.200436	0.183177	0.104271	0.098651	0.0326687	0.999916	0.969879	0.912413	0.89624	0.476482	0.256807	0.177356	0.107539	0.112741	0.0201036	0.999916	0.99079	0.983672	0.887635	0.502672	0.244416	0.169598	0.0936019	0.129052	0.110951	0.999916	1.06439	1.05623	0.951558	0.511526	0.273231	0.182754	0.127311	0.11148	0.0709753	49.9577	-0.187528	0.107374	0.99215	50.1828	-0.115662	0.0817658	0.989206	50.1406
O43768	0.999916	0.890602	0.784767	0.769295	0.773523	0.929135	0.605942	0.591664	0.656334	3.01309	0.999916	0.930706	0.937276	0.893313	0.856155	0.868797	0.709095	0.726993	0.801903	2.44274	0.999916	1.01966	1.04732	0.993376	0.873593	0.86459	0.769975	0.640969	0.645627	3.02151	0.999916	0.955352	0.885633	1.00106	0.913307	0.732058	0.624524	0.607581	0.657112	3.12439		0.0892789	1.5	0.308657		0.157938	1.5	0.478701
O43772	0.999916	1.36073	1.21141	1.41859	1.21529	0.418238	0.906462	0.505989	0.394014		0.999916	1.08123	0.893013	0.988035	0.861696	0.774035	0.529402	0.36254	0.298354		0.999916	1.25054	1.14942	0.864552	0.731164	0.852415			0.314049		0.999916	0.846658	1.02215	1.01703	1.03175	0.706382	0.673358	0.541186	0.316463		59.7059	-0.0598931	0.373002	0.492891	56.6094	-0.0684403	0.222997	0.969351	58.599
O43776	0.999916	0.975789	0.996431	0.992721	0.820678	0.547311	0.266878	0.0694504	0.0738108	0.0816837	0.999916	0.970306	1.02825	1.01853	0.869516	0.5313	0.283625	0.0777724	0.104556	0.0891241	0.999916	0.998185	0.984598	0.990598	0.856194	0.562328	0.300644	0.0685462	0.0729142	0.0843752	0.999916	1.00557	1.00865	1.01465	0.897054	0.545689	0.281241	0.0646238	0.0628823	0.0749747	53.3298	-0.117531	0.0539211	0.996835	53.3903	-0.128107	0.080971	0.995123	53.5958
O43795	0.999916	1.15456	1.20689	0.973753	0.496611	0.306408	0.166824	0.0512021	0.0620577		0.999916	0.811144	0.853296	0.667631	0.351354	0.182264	0.0618254	0.0371262	0.0339581		0.999916	0.904157	0.869261	0.699782	0.385208	0.252878	0.175515	0.0625904	0.0171769		0.999916	0.948659	0.981542	0.742223	0.348971	0.303161	0.126423	0.0387888	0.0421136	0.0305271	50.471	-0.150573	0.0959234	0.950281	48.354	-0.087118	0	0.980202	49.1217
O43805																															0.999916	1.37889	1.30065	0.912308	0.974615	0.653619	0.699833	0.296004	0.687532	1.76801
O43808	0.999916	0.699365	0.945629	1.0837	0.742097	0.670744	0.571874	0.344525			0.999916	0.985806	0.992495	1.02704	0.859666	0.457163	0.573943	0.264459	0.291341		0.999916	0.772213	1.03357	0.916822	0.966162	0.610218	0.734138	0.300887	0.237697		0.999916	0.781047	1.05783	0.885065	0.863726	0.803744	0.389851	0.352403	0.22471		56.4518	-0.053508	0	0.706909	53.7474	-0.0964924	0.322214	0.932989	57.2204
O43809	0.999916	1.17795	1.16273	1.17398	1.1383	0.968206	0.757247	0.174509	0.0413843		0.999916	0.921135	0.943108	0.953626	0.966128	0.872408	0.642244	0.166261	0.0524043		0.999916	0.881095	0.879109	0.944359	0.965181	0.906499	0.622812	0.184316	0.0332339	0.00765751	0.999916	0.898291	0.997185	1.01269	1.02285	0.957456	0.686622	0.166454	0.0312882		57.177	-0.232384	0.0349917	0.930249	56.6773	-0.155598	0.00645076	0.983568	56.6885
O43813	0.999916	1.03173	1.05604	1.01092	0.996958	0.889403	0.689192	0.459715	0.140875	0.099743	0.999916	1.01005	0.999812	1.05731	1.03162	0.870377	0.713317	0.512961	0.187961	0.144299	0.999916	1.00984	1.04262	1.0235	1.03362	0.875436	0.648255	0.430955	0.155836	0.0970152	0.999916	0.981087	1.01534	1.00483	1.01944	0.878669	0.650189	0.455036	0.136097	0.0388596	58.2242	-0.0949373	0.0383949	0.993889	58.7105	-0.0874337	0.0755607	0.989523	57.8798
O43815	0.999916	0.944694	1.1268	1.44421	0.843514	0.601051	0.399891	0.168158	0.119446	0.476397	0.999916	0.972918	0.890606	0.688039	0.726324	0.388737	0.303093	0.153072	0.0249145		0.999916	0.791366	0.790145	0.647806	0.594324	0.443423	0.250429	0.097648	0.22251		0.999916	1.02469	0.991454	0.801719	0.616744	0.484004	0.291319	0.0370344	0.0758331		53.8188	-0.134195	0.268004	0.814546	51.7391	-0.0642321	0	0.971685	50.4644
O43818	0.999916	1.29647	1.15524	1.05412	1.04262	0.966227	1.01992	0.878827	0.529805		0.999916	0.939029	0.964261	0.974004	0.939653	0.881713	0.860122	0.77311	0.463868	0.0309592	0.999916	1.02483	0.850805	0.867999	0.80786	0.771209	0.779109	0.641308	0.476417	0.0398988	0.999916	0.977911	0.924524	0.911254	0.891553	0.911876	0.879967	0.740543	0.580796			-0.496021	0.529805	0.665587	61.8483	-0.096342	0	0.953413	60.26
O43819	0.999916	0.898394	0.474107	0.493419			0.613773		0.0447074												0.999916	1.06119	0.652034	0.562638		0.432438			0.27981												49.4958	-0.0340504	0	0.680755					47.1981
O43823	0.999916	1.23442	1.27881	0.78721	0.681097				0.158716	2.23074	0.999916	1.52892	1.2019	0.15446	0.675734	0.168445			0.0866806		0.999916	0.815233	0.902668	0.6815		0.175264	0.162969		0.148873	0.634838	0.999916	1.39354	0.780334	0.476647	0.342533	0.148434						0.0898867	1.5	0.258776	45.649	-1.00091	0.271285	0.726672	48.2427
O43829																					0.999916	0.357719	0.501939	0.334783							0.999916	0.759781	0.67776	0.869499	0.679718	0.550154	0.669928		0.158488										38.5356
O43830											0.999916	0.825682	1.03365						0.0474483																										59.6535	-0.236948	0	0.950754
O43837	0.999916	1.13741	1.15192	1.07022	0.850399	0.466955	0.0756598	0.0209937	0.0324059		0.999916	0.987627	1.02981	0.954352	0.738117	0.430016	0.0597824	0.0171771	0.0398962	0.0109538	0.999916	0.973211	0.939016	0.945787	0.755009	0.445372	0.0608465	0.0158737	0.0311949	0.0157621	0.999916	0.84808	0.912618	0.908519	0.754258	0.398479	0.0419545	0.00883865	0.0184583	0.0103945	52.6991	-0.18169	0.0105939	0.973901	52.0953	-0.13949	0.000202159	0.99487	52.2018
O43847	0.999916	0.960241	0.984168	0.976633	0.673257	0.682931	0.117004	0.047741	0.0658607		0.999916	1.05811	1.048	0.952571	0.682173	0.341683	0.152952	0.0432918	0.0851011		0.999916	1.03528	1.03276	0.961215	0.667999	0.333487	0.166053	0.0934121	0.0566772		0.999916	0.98557	1.02353	0.938398	0.65902	0.320311	0.177959	0.0616771	0.0354583	0.0286394	53.124	-0.112489	0	0.953135	51.5576	-0.131916	0.0595545	0.993911	51.4935
O43852	0.999916	1.03295	1.00004	1.04017	0.897798	0.996389	0.647277	0.578741	0.621296	2.61945	0.999916	0.923861	0.942038	0.919396	0.880006	0.755297	0.607791	0.6307	0.648977	1.78713	0.999916	1.02926	1.02941	1.02646	0.951828	0.842518	0.678166	0.603873	0.611141	2.44767	0.999916	0.877351	1.00187	1.01804	0.914856	0.775528	0.644276	0.600451	0.626134	2.36583		0.0841519	1.5	0.338781		0.126533	1.5	0.359273
O43865	0.999916	1.12609	0.960153	0.987709	0.771298	0.618258	0.522759	0.256494	0.235305		0.999916	1.0128	0.864843	0.908762	0.816188	0.64612	0.424202	0.313702	0.159638		0.999916	1.0005	1.01767	0.965815	0.839804	0.670109	0.463991	0.28312	0.195004		0.999916	0.947039	1.06948	1.22908	0.942088	0.798111	0.684409	0.369067	0.172931		55.143	-0.0661948	0.146376	0.963199	55.1634	-0.0596762	0	0.98449	55.2975
O43903	0.999916	2.87391	1.50999	1.66969	1.65967	1.09135	0.392984	0.321695	0.113735		0.999916	1.46264	0.820936	1.36437	1.02865	0.654645	0.538873	0.142452	0.065745		0.999916	1.66518	1.3784	1.41609	1.17067	0.845828	0.285129	0.143565	0.138512		0.999916	0.995377	1.23309	0.555436	0.700005	0.641725	0.167067		0.0294676		55.8495	-0.877503	0.217714	0.216694	55.5894	-0.118541	0.0160639	0.781845	54.7476
O43913	0.999916		0.653743								0.999916	1.33945	1.15233	0.426838							0.999916	1.23255		0.805084					0.238916		0.999916			1.15175	1.06675										46.9446	-1.33144	0	0.702487	47.5776
O43920	0.999916	1.03638	1.60803	0.965849	0.775206	1.05396	0.335232	0.163921			0.999916	0.961556	1.15973	0.902361	1.06903	0.789411	0.63677	0.0945001	0.0935637		0.999916	1.18975	0.860127	1.09232	1.10908	0.70354	0.330169				0.999916	1.04843	1.17659	0.932735	0.757597	0.643693	0.345865	0.236751	0.0573167		55.7849	-0.938274	0.16392	0.701462	56.3581	-0.155787	0.0251727	0.943254	53.279
O43924	0.999916	0.898949	0.989616	0.894202	0.778321	0.607483	0.448598	0.266372	0.142153	0.0263903	0.999916	0.96113	0.953088	0.924592	0.775766	0.620724	0.398093	0.289414	0.141337		0.999916	1.05019	0.972599	0.980566	1.00922	0.746908	0.529288	0.312553	0.15327	0.0812523	0.999916	0.994546	1.14549	1.06398	1.01489	0.74449	0.59047	0.343876	0.172825	0.0313025	54.7197	-0.0644443	0	0.989886	54.6951	-0.0639588	0.0115439	0.997028	56.3472
O43929	0.999916	0.901523	0.820212	0.596651	0.3359	0.31032	0.0401096	0.0551041	0.0266041		0.999916	1.08842	1.08186	0.890719	0.398781	0.299503	0.209846	0.114865	0.0751731		0.999916	0.982602	0.878462	0.700272	0.424541	0.409393	0.253644	0.0319116	0.0240504		0.999916	1.15151	0.863398	0.653354	0.579199	0.396276	0.220644	0.0853456	0.029643		48.2442	-0.0774082	0	0.984762	49.6135	-0.161965	0.151552	0.974767	50.0657
O43933
O60216	0.999916	1.17758	1.03732	1.06522	0.950635	0.681735	0.210821	0.0776642	0.131695	0.05183	0.999916	0.921214	0.914967	0.860501	0.78407	0.570546	0.241632	0.088091	0.0396515	0.0231092	0.999916	1.03891	0.911514	1.0243	0.883521	0.559948	0.225911	0.14354	0.0938833	0.0634988	0.999916	0.881001	0.961546	0.930306	0.815376	0.435773	0.233032	0.0844195	0.071329	0.0398373	53.9464	-0.192086	0.0816441	0.97887	53.1504	-0.0925315	0	0.986028	53.4357
O60220	0.999916	0.847385	1.01523	0.974287	0.791513	0.729914	0.36744	0.370988	0.445011	0.931355	0.999916	1.14568	1.10515	1.13614	1.2226	0.896888	0.703423	0.506335	0.612092	0.299923	0.999916	1.01015	0.942407	0.921116	0.864965	0.619994	0.461454	0.484454	0.410499	1.15326	0.999916	0.898872	1.33325	1.25753	0.995122	0.750919	0.453652	0.543567	0.548088	1.72778		-0.079525	0.544525	0.568175	59.3817	-0.0925889	0.446956	0.830411
O60231	0.999916	1.31747	1.1034	0.994688	0.604118	0.399124	0.144058	0.0698437	0.0753558		0.999916	1.01868	0.843096	0.755654	0.460863	0.284674	0.180424	0.0827963	0.124855		0.999916	0.970728	0.814594	0.756723	0.477736	0.293959	0.17778	0.0569089	0.0827956	0.052837	0.999916	0.864342	0.930545	0.857243	0.526921	0.292371	0.161178	0.0364764	0.100744		51.524	-0.124106	0.0653968	0.930654	49.6788	-0.0846354	0.0773187	0.992142	49.8069
O60232	0.999916	1.07223	0.878317	0.882254	0.910063	0.591577	0.649503	0.5596	0.339945	1.70004	0.999916	1.51522	1.32486	1.13789	1.19202	1.07776	0.950165	0.912891	0.283921	1.30049											0.999916	0.70702	0.980196	1.24459	0.71392	0.761977	0.784337	0.427269	0.374399	0.717358		-0.0314213	0.7889	0.0664993		-0.219847	0.792207	0.045726
O60234	0.999916	0.946799	0.940408	0.847874	0.533478	0.331864	0.217843	0.151377	0.120758	0.0497901	0.999916	0.975656	0.97343	0.839757	0.521176	0.370496	0.209608	0.168213	0.139803	0.030268	0.999916	0.995094	0.966324	0.850885	0.571549	0.340996	0.181197	0.157224	0.124552	0.114583	0.999916	1.03705	0.985333	0.869071	0.531466	0.334556	0.187711	0.144837	0.122388	0.0826614	50.784	-0.0868437	0.081052	0.994751	50.9081	-0.0847998	0.0819383	0.99173	50.8473
O60244	0.999916	1.6243	2.38888					0.924755	0.798922		0.999916	2.59966	0.787851	1.68094	0.349017	0.826144			0.0944818												0.999916	0.741474	0.579399	0.591515	0.24201	0.266003	0.227493					-0.0491259	0.788478	-0.316303	54.95	-0.0881798	0.0413783	0.210117
O60256	0.999916	0.996617	0.9492	1.00948	0.953808	0.78089	0.723797	0.540862	0.0967236		0.999916	1.03817	1.01899	1.01754	0.965104	0.933302	0.756823	0.618123	0.124943		0.999916	0.990375	0.987496	0.949773	0.974957	0.844418	0.678221	0.509176	0.0985999		0.999916	1.0008	1.01915	0.973054	0.98557	0.900663	0.704766	0.539454	0.115792		58.4411	-0.0844704	0	0.957976	59.3518	-0.106587	0	0.975457	58.2363
O60264	0.999916	1.18459	1.10232	0.695754	0.423502	0.33396	0.202897	0.0630152	0.0654147	0.0208089	0.999916	0.987467	0.914144	0.624392	0.412344	0.282234	0.154891	0.0759437	0.087639	0.0277528	0.999916	1.00027	0.920652	0.601602	0.362203	0.340636	0.190937	0.06616	0.0432692		0.999916	0.894304	0.953077	0.625704	0.402454	0.323019	0.181089	0.0802342	0.0778578		49.8487	-0.100306	0.0634574	0.951807	49.0502	-0.0832893	0.0455837	0.994134	48.9658
O60271	0.999916	0.969344	1.07473	1.06939	0.604009	0.26305	0.226224	0.135018	0.110119	0.278587	0.999916	1.0858	1.05635	1.03104	0.668655	0.332699	0.295212	0.169761	0.10971	0.290533	0.999916	1.06923	1.10011	1.00924	0.61276	0.39554	0.295038	0.12338	0.0837709	0.139056	0.999916	1.00427	1.09876	1.08444	0.576815	0.296066	0.255775	0.0844569	0.0983223		50.4153	-0.275826	0.198344	0.978009	51.2544	-0.157883	0.21316	0.973456	51.7712
O60281											0.999916
O60287	0.999916		1.75757	1.03035							0.999916	1.58757	0.733659	1.48359	1.28776						0.999916																					0.511631	1.39396	0.281335		0.445708	1.27314	0.120864
O60294
O60306	0.999916	0.957427	0.715022	0.491817	0.414003	0.274442	0.154132	0.0840302	0.0913108		0.999916	0.919173	0.590131	0.395882	0.337814	0.325861	0.165063	0.109654	0.0362664	0.0252682	0.999916	0.907958	0.564251	0.485274	0.338502	0.320276	0.159004	0.0710166	0.0594562	0.0323533	0.999916	0.870424	0.503202	0.409685	0.316923	0.181598	0.111903	0.049919	0.0605916		47.764	-0.0671682	0.0496323	0.98631	46.6283	-0.061404	0.0275015	0.964772	46.9473
O60313	0.999916	1.08806	1.22147	1.0667	0.836916	0.482829	0.205884	0.0798092	0.0905806		0.999916	1.18602	1.11827	1.00303	0.793636	0.338698	0.152879	0.0558542	0.0165593		0.999916	1.03695	0.888056	0.86032	0.688036	0.232867	0.132158	0.0545203	0.0947578		0.999916	0.888236	1.04039	0.976759	0.711121	0.30736	0.142741	0.0467832	0.0843953		52.8776	-0.147243	0.0796575	0.961329	52.0185	-0.159821	0.0416818	0.971861	51.0034
O60318
O60330	0.999916	1.63407	1.50041	1.69914	1.2245	0.181824	1.11124	0.944271	0.622641	2.39485																					0.999916	1.07616	1.22735	1.15101	1.02135	1.03606	0.98564	0.736473	0.446733	2.26037		0.143914	1.5	0.144684
O60341	0.999916	1.05072	0.945881	0.729903	0.456897	0.298092	0.167523	0.0578326	0.0615671	0.0334605	0.999916	0.971399	0.887888	0.6476	0.428795	0.317494	0.148557	0.0453962	0.0995346	0.0128638	0.999916	0.925006	0.819046	0.672254	0.401558	0.299934	0.15653	0.0728338	0.0400553	0.0193873	0.999916	0.899376	0.801084	0.626973	0.39513	0.230217	0.110625	0.0533026	0.0572219	0.0313599	49.847	-0.0904281	0.0362947	0.993847	49.3215	-0.0768707	0.0177509	0.992875	49.0743
O60343	0.999916	0.917521	0.948148	0.814601	0.461717	0.218449	0.0717047	0.0522556	0.0313251		0.999916	0.951092	0.963521	0.790547	0.489381	0.298438	0.103002	0.0406634	0.0419045		0.999916	1.01031	0.846655	0.785462	0.547646	0.317651	0.128686	0.008888	0.0953292		0.999916	1.0355	1.11349	0.899226	0.506106	0.388415	0.135913	0.0452324	0.026003		49.78	-0.116116	0.0223424	0.99523	50.1497	-0.097928	0.00886022	0.996517	50.3546
O60427	0.999916	1.6898	1.92721	1.19105	0.617203	0.28229			0.0484523		0.999916	0.562544	0.684746	0.690448	0.440136	0.433778	0.36871	0.282308													0.999916	1.11118	0.962139	0.801548	0.659004	0.395412	0.434626	0.1213	0.00583454		50.8364	-0.212513	0.109293	0.523489	49.7485	-0.0306733	0.0110151	0.801462
O60476
O60488	0.999916	0.90527	0.846555	0.615574	0.376293	0.307734	0.0747269	0.0644388	0.103429		0.999916	1.09786	0.921072	0.679044	0.466889	0.360408	0.137022	0.116139	0.102188		0.999916	0.947712	0.790437	0.505439	0.363777	0.216319	0.154306	0.0538138	0.0864783		0.999916	0.989201	0.860895	0.508365	0.251916	0.176166	0.0561039	0.0665735	0.0583086		48.5748	-0.0771114	0.0329948	0.987013	49.7726	-0.0841916	0.0794083	0.979916	47.6471
O60493	0.999916	0.971231	0.759393	0.539695	0.336341	0.253552	0.147672	0.0395329	0.0572528	0.0215245	0.999916	0.930863	0.643354	0.347403	0.403261	0.225994	0.10152	0.0642293	0.0503836		0.999916	0.948041	0.737155	0.576273	0.403475	0.321458	0.177264	0.128109	0.0561693	0.071676	0.999916	0.856386	0.807086	0.62824	0.509177	0.368352	0.244477	0.147952	0.0635483		47.8341	-0.0753808	0.0190625	0.99323	46.4459	-0.0719481	0.0415158	0.964858	48.5006
O60494	0.999916	1.0664	1.00491	1.08544	0.969284	0.630971	0.491577	0.209917	0.123378																						0.999916	1.1378	1.20145	0.962402	1.08475	0.836593	0.411657	0.153892	0.180757		55.232	-0.10009	0.0888698	0.974085
O60496											0.999916	0.95537	0.601778	0.902549		0.319285			0.0401386												0.999916	1.31097	0.940897	0.528885											50.3604	-0.0599098	0	0.861991
O60499	0.999916	0.964928	1.3524	1.0293	0.930191	0.359499			0.121656		0.999916	0.909536	1.80826	1.84224	1.15224	0.576933	0.317386				0.999916	1.54737	1.87684	1.2419	1.23329																52.3538	-0.248294	0.121813	0.884319	53.1104	-0.806598	0.317386	0.298227
O60502	0.999916	1.31635	1.26708	1.32453	0.645654	0.520172	0.134482		0.07896		0.999916	0.824304	0.830986	0.973351	0.626458	0.580259	0.159257	0.0751912	0.0961603		0.999916	1.40901	1.29283	1.09079	1.15934	1.02996	0.179648		0.0563538		0.999916	0.857072	0.737222	0.862305	0.683057	0.58789	0.581228	0.226062	0.0158322		52.5204	-0.139913	0.0693079	0.820153	52.4366	-0.0850808	0	0.921007	55.6021
O60504	0.999916	1.10781	0.990989	0.999328	0.498004	0.220031	0.207674	0.126441	0.075281		0.999916	1.01263	0.873327	0.668129	0.513953	0.313288	0.189371	0.0567856	0.162193	0.124504	0.999916	0.923849	1.0172	0.762754	0.557919	0.206943	0.121637	0.0267168	0.0907369		0.999916	1.12656	0.896573	1.03515	0.75471	0.399352	0.218758	0.0981849	0.123062		50.0492	-0.228586	0.147282	0.984363	49.6842	-0.0781191	0.0931252	0.987572	50.0996
O60506	0.999916	1.03087	1.04948	1.02583	0.685676	0.27013	0.0780288	0.012487	0.029278		0.999916	0.967046	0.900024	0.847941	0.621306	0.266384	0.0716978	0.0246707	0.0434616		0.999916	0.978386	1.00278	0.888236	0.632334	0.278153	0.0720473	0.0164228	0.025307		0.999916	1.05687	1.01797	0.877785	0.632141	0.297653	0.0813587	0.018657	0.0271025		51.3107	-0.169006	0.0232331	0.994745	50.7565	-0.114275	0	0.993189	50.9984
O60508	0.999916	1.04641	1.32389	1.16565	0.835576	0.53562	0.218541	0.116038	0.15802		0.999916	0.866579	0.879003	1.11715	0.597312	0.392401	0.054108				0.999916	1.08383	0.981321	0.826659	0.762212	0.383091	0.0603114	0.0433853	0.11628		0.999916	0.359045	0.862357	1.09884	0.780976	0.407903	0.13277		0.347876		53.1199	-0.151259	0.129881	0.916804	51.5432	-0.136583	0	0.903632	51.7904
O60516											0.999916		0.584212			0.697311					0.999916	2.39271	0.988641		1.04611	1.00538					0.999916	3.2943	3.47166	2.43185	1.49787											-0.476427	0.640762	0.930775
O60518											0.999916	1.64673	1.56904	0.87881	1.10925	1.03904	0.53497		0.399932		0.999916	0.380335	0.696694	0.301963	0.912154	0.362924		0.335239																	56.0839	-0.673091	0.399932	0.42633	39.1283
O60524
O60547	0.999916	1.05617	1.05523	0.934225	0.989998	0.85878	0.712289	0.410235	0.0552752		0.999916	0.981037	0.987811	0.986095	0.952736	0.871128	0.776638	0.47984	0.0464871		0.999916	1.06198	1.08495	1.03962	0.988714	1.00863	0.767855	0.447581	0.078838		0.999916	1.00354	1.00685	0.959448	0.911052	0.835857	0.736835	0.43062	0.0772451		57.8616	-0.110639	0	0.98158	58.4542	-0.120341	0	0.982325	58.4602
O60551
O60563	0.999916	1.2989	0.795278	0.973695	0.423204	0.503538					0.999916	1.10488	0.865292	0.718373	0.579719	0.13605			0.0535901		0.999916	1.1166	0.803239	0.717368	0.369861	0.13384			0.090765		0.999916	0.82771	0.994452	0.698572	0.14479	0.156732			0.0744532		48.0599	-0.705285	0.46337	0.752168	49.7408	-0.102662	0.0114463	0.959066	48.6106
O60566	0.999916	0.983001	0.736546	0.61059	0.241558	0.165958			0.0565821		0.999916	0.977545	0.626812	0.421386	0.221178				0.114762		0.999916	1.49768	1.30443	0.826052	0.578449	0.525455	0.398165		0.380766		0.999916	0.767742	0.863938	0.659493	0.173646	0.204788	0.0511599	0.0680289	0.0946757		47.4318	-0.0952358	0.0424774	0.98513	45.7723	-0.105289	0.122812	0.987424	51.0952
O60568	0.999916	1.55588									0.999916										0.999916			0.993366	1.41301						0.999916	1.26493	1.52362	1.00212	0.76889		0.447914		0.177389
O60573	0.999916	1.19664	1.26298	1.17042	0.706365	0.910787	0.114639	0.118636	0.140037		0.999916	0.91791	0.603652	0.275527	0.469623	0.244707	0.246585				0.999916	1.00491	0.936234	0.683238	0.468842	0.413598	0.170168	0.118446	0.0626967		0.999916	1.00003	1.02456	0.88388	0.337759	0.331924	0.183039	0.0518638	0.0132269		53.5227	-1.02366	0.124434	0.882518	44.6734	-0.147633	0.298888	0.937085	50.2535
O60610	0.999916	0.996654	1.01466	0.718248	0.213698	0.170575	0.0956085	0.0435593	0.0348279		0.999916	1.00007	0.980329	0.671125	0.199019	0.160828	0.0943885	0.0323978	0.0279922	0.00515215	0.999916	0.999152	0.980725	0.701643	0.216691	0.179387	0.103582	0.0380095	0.0350681	0.00427867	0.999916	0.987208	0.994757	0.687049	0.222972	0.166887	0.097495	0.0427925	0.0371699	0.0250861	48.1741	-0.19469	0.0771195	0.993488	48.0004	-0.17266	0.051765	0.993227	48.1924
O60613	0.999916	0.910216	0.967352	0.868078	0.933351	0.784133	0.31974	0.175194	0.178505		0.999916	1.08657	1.26866	1.13743	1.02804	0.788537	0.382057	0.282357	0.161264	0.137294	0.999916	1.16367	0.985587	0.984149	1.03699	0.758604	0.376221	0.328528	0.0747343	0.117653	0.999916	0.863296	0.948482	0.908433	0.858452	0.531166	0.200039	0.22479	0.195641	0.466018	54.6821	-0.168105	0.162391	0.970695	55.1849	-0.144552	0.171008	0.938063	55.358
O60637																					0.999916	1.10891	0.990851	1.25874	1.09525	1.14171	0.753817	0.837423	0.617485	1.54328	0.999916	1.03403	1.09586	0.810845	1.09699	0.770601	0.812855	0.739936	0.497902	1.48139
O60645	0.999916	0.8859	1.03534	0.747343	0.555496	0.338326	0.205514	0.0651393			0.999916	1.18263	0.966652	0.90624	0.342179	0.23456	0.157778	0.106899			0.999916	1.01938	0.798993	0.649285	0.379668	0.329774	0.438902	0.27536	0.172448	0.835114	0.999916	1.00147	0.968482	0.637839	0.339476	0.196968	0.102191		0.0392934		50.7675	-0.0822374	0	0.974937	49.1905	-0.2179	0.157716	0.970041	48.353
O60664	0.999916	1.01548	1.06708	1.03532	0.990323	0.770456	0.618541	0.447893	0.408665	0.905269	0.999916	0.980341	0.997986	1.00035	0.941245	0.77433	0.572762	0.455267	0.339745	0.427906	0.999916	0.959397	0.988454	0.928002	0.974379	0.795857	0.538485	0.328979	0.265207	0.548508	0.999916	1.04606	1.08739	1.07459	0.976635	0.79895	0.55498	0.35304	0.289794	0.494944		-0.124554	0.592278	0.718528	57.2933	-0.076465	0.381125	0.991471	56.0918
O60669																					0.999916	0.959847	0.907902	0.900248	0.721331	0.491666	0.38466	0.309703	0.298456	0.216488	0.999916	1.13699	1.13993	0.942206	0.781835	0.58589	0.595315	0.253299	0.389433										53.3491
O60678	0.999916	1.60681	1.97875	1.66701	1.0924	0.256674	0.421883		0.0698125		0.999916	0.853809	0.999687	0.806407	0.469537	0.209558	0.0841126	0.0438558	0.0377659		0.999916	0.715162	0.575218	0.862105	0.45577				0.264773		0.999916	1.38574	1.44815	1.4172	0.565813	0.748988	0.154924	0.0407565			52.25	-0.904706	0.245761	0.47838	49.7994	-0.120066	0.0285756	0.984619	51.47
O60684	0.999916	0.714116	0.804932	0.507988	0.184655	0.138085	0.0746762		0.0244073		0.999916	0.939453	0.640261	0.545909	0.0664433	0.0201526	0.0495216	0.0270778	0.106756		0.999916	0.919388	0.856692	0.417039	0.218392	0.125438	0.0504359	0.0290297	0.0538374		0.999916	0.755738	0.665395	0.336299	0.0873974	0.103487			0.0307135		46.5352	-0.0809742	0	0.952199	46.0939	-0.113462	0.022282	0.962205	46.6718
O60701	0.999916	1.01312	1.03782	0.934909	0.876542	0.661401	0.490456	0.183333	0.0379913		0.999916	0.98748	0.918637	0.966353	0.914911	0.771931	0.480705	0.133668	0.103825		0.999916	0.976391	1.06796	0.916045	0.889965	0.755717	0.460954	0.147478	0.0549352		0.999916	1.2296	1.06949	0.998607	0.962657	0.769807	0.53235	0.140244	0.0721188		55.1466	-0.0910073	0	0.990234	55.5053	-0.116286	0.0355375	0.9869	55.3625
O60711	0.999916	1.16896	0.916317	0.756498	0.503027	0.380671	0.230147	0.174498	0.0950998		0.999916	0.977175	0.904061	0.69197	0.460601	0.346382	0.181348	0.15294	0.186118		0.999916	1.01847	0.90283	0.839073	0.348989	0.305588	0.17648	0.138649	0.0899943		0.999916	0.790987	0.777992	0.711957	0.499395	0.310399	0.168335	0.189573	0.0983137	0.111392	50.5251	-0.0809469	0.109795	0.967281	49.5847	-0.0810638	0.1445	0.994901	49.3379
O60725											0.999916	0.618943	1.23972	0.567419	0.272318	0.29623			0.0165181																										47.0851	-0.817502	0.195018	0.773199
O60739	0.999916	0.361339	0.708757	0.493848	0.563552																																					-0.765333	0.531874	0.736131
O60749	0.999916	0.896306	0.998755	1.01741	0.744474	0.411979	0.15084	0.0689221	0.0744118	0.225317	0.999916	1.04338	1.07434	0.932184	0.790577	0.430586	0.205798	0.0381201	0.0878839	0.129377	0.999916	0.930048	0.996423	1.00885	0.683435	0.461407	0.116914	0.0201443	0.0514559	0.202505	0.999916	0.927353	0.883151	0.871209	0.612772	0.388916	0.156734	0.0626044	0.0672059	0.508524	52.0374	-0.144506	0.116221	0.977998	52.4009	-0.130377	0.0806841	0.990161	52.0173
O60762	0.999916	1.4511	1.32148	1.11663	0.828095	0.757702	0.308339	0.108743	0.119681		0.999916	0.974928	1.02267	0.912741	0.669777	0.433206	0.229444	0.0813136	0.113244		0.999916	0.947783	0.743265	0.73263	0.557381	0.433792	0.251734	0.0818231	0.0707		0.999916	0.800075	0.977673	0.818571	0.634843	0.485183	0.218917	0.0762467	0.0613041	0.147133	54.5452	-0.142678	0.0811822	0.831125	52.0418	-0.0986788	0.0684108	0.994679	50.6018
O60763	0.999916	0.967453	0.986922	0.927207	0.52591	0.278673	0.135251	0.0682223	0.0596709		0.999916	1.07868	0.984878	0.922951	0.48621	0.272654	0.124132	0.0429752	0.0456865		0.999916	1.0482	0.980215	0.929028	0.500522	0.261081	0.133824	0.0602746	0.0475873	0.0241257	0.999916	1.07439	0.990843	0.91631	0.509971	0.263467	0.119274	0.0556465	0.0468231	0.0170159	50.5287	-0.1295	0.0682892	0.995516	50.3211	-0.132102	0.055658	0.98995	50.3945
O60784	0.999916	0.804847	0.972367	0.679002	0.507393	0.453484			0.0102719		0.999916	0.958786	0.913373	0.646554	0.589013	0.367628	0.133452		0.136406		0.999916	1.02844	0.885392	0.80861	0.614657	0.40012	0.318219		0.130744		0.999916	0.99537	1.10753	0.735383	0.45067	0.166697	0.243414				50.7488	-0.0603972	0	0.933946	50.3001	-0.0701199	0.0584915	0.975864	51.7546
O60814											0.999916	0.73369	0.592919	0.641154	0.349168	0.516232	0.415761	0.0225754	0.520525																										47.8157	-0.0467724	0.312782	0.672512
O60825	0.999916	1.5266	1.67991	1.61828	1.22981	1.12043	0.619529	0.376695	0.287794												0.999916	0.995691	1.05556	0.811163	0.804394	0.710904	0.276562	0.127241	0.123136												56.1825	-0.74615	0.332244	0.459212					54.0773
O60826	0.999916	1.14023	1.11169	0.978129	0.547333	0.184907	0.145789	0.0342745	0.00951941		0.999916	0.944436	0.951122	0.904708	0.391703	0.167851	0.140042		0.0133925		0.999916	1.01032	0.916743	0.810006	0.505928	0.224716	0.0728441	0.0592867	0.0368103		0.999916	0.985431	0.777017	1.12196	0.536827	0.217137	0.207288	0.0754141	0.0116038		50.3862	-0.183174	0.0589911	0.977066	49.4923	-0.18129	0.0811726	0.989016	49.9789
O60828	0.999916	1.18208	1.17795	1.10173	1.08587	0.726214	0.814482	0.721583	0.624724	2.75557	0.999916	1.01606	0.941409	0.919541	0.887241	0.817046	0.646689	0.567698	0.676694	1.64962	0.999916	1.06469	0.944893	1.04363	0.854069	0.757732	0.69092	0.538955	0.517975	2.01072	0.999916	1.00714	1.14675	1.05272	1.01502	0.834338	0.769419	0.531413	0.581024	2.51915		0.0913681	1.5	0.319287		0.174899	1.5	0.361797
O60830	0.999916	1.22353	1.13269	1.31383	1.06718	0.592617	0.6709	0.61634	0.278917	0.446977	0.999916	1.07867	1.00522	0.989127	0.910239	0.874646	0.630278	0.595774	0.432289	0.159157	0.999916	0.965332	0.964902	0.774925	0.783856	0.586025	0.65591	0.522351	0.312368	0.374011	0.999916	0.979333	0.933336	0.807993	0.741099	0.699947	0.534314	0.522416	0.35285	0.352716	58.1784	-0.0703134	0.421551	0.757141	60.1858	-0.0525949	0	0.968976	58.5241
O60831	0.999916	1.06146	1.05205	0.976544	0.924212	0.944625	0.925215	0.787169	0.641496	2.41453	0.999916	0.994746	0.969898	0.963032	0.997841	0.860723	0.799138	0.764283	0.686996	1.76482	0.999916	1.05826	0.995063	0.966204	0.996332	0.936893	0.723799	0.586819	0.580125	1.67186	0.999916	1.01818	1.07462	1.18422	1.07052	0.940761	0.911708	0.729445	0.747391	2.45746		0.0975665	1.5	0.413958		0.44434	1.5	0.640738
O60832	0.999916	1.36334	1.129	1.19358	0.943277	0.66631	0.497171	0.352871	0.255938		0.999916	1.0617	0.965066	0.917934	0.767802	0.575928	0.419878	0.278403	0.293602		0.999916	1.05121	0.799303	0.888022	0.732244	0.593129	0.465996	0.271609	0.161481		0.999916	0.855294	0.862897	0.865016	0.801807	0.620924	0.532563	0.287726	0.263379		55.3764	-0.0982896	0.281251	0.841385	54.0852	-0.0707179	0.244368	0.991112	54.5461
O60841	0.999916	1.20323	1.24581	1.13141	0.680265	0.427535	0.181374	0.096166	0.0770387		0.999916	1.0373	1.02857	0.966058	0.603859	0.335908	0.135246	0.0376043	0.0898285		0.999916	0.954065	0.82604	0.939053	0.583844	0.379491	0.164255	0.0805823	0.0733468	0.033646	0.999916	0.777098	0.905699	0.859102	0.579521	0.365424	0.205359	0.0601076	0.0995801	0.0374234	52.1042	-0.137353	0.0871218	0.925444	51.1769	-0.129554	0.0617839	0.992417	51.3022
O60861	0.999916	1.25025	1.10009	0.56118	0.13452	0.277089	0.214884		0.0148709												0.999916	1.08538	0.632208	0.4801	0.227987	0.1327	0.120904		0.0259487												47.0558	-1.11704	0.160341	0.932201					46.4064
O60869	0.999916	0.988252	0.889877	0.958664	0.882448	1.19162	0.758177	0.671414	0.709038	2.91421	0.999916	1.00668	0.952696	1.00061	0.970985	0.90081	0.785862	0.797686	0.86955	2.15245	0.999916	1.07885	1.00543	1.09438	0.931428	0.873134	0.797186	0.701574	0.738356	2.60102	0.999916	1.01674	0.988473	1.12171	1.00429	0.891092	0.775892	0.699615	0.752522	3.04642		0.125644	1.5	0.36035		0.1686	1.5	0.589649
O60870	0.999916																														0.999916	0.750591	0.720842	0.544937	0.221107	0.25427	0.427863	0.179579	0.108567
O60879
O60880	0.999916	0.824881	0.806121	0.733331	0.480392	0.322557	0.140799	0.0796867	0.0561984	0.0838177	0.999916	1.02264	1.06898	0.874143	0.56304	0.316021	0.11324	0.0244611	0.0457049		0.999916	1.0874	1.07315	0.981642	0.502376	0.306101	0.1249	0.0375335	0.0442771		0.999916	1.00725	0.994763	0.792999	0.509824	0.260976	0.151843	0.0485352	0.0394543		49.5631	-0.0650154	0	0.98014	50.8326	-0.117807	0.0232837	0.991833	50.5939
O60884	0.999916	1.12023	1.06133	1.04569	0.767075	0.783552	0.250168	0.00967849	0.0192366		0.999916	0.979326	1.0066	0.900886	0.778049	0.519587	0.224033	0.0185721	0.0352186		0.999916	0.961253	0.958076	0.956422	0.71487	0.56072	0.289452	0.057977	0.0462163		0.999916	0.800639	0.904678	0.860375	0.709177	0.520904	0.252726	0.0249753	0.0508512		54.3952	-0.162987	0	0.961456	52.8875	-0.10993	0	0.993967	53.1367
O60885	0.999916	1.16318	0.842172	0.640806	0.385293	0.3004	0.201142	0.143767	0.0530892	0.19322	0.999916	0.94571	0.802612	0.560195	0.32474	0.327375	0.128962	0.13872	0.100174		0.999916	0.940374	0.666215	0.471781	0.305253	0.204845	0.124396	0.0464386	0.0410694	0.035389	0.999916	0.993959	0.846719	0.531484	0.316473	0.310373	0.234719	0.122831	0.0938374		48.7275	-0.0929625	0.13822	0.96222	47.9773	-0.0772655	0.0974884	0.9878	46.8148
O60888	0.999916	0.92097	0.916597	0.881858	0.87146	0.732581	0.725323	0.668307	0.608355	2.31689	0.999916	0.96617	0.968571	0.938922	0.889219	0.769812	0.670418	0.577494	0.674025	1.23235	0.999916	1.05035	1.00675	1.19489	1.00251	0.876224	0.737633	0.630497	0.681187	1.84392	0.999916	1.16719	1.08339	1.09528	1.1087	0.931648	0.793198	0.77167	0.657458	1.56136		0.117852	1.5	0.409372		-0.0403156	0.785787	0.20897
O60906	0.999916	1.06072	0.663677	0.707392	0.269749	0.757329	0.512203	0.28817	0.24499																						0.999916	1.08791	1.23017	0.76593	0.469765	0.380808	0.242392	0.0920886	0.0918665		51.7309	-0.040704	0.269678	0.683207
O60921	0.999916	0.869685	1.43479	1.24777	1.10058	0.449328	0.637028	0.164723	0.322734		0.999916	0.769182	0.602853	0.890251	0.61044	0.401363	0.417566	0.17697	0.386742		0.999916	1.79637	1.11423	1.31024	1.04158	0.801801	0.808254		0.163783		0.999916	1.02207	0.871574	0.795488	0.780898	0.55449	0.415561		0.055917		52.8688	-0.743226	0.374827	0.74126	52.1341	-0.0333637	0.075255	0.764279	58.8089
O60925	0.999916	0.958059	0.913599	0.971603	0.902549	0.779978	0.670865	0.472025	0.183523	0.566393	0.999916	1.04501	1.00322	1.01552	1.02845	0.956176	0.700518	0.581828	0.181105	0.165419	0.999916	0.993307	0.970317	1.01275	0.901661	0.82319	0.671108	0.495327	0.261224	0.420427	0.999916	1.08494	1.0679	1.13326	0.990675	0.940887	0.722599	0.512001	0.248435	0.454157	58.2631	-0.0648334	0.372326	0.850189	59.128	-0.0913368	0.0909801	0.982293	58.5262
O60927																					0.999916								0.765329
O60934	0.999916	1.08163	0.999917	0.839919	0.535895	0.565549	0.427669	0.157945	0.122695		0.999916	0.688065	0.685435	0.701278					0.333117		0.999916	1.05387	0.799607	0.68176	0.591779	0.528875	0.469582	0.393298	0.232598		0.999916	0.71672	0.875635	0.858797							53.0669	-0.0603224	0	0.949687	52.3608	-0.0286183	0.181759	0.868169	53.2727
O60942	0.999916	1.31302	1.13346	0.257172	0.657934	0.439994					0.999916	1.12978	1.29662	0.774707	0.696866	0.29541															0.999916	0.914469	0.986282	0.626065	0.39093						45.8521	-0.754494	0.451687	0.771313	51.2886	-0.126731	0	0.788889
O75027	0.999916	1.20337	1.10976	0.997731	0.525311	0.291649	0.186367	0.0987601	0.0891101		0.999916	0.992028	0.988251	0.831941	0.614249	0.295832	0.0269261	0.102974	0.167628		0.999916	0.783525	1.01657	0.749435	0.496989	0.228938	0.131793	0.0663745	0.11617		0.999916	0.926856	0.84147	0.812769	0.351458	0.361036	0.183537	0.0520092	0.0959084		50.4689	-0.163465	0.13109	0.959229	50.6784	-0.125119	0.0862381	0.982837	49.7614
O75038
O75044	0.999916	1.1543	1.17608	0.69887	0.342551	0.454804	0.344131		0.0201902		0.999916	0.519505	0.817123	0.580322	0.295915	0.320304	0.414768	0.0796826	0.27405		0.999916	0.845995	0.902611	0.742429	0.606254	0.542878	0.485791	0.212688	0.279403		0.999916	0.837231	0.754844	0.722411	0.597753	0.363126	0.427431	0.145773	0.0348646		47.6377	-0.332852	0.288924	0.874562	47.463	-0.0419862	0.117779	0.744358	53.5556
O75063	0.999916	1.05619	1.25207	0.910637	0.600838	0.401848			0.080052		0.999916	1.14065	1.77966	0.441131	0.486291						0.999916	0.648185	1.22605	1.10638	0.651798	0.37307	0.164035		0.0227817		0.999916	1.24578	1.69723	1.14741	0.436892		0.611144		0.0636917		51.4642	-0.114821	0.0931395	0.919987	46.258	-0.732784	0.463349	0.475716	51.7578
O75071	0.999916	1.81485	1.1574			1.12221	0.971839	0.696699													0.999916	0.812769	0.771527		0.701114	0.796242	0.981582		0.472308	2.88679	0.999916	1.48675	0.883004		1.15968	0.733121	2.2131		0.444803			-0.335477	0.696691	-0.00603363
O75081											0.999916	0.995149	1.18499	0.482894																															46.9871	-1.33024	0	0.874677
O75083	0.999916	0.977225	1.01152	0.941036	0.731449	0.405263	0.0395843	0.00370141	0.00941397	0.00411006	0.999916	0.979066	0.966087	0.908644	0.734498	0.389156	0.031018	0.00149925	0.0163616	0.00645693	0.999916	0.949151	0.964203	0.900017	0.721177	0.421341	0.0448391	0.00478293	0.00854008	0.000779355	0.999916	0.962022	0.96539	0.905376	0.712601	0.398225	0.0374343	0.00297258	0.00901242		51.9212	-0.144046	0	0.995331	51.8137	-0.14234	0	0.994057	51.8788
O75094	0.999916	0.836925	0.91346	0.961874	1.22377	0.836326	0.291514				0.999916	0.916012	1.03684	1.04913	1.06563	0.82141	0.344826														0.999916	0.966118	0.939373	0.983561	0.921403	0.871632	0.309917				53.4419	-0.831537	0.29151	0.824977	53.4583	-0.769641	0.344824	0.961436
O75113																					0.999916	0.867844	0.945186	0.693864	0.536526	0.39278	0.311098	0.109026	0.241368																				50.6026
O75116	0.999916	0.549744	0.784328	1.00375	0.154781	0.189189			0.0939271		0.999916	0.906244	1.03406	0.638835	0.285006	0.230812	0.096086				0.999916	0.979768	0.87917	0.851031	0.184612	0.194245	0.250098	0.0396085	0.15318		0.999916	0.932988	1.01977	0.796646	0.273333	0.208861	0.179876	0.0276578	0.125955						47.9978	-0.166058	0.155872	0.976391	48.151
O75122	0.999916	0.984966	0.892647	0.705811	0.360754	0.297134	0.180872	0.080269	0.0928171		0.999916	1.22958	1.13865	0.919713	0.640257	0.518878	0.20314	0.129441	0.142426	0.157026	0.999916	1.05481	0.732963	0.733635	0.460078	0.255265	0.225348	0.126425	0.0511422		0.999916	1.13103	1.15021	0.711047	0.58759	0.415317	0.25732	0.021832	0.100163		49.0579	-0.0905297	0.0867938	0.991895	52.2202	-0.101081	0.12498	0.945271	49.5117
O75131	0.999916	1.05745	1.14089	0.998236	0.603945	0.218293	0.106567	0.026589	0.0488486		0.999916	1.0251	0.929394	0.906432	0.495593	0.157265	0.0971864	0.0516205	0.0331922		0.999916	1.00127	0.930373	0.985786	0.529402	0.205721	0.0436373	0.0660064	0.0161115		0.999916	0.940884	1.10956	0.979292	0.716088	0.456424	0.263065	0.135884	0.0716172		50.7311	-0.179064	0.0555269	0.983998	49.9997	-0.160095	0.0485358	0.99652	50.3534
O75132											0.999916	1.13817	0.904093	0.396031	0.306434	0.22366	0.105379	0.0847613																											46.5784	-0.176236	0.161834	0.963598
O75143	0.999916	3.43946	2.01991	2.54358	3.10265	0.479295	1.61943	0.790831	1.73544		0.999916	0.610863	0.824954	0.941648	0.630213		0.379342		0.00309289		0.999916	0.719774	1.13691	0.872256	0.956952	0.672188	0.679844		0.592745		0.999916	0.977342	1.352			0.599256			0.573753			0.818103	1.5	-0.108347	52.4616	-0.0534447	0	0.767642
O75146	0.999916	1.15858	1.29277	1.16556	0.567976	0.293356	0.0414259	0.033889	0.0782163		0.999916	1.24701	0.975848	0.916707	0.421353	0.264833	0.0884201				0.999916	0.942959	0.745311	0.817933	0.363996	0.318831	0.194661		0.11311		0.999916	0.78418	0.872655	0.696396	0.0910428				0.030594		50.7908	-0.191581	0.0667728	0.923577	49.6881	-0.173831	0.13848	0.937542	49.4183
O75147
O75150	0.999916	0.983571	0.851436	0.473522	0.16102	0.143408	0.0454229	0.0259561	0.0940233		0.999916	1.05167	0.825772	0.370389	0.181668	0.154808	0.0577566	0.031358	0.053925		0.999916	0.920923	0.896134	0.571164	0.371536	0.24211	0.160164	0.061595	0.194446		0.999916	0.864373	0.867861	0.465794	0.29724	0.211517	0.192429	0.0239768	0.127815	0.0780494	46.7912	-0.144465	0.0637157	0.995578	46.2766	-0.157102	0.0738948	0.990362	48.1465
O75151											0.999916	0.482199	0.399123	0.892857	0.513569						0.999916			1.76214							0.999916	1.35386	1.17428		1.95754	1.35061										-0.699742	0.571937	0.503814
O75152	0.999916	1.13952	0.8377	0.663568	0.478954	0.464186	0.402542	0.214861	0.228826	0.144033	0.999916	0.887921	0.694818	0.544568	0.499915	0.397262	0.265518	0.156839	0.181565		0.999916	0.877892	0.65672	0.528357	0.374048	0.423608	0.210979	0.170233	0.159886		0.999916	0.918982	0.903141	0.532371	0.490939	0.407462	0.343334	0.257216	0.205035		50.8854	-0.0574845	0.172345	0.942406	49.0552	-0.0479215	0.0735828	0.979417	47.8794
O75153	0.999916	1.15211	1.13739	0.959123	0.298078	0.196579	0.0586854	0.0342916			0.999916	0.86469	0.868309	0.728947	0.294001	0.199771	0.12732	0.0803194	0.00497323		0.999916	1.08782	1.07076	0.862157	0.456836	0.202349	0.126878	0.0347184	0.0574712		0.999916	1.00229	0.923768	0.837523	0.466261	0.255757	0.0779966	0.121136	0.0279619		49.2359	-0.295175	0.0915667	0.967915	48.5805	-0.0965983	0.0275637	0.979013	49.8381
O75155																					0.999916	2.50579	1.46358	1.71301							0.999916	0.421845	0.314723		0.658714	0.282675
O75165	0.999916	1.88123	1.40917	1.24571	0.824182	0.312738	0.0798356	0.140818	0.431457		0.999916	1.0869	0.901857	0.87396	0.462746	0.357339	0.149278	0.0335961	0.137655		0.999916	0.789583	0.754803	0.609332	0.529634	0.298224	0.157992	0.0619809	0.0730657		0.999916	0.941563	1.1027	0.947435	0.612696	0.384869	0.201191	0.0436827	0.308546		51.4946	-0.248394	0.223974	0.652664	50.3447	-0.102845	0.0800863	0.974764	48.7856
O75170																					0.999916	0.982866	0.874004	0.969554	1.12345
O75175	0.999916	1.01998	1.03054	0.901323	0.706525	0.544742	0.24898	0.111452	0.07757		0.999916	1.02629	0.961251	0.86298	0.681062	0.435819	0.209648	0.133488	0.125424		0.999916	1.00524	1.01531	0.945384	0.663039	0.413787	0.247316	0.0687389	0.159328		0.999916	1.04522	1.01962	0.909827	0.614746	0.399673	0.261468	0.116668	0.129741	0.052985	52.9256	-0.0885189	0.0119054	0.992735	51.9709	-0.0900559	0.0801152	0.997216	51.8982
O75179	0.999916	1.45394	1.03166	0.515618	0.0733576	0.0710657	0.135416				0.999916	1.22308	0.972764	0.609956	0.16539	0.29389	0.102235		0.0891873		0.999916	1.20212	1.13875	0.750424	0.0720538				0.000877921		0.999916	0.901237	0.787285	0.445485	0.0858851	0.0688509					47.0131	-1.20648	0.0932798	0.886915	47.4081	-0.268161	0.156207	0.947811	47.8068
O75190																					0.999916	1.21888	1.3243	0.781688	0.498499	0.519725	0.415328	0.102865	0.0279106		0.999916	1.19046	0.90528	0.643371	0.584537	0.419928	0.250854	0.0709213	0.119101										52.5518
O75191	0.999916	0.934336	0.56108	0.918852	0.202248						0.999916	0.716396	0.606333	1.13518	0.662888	0.409631	0.371518	0.156348	0.328611		0.999916	1.068		0.342865		0.366712			0.450596		0.999916	1.30728	0.889026	0.758849	0.387405	0.203482			0.23435		48.2442	-0.0753082	0	0.577401	53.021	-0.041097	0	0.638104	44.1079
O75208	0.999916	0.871163	0.936346	0.8147	0.764931	0.373994	0.161189	0.112513	0.0110771		0.999916	0.67081	1.09008	0.688203	0.653462	0.162502		0.27337	0.0537104		0.999916	1.4578	1.26471	0.788264	0.812526	0.644252	0.21194		0.0757299		0.999916	1.15549	1.20266	1.15331	0.917883	0.446537	0.245606	0.268914	0.108249		51.9083	-0.0948804	0	0.974339	50.2566	-0.0935126	0.111844	0.810534	53.594
O75223	0.999916	0.90322	0.950584	0.907303	0.97397	0.882081	0.71574	0.312523	0.0334438	0.0360289	0.999916	1.00257	0.951046	1.03754	0.972639	0.892816	0.660472	0.297386	0.102439	0.0753885	0.999916	0.991125	1.05184	0.983596	1.03961	0.99789	0.73129	0.311642	0.0369883		0.999916	1.03984	0.962212	0.925749	0.964144	0.838621	0.632373	0.246971	0.0562322		57.4804	-0.131401	0	0.981962	57.194	-0.124222	0.0572909	0.996615	57.6584
O75251	0.999916	1.00984	1.03405	1.11091	0.954447	0.426567	0.0848284				0.999916	0.790136	0.966127	0.820868	0.578708	0.455354	0.179113	0.0195127			0.999916	0.968179	0.790404	0.741713	0.587413	0.403662	0.0772491		0.00174554		0.999916	1.10248	1.08752	1.05365	0.817602	0.473825	0.183929	0.0504037	0.0177305		52.7129	-0.266257	0.0604293	0.984887	51.3198	-0.0819335	0	0.941008	50.4438
O75264	0.999916	0.81609	1.01346	1.15282	1.18465	0.974385	1.04081	0.978409	1.15495	4.74693	0.999916	0.508739	1.17686	0.887276	0.753645	1.07475	0.572027	0.50321	0.933739	2.42179	0.999916	0.769135	0.963377	0.830159		1.22242			0.858702	4.66302	0.999916	1.79817	1.40913	1.40661	0.991159	1.2106	0.726142	1.00473	1.07892	3.46447		0.469274	1.5	0.14956		0.22883	1.5	0.411451
O75306	0.999916	1.3231	1.17854	1.09627	0.966772	0.503992	0.521359	0.154894	0.0814372		0.999916	0.818592	0.941708	0.947269	0.624468	0.463218	0.289426	0.202158	0.0778809		0.999916	0.998634	1.06895	1.05412	0.769448	0.49451	0.225621	0.217568	0.190311		0.999916	1.11036	1.01286	0.932443	0.987865	0.336036	0.134695		0.15734		54.7421	-0.0994313	0.0511476	0.874832	52.5158	-0.0707647	0.0202018	0.958752	52.6587
O75312	0.999916	0.977219	0.973601	0.935525	0.724972	0.542603	0.276326	0.129576	0.104399	0.198394	0.999916	1.03508	0.931445	0.936752	0.722995	0.482408	0.25814	0.149629	0.139484	0.149447	0.999916	0.989414	0.998967	0.94699	0.750436	0.485614	0.215045	0.136508	0.120536	0.0678942	0.999916	1.07014	1.00215	0.951064	0.788491	0.488929	0.255679	0.171676	0.118941	0.0363888	52.9099	-0.0936382	0.119229	0.989188	52.5588	-0.0953038	0.121809	0.995205	52.6496
O75323	0.999916	0.955874	1.04428	0.97075	0.943553	0.65519	0.403445	0.163388	0.0489956	0.0319425	0.999916	0.997154	1.1023	0.996912	1.04096	0.745439	0.426899	0.17627	0.046506		0.999916	0.887807	1.04907	0.965513	0.964175	0.870513	0.462163	0.158111	0.0195255		0.999916	1.02766	1.07884	1.1309	0.955827	0.831223	0.516229	0.142453	0.0167619		54.8255	-0.10715	0.0146189	0.995258	55.3574	-0.129995	0.0353156	0.985296	55.8253
O75340	0.999916	1.00472	0.917031	0.937867	0.822133	0.588969	0.180279	0.0193517	0.0207822		0.999916	1.01994	0.932343	0.912287	0.786232	0.596277	0.168337	0.0273623	0.011693		0.999916	0.999612	0.991326	0.93796	0.784172	0.62896	0.226376	0.0660345	0.039662		0.999916	0.976155	0.905454	0.981043	0.821834	0.609863	0.186571	0.041281	0.0355844		53.2952	-0.132408	0	0.989704	53.1595	-0.122741	0	0.986235	53.5209
O75347	0.999916	0.890058	0.825811	0.879109	0.791783	0.807568	0.724128	0.608393	0.500789	1.91192	0.999916	0.979183	0.957535	0.965332	0.91183	0.897733	0.748084	0.740615	0.60169	1.46682	0.999916	1.04041	1.08029	1.06999	0.943805	0.870378	0.793032	0.640284	0.513481	1.8481	0.999916	1.01019	0.931457	1.0516	0.924628	0.832692	0.710446	0.607942	0.529546	1.99403		0.0906677	1.5	0.26714		0.427637	1.5	0.345818
O75348	0.999916	0.844976	0.959985	0.986278	0.816871	0.700219	0.381046	0.255478	0.211787	0.373053	0.999916	0.966168	1.01574	1.00311	0.874947	0.759155	0.407517	0.29144	0.19755	0.143049	0.999916	1.04618	1.10879	1.11203	0.899288	0.773271	0.550222	0.339386	0.236942	0.459297	0.999916	0.905862	0.902885	1.04225	0.867932	0.712302	0.390749	0.259143	0.237548	0.204337	54.5479	-0.0952891	0.262972	0.941619	55.3656	-0.0946659	0.151502	0.993594	56.1865
O75351	0.999916	0.976257	0.977384	0.78145	0.430243	0.113694	0.052406		0.021944		0.999916	1.01109	1.00995	0.755041	0.448614	0.138384	0.070402	0.0179584	0.042161		0.999916	1.12514	1.06191	0.850889	0.462617	0.125512	0.0339657	0.0122836	0.0112622		0.999916	0.890472	0.832807	0.769928	0.423049	0.0815096	0.0356148		0.0284091		49.3398	-0.139298	0.0125558	0.998691	49.3981	-0.131651	0.0227003	0.99657	49.7447
O75352	0.999916	0.837897	0.782292	0.846	0.594234	0.760645	0.26441	0.319742	0.38639												0.999916	0.774566	1.32992	0.641727	1.69988	0.558425	0.53546		0.258077		0.999916	0.549563	1.04507	1.26534	0.625579	0.538422		0.280859	0.16944		54.5394	-0.0344729	0.0910514	0.793052					53.1222
O75362	0.999916	0.721676	0.632952	0.784452																	0.999916	1.55657	0.875188	1.81265		0.520891	1.13923	0.620104	0.220445													-0.449594	0.708702	0.843474					59.1495
O75367	0.999916	1.08954	1.2287	0.947779	0.850303	0.700448	0.382293	0.119661	0.155558		0.999916	1.05394	1.03897	0.895916	0.759102	0.552823	0.303413	0.00987779	0.0563056		0.999916	1.10566	0.945221	0.94755	0.710232	0.56873	0.334098	0.0702907	0.109534	0.0215695	0.999916	0.885373	0.970499	0.951487	0.906521	0.581401	0.417478	0.177218	0.0577569		54.5914	-0.109461	0.0885522	0.945139	53.1949	-0.0993669	0	0.983601	53.3592
O75368	0.999916	0.917631	0.951142	0.981457	0.889617	0.691957	0.446547	0.284066	0.232459	0.654873	0.999916	1.00888	1.00003	1.00935	0.941105	0.725666	0.485739	0.329525	0.291798	0.413918	0.999916	0.999457	0.989534	1.00977	0.95307	0.729514	0.453969	0.2919	0.229662	0.646038	0.999916	1.03905	1.02861	1.05295	0.971382	0.743121	0.438029	0.320296	0.223625	0.6206	54.9273	-0.10877	0.389403	0.843995	55.4393	-0.105131	0.340021	0.987853	54.9439
O75369	0.999916	0.958802	0.962974	0.86196	0.507802	0.310988	0.131676	0.0466613	0.0440456		0.999916	1.01004	0.979229	0.869111	0.536965	0.315277	0.138919	0.0406025	0.0453242	0.00897609	0.999916	1.02594	0.981738	0.895415	0.547303	0.323655	0.138981	0.0435846	0.0456833	0.00914813	0.999916	1.00056	0.98243	0.87535	0.51006	0.302268	0.135787	0.0382546	0.038672	0.00234662	50.5058	-0.104139	0.0254298	0.995693	50.7244	-0.105445	0.0160767	0.997501	50.8617
O75376	0.999916	0.866031	0.750842	0.801265	0.38365	0.561173	0.157441	0.0590951			0.999916	0.819627	0.691394	0.745235	0.426141	0.481139	0.23931	0.07239	0.0700239		0.999916	0.970541	1.01474	0.738981	0.624552	0.410857	0.443951	0.0714509	0.0664041		0.999916	0.922783	1.09606	0.929306	0.618514	0.52474	0.43222	0.237917	0.0864204		50.1769	-0.0583243	0	0.880171	49.6561	-0.051456	0	0.934511	52.1165
O75379											0.999916	0.946243	0.805415	1.15029	0.66133	0.623753	0.40097		0.211716		0.999916	0.899608	1.10156	0.709389	0.490568	0.512722	0.5085		0.326891																54.2306	-0.0718932	0.174743	0.853357	47.5677
O75380	0.999916			0.937223	0.883688						0.999916	0.922666	1.0765	1.01667	0.772847	0.725451	0.700259	0.781454	0.564473	1.27951	0.999916	0.91986	0.971737	1.03791	0.541335	0.477513	0.320511	0.317571	0.162488	0.29796	0.999916	1.12158	1.05555	1.05844	0.936397	0.721703	0.750313	0.652713	0.494958	2.5542		-0.0206101	0.851247	1		-0.253103	0.803991	0.233902	51.2817
O75381	0.999916	0.789615	0.975455	1.07124	0.694171	0.556718	0.461914	0.20679			0.999916	0.952804	0.802628	0.812904	1.18578	0.665534	0.265258	0.271406	0.0703256		0.999916	1.29969	0.978413	0.924049	0.894389	0.575785	0.283487	0.0697558	0.314906		0.999916	1.11676	1.22464	0.936465	0.846806	0.738326	0.507541	0.212762	0.159269		54.2946	-0.0696929	0.0180437	0.869616	53.534	-0.327335	0.197869	0.883669	53.4494
O75385											0.999916
O75390	0.999916	0.896375	0.901127	0.89589	0.765091	0.573132	0.20193	0.0292797	0.0327	0.0106754	0.999916	1.04769	1.05617	1.00932	0.855608	0.573003	0.171884	0.00426415	0.021157		0.999916	1.04767	1.0267	0.981074	0.856776	0.608268	0.197693	0.00933657	0.0109548	0.0112264	0.999916	0.986812	0.88561	0.891865	0.812651	0.546458	0.171402	0.0172129	0.0161623		52.9894	-0.106026	0	0.979541	53.3321	-0.152271	0	0.994047	53.5469
O75391	0.999916	1.04308	0.957769	0.91955	0.793522	0.800212	0.4202	0.275105	0.26023	0.88523	0.999916	0.895474	0.889693	0.965724	0.75643	0.743113	0.480341	0.237258	0.449015	0.632606	0.999916	1.02623	1.11455	1.08794	0.820527	0.739712	0.422282	0.249189	0.286445	0.941698	0.999916	0.807548	0.893141	0.853303	0.605922	0.497619	0.340328	0.124708	0.237893	0.3748	57.0174	-0.0760984	0.462398	0.625752	56.4972	-0.065986	0.442032	0.776679	56.6692
O75396	0.999916	1.04496	1.02408	0.9659	0.630148	0.238775	0.0605581	0.0168531	0.0144709		0.999916	0.929784	0.933447	0.891148	0.545502	0.218756	0.0665258	0.0206935	0.0261627		0.999916	0.946619	0.953157	0.846484	0.58812	0.244824	0.0467003	0.0180471	0.0158878		0.999916	1.03923	0.97017	0.932515	0.611791	0.284571	0.0648484	0.0098623	0.0314199		50.9406	-0.159557	0.0128681	0.997591	50.3828	-0.132141	0.00976552	0.995054	50.5466
O75400	0.999916	1.10082	0.985744	0.723071	0.334806	0.388939	0.211013	0.123577	0.111149		0.999916	0.960798	0.751035	0.576205	0.257743	0.228079	0.14239	0.0610383	0.0638345		0.999916	0.849699	0.687947	0.616507	0.307886	0.253874	0.153773	0.086272	0.0550837		0.999916	0.986811	0.989052	0.725975	0.343474	0.298119	0.228466	0.113334	0.0773476		49.0956	-0.110551	0.16308	0.963051	47.4657	-0.0859976	0.0582514	0.991186	47.6496
O75410																					0.999916										0.999916	0.758521	1.13729	0.947897	0.722167	0.41682	0.169614	0.137371
O75419	0.999916	3.08536	1.2623								0.999916	0.954948	0.779899	0.69478	0.519266	0.382128	0.3448	0.285174	0.15464		0.999916	0.981048	0.835524	0.644792	0.653498	0.420951	0.246985	0.267081	0.0920434		0.999916	0.884666	1.0175	0.933972	0.544157	0.334416						0.817807	1.5	0.00411526	50.7115	-0.0498781	0.116147	0.988226	51.3912
O75427
O75431	0.999916	1.12103	1.14684	1.08277	0.820119	0.692059	0.289198	0.21043	0.142535		0.999916	0.981985	0.906972	0.810674	0.716446	0.527531	0.249273	0.133156	0.208432		0.999916	1.226	0.940785	1.03733	0.718065	0.47974	0.305662	0.135816	0.118856		0.999916	1.08141	1.06267	0.938642	0.849276	0.600082	0.295831	0.0672358	0.275232		54.2108	-0.11836	0.132901	0.956701	52.5536	-0.0712829	0.0855012	0.977388	52.8117
O75436	0.999916	0.973616	0.957388	1.05974	0.955663	0.68213	0.297232	0.146644	0.0641433	0.0333381	0.999916	0.953996	1.02807	0.978388	0.937151	0.661321	0.237616	0.0524954	0.0614023		0.999916	1.00166	1.01922	0.97365	0.93524	0.681201	0.306566	0.0431353	0.0711669		0.999916	1.03332	1.04247	1.06778	0.908616	0.693846	0.28924	0.0879223	0.0929599		54.397	-0.140073	0.0524224	0.994893	53.9951	-0.162322	0.0373129	0.996993	54.3137
O75438	0.999916	0.833811	1.06249	1.0066	1.058	0.83399	0.348924	0.332206	0.293207		0.999916	0.998188	1.14879	1.22272	1.05728	0.747751	0.58753	0.120124	0.384352	0.408421	0.999916	0.810665	0.921006	1.24461	0.954576	0.772228	0.724808	0.376535	0.399368		0.999916	0.863598	0.934913	0.950255	0.721331	0.590697	0.207199		0.165696		54.4943	-0.24595	0.313867	0.959137	55.7548	-0.125456	0.319626	0.875336	58.0579
O75439	0.999916	1.01982	1.07541	0.983672	0.95887	0.626151	0.165372	0.0643836	0.0686967		0.999916	1.04553	0.976727	0.910031	0.854523	0.60313	0.0854461	0.0152949	0.0437212		0.999916	1.06866	1.05294	0.981426	0.926053	0.570432	0.117199	0.0378208	0.0380383		0.999916	1.0941	1.01832	0.996856	0.853076	0.616504	0.147024	0.0413001	0.00268144		53.6237	-0.201689	0.0598245	0.995873	53.3047	-0.177166	0	0.986334	53.31
O75446	0.999916	1.36552	1.0136	0.917587	0.827044	0.658701					0.999916	0.569073	0.546487	0.455324	0.254424	0.218062		0.0951674	0.0578131		0.999916		1.46934	1.80234							0.999916	0.851541	1.32894	0.641075	0.267947				0.0607824			-0.0589607	0.565027	0.513208	44.7725	-0.0539226	0.00827086	0.943692
O75448	0.999916	1.14482	1.16341	0.882882	0.54754	0.627951	0.149377		0.209882		0.999916	1.13675	0.76921	0.812182	0.434008	0.215371	0.114813		0.0093947		0.999916	3.74021	6.08378	1.25859	3.5889	1.98459	1.31579				0.999916		1.45814	0.706464			0.335766				52.1576	-0.0878981	0.165128	0.881109	49.5466	-0.0969762	0	0.958722
O75449	0.999916	1.05692	0.931908	0.871374	0.402098	0.204206	0.0841291	0.0729106	0.076647		0.999916	1.0891	0.762293	0.647333	0.601358	0.237601	0.043235		0.0514315		0.999916	1.04326	0.751753	0.804139	0.590471	0.338197	0.0714319	0.0419895	0.0382938		0.999916	1.17225	0.857514	0.853816	0.598426	0.353131			0.0222596		49.519	-0.153054	0.0786962	0.993666	49.5183	-0.0806147	0	0.946719	50.457
O75474											0.999916	0.919753	1.13644	0.899115	0.461406	0.244614	0.0860212	0.144634																											49.8621	-0.171168	0.130468	0.973661
O75475	0.999916	1.10233	1.13996	1.17479	0.814366	0.504996	0.332389	0.153966	0.069009		0.999916	0.983549	0.935941	0.93548	0.742182	0.467502	0.301636	0.115506	0.153896		0.999916	1.02733	0.864334	0.990474	0.693864	0.457643	0.262646	0.109716	0.0584042		0.999916	0.842349	1.01354	0.971745	0.723451	0.471453	0.296278	0.146387	0.0831878		53.4142	-0.118066	0.0969728	0.947853	52.7117	-0.0922275	0.100344	0.992933	52.5613
O75477	0.999916	1.23685	1.13976	1.02868	0.737336	0.523562	0.258474	0.11897	0.0844876	0.0666459	0.999916	1.032	1.04883	0.917466	0.728443	0.389457	0.172089	0.0132688	0.0426584		0.999916	1.02489	0.904105	0.86207	0.627676	0.378058	0.238858	0.124094	0.0915446		0.999916	0.769366	1.0358	0.929196	0.678209	0.364364	0.105496	0.0412496	0.0555988		53.0257	-0.109511	0.0660124	0.954652	52.0308	-0.119087	0.00564734	0.994976	51.545
O75489	0.999916	1.20998	1.10302	1.12204	0.835967	0.491942	0.298371	0.114808	0.0535797		0.999916	0.934674	1.00543	0.944388	0.749805	0.504476	0.219026	0.103399	0.10818		0.999916	0.926905	1.1048	0.930576	0.762474	0.489188	0.253894	0.082385	0.0885673		0.999916	0.957029	0.960722	0.882192	0.750395	0.49663	0.20059	0.0714021	0.0648564		53.2654	-0.124853	0.070862	0.950072	52.7388	-0.10524	0.064478	0.993895	52.8231
O75494	0.999916	1.19667	1.02767	0.944352	0.663262	0.552912	0.355433	0.158173	0.165255		0.999916	0.972067	0.92759	0.716876	0.546482	0.403586	0.263346	0.124203	0.161332		0.999916	0.946075	0.954822	0.800943	0.593948	0.472509	0.22223	0.100559	0.134781	0.0165756	0.999916	0.964006	0.962747	0.750005	0.550737	0.457003	0.284684	0.102688	0.13498	0.025596	53.1718	-0.0806028	0.113309	0.953008	50.8066	-0.0677973	0.0898125	0.992571	51.7216
O75496	0.999916	1.04669	0.711928	0.835828	1.12191	0.813591	0.533929	0.466444	0.483727	1.11694	0.999916	1.25546	1.08564	0.887784	0.862281	0.887919	0.830469	0.66985	0.914031	1.21309	0.999916	0.441873	0.384328	0.719142	0.414089	0.452398	0.634943	0.493194	0.321941	1.11384	0.999916	1.15745	0.976369	0.96232	0.537161	0.771796	0.573452	0.472425	0.602057	1.41221		-0.412673	0.65026	0.293812		-0.143607	0.895049	0.211111
O75503																					0.999916	1.48505	1.83511	1.60366	1.13403	1.31796	0.581346		0.292048		0.999916	0.867638	1.28017	1.38526	0.801164	0.369585	0.851954												56.1141
O75506	0.999916	0.973114	0.989345	0.838851	0.861337	0.827558	0.561074	0.48651	0.505406	1.37811	0.999916	1.05631	1.25698	1.02414	1.09398	0.891264	0.720018	0.692957	0.729591	1.66578	0.999916	1.14236	1.05395	1.00803	0.966146	0.724386	0.597991	0.584389	0.480944	1.45932	0.999916	0.964129	0.989576	0.934167	0.86317	0.800894	0.655642	0.511924	0.477432	1.43489		-0.0343167	0.755556	0.145804		0.166856	1.5	0.494554
O75521	0.999916	0.984144	1.0296	0.990537	0.806736	0.57613	0.260353	0.084005	0.0293755		0.999916	0.929925	0.927331	0.946485	0.807819	0.5509	0.206923	0.0236465	0.00935791		0.999916	1.00045	1.04227	1.05432	0.828791	0.60174	0.252696	0.0807347	0.0194747		0.999916	1.01444	1.01767	0.968179	0.831605	0.554782	0.22147	0.0554227	0.0190016		53.5173	-0.111522	0	0.997121	53.1344	-0.122111	0	0.989737	53.7011
O75525	0.999916	1.13296	0.936022	1.23592	0.655675	0.134485	0.164307		0.0688112		0.999916	0.778077	0.800348	0.603811	0.431083	0.13321	0.0897453				0.999916	2.18233	2.27849	2.80471	1.14299	0.818323			0.871596		0.999916	0.987716	0.428869	0.368145	0.727875						50.1438	-1.09499	0.122534	0.949202	47.9784	-0.0729411	0	0.955687
O75528											0.999916	1.5012	1.42864	1.45837					0.89342		0.999916			4.0025			1.58409		0.830129		0.999916	0.286836	1.03452	1.00478	0.245216				0.0377874						65.1924	-0.234538	0	-0.967031	63.7192
O75530	0.999916	1.70769	1.46164	0.800413	0.79283	0.302578	0.238245		0.0290711		0.999916	1.5853	1.55657	0.876093	0.3434				0.153235		0.999916	0.79244	0.480386	0.526783	0.276532	0.0703264			0.0271878		0.999916	0.807152	0.648379	0.628549	0.495072	0.128647	0.0836273		0.0277213		51.8636	-0.134395	0.0717232	0.691606	49.1237	-0.237542	0.159107	0.630836	45.4539
O75531	0.999916	0.918049	1.78387	2.52961	1.90232	0.790015	0.266984	0.0138688	0.0481567		0.999916	1.14597	2.49048	3.22558	2.39732	1.06835	0.393757	0.0300776	0.0533136		0.999916	1.62823	3.50768	4.26101	3.0064	1.47666	0.467674	0.0150486	0.0811902		0.999916	1.73558	2.77809	4.02673	2.78714	1.1733	0.417782	0.0364663	0.101109		54.7565	-0.255697	0.034503	0.391186	55.8977	-1.07194	0.0416947	0.126878	55.9693
O75533	0.999916	1.20414	1.17319	0.932939	0.669188	0.428747	0.0845975	0.0345235	0.0496842	0.0185579	0.999916	1.0128	0.934027	0.770649	0.567614	0.361114	0.0762314	0.0290393	0.0380802	0.00342389	0.999916	0.992482	0.892876	0.765845	0.558316	0.401594	0.095845	0.0409658	0.0483407	0.00864752	0.999916	0.888335	0.914512	0.743793	0.561235	0.381793	0.0991319	0.0528755	0.0418457	0.0277031	51.8492	-0.126299	0.0132389	0.961036	50.6023	-0.0938468	0	0.99293	50.6479
O75534	0.999916	0.989311	0.724671	0.405008	0.227855	0.200904	0.128352	0.0602605	0.0388215	0.0118816	0.999916	0.939314	0.694955	0.385025	0.246659	0.193391	0.103245	0.0459563	0.0297917		0.999916	0.987219	0.714583	0.475025	0.340969	0.279558	0.17669	0.0670509	0.0336678		0.999916	0.885925	0.677446	0.398056	0.249263	0.19315	0.114521	0.0473967	0.038011		46.3971	-0.100016	0.0588475	0.988097	46.1677	-0.0930066	0.0546585	0.991875	47.465
O75553																					0.999916	1.00006	0.864354	0.753941	0.503499	0.60988	0.573055	0.406313	0.18568	0.393656																			54.2996
O75554	0.999916	1.50373	0.935168	0.912313	0.686012	0.77627	0.632768	1.06084	0.619759	0.920348											0.999916	1.18952	1.25696	0.546554	0.845114		0.374002				0.999916	1.14529	3.09555	0.723531	2.02554	1.59882	1.37152	0.538366	0.981732			-0.288574	0.782667	0.32676					53.5525
O75569	0.999916	1.82904	1.28439	0.949742	0.263136	0.278969	0.207478	0.156342	0.040192		0.999916	0.955418	0.800218	0.723613	0.403914	0.407884	0.256448	0.102894	0.210803		0.999916	0.84826	0.930019	1.0711	0.481873	0.336777	0.17667	0.168313	0.132008		0.999916	0.939814	1.10275	0.572187	0.366206	0.327864	0.314246	0.148951	0.113562		48.9416	-0.327506	0.169669	0.742546	49.6598	-0.0645584	0.126528	0.969987	49.9568
O75582
O75586	0.999916	1.23268	1.0402	0.554202	0.381586				0.188236		0.999916	1.11229	0.805829	0.969567	0.416872	0.235946			0.160758		0.999916	0.88194	0.719397	0.449792	0.66261	0.39741		0.19734	0.0835873		0.999916	0.739708	0.733003	0.632208	0.366231	0.363065	0.210355		0.013396		47.3187	-0.234849	0.274371	0.914723	49.6325	-0.245524	0.190836	0.943398	49.7131
O75592	0.999916	0.834907	0.722245	0.879093	0.683321	1.1092	0.778288	0.737577	0.654858	3.13882	0.999916	1.00868	0.939073	0.895209	0.738827	0.823934	0.638473	0.65077	0.782441	2.09467											0.999916	0.933977	1.36325	1.32905	0.260556	0.545506	0.627303		0.348266			0.162602	1.5	0.348438		0.446596	1.5	0.518058
O75600	0.999916	1.30829	1.11982	1.00142	0.582825	0.702347	0.142157	0.104061	0.0688313		0.999916	0.617355	0.50931	0.694024		0.354156	0.368667		0.326432		0.999916	0.402451	0.61004	0.427269	0.913427					0.941041	0.999916	0.517253	0.878338	0.662013	0.487269			0.640834			53.0901	-0.0990567	0.000808424	0.883477	47.3086	-0.0421744	0.31565	0.793882
O75607	0.999916	1.01773	0.39025								0.999916	1.22854	0.782476	1.20664	0.626954		0.227171		0.382271																						43.9211	-1.4171	0	0.998769	50.1594	-0.869664	0.304721	0.832091
O75608	0.999916	0.931036	0.963961	0.998346	0.898062	0.81923	0.673117	0.393465	0.0368445		0.999916	0.959169	0.936097	0.956548	0.937543	0.84499	0.731315	0.467203	0.0544253	0.0397792	0.999916	1.05052	1.03242	1.01512	1.0134	0.888389	0.744799	0.420523	0.0407906		0.999916	1.05208	1.00218	1.10449	0.956193	0.88293	0.704052	0.44954	0.0374134	0.0402605	57.424	-0.0976443	0	0.974152	58.1505	-0.103629	0	0.981575	58.0808
O75629	0.999916	0.75406																													0.999916	1.36942	1.39021	0.863307	0.729458		0.778061
O75643	0.999916	1.39504	1.28958	1.0722	0.742834	0.39419	0.17403	0.0634948	0.0520932	0.129348	0.999916	0.995341	0.896919	0.75073	0.549583	0.291557	0.157686	0.0804683	0.0656398	0.00802154	0.999916	0.951129	0.768353	0.774928	0.53873	0.294165	0.121985	0.0418178	0.0504984	0.116585	0.999916	0.76666	0.881039	0.782252	0.573432	0.304591	0.129699	0.0509824	0.0491509	0.0935805	52.0901	-0.150315	0.0848797	0.89781	50.3193	-0.082232	0.00509365	0.998421	49.9214
O75663	0.999916	0.928424	0.926018	0.898907	0.64527	0.377476	0.12498	0.0145676	0.0284022		0.999916	1.01154	1.00055	0.940724	0.685647	0.357442	0.108346	0.0135975	0.00638818		0.999916	1.0317	0.977965	0.937509	0.652453	0.389939	0.128757	0.0121248	0.0335786		0.999916	1.00911	0.967404	0.896076	0.64853	0.329501	0.121344	0.0133453	0.0221017	0.0106733	51.4612	-0.107654	0	0.992332	51.6432	-0.128075	0	0.998975	51.6605
O75683											0.999916	0.622711	1.53338	0.481173	0.620192	0.630495	0.660343				0.999916	0.944693	0.703387	0.80541	0.814478	0.771131	0.573202	0.406752	0.0430538		0.999916	1.0029		0.618246	1.0204	1.32234										-0.551065	0.598026	0.436177	56.1767
O75691	0.999916	1.29154	1.25954	1.0865	0.242914	0.554777	0.278692				0.999916	0.789152	0.790197	0.475045	0.797595	0.529111	0.335096	0.278306	0.215995		0.999916	0.896882	1.5298	0.615542	1.3911	0.765793	0.667422				0.999916	0.627489	0.917026	0.473573	0.84164	0.455207	0.304614	0.408378	0.156006		48.6768	-0.827602	0.35874	0.820442	52.1117	-0.0344461	0	0.822594
O75694	0.999916	1.02764	1.0747	1.00623	0.837074	0.439269	0.198243	0.132441	0.0707775		0.999916	1.07374	1.00258	0.977297	0.856631	0.437822	0.15945	0.0968573	0.0705099		0.999916	1.02709	0.990533	0.970168	0.865185	0.467126	0.174253	0.0831488	0.105879		0.999916	0.954038	0.862152	0.940132	0.836819	0.455207	0.254166	0.120525	0.0468231		52.6239	-0.144741	0.0937344	0.994071	52.6001	-0.156939	0.0740026	0.996276	52.7623
O75695	0.999916	1.00087	0.894187	0.626806	0.394641	0.227787	0.203664	0.132868	0.138549		0.999916	1.0584	0.888713	0.509508	0.393059	0.249216	0.172674	0.092747	0.0850888		0.999916	1.09126	0.928952	0.429905	0.400027	0.304977	0.0939159		0.00859843		0.999916	0.929744	0.84544	0.425037	0.222526	0.217404	0.142897	0.0286784	0.0858062		48.5476	-0.0967589	0.138574	0.997595	48.0925	-0.0939195	0.106776	0.979556	48.1262
O75717	0.999916	1.20519	0.925833	0.603732	0.445836	0.370767	0.221224	0.14396	0.131468	0.0279651	0.999916	0.865646	0.697797	0.524294	0.294229	0.200468	0.106354	0.0493338	0.10759		0.999916	0.92227	0.704362	0.506762	0.342838	0.272866	0.125836	0.0592076	0.0672389	0.0419785	0.999916	0.863065	0.755009	0.518903	0.304375	0.215823	0.145171	0.0335445	0.0433318		49.6351	-0.0791742	0.0919163	0.946253	46.9198	-0.0743449	0.0412224	0.994305	47.4358
O75746	0.999916	0.952138	0.976421	0.989198	0.902606	0.981895	0.463043	0.386364	0.232507		0.999916	1.04953	0.86971	0.710941	0.809474	0.692095	0.415991	0.263967	0.273514		0.999916	1.06809	0.857012	1.03748	0.987319	0.707968	0.578328	0.349925	0.171872		0.999916	1.19787	1.3133	1.14816	0.8648	0.67178	0.561051	0.251585	0.104485		55.8242	-0.24073	0.304972	0.96915	55.0882	-0.0458847	0	0.923869	56.6963
O75781	0.999916	1.18194	0.861914	1.33429	0.787493	0.543053	0.486157	0.639279	0.373123												0.999916	1.05864	0.967603	1.79424	1.15563	0.56103	1.03509	0.590136	0.199767		0.999916	0.877705	0.755794	0.944853	0.616159	0.615511	0.500774	0.760321	0.317407			-0.611387	0.510403	0.762904					59.9894
O75787	0.999916	0.576485	0.787913	0.865768	0.551757	0.481929	0.184384		0.108796		0.999916	0.686308	0.857393	0.937684	0.78203	0.614902	0.204007		0.137254		0.999916	0.441831	0.648979	0.573523	0.464152	0.41713	0.320091				0.999916	1.15185	1.35635	1.10114	1.69377	0.903796			0.349318		50.8247	-0.0440158	0	0.76692	53.3584	-0.0950773	0.0741286	0.820997	38.7565
O75791	0.999916	1.00655	0.893738	0.637716	0.403559	0.341438	0.196804	0.102521	0.0975515		0.999916	0.9882	0.875007	0.641109	0.436386	0.356597	0.273728	0.156377	0.133554		0.999916	0.977925	0.852847	0.642176	0.366563	0.284153	0.179425	0.0851212	0.0630539		0.999916	1.02978	0.900333	0.665244	0.388937	0.311202	0.219638	0.110785	0.0837041		49.1988	-0.0785457	0.086911	0.989528	49.498	-0.0697345	0.129201	0.991011	48.7792
O75792	0.999916	1.04115	0.951234	0.84535	0.508651	0.307293	0.108096	0.0203287	0.0365578		0.999916	1.01264	0.970923	0.863649	0.56064	0.33116	0.128475	0.0444726	0.0385002		0.999916	1.00499	0.935365	0.847441	0.545599	0.269913	0.0992738	0.0106526	0.0197504		0.999916	1.01844	0.948464	0.85639	0.554053	0.286217	0.11444	0.0204737	0.0194525		50.4471	-0.105201	0.00544129	0.995259	50.8642	-0.103697	0.0118826	0.99812	50.473
O75794	0.999916	0.97506	0.984844	0.838679	0.816737	0.252755	0.0513357				0.999916	1.06043	0.899908	0.912163	0.505373	0.330434	0.0356739		0.00207123		0.999916	1.03663	0.853557	0.653442	0.5941	0.286416	0.178166				0.999916	0.887711	0.851715	0.778503	0.617891	0.273469	0.0708727	0.024947			51.6372	-0.186165	0	0.975559	50.5629	-0.115863	0	0.980831	50.1427
O75817	0.999916										0.999916	1.02715	0.824573	1.13804	0.756439	0.578853	0.516664	0.502587	0.253373																										55.887	-0.0577089	0.284087	0.861303
O75818	0.999916	0.973519	0.919143	1.06562	1.14131	0.891095	0.402509	0.368169	0.457819		0.999916	1.06133	0.852858	0.935461	0.998517	0.876651	0.487391	0.343625	0.528568		0.999916	1.2282	1.12928	1.0218	0.94777	1.02137	0.479903	0.296994	0.561812	0.188446	0.999916	1.15585	1.20976	1.43534	1.3082	0.791781	0.624529	0.704113	0.366681		53.6822	-0.692274	0.409498	0.951958	55.6531	-0.181017	0.438476	0.914955	55.959
O75821	0.999916	0.933938	0.903769	0.671964	0.371965	0.278983	0.177058	0.130879	0.0808398	0.0149335	0.999916	0.993006	1.02768	0.761501	0.389929	0.288423	0.199952	0.125005	0.0480226	0.0206083	0.999916	1.09492	1.07225	0.877603	0.459409	0.380962	0.337063	0.238032	0.176724	0.48037	0.999916	0.903448	0.922071	0.719837	0.402638	0.291193	0.176428	0.120608	0.087543	0.0411277	49.0614	-0.0809471	0.0523362	0.992378	49.6275	-0.103071	0.0739744	0.983782	49.6984
O75822	0.999916	1.0189	1.03923	0.99436	0.897224	0.720516	0.206649	0.130219	0.137931	0.0144921	0.999916	1.02128	0.984029	1.02372	0.886886	0.561283	0.226517	0.11642	0.0688386		0.999916	0.98449	1.00542	1.01614	0.886807	0.562077	0.248431	0.134681	0.108224	0.0121549	0.999916	1.01701	1.03744	1.01311	0.866788	0.553364	0.237054	0.102724	0.0985559	0.017774	54.1096	-0.177613	0.0784222	0.990481	53.4463	-0.140199	0.0699584	0.998382	53.5702
O75832	0.999916	1.03911	1.01257	0.751952	0.327891	0.232064	0.141032	0.0336441	0.0491181		0.999916	0.987627	0.964461	0.762236	0.314151	0.264993	0.148458	0.0314385	0.0429195		0.999916	0.970246	0.923166	0.703966	0.330633	0.252843	0.114831	0.0181198	0.0266855		0.999916	1.08813	1.07635	0.794837	0.347215	0.254807	0.156658	0.0163197	0.0361713	0.00727257	48.9364	-0.136415	0.0789245	0.988589	49.0044	-0.120555	0.0701223	0.985813	48.8883
O75843																					0.999916	0.892875	0.839788	0.735077	0.50747	0.416788	0.203107	0.236199	0.0581782																				50.6606
O75844	0.999916	0.953464	0.896172	0.986726	0.870281	0.795452	0.562163	0.435863	0.210799		0.999916	1.14094	1.04279	1.05781	1.00013	0.888539	0.712343	0.508346	0.367742		0.999916	1.1771	1.22608	1.0975	1.05665	1.02551	0.727542	0.616467	0.252547		0.999916	0.956386	0.937498	0.894828	0.8866	0.828884	0.631423	0.454948	0.250153		57.472	-0.0615763	0	0.97773	59.0374	-0.077802	0.325519	0.954825	59.7873
O75845	0.999916	1.55627	1.38366	0.906448	0.587585	0.388793	0.0563742				0.999916	0.887661	1.00748	0.574172							0.999916	0.970679	0.724037	0.749035	0.389662	0.0934253					0.999916	0.839914	1.00134	0.873281	0.192903	0.233097			0.0290602		51.3348	-0.13157	0.00265665	0.718951	47.0562	-1.32828	0	0.897424	48.5368
O75874	0.999916	0.939772	0.967747	0.939432	0.91216	0.772675	0.653723	0.32964	0.0504243	0.0433182	0.999916	0.99405	0.993321	0.991691	0.967269	0.847247	0.694163	0.408992	0.0565915	0.0531653	0.999916	0.99219	1.03189	0.983154	0.9558	0.8248	0.698532	0.388026	0.0241289	0.0285829	0.999916	1.04639	1.03216	1.02395	0.935867	0.819533	0.684823	0.355255	0.0374297		56.9399	-0.0919597	0	0.984659	57.7557	-0.103844	0	0.99403	57.5707
O75879	0.999916	2.25652	1.91745						0.529606		0.999916																				0.999916		1.16016								63.1379	-0.214714	0	-0.263105
O75880	0.999916	0.753996	1.54208	0.924768	0.464745	0.333032	0.129796				0.999916	1.03299	0.971644	0.929437	0.447347	0.327341	0.156626	0.00892431	0.0297994		0.999916	0.910834	1.1399	0.943553	0.575712	0.277927	0.203549	0.015005	0.0488357												49.8855	-0.195697	0.211164	0.725316	50.4668	-0.112745	0.0285057	0.981099	50.9006
O75884	0.999916	1.07318	0.967706	1.06321	0.462185	0.308463	0.244235	0.0217102	0.0412181		0.999916	1.04138	0.619608	0.902385	0.553066	0.531438	0.249087		0.283308		0.999916	1.18228	0.734041	0.782457	0.474693	0.37585	0.243596	0.174173	0.021508																52.0384	-0.0480716	0.161601	0.82264	50.5657
O75886																					0.999916	1.90751	0.983737	1.17844	1.15956	0.379802	0.543079																						52.811
O75896																					0.999916	1.01757		1.48478
O75909	0.999916	0.877503	0.860928	1.26189	0.953158	0.336925		0.107017	0.111166		0.999916	1.09698	1.07656	0.87809	1.0778	0.508544	0.321669		0.267602	0.321779	0.999916	1.22807	1.16118	0.852774	0.995206	0.785228	0.223256	0.111884	0.311512		0.999916	1.30824	1.34843	1.06075	1.06467	1.09186	0.401917	0.176891	0.256211	0.608636	52.3677	-0.297006	0.109143	0.923911	53.0127	-0.824065	0.303683	0.964251	53.8257
O75915	0.999916	0.981206	0.930194	1.03239	0.978333	0.867923	0.659517	0.520313	0.342647	0.832038	0.999916	0.995842	1.02288	0.99281	1.00558	0.870999	0.672845	0.572931	0.471036	0.761104	0.999916	0.997245	1.0088	1.05046	1.05212	0.897184	0.68721	0.546656	0.386995	0.954097	0.999916	1.02947	1.02346	0.980602	0.972019	0.844594	0.632763	0.519534	0.3745	0.755609		-0.0915735	0.56723	0.73098		-0.08885	0.603301	0.880875
O75925											0.999916	0.778254	1.14062	0.808207							0.999916	1.56236	0.485561	0.596623	0.624229																				47.2704	-1.32226	0	0.208413
O75934	0.999916	1.16237	1.04067	0.831975	0.603655	0.417872	0.198149	0.0829361	0.0751241		0.999916	1.13746	0.916894	0.696479	0.483211	0.313963	0.184505	0.0537225	0.126511		0.999916	1.01349	0.859218	0.754226	0.483146	0.354363	0.188237	0.0764159	0.0397583		0.999916	0.893602	0.954384	0.775383	0.443137	0.325551	0.140313	0.0169837	0.0755365		51.5234	-0.0929905	0.0422481	0.972979	49.791	-0.0888441	0.0814372	0.974541	50.2525
O75935	0.999916	1.18334	1.10576	1.02829	0.438267	0.20493	0.107317	0.0356433	0.0500574		0.999916	1.0255	0.98253	0.941645	0.504144	0.244097	0.129325	0.0546294	0.0612157		0.999916	1.15807	1.10852	1.03956	0.443408	0.1472	0.02887		0.0510787		0.999916	1.01647	1.07915	1.01254	0.562782	0.352411	0.25626	0.138086	0.0674898		49.8266	-0.281979	0.0924307	0.968555	50.2937	-0.147379	0.0739503	0.995259	49.8554
O75937	0.999916	0.923041	0.89361	0.804797	0.466544	0.296236	0.162745	0.0819406	0.0736938		0.999916	0.969293	0.929107	0.832628	0.480585	0.290111	0.170426	0.0979815	0.0670873	0.012985	0.999916	1.04199	0.998051	0.887926	0.50126	0.306995	0.167108	0.0870606	0.0819937	0.0205584	0.999916	1.01813	0.978656	0.89646	0.52493	0.290069	0.17596	0.0965058	0.0679576		50.0303	-0.0872968	0.0424352	0.993093	50.266	-0.0940266	0.0390412	0.995855	50.54
O75940	0.999916	1.0038	0.958659	0.863098	0.766524	0.817008	0.738043	0.658658	0.502703	1.91301	0.999916	1.04869	1.10365	1.05648	0.940311	0.718375	0.747341	0.697928	0.685624	1.11394	0.999916	1.15883	0.963994	0.987157	0.90542	0.690412	0.853361	0.598153	0.491639	1.20584	0.999916	1.01247	1.13517	1.03952	0.915783	0.741427	0.807957	0.701726	0.616858	1.58432		0.121236	1.5	0.365628		-0.258279	0.792641	0.486448
O75943											0.999916								0.260964												0.999916		0.3993			0.416636			0.278406
O75947	0.999916	1.03178	0.998187	1.03281	0.956069	0.933524	0.808068	0.645586	0.300134	0.0282644	0.999916	1.04576	0.953212	0.993211	0.933554	0.943645	0.806341	0.710885	0.356077	0.00236023	0.999916	1.00528	0.977606	0.966581	0.910512	0.936534	0.784199	0.647705	0.353651	0.0183207	0.999916	0.958089	0.984189	1.00078	0.950608	0.927627	0.780591	0.67133	0.373853	0.0461568	60.257	-0.0928754	0	0.989722	60.8145	-0.0952162	0	0.972648	60.3756
O75953											0.999916	0.86897		1.04929					0.419545																										62.6884	-0.262029	0	0.920612
O75955	0.999916	0.878983	1.6387	1.31307	0.987686	0.967054	0.652424				0.999916	1.50733	0.972252	1.00306	1.01086	0.828902	0.529763	0.287862	0.20502		0.999916	0.606899		0.614946	0.954509						0.999916	1.0048	3.77988	1.93899	1.29975	1.31067	0.706448	0.664052	0.693435		57.6357	-0.146511	0.440566	0.153632	56.2152	-0.11781	0.189464	0.806648
O75964	0.999916	1.01865	1.03886	1.03151	0.98972	0.857952	0.731951	0.620176	0.321406	0.0151281	0.999916	0.932766	0.976106	0.902395	0.885675	0.826743	0.721851	0.559414	0.323381		0.999916	0.886286	0.881924	0.891921	0.878725	0.786739	0.670279	0.576731	0.289836		0.999916	0.983813	1.00441	0.972472	0.951069	0.817414	0.722945	0.556372	0.260196	0.0112877	59.7903	-0.0784786	0	0.977307	59.8565	-0.0497321	0	0.973698	59.4815
O75976	0.999916	1.38942	0.863033	0.457139	0.42888	0.186407	0.265662	0.136205	0.0100344		0.999916	0.78164	0.875246	1.11751	0.756623	0.697457	0.683864		0.278098		0.999916	0.845347	0.734016	0.816471	0.327936	0.882016	0.653719		0.00154488												47.6189	-0.116972	0.148765	0.865532	58.2887	-0.0458515	0	0.758662	54.3997
O75995	0.999916	0.874804	0.925642	0.919541	0.779951	0.778246	0.381241	0.218982	0.271382	0.388509	0.999916	0.974522	1.05655	0.980896	0.984621	0.822549	0.389314	0.320682	0.309895	0.496816	0.999916	1.07845	1.24113	1.16722	0.945724	0.735137	0.450223	0.305315	0.298217	0.274931	0.999916	0.90231	0.954324	0.969798	0.810177	0.602079	0.35365	0.215734	0.209313	0.433115	54.8794	-0.0869177	0.272296	0.907192	54.4243	-0.255101	0.375776	0.970268	55.2155
O76003	0.999916	0.912617	0.909516	0.681795	0.334571	0.265438	0.160207	0.0753711	0.0393883	0.0114577	0.999916	1.00121	0.928474	0.694303	0.331094	0.216725	0.155634	0.0276443	0.0289465		0.999916	1.05392	0.943678	0.69822	0.336959	0.241312	0.144816	0.0570712	0.0226413		0.999916	1.00843	0.933302	0.7148	0.357566	0.248078	0.156515	0.0477133	0.0359539		48.8845	-0.0859969	0.0270967	0.989881	48.755	-0.108011	0.0480078	0.992869	48.8508
O76021	0.999916	1.95598	1.55505	1.85668	1.46759	1.02656	0.276152	0.0211861	0.110455		0.999916	1.04591	0.978463	0.984907	0.902987	0.539089	0.23122	0.0658712	0.113118	0.0237078	0.999916	0.91188	0.773935	1.00182	0.75949	0.578684	0.230221	0.062449	0.0658282		0.999916	0.692344	0.879646	1.03555	0.912216	0.607911	0.25373	0.02645	0.0547337	0.0425033	55.7546	-1.04786	0.0658201	0.509239	53.363	-0.142721	0.0565302	0.995543	53.218
O76024																					0.999916	0.607982	0.763368	0.627359	0.454156																								49.6235
O76031	0.999916	0.890924	0.999805	0.761044	0.484828	0.486635	0.269633	0.148659	0.0604687		0.999916	0.899329	0.810926	0.709452	0.571806	0.340942	0.223297	0.100483	0.051775		0.999916	0.963188	0.859553	0.710953	0.507587	0.383783	0.151927	0.0706582	0.0520578		0.999916	0.83935	0.668281	0.61231	0.462494	0.392612	0.242792	0.131337	0.132049		51.3775	-0.0638001	0	0.967181	50.2838	-0.0629327	0	0.99118	50.1661
O76062											0.999916	0.671966	1.23921	0.68005	0.361599	0.430197															0.999916	1.09364	1.31993	1.07103	1.33547	0.642698	0.356385	0.120017	0.00419452						47.2744	-0.80376	0.395898	0.703375
O76071	0.999916	1.11246	0.987701	0.912527	0.59406	0.481782	0.224012	0.179641	0.0941188		0.999916	0.784186	0.831364	0.598133	0.438415	0.433023	0.195387				0.999916	0.988575	0.88092	0.753302	0.574149	0.51507	0.343086	0.194107	0.0267951		0.999916	0.829881	0.797563	0.681199	0.522851	0.298053	0.150891	0.117204	0.0507323		52.0097	-0.0862721	0.0858722	0.978568	49.4385	-0.0491413	0	0.942887	52.0483
O76075											0.999916	1.14991	1.7526	0.939318	0.881868	1.04039	0.479865	0.217586			0.999916	1.27743	1.1606	0.669392	0.886429	0.716566	0.470119		0.0733407		0.999916	1.57207	1.39335	1.43526	2.06559	1.2172			0.028015						55.9745	-0.875686	0.217584	0.581914	55.4191
O76076	0.999916	1.28428	1.21334	1.15419	0.250276	0.198049	0.220705	0.101015	0.036127																						0.999916	1.09743	0.999377	0.874418	0.379492	0.299013	0.185744	0.196636	0.0239591		49.6832	-1.08463	0.138974	0.925279
O76080	0.999916		1.32336	1.97551	0.966366	0.670175	1.49353		0.206192
O76094	0.999916	1.3164	1.2271	0.97587	0.325345	0.214144	0.098145	0.0506908	0.0739782		0.999916	1.05387	0.987375	0.737833	0.194053	0.139173	0.079228	0.0225213	0.0385077		0.999916	1.05083	0.863233	0.726827	0.194725	0.120989	0.0604105	0.0406237	0.0300123	0.0132357	0.999916	0.8385	0.908145	0.711659	0.275987	0.187255	0.0929153	0.0277014	0.0509971		49.3709	-0.304818	0.105924	0.926394	48.1715	-0.209533	0.0621902	0.994518	48.1231
O94763	0.999916	1.01218	0.98141	1.15332	0.798692	0.570411	0.571489	0.220267	0.166116		0.999916	1.00159	0.963814	0.902685	0.659037	0.688843	0.600585	0.248652	0.349096		0.999916	0.983171	0.867124	0.683636	0.549113	0.599806	0.315466	0.106016	0.0855477		0.999916	0.85379	0.998513	0.805895	0.846097	0.544585	0.488397	0.0588057	0.13119		55.2203	-0.0768674	0.0893937	0.929848	55.9758	-0.0464398	0.163557	0.920237	51.7604
O94766											0.999916	0.980121	0.934909	1.03105	0.917548	0.19665	0.0964871				0.999916	0.797722	0.850301	1.16186	0.620162	0.195211																			51.6846	-0.32945	0.0943784	0.994299	50.1217
O94768	0.999916	0.800472	0.531441	1.41257	0.966454	0.244038		0.360869																																	50.7856	-0.861705	0.30245	0.565957
O94776	0.999916	1.06379	0.896248	0.669834	0.383758	0.334344	0.197661	0.0946918	0.0576769		0.999916	0.970827	0.824088	0.564224	0.335202	0.257172	0.18186	0.076433	0.047642		0.999916	0.928265	0.782916	0.560339	0.32687	0.290507	0.152904	0.0902381	0.0546659		0.999916	0.931604	0.864433	0.649345	0.363166	0.259518	0.171118	0.0830604	0.0431521		49.2806	-0.0834674	0.0719385	0.982639	48.1022	-0.0808081	0.0579536	0.993183	47.9864
O94788
O94804	0.999916	2.57677	2.5765	1.54524	1.20765	0.380189	0.236087																								0.999916	0.826055	1.14207	0.84219	0.520953	0.493558	0.264873		0.177203		52.8257	-0.906188	0.236085	0.0109548
O94817	0.999916	1.18607	1.04376	0.44824	0.717834	0.206137	0.175989		0.0191412																																50.0686	-0.0824644	0	0.854946
O94819	0.999916				0.560183						0.999916	0.944632	1.21926	1.19537	0.318753	0.823928					0.999916	1.01947	1.08067	0.825639	0.605269	0.464673	0.364336	0.232475	0.211968		0.999916	0.787171	1.66642	1.81855	1.26109														52.0249
O94822
O94826	0.999916	1.004	1.05588	0.994352	0.502016	0.221073	0.106713	0.0924199	0.0776134		0.999916	1.02303	0.962247	0.903816	0.382718	0.1972	0.123202	0.0645643	0.0385824		0.999916	1.0423	1.06152	0.918354	0.396094	0.244721	0.144492	0.064182	0.0678941		0.999916	1.09442	1.0241	0.951727	0.428618	0.190796	0.148655	0.085045	0.0361466		50.1406	-0.201402	0.103985	0.993401	49.4824	-0.177234	0.0837227	0.993655	49.6
O94829	0.999916	1.11302	0.832984	0.846475	1.37225	0.474019	0.486341	0.204311	0.0409992																																54.8254	-0.123865	0.086789	0.784909
O94830	0.999916	0.9639	0.845404	0.729405	0.762305	0.841772	0.258747	0.0466503	0.120188		0.999916	1.0815	0.713166	0.865654	0.720145	0.56237	0.62544	0.241838	0.0240568		0.999916	1.03046	0.572433	0.847784	1.03593	0.399865	0.296283				0.999916	1.59496	0.514554	1.06137		0.804035	0.407388		0.2519						54.4604	-0.0535858	0	0.861593	52.8173
O94832	0.999916	1.61292	1.31205	1.00571							0.999916	0.999395	0.497601								0.999916	0.264534	0.255311	0.603878							0.999916	1.1147	1.31638		0.977574				1.0025			0.506212	1.31022	0.281468	43.9958	-0.576433	0	1	38.484
O94842	0.999916	0.950822	0.878546	0.794923	0.883075	0.585859	0.266889	0.117437	0.426656		0.999916	1.05833	1.06975	1.08044	1.01506	0.541647	0.364809	0.155195	0.448754		0.999916	0.984968	0.863548	0.818727	0.652824	0.408497	0.271363	0.0797613	0.186325		0.999916	1.04959	0.966564	0.940012	0.925003	0.506955	0.34267	0.142848	0.302905		53.4026	-0.126761	0.252187	0.866606	53.1429	-0.361994	0.32255	0.943585	51.6454
O94844											0.999916	1.10545	1.1397	0.939173	1.10361	1.00269	0.712107	0.929779	0.227456	0.277457	0.999916	1.12955	0.982083	1.08403	1.0652	0.807108	0.828677	0.546101	0.242408																59.7796	-0.706999	0.252455	0.871763	59.5608
O94855	0.999916	0.981336	0.817999	0.939659	0.503414	0.156105	0.124387	0.0496624	0.0161875		0.999916	1.4028	1.15244	1.04491	0.488357	0.262709	0.131664		0.173278		0.999916	0.929836	0.864766	0.642599	0.600759	0.0804647					0.999916	0.970879	0.905297	0.946483	0.536502	0.152383	0.0934634	0.0767482			50.0866	-0.156755	0.0465697	0.975695	49.973	-0.423955	0.188546	0.887334	49.2625
O94864																															0.999916	0.516379	0.395335		0.410913	0.373849	0.319269
O94868											0.999916	1.41932	0.667282																																44.1225	-1.4166	0	0.380963
O94874	0.999916	1.41078	1.27423	0.85776	0.406679	0.254006	0.190687	0.108668	0.0324271		0.999916	1.00432	0.896464	0.624901	0.309362	0.168767	0.127587	0.0145522	0.0761438		0.999916	1.00349	0.852933	0.666165	0.304693	0.226017	0.155855	0.0833104	0.0717715	0.0391354	0.999916	0.828766	0.958087	0.657405	0.316935	0.199137	0.169	0.0573697	0.0542129		49.5629	-0.172576	0.126437	0.879302	48.1581	-0.113256	0.058454	0.995851	48.3914
O94876	0.999916	1.0301	0.718519	0.578167	0.463037	0.322677	0.0320661		0.056177																																48.607	-0.0705285	0	0.959532
O94880																					0.999916	0.751267	0.628078	0.319187	0.328234	0.395484	0.330707		0.339847		0.999916	0.881535	0.996622	0.983403	0.70143	0.386588	0.603066		0.125399										44.7555
O94888	0.999916	0.94544	1.00238	0.889495	0.760823	0.549957	0.249052	0.132788	0.0778691		0.999916	1.04456	1.00642	0.94066	0.767144	0.560072	0.258707	0.166155	0.13778		0.999916	1.1173	1.03064	0.995391	0.812191	0.6019	0.249825	0.163792	0.0900505		0.999916	0.974014	1.0058	0.931505	0.710452	0.609899	0.223718	0.120693	0.0722894	0.0420241	53.1439	-0.0890578	0.0144989	0.994133	53.2201	-0.097117	0.0999736	0.99495	53.6052
O94900	0.999916	0.995737	1.13437	1.03193	0.794761	0.599503	0.24939	0.172099	0.25842	0.347476	0.999916	0.941923	0.910158	0.926719	0.710115	0.527684	0.343041	0.171883	0.0803287	0.13206	0.999916	1.46465	1.4028	0.942875	0.655644	0.575209	0.265221	0.233635	0.469995		0.999916	0.747263	1.02208	0.984768	0.652946	0.555759	0.275407	0.168024	0.0899417		53.2863	-0.12381	0.244838	0.958732	53.1929	-0.0740066	0.0578301	0.98989	52.3073
O94901											0.999916	0.470885	0.615406	0.504292	0.512159	0.2152		0.266998	0.55658																										40.5919	-0.255482	0.444623	0.665412
O94903	0.999916	0.99553	0.792431	0.524658	0.348241	0.220978	0.155877	0.0197944	0.0363682		0.999916	0.921672	0.745414	0.564763	0.354951	0.224451	0.126453	0.0649114	0.10248		0.999916	0.961789	0.832608	0.45195	0.260134	0.187104	0.0795696	0.0296639	0.0150801		0.999916	0.920724	0.860293	0.51338	0.287886	0.235263	0.155734	0.0531993	0.0441289		47.8496	-0.0815428	0.0226538	0.990396	47.7323	-0.0747947	0.0463302	0.996951	47.0609
O94905											0.999916	1.30966	1.23446	0.95412	0.87249	0.556227	0.216302		0.118801		0.999916	1.16355	1.06985	1.16737	0.735007	0.532172	0.389839	0.187511	0.12197	0.24713	0.999916	1.06312	1.036	0.853461	0.626229	0.495756	0.103896		0.0967805						53.3065	-0.139967	0.106521	0.888969	53.3796
O94906	0.999916	1.39526	1.02703	0.669085	0.448151	0.434506	0.156876	0.0864079	0.0948947	0.0385234	0.999916	0.984626	0.707572	0.449721	0.322743	0.250734	0.150356	0.0629547	0.0828448		0.999916	0.967104	0.705199	0.561827	0.43103	0.319414	0.162764	0.0887624	0.0682464	0.0660967	0.999916	0.721589	0.741413	0.512244	0.396949	0.298494	0.180591	0.0838242	0.0990009	0.0131156	50.2073	-0.0899936	0.06638	0.892935	46.9452	-0.0819026	0.0835496	0.985078	48.4365
O94913											0.999916	1.1848	0.764579	0.86628	0.434714	0.314896	0.0846248		0.418543												0.999916	1.05237	0.38696	0.872349	0.603336	0.341312	0.332831	0.0989413	0.199003						49.5408	-0.132136	0.255586	0.857536
O94915	0.999916	0.785367	0.936516	0.785418	0.796437	0.365054	0.15814		0.139153	0.299502	0.999916	1.08204	0.958785	0.972906	0.870947	0.466062	0.144971	0.0282947	0.0652706		0.999916	0.920017	0.992671	1.01952	0.954678	0.564271	0.14712	0.0395226	0.0890463		0.999916	0.974557	0.94315	0.925235	0.727478	0.547038	0.130749		0.0749445		51.8006	-0.11579	0.181442	0.890038	52.772	-0.161658	0.0368975	0.993557	53.312
O94919	0.999916	0.988372	1.116	1.03296	1.00091	0.962389	0.702538	0.470525	0.233633	0.328743	0.999916	1.16622	1.19415	1.14319	1.13672	0.830679	0.771747	0.533556	0.321343		0.999916	1.0674	0.892108	1.00592	0.973048	0.83689	0.634855	0.51152	0.247688		0.999916	1.18106	1.18064	1.07106	0.92655	0.863259	0.730071	0.432151	0.350875		58.1847	-0.109034	0.2781	0.975076	59.3395	-0.081063	0.238	0.845643	58.6487
O94925	0.999916	1.04398	0.907815	0.614233	0.468731	0.202432	0.0622766	0.0231215	0.0266901	0.0530656	0.999916	0.918293	0.859774	0.559774	0.311119	0.165189	0.0718254	0.0087153	0.0149006		0.999916	1.05703	0.849379	0.500177	0.32557	0.229237	0.0567891	0.0239245	0.0238561		0.999916	0.881854	0.813787	0.644443	0.418404	0.246324	0.0902441	0.0280035	0.0336103		48.9709	-0.0955892	0.0111218	0.989373	47.8229	-0.0949874	0	0.997359	47.7536
O94927	0.999916	1.4253	1.72368	0.714956	0.492678	0.341389	0.325235		0.212779		0.999916	0.848661	0.772857	0.83958	0.398345	0.275815	0.212192	0.118361			0.999916	0.805726	0.748018	0.654697	0.367337	0.204267			0.19503		0.999916	0.763506	0.677064	0.556798	0.336629	0.286655		0.0528556	0.0505486						49.647	-0.0661488	0	0.941936	47.9773
O94953	0.999916		0.347119		0.506522	0.462373	0.351363	0.329861			0.999916	1.48646	0.682111			0.57612					0.999916	1.36388	0.607072	1.08125	0.178644	0.331508	0.307542		0.0528466		0.999916	0.606349	0.571525	0.624381	0.429277	0.334443	0.106787	0.106286	0.00194303		38.5615	-0.979717	0.399448	0.922289		-0.604798	0.57612	0.527716	48.6376
O94964
O94966	0.999916	2.11289	1.56984	0.830262		0.665317	0.816787				0.999916	0.823706	0.907933	0.843274	0.416784	0.284398	0.230385	0.106105	0.162494												0.999916		2.25806	2.94739								-0.345256	0.741052	-0.00132791	49.7215	-0.104556	0.143923	0.95786
O94967	0.999916
O94972	0.999916	0.936976	1.08458	0.943722	1.06402	0.580117	0.414747	0.0385752	0.0379475		0.999916	0.831984	0.927439	0.969369	0.967887	0.736673	0.386642		0.0427301		0.999916	0.825171	0.950325	0.859055	0.93954	0.759612	0.355967	0.0450673	0.0525331		0.999916	1.00613	1.20214	1.10951	1.08204	0.845912	0.427573		0.046552		54.5072	-0.129717	0	0.960218	55.0379	-0.127129	0.017586	0.958244	54.834
O94973	0.999916	0.969689	0.942525	0.828771	0.756326	0.466896	0.139171	0.0441455	0.0597754	0.055654	0.999916	1.02368	1.07844	0.931571	0.735495	0.406962	0.126537	0.053815	0.0472626		0.999916	1.14632	1.02885	1.07142	0.832326	0.526897	0.185934	0.0560917	0.081369		0.999916	0.843137	0.897625	0.805617	0.5409	0.329277	0.142648	0.0379243	0.0373357	0.116956	52.215	-0.103408	0.0133384	0.987274	52.0562	-0.127657	0.0242546	0.993951	53.0712
O94979	0.999916	0.836327	0.83428	0.637111	0.492717	0.84472	0.347238	0.162118	0.0318371	0.17685	0.999916	0.911537	0.833461	0.645361	0.452493	0.281181	0.126855		0.0546646		0.999916	1.09752	0.996898	0.619701	0.319466	0.37146	0.117129	0.0443761	0.0433468		0.999916	1.00973	0.938456	0.578511	0.306319	0.276436	0.124494	0.0257496	0.0320031	0.078585	52.306	-0.0431818	0	0.80762	49.1157	-0.0707303	0	0.997736	48.8339
O94992	0.999916	0.844445	0.992894	0.865831	0.63906	0.561346	0.359273	0.245365	0.400955	0.904639	0.999916	0.908946	0.829984	0.742836	0.424266	0.491592	0.359544	0.219454	0.570027	0.655446	0.999916	0.985002	0.85746	0.733659	0.53858	0.407129	0.277496	0.194401	0.171836	0.869843	0.999916	0.712869	0.838189	0.750319	0.587342	0.542283	0.274358	0.161882	0.17642		54.6189	-0.0879526	0.487212	0.591703	50.6719	-0.0733629	0.445299	0.75207	50.1475
O95059											0.999916	3.44234		2.6574	1.96101	1.22465					0.999916	0.326996	1.2232	1.3805	0.886926	0.931975		0.364456	0.508227		0.999916		0.433196	0.47694	0.681046	0.753564	0.365431									0.81838	1.5	-0.317514	55.3101
O95067	0.999916	1.38508	0.360588	0.421463	0.79786																																					-0.695796	0.526626	0.637324
O95071	0.999916	1.77817	0.859977	1.19471	0.853453	0.683204	0.592257	0.210125	0.207599	0.770042	0.999916	0.99075	0.800959	0.702278	0.494225	0.308228	0.230745	0.0735572	0.139336		0.999916	0.973098	0.692692	0.759806	0.33499	0.491994	0.236618	0.114315	0.102628	0.370394	0.999916	0.706169	0.717666	0.541766	0.255111	0.26131	0.179202		0.140486	0.733838	55.715	-0.0935986	0.420584	0.529309	49.7466	-0.0684913	0.0552685	0.988343	49.2202
O95084											0.999916	0.875673	0.918963	0.925959	0.835375	0.249656	0.0783625														0.999916	0.870429	0.971875	0.910206	0.878416	0.276168	0.0896081								51.6734	-0.220581	0.055057	0.968157
O95104	0.999916	1.2026	1.03874	0.73241	0.256996	0.308311	0.226548	0.0973805	0.0478928	0.0619906	0.999916	1.0369	0.945274	0.526326	0.117138	0.134562	0.120876	0.0334536	0.0485841		0.999916	1.01189	0.932538	0.632285	0.272585	0.241492	0.149183	0.0804958	0.0766603		0.999916	0.942539	0.95933	0.615826	0.200118	0.223049	0.172144	0.0836497	0.0521902	0.0363372	48.4309	-0.171114	0.135945	0.949628	47.1021	-0.219578	0.0791145	0.994135	48.093
O95139	0.999916	0.938859	0.959684	0.975988	0.959373	1.06781	0.49585	0.389405	0.310578	1.15614	0.999916	1.15045	1.15082	0.842279	1.04208	0.963469	0.654236	0.514998	0.497819	0.740952	0.999916	1.10561	0.949126	1.11408	0.951453	0.846913	0.688844	0.498366	0.459131	0.866982	0.999916	0.911053	0.886908	0.868312	0.809408	0.628813	0.480689	0.385639	0.299262	0.49068		-0.473169	0.587942	0.448353		-0.143567	0.585326	0.797525
O95149	0.999916	1.32556	1.11984	1.2117	0.523344	0.454865	0.233451				0.999916	1.50429	0.686393	0.863805	0.443015	0.358584	0.213024	0.0843224		0.320585	0.999916	1.01783	0.951682	0.975645	0.733647	0.470947	0.241286	0.193258	0.125349		0.999916	0.872188	0.957502	0.515843	0.288057	0.164286					50.0377	-0.823076	0.344158	0.826664	49.8591	-0.100832	0.202772	0.770401	52.567
O95155	0.999916	1.05747	1.20081	1.18988	0.547158	0.273905	0.114472		0.080689		0.999916	0.97857	1.17728	1.05358	0.798191	0.27939	0.289673				0.999916	1.61063	1.05153	1.06974	0.425937	1.14098		0.23669	0.0993439		0.999916	0.842494	0.579162		0.52823						50.0936	-0.522735	0.156002	0.938344	50.3564	-0.891064	0.284531	0.957018	58.6472
O95159	0.999916	1.64771	1.38592	0.647819																																					47.1146	-1.32664	0	0.0138238
O95163	0.999916	1.06399	1.02933	0.9717	0.860569	0.714084	0.285022	0.0232529	0.12682		0.999916	1.04009	0.972565	0.803773	0.764001	0.589336	0.216063	0.0928968	0.101704		0.999916	1.04902	1.03751	0.904614	0.844561	0.657605	0.304828	0.0280485	0.0905205		0.999916	1.0014	1.10736	0.873502	0.85463	0.76376	0.251479	0.03439	0.0835356		54.246	-0.147868	0.0517155	0.982228	53.0366	-0.0855562	0	0.975862	54.0199
O95166	0.999916	0.936985	0.991686	1.01854	0.910316	0.563551	0.412365	0.177827	0.09735		0.999916	0.968934	1.03301	1.11495	0.882526	0.746616	0.488691	0.215661	0.00915774		0.999916	0.886024	1.08272	1.00296	1.01307	0.80256	0.524999	0.30631	0.0555883		0.999916	1.04628	1.09434	1.10714	1.01555	0.771805	0.477121	0.270765	0.0518074		54.3586	-0.0987952	0.0725324	0.985496	55.6505	-0.106858	0	0.979844	56.4612
O95167	0.999916	0.716371	1.61332	1.98897	2.45577	1.77416	2.19558		0.862839		0.999916		1.2409			1.26341					0.999916	2.83349	1.01479	1.0226	0.991193	0.793155	1.39114	1.04048	0.578797													0.734808	1.5	0.250165		0.202071	1.26341	1
O95168	0.999916	1.0611	0.942615	0.931491	0.904578	0.675323	0.325675	0.0847045	0.00975514		0.999916	0.923538	0.928043	0.967089	0.838038	0.636695	0.322952				0.999916	1.01167	0.716181	0.9218	0.81814	0.770648	0.25862	0.119576	0.183876		0.999916	1.10943	0.936851	0.913833	0.964527	0.657502	0.266122	0.057283	0.0264963		54.3747	-0.124305	0	0.99203	54.1893	-0.0963883	0	0.969953	54.3625
O95169	0.999916	1.22486	1.25517	1.21223	1.01174	0.95387	0.718557	0.617581	0.485516	0.294019	0.999916	1.05563	1.03229	0.952452	0.977585	0.781792	0.63899	0.579525	0.59927	0.0420046	0.999916	1.07755	1.07213	1.06887	1.05572	0.885924	0.687124	0.544484	0.354966	0.896496	0.999916	0.71866	1.0461	1.24235	1.30383	0.811232	0.515253	0.582177	0.264389		61.0104	-0.0624519	0.291109	0.823079	60.3818	-0.0506722	0	0.882818
O95182	0.999916	1.04003	1.08781	1.25078	0.977502	0.62668	0.327031	0.135876	0.0350824	0.836382	0.999916	1.00512	0.994484	0.915437	0.587098	0.232747	0.129772	0.135691	0.130643		0.999916	0.919622	1.07834	0.961654	0.6711	0.164705	0.0891034	0.121569	0.109	0.432634	0.999916	0.864969	0.885852	0.880349	0.281534	0.301403	0.336317	0.103293	0.0520779		53.5297	-0.272001	0.332392	0.724992	50.5337	-0.155645	0.123429	0.99966	50.1705
O95183	0.999916	1.07691	0.931078	0.889534	1.28971	1.10099	0.895848	0.727301	0.636676	3.05239	0.999916	1.03261	0.983756	0.692043	0.839638	0.382154	0.40374	0.383068	0.52481	1.34145	0.999916	0.989473	0.87573	0.836192	0.574544	0.547824	0.447805	0.443416	0.46918	1.24169	0.999916	0.935833	1.07959	1.09022	1.0891	0.89955	0.761243	0.732769	0.774785	2.72339		0.118642	1.5	0.309814		-0.117476	0.643479	0.264643
O95197	0.999916	0.929664	0.813918	0.930634	0.855853	1.0269	0.688926	0.60638	0.603773	1.95485	0.999916	0.984482	1.01661	1.08206	1.02467	0.953819	0.731156	0.740689	0.984508	1.37729	0.999916	1.3256	1.1533	1.32929	1.22435	1.14505	0.92791	0.854769	0.616234	1.29813	0.999916	1.05078	0.868478	0.902486	0.974651	0.907241	0.759458	0.724208	0.719273	1.76932		0.127533	1.5	0.417694		0.421922	1.5	0.48539
O95202	0.999916	0.988353	0.967453	0.93461	0.883751	0.595925	0.19797	0.0875083	0.0530714	0.0241798	0.999916	0.981334	0.983658	0.968323	0.894549	0.55834	0.199525	0.083997	0.047277	0.0162057	0.999916	1.02491	0.990039	0.977672	0.899434	0.613547	0.20252	0.0834898	0.0480428	0.0224968	0.999916	0.96182	0.988431	0.971883	0.911941	0.578974	0.23935	0.110148	0.0681845	0.0099721	53.5407	-0.138599	0.0294177	0.996992	53.4031	-0.142045	0.0287822	0.99924	53.6697
O95208	0.999916	0.961806	1.02106	1.05321	0.709659	0.720354	0.539206	0.307382	0.310175	0.434359	0.999916	1.23236	0.917471	1.26866	1.29154	0.774732	0.528783		0.333495		0.999916	0.862775	1.10787	0.821601	0.552854	0.690199	0.714219	0.478331	0.285658		0.999916										55.7729	-0.0656305	0.33907	0.928844	55.8358	-0.135976	0.355754	0.736158	57.9686
O95218	0.999916	0.921909	0.842003	0.876523	0.862232	0.89553	0.780741	0.678515	0.716794	3.02446	0.999916	0.933402	0.982433	0.972583	0.962926	0.990638	0.866435	0.864679	0.950773	3.06795	0.999916	1.04715	1.0782	1.09243	1.00478	0.953929	0.89258	0.775842	0.732803	3.02728	0.999916	1.01551	1.01981	1.1261	1.01386	0.971674	0.870476	0.834973	0.819361	3.55905		0.105232	1.5	0.343463		0.451285	1.5	0.384441
O95229											0.999916	0.879318	1.01614	0.844311	0.974333	0.760969	0.399724	0.172813	0.164803												0.999916	0.916107	1.18779	0.700111	0.688564	0.683713	0.30741	0.226579	0.174954	0.753876					55.0582	-0.132705	0.136036	0.959805
O95232	0.999916	1.11351	1.01604	1.06862	0.735565	0.532353	0.231308	0.0787502	0.0647914		0.999916	1.00351	0.961611	0.930762	0.751723	0.496859	0.306092	0.256789	0.227759	0.0223579	0.999916	1.00827	0.872537	0.904372	0.643104	0.471094	0.224627	0.0862554	0.0438843		0.999916	0.829502	0.908029	0.86253	0.726819	0.451724	0.26956	0.0916631	0.102961		53.0105	-0.114197	0.0351637	0.977973	53.3317	-0.0748647	0.0890676	0.984349	52.1073
O95235																					0.999916	0.624123	1.01125	0.675904	0.475301	0.467682			0.0129747		0.999916	1.57659	1.64327	0.729595	1.6608	1.07257	0.403085	0.371735	0.78297										50.5515
O95239	0.999916	1.1224	0.906066	0.412467	0.392946	0.301268	0.222094	0.103212	0.0234197		0.999916	0.983018	0.820967	0.48281	0.460089	0.297627	0.175532	0.0983482	0.039034		0.999916	0.74134	0.650651	0.539804	0.489132	0.451615	0.164398	0.0716959	0.0542238		0.999916	0.701105	0.811198	0.543709	0.36727	0.173669	0.204442	0.130962	0.0757157		47.6291	-0.101339	0.135834	0.934368	48.5857	-0.066645	0.0143064	0.976942	48.0934
O95243
O95248	0.999916	1.26802	0.756442	0.416757	1.17262	0.604767	0.378451		0.258884		0.999916	0.82823	0.658447	0.820551	0.514424	0.253817			0.192832												0.999916	1.04493	1.67417	2.42132	1.49734	2.35225	2.00142				55.6195	-0.0427975	0	0.507031	49.8782	-0.0480619	0.0557131	0.878594
O95249	0.999916	0.974375	0.816534	0.873749	0.5638	0.558299	0.659007	0.356755	0.0474164		0.999916	1.34609	0.934892	1.16403	0.816072	0.527632	0.614662	0.291186	0.0580357		0.999916	0.956831	0.842413	0.995824	0.733668	0.454101	0.250563	0.296993	0.171601												54.5507	-0.0437268	0	0.858358	55.5991	-0.0753276	0	0.83851	52.4049
O95251	0.999916	1.20654	0.619805	0.827125	0.751388	0.412586	0.280251	0.0920313	0.0556343		0.999916	1.38934	1.01576	1.00433	0.763579	0.466571	0.111246		0.104208		0.999916	1.34944	1.00622	0.580316	0.569297	0.366961	0.137245	0.237605	0.138558		0.999916	0.835834	0.964893	0.607171	0.498969	0.245779	0.159686	0.0472144	0.0335637		51.9873	-0.0694392	0	0.871326	52.3929	-0.139882	0.0711554	0.893168	49.9178
O95260	0.999916	0.908598	1.01217	1.02494	0.570838	0.260719	0.171087	0.132638	0.214231		0.999916	0.840719	0.876247	1.14096	0.278585	0.217167		0.1136	0.211919		0.999916	0.826014	0.898191	0.573756	0.903956	0.216814	0.17898	0.120974	0.169578	0.335113	0.999916	0.902412	1.57954	0.984844	0.497883	0.429663		0.427803	0.520251		50.3753	-0.227516	0.1845	0.986783	49.6894	-1.0322	0.180895	0.944878	50.7521
O95271
O95292	0.999916	0.971218	0.895776	0.920784	0.729451	0.617225	0.264856	0.163535	0.0960107		0.999916	1.06633	1.02377	0.959224	0.926169	0.540594	0.314632	0.158753	0.147516		0.999916	0.916744	0.938166	0.895883	0.806551	0.455483	0.232099	0.194213	0.17669	0.0786313	0.999916	1.0082	1.04066	0.958585	0.804707	0.43	0.222821	0.133285	0.147425		53.4875	-0.0782732	0	0.983245	53.5746	-0.129147	0.145245	0.991874	52.6864
O95294																															0.999916	1.28098	1.43317	0.343596	0.725911	0.619145			0.155655
O95295	0.999916	1.05253	0.900164	0.899902	0.898009	0.888184	0.516092	0.414264	0.23329		0.999916	1.04929	0.98125	0.950299	0.882773	0.766974	0.570871	0.257842	0.203526		0.999916	0.94401	0.962906	0.949972	0.874931	0.845406	0.609523	0.411849	0.146393		0.999916	0.84051	0.889104	0.928465	0.841558	0.772136	0.441952	0.409383	0.236744		57.2279	-0.0730205	0.129486	0.950245	56.3293	-0.0805658	0.0878557	0.98657	57.484
O95297	0.999916	1.26099	0.87333	0.944005	0.7111	0.600196	0.34699	0.183031	0.359522	0.217564	0.999916	0.846849	0.829364	1.03495	0.700451	0.263575	0.421781	0.590479	0.305114		0.999916	0.935189	0.719587	0.851222	0.564824	0.428162	0.311379	0.105429	0.151146	0.140049	0.999916	0.836623	0.633498	0.671038	0.746603	0.520778	0.236135	0.0578503	0.29753		53.4351	-0.0781116	0.232635	0.907398	50.3183	-0.755945	0.395237	0.82264	51.332
O95299	0.999916	0.996841	1.16879	0.65733	0.512702	0.118196	0.153032	0.0713287	0.096333		0.999916	1.02883	1.10926	0.894896	0.622116	0.196498	0.0332032	0.0290235	0.110501		0.999916	0.910942	0.866757	0.748484	0.503598	0.1609	0.122926	0.0484596	0.100972		0.999916	0.767334	0.915752	0.77544	0.537076	0.310983	0.157985	0.0798173	0.066574		49.3699	-0.127762	0.0830854	0.952762	50.6411	-0.172663	0.0495362	0.987206	49.4663
O95319	0.999916	1.04272	0.977121	0.910871	0.580917	0.269369	0.155867	0.0848851	0.0201048		0.999916	1.01497	0.941729	0.809917	0.559046	0.297982	0.109181	0.00295624	0.0600239		0.999916	1.06114	1.06292	0.948813	0.603665	0.352188	0.0300905		0.0219777	0.0695608	0.999916	1.29778	1.11556	1.17892	0.826544	0.361022	0.0792792	0.0184903	0.0565225		50.8115	-0.121713	0.0486506	0.996268	50.5337	-0.101498	0	0.996182	51.1489
O95336	0.999916	0.928558	1.02468	0.958772	0.930639	0.855498	0.704225	0.543029	0.200678		0.999916	1.01198	1.06577	1.02358	0.994881	0.912597	0.72671	0.611974	0.268392	0.00892379	0.999916	1.06772	1.11896	1.0094	1.07326	0.948342	0.767287	0.612252	0.247486		0.999916	1.02549	1.10145	0.995549	1.00893	0.908872	0.760722	0.589029	0.279816		58.8993	-0.074076	0	0.979384	59.6093	-0.0873575	0	0.982485	59.8937
O95343	0.999916	0.649612	1.3648	0.770973	0.719154			0.212854	0.0237315																																53.0606	-0.0780133	0	0.760158
O95347	0.999916	1.28453	1.07019	0.723538	0.280973	0.182028	0.103615	0.042157	0.0578972	0.00458349	0.999916	0.969988	0.799821	0.540683	0.202212	0.135631	0.0739336	0.0235647	0.0323403		0.999916	0.927549	0.692702	0.554056	0.222907	0.141445	0.0764378	0.0269603	0.0307163	0.00358387	0.999916	0.745192	0.829556	0.569884	0.259606	0.149465	0.0909802	0.030197	0.0437398	0.0240756	48.5543	-0.168489	0.0644715	0.952801	47.1355	-0.111823	0.0298393	0.997205	46.8907
O95352	0.999916	0.901281	0.868372	0.789666	0.623824	0.354474	0.148507				0.999916	0.285078	0.465908	1.07606	0.916344		0.330751		0.0742277		0.999916	0.334834		0.411486			0.317753		0.31127		0.999916	0.877107	0.79405	1.01081	0.735257	0.392804					50.9418	-0.0771924	0	0.97703	52.3345	-0.0256464	0	0.24472	38.4981
O95363											0.999916	1.20482	0.861467	0.521238	0.81993	0.392858	0.2497	0.25998	0.230784																										51.5522	-0.0588514	0.159869	0.832972
O95372	0.999916	1.12547	1.14572	1.13817	0.912987	0.697902	0.321209	0.0289385	0.0964913		0.999916	0.943969	0.928759	0.932359	0.896438	0.678954	0.225672	0.0272191	0.024817		0.999916	1.05676	0.976258	0.888686	0.933957	0.741299	0.269802	0.0290341	0.0277242		0.999916	1.04932	0.963222	0.998272	0.856028	0.692888	0.30342	0.0340486	0.0204441		54.3992	-0.151404	0.0422312	0.959532	54.0108	-0.155643	0	0.989025	54.4482
O95373	0.999916	1.00472	0.987772	0.89777	0.579927	0.427649	0.16241	0.0276394	0.0426399		0.999916	1.08868	1.04964	0.985196	0.75	0.525142	0.277758	0.0934853	0.0716932		0.999916	1.07173	0.943605	0.779332	0.695683	0.455055	0.206434	0.0461154	0.0491848		0.999916	1.04649	1.02217	0.964737	0.680858	0.456684	0.185316	0.0624874	0.0707423	0.031001	51.5046	-0.0970055	0	0.991411	53.1278	-0.101992	0.0326151	0.987799	51.9266
O95376	0.999916	0.966454	1.32095	0.954609	0.637599	0.399181	0.139695	0.0380957			0.999916	0.925973	1.04005	0.957915	0.406763	0.171462			0.0538606		0.999916	0.721606	1.01675	0.434112	0.449248	0.470287					0.999916	0.761041	0.877838	0.878099	0.637869	0.38328	0.0777587	0.0438093	0.0151399		51.7309	-0.125162	0.02264	0.918249	49.6305	-0.234466	0.0948738	0.989225	45.8818
O95379	0.999916	0.918781	0.88531	0.886649	0.667253	0.549026	0.199649	0.0657893	0.0389911	0.0223082	0.999916	0.940726	1.03373	1.0361	0.905785	0.561241	0.293671	0.197552	0.140412	0.230934	0.999916	0.977042	1.05545	1.12368	0.863307	0.66225	0.212872	0.118942	0.080562	0.0750428	0.999916	0.900617	0.865841	0.838025	0.723826	0.532847	0.191158	0.0720813	0.0254161		52.4081	-0.0856135	0	0.980864	53.5035	-0.140817	0.186715	0.991551	53.8557
O95391																															0.999916	1.03068	1.04957	0.634986	0.921031	0.569873	0.475605	0.217194	0.389235
O95394	0.999916	0.896043	0.775353	0.674153	0.927571	0.218357					0.999916	1.02418	0.826109	0.805022	0.59695	0.249374					0.999916	0.858119	1.03908	0.559978	0.47215	0.197793			0.111293		0.999916	1.15126		1.61911	1.90712				0.539456		51.6948	-0.0559602	0	0.563974	50.4686	-0.0892808	0	0.955583	48.7955
O95396
O95400	0.999916	1.72643	1.39684	0.861323	0.420688	0.438562	0.963285	0.0907144	0.381378		0.999916	0.960421	0.677057	0.523046	0.376865	0.36388	0.281343	0.312281	0.16517		0.999916	1.06855	0.570292	0.529835	0.44424	0.310249	0.354073	0.110358	0.119593		0.999916	0.705765	0.884218	0.384714	0.369944	0.324843	0.294225	0.0928909	0.0931849	0.25812	47.6769	-0.716507	0.458925	0.515863	47.4146	-0.0700904	0.245811	0.972111	48.0385
O95425
O95429	0.999916	0.709848	1.24322	1.05651	1.00782	0.664826	0.395694	0.24762	0.134969	0.292417	0.999916	1.70099	1.62643	1.36738	1.03136				0.193526		0.999916	1.18974	2.26729	1.08853	1.6808	0.592092					0.999916	1.11467	1.00621	1.03829	1.05881	0.912137	0.307261	0.101009	0.170066		54.5295	-0.135501	0.222195	0.880212	62.168	-0.43476	0	0.333149	53.079
O95433	0.999916	0.994136	1.01427	0.918621	0.556145	0.247294	0.137127	0.028911	0.0298458		0.999916	1.00492	0.977438	0.895518	0.539843	0.255742	0.150339	0.0296753	0.0275637	0.0165071	0.999916	1.03793	1.0126	0.922395	0.591008	0.271937	0.153491	0.0368879	0.0412228	0.00377704	0.999916	0.934351	0.960982	0.87144	0.525224	0.230158	0.136282	0.0382153	0.0253576		50.6177	-0.133222	0.0377432	0.996833	50.5733	-0.119168	0.0240596	0.997308	50.9236
O95453	0.999916	1.07615	1.07932	0.80832	0.526718	0.320961	0.188523	0.124146	0.0821269		0.999916	0.917389	1.00557	0.807391	0.376546	0.376396	0.227913	0.0637981	0.103967		0.999916	0.99298	0.860874	0.714716	0.482058	0.393417	0.303557	0.208958	0.145631		0.999916	0.975363	1.00832	0.73839	0.412953	0.24847	0.180913	0.0948796	0.0307784		50.5007	-0.106807	0.102668	0.983522	49.9169	-0.0956522	0.105478	0.964671	50.4336
O95456	0.999916	0.921313	0.927411	1.0416	0.944545	0.896294	0.787766	0.392014	0.0752878		0.999916	1.1313	1.12161	1.10345	1.03085	0.987846	0.860892	0.516634	0.0759014		0.999916	1.02243	1.14411	1.06806	1.00575	0.886946	0.637081	0.380244	0.0994219		0.999916	0.995774	1.05818	1.05032	1.00278	1.00072	0.701677	0.404735	0.0996478	0.0495935	58.1616	-0.1294	0	0.9772	59.03	-0.154874	0	0.955452	57.5537
O95466	0.999916	0.999348	0.733925	0.444683	0.363484	0.243018	0.163643	0.0833268	0.0604489		0.999916	0.95679	0.538564	0.318576	0.238959	0.176852	0.0835484	0.0280175	0.0803614		0.999916	0.933512	0.539936	0.377376	0.291881	0.228214	0.144289	0.0609301	0.0330264	0.0335851	0.999916	0.889797	0.596237	0.334007	0.280604	0.187604	0.123098	0.0587135	0.0419312		47.2415	-0.0796158	0.0777446	0.981844	45.0051	-0.106834	0.0877959	0.978455	45.7485
O95470	0.999916	0.630008	1.51039	2.14616	0.984334	0.633022			0.39317		0.999916	2.16383	1.8634	1.51242	1.62225	0.601843			0.401065		0.999916	1.32111									0.999916	0.802601	1.04055	1.01402	0.653194	0.519967	0.251052		0.207964		53.7253	-0.239394	0.393247	0.222751	53.1996	-0.708278	0.401064	-0.0585856
O95475											0.999916	1.47198	1.0769	0.523498	0.372306				0.158485		0.999916	1.60706	2.13708	0.633154	0.703611	0.375371	0.290183		0.195749		0.999916	0.893221	0.889801	0.649035	0.35518	0.23819	0.196003	0.0802212	0.247257						47.0545	-0.494125	0.2652	0.795942	51.4114
O95477	0.999916	0.67775	0.562707	0.639869	0.508277	0.896822	0.232549	0.158981	0.240151																																51.0098	-0.0301888	0	0.575357
O95478	0.999916	1.48733	0.934148	0.914878	0.614372	0.727281	0.169101	0.122745	0.0510218		0.999916	0.872452	0.76249	1.10617	0.603239	0.298498	0.303284		0.0525029		0.999916	1.82858	1.35468	1.36779	1.14982	0.83013															53.2207	-0.0894138	0	0.824603					53.3363
O95479	0.999916	1.01747	1.19156	1.45913	0.913548	0.449857	0.284136	0.069872	0.0319412		0.999916	1.15612	1.03423	1.008	0.655251	0.392592	0.256925	0.121909	0.161075		0.999916	0.787161	1.05252	0.586904	0.591769	0.337093	0.26871	0.103232	0.179248		0.999916	0.847137	1.07091	1.23225	0.57848	0.447102	0.255001	0.138597	0.308602		53.0077	-0.174495	0.0852621	0.871351	51.7262	-0.121143	0.153647	0.9724	50.3528
O95486	0.999916	0.991569	1.05855	0.819158	0.484987	0.375857	0.242068	0.10249	0.130871		0.999916	1.09957	1.00067	0.908963	0.6069	0.449286	0.242854	0.122987	0.170302		0.999916	1.09014	0.76611	0.805579	0.385592	0.25414	0.185915	0.133802	0.197453		0.999916	1.12261	0.64541	0.701529	0.436426				0.203552		50.5464	-0.0971045	0.128221	0.980971	51.7559	-0.0940569	0.129829	0.982871	49.1702
O95487	0.999916	0.803259	0.666884	0.548857	0.336742	0.132027	0.0683736	0.0443846			0.999916	1.16234	0.903532	0.60781	0.348801	0.241523	0.104979	0.105827	0.173004		0.999916	0.943358	0.859741	0.569172	0.167248	0.297355	0.0680292	0.0616933	0.150512		0.999916	1.14467	0.808273	0.8161	0.478953	0.301183	0.113149	0.010476	0.0475506		46.7764	-0.0709468	0	0.984159	48.1859	-0.118518	0.136734	0.97126	47.3045
O95551	0.999916	0.922224	1.27538	1.59485	1.07505		0.689394				0.999916	0.690392	0.634753	0.818412	0.492158	0.386483		0.358858	0.777012		0.999916	1.22045	1.04883	0.828376	0.620366	0.464166	0.15291		0.138805		0.999916	0.675239	0.80283	0.726342	0.255228	0.0885336		0.117123	0.205554							-0.043989	0.530135	0.469937	51.6166
O95562	0.999916	1.0608	0.976844	1.07913	0.948564	0.761564	0.858003	0.791567	0.682016	3.31024	0.999916	1.09138	0.934584	1.12217	1.15668	1.06148	0.83997	0.733688	0.669529	2.72779	0.999916	1.15928	1.10742	1.00567	1.13824	1.0089	0.925896	0.837098	0.727671	2.53439	0.999916	1.01108	1.00959	0.935309	0.990199	0.955623	0.731459	0.724124	0.783967	2.95557		0.106943	1.5	0.295333		0.113364	1.5	0.358036
O95563	0.999916	1.36865	1.71303	1.81775	1.53121	0.334623	1.21022	1.22142	0.76125	0.488448	0.999916	0.970822	0.955301	0.941902	0.933308	0.68387	0.657505	0.630706	0.406754		0.999916	0.710009	0.753538	0.853794	0.785682	0.56317	0.545937	0.501412	0.398458		0.999916	0.997215	0.870065	0.907279	0.85424	0.779337	0.590462	0.450848	0.385064		64.0494	-0.482819	0.488447	0.048848	60.8469	-0.0365047	0.0325008	0.944326	58.7874
O95571	0.999916	0.918674	0.943712	0.710733	0.927295	0.634277	0.512384	0.462451	0.644949		0.999916	0.943666	0.914757	0.95267	0.766021	0.504285	0.188526	0.102929	0.158788		0.999916	1.0609	1.12709	1.05146	1.20569	1.04453	0.748178	0.456687	0.503456		0.999916	0.971684	0.910267	0.913457	0.987004	0.704074	0.554819	0.453183	0.328172			-0.032039	0.495348	0.74234	52.6485	-0.114224	0.0986162	0.985207	56.7455
O95573	0.999916	1.24179	1.07575	0.832318	0.494752	0.326278	0.180483	0.164649	0.116095		0.999916	0.898061	0.855484	0.759557	0.390597	0.210645	0.157043	0.0261378	0.0317676		0.999916	0.864899	0.827222	0.7599	0.360726	0.149628	0.158551	0.0475636	0.0358935		0.999916	1.07443	0.931572	0.767867	0.502048	0.326168	0.153317	0.0625586	0.0427622		50.227	-0.120196	0.148877	0.951052	49.1992	-0.0877358	0	0.987649	48.8129
O95602	0.999916	1.40344	1.43172		2.02966	0.668864					0.999916	0.997376	0.537193	0.628918	1.12993	0.509561															0.999916	1.5304	1.39944	0.93908			0.960488	0.592231	0.548905		53.149	-1.17601	0	-0.344014		-0.446801	0.701401	0.317999
O95619	0.999916	1.07122	1.42436	0.676216	0.610426	0.848181					0.999916	1.21838			0.820375						0.999916	0.939145	0.773471	1.17926	0.835702						0.999916	0.806109	0.501513	0.873253	1.03505	0.316499	0.121616					-0.39468	0.711542	0.512859	50.8579	-0.435358	0	0.399801
O95630	0.999916	0.87242	0.671194	0.655733	0.429668	0.440142	0.305836	0.118841	0.0926746		0.999916	0.923295	0.820403	0.614506	0.372912	0.379017	0.321812	0.0474078	0.111873		0.999916	0.928117	0.738846	0.475234	0.264399	0.217447	0.207227	0.078973	0.0986147		0.999916	0.893039	0.877246	0.502692	0.384015	0.328579	0.213499	0.0944352	0.151783		49.4497	-0.0474086	0	0.964551	49.2479	-0.0587457	0.034352	0.96345	46.7754
O95639											0.999916	1.05495	0.944464	0.985079	0.943158	0.628976	0.42785	0.416635	0.158807												0.999916														55.4457	-0.0773803	0.169891	0.965161
O95644																															0.999916	1.04513	0.702772	0.859435		0.632285
O95671	0.999916	1.1628	1.16621	1.02516	0.449028	0.262056	0.138306	0.0837424	0.0509829		0.999916	0.951893	0.903877	0.831155	0.376293	0.1724	0.0414602	0.0516703	0.0995221		0.999916	0.940841	0.968695	0.806534	0.423228	0.222368	0.0408662	0.0395798	0.0652586		0.999916	0.996894	1.01079	0.936346	0.382211	0.0945872	0.0617691	0.0221683	0.0597606		49.8853	-0.247095	0.123549	0.958428	49.2327	-0.146902	0.0607481	0.991676	49.5499
O95674	0.999916	0.896164	0.999341	1.04949	1.01881	0.974091	0.817591	0.494732	0.425511		0.999916	1.1204	1.13931	1.05362	0.88804	0.863188	0.709899	0.48861	0.417842		0.999916	0.969872	1.00177	0.987741	1.05305	0.950815	0.846176	0.707083	0.454835	0.0307848	0.999916	0.983875	0.859503	0.917533	0.936922	0.844443	0.721364	0.611168	0.477871	0.152717	58.9512	-0.130343	0.419942	0.968581	59.4246	-0.0634061	0.351446	0.919624	61.4804
O95684	0.999916	0.902008	1.13027	0.703313	0.491755	0.359393	0.222465	0.232179	0.0397694		0.999916	1.07183	0.808253	0.794059	0.535748	0.33229	0.349337	0.328317	0.0730696		0.999916	0.360159	1.25279	0.39604	0.562025	0.479893			0.132966		0.999916	0.872631	0.930515	1.45875	0.641336				0.35708		50.3316	-0.0871275	0.120264	0.941888	51.0882	-0.0609172	0.12213	0.945656	50.5621
O95696	0.999916		1.09818				0.466902		0.150909		0.999916	1.2385	1.33951	0.791884	0.449285	0.864176	0.759798				0.999916	1.13462		1.02475					1.28549												55.8958	-0.337021	0.150881	0.984001		-0.412011	0.691086	0.518152
O95707	0.999916	0.735848	0.951208	1.23089	0.939421		0.320479				0.999916	0.90607	0.986022	0.550365	0.445504	0.698954					0.999916	2.52576	1.26972	0.947064	1.19734	0.658	0.371655		0.095674												50.6724	-0.841632	0.320479	0.737631		-0.609717	0.564941	0.850747	54.6009
O95714																					0.999916		0.692262	0.857446	0.662905
O95716	0.999916	0.938207	0.95612	0.997472	0.94343	0.935502	0.725291	0.57978	0.33294		0.999916	1.03789	0.915366	0.765324	0.927738	0.699845	0.377461	0.397702	0.188115		0.999916	1.07692	0.986452	1.00069	1.08986	0.975407	0.696959	0.625356	0.424647	0.0557797	0.999916	1.12996	1.54228	1.26966	0.999428	1.07791	0.747561	0.662954	0.586162		60.0184	-0.0663159	0.0906348	0.979396	55.7932	-0.0557254	0	0.924078	60.5205
O95721	0.999916	0.964165	1.00955	0.957018	0.785341	0.718533	0.670231	0.518802	0.344938	1.27975	0.999916	0.906798	0.940008	0.939846	0.808539	0.634683	0.510079	0.477521	0.412025	0.835234	0.999916	1.09203	1.05254	0.98567	0.763409	0.664571	0.597876	0.35751	0.393983	0.659232	0.999916	0.939626	1.05528	1.10501	0.931559	0.742883	0.689689	0.403858	0.381044	1.29418		-0.0694825	0.704801	0.256835		-0.0758967	0.558986	0.716897	59.6254
O95747	0.999916	0.992383	0.831259	0.647198	0.237214	0.156999	0.0776379	0.0272218	0.0242229		0.999916	0.985651	0.831876	0.569675	0.186195	0.164127	0.0645006	0.0264486	0.0504088		0.999916	0.94071	0.744873	0.57804	0.178739	0.140071	0.103454	0.0254203	0.0461525		0.999916	0.939076	0.850076	0.608849	0.220173	0.143576	0.0786022	0.0351024	0.0301734		47.8812	-0.113594	0.0261314	0.993941	47.323	-0.122349	0.0446526	0.994164	47.0388
O95749											0.999916	1.32053	0.932757	0.927017	0.794774	0.669695	0.71114	0.546841	0.339629		0.999916	0.242831	1.07546	0.995047	1.34901	0.897745	0.392356	0.355313	0.109575		0.999916	0.90789	0.94318	0.734173	0.841003	0.853304	0.531865	0.596775	0.131596						59.3201	-0.0413329	0.0378118	0.796485	55.4214
O95757	0.999916	0.94159	0.91795	0.808745	0.504314	0.340641	0.210786	0.151234	0.13244	0.0491763	0.999916	1.06007	0.991606	0.808157	0.470878	0.298609	0.212937	0.0836301	0.129106		0.999916	1.0831	0.946876	0.84907	0.555726	0.333551	0.223583	0.140023	0.101925	0.0106722	0.999916	1.04475	0.966657	0.83051	0.461132	0.333043	0.259481	0.127153	0.124701		50.5401	-0.0794001	0.0748261	0.994648	50.0305	-0.107987	0.12114	0.990501	51.0014
O95758											0.999916	0.712693	0.933692	0.601733	0.637534	0.37299	0.13947	0.195588	0.193291	0.345263	0.999916	0.801682	0.811757	0.635452	0.441906	0.199423	0.184228		0.158579																49.9715	-0.0567785	0.179948	0.849543	48.4841
O95772											0.999916	0.868616	0.830364	1.10397	1.11429	0.823784	0.330405	0.38869	0.858784	0.455794	0.999916	1.50522	1.83931	1.56655	1.17924	0.740818	0.689	0.520931	0.737702	0.479624																-0.578386	0.508418	0.675408
O95777	0.999916	1.00213	0.936453	0.960424	0.983018	0.763578	0.757004	0.605516	0.504886	2.02972	0.999916	0.927687	0.97846	0.917927	0.968413	0.879121	0.76746	0.710779	0.741911	1.7599	0.999916	0.998408	1.02172	1.06453	1.07296	0.9788	0.897307	0.732746	0.705184	2.33241	0.999916	1.09597	1.07161	1.03125	1.03991	0.936944	0.888115	0.741642	0.733607	2.66505		0.120703	1.5	0.396979		0.17805	1.5	0.586392
O95782	0.999916	1.07776	1.14437	1.09155	0.845686	0.588166	0.295959	0.0929461	0.00785323		0.999916	1.07742	0.977399	0.912013	0.672604	0.49933	0.200511	0.0666494	0.0415776		0.999916	1.0778	0.926202	0.910015	0.83507	0.530925	0.285493	0.102538	0.076956		0.999916	0.925756	0.956288	0.894785	0.780225	0.541761	0.197614	0.0766198	0.0565417		53.8606	-0.120903	0	0.973485	52.3795	-0.0953675	0	0.990384	53.378
O95786	0.999916	1.97222	0.718568	0.487597				0.286775			0.999916	0.952158	1.12542	0.856717	0.252119	0.484875	0.227269		0.235825		0.999916	2.02716	1.63367	0.989661					0.0915558		0.999916	0.386096	0.489426	0.455816	0.311649	0.131818	0.10378		0.1435		44.3288	-0.774559	0.387185	0.444686	47.429	-0.925855	0.300022	0.937216	60.0477
O95793	0.999916	0.969399	0.858314	0.972307	0.83121	0.725899	0.0742948		0.140863		0.999916	0.99748	0.838775	0.740056	0.623813	0.416456	0.303546	0.135992	0.117975		0.999916	1.01179	0.752594	0.801121	0.717813	0.408043	0.13216	0.141086	0.0814966		0.999916	0.896156	0.910305	1.26953	0.633498	0.645609	0.368615	0.221174	0.117865		53.224	-1.04904	0.107578	0.946645	51.5468	-0.0588963	0	0.991273	51.5097
O95801	0.999916	0.989387	1.38566	0.967332	0.812101	0.459546	0.401806	0.290377	0.0777803		0.999916	1.33727	0.746881	0.954101	0.228751	0.395716			0.193936		0.999916	0.845993	0.751388	0.945279							0.999916	0.85455	0.893261	0.596404	0.220117	0.31309			0.160868		53.4703	-0.0953426	0.156496	0.871581	47.6575	-0.956759	0.2728	0.822566
O95816	0.999916	1.32968	1.24919	1.07867	1.18117	1.02305	0.539383	0.374899	0.323694		0.999916	1.03293	0.924333	0.8796	0.814262	0.715659	0.425125	0.287283	0.124452		0.999916	0.90798	0.895343	0.914437	0.835465	0.704269	0.420069	0.219511	0.126542	0.0969429	0.999916	0.902613	0.860081	0.916485	0.856889	0.821809	0.413903	0.240726	0.115447	0.0976629	56.0707	-0.728859	0.349296	0.820731	55.2821	-0.0673709	0	0.986238	55.0215
O95817	0.999916	0.792033	0.799631	0.828013	0.738105	0.740096	0.554426	0.358892	0.353364	1.86116	0.999916	0.901927	0.962819	0.890392	0.842367	0.709579	0.577549	0.516999	0.440402	0.827601	0.999916	0.972637	1.03089	1.03288	0.796106	0.777438	0.594435	0.418456	0.43369	1.27415	0.999916	1.03501	1.0395	1.00203	0.958191	0.643231	0.584331	0.4805	0.356826	1.20509		-0.107639	0.779169	0.0266639		-0.0481204	0.586193	0.702809
O95819	0.999916	1.28533	1.23293	1.04803	0.767752	0.455029	0.205036	0.093537	0.0960463	0.0894135	0.999916	0.990164	0.913782	0.808424	0.619454	0.348651	0.134193	0.0661698	0.0342287		0.999916	1.0109	0.922401	0.941563	0.653665	0.37273	0.160949	0.0901821	0.0255692		0.999916	0.826267	0.908354	0.817048	0.566283	0.328239	0.164794	0.0977264	0.0454693	0.044159	52.5412	-0.134885	0.0881616	0.933591	51.0253	-0.0905868	0	0.997304	51.6593
O95822											0.999916	1.34294
O95825	0.999916	0.761615	0.758605	0.993657	0.968076	0.772614	0.625571	0.370089	0.02164		0.999916	0.887658	1.05035	0.931151	1.20488	1.3713	0.785351	0.631597	0.0562738		0.999916	0.991577	0.831862	0.775875	0.936436	0.756528	0.585308	0.394996	0.0789781		0.999916	0.833847	1.27422	0.839942	0.886069	1.01699	0.613047	0.508216	0.0420389		56.9896	-0.0951302	0	0.844521	59.521	-0.171593	0	0.799812	56.7498
O95831	0.999916	0.959723	0.993511	0.997187	0.983465	0.926204	0.770438	0.611374	0.27241	0.00764804	0.999916	1.0009	0.991909	1.02507	1.03955	0.896325	0.823033	0.660355	0.299886	0.00782213	0.999916	1.02253	1.00537	0.980179	1.04303	0.956158	0.793441	0.601189	0.293078	0.00891814	0.999916	1.0134	1.02339	1.0235	1.03898	0.954264	0.777978	0.61312	0.280065		59.7962	-0.0920403	0	0.98894	60.3342	-0.0974853	0	0.984853	59.956
O95834	0.999916	1.06745	1.08279	1.13052	0.922733	0.700527	0.12125		0.005264		0.999916	0.747534	0.871209	0.802791	0.9378	0.538015	0.155119	0.0488639	0.147815		0.999916	1.02022	1.12888	0.935675	0.943824	0.803424	0.155997	0.0225856	0.0762894		0.999916	0.861096	0.961828	0.815033	0.813747	0.617902	0.159015	0.0442899	0.0365771		53.8585	-0.230226	0	0.977184	53.1642	-0.188538	0.0901345	0.889276	54.2297
O95858											0.999916	1.12275	1.40846	1.01933	0.743972	1.16373		0.381428	0.364786																										58.4525	-0.682814	0.364786	0.720221
O95861	0.999916	0.964564	1.00009	1.0016	0.954515	0.804699	0.585632	0.473102	0.194704		0.999916	1.07179	1.04085	1.01502	0.999936	0.834216	0.649951	0.547391	0.219259		0.999916	0.992306	1.00053	0.998492	1.01088	0.834111	0.668117	0.508616	0.261062		0.999916	1.0689	1.02963	0.996035	0.926521	0.769735	0.626924	0.510912	0.204923		57.8626	-0.0703164	0	0.988965	58.7958	-0.0723582	0	0.973196	58.7116
O95864	0.999916	1.13971	1.13618	0.947823	0.576255	0.331672	0.210444		0.0565594		0.999916	1.12241	0.951104	0.928699	0.547215	0.248185	0.175138		0.031896		0.999916	0.958379	1.0634	0.901802	0.332567	0.268921	0.161416	0.0627615	0.0418464		0.999916	0.849013	0.818548	0.620907	0.371707	0.144727			0.00530535		51.0609	-0.125204	0.105029	0.96067	50.5661	-0.130936	0.0719193	0.981653	49.2454
O95865	0.999916	0.925381	0.93072	0.929001	0.89469	0.790311	0.480801	0.125277	0.0385534	0.0494216	0.999916	0.972391	0.941654	0.936978	0.960826	0.772499	0.463583	0.10685	0.0449396		0.999916	0.964289	1.00169	1.02228	1.01286	0.876606	0.502435	0.175817	0.0310926		0.999916	1.06424	1.06861	1.08258	1.08503	0.857746	0.54378	0.198049	0.0401971		55.5338	-0.120507	0.00779034	0.984696	55.4474	-0.130553	0	0.990761	56.0646
O95870	0.999916		0.940492	1.68617	2.16263				0.69578		0.999916	0.690307	0.837836	0.700099	0.293037	0.24192			0.100673																						63.6991	-0.292815	0	-0.235848	48.2206	-0.0613756	0.0120404	0.891972
O95881	0.999916	0.929595	0.954928	0.970039	0.800381	0.545098	0.309457	0.210978	0.165854	0.128619	0.999916	0.971682	0.930709	0.943603	0.81008	0.55102	0.310587	0.216863	0.189161	0.202374	0.999916	1.00031	1.04692	0.913438	0.789896	0.529215	0.252253	0.177329	0.179972	0.0510001	0.999916	1.05999	0.974918	0.953873	0.860766	0.632004	0.356482	0.223184	0.226125	0.189085	53.4725	-0.0934114	0.133057	0.994375	53.4169	-0.0956805	0.178582	0.995057	53.1403
O95905
O95907											0.999916	0.871621	1.19711	0.762835	0.622633	0.360085	0.132478	0.182633																											50.9814	-0.104291	0.121417	0.921284
O95926	0.999916	1.33089	0.966012	1.2079	0.907935	0.949758	1.00748	0.665185	0.655425	2.66361	0.999916	0.978955	1.14504	1.18307	0.921959	0.687018	0.661173	0.505211	0.738273																							0.0964322	1.5	0.327267		-0.106902	0.635849	0.806072
O95983	0.999916	1.07821	0.828013	0.518358	0.349425	0.27867	0.21582	0.0426864	0.0231281		0.999916	1.01249	0.831283	0.479821	0.352403	0.335643	0.16677	0.0420976	0.0982145		0.999916	0.743322	0.509647	0.478296	0.24897	0.209244	0.175585	0.0591371	0.0228095		0.999916	1.00989	1.06587	0.654497	0.512667	0.230035	0.376754	0.0627483	0.22998		48.1368	-0.0834746	0.0583275	0.967917	47.9012	-0.0809983	0.0873191	0.969341	45.4713
O95989	0.999916	1.06907	0.939802	1.01322	0.998977	0.881021	0.605411	0.131761	0.0701437	0.190792	0.999916	1.09025	1.16478	1.0168	1.22304	0.867421	0.561124	0.299581	0.0372995		0.999916	1.15789	1.00548	0.997251	1.01907	0.851663	0.598157	0.251485	0.0913526		0.999916	1.07849	0.964645	1.02028	0.945797	0.840078	0.544298	0.243948	0.0522155	0.189999	56.3867	-0.19813	0.110839	0.982793	56.7665	-0.131946	0.0179138	0.92828	56.6849
O95990																															0.999916	1.03119	1.0534	1.15867	1.00766	0.869006	0.852557	0.800498	0.538116	3.10088
O96000	0.999916	1.08299	1.08639	0.93981	0.876436	0.733911	0.496197	0.256612	0.0336823		0.999916	1.02176	1.01269	0.994241	0.917026	0.81107	0.525647	0.248272	0.0814233		0.999916	1.08535	1.06357	0.983221	0.901155	0.803908	0.561019	0.244074	0.041496		0.999916	1.01004	1.07546	1.04858	0.992578	0.86083	0.587676	0.246506	0.109423		55.7021	-0.0913957	0	0.981479	56.2242	-0.102039	0	0.998405	56.2917
O96005	0.999916	0.878673	1.05687	1.09667	0.778051	0.539542	0.303551	0.204706	0.0642972		0.999916	0.925392	0.959376	0.931569	0.715203	0.500615	0.275948	0.139334	0.171781		0.999916	1.21335	0.909133	0.99961	0.805404	0.391433	0.249037	0.104	0.0428905		0.999916	0.987454	0.950254	0.824425	0.765088	0.563655	0.154068	0.138928	0.0412088		53.5018	-0.1037	0.0855281	0.964432	52.6987	-0.0893802	0.113952	0.990109	52.4736
O96007	0.999916	0.983313	1.03433	0.979568	0.820288	0.930411	0.646548	0.58251	0.439085	1.49584	0.999916	0.970965	1.10743	0.984526	1.04955	0.831495	0.778933	0.621427	0.850596	1.58893	0.999916	1.19229	1.00299	1.22643	0.874044	0.83563	0.530242	0.586221	0.358	1.11638	0.999916	1.24194	1.10601	1.18181	0.94658	0.84815	0.680961	0.558267	0.543437	1.14424		-0.103282	0.818816	0.100372		0.443668	1.5	0.556641
O96008	0.999916	0.973658	0.891255	0.977045	0.952216	0.960026	0.801361	0.651091	0.600959	2.13119	0.999916	0.995847	0.944313	1.0036	1.02273	0.966699	0.810596	0.748461	0.709186	1.69699	0.999916	0.994652	0.949264	1.01316	1.00327	0.939358	0.794918	0.654872	0.597932	1.8596	0.999916	1.01667	0.975704	0.926263	1.01592	0.884485	0.782641	0.628666	0.611383	1.70054		0.44554	1.5	0.544358		0.443913	1.5	0.661824
O96011	0.999916	1.1053	0.993884	0.906595	0.802392	0.703899	0.451404	0.391406	0.219513	0.342444	0.999916	1.06396	1.08578	0.923893	0.929575	0.77408	0.755604	0.582837	0.548424		0.999916	0.972773	1.16117	1.16202	1.28598	0.958392	0.548933	0.420963	0.216591	0.259238	0.999916	1.02726	0.91532	0.930884	0.850832	0.77433	0.632188	0.488271	0.376851	0.28554	55.5884	-0.0636786	0.259066	0.968134		-0.0385677	0.487138	0.932661	56.6295
O96013	0.999916	1.09362	0.926705	0.701246	0.337841	0.275921	0.0740168		0.0401002		0.999916	0.833829	0.838221	0.50743	0.249191	0.0947346					0.999916	1.00587	1.00617	1.04411	0.433936	0.057268	0.131049	0.0957652	0.0897906		0.999916	1.48972	1.86113	1.11285	0.601657	0.421824					48.8885	-0.10946	0.055684	0.981204	47.086	-0.0993003	0	0.978126	49.9397
O96017	0.999916	1.1033	1.05138	1.02676	0.725019	0.631419	0.314863		0.0346382		0.999916	1.17718	0.928034	1.01422	0.790117	0.277117		0.214416			0.999916	0.646362	1.41857	0.837581	0.22084	0.588633	0.469278		0.0973715		0.999916	1.12713	1.21468	1.2816	1.01839	0.605554	0.428589	0.112735	0.047708		53.8859	-0.0937287	0	0.968411	51.3045	-0.236068	0.215834	0.95679	47.43
O96018																					0.999916	1.27429	0.895235	0.393545	0.0692305	0.125745	0.026396		0.0983858																				46.4585
O96019	0.999916	1.06433	0.935999	0.793246	0.650983	0.50136	0.173782	0.0962447	0.0603191	0.152365	0.999916	1.05417	0.90819	0.729794	0.650906	0.49093	0.147548	0.00231128	0.0582384		0.999916	0.996957	0.859558	0.703802	0.670373	0.503765	0.148227	0.0690527	0.0354964	0.0630914	0.999916	0.968392	0.949596	0.802572	0.676957	0.477375	0.163831	0.0963486	0.0794788	0.101831	51.8195	-0.0820141	0.056396	0.977782	51.4479	-0.0819513	0	0.967579	51.4209
O96028	0.999916	0.78367	0.781596	0.685213	0.425555	0.848314					0.999916	1.05958	0.779171	0.559831	0.499428	0.35675	0.305492	0.068809	0.132269		0.999916	1.33104	0.347317	0.900407	0.845749				0.185614		0.999916	1.10061	0.471468	0.807009	1.06058	0.148796		0.157258	0.191049			-0.0476106	0.658747	0.460873	49.4939	-0.0608193	0.0649481	0.954913	54.8573
O96033	0.999916	1.06045	0.875164	0.805063	0.720287	0.659054	0.45405	0.329696	0.1403		0.999916	0.920939	0.804573	0.781737	0.808876	0.553671	0.32894	0.324713	0.0763584		0.999916	1.09999	0.946158	0.861593	0.837865	0.865566	0.612027	0.383079	0.16327	0.379071	0.999916	1.02275	0.910543	0.930522	0.712491	0.605631	0.509727	0.314337	0.0716682	0.234793	54.8401	-0.0506886	0	0.971161	53.6371	-0.053118	0	0.943524	57.2286
P00167	0.999916	1.07778	1.35013	0.937279	1.17101	1.01965	0.862096	0.576935	0.359904	0.403492	0.999916	0.943879	0.936983	0.941079	0.86602	0.69064	0.537867	0.413594	0.306252	0.163545	0.999916	0.963118	1.02051	1.09748	1.04387	0.839879	0.710311	0.480731	0.420045		0.999916	1.27265	1.13301	1.09764	0.863687	1.02706	0.643463	0.398367	0.495063	0.302682	59.7707	-0.117237	0.375971	0.829841	57.1704	-0.0501063	0.0423017	0.992197	58.9371
P00338	0.999916	0.907652	0.961695	0.965763	0.961564	0.947621	0.915696	0.732518	0.284817	0.014514	0.999916	0.98982	1.02189	1.04848	1.07114	1.00049	0.968825	0.846924	0.351181	0.0029018	0.999916	0.997101	1.03679	1.01624	1.07473	1.00215	0.945274	0.785751	0.330742	0.0151448	0.999916	1.01305	0.999745	1.03352	1.02859	0.965757	0.891725	0.757586	0.317081	0.00565752	60.9127	-0.12422	0	0.983732	61.8385	-0.153694	0	0.990456	61.4459
P00367	0.999916	0.972674	0.976594	0.97293	0.969752	0.863082	0.663655	0.395109	0.0605453	0.00651452	0.999916	1.02059	1.0233	1.02254	1.01475	0.930445	0.728127	0.455323	0.0523963	0.0054544	0.999916	1.07299	1.03811	1.02773	1.03914	0.96507	0.739467	0.434255	0.0789244		0.999916	1.02433	0.992043	1.01544	1.00915	0.90398	0.679217	0.427008	0.0836099	0.001855	57.5754	-0.106738	0	0.99494	58.2416	-0.123671	0	0.994532	58.2756
P00374	0.999916	0.947911	0.787983	0.449495	0.187365	0.164341	0.100063	0.0329716	0.0352557		0.999916	0.949264	0.725772	0.525516	0.200668	0.208456	0.142201	0.061585	0.0305812		0.999916	0.916712	0.678317	0.484712	0.167105	0.0601543		0.00995367	0.0099511		0.999916	0.949272	0.815952	0.297362	0.195396	0.093506	0.080401		0.0364842		46.5967	-0.112768	0.0542912	0.995535	46.8761	-0.0910493	0.0554495	0.988097	46.2266
P00387	0.999916	0.871232	0.894303	0.892437	0.81467	0.901257	0.54174	0.248127	0.0262245	0.00742423	0.999916	1.04486	1.07453	1.02779	1.02532	0.852392	0.651967	0.300771	0.0285254		0.999916	1.06087	1.04002	1.07582	1.03642	0.863153	0.639781	0.286007	0.0291715	0.0109308	0.999916	1.00161	0.881781	0.889033	0.869004	0.755606	0.551026	0.241741	0.0210686		56.3968	-0.113193	0	0.951223	57.1181	-0.124393	0	0.987388	57.0357
P00390	0.999916	1.03352	1.02692	1.08232	1.07889	0.831215	0.919209	0.803373	0.732365	2.05683	0.999916	0.97518	0.952838	0.98668	1.04498	0.96977	0.874776	0.8406	0.87183	1.64784	0.999916	1.00004	0.996052	1.01918	1.03097	0.976295	0.871867	0.775562	0.724682	1.83469	0.999916	1.0498	1.07352	1.07453	1.043	0.94282	0.846039	0.82056	0.725003	2.05409		0.141137	1.5	0.557905		0.444934	1.5	0.821935
P00395	0.999916	0.706343	1.13395	0.609728		0.405755	0.479092	0.597505	0.0629509																																53.8599	-0.0364568	0	0.66343
P00403	0.999916	0.958711	0.907289	0.960272	0.809996	0.759614	0.666327	0.544836	0.272324		0.999916	1.01242	0.965016	0.962248	0.904103	0.835559	0.739139	0.734544	0.435404		0.999916	1.00086	1.04886	1.03334	0.935455	0.769769	0.683733	0.580959	0.342794		0.999916	0.959338	0.966934	0.917067	0.81536	0.784059	0.688126	0.551606	0.344448		58.8866	-0.0454105	0	0.963567	62.6136	-0.0407441	0	0.955452	59.737
P00441	0.999916	0.960879	0.985525	1.03304	1.00785	0.688585	0.901562	0.852147	0.757856	3.91738	0.999916	0.983202	0.89521	1.02701	1.01823	0.994412	0.889185	0.898043	1.02618	3.08352	0.999916	1.00695	1.05205	1.03955	0.934912	0.907168	0.830898	0.771345	0.780915	3.16303	0.999916	1.05852	1.04292	1.09644	1.06937	0.940947	0.902557	0.870261	0.842495	4.09596		0.225231	1.5	0.263951		0.461082	1.5	0.371795
P00491	0.999916	0.964162	1.01738	0.988792	0.988625	0.907091	0.80953	0.71452	0.695272	2.26987	0.999916	0.979699	1.03832	1.03882	1.07219	0.922773	0.822416	0.796058	0.892797	1.97595	0.999916	0.993002	1.05447	0.977481	1.04738	0.943027	0.823706	0.751864	0.704404	2.04384	0.999916	0.989641	1.02245	0.984101	0.970928	0.881966	0.741072	0.685598	0.698055	2.1318		0.127192	1.5	0.484974		0.196836	1.5	0.660906
P00492	0.999916	0.939498	1.03411	0.991306	1.04892	0.943581	0.924102	0.808582	0.819787	3.327	0.999916	0.966755	1.0327	1.02068	1.12933	1.04477	0.983962	0.901265	1.02397	3.17164	0.999916	1.0034	1.07093	1.03047	1.11244	1.02979	0.93388	0.902127	0.859792	2.99768	0.999916	1.00288	0.957425	0.939252	1.04113	0.963575	0.862046	0.820873	0.872999	3.5501		0.171832	1.5	0.321591		0.460738	1.5	0.332036
P00505	0.999916	0.963949	1.00435	0.995715	1.00028	0.981492	0.887559	0.808581	0.733115	1.2029	0.999916	1.03739	1.03744	1.05765	1.09475	1.02601	0.9726	0.920657	0.936253	1.00994	0.999916	0.995305	1.03334	1.03011	1.07097	0.984313	0.914011	0.82797	0.735261	1.16989	0.999916	1.00009	0.991603	1.00013	1.02839	0.933568	0.879403	0.83778	0.754108	1.32364		-0.107857	0.908039	0.112333		-0.0496315	0.955618	0.222068
P00558	0.999916	0.968823	1.03949	1.05014	1.01755	0.773224	0.153716	0.00220244	0.013313		0.999916	0.983393	1.01893	1.03899	1.04188	0.789462	0.154935	0.00775784	0.0272936		0.999916	0.957582	0.982473	0.978585	1.0553	0.790464	0.133704	0.00170479	0.00710392	0.000637103	0.999916	1.04959	1.09243	1.09942	1.02632	0.818452	0.176675	0.0010803	0.0143596		54.2079	-0.25301	0.0036299	0.996525	54.2473	-0.264137	0.0151471	0.997091	54.2045
P00747	0.999916	0.708198	0.84921	0.956188	0.888051	0.587116	0.502668	0.178724	0.240276		0.999916	1.04133	1.0649	0.79655	1.09967	0.756552	0.543574	0.449192	0.275334												0.999916	1.05915	1.09258	0.804988	1.06795	0.556722	0.431869	0.345721	0.0984796		54.8781	-0.0731759	0.126129	0.826502	56.8777	-0.0837612	0.282388	0.897713
P00813	0.999916	0.947777	0.984904	1.01696	1.01295	0.883945	0.914226	0.809679	0.597584	0.975984	0.999916	0.987211	0.983004	1.00256	1.0525	0.969162	0.887459	0.850218	0.754087	0.585631	0.999916	0.965261	0.973791	0.975114	1.00018	0.943484	0.856245	0.760066	0.611267	0.918358	0.999916	1.05545	1.05412	1.06407	1.11672	0.988584	0.928133	0.862565	0.717806	1.04726		-0.0268269	0.796605	0.446359		-0.0360595	0.200999	0.96267
P00846	0.999916	0.80664	0.96017	1.02949	0.896979	1.05213	0.700812	0.64621	0.364653	0.0452849	0.999916	1.2082	1.15213	1.04075	1.08974	0.998721	0.954306	0.839366	0.653341	0.124572	0.999916	1.06253	1.03609	1.05455	1.08355	0.959899	0.815155	0.701104	0.397595	0.094681	0.999916	0.781136	0.842869	0.849411	0.901918	0.72489	0.62886	0.543462	0.390043	0.177894	60.3497	-0.0803429	0	0.91037	63.7678	-0.125932	0	0.898618	61.244
P00966	0.999916	1.03938	0.784847	0.797659	0.500384	0.284862	0.318145	0.136993	0.110527		0.999916	1.10664	0.738221	0.846625	0.700729	0.466146	0.26517	0.159262	0.0957463												0.999916	0.787848	1.07293	0.863359	0.754118	0.569506			0.0888674		50.303	-0.0695807	0.0837453	0.968033	52.3076	-0.0657094	0	0.947421
P01034																					0.999916	1.15842	0.594174	0.54949	0.35715	0.204585	0.123674																						47.1454
P01111	0.999916	1.02213	1.00158	1.12696	0.996382	0.606956	0.706789	0.661694	0.472107	0.0581027	0.999916	1.0396	1.10384	1.05068	1.10702	0.915178	0.804061	0.788709	0.569421	0.0738214	0.999916	0.954384	0.946598	0.909403	0.89849	0.890693	0.733985	0.586318	0.420461	0.148437	0.999916	1.01027	1.05544	0.92184	1.05021	0.827898	0.72961	0.650767	0.356362		60.1324	-0.0534414	0	0.86412	62.5445	-0.0869811	0	0.921527	60.4388
P01116	0.999916	0.953921	0.889777	0.915949	0.871709	0.752659	0.749285	0.578227	0.386202	0.662938	0.999916	1.05788	1.00765	1.038	0.900063	1.00065	0.822844	0.834885	0.413254	0.768809	0.999916	0.977435	0.954585	0.914451	0.932356	0.757446	0.753146	0.605151	0.518729	0.399876	0.999916	0.918087	0.845111	0.976207	0.914879	0.711098	0.639195	0.573743	0.329633	0.451167		-0.0293982	0.483757	0.812011		-0.0523789	0.610183	0.699131	63.2413
P01130																															0.999916	1.52634	0.761968	1.95275	0.487278	0.571241	0.420994	0.395239
P01730	0.999916	1.16255	0.744782	0.61339	0.745803	0.353468	0.314274	0.340358	0.190949		0.999916	0.859409	0.76073	0.754805	0.683395	0.384817	0.23243	0.33402	0.414148		0.999916	0.920582	0.794599	0.520224	0.433836	0.510144	0.478539	0.0725586	0.219484	0.433402	0.999916	0.678755	0.865941	0.557657	0.336073	0.381558	0.288344	0.152773	0.400479		51.466	-0.0527785	0.168709	0.868533	51.5277	-0.0469257	0.26401	0.882559	48.9533
P01737	0.999916	0.854677	1.05613	1.00216	0.842033	0.752459	0.513922	0.347384	0.285039	0.124772	0.999916	0.948512	1.19878	0.893085	0.778272	0.651262	0.451057	0.181537	0.356268		0.999916	1.09328	0.977832	1.07279	1.0096	0.606153	0.605386	0.498879	0.253966	0.341429											56.5216	-0.0662419	0.109842	0.965958	54.4595	-0.0781288	0.250927	0.909404	56.9883
P01848	0.999916	0.905565	0.980231	0.933325	0.882805	0.653607	0.451827	0.341412	0.272909	0.350331	0.999916	0.952473	1.09193	1.0262	0.903635	0.588228	0.43652	0.354921	0.45609		0.999916	1.08102	1.07825	0.940769	0.976983	0.793389	0.574609	0.329144	0.303972	0.779465	0.999916	0.821886	0.920037	0.886693	0.894586	0.57715	0.390141	0.420126	0.387872	0.460566	55.0633	-0.0818219	0.299747	0.981512	54.0455	-0.125704	0.407233	0.974825	57.4229
P01850	0.999916	1.08481	1.06923	1.03959	0.841741	0.616206	0.393058	0.301129	0.140095	0.0777307	0.999916	1.01302	0.950954	0.906944	0.838874	0.595598	0.435346	0.273826	0.306815	0.0221353	0.999916	1.08121	0.967175	0.964398	0.847441	0.620801	0.397996	0.307592	0.212488	0.083203	0.999916	0.969897	0.991492	1.01834	0.796135	0.638708	0.449764	0.273565	0.21185	0.10011	54.7641	-0.0840472	0.0878923	0.982084	55.1922	-0.0593306	0.0138952	0.974316	54.8945
P02100	0.999916	0.854306	1.22784	1.27785	0.901154	0.979799	0.475862	0.35177	0.059628	0.460647	0.999916	1.04867	0.953075	0.840538	0.900795	0.643037	0.458322	0.364162	0.0481065		0.999916	0.951105	0.841477	0.953838	0.981266	0.701251	0.537047	0.302832	0.0730264												55.898	-0.2318	0.286937	0.830645	55.4587	-0.0693147	0	0.965641	56.1476
P02533											0.999916	1.44772	0.762673	0.817704	1.53449	0.860191	0.297671	0.708342	0.266971	2.96679	0.999916	4.73326	0.890451	0.946297	1.47388	1.10264	1.24096	0.58998	0.0555732																	0.0714328	1.5	0.2017	59.0904
P02538
P02549	0.999916	0.763008	1.03792	0.981638	0.845088	0.538323	0.595721	0.386391	0.348101	0.469885											0.999916	0.971268	1.00158	0.988985	0.815778	0.798276	0.650635	0.47376	0.34733	0.683914	0.999916	1.11136	0.962106	1.17979	0.834668	0.691673	0.624322	0.563364	0.485615		55.1003	-0.0797135	0.419395	0.859031
P02647																					0.999916	1.11088	0.893926	0.589942	0.515569	0.414627	0.605716	0.263125	0.1213		0.999916	1.31095	0.586376	0.787294	1.17758	0.692874	0.368012		0.0344417										51.8733
P02649																															0.999916	1.60018	0.983529	1.29475	1.22833	1.06034		0.417436	0.315386
P02656	0.999916	1.10433	1.23326	1.32718	1.03987	0.570782	0.537574	0.394521	0.0533872												0.999916	1.35784	1.38027	1.51185	1.28628	0.660551	0.50418	0.435867	0.437561												56.222	-0.0894105	0.0231551	0.828628					53.4248
P02686	0.999916	1.19451	0.742071	0.954838	0.878293	0.671986	0.620569	0.835292	0.746946	2.98517											0.999916	1.24502	0.971041	1.01565	0.900725	0.833087	0.843308	0.875291	0.95463	3.38499	0.999916	0.995615	1.31134	0.975093	0.834765	1.15434	0.67	0.720909	1.17113	3.49127		0.177385	1.5	0.371316
P02750																															0.999916	0.571645	0.715643	0.66375	0.539695	0.247063	0.127462
P02765	0.999916	0.886258	0.850585	1.01314	0.617159	0.466902	0.439288	0.294592	0.172652	0.36898	0.999916	0.926182	0.932509	0.985303	0.805515	0.750774	0.523928	0.35103	0.0635939		0.999916	1.0399	1.08629	1.07784	1.01463	0.899857	0.511642	0.526797	0.205095	0.344035	0.999916	0.90631	0.971469	1.00538	0.779737	0.618033	0.470566	0.398802	0.118886		52.5992	-0.0767016	0.280162	0.910278	56.1261	-0.0737018	0	0.972103	57.059
P02768	0.999916	0.482576	0.452432	0.459841	0.445808	0.463794	0.398986	0.352296	0.811823	0.398955	0.999916	1.02443	1.53818	0.955701	0.965483	0.890288	1.51806	0.791327	0.312604	0.339214	0.999916	0.978769	1.13819	1.03068	1.01933	0.998492	0.816075	0.640174	0.497577	3.86654	0.999916	0.609619	0.538685	0.515844	0.48133	0.421849	0.370514	0.328814	0.169672	0.761149	40.8224	-0.816444	0.472992	0.637194	59.4402	-0.711841	0.325909	0.612655
P02786	0.999916	0.989921	1.00133	0.988378	0.978517	0.871814	0.843521	0.72225	0.470679	0.385753	0.999916	1.01808	1.02453	1.02894	1.01736	0.964192	0.877378	0.811516	0.559302	0.143686	0.999916	1.01138	1.03551	1.02422	1.04842	0.991627	0.847948	0.710761	0.456967	0.393205	0.999916	1.02267	1.01888	1.00772	1.02347	0.942844	0.851348	0.732529	0.493651	0.448672	63.163	-0.0484974	0.20567	0.989226	62.9847	-0.0908279	0	0.980214	62.1833
P02787																					0.999916	1.1574	1.09829	1.31093	1.14532	0.850877	0.898082	0.894291	0.640934	1.81885
P02788	0.999916	0.839676	0.91294	0.945954	1.00283	0.896204	0.858594	0.736066	0.583608	1.72925	0.999916	0.944064	1.02188	0.992733	0.962122	0.967587	0.924792	0.805335	0.707552	1.82285	0.999916	0.931286	0.933348	0.954013	1.19765	1.04661	0.879226	0.859601	0.63343	1.86649	0.999916	1.02632	1.03437	1.01427	1.19255	1.08359	0.927424	0.864176	0.588821	2.48972		0.443515	1.5	0.555766		0.44485	1.5	0.703789
P02794	0.999916	0.931081	1.03271	0.989953	0.885236	0.693409	0.588949	0.472972	0.340235	0.817706	0.999916	0.945641	0.955019	1.12454	0.841843	0.76265	0.690769	0.729682	0.66292	1.31263	0.999916	0.971987	0.870144	0.771179	0.725966	0.616414	0.695547	0.534989	0.480925	0.840072	0.999916	1.01714	0.981205	1.08178	0.942445	0.871826	0.659653	0.610301	0.480339	1.30483		-0.0777892	0.547815	0.753453		-0.212691	0.831729	0.18515
P03886											0.999916	1.32316	1.05496	0.9746	0.599175	0.782434	0.326085		0.128641		0.999916	0.993181	0.711702	0.908362	0.79016	0.550802	0.370732	0.215927			0.999916	1.20984	1.5461	1.33263	0.855688	0.558542	0.497947		0.288188						54.4656	-0.0740431	0.0299516	0.826841	53.8015
P04003	0.999916	1.09756	0.689658	0.386716	0.554993	0.735646			0.126092												0.999916		1.08853	0.311536	0.589898	0.894515	0.249874	0.458708	0.330713												51.8236	-0.0370989	0	0.661267					53.383
P04004											0.999916	1.17547	1.2333	0.687129	0.937176	0.691461	0.364556	0.393646	0.594776	0.447773											0.999916	0.713133	1.39641	0.907652	1.21931	1.08325	0.456849	0.190162	0.66212						53.4409	-0.649044	0.450188	0.760003
P04040	0.999916	1.01327	0.950343	0.945614	0.910642	0.879278	0.74423	0.63887	0.522108	0.872844	0.999916	1.05333	0.992755	0.968315	0.950427	0.843926	0.756671	0.625706	0.648662	0.46739	0.999916	0.999208	1.00303	0.967328	1.02142	0.885551	0.707332	0.644164	0.531065	0.74767	0.999916	0.913322	0.87336	0.938931	0.859238	0.78131	0.713574	0.623283	0.569088	0.733261		-0.0405254	0.676951	0.68695		-0.0328834	0.435901	0.960855
P04049
P04053	0.999916	1.3499	0.88422	0.631494	0.485983	0.561054	0.35158	0.104259	0.0907779		0.999916	0.983321	1.14866	0.60572	1.28148	0.659847	0.376559				0.999916	1.40034	0.877074	1.03466	0.735792	0.550358	0.421214	0.208407			0.999916	0.717765	0.331265	0.268939	0.260311	0.313408	0.228607	0.129422	0.173999		51.5902	-0.0610595	0.0105251	0.845195	53.2592	-0.735776	0.376558	0.594537	53.8403
P04066	0.999916	0.911833	0.939013	1.07173	0.82144	0.648078	0.472398	0.396213	0.271011	0.383823	0.999916	0.750962	0.791193	0.963059	0.832323	0.960709	0.519483	0.422085	0.487427		0.999916	1.34043	1.11658	1.28636	0.994698	0.954623	0.393991	0.448217	0.467602	0.271079	0.999916	0.561844	0.638078	0.747344	0.816554	0.529086	0.613817	0.428039	0.31779		55.1739	-0.078792	0.332618	0.959651	60.6365	-0.0297884	0	0.594149	53.8693
P04075	0.999916	0.936547	0.958445	0.99729	0.975314	0.918215	0.939868	0.762499	0.345717	0.000530128	0.999916	0.995298	0.986617	1.03316	1.01983	0.976722	0.942032	0.839148	0.394397	0.00522342	0.999916	0.998492	1.01269	1.02534	1.03917	1.00838	0.952926	0.777688	0.361404	0.0123861	0.999916	1.01104	0.950319	0.996365	1.00966	0.971942	0.923113	0.754074	0.348099	0.000650685	61.3586	-0.124643	0	0.982434	61.9992	-0.141338	0	0.991985	61.5696
P04080	0.999916	0.815718	0.827349	0.854084	0.762519	0.647583	0.267227	0.156124	0.142318	0.211421	0.999916	0.964326	0.970936	0.917027	0.873353	0.609188	0.299472	0.190398	0.191959	0.235943	0.999916	0.988836	1.04586	0.961674	0.887322	0.650126	0.274055	0.178763	0.13848	0.281518	0.999916	0.875218	0.958081	0.92551	0.85591	0.518383	0.280985	0.173504	0.148273	0.261015	53.4211	-0.0670735	0.0898193	0.914743	53.7515	-0.117103	0.191349	0.990973	53.875
P04083	0.999916	0.972382	1.01357	0.833141	0.271712	0.141702	0.0579605	0.00846761	0.0270769	0.00504949	0.999916	0.99778	0.948735	0.829639	0.246537	0.122091	0.0568265	0.00553064	0.0251716		0.999916	0.966245	0.992621	0.844853	0.270585	0.166055	0.0658234	0.0156967	0.0278899	0.00472002	0.999916	1.05263	1.0387	0.878571	0.302041	0.141817	0.0775514	0.0324519	0.0423821		48.8398	-0.197905	0.0356888	0.995306	48.6926	-0.208095	0.0408337	0.996011	48.8725
P04150
P04179	0.999916	0.942437	0.930455	0.938702	0.882195	0.878287	0.680983	0.645873	0.630962	2.66844	0.999916	1.01622	1.06502	0.97874	1.02232	0.933771	0.791461	0.83274	0.827033	2.04573	0.999916	1.00585	0.995748	1.0194	1.04695	0.922172	0.904732	0.82343	0.771601	2.46841	0.999916	0.927048	0.90781	0.914503	0.909472	0.829846	0.712576	0.661613	0.63349	2.65336		0.109337	1.5	0.375988		0.154487	1.5	0.607064
P04181	0.999916	1.01921	0.918311	0.895004	0.873157	0.729806	0.291905	0.100444	0.0804808	0.047026	0.999916	0.982508	1.07723	1.02424	0.992101	0.763233	0.280795	0.0916078	0.0662034		0.999916	0.957835	1.01157	0.951771	0.901611	0.800154	0.210683	0.0821247	0.042452		0.999916	1.07742	1.04565	1.0383	0.961942	0.758949	0.292274	0.117864	0.0474212		54.4106	-0.130286	0.0406325	0.985135	54.5657	-0.182886	0.0619535	0.99506	54.425
P04183	0.999916	0.944796	1.18661	1.07565	0.97764	0.809544	0.545188	0.686177	0.23354		0.999916	1.03695	1.07927	1.0198	1.04886	0.868378	0.876822	0.452675	0.589139	0.472879	0.999916	0.890833	0.973226	0.950385	0.788311	0.679963	0.580175	0.438	0.238951	0.759181	0.999916	1.10113	1.0503	1.04627	1.03474	0.989975	0.711148	0.402138	0.301215		59.2067	-0.0622848	0	0.845431		-0.550174	0.504897	0.929463	60.186
P04216	0.999916	1.02685	1.10987	1.03803	1.17248	1.00358	0.679103	0.723461	0.63239	1.3464	0.999916	1.05872	1.08781	1.02131	1.04103	0.918702	0.718271	0.700697	0.712514	1.00981	0.999916	1.04448	0.928229	0.998636	1.13047	0.879962	1.20114	0.759819	0.535418	2.12856	0.999916	0.832069	1.01549	0.958433	1.20372	0.926861	0.604224	0.623443	0.645585	2.2797		-0.178773	0.845345	0.18771		-0.252672	0.785323	0.630274
P04234	0.999916	0.980208	1.00364	0.910573	0.874337	0.626367	0.378055	0.267081	0.150478		0.999916	1.06046	1.05102	0.962442	0.873771	0.63836	0.363723	0.262709	0.205489		0.999916	0.859696	0.982892	0.92761	0.824189	0.536289	0.304284	0.271333	0.162463	0.0604489	0.999916	0.896093	0.947457	0.982587	0.748194	0.667995	0.253919	0.218039	0.134588	0.138543	54.5762	-0.0831145	0.11222	0.995488	54.3512	-0.0992566	0.193742	0.992825	53.7451
P04259
P04264	0.999916	0.293838	0.0731355	0.192434	0.0725794	0.110891	0.211228	0.199095	0.0347362	0.121914	0.999916	5.68383	1.01614	1.3301	5.70262	3.78557	0.486337	1.0402	1.60841	11.5127	0.999916	3.45767	2.51453	3.08932	1.43853	1.67665	2.34539	1.06526	0.377791	2.93739	0.999916	1.30023	1.24202	2.98788	0.90559	1.08804	1.38993	0.561639	1.14066	7.12348	40.8112	-1.3386	0.127002	0.956189		0.819439	1.5	-0.299334
P04350	0.999916	1.47176	1.21146	1.06478	1.00644	1.05462	0.783632	0.337532	0.183226		0.999916	0.673752	0.802909	0.92406	0.84952	0.631956	0.539579	0.136347	0.0239791		0.999916	1.0532	0.819895	0.989046	0.845399	0.780894	0.605416	0.333803	0.0965766		0.999916	0.793709	0.858445	0.979457	0.7859	0.688811	0.548258	0.28565	0.0866356		57.7402	-0.181642	0.181298	0.793608	54.896	-0.0818556	0	0.816808	56.7227
P04406	0.999916	0.950581	0.991248	0.975054	0.965761	0.877937	0.840688	0.749563	0.562196	0.0123807	0.999916	0.971386	0.975148	1.00916	1.00723	0.947129	0.856052	0.834517	0.683496	0.0220343	0.999916	0.995257	0.981779	0.986502	1.06803	0.958113	0.84723	0.730464	0.590639	0.0120863	0.999916	1.0721	0.999151	1.05564	1.0674	0.965253	0.891997	0.774413	0.614027	0.00652229	62.1542	-0.0884888	0	0.925144	63.7515	-0.234092	0	0.938128	62.3451
P04424	0.999916	1.03762	1.07516	0.816701	0.821018	0.717034	0.477446	0.408962			0.999916	0.854587	0.635481	0.459252	0.655055	0.46493	0.475418	0.407333	0.222727												0.999916	0.921571	0.929398	0.873228	0.752703	0.755579	0.369142	0.128178	0.188961		56.3589	-0.0528506	0.20004	0.937245	51.1191	-0.0331841	0.224345	0.838874
P04439	0.999916	0.895706	0.953095	0.984344	0.877939	0.843965	0.571399	0.435126	0.345315	0.509523	0.999916	0.994009	1.0218	1.00029	0.963022	0.807203	0.589556	0.486603	0.383449	0.234248	0.999916	1.02907	1.10892	1.05897	0.985358	0.860293	0.672352	0.508518	0.353499	0.428921	0.999916	1.01325	0.978011	0.940572	0.957144	0.691563	0.512627	0.448298	0.316902	0.208164	57.5607	-0.0817923	0.413349	0.934652	58.3106	-0.0621118	0.237838	0.9886	58.7665
P04632	0.999916	0.964235	0.98673	0.968421	0.928028	0.905287	0.810585	0.69012	0.369407	0.143519	0.999916	0.989916	0.931857	0.945075	1.01023	0.917315	0.822719	0.819108	0.513052	0.0687149	0.999916	1.04425	1.04911	1.05595	1.11343	0.889301	0.849915	0.763732	0.496013	0.166321	0.999916	0.957755	1.03505	1.05604	1.02326	0.921189	0.783981	0.690999	0.489669	0.118096	61.0512	-0.0720565	0	0.988838	62.3983	-0.0956835	0	0.94927	62.3839
P04792	0.999916	1.23724	1.03225	0.837869	0.803637	0.622118	0.224218	0.283752	0.0846702												0.999916	0.961274	0.898424	0.653434	0.654806	0.551689	0.443563	0.178296	0.00993267												53.6999	-0.0846869	0.0672024	0.927775					52.5455
P04818	0.999916	0.95916	0.981584	0.677382	0.199756	0.165604	0.0739408	0.0314461	0.0502898	0.0107828	0.999916	0.944024	0.947735	0.617654	0.173328	0.105951	0.0533636	0.0142311	0.0554467	0.0218322	0.999916	0.956039	0.985746	0.648702	0.191704	0.133499	0.0546848	0.0291637	0.0180951	0.00763157	0.999916	0.966975	0.970358	0.68136	0.217445	0.165673	0.061309	0.0323163	0.036271		48.0211	-0.174071	0.0543086	0.992954	47.6545	-0.173775	0.0407355	0.996489	47.8895
P04843	0.999916	1.02111	1.01623	1.06469	0.992333	0.590993	0.133197	0.0268252	0.0674883	0.00738571	0.999916	1.00784	0.992191	1.02569	0.993369	0.57938	0.11353	0.0304277	0.0422922		0.999916	0.956328	0.982815	1.02114	1.00091	0.600925	0.120537	0.0275818	0.0483946		0.999916	0.978919	0.996858	1.0536	0.986529	0.589229	0.114637	0.0232826	0.0466091		53.4364	-0.227944	0.0351999	0.996129	53.3427	-0.246951	0.0389466	0.999061	53.4333
P04844	0.999916	0.942442	0.983124	1.0009	0.929862	0.665737	0.204309	0.050985	0.107926	0.0125072	0.999916	1.002	1.02324	1.05175	1.02821	0.65178	0.194827	0.0384416	0.0757218		0.999916	1.0373	1.01766	1.07179	1.05166	0.714177	0.236121	0.108314	0.0791286	0.0100595	0.999916	0.887673	0.936781	0.932987	0.884722	0.571873	0.19864	0.0608814	0.105727	0.00921199	53.896	-0.177273	0.0470462	0.994573	53.8054	-0.212099	0.0598432	0.994669	54.2529
P04899	0.999916	0.982418	1.02145	1.00952	0.906727	0.623816	0.272526	0.0414536	0.0389757	0.0463785	0.999916	0.994516	1.01461	0.979567	0.829539	0.677071	0.249821	0.0206705	0.043815		0.999916	1.0176	1.02877	0.977582	0.910185	0.701707	0.295632	0.0560054	0.052527	0.0534682	0.999916	0.940575	0.917462	0.954323	0.855456	0.677055	0.286322	0.0422772	0.0322686		53.9172	-0.141255	0.0237758	0.997682	53.9536	-0.135567	0	0.990928	54.3367
P04921	0.999916	0.93243	0.784253	0.855907	0.752704	0.824728	0.572088	0.404634	0.531639	1.95713	0.999916	1.1033	1.12192	0.803816	0.626453	0.680713	0.553685	0.495098	0.504266	1.06002	0.999916	0.601848	0.65899				0.290614		0.296256		0.999916	1.15085	1.116	1.26631	1.15334	0.914942	0.714742	0.404538	0.943328	1.9519		-0.250591	0.835385	0.0180212		-0.461461	0.653372	0.575816	45.7299
P05023	0.999916	1.03861	1.03126	0.943635	0.952601	0.747099	0.670137	0.446641	0.0718706		0.999916	0.98401	1.09439	1.04002	1.00514	0.859363	0.756969	0.558645	0.0873059		0.999916	1.05094	1.13538	0.991473	1.03978	0.95064	0.813177	0.544833	0.0572324	0.0166527	0.999916	1.00478	0.96016	1.02271	0.971077	0.874771	0.752427	0.475732	0.0571779		57.5386	-0.0822086	0	0.969656	58.852	-0.106091	0	0.964416	59.01
P05106																															0.999916		0.688552		0.860932
P05107	0.999916	1.02868	1.02892	0.998938	0.817497	0.66481	0.398934	0.27439	0.22356	0.604785	0.999916	1.00796	0.911286	0.913913	0.771328	0.676475	0.382157	0.287623	0.282945	0.306869	0.999916	1.05824	0.890275	0.937517	0.855823	0.662405	0.421137	0.274213	0.328577	0.46038	0.999916	0.968603	1.0405	1.05507	0.823406	0.655202	0.422112	0.331335	0.234943	0.619593	54.4024	-0.0974576	0.362086	0.892333	54.5617	-0.068598	0.251444	0.97833	54.6408
P05114	0.999916	0.568559	0.61582	0.636342	0.506627	0.599819	0.3341	0.246951	0.234171	0.173887	0.999916	0.862032	0.85858	0.866999	0.89571	0.896811	0.543943	0.599586	0.508037	0.0562656	0.999916	1.16923	1.30391	1.01414	0.833455	0.811741	0.593127	0.467563	0.304745	0.382393	0.999916	0.974758	0.968922	0.775119	0.779488	0.696605	0.460344	0.398799	0.210144	0.254002	49.9153	-0.0298285	0	0.826926	59.6901	-0.0464058	0	0.832336	57.723
P05120	0.999916	0.970086	0.947387	1.0489	0.877931	0.786409	0.654652	0.406533	0.108779		0.999916	1.23384	1.18038	1.20212	1.48388	1.33026	0.715881	0.484281	0.0238289		0.999916	1.19125	1.2895	1.15582	1.20682	1.06238	0.9826	0.550148	0.117075		0.999916	1.01571	0.952817	1.08964	1.0067	0.768312	0.672952	0.4875	0.157386		57.4286	-0.0805859	0	0.977416	58.5757	-0.164964	0	0.711091	59.1778
P05129	0.999916	0.954461	0.569904	0.76553	0.17816						0.999916	0.851874	0.83181	0.940054	0.191632				0.160525												0.999916	0.865486	0.859857	0.867939	0.296113	0.261724	0.188814		0.121285		47.3507	-0.0799378	0	0.750776	48.4807	-0.40792	0.160004	0.93115
P05141	0.999916	1.29902	1.28853	1.21304	1.02939	0.786494	0.550988	0.349003	0.229095		0.999916	1.06847	1.05797	0.931476	0.88557	0.660719	0.460008	0.278811	0.240055	0.00706675	0.999916	0.996944	1.00563	1.01579	0.909677	0.767955	0.463622	0.315592	0.207961	0.0228884	0.999916	0.825015	0.972747	1.00522	0.860177	0.682011	0.493208	0.306175	0.231224	0.0121949	56.4211	-0.105493	0.228163	0.826908	55.636	-0.0712429	0.0111727	0.980399	56.1755
P05161	0.999916	0.911321	0.900131	0.678402	0.288332	0.236738	0.142493	0.0179721	0.0104398	0.0091436	0.999916	1.05613	0.976629	0.65543	0.277164	0.216721	0.121574	0.031995	0.0229827		0.999916	0.977438	0.890318	0.67253	0.30628	0.200821	0.143793	0.0107836	0.0091118		0.999916	1.01229	0.9363	0.685849	0.305146	0.224659	0.121915	0.0188437	0.0242935		48.557	-0.0940183	0.0108734	0.987273	48.3198	-0.13222	0.0662121	0.987445	48.5065
P05165	0.999916	0.879813	0.96579	0.899981	0.803951	0.748084	0.121629		0.0263643		0.999916	1.21714	1.09796	0.996932	1.20048	1.03166	0.120614		0.0299773		0.999916	0.905231	0.833933	0.888388	0.950712	0.993066	0.183061				0.999916	0.928605	0.943666	0.576436	0.72081	0.773917	0.223967	0.0948264	0.0599384		53.9905	-0.218854	0.00348152	0.942847	55.5047	-1.09262	0.0299747	0.938753	55.2743
P05166																					0.999916	1.09143	1.26678	0.675568	0.723158	0.509586	0.527876	0.197643			0.999916	1.20629	1.02319	1.0648	0.923936	0.810857	0.495711	0.0757467	0.0497627										53.7608
P05177																															0.999916	0.762225	0.762844	0.691838	0.976694	0.633408	0.313953	0.158413	0.422578	1.08361
P05198	0.999916	0.986854	1.00294	0.989018	0.707727	0.544467	0.241951	0.02074	0.0284697	0.00656	0.999916	1.02437	0.994256	0.926266	0.8085	0.58171	0.252867	0.0195638	0.0606096	0.00347464	0.999916	1.00808	0.932026	0.922914	0.734123	0.568361	0.263079	0.0253236	0.0150574		0.999916	0.955272	0.957407	0.885426	0.801953	0.584571	0.276615	0.0248152	0.0623142	0.00533048	52.9092	-0.106188	0	0.990561	53.3978	-0.113969	0	0.993787	53.0563
P05204	0.999916	0.610183	0.659922	0.727919	0.507953	0.453603	0.431921	0.294153	0.143303	0.20107	0.999916	0.941201	0.82205	0.942838	0.855389	0.783553	0.571401	0.461179	0.0450012	0.0245937	0.999916	1.25174	1.29759	1.10807	0.849777	0.897299	0.688093	0.49939	0.167665	0.65309	0.999916	1.27719	1.05665	0.84429	0.740209	0.676489	0.59938	0.430176	0.0402605	0.0303997	50.5323	-0.031624	0	0.873548	56.9254	-0.0761264	0	0.945584	58.6548
P05386	0.999916	1.47532	1.35241	1.48556	1.27775	0.94023	0.747982	0.644092	0.847967	2.66295	0.999916	0.972481	1.05089	1.08764	0.930139	0.641429	0.51814	0.383891	0.778651	0.959771	0.999916	1.01904	0.807896	0.995518	0.73181	0.652123	0.560737	0.485417	0.770795	1.98814	0.999916	0.810649	0.993394	1.125	0.899494	0.771686	0.702248	0.485491	0.802767	2.73702			1.5	0.0127506		-0.427223	0.656376	0.597416
P05387	0.999916	1.29115	1.07721	1.22694	1.09738	0.872441	0.604171	0.687895	1.763	12.1169	0.999916	0.947356	1.06633	0.948658	0.868616	0.650678	0.531113	0.645452	1.70383	6.41581	0.999916	1.08337	0.891565	0.925575	0.763359	0.649801	0.65497	0.561922	1.69955	8.12095	0.999916	0.854695	1.00334	1.14062	0.922702	0.751689	0.755786	0.758932	1.83263	11.6688		0.14562	1.5	-0.022281		0.131864	1.5	0.116068
P05388	0.999916	1.37625	1.17885	1.37818	1.2398	0.791783	0.607232	0.337171	0.176567	0.00498826	0.999916	1.04653	1.03965	1.06324	0.901274	0.660554	0.454768	0.251384	0.159159		0.999916	0.986438	0.797419	0.952411	0.752208	0.627632	0.482086	0.338169	0.106089	0.00377157	0.999916	0.829184	0.916745	0.93994	0.860005	0.678291	0.551271	0.333185	0.132148		57.1497	-0.111838	0.048051	0.824979	55.117	-0.0943556	0.133977	0.987242	54.9983
P05423
P05455	0.999916	0.928413	0.837949	0.638006	0.350036	0.247041	0.107798	0.0138644	0.00763063	0.00442585	0.999916	1.00817	0.927792	0.694998	0.398409	0.263217	0.120322	0.0101476	0.0139807	0.00255924	0.999916	1.03813	0.960876	0.705563	0.403041	0.272312	0.126864	0.0146904	0.0108787	0.00221942	0.999916	1.03496	0.929957	0.704791	0.391705	0.267854	0.11808	0.0189678	0.0142542	0.00477591	48.4869	-0.0839957	0	0.996212	49.2723	-0.0937703	0	0.995549	49.4386
P05496	0.999916	0.925778	1.01867	1.03298	0.988797	0.945675	0.790718	0.749248	0.551893	1.76074	0.999916	0.944415	0.934771	0.934004	0.84001	0.850693	0.903304	0.759661	0.519114	1.11227	0.999916	0.897358	1.00559	0.977734	0.890857	0.830222	0.867238	0.695744	0.506952	1.28651	0.999916	0.953278	0.946201	0.894224	0.856925	0.828859	0.8585	0.73371	0.47473	1.58319			1.26658	0.0764153		-0.0141692	0.817299	0.162263
P05556	0.999916	0.941394	0.94988	0.948686	0.935842	0.892064	0.667123	0.548346	0.481865	1.64584	0.999916	0.999895	0.980268	0.962867	0.966085	0.914694	0.733336	0.713714	0.676597	1.50186	0.999916	1.05665	0.987351	0.972286	1.0868	0.925419	0.752559	0.668183	0.590558	1.57664	0.999916	0.987255	0.940598	0.938772	0.932468	0.822605	0.664706	0.574509	0.5412	1.717			1.5	-0.105501		0.436692	1.5	0.452551
P05771	0.999916	0.965606	0.993772	0.992773	0.56552	0.509072	0.259739	0.193628	0.123472		0.999916	0.721374	0.256663	0.394348	0.72233	0.133721	0.215221		0.0380072		0.999916	1.06027	1.13854	0.857672	0.60655	0.424738	0.208924	0.143093	0.106516	0.255945	0.999916	0.373039	0.616133	0.681733	0.107073						52.2093	-0.0862642	0.120498	0.970409	45.4252	-0.044062	0	0.644983	51.3626
P06126	0.999916	0.918255	1.13972	1.25618	1.12646	0.776561	0.677072	0.632885	0.450021	0.543705	0.999916	1.26778	1.30818	1.34975	0.897887	0.848441	0.695557	0.645979	0.399886		0.999916	1.04961	1.06183	0.925098	1.1011	0.690533	0.770794	0.493957	0.503191	0.624585	0.999916	1.15584	0.911327	1.01733	1.04034	0.751828	0.452948	0.539414	0.553103			-0.0757881	0.533271	0.803233	60.6604	-0.0579154	0.342348	0.639952
P06127	0.999916	1.02671	0.993882	0.95832	0.901096	0.814826	0.836893	0.626807	0.50013	0.567358	0.999916	0.999606	0.968067	0.937015	0.909007	0.945048	0.887216	0.757281	0.616445	0.648922	0.999916	1.14905	1.06179	1.12224	1.03151	0.994053	0.769629	0.594627	0.515566	0.670176	0.999916	1.06908	0.995873	0.912516	1.02837	0.955537	0.862862	0.589686	0.524145	0.791179		-0.0337657	0.466191	0.946006		-0.0271576	0.542773	0.928577
P06132	0.999916	1.12759	0.99603	1.03187	0.996295	0.875606	0.6669	0.513131	0.407515	0.48294	0.999916	1.03639	1.04351	1.0308	0.950485	0.863047	0.647482	0.600602	0.604248	0.104254	0.999916	1.06722	1.1263	1.05051	0.924214	0.867888	0.639707	0.602914	0.420897	0.349222	0.999916	1.05834	1.02926	1.02086	0.942661	0.856962	0.655524	0.585362	0.501014	0.437255	59.217	-0.0821224	0.443661	0.966443	61.0991	-0.0512712	0	0.903212	60.196
P06239	0.999916	1.25496	0.911155	0.56385	0.279441	0.17027	0.063104	0.00197892	0.058375		0.999916	0.920712	0.68914	0.436183	0.203564	0.165054	0.0858128	0.0353132	0.0841486		0.999916	0.874802	0.599257	0.37434	0.196759	0.146724	0.0468928	0.00424607	0.0423477		0.999916	0.737241	0.73318	0.462571	0.269176	0.165232	0.0854571	0.0383347	0.075791	0.015607	47.801	-0.134715	0.0534935	0.954707	46.1588	-0.0965851	0.0581685	0.99627	45.4405
P06241											0.999916		1.54336	1.01721					0.810447												0.999916		1.13199												64.9117	-0.184732	0	0.0051616
P06280	0.999916	1.37121	1.29993	1.17661	0.998374	1.0397	0.658442	0.552218	0.411855	0.200119	0.999916	1.10443	0.903714	1.09382	0.880637	0.735701	0.836229	0.535253	0.244477	0.0656129	0.999916	1.07592	1.14966	1.04465	0.927835	0.757451	0.690263	0.497432	0.23533	0.168155	0.999916	1.01765	1.06353	0.910371	0.964847	0.792376	0.726434	0.652152	0.397663	1.20659	59.4927	-0.0790518	0.233771	0.788112	59.2099	-0.0735958	0	0.934292	58.5117
P06307	0.999916	0.765957	0.887139	0.526804	0.272944	0.186319	0.147791		0.0833591		0.999916	0.47263	0.371765	0.694243		0.505916			0.180674		0.999916	0.538313		1.01419					0.204133												47.3983	-0.0856528	0.07073	0.955396	47.5023	-0.0284692	0.0259984	0.532506	54.9883
P06331	0.999916	0.909533	0.70541	0.419018	0.346299	0.253994	0.188562	0.122979	0.07631		0.999916	0.91593	0.80539	0.345059	0.234053	0.197363	0.163716	0.11913	0.184142		0.999916	0.911192	0.725249	0.43962	0.225257	0.242287	0.0968243	0.0677626	0.150297		0.999916	1.05255	1.00993	0.837346	0.643068	0.320721	0.072674	0.0680658	0.0334119		46.7831	-0.0734381	0.100991	0.988163	45.9495	-0.150369	0.166769	0.991428	46.3427
P06396	0.999916	0.794857	0.697285	0.742398	0.859418	0.537005			0.0999951		0.999916	0.888634	0.798152	0.742188	0.717594	0.843713	0.185427		0.477287		0.999916	1.21724	1.16507	0.9857	0.87115	0.449973		0.200558			0.999916	0.555642	0.728168	0.56082	0.514195	1.43036	0.670589	0.367649	0.219917		53.5985	-0.0398805	0	0.790751	56.4783	-0.0309077	0.252864	0.604734	52.6397
P06400	0.999916	1.02678	1.01111	0.989555	0.846534	0.681094	0.304544	0.0679037	0.0460394	0.163939	0.999916	1.01326	0.993857	0.951648	0.871709	0.585353	0.27009	0.0159248	0.0204845		0.999916	0.995424	1.00753	0.966034	0.872669	0.610859	0.278897	0.0328011	0.0217538		0.999916	0.902791	0.916637	0.88897	0.773888	0.527187	0.23576	0.0163629	0.0191222		54.1282	-0.131041	0.0745272	0.986849	53.6532	-0.128708	0	0.996104	53.8241
P06454	0.999916	0.832775	0.697863	0.734897	0.670931	0.9242	0.649534	0.608621	0.674868	2.7627	0.999916	0.96341	1.06908	0.97825	0.940799	0.977451	0.987374	0.907589	1.28541	3.56711	0.999916	1.27838	1.33047	1.35657	0.986339	1.12034	1.22457	1.013	0.978899	4.07137	0.999916	0.925736	0.906892	0.930339	0.901529	0.845236	0.718712	0.755669	0.868126	3.21386		0.116759	1.5	0.344669		0.473577	1.5	0.281574
P06493	0.999916	1.34844	1.17874	0.640934	0.342917	0.309344	0.20061	0.0671564	0.0648574	0.051714	0.999916	0.911809	0.778146	0.542594	0.335612	0.284846	0.149552	0.0641789	0.0238407		0.999916	0.926505	0.70388	0.505679	0.25521	0.236402	0.136369	0.0484284	0.0239688		0.999916	0.769734	0.826269	0.558488	0.343232	0.276563	0.147635	0.0570152	0.0457858	0.0692495	48.7291	-0.139054	0.118026	0.90088	47.9663	-0.0690776	0	0.993611	46.9974
P06576	0.999916	0.980706	1.01682	1.03749	1.02116	0.918283	0.897975	0.784489	0.422888	0.00245978	0.999916	0.982103	0.96208	1.0252	1.03904	0.990257	0.886839	0.836697	0.505684	0.00119985	0.999916	0.95583	0.943983	0.947817	1.04371	0.975305	0.832857	0.727507	0.426725	0.0115923	0.999916	1.06646	1.0884	1.09705	1.1124	1.03836	0.953313	0.843557	0.487054	0.00222283	61.7878	-0.115453	0	0.97753	62.5608	-0.132229	0	0.970819	61.3897
P06729	0.999916	1.1534	1.26115	1.24291	1.18336	0.959786	0.83828	0.758019	0.589449	1.76843	0.999916	0.931902	1.01525	0.941889	0.932293	0.782705	0.632913	0.611521	0.575603	0.64337	0.999916	0.88194	0.883709	1.00595	0.83781	0.842631	0.719233	0.598875	0.494681	1.14405	0.999916	0.782239	1.04839	1.02504	0.966039	0.822611	0.740556	0.597521	0.501496	1.33644		0.144721	1.5	0.409245		-0.0593666	0.602054	0.963647
P06730	0.999916	0.976124	1.02674	0.954171	0.790758	0.621914	0.351237	0.0621168	0.0421566		0.999916	0.98836	0.991621	0.920386	0.773569	0.669666	0.33157	0.0936996	0.0550153		0.999916	1.02716	0.994866	0.935141	0.903892	0.68904	0.420509	0.172539	0.071133		0.999916	0.98634	0.982256	0.919689	0.830589	0.6597	0.364232	0.11839	0.0912081		53.9271	-0.100845	0	0.99029	54.0377	-0.0951933	0	0.988366	55.0138
P06733	0.999916	0.913074	0.93181	0.970369	0.924749	0.827225	0.653892	0.351708	0.0165357	0.000181469	0.999916	1.00113	1.01455	1.03917	0.997505	0.87602	0.707991	0.444364	0.0495146	0.000234152	0.999916	1.02549	1.03505	1.02369	1.03744	0.90297	0.686507	0.387309	0.0229965	7.49907e-05	0.999916	1.04458	1.01594	1.03364	0.996779	0.851749	0.667616	0.388676	0.0198952	0.000102093	57.1714	-0.10786	0	0.981647	58.0172	-0.11436	0	0.992096	57.6919
P06744	0.999916	0.936083	0.960587	0.954759	0.84657	0.603453	0.159948	0.000938811	0.00538767		0.999916	0.988915	0.999158	1.00596	0.867656	0.618797	0.180506	0.00278897	0.00615968	0.00185942	0.999916	1.0067	1.03145	0.990908	0.90696	0.630413	0.199219	0.0018052	0.00256157	0.000366629	0.999916	0.999215	0.98023	0.983101	0.845669	0.609662	0.175155	0.00522928	0.00931471	0.00988442	53.4046	-0.152967	0	0.990814	53.5836	-0.159328	0	0.997256	53.7386
P06746											0.999916	1.16495	1.50876	0.463483	0.620848	0.822305	0.505338	0.430803	0.447473		0.999916	1.04894	1.22509	1.07742	0.707488	0.536219	0.715113	0.361696	0.222809		0.999916	1.00355	0.878969	0.781408	0.844085	0.501786	0.259242	0.179876	0.256457							-0.618826	0.548344	0.656361	56.461
P06748	0.999916	1.39245	1.18272	1.35238	1.12985	0.735346	0.543544	0.329127	0.18053		0.999916	0.902121	0.877779	0.937325	0.759813	0.490711	0.378597	0.215859	0.142692	0.00102061	0.999916	0.981925	0.769845	0.95234	0.805683	0.636873	0.441795	0.287124	0.107574	0.00842033	0.999916	0.774829	0.939758	1.07115	0.895311	0.680808	0.523337	0.294126	0.174485		56.1998	-0.112301	0.192466	0.777499	53.613	-0.0666498	0	0.980037	54.8836
P06753	0.999916	0.921696	0.849127	0.886927	0.759583	0.802842	0.686147	0.572766	0.663758	2.78203	0.999916	0.960798	0.94086	0.964566	0.851952	0.864631	0.692147	0.728629	0.789576	2.35899	0.999916	1.05012	1.03861	1.03102	0.915509	0.816806	0.749958	0.614537	0.715875	2.8966	0.999916	1.05463	1.06322	1.07202	0.925292	0.812413	0.755928	0.647016	0.666241	3.00235		0.130497	1.5	0.369837		0.118373	1.5	0.464226
P06865	0.999916	0.871145	0.921532	0.973528	0.892875	0.81114	0.657173	0.503556	0.149289	0.0480525	0.999916	0.972419	1.00794	0.95387	0.973263	0.827321	0.681962	0.538552	0.135558		0.999916	1.00088	1.00864	1.01784	1.01773	0.852771	0.668884	0.535503	0.162429	0.0252247	0.999916	0.928756	0.953972	0.97705	0.908225	0.799894	0.653761	0.478909	0.162337	0.0442518	58.0347	-0.0751449	0	0.966628	58.482	-0.0809877	0	0.976608	58.5256
P07099	0.999916	1.06786	1.39301	1.10201	0.757438	0.95345	0.800185	0.286371	0.139095		0.999916	1.09631	1.22569	0.733547	0.642084	0.633603	0.335984	0.126317	0.037759		0.999916	1.07262	0.976586	1.1115	1.1189	0.742051	0.893941	0.536295	0.211648		0.999916	0.806489	1.44273	0.789804	0.913787	0.805202	0.554518	0.432512	0.241993		57.6327	-0.19055	0.125523	0.819646	53.2287	-0.0753677	0	0.907285	59.5119
P07108	0.999916	0.788541	0.714232	0.766282	0.722107	0.919136	0.568704	0.480437	0.470603	1.7003	0.999916	1.01205	1.09227	1.05171	1.01877	0.934448	0.788021	0.694799	0.71487	1.96283	0.999916	1.18591	1.2839	1.254	1.03171	1.061	0.95531	0.779532	0.598499	2.14464	0.999916	0.947363	0.944235	0.959797	0.940423	0.811709	0.619973	0.582275	0.62228	1.97459		0.145319	1.5	0.034164		0.148418	1.5	0.552874
P07195	0.999916	0.868223	0.937099	0.946116	0.90212	0.952287	0.89656	0.783137	0.568978	0.463195	0.999916	1.02719	1.07278	1.07666	1.08658	1.04017	1.00845	0.999194	0.768124	0.296302	0.999916	1.02793	1.09074	1.09636	1.09516	1.01972	1.0034	0.903835	0.623052	0.510017	0.999916	0.977862	0.935487	0.964847	0.985349	0.92625	0.877046	0.803417	0.60404	0.430228	65.7369	-0.0406707	0	0.895512	64.1208	-0.252537	0.28997	0.960279
P07203	0.999916	0.984058	1.15381	1.18291	0.872266	0.709374	0.696179	0.445025	0.517108	0.766946	0.999916	0.862718	0.953723	0.919155	0.918013	0.80116	0.81004	0.758787	0.51739	0.47088	0.999916	0.992047	0.822451	0.692209	0.946823	0.787672	0.621515	0.529469	0.642165	0.358589	0.999916	1.4722	1.22492	1.21575	0.990866	0.688557	0.574911	0.658898	0.671146	0.962526		-0.078508	0.601213	0.773848	65.9827	-0.0276836	0	0.90385	63.7095
P07205	0.999916	0.97457	0.96003	0.853487	0.827218	0.669949	0.125051		0.00103588		0.999916	1.07367	1.01177	0.991431	0.951077	0.735572	0.151244	0.00418156	0.00398937		0.999916	0.985929	1.08612	0.969332	1.03065	0.812066	0.207894	0.0252159	0.00274025		0.999916	1.02823	0.981498	1.04665	1.03578	0.813586	0.198599		0.000336824		53.5933	-0.155512	0	0.963562	54.0676	-0.229219	0	0.996075	54.5294
P07225
P07237	0.999916	0.905617	0.964048	0.947684	0.967131	0.805839	0.510425	0.287207	0.187497	0.340631	0.999916	0.964598	0.982799	0.98668	1.02074	0.877797	0.524713	0.324471	0.243623	0.231758	0.999916	0.976885	1.01625	1.01139	1.04264	0.891626	0.510497	0.308572	0.216573	0.436464	0.999916	0.983609	0.990176	1.00189	1.01908	0.859559	0.516882	0.311055	0.212329	0.394598	55.8895	-0.116633	0.253904	0.971707	56.2871	-0.130178	0.239807	0.996764	55.9969
P07305	0.999916	0.974807	0.977518	0.977372	0.733298	0.322251	0.380121	0.389717	0.237198		0.999916	0.936885	0.861998	0.86548	0.614758	0.534977	0.364775	0.268223	0.355651		0.999916	0.908283	0.872934	0.852014	0.566628	0.441473	0.333774	0.228154	0.127618	0.0756052	0.999916	0.849909	0.84534	0.875984	0.728063	0.446243	0.393868	0.287643	0.248074		50.3014	-0.833292	0.332321	0.981073	52.8532	-0.055516	0.259731	0.968395	52.1469
P07311	0.999916	1.02794	0.893123	0.902713	0.795628	0.628133	0.316405	0.118677	0.077048	0.0394844	0.999916	1.00705	0.979229	0.96265	0.903215	0.681145	0.335949	0.190266	0.131195	0.0277117	0.999916	1.06126	0.968327	0.934025	0.819157	0.642749	0.316006	0.124064	0.0867132	0.0108082	0.999916	1.05994	0.998684	1.07045	0.959636	0.684589	0.347869	0.163677	0.110266		53.8518	-0.0869709	0	0.988807	54.5836	-0.106701	0.0585508	0.99655	54.0746
P07339	0.999916	0.96302	0.968842	0.955814	0.966374	0.875257	0.738751	0.597328	0.233347	0.485041	0.999916	1.00652	0.996485	0.984006	1.02632	0.915509	0.797027	0.671339	0.299069	0.347386	0.999916	1.0089	1.02541	0.993486	1.00052	0.877441	0.711167	0.577246	0.222752	0.217499	0.999916	1.03484	1.03954	1.01533	1.00404	0.886655	0.749144	0.646811	0.252131	0.280848	59.7081	-0.0715538	0.35385	0.915203	60.5468	-0.0772008	0.268184	0.975895	59.2332
P07355	0.999916	1.02455	0.922034	0.935546	0.880407	0.719515	0.194183	0.0677114	0.0476368	0.0143292	0.999916	1.01335	0.952746	0.951222	0.908415	0.696482	0.213765	0.127452	0.0525969	0.0321593	0.999916	1.00793	0.926079	0.966468	0.884703	0.701022	0.238429	0.0745503	0.056536		0.999916	1.01745	0.956799	0.976259	0.958397	0.673326	0.180185	0.0432189	0.0373745	0.00752557	54.0843	-0.173413	0.024099	0.989105	54.0817	-0.157788	0.0470958	0.994412	54.1323
P07384	0.999916	1.09714	1.0662	1.06896	0.997143	0.978478	0.803459	0.695394	0.39695	0.0272038	0.999916	1.01259	0.996167	1.02931	0.969972	0.887813	0.7506	0.667257	0.437191	0.00308063	0.999916	1.00492	0.999477	1.01153	0.980728	0.858473	0.754956	0.595436	0.402094	0.0453844	0.999916	0.917497	0.961105	0.963146	0.982076	0.832804	0.698507	0.659423	0.389399		61.0127	-0.0907905	0	0.965835	60.6609	-0.0759437	0	0.957657	60.1635
P07437	0.999916	1.27069	1.32455	1.18044	1.0056	0.833086	0.621807	0.324675	0.0301395		0.999916	1.03549	0.874287	0.811028	0.678812	0.60389	0.44927	0.195361	0.0323179		0.999916	0.96059	0.806999	0.805673	0.682841	0.586964	0.395829	0.207094	0.0398261		0.999916	0.77602	0.923681	0.868123	0.748502	0.606856	0.45043	0.238549	0.0451068	0.00553168	57.0386	-0.116141	0	0.859416	53.6326	-0.0606493	0	0.965502	53.1861
P07451	0.999916	0.879865	1.26947	0.669027																																					47.1323	-1.32614	0	0.537806
P07477											0.999916	0.842766	0.998638	1.43536	1.58523	0.997875	1.04717	0.883337	1.15599	3.91234																										0.0319956	1.5	0.10611
P07602	0.999916	0.95619	0.945716	0.946016	0.902071	0.771453	0.73642	0.688747	0.616686	2.67561	0.999916	0.973609	0.940825	1.02559	1.03712	0.920798	0.812872	0.779391	0.786242	2.42295	0.999916	1.08436	1.08496	1.03592	0.998576	0.942789	0.811376	0.665134	0.727485	2.4424	0.999916	1.0561	1.04489	1.09369	0.999854	0.897769	0.821956	0.732418	0.66097	2.4695		0.114613	1.5	0.381533		0.131343	1.5	0.478273
P07686	0.999916	1.02787	0.990218	0.992424	0.993456	0.894449	0.708613	0.569602	0.235459	0.0857638	0.999916	1.02868	1.02689	1.0471	1.04223	0.899699	0.773398	0.660314	0.298421	0.0457402	0.999916	1.00741	1.02937	1.02039	1.01354	0.902153	0.736064	0.592661	0.252862	0.134149	0.999916	1.0311	1.03522	1.04025	0.99772	0.891505	0.755294	0.636988	0.276169	0.146551	59.2803	-0.0797785	0	0.994529	60.2317	-0.0878785	0	0.982691	59.6794
P07737	0.999916	0.893153	0.983769	0.913393	0.746082	0.39347	0.138442	0.0408557	0.0599848	0.0014483	0.999916	0.921651	0.957243	0.91171	0.788297	0.452818	0.141652	0.0367774	0.0677227		0.999916	0.89835	0.969178	0.892612	0.777589	0.445668	0.12708	0.0409542	0.0624348	0.00566417	0.999916	0.999074	1.04288	0.935954	0.795613	0.474059	0.11305	0.0417018	0.081294	0.0062295	52.0325	-0.12106	0.0119211	0.991652	52.4349	-0.125265	0.0189981	0.990659	52.3299
P07741	0.999916	0.955003	0.976825	0.970133	0.85894	0.727037	0.582198	0.378573	0.0697492	0.00533751	0.999916	1.05766	1.00713	1.04356	0.937271	0.822648	0.635184	0.408266	0.0513707		0.999916	1.01522	1.02635	0.981771	0.955114	0.864224	0.626121	0.405598	0.0589285	0.00325196	0.999916	1.0303	0.963498	1.01331	0.930799	0.821834	0.602685	0.403538	0.101246		56.5144	-0.0782709	0	0.985654	57.3868	-0.095951	0	0.983104	57.437
P07766	0.999916	0.949801	1.01016	0.97349	0.78079	0.515462	0.31037	0.252862	0.157679	0.0411026	0.999916	1.1337	1.11354	1.15954	0.87039	0.61327	0.396218	0.279919	0.141067	0.0185083	0.999916	1.07459	1.08674	1.08323	0.871085	0.585928	0.320558	0.260114	0.132112	0.22144	0.999916	1.0365	1.02319	1.01668	0.775657	0.525483	0.341472	0.224672	0.139781	0.0210547	53.5232	-0.084192	0.0843248	0.989873	54.847	-0.0933986	0.0654846	0.953854	53.7825
P07814	0.999916	1.04765	0.930164	0.607818	0.258902	0.181845	0.106289	0.0450724	0.0507009	0.0181077	0.999916	0.995915	0.832478	0.549198	0.210974	0.137518	0.0793485	0.0160991	0.0399712	0.00450057	0.999916	0.981771	0.844955	0.56564	0.240071	0.171874	0.0953036	0.03923	0.0518806	0.030573	0.999916	0.949747	0.867643	0.545626	0.224749	0.148639	0.0865266	0.0327855	0.0439799	0.0307569	47.9595	-0.128642	0.0564835	0.993235	47.3213	-0.117415	0.0275264	0.996904	47.5308
P07858	0.999916	0.905266	0.915473	0.922125	0.892255	0.778555	0.691371	0.560446	0.373814	1.23789	0.999916	0.972648	0.970163	0.953074	0.994846	0.863591	0.660672	0.680578	0.660864	0.917943	0.999916	1.14531	1.1602	1.12823	1.20599	1.13385	0.902678	0.706165	0.604861	1.73036	0.999916	1.14248	1.09798	1.19103	0.954077	0.847532	0.541308	0.363274	0.0589273	0.219864		-0.0371453	0.718394	0.169647		-0.318426	0.730014	0.724107
P07900	0.999916	0.94169	1.00242	0.885269	0.478737	0.161021	0.0917558	0.0159573	0.0336487	0.0156744	0.999916	0.977028	0.948495	0.91693	0.45952	0.186767	0.0912108	0.00868982	0.0447206	0.00148298	0.999916	0.977679	0.99622	0.877705	0.476829	0.190081	0.0915572	0.0136522	0.0338071	0.0117412	0.999916	1.05202	1.04214	0.933593	0.500178	0.193558	0.0876416	0.0164504	0.0381821	0.0021865	49.9314	-0.154065	0.0292331	0.996919	49.9511	-0.151986	0.0286128	0.995427	49.9821
P07902	0.999916	3.29483	2.82721	1.75959	0.903959	1.88411	0.65874				0.999916	0.987707	1.01403	0.866302	1.44596						0.999916	1.56327	0.514388	1.45674	1.63942	0.766933		0.526538													56.1473	-1.11321	0	-0.652946		0.630362	1.5	0.907683
P07910	0.999916	0.746143	0.595418	0.440734	0.21254	0.165342	0.0951473	0.0140239	0.081086	0.00217039	0.999916	0.941104	0.792175	0.515409	0.319028	0.202271	0.117547	0.00571798	0.122105		0.999916	1.07437	0.914231	0.553656	0.294704	0.233981	0.14711	0.0392095	0.0716718		0.999916	1.33824	0.742307	0.468905	0.25057	0.202217	0.104579	0.00406789	0.0932069	0.00180522	45.4371	-0.0690952	0.000289172	0.987911	47.4213	-0.0880484	0.0580157	0.990934	47.839
P07919	0.999916	1.23007	1.0618	1.33045	1.02575	0.911087	0.821639	0.648106	0.670751	2.70077	0.999916	0.979898	0.989346	0.947588	0.786057	0.755083	0.553599	0.524449	0.783008	1.47267	0.999916	0.984661	0.97162	0.866818	0.774157	0.670297	0.522748	0.421776	0.528076	1.83386	0.999916	1.0006	1.01431	1.02159	0.868831	0.733537	0.592714	0.492607	0.461214	1.28561		0.106675	1.5	0.330342		-0.24844	0.812477	0.102766
P07942																					0.999916	0.912008	0.897747		0.610401						0.999916	2.06353	1.98662	1.53489			1.29292												52.2083
P07947											0.999916			1.19858
P07951											0.999916	0.72151	0.626166	0.858841	0.705542	0.912167	0.673607	0.730893	0.870053	1.25728	0.999916	0.677042	0.883927	0.755605	0.959993	0.866955	0.613189	0.530324	0.636066	2.92064																0.417939	1.5	-0.631051
P07954	0.999916	0.932887	0.955878	0.965584	0.861699	0.664502	0.0912026	0.0278789	0.0175814	0.0038761	0.999916	1.00378	0.971239	0.999418	0.933513	0.674238	0.0925424	0.0169604	0.0206168		0.999916	1.00235	1.00415	1.01457	0.92817	0.69755	0.0975263	0.00350883	0.00694899	0.00153032	0.999916	1.0468	1.05062	1.04294	0.934094	0.698328	0.10869	0.00750598	0.0188343	0.00170744	53.6295	-0.208939	0.00168919	0.988797	53.681	-0.249801	0.0107309	0.997927	53.7856
P07992											0.999916	0.92593	1.17424	0.989746	0.80338	0.182715	0.22489		0.0626579		0.999916	1.2671	0.856951	1.2182	0.502014	0.549282	0.264089		0.0138532																51.0972	-0.298039	0.140762	0.963865	52.6783
P08047	0.999916	1.21726	1.06403	0.851325	0.680415	0.288086	0.319235	0.209615	0.196748	0.301625	0.999916	1.56252	1.32834	1.698	0.912429	1.05313	0.288932		0.204999		0.999916	1.17509	1.18345	1.12147	0.765155	0.901938	0.831675	0.381922	0.306378	0.307308	0.999916	1.14312	1.21177	1.29037	1.05521	0.702207	0.603994	0.443504	0.57636	0.433857	51.1261	-0.125234	0.240179	0.947579	55.6388	-0.894988	0.204995	0.552304	57.9987
P08133	0.999916	0.929653	0.927117	0.806738	0.398514	0.147243	0.0533	0.0148551	0.0174484		0.999916	1.01304	0.97946	0.85	0.436128	0.147171	0.057701	0.0109653	0.0156982		0.999916	1.01959	0.987423	0.853267	0.433826	0.143693	0.0427674	0.00834256	0.00812654		0.999916	1.03222	0.955008	0.836096	0.415904	0.137409	0.0422183	0.00411772	0.0113723		49.3056	-0.132644	0.00919383	0.99593	49.6294	-0.150541	0.0162017	0.999548	49.6292
P08134	0.999916	0.926783	0.974143	0.955781	0.82732	0.646601	0.564318	0.361041	0.216753		0.999916	0.969633	0.951816	0.761676	0.723185	0.580786	0.425705	0.306971	0.183543		0.999916	1.00402	1.01608	0.828051	0.901148	0.659806	0.507351	0.350873	0.178833		0.999916	1.15422	0.988791	1.00925	0.966512	0.743273	0.482788	0.330905	0.27649		56.4519	-0.0552755	0	0.986879	54.2997	-0.0485896	0	0.990563	56.0776
P08151	0.999916	0.96503	0.666045	0.708831	0.769767	0.402557	0.68652	0.606576	0.0797076																																55.6165	-0.0298872	0	0.658193
P08195	0.999916	0.983345	1.01878	1.07704	1.03673	0.924396	0.897048	0.680537	0.470148	1.13804	0.999916	0.999795	1.00587	1.05274	1.05874	0.935099	0.880081	0.779068	0.586936	0.752849	0.999916	1.0489	1.01386	1.00309	1.05085	0.95696	0.85305	0.638222	0.457287	1.07881	0.999916	0.995045	1.03616	1.07277	1.04198	0.992529	0.822274	0.682762	0.517316	1.04721		-0.26435	0.762907	0.325875		-0.0473552	0.673917	0.884694
P08236	0.999916	1.26046	1.09623	0.972199	0.872658	0.958014	0.538278	0.497919	0.533814	1.81037	0.999916	0.849563	1.03328	0.787923	0.765029	0.813628	0.653189	0.451734	0.860479	1.45935	0.999916	0.95494	1.06423	1.05169	0.938671	0.803885	0.667034	0.579043	0.592894	1.14683	0.999916	0.784872	1.16331	0.986191	1.06874	0.694708	0.687047	0.454575	0.653848	2.11146		0.155815	1.5	0.338384		0.426816	1.5	0.0554955
P08237
P08238	0.999916	0.979947	1.00356	0.903906	0.465231	0.138536	0.0675182	0.0118936	0.0175699		0.999916	0.983553	0.985575	0.901873	0.486802	0.158447	0.0733691	0.00862898	0.018285		0.999916	0.963511	0.95756	0.891486	0.480142	0.168453	0.0629232	0.0106821	0.0134905	0.000949626	0.999916	0.997229	1.01424	0.908687	0.459284	0.163599	0.0607201	0.00549324	0.00876078	0.000516468	49.8566	-0.172901	0.0259408	0.998932	49.9926	-0.159987	0.0222888	0.998979	49.9716
P08240	0.999916	1.0669	0.942984	0.867391	0.532605	0.331663	0.162356	0.0324211	0.0305956		0.999916	1.03026	0.965996	0.88856	0.646869	0.30203	0.138304	0.0262637	0.0315486		0.999916	1.00475	0.961119	0.885036	0.6074	0.311237	0.16653	0.0500353	0.0125739		0.999916	1.03729	1.0189	0.938541	0.598905	0.275536	0.176518	0.0709152	0.0465541		50.8036	-0.0988228	0.00557437	0.992226	51.2114	-0.116016	0.0084217	0.99841	51.1344
P08243	0.999916	1.01086	1.03352	0.930393	0.80385	0.425437	0.144528	0.0118328	0.0538503		0.999916	0.944156	0.906704	0.844988	0.786724	0.487526	0.147367	0.0223046	0.0554992		0.999916	1.00501	0.979285	0.96301	0.7634	0.519069	0.09593	0.0127641	0.0570386		0.999916	1.02194	0.970058	1.01774	0.850057	0.588896	0.157429	0.0291914	0.037575		52.4019	-0.137883	0.0144155	0.996576	52.4833	-0.11033	0	0.979974	52.6326
P08397	0.999916	1.10968	1.21198	1.11178	1.01721	0.671551	0.944305	0.689372	0.658782	2.05452	0.999916	0.950206	0.863103	0.91837	0.951537	0.679087	0.78146	0.756623	0.851365	1.71606	0.999916	0.965446	0.964857	0.915614	0.906028	0.81793	0.709103	0.527218	0.554765	1.48951	0.999916	1.08735	1.23028	1.0502	1.11747	0.972531	0.877277	0.77147	0.708187	2.07571		0.120379	1.5	0.445203		0.179905	1.5	0.558295
P08559	0.999916	1.00901	0.914325	0.690853	0.373865	0.24471	0.149395	0.0468057	0.0278724	0.302583											0.999916	1.13142	1.10485	0.8077	0.17305	0.278477	0.0663194				0.999916	1.0438	0.945208	0.586394	0.304971	0.182014	0.0265382	0.040086	0.00837217		48.7421	-0.111751	0.128268	0.963394					47.3047
P08574	0.999916	1.21216	1.22316	1.25088	0.985798	0.893018	0.702426	0.399034	0.137697		0.999916	0.908783	0.905447	0.859518	0.779065	0.723476	0.582279	0.354851	0.13328		0.999916	0.866014	1.01001	0.80382	0.955461	0.821274	0.505667	0.177918	0.123331		0.999916	0.962358	0.933922	0.883443	0.819065	0.734768	0.550011	0.244161	0.121424		57.9367	-0.108339	0.0430269	0.867331	56.217	-0.0543025	0	0.957034	55.8728
P08575	0.999916	0.937367	0.998	0.997214	0.922195	0.696152	0.391223	0.129246	0.123716	0.117779	0.999916	1.00452	0.995985	1.00828	0.99283	0.818673	0.404425	0.163207	0.176932	0.109195	0.999916	0.987692	1.03837	1.02183	1.00349	0.827223	0.395873	0.142774	0.137515	0.170013	0.999916	0.992	1.02089	1.01381	0.990218	0.793381	0.394394	0.154723	0.128151	0.16938	54.712	-0.121737	0.0974567	0.994507	55.2636	-0.157649	0.133265	0.998052	55.2048
P08579	0.999916	1.08883	1.05504	1.09017	0.9985	1.05377	0.659871	0.449299	0.0687789		0.999916	1.03767	1.03384	1.02303	1.00889	0.791394	0.700312	0.443841	0.0541672		0.999916	1.00202	0.90381	1.00398	0.978912	0.88192	0.705454	0.43218	0.0992199		0.999916	0.85667	0.97368	1.01103	0.909066	0.805269	0.729959	0.434618	0.0846018	0.011544	58.1269	-0.124328	0	0.958364	57.8341	-0.0988458	0	0.974365	58.0602
P08621	0.999916	1.25959	1.05845	1.12101	0.964703	0.556502	0.181181	0.0519787	0.040063		0.999916	0.973242	0.964278	0.983486	0.871187	0.42421	0.140675	0.0429369	0.0411543		0.999916	0.965373	0.861969	0.992905	0.806322	0.471783	0.166576	0.0807739	0.0663524		0.999916	0.865425	0.916307	1.04021	0.917548	0.425815	0.130219	0.0336513	0.0617386		53.3872	-0.190006	0.0471059	0.954279	52.5833	-0.16733	0.0375197	0.998405	52.6743
P08648	0.999916	1.06662	0.837758	0.89015	0.807405	0.736782	0.516011	0.326679	0.288921		0.999916	1.22595	0.587737	0.501569	0.72178	0.258423	0.499596		0.150587		0.999916	0.558213	1.40386	1.23912	0.903718	0.566431	0.39051	0.214323	0.0891991	0.942367	0.999916	1.12446	0.908776	1.13066	0.949235	1.68907	0.724392	0.237332	0.177674		56.5241	-0.0489227	0.0214366	0.951446	50.1879	-0.0503436	0.202759	0.697181	53.5565
P08670	0.999916	1.58737	1.25152	1.26367	1.35188	1.19277	1.02395	0.299592	0.203217	0.00732871	0.999916	0.968702	0.817384	0.843272	0.749046	0.798028	0.728514	0.132151	0.100646	0.0227176	0.999916	0.763065	0.597295	0.760572	0.68282	0.856206	0.639672	0.134522	0.0728528	0.0217783	0.999916	0.651264	0.817155	0.881667	0.852717	0.942419	1.03662	0.159331	0.104691	0.0248434					56.4048	-0.0889475	0	0.884282	54.1675
P08708	0.999916	1.37504	1.39182	1.3441	1.21153	1.01593	0.789374	0.368116	0.0960004		0.999916	0.978672	0.982496	0.950505	0.899335	0.795491	0.566324	0.292533	0.0850563		0.999916	0.997283	0.900572	0.96714	0.898428	0.795482	0.591414	0.335746	0.0575449	0.00298506	0.999916	0.901674	1.06202	1.0186	0.899011	0.88019	0.63362	0.329584	0.0593563		58.0623	-0.165267	0.0685527	0.729451	56.492	-0.090314	0	0.995645	56.7138
P08729	0.999916	0.324788	0.152174	0.215689	0.139864	0.201325	0.216049	0.23947	0.0252417																																40.8263	-1.27286	0.169973	0.949474
P08754	0.999916	1.15857	1.14266	0.995244	1.16433	0.990954	0.327747				0.999916	1.08427	1.0737	0.944326	0.980288	0.95755	0.345496		0.0812674		0.999916	0.962027	1.12093	1.02827	1.12888	0.803663	0.254539		0.0959382		0.999916	1.16722	1.04332	1.10636	1.03241	0.895468	0.243002	0.0121312	0.016475						55.4165	-0.291787	0.0810657	0.983944	54.5414
P08758	0.999916	0.975629	0.959945	0.814905	0.288256	0.126099	0.0602421	0.00821353	0.0192024		0.999916	1.03041	0.968518	0.824533	0.323692	0.151998	0.0600125	0.00837109	0.0306772		0.999916	1.04586	0.978692	0.825555	0.335895	0.14276	0.0591305	0.00700557	0.0119888		0.999916	1.08634	1.01589	0.831459	0.311109	0.141558	0.0595832	0.0108173	0.012678		48.828	-0.178898	0.0342893	0.997064	49.0325	-0.166353	0.0372866	0.996613	49.0973
P08865	0.999916	1.15486	1.15598	1.11343	1.02642	0.762847	0.619323	0.315138	0.0389989		0.999916	0.967666	0.948225	0.91679	0.844908	0.721662	0.550164	0.285878	0.0270247		0.999916	0.960345	0.87197	0.896753	0.800921	0.730322	0.532274	0.254878	0.0192009		0.999916	0.890356	0.954124	0.916651	0.856515	0.739556	0.555544	0.287092	0.0222964	0.00245189	56.8392	-0.106611	0	0.939284	55.8709	-0.0807358	0	0.979481	55.5326
P08913																					0.999916	0.787477	0.503966		0.806263	0.678343	0.734957
P08962	0.999916	0.998645	0.959496	0.630722	0.983194	0.746556	0.795072	0.560652	0.748367	1.96238	0.999916	0.950485	1.11655	1.06611	1.03074	0.793968	0.71091	0.592319	0.696598	1.42508	0.999916	0.87424	0.76168	0.627211	0.822289	0.644078	0.796124	0.875118	0.381946	1.72778	0.999916	1.00083	0.995252	1.12868	0.904501	0.791873	0.73109	0.608424	0.608108	1.84465		0.144125	1.5	0.436614		0.424223	1.5	0.260082
P09001											0.999916	1.73223	0.384583	0.355574	0.70429				0.220871		0.999916	1.05526	1.65139		0.783331																				43.0263	-0.854082	0.416273	0.585358	50.3326
P09012	0.999916	1.13568	1.07986	1.08068	1.09561	1.04156	0.718298	0.556199	0.238539	0.060521	0.999916	0.942696	0.962461	0.946246	0.975155	0.824277	0.598804	0.504512	0.185242		0.999916	0.926494	0.871114	0.947233	0.8744	0.851203	0.61258	0.462543	0.196591	0.244221	0.999916	0.900513	1.01218	1.02663	1.09797	0.892325	0.663496	0.506773	0.226987	0.123916	59.3911	-0.0988642	0.019567	0.955609	58.1119	-0.0705751	0	0.976403	57.9388
P09104	0.999916	0.981954	1.00532	0.996347	0.963512	0.85003	0.656258	0.406335	0.120872		0.999916	0.976061	0.977843	1.00016	0.989444	0.868565	0.694807	0.472759	0.171414		0.999916	1.03748	0.963839	1.00715	0.997751	0.865229	0.67821	0.41264	0.153653	0.0149695	0.999916	1.03315	1.02016	1.01273	0.948967	0.806979	0.633837	0.425777	0.228891	0.257369	57.7071	-0.0921836	0	0.997963	58.416	-0.0866926	0	0.996079	57.9362
P09110	0.999916	1.01283	1.02496	1.04487	0.95499	0.745952	0.712493	0.417621	0.109821		0.999916	1.02581	0.932165	1.03328	1.02856	0.869302	0.615858	0.417253	0.126231		0.999916	0.989063	1.03784	1.03414	1.01817	0.896481	0.645493	0.430519	0.0915408		0.999916	1.02863	1.0998	1.03473	0.967371	0.912589	0.701377	0.513121	0.0933757		57.7356	-0.0849848	0	0.973152	57.6746	-0.0947951	0.00190127	0.983685	57.8283
P09132	0.999916	1.10591	1.08143	0.830168	0.459898	0.553263	0.219552	0.106498	0.0802559		0.999916	1.40177	1.41708	1.04237	0.555359	0.424716	0.12407		0.147516		0.999916	0.876842	1.09714	0.911497	0.577406	0.255943	0.243459		0.141089		0.999916	1.05016	1.19265	1.16223	0.653363	0.28166	0.259844	0.125806	0.0521632		51.6205	-0.0792842	0.0402852	0.937579	51.0993	-0.144554	0.159024	0.801607	50.5229
P09211	0.999916	0.893017	0.9234	0.902232	0.805135	0.537457	0.0293112	0.00300443	0.00955129		0.999916	0.953485	1.05641	0.990245	0.899755	0.515199	0.0365384	0.00165905	0.0177773		0.999916	0.968464	1.0264	0.972543	0.906115	0.519768	0.0401849	0.0107318	0.01506	0.0102329	0.999916	0.981269	0.973931	0.970698	0.888542	0.4955	0.0265152	0.0029618	0.00943311		52.7515	-0.16092	0	0.971592	52.9797	-0.221721	0	0.994682	53.0083
P09234	0.999916	1.20077	1.10181	1.08161	1.0569	0.90423	0.722946	0.639968	0.534183	0.95609	0.999916	0.907022	0.945659	0.90341	0.929063	0.805249	0.589928	0.591659	0.57156	1.12935	0.999916	0.954205	0.835604	0.956859	0.799578	0.7815	0.568784	0.489128	0.479194	0.909073	0.999916	0.910795	0.984659	1.03891	0.995234	0.84206	0.664218	0.596548	0.608169	1.74869		-0.148136	0.712883	0.635393		-0.0588238	0.726093	0.264771
P09326	0.999916	0.972571	0.959659	1.10708	0.967427	0.75611	0.841929	0.763863	0.47809	1.5164	0.999916	0.853968	0.886515	1.02539	0.892018	0.831729	0.66662	0.647729	0.567255	0.569364	0.999916	0.854548	0.978711	0.980441	1.01869	0.985387	0.844467	0.661748	0.50937	1.1292	0.999916	0.970201	1.00169	1.0709	1.04736	0.872841	0.650507	0.63272	0.498192	0.831088		0.438246	1.5	0.345259		-0.0363242	0.543174	0.853904
P09382											0.999916	1.1513	0.907345	0.962324	0.865187	0.784016	0.504091	0.418544	0.296012	0.522567	0.999916	0.761271	0.970373	0.837482	0.817768	0.269914	0.380257	0.410588	0.17225																56.6232	-0.0783941	0.394736	0.910293	50.3989
P09417	0.999916		0.831549	1.00843	0.753319				0.483537		0.999916	1.04385	1.00279	0.943332	0.807972	0.649705	0.601152	0.2629	0.038748		0.999916	0.90923	0.845496	0.785138	0.580336	0.459996	0.423658	0.188377	0.126952		0.999916	1.32491	1.07633	0.997133	1.03654	0.809728	0.441823	0.345754	0.145383		62.0772	-0.027557	0.215627	0.83844	55.6764	-0.0747863	0	0.968126	52.2374
P09429	0.999916	0.983233	1.03717	1.02913	0.875198	0.763322	0.553573	0.480858	0.527542	1.52104	0.999916	0.97684	0.94137	0.971377	0.897922	0.772647	0.545735	0.557965	0.524666	1.1745	0.999916	1.02043	1.0301	1.07273	0.843487	0.737956	0.575937	0.487642	0.478835	1.49706	0.999916	0.850691	0.981939	1.02256	0.868142	0.692264	0.515226	0.484856	0.489924	1.80486		-0.288624	0.769267	0.147442		-0.06899	0.707101	0.328998
P09488	0.999916	1.01289	1.00839	0.834511	0.611145	0.257006	0.0605525		0.0192648		0.999916	0.901301	0.837677	0.738332	0.509426	0.285757	0.0790346		0.0122557		0.999916	0.93667	0.899347	0.767422	0.607267	0.272144	0.0676839	0.0111023	0.00924475		0.999916	1.12154	1.08717	0.918668	0.585051	0.340207	0.0965446	0.0272895	0.0112728		50.7157	-0.123262	0	0.996631	49.7134	-0.0813417	0	0.987087	50.3994
P09493	0.999916	1.36747	1.45856	1.43082	0.697049	0.576642	0.288698	0.337787	0.192037		0.999916	0.503214	1.54115	1.14223	0.89274	0.509115	0.300951		0.00551204												0.999916	0.739091	0.650028	0.676287	0.703938	0.49811	0.542748	0.215904	0.102527	0.654633	53.1077	-0.125366	0.257712	0.720401	53.5441	-0.134303	0.0282653	0.66752
P09496	0.999916	0.993535	0.949172	1.01722	0.908553	0.716136	0.655743	0.711532	0.708756	2.98486	0.999916	0.968342	0.946028	0.940839	0.882802	0.732391	0.572375	0.714684	0.732773	1.94053	0.999916	0.96384	0.946191	0.977053	0.880636	0.784731	0.684205	0.734463	0.746742	2.90234	0.999916	0.945021	0.978238	1.08422	0.960942	0.800573	0.657947	0.751449	0.726805	3.29856		0.447799	1.5	0.395687		0.136886	1.5	0.454535
P09497	0.999916	1.02919	0.979148	0.931921	0.863111	0.865945	0.624976	0.698685	0.634654	3.07729	0.999916	1.00859	0.993721	0.939623	0.818068	0.754031	0.631837	0.723573	0.755357	1.87558	0.999916	1.06284	1.04832	1.08618	0.957864	0.864544	0.77075	0.815725	0.768816	3.33582	0.999916	1.05166	1.04371	1.08076	0.935773	0.795945	0.649403	0.674507	0.751689	3.11636		0.116229	1.5	0.331807		0.445523	1.5	0.540236
P09525																					0.999916	1.19918	1.22057	1.21594	0.497636	0.310729	0.118571		0.214588		0.999916	0.841012	0.903512	0.623384	0.521571	0.515654	0.233576	0.257177	0.155435										49.9974
P09543	0.999916	1.15524	1.11413	0.920988	0.601481	0.389324	0.195354	0.086112	0.0478836		0.999916	1.01538	0.961886	0.825141	0.541717	0.308103	0.175804	0.0719733	0.0938126		0.999916	0.967758	0.927249	0.809788	0.535615	0.308315	0.176076	0.0637789	0.0611664		0.999916	0.929375	0.967014	0.708069	0.440661	0.284981	0.16601	0.0423976	0.0661189		51.5333	-0.108691	0.0543738	0.969331	50.5554	-0.0993839	0.0665615	0.998159	50.5315
P09564	0.999916	0.350223	1.13741	1.27273	1.08674	0.679672	0.708922	0.843875	0.550284	0.846206	0.999916	0.945439	1.02736	1.08889	0.717469	0.843456	0.441334	0.288104			0.999916	1.37073	1.32468	1.74475	1.29513	1.68487	0.510081	0.377919	0.593185													-0.174755	0.724822	0.195137	55.8824	-0.0811364	0	0.89	56.1266
P09622	0.999916	0.93098	1.008	0.914423	0.777843	0.644561	0.576491	0.526494	0.468356	1.49264	0.999916	1.02042	0.975476	0.919676	0.86485	0.720425	0.675596	0.661911	0.642861	1.38648	0.999916	0.990612	1.02158	0.95983	0.844982	0.744539	0.63783	0.591028	0.577524	1.63522	0.999916	1.03315	0.992278	0.941157	0.857339	0.712264	0.625298	0.599088	0.568325	1.66077		-0.0732888	0.74428	0.135575		-0.0389152	0.821871	0.131576
P09651	0.999916	0.942229	0.846688	0.703459	0.331445	0.135187	0.0523921	0.0108332	0.0647128	0.00504667	0.999916	0.998565	0.807701	0.674908	0.332242	0.135369	0.0802153	0.0100945	0.0617937		0.999916	1.03131	0.935638	0.726952	0.354065	0.172819	0.0554256	0.0168666	0.0567989	0.00352757	0.999916	1.04764	0.825852	0.611832	0.327055	0.140575	0.0478405	0.00689114	0.0860382		48.4622	-0.109446	0.0102138	0.994302	48.2789	-0.102539	0.0157932	0.992974	48.8778
P09661	0.999916	1.08342	1.16291	1.15988	1.12368	0.794835	0.74704	0.427463	0.0639967		0.999916	0.946222	0.927102	0.950997	0.916316	0.831635	0.640431	0.397946	0.0809649		0.999916	0.960079	0.90515	0.95319	0.965879	0.883289	0.590802	0.379792	0.0721087	0.034815	0.999916	0.927417	1.02745	1.04474	0.974859	0.865501	0.661259	0.394862	0.132577	0.121025	58.0633	-0.113272	0	0.913803	57.4038	-0.0896251	0	0.980097	57.251
P09669	0.999916	1.07094	1.00699	0.977607	0.976317	0.66323	0.729926	0.611881	0.487474	0.0678083	0.999916	0.886189	0.842392	0.925297	0.912875	0.893357	0.635527	0.595469	0.614363		0.999916	0.983394	1.04014	1.01377	1.03366	0.916933	0.756291	0.601777	0.463454	0.157448	0.999916	1.0971	1.06147	1.0511	1.00996	0.932101	0.671366	0.585118	0.478144	0.0409991	60.1262	-0.0516911	0	0.908808	66.8364	-0.0214945	0	0.764893	61.0717
P09693	0.999916	0.96212	0.97712	0.895499	0.738541	0.5198	0.460619	0.330366	0.211931	0.173857	0.999916	1.02304	0.952531	0.921576	0.799538	0.629096	0.467874	0.394764	0.292621	0.0675044	0.999916	0.999511	0.919714	0.94022	0.853899	0.61938	0.463867	0.357794	0.180008	0.141739	0.999916	1.0888	0.99385	0.962864	0.818449	0.65023	0.475986	0.332275	0.256634	0.219122	54.3763	-0.0564387	0.130748	0.993038	56.0392	-0.0517619	0	0.985581	55.5294
P09874	0.999916	1.30652	1.29443	0.958504	0.489718	0.361057	0.226379	0.0886766	0.0682341	0.0266237	0.999916	1.03353	0.961667	0.636231	0.328613	0.278351	0.186292	0.0424279	0.0636555	0.0107657	0.999916	1.00864	0.863998	0.684033	0.356959	0.282395	0.198151	0.0383883	0.100516		0.999916	0.709276	0.834405	0.613427	0.361509	0.262506	0.186135	0.0377243	0.108797	0.00449771	50.8683	-0.125554	0.0872929	0.903898	48.7659	-0.0982101	0.0561022	0.982052	48.8963
P09884	0.999916	0.787824	0.900739	0.436434	0.383196	0.225865	0.0490665	0.0487162	0.0799468	0.349475	0.999916	1.27968	1.10546	0.617443	0.431722	0.276978	0.271775	0.120052	0.143614		0.999916	1.14354	0.711207	0.738961	0.493777	0.278159	0.22282		0.0692692		0.999916	1.05452	0.825907	0.654465	0.662946						47.2292	-0.0924228	0.133588	0.892708	48.7883	-0.125817	0.191078	0.914581	49.7735
P09960	0.999916	0.985777	1.02343	0.890738	0.713634	0.380586	0.128298	0.0464278	0.0359496		0.999916	1.01409	0.947446	0.841447	0.689237	0.377239	0.135033	0.0129766	0.031876		0.999916	0.930008	0.951508	0.827226	0.745519	0.377105	0.142837	0.0316968	0.0378894	0.0106428	0.999916	0.951583	0.949939	0.85803	0.70243	0.361304	0.129291	0.0398349	0.0266992		51.8208	-0.11721	0.00698666	0.997747	51.5656	-0.105596	0	0.994785	51.8085
P09972	0.999916	0.977386	0.980142	0.990451	0.990782	0.894538	0.743343	0.442413	0.0667213	0.00138891	0.999916	1.04476	1.03265	1.06302	1.07444	1.0086	0.800561	0.539354	0.0704291		0.999916	1.01788	1.00479	0.987807	1.03071	0.982285	0.764886	0.487439	0.0662417	0.00811209	0.999916	1.05348	1.0272	1.06545	1.06254	0.952062	0.764768	0.500955	0.0771977	0.00956722	58.2091	-0.119205	0	0.995442	59.0059	-0.140595	0	0.978313	58.6058
P0C024
P0C628	0.999916	0.826544	1.09641	0.818574	0.523002	0.325677	0.231574	0.0889355	0.0303383		0.999916	1.09365	0.747457	0.838693	0.544918	0.386306	0.108876	0.123946	0.0590412		0.999916	1.03481	0.952584	0.761094	0.561337	0.279338	0.175302	0.203333	0.0323135												50.7904	-0.0926779	0.0425083	0.956577	50.7061	-0.0768572	0	0.956184	50.4196
P0C7P3	0.999916	0.866236	0.987589	0.583921	0.480886	0.332269	0.339022	0.100975	0.0369107		0.999916	0.909695	0.874549	0.903368	1.05957	0.823489	0.798715	0.39242			0.999916	1.06819	1.14853	0.97885	1.25722	1.18837	0.628789	0.273922			0.999916	0.998375	0.879078	0.779064	1.01102	0.830238	0.565966	0.284532			50.0485	-0.060831	0	0.947284	58.2363	-0.110203	0	0.813133	56.1682
P0C7T5
P0C7X5	0.999916	1.33471	2.64662				1.56682				0.999916	1.27682	1.54301	1.74932		0.930583	1.21038				0.999916	0.985151	0.889238	0.640764	0.453236	0.273902	0.195163															0.764401	1.5	0.132968		0.548943	1.35832	0.2079	49.0656
P0C860
P0C870																					0.999916		2.13662		2.12847	1.07834			1.09952		0.999916	0.337407	1.70073	0.349874	0.822904	1.07945	0.370868
P0CAP2											0.999916	1.61772	1.3377	1.13911	1.16173	0.417666	0.427332		0.379902												0.999916	0.99698	1.29314	0.884656	0.516412	0.276913	0.285842		0.138676						52.559	-0.713994	0.403562	0.652188
P0CB38											0.999916	0.870999	1.45808	1.06985	1.04333	1.38084	0.61727	0.760953																												-0.355834	0.688914	0.325977
P0CG12	0.999916	0.836528	0.969859	0.869488	0.912604	0.720572	0.475185	0.243405	0.422397		0.999916	1.23016	1.09496	1.10698	1.14684	1.01153	0.608365	0.385758	0.19024		0.999916	0.945117	0.935088	1.04158	0.879428	0.769391	0.544604	0.326196	0.412978	0.129558	0.999916	0.990229	1.06941	1.01461	0.870168	0.771848	0.655547	0.492966	0.441121	0.38823	55.3131	-0.0954109	0.324002	0.890087	57.0834	-0.147079	0.224516	0.902845	56.8487
P0CG13	0.999916	1.1072	1.08656	0.406861	0.279084	0.237835	0.166429		0.192879																																46.8919	-1.04335	0.219057	0.979151
P0CG23											0.999916	1.11581	0.765638	0.428848	0.227429	0.168038	0.209256																												46.2253	-0.147162	0.188182	0.976823
P0CG39																															0.999916		2.38229	1.36544	0.820137	1.57808
P0DI82	0.999916		1.81215			0.75214	0.782862														0.999916	1.23299	0.999351	1.12935	0.96592						0.999916	1.19336		0.805183	0.603643							-0.294989	0.767501	0.105678
P0DMV9	0.999916	0.966887	0.931819	0.858031	0.686855	0.595125	0.354696	0.0996717	0.0404204		0.999916	0.990039	0.945408	0.900012	0.752643	0.594271	0.356198	0.133113	0.0380839		0.999916	1.02403	0.953316	0.90094	0.789207	0.613989	0.375416	0.129269	0.0357596		0.999916	0.980434	0.930693	0.900764	0.759109	0.58657	0.340446	0.117331	0.0301353		53.2296	-0.0745479	0	0.981752	53.6904	-0.0815392	0	0.993377	53.9958
P0DN79
P0DP25	0.999916	0.968919	0.885962	0.888589	0.85425	0.860589	0.819919	0.770831	0.764947	3.64754	0.999916	0.917575	0.925815	0.94089	0.872206	0.874928	0.79778	0.845253	0.923452	2.91635	0.999916	1.0695	1.09037	1.07308	0.888924	0.949628	0.929318	0.806542	0.786327	3.36098	0.999916	1.01308	1.00745	1.07686	0.949569	0.861695	0.842524	0.860557	0.824501	4.04928		0.133969	1.5	0.287381		0.450265	1.5	0.423794
P0DPB5																															0.999916	1.08223	1.35283	1.4375	0.924977	0.996597	0.933918	0.597191	0.553776	1.68326
P0DPB6	0.999916	0.942208	0.541546	0.696559	0.346825	0.472491	0.40326	0.212732	0.207912												0.999916	0.903291	0.871689	0.711387	0.606835	0.448851	0.346047	0.249053	0.226823		0.999916	0.856009	0.713415	0.941266	0.546788	0.719767	0.420174	0.265449	0.0436138		49.0995	-0.0452564	0.180547	0.862453					51.8499
P10109	0.999916	0.901154	0.958012	1.0145	0.842403	0.584606	0.278488	0.318811	0.391987	0.661526	0.999916	0.617179	0.803532	0.786815	0.805802	0.368661	0.561142	0.248874	0.364541		0.999916	1.11281	0.957132	0.913627	0.919531	0.804812	0.5647	0.188945	0.431736	0.204961	0.999916	0.860179	1.37168	1.34441	0.709756	0.578979	0.910468	0.735178			53.5285	-0.127004	0.418329	0.854538	54.3645	-0.0281835	0	0.674041	56.0701
P10114																					0.999916			1.09779
P10155	0.999916	1.19585	1.21269	1.16168	1.07457	0.902075	0.731499	0.567434	0.418217	0.501834	0.999916	1.036	0.971795	0.963184	0.893223	0.76754	0.640104	0.554524	0.497033	0.175057	0.999916	0.987078	0.881633	0.949339	0.907304	0.796847	0.586124	0.467443	0.462656	0.45537	0.999916	0.943581	1.03169	0.98563	0.872546	0.821883	0.628118	0.528014	0.477209	0.339103	60.635	-0.0813919	0.461711	0.849722	60.1366	-0.0434815	0	0.965358	58.9276
P10242																					0.999916	1.5176				0.696781			0.195548																				53.684
P10243	0.999916	0.946191	0.985957	0.860661	0.855536	0.776458	0.657966	0.541565	0.405192	0.48059											0.999916	1.06697	1.63745	1.20393	1.23007	1.04973	0.648236	0.813648	0.564398	1.09454	0.999916	1.00382	0.909895	1.12793	1.00254	0.861776	0.773677	0.544501	0.352298	0.245467	61.5493	-0.0345723	0.351849	0.964724
P10253	0.999916	0.933853	1.04036	1.0095	0.87538	0.831718	0.591952	0.442243	0.4199	0.358302	0.999916	1.01885	1.01881	0.898964	0.966603	0.816471	0.658059	0.403237	0.40825	0.362512	0.999916	1.03064	0.942345	0.896315	0.821122	0.677953	0.54195	0.447074	0.310586	0.575656	0.999916	1.09972	0.991553	1.08488	0.9201	0.774594	0.667131	0.544819	0.427944	0.607741	57.9931	-0.0667089	0.359737	0.979991	58.0201	-0.0738848	0.353332	0.977412	57.5698
P10301
P10321	0.999916	1.3304	1.5818	1.48766	1.33645	0.817664	0.5006	0.425029	0.460047		0.999916	1.25289	1.22107	1.32207	1.09814	0.746432	0.337058	0.346464	0.518321		0.999916	0.924087	0.779511	0.937027	0.835082	0.672413	0.55104	0.227311	0.311254	0.179588	0.999916	1.07477	0.839156	0.969399	0.735294	0.87237	0.6732	0.382985	0.206796	0.437297	54.1967	-0.369334	0.461728	0.529358	53.4109	-0.705992	0.400614	0.800829	56.0363
P10398	0.999916	0.664598	0.832997	0.684408	0.339435	0.149813			0.0130195		0.999916	0.881656	1.01099	0.695234	0.288037	0.0859354		0.0707928	0.231783		0.999916	0.935218	0.782873	0.793913	0.376879	0.345461			0.0757191		0.999916	1.72619	0.746964	0.574456	0.566332						47.9578	-0.0701194	0	0.897014	48.1868	-0.180112	0.129982	0.970809	49.6428
P10412	0.999916	2.21648	2.06885	2.53723	1.87485	0.770532	1.04547	0.467287	0.244235		0.999916	0.932724	0.941434	0.947661	0.782543	0.69821	0.430148	0.0288015	0.257373		0.999916	0.865256	0.760093	1.03895	0.699956	0.763708	0.479517	0.0742899	0.0403905	0.0668357	0.999916	0.681366	0.946548	1.0139	1.17902	0.910206	0.644619	0.1053	0.0620145		58.9526	-0.803448	0.244234	-0.0545978	54.4312	-0.0928531	0.106764	0.92726	54.8649
P10415	0.999916	0.848794	0.759259	0.731945	0.609408	0.720685	0.250216	0.178801	0.372551	0.576119	0.999916	0.801575	0.780194	0.634094	0.564681	0.293332	0.197239		0.0721413		0.999916	1.07569	1.20198	1.0346	0.819758	0.610256	0.527877	0.346237	0.30471	1.06274	0.999916	0.8974	0.972138	0.856334	0.653091	0.391534	0.254767	0.0868712	0.153412		53.0278	-0.0397855	0.342823	0.695282	49.4203	-0.054147	0	0.97125
P10515	0.999916	1.08565	1.0261	0.877322	0.498054	0.375024	0.179332	0.0400397	0.042408	0.0344818	0.999916	1.09627	0.970123	0.886756	0.524722	0.355768	0.201073	0.0688515	0.077355		0.999916	1.10209	1.00135	0.883944	0.536611	0.318656	0.156863	0.0379344	0.0367242		0.999916	0.965216	0.927202	0.777029	0.393933	0.319206	0.135211	0.0556524	0.0392653		50.8807	-0.100279	0.0289809	0.983915	50.8822	-0.100453	0.0656047	0.985635	50.7823
P10599	0.999916	0.946207	0.938487	0.97868	0.943553	0.904827	0.815493	0.747474	0.695123	3.03888	0.999916	0.915221	0.925599	0.96538	0.959813	0.915149	0.826085	0.846562	0.879593	2.37379	0.999916	0.925094	1.01924	0.996591	0.957736	0.858647	0.817834	0.740782	0.702754	2.47172	0.999916	1.03032	1.09486	1.1295	1.03748	0.916679	0.856405	0.811868	0.809587	3.35659		0.119401	1.5	0.348891		0.248628	1.5	0.553049
P10606	0.999916	0.941352	0.890727	0.949127	0.902242	0.761932	0.686267	0.584527	0.482977	0.625651	0.999916	0.955348	0.906961	0.942117	0.880083	0.789514	0.600492	0.616574	0.506658	0.287163	0.999916	1.01011	0.941347	0.982135	0.877679	0.784135	0.583082	0.529679	0.518976	0.777019	0.999916	1.09657	1.08277	1.06686	1.00358	0.95414	0.746682	0.617877	0.586346	1.13333		-0.0370392	0.532305	0.909407	61.3392	-0.0340671	0	0.962969
P10619	0.999916	1.07875	0.987677	1.08813	1.08505	0.871524	0.444954	0.334101	0.320883		0.999916	0.897292	1.05179	0.936689	1.14955	0.939149	0.69023	0.39497	0.188645		0.999916	1.16038	1.41647	1.4222	1.44709	1.02418	0.958981	0.562705	0.315685												55.4663	-0.175569	0.324573	0.975127	57.7621	-0.122538	0.163498	0.948024	59.3931
P10636	0.999916	0.85611	1.03887	0.837833	0.767526	0.735523	0.766814	0.383895	0.527111	1.25016	0.999916	1.33288	0.887154	1.32149	1.27988	0.937043	1.03163	0.747427	0.604867	1.39718	0.999916	1.01278	0.792082	0.595315	0.945544	0.961641	0.620727	0.753782	0.734636	2.59722	0.999916	1.0013	1.30792	1.11213	1.01349	0.553118	0.571285	0.576034	0.663334	0.658489		-0.24371	0.738504	0.178937		0.0978956	1.05995	0.00492381
P10644	0.999916	0.929655	0.965075	0.828457	0.61829	0.369033	0.135431	0.0466046	0.0467679	0.032624	0.999916	0.960256	0.897649	0.795471	0.577028	0.361524	0.133105	0.0321785	0.044888		0.999916	0.941963	0.888278	0.795653	0.614162	0.440985	0.126102	0.0388309	0.0530296	0.0180869	0.999916	1.00755	0.971892	0.831354	0.623708	0.437398	0.130774	0.023307	0.0246139		51.1834	-0.0945498	0.00445691	0.995354	50.7606	-0.0869498	0	0.994502	51.2044
P10746	0.999916	1.39123	1.2002	1.16562	0.963732	0.493874	0.301335		0.061287		0.999916	1.28889	0.830121	0.495917	0.576364	0.309511	0.28084		0.0369703																						53.3272	-0.158968	0.113549	0.849885	49.7369	-0.0697082	0.064167	0.857996
P10747	0.999916	0.535596	0.893299	0.83221	0.797832	0.866627	0.539457	0.232312	0.396873	0.66605	0.999916	1.04678	1.1574	1.08011	1.05064	0.656231	0.473205	0.650763	0.571247	0.419407	0.999916	1.10239	1.10925	1.06978	0.860804	1.04521	0.538035	0.429322	0.464936	0.231437	0.999916	0.942388	0.868867	0.897253	0.771218	0.810985	0.546412	0.350568	0.452082	0.621092	63.27	-0.0181675	0.167772	0.364256		-0.558079	0.528656	0.905433	56.0778
P10768	0.999916	0.992424	1.01167	1.01228	1.04722	0.810677	0.770435	0.3686	0.0292972		0.999916	0.984083	0.991105	1.01117	1.10117	0.979503	0.75887	0.392016	0.045688		0.999916	0.975884	1.00596	1.02662	1.08515	0.974197	0.802901	0.351254	0.0140254	0.0042096	0.999916	1.09783	1.04867	1.10591	1.07205	0.97432	0.782201	0.368031	0.0202367		57.8469	-0.127605	0	0.975735	58.1047	-0.147196	0	0.987101	58.0339
P10809	0.999916	0.922531	0.953311	0.967511	0.990229	0.925913	0.66861	0.223283	0.0487388	0.000699999	0.999916	0.970447	0.980054	0.996362	1.03406	0.993289	0.687631	0.240955	0.0371325	0.0106168	0.999916	0.993586	0.986243	0.990473	1.05587	0.995186	0.68633	0.242922	0.0464592	0.00631995	0.999916	1.00232	1.0011	1.0255	1.03649	0.956908	0.684405	0.251638	0.0560996	0.0265124	57.0302	-0.157573	0.00380944	0.993648	57.1987	-0.174972	0.0135664	0.997536	57.204
P11021	0.999916	0.9211	0.96415	0.958949	0.905981	0.759139	0.572494	0.320644	0.152666	0.102817	0.999916	0.967718	0.984353	1.00083	0.954955	0.813507	0.605289	0.358388	0.204776	0.0696241	0.999916	0.981218	0.991186	0.983184	0.986438	0.832584	0.58936	0.344776	0.183028	0.225095	0.999916	1.03123	1.061	1.04889	0.991532	0.836362	0.594204	0.374095	0.197761	0.13946	56.6271	-0.0762994	0.0319841	0.992575	57.2988	-0.0813632	0.0345264	0.997188	56.8274
P11117	0.999916	0.791794	0.961343	0.985302	1.12439	0.0417122	1.0138	0.90654	0.74024	1.33039	0.999916	0.994495	0.935571	1.1039	0.966148	1.14516	1.10354	1.00676	0.900932	1.74711	0.999916	0.851184	1.18162	1.17677	1.21978	0.977699	0.760222	0.901337	0.638729	0.991345	0.999916	0.994527	1.45535	1.30946	1.11268	1.02554	1.24378	1.09375	0.846775	1.67929		-0.201456	0.877279	0.0129853		0.253187	1.5	0.766865
P11142	0.999916	0.910134	0.875997	0.831954	0.705698	0.620945	0.465964	0.118321	0.0342536	0.000791304	0.999916	0.994448	0.947646	0.895522	0.761663	0.630664	0.490325	0.13672	0.0389732		0.999916	0.965354	0.942863	0.873266	0.801329	0.629989	0.474344	0.151129	0.0301917	0.000472076	0.999916	1.03266	0.969204	0.913036	0.788977	0.626092	0.47129	0.138305	0.0337959	0.00131788	53.7049	-0.0680749	0	0.959855	54.4362	-0.0768677	0	0.975632	54.4879
P11166	0.999916	0.9007	0.963589	0.923349	1.04629	1.09494	0.820767	0.746503	0.733907	2.9646	0.999916	1.04442	1.06609	1.05092	1.04	1.00869	0.984248	0.920587	0.846626	2.70584	0.999916	1.12529	1.03589	1.09529	1.01218	1.05003	0.897528	0.864384	0.769202	2.61084	0.999916	0.961177	0.974611	0.973124	1.02006	0.89197	0.804104	0.749124	0.742621	2.70224		0.447949	1.5	0.401518		0.188759	1.5	0.423647
P11169	0.999916	1.06727	1.57272	1.24338	1.1696	0.677318	1.07394	0.742779	0.676416	2.07196	0.999916	0.855757	0.959204	0.938643	0.871556	0.977775	0.733685	0.802231	0.847488	1.62119											0.999916	1.50893	1.59031	1.28515	1.37922	1.58696	1.11709	0.773384	0.861291	2.28477		0.0894787	1.5	0.274562		0.203565	1.5	0.630779
P11171	0.999916	1.0111	1.02885	1.07178	0.71414	0.336351	0.11767	0.0481526	0.156529	0.138624	0.999916	0.90552	0.996856	0.87405	0.730533	0.358247	0.107346	0.0379168	0.0395431		0.999916	0.9942	1.02383	0.978768	0.775154	0.40054	0.113015	0.0634499	0.0305821		0.999916	0.870087	0.907789	0.86285	0.617528	0.320099	0.143422	0.105166	0.0989581	0.131186	51.5559	-0.168724	0.111229	0.987791	51.7287	-0.121803	0.0048909	0.990582	52.1811
P11172	0.999916	1.00286	1.03744	0.928391	0.781689	0.564299	0.333356	0.122615	0.0903598	0.156075	0.999916	1.02191	1.06375	0.916601	0.769005	0.59158	0.304122	0.0894931	0.0818218		0.999916	1.0046	1.00283	0.924177	0.84837	0.607001	0.351022	0.164142	0.0957376	0.151663	0.999916	0.934825	0.992154	0.873005	0.75311	0.551048	0.324099	0.129319	0.0600454	0.0357923	53.4813	-0.0944044	0.091691	0.991809	53.5766	-0.093726	0.00292462	0.98949	54.0201
P11177	0.999916	1.05757	0.986738	0.78823	0.398609	0.158281	0.149711	0.126103	0.0575308	0.21007	0.999916	1.01728	0.797567	0.614159	0.312268	0.162968	0.0533488	0.0557542	0.0597792		0.999916	1.08123	0.940695	0.662297	0.363563	0.165333	0.0737832	0.0120171	0.0205437		0.999916	1.02411	0.946399	0.612318	0.343752	0.172124	0.0485708	0.0264069	0.0549054		49.1272	-0.15088	0.128795	0.989438	47.9141	-0.0999836	0.0320926	0.994577	48.6925
P11182											0.999916	0.873317	0.737158	0.78277	0.568339	0.215618	0.0764758	0.129839	0.0393311		0.999916	1.88455	1.70677	1.7689	1.46094	0.671751																			49.6714	-0.0745811	0	0.952904	53.1518
P11216	0.999916	0.945039	0.902627	0.882206	0.807364	0.656385	0.31243	0.0849498	0.0824833	0.0382709	0.999916	1.02021	0.957962	0.97636	0.995826	0.773123	0.38641	0.0961246	0.119021		0.999916	1.04966	1.08248	0.961253	0.936096	0.762157	0.285192	0.0889621	0.0532433		0.999916	1.14002	1.00727	0.992096	0.91218	0.695841	0.319277	0.0701819	0.0542121		53.9297	-0.0922528	0	0.981692	55.0191	-0.155516	0.0822182	0.99427	54.581
P11233	0.999916	0.981585	0.966027	0.957909	0.852295	0.682275	0.647003	0.528279	0.389396	0.16724	0.999916	1.14617	1.07809	1.03614	0.959233	0.875556	0.764008	0.706173	0.470453	0.0506262	0.999916	0.972899	0.982449	1.01117	0.991191	0.863757	0.680569	0.593305	0.399183	0.146237	0.999916	1.13673	0.973464	1.07422	1.10656	0.887286	0.773703	0.637569	0.46558	0.134263	58.9235	-0.0438167	0	0.981657	61.2013	-0.0722992	0	0.933671	60.1962
P11274	0.999916	1.50126	1.32571	1.05409	0.932478	0.452204	0.572758	0.224262	0.010649		0.999916	0.947207	0.69955								0.999916	1.51568	0.991541						0.138865		0.999916	0.447048	0.613623	0.543321	0.317959						54.9893	-0.089042	0	0.774339					60.3137
P11279	0.999916	0.94317	1.0477	0.998438	1.00735	0.92387	0.890085	0.723204	0.63091	2.01163	0.999916	0.956385	0.911827	0.987427	0.983555	0.901996	0.857339	0.797501	0.710734	2.0738	0.999916	1.03185	0.997662	0.991371	0.962633	0.889872	0.797293	0.72969	0.654467	2.21368	0.999916	0.995213	0.982307	0.97209	1.06483	0.945776	0.84142	0.705733	0.676288	2.36886		0.445284	1.5	0.603079		0.186956	1.5	0.592824
P11309																					0.999916	1.10308	0.966492	0.700979	0.724638	0.806811	0.477591	0.467042	0.371396																				57.6198
P11310	0.999916	0.982438	0.989241	0.975593	0.897981	0.763973	0.538333	0.205319	0.0412472	0.00512214	0.999916	1.00877	0.986496	0.984659	0.968925	0.800139	0.536831	0.169266	0.0236822		0.999916	0.979627	0.980663	0.939278	0.945515	0.803371	0.545934	0.170761	0.0294463	0.00804465	0.999916	1.00219	0.936815	0.884382	0.868032	0.769168	0.512857	0.171906	0.0318446	0.0205975	55.9119	-0.104061	0	0.995822	56.0096	-0.126854	0	0.997007	56.0409
P11387	0.999916	1.79377	1.8023	1.20216	0.565648	0.478579	0.248273	0.0638174	0.147935		0.999916	1.08925	1.04629	0.71673	0.3885	0.317501	0.186498	0.0465926	0.194612	0.00916927	0.999916	1.04047	0.835917	0.717603	0.465498	0.326617	0.211651	0.0246693	0.119222		0.999916	0.722775	0.924368	0.680125	0.432826	0.321471	0.248612	0.0456996	0.0738433		51.8998	-0.134342	0.141585	0.61497	49.4025	-0.109064	0.103582	0.965401	49.8048
P11388	0.999916	1.27119	1.2329	1.10836	0.668323	0.445832	0.296401	0.0770471	0.147002		0.999916	0.903874	0.852144	0.736286	0.442138	0.327921	0.216637	0.0786171	0.111437	0.00650513	0.999916	0.951049	0.925579	0.857317	0.614732	0.508356	0.401183	0.208076	0.159515	0.0153524	0.999916	0.876463	0.978706	0.885045	0.608853	0.40034	0.258914	0.081629	0.0771966		52.2898	-0.121358	0.132622	0.901215	49.8683	-0.0667993	0	0.990722	53.0483
P11413	0.999916	1.00536	1.03451	0.992443	0.887493	0.60262	0.305681	0.0176968	0.0205017	0.0139997	0.999916	0.975121	0.968717	0.961188	0.885873	0.708805	0.296164	0.018004	0.010527	0.00167849	0.999916	0.98302	1.01883	0.977214	0.906048	0.699461	0.308313	0.0129757	0.0148119	0.00216076	0.999916	1.03284	0.997795	0.966553	0.891667	0.692058	0.294408	0.00663316	0.0110023		53.8997	-0.129652	0	0.995631	54.3368	-0.147442	0	0.994767	54.3645
P11441	0.999916	0.961669	1.04244	0.814936	0.649718	0.610074	0.383603	0.327977	0.161871		0.999916	1.00594	0.955395	0.871975	0.68326	0.59348	0.401078	0.40933	0.216924		0.999916	1.06613	0.991749	0.950599	0.678956	0.657016	0.523429	0.415383	0.229126	0.0339343	0.999916	1.01016	1.05165	0.975668	0.813649	0.781852	0.615182	0.503734	0.305844		54.1109	-0.0537555	0.0386469	0.971534	54.5355	-0.0513137	0.154571	0.983412	55.9527
P11488																															0.999916	0.997727	1.00985	1.17954	0.795872	0.636261	0.685807	0.524021	0.289316
P11498	0.999916	1.02156	0.805653	0.78614	0.434132	0.262907	0.136405	0.107771	0.0989099		0.999916	1.05875	1.13356	1.04105	0.531608	0.376289	0.0752345	0.100805	0.176908		0.999916	0.858217	0.703342	0.515755	0.46504	0.170982	0.240737	0.0840312	0.031008		0.999916	0.902581	0.845845	0.681122	0.467213	0.258965	0.115251		0.0864275		49.5062	-0.0888546	0.0676371	0.985562	50.75	-0.154403	0.13465	0.959421	47.7947
P11586	0.999916	0.968615	0.938046	0.843243	0.448617	0.135678	0.0378366	0.00763015	0.0121357	0.00962928	0.999916	0.979593	0.907382	0.827833	0.443081	0.115133	0.0326734	0.00929512	0.0192629	0.00838519	0.999916	0.996646	0.931356	0.855215	0.472567	0.1385	0.0438849	0.0124429	0.0171922	0.0117675	0.999916	0.99064	0.9261	0.835352	0.438166	0.117362	0.0422236	0.0110134	0.0180281	0.00787539	49.6318	-0.145177	0.00382317	0.998635	49.5055	-0.142818	0.00213927	0.996992	49.7727
P11717	0.999916	0.972524	0.966967	1.02741	0.959535	0.847544	0.659676	0.425372	0.224998	0.210741	0.999916	1.01407	1.01838	0.981215	0.995121	0.88038	0.678022	0.457521	0.292702	0.158407	0.999916	1.00545	1.03968	1.02125	0.992472	0.885878	0.662149	0.421976	0.244106	0.29216	0.999916	0.975141	0.993884	0.974908	0.941572	0.841453	0.612651	0.429385	0.239838	0.165856	57.8515	-0.0832642	0.168145	0.995629	58.5057	-0.0777259	0.132068	0.996554	57.7242
P11766	0.999916	0.98654	0.966575	0.992074	0.956199	0.866248	0.778438	0.545373	0.170559	0.0255483	0.999916	1.00397	0.98953	1.04732	1.06201	0.916296	0.780408	0.622759	0.233936		0.999916	1.00304	1.02446	0.993932	1.05948	0.932725	0.770406	0.566138	0.213978	0.00335646	0.999916	1.03941	1.02377	1.04452	1.03632	0.90787	0.773674	0.589042	0.220762		59.0531	-0.0965019	0	0.991685	59.8921	-0.0913458	0	0.978447	59.3703
P11831											0.999916	1.18188	1.43424		0.6655	0.605872					0.999916	0.905468	0.934659	0.804764	0.619447	0.531214			0.0486757																	-0.348664	0.605869	0.544257	52.4917
P11908	0.999916	0.980319	1.00937	1.01102	0.952797	0.833795	0.570936	0.372116	0.0378016		0.999916	0.989538	1.01965	1.00956	1.01203	0.760431	0.55002	0.364813	0.0147245		0.999916	0.994602	1.00328	0.986593	0.960938	0.770155	0.56978	0.384099	0.0307383	0.0245689	0.999916	1.05394	1.12649	1.06955	1.03857	0.853521	0.65264	0.439042	0.0690374		56.9427	-0.099225	0	0.990623	56.6209	-0.0976832	0	0.980508	56.7756
P11912	0.999916	1.24416	1.61972	1.41209	1.9806	1.11627	0.834118														0.999916	0.787705	1.14839	0.953445	0.867082	0.539236	0.146124		0.0578069		0.999916	0.461115	1.03436	0.375113	0.57135	0.746043					56.3618	-1.10898	0	-0.726083					53.112
P11940	0.999916	1.05266	1.02552	0.955976	0.69199	0.358519	0.130481	0.0761704	0.0458538		0.999916	0.971496	0.956811	0.921123	0.613304	0.340608	0.116642	0.030249	0.030636		0.999916	0.997045	0.961605	0.893441	0.601714	0.315181	0.0809009	0.0293141	0.0300055	0.0143639	0.999916	0.952141	0.978413	0.879198	0.623265	0.299401	0.0681838	0.024368	0.0241722	0.00316217	51.6805	-0.129274	0.0437945	0.996759	51.2423	-0.113649	0.00297	0.997316	50.9869
P12004	0.999916	0.960508	0.979018	0.914202	0.944771	0.771514	0.532569	0.299106	0.0521777	0.0591236	0.999916	0.953591	0.952538	0.91562	0.981202	0.820072	0.522597	0.299754	0.0747909		0.999916	0.952627	0.943901	0.880415	0.976493	0.855791	0.526066	0.298589	0.0515919	0.0301443	0.999916	0.988011	0.947048	0.883972	0.94241	0.826945	0.496802	0.287721	0.0635744	0.0263241	56.2831	-0.0914209	0	0.992411	56.4574	-0.0996855	0	0.98703	56.5275
P12074	0.999916	1.47573	1.02138	1.16602	0.77373	0.591363	0.275502	0.19459	0.153346		0.999916	0.961822	0.920465	0.841928	0.661319	0.508366	0.0842808	0.0989028	0.134529		0.999916	1.13411	1.03886	0.987009	0.549928	0.708181	0.330064	0.0778182	0.0604152		0.999916	1.13808	0.753706	1.02221	0.973808	0.486761	0.0910625	0.0741466	0.0664234		53.5	-0.117582	0.149569	0.844591	51.8422	-0.0901799	0.0379699	0.968889	53.5087
P12081	0.999916	0.994687	0.944499	0.894336	0.712387	0.569203	0.287131	0.00991487	0.0173439		0.999916	1.02162	1.0024	0.928934	0.748699	0.561795	0.282399	0.0120786	0.0415857		0.999916	1.08916	1.03399	0.98176	0.828734	0.635434	0.3415	0.0329836	0.0262926		0.999916	1.07826	0.986545	0.920828	0.796709	0.54949	0.306045	0.0185335	0.0115319	0.00622856	52.9676	-0.0941419	0	0.982365	53.1682	-0.102549	0	0.989084	54.0489
P12235	0.999916	1.13914	1.10837	1.01942	0.781167	0.815034	0.526539	0.259968	0.2014	0.0644158	0.999916	0.879614	0.990463	0.92155	0.760615	0.673739	0.428411	0.335292	0.113585	0.147345	0.999916	1.07244	1.05326	0.850787	0.937967	0.700785	0.488267	0.378866	0.106684	0.26628	0.999916	0.948388	1.0299	0.971556	0.887151	0.714488	0.427517	0.162288	0.155849		56.2395	-0.0799589	0.0423009	0.958344	55.1795	-0.0605447	0.0285703	0.978297	55.8934
P12236	0.999916	1.17467	1.28685	1.20352	1.02133	0.742286	0.561817	0.409788	0.279164	0.429379	0.999916	1.0098	0.953593	0.937054	0.846633	0.685289	0.452293	0.356423	0.226061	0.0953016	0.999916	0.982059	0.960387	0.954223	0.869788	0.71625	0.484256	0.34923	0.26078	0.277096	0.999916	0.868003	1.06311	0.965646	0.865365	0.719564	0.532193	0.386776	0.263603	0.304238	56.3245	-0.100054	0.364392	0.859174	55.923	-0.0611273	0.03562	0.995424	55.8322
P12268	0.999916	0.996233	0.952509	0.846472	0.7807	0.641692	0.507932	0.299795	0.0304249	0.00280907	0.999916	1.00404	0.968908	0.885753	0.813563	0.718582	0.566512	0.352357	0.0194444	0.00264892	0.999916	0.950528	0.940902	0.82808	0.794613	0.670714	0.52762	0.325426	0.0380995		0.999916	0.969196	0.957515	0.897989	0.802656	0.688609	0.506416	0.307337	0.0296809	0.000212844	54.9719	-0.0681219	0	0.978134	56.0105	-0.0757687	0	0.974268	55.353
P12270	0.999916	0.979066	0.958024	0.860075	0.372406	0.284104	0.192986	0.0940808	0.0885162	0.0668693	0.999916	0.999978	0.979792	0.861286	0.410998	0.270641	0.168839	0.0523388	0.0774722	0.0362167	0.999916	1.03333	0.994272	0.817282	0.368066	0.305029	0.155693	0.0791211	0.0661637	0.0534346	0.999916	0.999206	0.997643	0.831225	0.362607	0.294311	0.185421	0.0740365	0.069705	0.0482902	49.579	-0.126283	0.106935	0.986283	49.8358	-0.120705	0.0705353	0.990568	49.5769
P12429											0.999916	1.35792	1.56479	0.918249	1.02454	1.33317	1.32201	0.690943																											59.1899	-1.05599	0	-0.151368
P12544																															0.999916		1.43649	1.15378	0.48481	1.127	0.467696		0.241474
P12694	0.999916	0.809007	0.937194	1.04966	0.725548	0.367092	0.0505415		0.0324728		0.999916	1.1164	0.890053	0.842003	0.542736	0.456838	0.110582	0.046422	0.0390997		0.999916	0.983341	1.06323	0.926161	0.843589	0.274057	0.0682992	0.0190941	0.0345966		0.999916	1.04854	1.10042	0.811463	0.728372	0.34433		0.0411186	0.0189537		51.8424	-0.156331	0.0102886	0.957116	51.1303	-0.0888863	0	0.971685	51.8232
P12814	0.999916	0.974124	1.0089	1.02061	1.01886	0.874466	0.831925	0.392484	0.0301316	0.00885011	0.999916	0.992705	1.02085	1.04496	1.05621	0.988689	0.84614	0.462582	0.0614066	0.00855777	0.999916	1.01825	1.02318	1.05571	1.04367	0.9679	0.834815	0.430998	0.0431413	0.00361976	0.999916	1.05417	1.05719	1.09936	1.08602	1.01455	0.867962	0.439782	0.0687029	0.00277095	58.2551	-0.156049	0	0.991638	58.7085	-0.159256	0	0.995959	58.4994
P12829	0.999916	1.05687	0.958247	0.845659	0.699421	0.542662	0.429199	0.487796	0.368268	1.24711	0.999916	0.940343	0.937353	0.976838	0.684068	0.445734	0.487092	0.425419	0.472612	0.99561	0.999916	0.947659	1.04198	0.904178	0.600345	0.745241	0.308166	0.39514	0.528166	0.752699	0.999916	0.970936	1.08335	1.11688	0.701467	0.552721	0.359877	0.460813	0.516429	1.48785		-0.0777164	0.619065	0.360138		-0.545552	0.565294	0.591688
P12931
P12955	0.999916	0.968162	1.01923	0.993029	0.922896	0.808527	0.520232	0.174762	0.0449361		0.999916	1.00688	1.07961	1.02911	1.04349	0.930699	0.484386	0.19977	0.0351627	0.0138032	0.999916	0.994253	0.936676	0.956923	0.954959	0.827278	0.514022	0.173246	0.057085		0.999916	0.958341	0.996705	0.956968	0.946372	0.855447	0.433504	0.173524	0.0517428		55.9452	-0.120001	0	0.996324	56.1102	-0.164247	0.0295569	0.991897	55.9893
P12956	0.999916	1.2508	1.32466	0.706822	0.313684	0.252848	0.153963	0.0232259	0.0661785	0.0125246	0.999916	1.01839	1.07764	0.599302	0.247609	0.217104	0.114557	0.0160115	0.0560967	0.00660492	0.999916	0.989103	0.94122	0.604778	0.253377	0.22833	0.132643	0.0162766	0.0397993	0.0140232	0.999916	0.749786	0.8436	0.529548	0.22312	0.183245	0.100886	0.0155904	0.0334966	0.000858412	48.7474	-0.171216	0.0888003	0.908987	47.9621	-0.159285	0.0705139	0.976465	48.0568
P13010	0.999916	1.275	1.18971	0.440093	0.266384	0.236756	0.133537	0.0156176	0.0294697	0.00315333	0.999916	1.00509	0.924836	0.333112	0.199076	0.188599	0.11001	0.00858381	0.025087	0.00135741	0.999916	0.985646	0.786262	0.314829	0.213514	0.205935	0.109484	0.0189633	0.0244072	0.00214779	0.999916	0.755086	0.704197	0.313585	0.18432	0.177201	0.0991916	0.0147683	0.0299157	0.00338453	46.9243	-0.827812	0.114148	0.92111	46.3007	-0.211301	0.0788618	0.978011	46.053
P13051	0.999916	0.789777	1.11187	0.997571	0.267566	0.230331	0.214872	0.0849844	0.110983		0.999916	1.20332	1.33118	0.929976	0.670988	0.128089	0.0908549		0.215614		0.999916	0.857533	0.907611	0.642548	0.226946				0.0578363		0.999916	0.98656	1.05839	0.597424	0.432457	0.141013			0.0429424		49.3087	-0.474603	0.160149	0.950797	50.1625	-1.067	0.144852	0.905021	47.8418
P13073	0.999916	0.963892	0.967485	0.973649	0.932908	0.767782	0.679015	0.61346	0.595087	2.06643	0.999916	0.985	0.96682	0.989357	0.974459	0.885313	0.722122	0.697672	0.745132	1.56057	0.999916	1.01912	1.05019	1.04292	0.988748	0.88992	0.761215	0.641294	0.583389	1.81152	0.999916	1.01662	1.0038	1.05138	1.02732	0.883288	0.723729	0.684973	0.686584	2.26635		0.132738	1.5	0.430496		0.212998	1.5	0.517077
P13284											0.999916	2.23708	0.145041	1.00118	0.639949	0.286384	0.207583		0.24096																										50.9262	-0.0851104	0.169672	0.352364
P13473	0.999916	0.944673	0.985525	0.960701	0.993932	0.907501	0.828257	0.762258	0.685611	2.84842	0.999916	0.969855	0.951427	1.07192	1.06532	0.939395	0.861036	0.913137	0.825388	2.22641	0.999916	0.962443	1.05881	0.935809	0.895757	0.891242	0.807699	0.730542	0.573148	2.32416	0.999916	0.968172	1.00926	1.05915	1.08325	0.960729	0.865953	0.765456	0.701101	2.67337		0.146378	1.5	0.393359		0.150527	1.5	0.557274
P13489	0.999916	0.961989	0.969816	0.928218	0.847652	0.492853	0.154628	0.0437187	0.0221542		0.999916	1.01864	1.01044	0.993903	0.888976	0.536012	0.130309	0.0398693	0.03088	0.00501892	0.999916	0.98864	0.988526	0.981078	0.880065	0.525988	0.125664	0.0350959	0.02161	0.00540423	0.999916	1.02119	1.0215	0.985068	0.834104	0.534056	0.165475	0.0664076	0.0242032		52.8817	-0.136602	0.000788792	0.996765	53.1433	-0.168328	0.0124181	0.999288	53.0739
P13591
P13598	0.999916	1.02925	1.06548	1.15635	1.07695	0.632387	0.904181	0.786618	0.742602	2.48571	0.999916	0.955849	0.97954	1.04565	1.04794	0.985232	0.835678	0.802393	0.798648	1.47336	0.999916	0.963699	1.06453	1.05899	0.978995	0.95016	0.775005	0.669766	0.623031	1.62208	0.999916	1.11486	1.11778	1.19177	1.20777	1.07982	0.933636	0.74427	0.780742	2.30127		0.113942	1.5	0.411937		0.428519	1.5	0.663069
P13612	0.999916	0.911572	1.04559	0.968365	0.905517	0.853067	0.595045	0.418105	0.357308	0.845023	0.999916	0.997103	1.00469	0.940817	0.920489	0.79863	0.566213	0.430993	0.369223	0.212702	0.999916	1.00668	1.00032	0.976831	0.979708	0.833917	0.594955	0.438389	0.321809	0.438496	0.999916	0.933761	0.981218	0.96234	0.897816	0.720116	0.537403	0.424837	0.315058	0.475572		-0.108205	0.541121	0.702624	57.7752	-0.0601609	0.201859	0.990351	57.325
P13637	0.999916	1.11101	0.801051	0.791759	1.01697	0.73322	0.31137	0.123672	0.041014		0.999916	0.84218	0.785902	0.974993	0.88724	0.770738	0.644983		0.0620188		0.999916	0.859555	0.888175	0.888501	0.925757	0.726354	0.443966	0.131195	0.0294886		0.999916	0.986664	1.00238	0.920006	0.819993	0.633437	0.464049	0.116829			54.657	-0.151721	0.0427054	0.924017	56.8724	-0.0858004	0	0.868474	55.1569
P13639	0.999916	0.919481	0.956845	0.964247	0.952515	0.927857	0.699066	0.343782	0.0193601	0.00296249	0.999916	0.984736	1.01663	1.03084	1.06367	0.96143	0.764538	0.415641	0.0296301	0.001754	0.999916	0.976099	1.00735	1.0145	1.07036	0.95264	0.744378	0.396623	0.0143812	0.000496587	0.999916	1.019	0.98919	0.998668	1.03993	0.932812	0.702983	0.390365	0.0220781	0.000268666	57.5742	-0.135109	0	0.990556	58.1948	-0.145508	0	0.994161	58.0143
P13645	0.999916	0.294758	0.211493	0.243212	0.199403	0.138875	0.2258	0.559347	0.0515811	0.0725811	0.999916	6.86297	0.633549	2.80897	10.7378	1.43897	0.403048	0.489178	2.06409	5.11846	0.999916	1.62732	2.59439	4.05408	1.03499	0.805273	2.3345	0.818588	0.200869	1.07372	0.999916	0.785436	0.486916	1.33834	0.584137	0.383051	0.604365	0.183878	0.857802	10.0769	40.7374	-1.21052	0.212786	0.76151		0.0638773	1.5	-0.402798
P13667	0.999916	0.962739	0.97779	0.961195	0.782246	0.511173	0.283138	0.171904	0.161017	0.131832	0.999916	0.982938	1.0017	0.996633	0.826974	0.550543	0.29473	0.189695	0.200593	0.0478419	0.999916	1.03364	1.01847	0.994782	0.825254	0.578278	0.300315	0.205025	0.167141	0.193191	0.999916	1.04363	1.00539	1.00459	0.824859	0.549023	0.27769	0.180949	0.156502	0.126139	53.0516	-0.10067	0.131525	0.998306	53.5498	-0.102728	0.112587	0.991806	53.5657
P13674	0.999916	1.01227	1.03914	1.01276	0.803164	0.521403	0.25375	0.137486	0.137469	0.0643767	0.999916	1.03418	0.997232	0.969383	0.815019	0.517866	0.259356	0.131113	0.131137	0.028475	0.999916	1.01355	0.92777	0.954529	0.748891	0.510667	0.26921	0.150328	0.127386	0.0662538	0.999916	1.03114	1.05214	1.00377	0.809152	0.551111	0.281638	0.135917	0.13934	0.0195794	53.1399	-0.114999	0.0919893	0.99553	53.2046	-0.107876	0.06483	0.996549	52.9856
P13693	0.999916	1.08337	1.18261	1.14057	0.961966	0.61017	0.343024	0.154418	0.107821	0.0564116	0.999916	0.965128	0.912677	0.988557	0.820564	0.66371	0.296528	0.153478	0.0725025	0.0415851	0.999916	0.916233	0.887454	0.871767	0.835161	0.657077	0.308199	0.129743	0.107936	0.0715189	0.999916	0.96028	0.966898	0.892945	0.797618	0.611713	0.275904	0.154923	0.101134	0.00578863	54.2439	-0.130914	0.0863444	0.963596	54.1404	-0.102022	0.0273812	0.990929	54.0324
P13716	0.999916	1.06316	1.10554	0.987422	1.0897	0.877206	0.880944	0.800717	0.64557	2.25354	0.999916	0.995064	0.91369	0.870321	1.00605	0.820464	0.70338	0.679489	0.767882	1.39378	0.999916	1.02528	0.984135	0.976274	0.970341	0.936457	0.685541	0.685258	0.677727	1.73439	0.999916	1.02508	0.915503	0.944248	0.904938	0.813848	0.831138	0.709894	0.731243	2.24241		0.142933	1.5	0.489226		-0.0430101	0.891655	0.0453956
P13747											0.999916	0.733825	0.981549	1.01564	0.31652	0.296466	0.224389																												49.6461	-0.933864	0.260428	0.906333
P13796	0.999916	0.881866	0.930822	0.934479	1.04621	1.00764	0.840714	0.343288	0.168158	0.127581	0.999916	0.984319	1.04342	1.02408	1.14165	1.0548	0.898103	0.395565	0.175546	0.0900835	0.999916	1.01746	1.02052	0.98397	1.12753	1.04099	0.858488	0.35424	0.169131	0.173667	0.999916	0.986194	1.0005	0.989481	1.10918	1.00417	0.808853	0.351949	0.174371	0.114667	58.0185	-0.19014	0.141561	0.978281	58.4499	-0.201864	0.124114	0.97969	58.0823
P13797											0.999916	0.65383	0.850829	0.361909		0.736527	0.810232																													-0.519058	0.682666	0.356843
P13798	0.999916	0.920219	1.0122	0.980232	0.969959	0.916208	0.847154	0.782278	0.687774	1.71114	0.999916	0.970867	0.970095	1.00529	1.00628	0.958182	0.841061	0.826353	0.832584	1.16604	0.999916	1.02001	1.03942	1.05039	1.05256	0.951692	0.846073	0.783532	0.720046	1.41811	0.999916	0.99807	1.01083	0.99812	1.0127	0.916318	0.824909	0.734056	0.726927	1.38283		0.443901	1.5	0.667431		-0.0984639	0.916509	0.121169
P13804	0.999916	0.940461	0.946003	0.986299	0.854051	0.609064	0.33992	0.211865	0.125626		0.999916	1.06138	1.03689	0.999071	0.941885	0.739028	0.354986	0.262892	0.194566		0.999916	0.963177	0.999002	0.949971	0.934903	0.731442	0.323377	0.241755	0.111995		0.999916	1.01496	0.972154	1.00643	0.874721	0.701185	0.37526	0.255029	0.0900302		54.1349	-0.0966639	0.103106	0.993674	54.7407	-0.135148	0.204887	0.993676	54.688
P13807	0.999916	0.888158	0.976713	0.891791	0.739531	0.623291	0.540476	0.0663704	0.105835		0.999916	1.02764	0.875818	0.895784	0.868371	0.710087	0.408413	0.189849	0.158694		0.999916	1.01272	1.1188	0.944422	0.85466	0.784453	0.606524	0.0795997	0.0667104		0.999916	1.04164	1.11034	1.05335	0.901592	0.945136	0.530006	0.179799	0.0611564		54.4019	-0.0727969	0	0.935357	54.954	-0.0850504	0.0612285	0.974015	55.9835
P13861	0.999916	1.08138	0.997827	0.813361	0.657727	0.585701	0.330871	0.122469	0.0429847	0.123569	0.999916	0.860846	0.999516	0.776793	0.636593	0.564087	0.324039	0.138626	0.131409		0.999916	0.933202	0.923331	0.812976	0.663077	0.55237	0.254032	0.100761	0.105198		0.999916	0.929179	0.893601	0.901585	0.700757	0.524796	0.279419	0.0756002	0.0815137		53.007	-0.0715954	0.0162472	0.974982	52.7206	-0.060801	0	0.964673	52.4683
P13984	0.999916	1.10236	1.07278	0.970065	0.698322	0.521962	0.276255	0.0424818	0.0484733		0.999916	0.987341	0.94254	0.923739	0.711475	0.517014	0.246488	0.0711921	0.104218		0.999916	0.941553	0.871892	0.844688	0.600749	0.464453	0.217181	0.0469703	0.0494137		0.999916	0.886824	0.979453	0.913657	0.724012	0.462035	0.224438	0.041646	0.0635836		52.9109	-0.0996114	0	0.97894	52.7242	-0.0912281	0.0237531	0.992327	51.5944
P13987	0.999916	1.18139	1.14524	1.19643	1.14776	1.01442	1.06837	0.984251	0.756804	3.12418	0.999916	1.04004	0.928451	1.05896	0.928277	0.94246	0.751814	0.798467	0.749239	1.52134	0.999916	1.01446	1.05175	1.04841	1.13056	1.20419	1.02917	0.78005	0.696664	1.41331												0.126264	1.5	0.254767		0.440031	1.5	0.58824
P13995	0.999916	1.06338	0.984859	0.976208	0.983274	0.81645	0.453753	0.194755	0.0786481	0.0194093	0.999916	1.02295	0.999806	0.969054	0.963497	0.764258	0.392375	0.167336	0.0654999		0.999916	0.968194	0.944654	0.885273	0.786104	0.728236	0.428583	0.133779	0.0408988		0.999916	0.996121	0.990067	0.966818	0.919144	0.678342	0.44447	0.177923	0.0271434	0.0225793	55.7255	-0.127041	0.0316108	0.996381	55.1602	-0.129501	0.0495267	0.998869	54.746
P14060											0.999916	0.774691	1.27828	0.787349	0.544871	0.650475	0.530268	0.550568	0.729395	2.74969	0.999916	1.24861	1.33042	1.04124	1.21591	0.971281	0.796712	0.717675	0.757912	2.06724																0.142714	1.5	0.337089
P14151	0.999916	1.05473	1.03242	0.922629	0.964344	0.927606	0.766072	0.654397	0.578949	2.41799	0.999916	1.1241	0.934082	0.974456	1.01777	0.923679	0.82258	0.638438	0.719658	1.73484	0.999916	0.962257	1.01255	0.981401	0.992488	0.86909	0.782693	0.587782	0.603589	2.10211	0.999916	1.13449	1.0498	1.10038	1.00554	0.969346	0.850644	0.76193	0.678743	2.78981		0.136016	1.5	0.431251		0.444318	1.5	0.599424
P14174	0.999916	0.899108	0.916335	0.85852	0.901711	0.743405	0.731268	0.672505	0.500164	1.16656	0.999916	0.882223	0.992524	0.969125	1.02596	0.897223	0.798846	0.773094	0.622097	1.05292	0.999916	0.940339	1.00568	0.999485	0.983911	0.987479	0.810971	0.770706	0.566433	1.3197	0.999916	0.888111	1.05553	0.956422	0.93527	0.85355	0.712098	0.720873	0.511599	1.1896		-0.0185304	0.770416	0.169699		-0.222183	0.81174	0.331027
P14209	0.999916	0.849087	1.10463	0.862249	0.840687	0.852556	0.763592	0.643557	0.991187	7.79777	0.999916	0.922902	1.1126	0.834124	0.871669	0.999581	0.622761	0.662886	1.36456	6.80823	0.999916	0.958771	0.900971	0.979432	0.701727	0.708626	0.575871	0.405468	0.763828	5.18597	0.999916	0.943714	1.14209	0.950954	1.02377	0.728673	0.340202	0.696325	1.09231	9.06491		0.456211	1.5	0.0761452		0.476382	1.5	0.0949037
P14314	0.999916	0.963749	0.945709	0.991385	0.91291	0.834167	0.4382	0.326537	0.28219	0.987141	0.999916	0.982692	0.944179	0.989024	0.936063	0.757946	0.443008	0.374308	0.348154	0.71527	0.999916	0.99736	1.00606	1.01343	0.989446	0.802231	0.488956	0.340028	0.307283	0.853843	0.999916	1.00963	0.997496	1.02471	0.960375	0.746346	0.474051	0.361033	0.323632	0.99188		-0.578056	0.508517	0.580136	53.6417	-0.62439	0.470185	0.856388	54.2436
P14316																					0.999916	1.06329	1.42952	1.14734	0.804637	0.703666	0.507558	0.163257	0.252586	0.569581	0.999916	0.765498	0.524532	0.681299	0.554545	0.40603	0.272032		0.378735										54.9649
P14317	0.999916	0.920285	0.89938	0.926105	0.830748	0.829654	0.594915	0.472152	0.416181	1.42669	0.999916	0.967957	0.933704	0.952134	0.896758	0.800954	0.624049	0.55998	0.499627	0.974646	0.999916	1.05472	1.07138	1.03958	0.960029	0.833476	0.654542	0.567227	0.457178	1.36215	0.999916	1.03964	0.992749	1.05637	0.949606	0.810242	0.652795	0.551009	0.440297	1.50277		-0.0282978	0.746737	0.0948659		-0.0553019	0.666891	0.543297
P14324	0.999916	0.95261	0.966272	0.859428	0.53385	0.204526	0.0258007	0.00675666	0.0125163		0.999916	1.00662	0.991541	0.851596	0.575127	0.218954	0.0247852	0.00466968	0.0190241		0.999916	0.992513	0.993375	0.850477	0.540365	0.229384	0.0285486	0.00750858	0.0109007		0.999916	1.07825	1.02332	0.873636	0.590854	0.234585	0.0178581	0.00270276	0.0209282		50.216	-0.136049	0	0.997788	50.4383	-0.136498	0	0.998111	50.3048
P14373
P14406	0.999916	0.93442	0.918931	0.980105	0.831348	0.819652	0.580232	0.492024	0.296021	0.543945	0.999916	0.980643	1.02337	0.9822	0.981897	0.882791	0.62631	0.529454	0.430752	0.0769253	0.999916	1.03072	1.02313	0.997036	1.01348	0.900873	0.693658	0.538542	0.333676	0.497229	0.999916	1.0271	0.980341	1.03784	0.932467	0.820785	0.63324	0.482052	0.339497	0.323892	58.6629	-0.0568462	0.407073	0.897251	59.5496	-0.0609437	0	0.964101	59.2082
P14550	0.999916	0.928772	0.969485	0.895673	0.723789	0.360658	0.0539123	0.00426406	0.0429694		0.999916	1.06917	1.00232	1.02616	0.765916	0.394943	0.0532951	0.0273789	0.0430891		0.999916	1.07357	0.968979	0.972867	0.805013	0.407435	0.107366	0.0543135	0.0522309	0.0174571	0.999916	1.03357	0.955424	0.929257	0.779381	0.343567	0.080337	0.0439832	0.037079		51.666	-0.135606	0	0.991438	52.0863	-0.160579	0.0131138	0.992743	52.2878
P14618	0.999916	0.957022	0.98132	0.976511	0.952562	0.835095	0.829574	0.540206	0.00642869	0.000489371	0.999916	0.992228	0.989748	0.982087	1.00637	0.933098	0.834153	0.601738	0.00736777	0.000667698	0.999916	0.983883	0.955237	0.96699	0.98785	0.926812	0.817836	0.543477	0.00676742	0.000676534	0.999916	1.02029	0.98692	0.996662	1.00117	0.919491	0.811701	0.555409	0.0177989	0.00107969	58.8836	-0.145809	0	0.973388	59.2921	-0.170962	0	0.986897	58.9328
P14621	0.999916	1.05243	0.801263	1.02207	0.655095	0.660256	0.365893	0.22419	0.0832438												0.999916	1.03123	0.876955	0.956115	0.85006	0.773174	0.706543														54.0959	-0.0685311	0	0.935112
P14625	0.999916	0.942381	0.954417	0.952449	0.876411	0.62809	0.26287	0.152258	0.125267	0.091539	0.999916	0.985364	0.993903	1.0118	0.916777	0.622533	0.287471	0.15368	0.110362	0.049001	0.999916	0.974086	0.986227	0.993241	0.923269	0.644288	0.297922	0.17506	0.14274	0.135682	0.999916	1.0038	0.976517	0.990793	0.90526	0.629396	0.284341	0.17849	0.14722	0.152111	53.848	-0.12264	0.0959935	0.994304	54.0256	-0.127509	0.0775636	0.998314	54.0717
P14635	0.999916	0.985237	0.985515	0.822138	0.697699	0.421213	0.371165	0.0910121	0.0920519		0.999916	1.19692	0.971026	0.922323	0.925818	0.588643	0.475589	0.268263	0.0480892		0.999916	0.924741	0.828978	0.836885	0.70009	0.624005	0.338224	0.174909	0.0865903		0.999916	0.871161	0.900451	0.889654	0.806689	0.609253	0.315571	0.296549	0.161699		52.5196	-0.0723552	0	0.984091	55.1355	-0.0811692	0	0.951432	53.3385
P14649	0.999916	1.00984	1.27352	0.961299	0.698127	0.504635	0.598048	0.351935	0.170619	0.423155	0.999916	0.987751	1.1375	1.1859	0.860828	0.674029	0.726281	0.606848	0.318422	0.404869	0.999916	1.12665	0.889053	0.988159	0.512339	0.729073	0.466001	0.300672	0.468645	0.914146	0.999916	0.955827	1.05345	1.04145	0.569624	0.723598	0.342558	0.357513	0.369418	0.487744	53.9099	-0.0755669	0.33889	0.85579	59.8183	-0.0500024	0.326443	0.860563
P14678	0.999916	1.23234	1.2054	1.19513	1.18365	1.01982	0.954196	0.801066	0.631915	1.13976	0.999916	0.927915	0.917387	0.919277	0.928175	0.87541	0.734683	0.641757	0.60418	0.9546	0.999916	0.915406	0.861474	0.866114	0.911388	0.935487	0.787553	0.662585	0.533979	1.30422	0.999916	0.89211	0.984341	0.983775	1.01335	0.947906	0.847627	0.701079	0.587246	1.39453		-0.158489	0.857579	0.141411		-0.0332635	0.731357	0.448645
P14735	0.999916	1.02127	1.01473	0.834439	0.521693	0.223886	0.143265	0.0239482	0.0486777		0.999916	0.999698	0.9105	0.823176	0.458402	0.224622	0.129071	0.00720012	0.063599		0.999916	0.97333	0.961952	0.815754	0.549904	0.299094	0.160023	0.0306715	0.0410341		0.999916	1.09331	1.10112	0.834257	0.490542	0.273336	0.109112	0.0285179	0.0347251		50.2136	-0.121979	0.0404216	0.996219	49.8121	-0.111654	0.0315764	0.994983	50.613
P14854	0.999916	0.932468	0.848478	0.848466	0.723954	0.824573	0.314103	0.232846	0.113653	0.160193	0.999916	1.03605	1.0055	0.88831	0.88357	0.669343	0.36701	0.325516	0.155657	0.15762	0.999916	1.1223	1.05408	1.03233	0.859361	0.732924	0.390258	0.275581	0.12984	0.216834	0.999916	1.00311	0.950083	0.972927	0.812014	0.617222	0.341169	0.264265	0.140604	0.591569	54.6704	-0.060558	0.00736566	0.918068	54.8883	-0.080178	0.133613	0.987816	54.9905
P14859	0.999916	0.798759	0.367109		0.478156	0.491207					0.999916	1.41886	0.807556	0.49649	0.492933	0.702708	0.312101		0.505282												0.999916		0.790975		0.726257				0.334624		41.4598	-0.843444	0.445491	0.966388		-0.706263	0.501903	0.716522
P14866	0.999916	0.850829	0.847852	0.514525	0.216044	0.189142	0.121163	0.0506543	0.0718616	0.0643849	0.999916	0.98405	0.82501	0.455642	0.235969	0.172009	0.11446	0.0318695	0.0753212	0.00491142	0.999916	1.04627	1.00502	0.453833	0.172696	0.147225	0.101104	0.027098	0.0459767		0.999916	1.1512	0.921175	0.398516	0.155743	0.141683	0.0784336	0.0166723	0.0390621		47.1134	-0.100516	0.0642151	0.985847	46.9272	-0.111322	0.0556919	0.992652	46.8669
P14868	0.999916	1.0771	0.999297	0.826042	0.540305	0.422254	0.339277	0.161158	0.039363	0.0131428	0.999916	1.03933	0.90841	0.721647	0.469669	0.380624	0.282458	0.138646	0.0379725		0.999916	1.03008	0.90493	0.728159	0.527403	0.429037	0.296568	0.133204	0.0389812		0.999916	1.02402	0.93917	0.766715	0.523034	0.414722	0.297657	0.147521	0.0311839		51.8817	-0.0706908	0	0.979149	50.593	-0.0673522	0.0151227	0.983796	51.1586
P14921	0.999916	0.988266	0.665755	0.615226	0.456585	0.330445	0.209524	0.121094	0.0376637		0.999916	1.09272	0.878782	0.592083	0.545687	0.45836	0.238959				0.999916	0.839465	0.599904	0.446596	0.367502	0.278518	0.201795	0.0601619	0.0444978	0.0400044	0.999916	0.774371	0.596571	0.489726	0.388386	0.347196	0.244975	0.0891083	0.0248733		48.9137	-0.0581285	0	0.975421	49.9982	-0.0679845	0.255847	0.928809	46.7695
P14927	0.999916	0.940381	0.998926	0.993808	0.931178	0.852406	0.717847	0.634471	0.458746	1.35643	0.999916	1.05263	0.994812	1.03152	1.04629	0.920239	0.718646	0.694883	0.586742	0.918092	0.999916	1.02109	0.979069	1.0635	0.925755	0.870301	0.690303	0.627097	0.503816	0.988222	0.999916	1.00516	1.10735	1.07389	0.967823	0.868663	0.756451	0.620449	0.525816	1.28359		-0.0458628	0.79654	0.136941		-0.317792	0.72959	0.751847
P15104	0.999916	0.975708	0.973344	0.982511	0.873439	0.760088	0.490141	0.175105	0.0119736		0.999916	0.952633	1.05536	0.935813	0.798749	0.620781	0.505871	0.229877	0.0356059		0.999916	0.98959	1.0345	0.968866	0.948578	0.743703	0.533092	0.232115	0.0564503	0.0286004	0.999916	1.00762	0.983258	0.952596	0.863944	0.70994	0.46783	0.23908	0.0580737	0.119861	55.5425	-0.107916	0	0.992314	54.9543	-0.0769124	0	0.979512	55.9856
P15121	0.999916	0.958515	0.951994	0.950959	0.92651	0.80308	0.372351	0.0231165	0.041716	0.00416594	0.999916	0.964013	1.00685	1.05654	1.07351	0.885815	0.401724	0.0149133	0.0437971	0.00470806	0.999916	1.01653	1.09264	1.04547	1.07267	0.954801	0.458955	0.0385788	0.030947	0.0064491	0.999916	1.04145	0.998322	1.04286	0.989374	0.876639	0.402062	0.0241369	0.0323298		55.0481	-0.166929	0	0.992283	55.4811	-0.22481	0.00765653	0.992892	55.8408
P15151	0.999916	0.634257	0.564029	0.416233	0.57065	0.894191	0.568166	0.302869	0.530361																																	-0.175522	0.549216	0.472836
P15153	0.999916	1.00065	0.967152	0.99212	0.826113	0.562256	0.165563	0.0143204	0.0197479		0.999916	1.0314	1.00196	1.00071	0.897594	0.661477	0.182624		0.0210381		0.999916	1.06148	0.99931	0.992472	0.885745	0.637567	0.161492	0.0102817	0.0124814		0.999916	0.97534	0.997798	0.949007	0.776572	0.563255	0.163611	0.00377583	0.0057505		53.1879	-0.141285	0	0.996074	53.8371	-0.168455	0.00730876	0.996609	53.659
P15170	0.999916	1.04066	1.01568	0.970927	0.996146	0.60465	0.353321	0.112011	0.105161		0.999916	0.969871	1.03956	1.02111	0.867528	0.650367	0.369582	0.140326	0.091574		0.999916	0.91743	0.922827	0.963863	0.978451	0.784567	0.316915	0.0719412	0.0473958		0.999916	1.23642	1.26246	1.18264	1.18393	0.939752	0.373469	0.071513	0.14496		54.2084	-0.132148	0.0885432	0.989137	54.4486	-0.107048	0.0486408	0.994701	54.8048
P15289																															0.999916
P15311	0.999916	0.971363	0.97088	0.969348	0.843443	0.453638	0.0851489	0.0178187	0.0255921	0.011117	0.999916	0.98838	0.956965	1.00757	0.888613	0.472416	0.0997397	0.0316383	0.0583354	0.0215506	0.999916	0.985955	0.986746	0.992168	0.937434	0.502823	0.0971395	0.0150398	0.0314324	0.00636467	0.999916	1.0426	1.02595	1.04559	0.925929	0.487206	0.098885	0.0266295	0.0376792	0.0257133	52.596	-0.164972	0.00464028	0.998142	52.7983	-0.186088	0.0296028	0.998101	53.0157
P15336																					0.999916	1.22388	0.875353	0.980832	0.850594	0.594525	0.498086	0.575473	0.199455																				57.0431
P15374	0.999916	0.970627	0.997066	0.898798	0.570348	0.323516	0.182888	0.060227	0.0682547		0.999916	1.05817	1.02269	0.848941	0.557454	0.273996	0.141786	0.0503447	0.0434119		0.999916	0.961866	0.921639	0.903961	0.574724	0.32587	0.183339	0.0474321	0.120266	0.12864	0.999916	0.977389	1.07609	0.893938	0.630809	0.307824	0.160715	0.112981	0.0554766		50.9735	-0.108587	0.0563225	0.995997	50.6003	-0.115428	0.0394163	0.995106	50.8778
P15428	0.999916	1.0409	1.67323	0.660083	0.706099	0.635166	0.201931		0.249217		0.999916			0.707915	0.980736	0.515683			0.0667566		0.999916	1.5823	0.958978	0.910556	0.520715	0.797536			0.152757												52.91	-0.0874853	0.198959	0.628881	53.917	-0.082183	0	0.854799	55.2022
P15498	0.999916	1.55429	1.23921	0.808654	0.553096	0.410005	0.225642	0.128132	0.0621084		0.999916	0.98187	0.702006	0.456991	0.386784	0.19747	0.149876	0.0497766	0.0473028		0.999916	0.874966	0.608707	0.512344	0.298894	0.19647	0.0860726	0.0445373	0.0313004		0.999916	0.681648	0.707243	0.453463	0.296265	0.219679	0.0790694	0.0285998	0.0365385		51.209	-0.103796	0.100039	0.816598	47.2744	-0.0749585	0.0321474	0.983033	46.5786
P15531	0.999916	0.839406	0.834807	0.837932	0.890961	1.10907	0.711894	0.633965	0.581599	0.531204	0.999916	1.05216	1.14345	1.07814	1.15812	1.05069	1.0104	0.85096	0.874698	0.707329	0.999916	1.04948	1.16576	1.11915	1.18225	1.06167	0.964254	0.824057	0.635607	0.671483	0.999916	0.953955	0.936988	0.968094	0.984715	0.870108	0.772832	0.651123	0.695891	0.496014		-0.021825	0	0.581261		-0.0310833	0.579386	0.618706
P15586	0.999916	1.04866	1.08078	1.05189	0.892596	0.878564	0.735145	0.586683	0.491517	1.30706	0.999916	1.03161	0.978302	1.04537	0.964068	0.688488	0.707354	0.581417	0.560169	1.16692	0.999916	1.01165	0.932385	0.93182	0.966034	0.82249	0.675156	0.605755	0.460782	0.947502	0.999916	1.05961	0.974929	0.901189	0.708293	0.75646	0.628304	0.487428	0.643033	1.61425		-0.04218	0.788963	0.233102		-0.321585	0.740869	0.413478
P15735	0.999916	0.533598	1.74297	1.97907	0.966022		0.80108		0.199767												0.999916	1.23556	0.897744	0.638489																	57.7192	-0.186405	0.193658	0.280119
P15812	0.999916	1.21278	0.961529	1.00487	0.998821	0.65271	0.711959	0.404603	0.206786	0.454172	0.999916	0.913286	0.954446	0.765877	0.720813	0.523898	0.545368	0.263181	0.61556		0.999916	1.01862	0.930679	0.948239	1.08812	0.745498	0.505333	0.4293	0.443565	0.630384	0.999916	1.59361	1.21895	0.990812	1.22428	0.787632	0.71454	0.561831	0.572566	1.93536	57.443	-0.0696149	0.320346	0.87032	55.8478	-0.050251	0.447564	0.820158
P15813	0.999916	0.896267	0.886433	0.912346	0.959074	0.933228	0.504222	0.398772	0.188827	0.520067	0.999916	1.09376	0.737431	0.909584	0.664108	0.63399	0.231266	0.15674	0.180836		0.999916	0.933572	1.67809	1.00544	0.866354	1.01419	0.124261	0.371975	0.286587		0.999916	1.2785	1.27277	0.92254	0.645145	0.597621	0.603868	0.212232	0.300957		56.0675	-0.172985	0.365191	0.881565	53.039	-0.0648556	0.0218679	0.909444	54.3934
P15814	0.999916	0.684962	1.12646	0.573178	0.267835	0.795079	0.588047		0.0491459																						0.999916	0.868036	1.55484	1.3859	0.883414	0.320141	0.464465	0.247515	0.211198		53.0828	-0.0356912	0	0.509757
P15848
P15880	0.999916	1.54334	1.38436	1.40728	1.26458	1.03264	0.823021	0.376998	0.0151154		0.999916	1.00131	0.983578	0.992188	0.907356	0.77266	0.585743	0.245066	0.0360882	0.00089248	0.999916	1.01027	0.934974	0.95225	0.846359	0.779218	0.610761	0.253029	0.0267705	0.0113853	0.999916	0.879297	0.940019	0.970062	0.884587	0.797257	0.601859	0.279079	0.019402		58.233	-0.184905	0	0.66965	56.301	-0.103474	0	0.994261	56.351
P15923	0.999916	0.759666	0.76752	0.479318	0.314324	0.23551	0.151846	0.180324	0.174607		0.999916	1.22234	0.834476	0.596846	0.426955	0.318993	0.147722	0.243086	0.256847		0.999916	0.381566	0.743362	1.14294	0.662144	0.467662	0.403242		0.334487		0.999916	1.25753	0.797985	0.567159	0.654237	0.181198	0.162374	0.285726	0.0591127	2.07048	46.7682	-0.0682171	0.128268	0.974597	48.3332	-0.100789	0.229145	0.933791	55.4086
P15927	0.999916	1.05853	1.0989	0.906223	0.707802	0.719554	0.682847	0.307572	0.0822716	0.0818382	0.999916	1.11006	0.958479	0.886904	0.747269	0.807694	0.606724	0.317039	0.133823	0.319073	0.999916	1.19062	1.03681	0.879819	0.709072	0.859581	0.741683	0.345978	0.0361788	0.0580128	0.999916	1.07267	1.00259	0.936975	0.667955	0.788263	0.709283	0.312401	0.0633906	0.081415	56.363	-0.0662662	0	0.940226	56.6015	-0.0595717	0.146822	0.920551	57.4644
P16083	0.999916	1.04938	1.13112	1.05251	0.903292	0.653655	0.657396	0.481705	0.448645		0.999916	0.976695	1.19039	1.30656	1.00389	1.05104	0.838966	0.502637	0.83561	0.108869	0.999916	0.956102	0.895241	1.1107	0.917506	0.786835	0.607171	0.428589	0.529763	0.48883	0.999916	0.682793	1.13832	1.12425	0.897665	0.721908	0.65543	0.519988	0.384985	0.5321	59.0327	-0.0656188	0.467532	0.927643	63.1525	-0.0630357	0	0.68155	59.4431
P16104	0.999916	1.13325	1.3043	1.21195	0.751267	0.280279	0.659826	0.180406	0.197041		0.999916	0.899005	0.886694	1.02962	0.663397	0.470415	0.3577	0.105807	0.765784		0.999916	0.904607	0.866435	0.815737	0.759973	0.767982	0.658688	0.383093	0.143804		0.999916	1.08063	0.937966	0.967237	0.726963	0.671006	0.589396	0.214899	0.199964		50.3221	-0.836551	0.329388	0.807037	50.9833	-0.234454	0.423476	0.689442	56.834
P16150	0.999916	0.917414	0.876024	0.931043	0.897925	1.12979	0.764642	0.665944	0.726807	3.0313	0.999916	1.0366	1.03156	0.968582	1.03531	0.893874	0.827605	0.836476	0.845915	2.86854	0.999916	1.17455	1.14424	1.22693	1.06949	1.07961	1.00677	0.805391	0.813332	2.97219	0.999916	0.997489	0.923107	1.00009	0.984559	0.868851	0.771253	0.708799	0.734624	2.74578		0.112093	1.5	0.341541		0.180273	1.5	0.405593
P16219	0.999916	0.934888	0.994285	1.12873	0.83172	0.681776	0.387784	0.210194	0.0968688		0.999916	1.14768	1.0857	0.962077	0.948214	0.845321	0.457086	0.147432	0.141804		0.999916	0.905271	1.09871	1.01584	0.777645	0.713421	0.403482	0.197805	0.0800797		0.999916	1.00934	0.977406	0.829924	0.848772	0.645567	0.356082	0.215595	0.135708		54.7699	-0.100156	0.0675772	0.972322	55.5937	-0.152289	0.109047	0.972859	54.9118
P16220	0.999916	0.903256	0.734132	0.770837	0.454587	0.388998	0.198013	0.0832195	0.250058		0.999916	0.905688	0.948266	0.618701	0.325706	0.244274	0.126608	0.111025	0.342988		0.999916	0.8412	0.780595	0.733913	0.706852	0.619623	0.379132	0.302853	0.173942	0.884475	0.999916	0.675504	0.65025	0.666974	0.504329	0.380379	0.183246	0.179631	0.260208	0.314582	49.7578	-0.0597876	0.0938218	0.944931	47.9844	-0.133395	0.199077	0.958188	56.28
P16278	0.999916	1.50051	1.33925	1.25129	1.19913	0.877162	0.695376	0.260069			0.999916	0.96081	0.902697	0.81096	0.790521	0.738813	0.369304	0.165362	0.277011		0.999916	0.899523	1.05209	1.06293	0.754825	0.678695	0.429558	0.162562	0.135267		0.999916	1.021	0.994679	0.886011	0.863712	0.592487	0.619896	0.194895	0.0865472		57.2431	-0.152583	0	0.576076	54.6365	-0.0618743	0.0831184	0.924483	54.7075
P16284	0.999916	1.08391	1.07034	1.01475	0.756063	0.730493	0.596407	0.433047	0.47948	1.20509	0.999916	1.05521	0.966873	0.984249	0.853199	0.824035	0.699977	0.720199	0.688504	1.4686	0.999916	1.01498	0.947231	0.892111	0.820233	0.689585	0.630973	0.425714	0.352496	0.812239	0.999916	0.958	1.00464	1.02844	0.850657	0.710481	0.674855	0.499477	0.515872	1.20217		-0.334472	0.688903	0.4107		0.42786	1.5	0.338549
P16298	0.999916		2.30942	1.1287	3.17952	1.1561					0.999916	1.48863	0.828258	0.416296	0.666602	0.777169	0.315078		0.0697763		0.999916	0.396777	0.579822	0.973086	0.566564	0.411075	0.655739	0.300817	0.0862324		0.999916	0.737762	1.00763	1.10873	0.415975	0.692962	0.384898					0.648482	1.5	-0.0203285	53.0927	-0.0512792	0	0.619918	51.7651
P16333	0.999916	0.755796	0.699157	0.33078	0.112801	0.168088	0.049921		0.0378257		0.999916	0.985173	0.833757	0.429773	0.281726	0.12883	0.0857314	0.0136171	0.032434		0.999916	0.936855	0.9869	0.45792	0.214377	0.22442	0.118137	0.0525409	0.0461691		0.999916	0.88827	0.75252	0.396338	0.278142	0.171249	0.0838607		0.0311085		45.2114	-0.0914738	0.0272909	0.972697	46.946	-0.110192	0.0391114	0.99208	46.9224
P16383											0.999916	1.01197	0.599382	0.719113	0.26491	0.234959	0.0518227		0.252796												0.999916	0.82478	0.930443	0.317807											47.4939	-0.0825767	0.132431	0.890852
P16401	0.999916	1.62417	1.76184	2.12187	1.55887	1.41372	0.762371	0.0838061	0.61562		0.999916	0.915423	1.01273	0.889185	0.832945	0.786567	0.46114	0.011979	0.348647		0.999916	0.971027	0.789617	1.02533	0.736469	0.757691	0.456167	0.0738554	0.172458		0.999916	0.566857	0.934542	1.00342	0.956979	0.790868	0.498693	0.0344691	0.503002		56.3948	-0.724214	0.349713	0.144787	55.0715	-0.131961	0.181757	0.879952	54.9036
P16402	0.999916	1.71975	1.68405	2.02291	1.83691	1.10265	1.09044	0.436759	0.124763		0.999916	1.01305	0.873005	0.991639	0.923359	0.743013	0.410044	0.137132	0.107528		0.999916	0.886704	0.821914	0.977254	0.759045	0.88938	0.572638	0.208503	0.0977014		0.999916	0.656959	1.08801	1.22341	1.21102	1.14324	0.715859	0.260908	0.110025		58.9282	-0.929414	0.124763	0.186488	55.0576	-0.121601	0.0628484	0.983301	56.382
P16403	0.999916	1.94006	2.02129	2.41705	1.83024	0.894326	1.11618	0.0266546	0.216749		0.999916	0.932562	0.839019	0.94823	0.885247	0.735744	0.482762	0.0389483	0.160162		0.999916	0.83496	0.668013	1.01626	0.792777	0.714575	0.46975	0.0619497	0.170472		0.999916	0.646047	1.36543	1.36833	1.34822	1.29254	0.829718	0.115894	0.518861	0.435999	57.5538	-0.955525	0.121127	0.15689	55.1301	-0.116849	0.0521582	0.935285	54.8425
P16435	0.999916	1.07428	1.00618	0.832944	0.630975	0.372194	0.0927179	0.0341441	0.0563427		0.999916	0.97576	1.01238	0.864628	0.627812	0.295808	0.176555	0.0498958	0.0636424		0.999916	1.01565	0.981078	0.809068	0.659171	0.19497	0.0625169	0.0615844	0.0644421	0.0521961	0.999916	0.970547	0.914841	0.857803	0.499085	0.27348	0.0753143	0.00856312	0.0647006		51.2474	-0.106203	0.00198776	0.990088	51.0756	-0.111308	0.0442858	0.996843	50.657
P16455	0.999916	0.949602	0.905447	0.94068	0.728197	0.529961	0.194598	0.0761876	0.0301188	0.0966524	0.999916	0.967105	0.8886	0.936544	0.735374	0.347176	0.160439	0.0819408	0.0194807		0.999916	1.11247	1.03986	0.954735	0.763143	0.554428	0.267735	0.0430468	0.0828903		0.999916	1.03572	0.988261	0.943693	0.694237	0.508007	0.25995	0.105358	0.0105414	0.0642938	52.6927	-0.102254	0.029927	0.98661	51.8521	-0.118552	0.0222359	0.990719	53.218
P16615	0.999916	1.02709	1.0625	0.959981	0.746394	0.303429	0.109299	0.0571505	0.0389371		0.999916	0.98184	0.944037	0.926058	0.689369	0.27515	0.0880595	0.0346655	0.0531659		0.999916	0.994943	0.98062	0.980329	0.758217	0.346132	0.137203	0.0681953	0.0540559	0.0346535	0.999916	0.992391	1.00562	0.918053	0.74821	0.354776	0.117316	0.0529375	0.0463236	0.0495045	51.6288	-0.159015	0.0437981	0.996866	51.254	-0.145762	0.0312456	0.997611	51.8917
P16885	0.999916	0.678009	0.555625	0.69232	1.07549		0.575421		0.781767												0.999916	1.09481	1.09316	0.553521	0.570773	0.833806			0.0170361		0.999916	0.838145	1.14548	0.938191	0.46782	0.217996	0.266074	0.178367				-0.447736	0.726438	0.262196					53.8608
P16930	0.999916	0.863472	0.92607	0.900409	0.851362	0.750605	0.624515	0.535181	0.501219	1.37005	0.999916	1.03698	1.2024	1.08088	1.07633	0.921279	0.810408	0.762536	0.732177	1.28028	0.999916	1.01859	1.09517	1.13805	1.1105	0.900327	0.761284	0.651462	0.621738	1.42601	0.999916	0.941929	0.960109	0.952825	0.891598	0.769127	0.738157	0.574349	0.432412	1.35258		-0.0210026	0.76754	0.0868574		-0.122802	0.896349	0.159407
P16949	0.999916	0.944566	0.894432	0.959483	0.900273	0.64748	0.840878	0.790077	0.756867	3.51997	0.999916	0.883318	0.845049	0.904703	0.878193	0.88056	0.755543	0.77982	0.844229	2.21807	0.999916	0.989998	1.00762	1.04577	0.996873	0.909611	0.851669	0.769831	0.754021	3.28572	0.999916	1.07954	1.09701	1.18513	1.04731	0.967927	0.986622	0.920426	0.843757	4.14709		0.119394	1.5	0.294171		0.209801	1.5	0.557508
P16989	0.999916	1.24152	1.11059	0.960083	1.08342	0.520333	0.467374	0.205305	0.407658		0.999916	1.24018	0.964369	0.979007	0.71782	0.715243	0.336444	0.178742	0.302987	0.253979	0.999916	1.04055	1.03645	1.0483	0.753583	0.631222	0.41427	0.462927	0.504909	1.18905	0.999916	0.93068	0.951101	0.748951	0.671292	0.492408	0.311049	0.153158	0.296647	0.3407	53.0378	-0.757958	0.360112	0.896521	54.1201	-0.0853517	0.220659	0.91753
P17026											0.999916	1.04451	1.1528	0.97402	1.00107	0.839081	0.606061	0.380768	0.406881	0.291426											0.999916								1.11615						57.1689	-0.0950004	0.331308	0.963219
P17028											0.999916	1.0058	0.608188	0.670462	0.465855	0.43936	0.352717	0.291033	0.01783		0.999916	0.601135	0.7094	0.728943	0.459253	0.326504	0.223004		0.199618																50.2873	-0.0448305	0	0.907354	48.907
P17029	0.999916	0.868434	0.453374
P17050	0.999916	2.48854	0.961536	1.4571	1.47504	1.29234	1.43903	0.840013			0.999916	2.52648	0.804472		3.02793	1.02914			1.13648		0.999916	1.10008	1.09497	0.423908	0.404929	0.399626	0.383319	0.634993	0.28984		0.999916		0.714238	0.797684	1.88374				0.469131			0.689948	1.42194	0.0835514		0.817511	1.5	0.0461051	46.2781
P17066																					0.999916	0.65632	0.431869	0.752049
P17096	0.999916	1.297	1.41718	1.31315	1.35434	1.13371	0.982989	0.778536	0.135777	0.0163707	0.999916	0.922977	1.00028	0.943637	0.9217	0.933114	0.775052	0.562242	0.105173	0.0155379	0.999916	0.996028	0.792046	0.955579	0.787865	1.03254	0.746447	0.537378	0.181307	0.334839	0.999916	0.595631	0.943285	0.945691	0.835192	0.990805	0.748213	0.53864	0.0916233	0.0734478	60.5302	-0.202207	0.0102352	0.77447	59.0355	-0.114783	0	0.981997	58.8357
P17152	0.999916	0.831616	0.868436	1.05657	0.774443	0.955197	0.155611	0.174982	0.16846	1.239																															53.9585	-0.660414	0.434513	0.346536
P17174	0.999916	0.982277	0.948062	0.910519	0.896006	0.918541	0.77459	0.679955	0.661077	2.59469	0.999916	1.04325	1.0586	1.06619	1.02167	0.934226	0.876883	0.833558	0.937113	2.48104	0.999916	1.04507	1.09739	1.0277	1.0424	0.933289	0.889283	0.750497	0.73787	2.45431	0.999916	0.991025	0.991838	0.98136	0.948606	0.889844	0.764885	0.713449	0.704229	2.74625		0.116769	1.5	0.40682		0.195434	1.5	0.499186
P17252	0.999916	1.00035	0.924306	0.781674	0.250043	0.0706645	0.029852	0.00348061	0.0166905		0.999916	1.03249	0.918922	0.8044	0.248993	0.0551749	0.0299219	0.000664137	0.0108571		0.999916	1.05017	0.936486	0.792732	0.261481	0.065684	0.0395599	0.00212025	0.0111166		0.999916	1.02111	0.902508	0.759882	0.259179	0.0623645	0.031277	0.00343129	0.00991778		48.5403	-0.184951	0.0152304	0.997885	48.611	-0.197985	0.0118165	0.996662	48.6236
P17480	0.999916	1.24824	1.19145	1.05031	0.83118	0.659377	0.430474	0.129974	0.249733	0.125701	0.999916	1.0452	1.06039	0.849771	0.664197	0.557845	0.333161	0.10439	0.158399		0.999916	1.09291	1.05579	0.83829	0.779147	0.595486	0.453204	0.238094	0.184746	0.0251447	0.999916	1.08673	1.08139	0.854345	0.699766	0.58111	0.354536	0.133143	0.164791		54.5602	-0.101828	0.146783	0.924482	52.9723	-0.0761264	0.0606021	0.973654	54.6654
P17542	0.999916	0.535128	0.846319	0.658435	0.396655	0.37177	0.26922	0.331906	0.176638	1.01574	0.999916	1.52737	1.20923	0.998961	1.27743	0.554122	0.598446	0.805716	0.308601	0.529778	0.999916	1.08172	0.849174	0.881269	0.633364	0.598242	0.248428	0.339692	0.221692	0.31772	0.999916	0.94165	0.808243	0.682617	0.957791	0.207656	0.489223	0.551531	0.274291	0.938417	49.3977	-0.0463373	0.433786	0.302297		-0.531705	0.558965	0.612352	52.812
P17544
P17568	0.999916	1.08376	0.843178	0.854895	0.864189	0.724221	0.363706	0.0314712	0.0749589		0.999916	0.932366	0.897841	0.952226	0.898381	0.717359	0.332563	0.0820164	0.050472		0.999916	1.01133	1.23703	1.22555	1.12057	1.00358	0.301935	0.059373	0.0556157		0.999916	1.09909	0.956996	0.949058	0.905796	0.781313	0.298416	0.108022	0.0580017		54.5495	-0.118628	0	0.948715	54.5759	-0.128195	0.00483621	0.984303	55.7922
P17612	0.999916	0.756068	0.844314	0.756479	0.551323	0.385445	0.0896593	0.0110147	0.0340934		0.999916	0.965806	1.02407	0.830177	0.630104	0.498561	0.133696	0.0094133	0.0481055		0.999916	1.02908	1.11915	0.995518	0.727861	0.516356	0.203684	0.037129	0.00357624		0.999916	0.81987	0.878094	0.644275	0.550253	0.370259	0.0374058	0.0377451	0.0333667		50.1229	-0.0744846	0	0.940004	51.796	-0.0956434	0	0.97989	52.7958
P17655	0.999916	0.904739	0.825081	0.975657	0.880306	0.851998	0.593414	0.453025	0.442977	2.29908	0.999916	1.04122	1.00129	0.965943	0.9345	0.860297	0.725834	0.717049	0.555641	1.42714	0.999916	1.16077	0.920683	0.940087	0.903515	0.93151	0.779527	0.600308	0.588625	1.90181												0.0718939	1.5	0.249298		0.424345	1.5	0.244812
P17693	0.999916	0.850926	0.797729	0.870186	0.733605	1.85935	0.545299	0.397823	0.438884	1.09322																																-0.182446	0.613108	0.226531
P17706	0.999916	0.989576	1.02963	0.7675	0.292486	0.334127	0.220475	0.0822999	0.0947255		0.999916	1.00554	1.04917	0.775887	0.353836	0.305204	0.204358	0.104151	0.0858419	0.0353281	0.999916	1.13234	0.957525	0.774209	0.31375	0.249906	0.157223	0.0875068	0.0632275	0.056237	0.999916	0.934273	0.926879	0.802706	0.398548	0.295016	0.228245	0.122251	0.14785	0.250476	48.7017	-0.160499	0.165143	0.97006	49.3815	-0.11842	0.104248	0.97843	48.9266
P17812	0.999916	1.01704	1.05256	0.96881	0.762878	0.485021	0.191543	0.0575828	0.0419876		0.999916	1.00793	0.96743	0.899747	0.719534	0.467789	0.187264	0.0661212	0.0631625	0.024299	0.999916	0.972175	0.951498	0.900711	0.768834	0.461004	0.158214	0.0258946	0.0237267	0.00815724	0.999916	0.992808	0.960641	0.915028	0.722527	0.471136	0.207111	0.0517964	0.0430318	0.02931	52.7021	-0.117427	0.012111	0.996034	52.3478	-0.100217	0.0109148	0.99788	52.4278
P17844	0.999916	1.40894	1.23187	0.782283	0.268096	0.234466	0.134946	0.0306244	0.0552884		0.999916	0.973262	0.865378	0.52464	0.226721	0.186774	0.123402	0.0440853	0.0488445	0.0360752	0.999916	0.913626	0.748379	0.547181	0.20116	0.164961	0.0963408	0.0135823	0.0331433		0.999916	0.797596	0.917979	0.603812	0.22693	0.200885	0.121923	0.0261293	0.0695388	0.00718967	48.6097	-0.208941	0.107266	0.893033	47.3326	-0.115244	0.0612882	0.994445	46.9955
P17858	0.999916	1.10704	1.09639	1.04282	0.906231	0.822857	0.589592	0.428961	0.184704		0.999916	0.993133	0.905775	0.955401	0.82811	0.693049	0.517045	0.421887	0.19166	0.0103078	0.999916	0.966605	0.974019	0.937533	0.91836	0.760337	0.597255	0.446743	0.200262	0.0487932	0.999916	0.999595	0.950739	0.944942	0.828211	0.716631	0.573556	0.409505	0.231676	0.0219181	57.5414	-0.0762991	0.0404712	0.966874	56.3707	-0.0615002	0	0.982439	57.4705
P17900	0.999916	0.979055	0.914481	0.795704	0.739797	0.703708	0.440968	0.267646	0.341154	0.243992	0.999916	1.17675	0.809455	0.954012	0.936349	0.839838	0.726395	0.572771	0.507353	1.01378																					55.2521	-0.0459357	0.158819	0.961736		-0.0521466	0.700583	0.421049
P17980	0.999916	1.06764	1.01967	0.920747	0.799574	0.68852	0.460523	0.0474147	0.0398624	0.0111085	0.999916	1.01018	0.944138	0.876887	0.734532	0.638417	0.434601	0.0404186	0.0469587		0.999916	1.06383	0.901341	0.945533	0.770769	0.685256	0.412431	0.0271908	0.0173061		0.999916	1.0261	0.927862	0.881965	0.78227	0.679374	0.415825	0.0402531	0.0139885	0.00502114	54.6351	-0.100738	0	0.977508	53.9114	-0.0831574	0	0.964947	54.3038
P17987	0.999916	1.00077	1.04466	1.05383	1.01275	0.794805	0.447263	0.193882	0.0700879	0.00601648	0.999916	1.02844	1.02105	1.04595	1.01817	0.890766	0.429492	0.202469	0.0705748		0.999916	0.988835	1.0083	0.989478	0.999999	0.866167	0.415698	0.182599	0.0585904	0.00172533	0.999916	1.01971	0.993002	0.986204	0.987857	0.824662	0.393679	0.158319	0.0625613	0.00340066	55.6646	-0.128537	0.0238395	0.994518	55.6781	-0.169269	0.0936081	0.994206	55.6351
P18031	0.999916	1.09655	0.874272	0.591233	0.365358	0.307295	0.139361	0.123987	0.0795258		0.999916	1.01848	0.845655	0.515415	0.269612	0.284941	0.184175	0.0728678	0.0836842		0.999916	1.02849	0.874726	0.525637	0.29362	0.259015	0.147457	0.117647	0.0970928		0.999916	0.991654	0.918266	0.617092	0.333043	0.229305	0.212358	0.0939522	0.0751434		48.4917	-0.0926853	0.10543	0.978374	47.4428	-0.104136	0.122094	0.981889	47.5429
P18065	0.999916	1.04122	1.00786	0.973601	0.865139	0.621102	0.583074	0.423515	0.341088	0.595321	0.999916	0.874946	0.883863	0.872231	0.82272	0.577111	0.451054	0.366152	0.458538	0.328798	0.999916	1.08726	0.983318	1.13639	0.992697	0.744883	0.533622	0.474103	0.329231	0.778246	0.999916	1.11431	1.1334	1.03984	0.862543	0.719015	0.5235	0.370655	0.311342	0.129391	56.8795	-0.0755087	0.462806	0.931042	55.7062	-0.0470669	0.321497	0.936943
P18074											0.999916	1.99678	1.00728	0.485513	0.687011	0.639609	0.366592		0.0303793		0.999916	0.731854	0.85737	0.233063	0.427358				0.217464		0.999916	0.727447	0.705436	0.431327	0.527519	0.61028									53.2411	-0.0662261	0	0.508541	46.0775
P18077	0.999916	2.82331	2.12404	2.71798	2.31786	1.67166	0.836947	0.384388	0.0228566		0.999916	0.968925	1.12317	1.01053	0.84939	0.573025	0.366805	0.0968022	0.060118		0.999916	0.966467	0.649353	1.11984	0.804976	0.65096	0.433029	0.229844	0.0257627		0.999916	0.45103	0.783834	0.976313	0.914884	0.72516	0.537674	0.236826	0.0298732		58.4138	-0.231575	0.01065	-0.156471	54.0227	-0.105154	0.0139423	0.981334	54.8517
P18085	0.999916	0.905979	0.891951	0.766763	0.662887	0.542401	0.130409	0.016703	0.00537955		0.999916	1.04396	1.091	0.979712	0.820194	0.54039	0.207554	0.00890605	0.00618801		0.999916	0.973666	1.05586	0.928833	0.770769	0.56753	0.192406	0.021505	0.0207427		0.999916	0.999148	0.87761	0.838631	0.721363	0.475385	0.15535		0.00852604		51.7338	-0.0838539	0	0.956448	53.1625	-0.132455	0	0.990829	53.0572
P18124	0.999916	2.34954	1.81281	2.3967	2.08097	1.264	0.708029	0.301723	0.145003		0.999916	1.01335	1.07393	1.06954	0.926586	0.581183	0.335055	0.106022	0.0730025	0.00740672	0.999916	0.944926	0.66942	1.01128	0.752134	0.630694	0.398418	0.178985	0.0475864		0.999916	0.49167	0.784128	0.985768	0.900282	0.671169	0.473988	0.157885	0.09311		56.9736	-0.247195	0.197005	0.0426197	54.084	-0.122389	0.0304614	0.989019	54.1451
P18206	0.999916	0.930669	0.964618	0.897515	0.843912	0.803876	0.631738	0.546671	0.255273	0.0633073	0.999916	1.06923	1.13187	0.974372	0.909922	0.79476	0.720826	0.650433	0.304154	0.228234	0.999916	1.112	1.05777	1.01469	1.01412	0.810977	0.70345	0.582932	0.35744	0.0143117	0.999916	1.0611	0.969986	0.970472	0.835755	0.83609	0.679913	0.489985	0.354127	0.0642989	58.3204	-0.0583751	0	0.969879	60.2616	-0.0544183	0	0.954355	59.5259
P18433	0.999916	0.639887	0.520646	0.59124	0.384863	0.153757			0.085091		0.999916	1.26332	0.967765	1.20469	0.565047	0.190107	0.281441		0.0834498		0.999916	2.02213	2.06514	1.8476	1.24817		0.370778		0.288466		0.999916	0.545534	0.415927	0.414536							46.0329	-0.0492966	0	0.901605	50.0655	-1.01937	0.184999	0.915818
P18440
P18583	0.999916	1.03864	0.941634	0.884599	0.588744	0.468073	0.266119	0.0960743	0.0493223		0.999916	0.932367	0.772622	0.831696	0.545183	0.447935	0.257004	0.109015	0.162866		0.999916	0.952112	0.679663	0.634821	0.47561	0.402805	0.295428	0.0879987	0.158906		0.999916	0.92382	0.850801	0.703779	0.619022	0.496067	0.272009	0.107824	0.118849		52.0229	-0.0785583	0	0.990057	51.2729	-0.0573748	0	0.967787	49.6266
P18615	0.999916	1.01412	1.01313	0.762396	0.53806	0.461499	0.35952	0.176932	0.202566		0.999916	0.970162	0.88617	0.761921	0.480178	0.415321	0.294198	0.197024	0.117988	0.0546424	0.999916	0.861287	0.73265	0.606801	0.503689	0.294971	0.277032	0.0818889	0.12975	0.315225	0.999916	1.03386	1.20124	0.657281	0.361307	0.279777	0.262109	0.167171	0.140102	0.165937	51.4678	-0.0696065	0.177004	0.975623	51.0214	-0.0596378	0.0333035	0.991388	48.6627
P18621	0.999916	1.94217	1.79023	1.8991	1.76218	1.13911	0.682589	0.191658	0.0947183		0.999916	0.94797	1.00435	1.04341	0.811977	0.622456	0.397215	0.102756	0.151218		0.999916	0.927292	0.715469	0.966012	0.745298	0.66853	0.456134	0.164515	0.0281122		0.999916	0.650234	0.96254	1.03126	0.948681	0.721353	0.504971	0.133051	0.0875536		56.6536	-0.299353	0.126575	0.310809	54.2172	-0.0994024	0.0783608	0.979999	54.4282
P18669	0.999916	0.906092	0.940301	0.965406	0.92851	0.899472	0.501851	0.119673	0.0310868	0.0089735	0.999916	0.984376	1.00596	1.05082	1.01091	0.887412	0.561524	0.134912	0.0275979		0.999916	1.02884	1.04783	1.05762	1.02655	0.895887	0.584081	0.163092	0.0210773	0.000767235	0.999916	1.02103	1.01415	1.03196	1.0004	0.847205	0.536276	0.145752	0.0334538	0.00122889	55.9822	-0.168498	0.0081569	0.9891	56.2812	-0.167668	0.00119783	0.996591	56.4588
P18754	0.999916	0.871508	0.897106	0.701099	0.323268	0.202503	0.113364	0.049323	0.0285266		0.999916	0.963325	0.893816	0.69985	0.336249	0.267904	0.202222	0.0315226	0.0564305		0.999916	0.894591	0.974514	0.649659	0.267125	0.212887	0.0917783	0.0535438	0.0238697		0.999916	0.867847	0.947554	0.645677	0.378388	0.276436	0.21485	0.106942	0.0121424		48.6354	-0.0981358	0.0254506	0.987545	48.9263	-0.0902358	0.053157	0.98641	48.2458
P18846											0.999916	3.24728	1.56538	1.74432	0.762497		0.982546			3.71188																										0.817963	1.5	-0.0799024
P18858	0.999916	1.02141	0.943314	0.691348	0.302316	0.20149	0.114621	0.0389563	0.022387	0.0198966	0.999916	1.03777	0.928832	0.654811	0.296686	0.181086	0.0887914	0.0151426	0.0339676		0.999916	1.02336	0.833268	0.630684	0.231356	0.154309	0.0558577	0.0163812	0.0210039		0.999916	1.00147	0.901961	0.650491	0.289461	0.176098	0.102815	0.0224146	0.0266599	0.0087796	48.5887	-0.11963	0.0406512	0.994501	48.3403	-0.122052	0.039442	0.995147	47.8057
P18859	0.999916	0.994648	0.932034	0.912913	0.89354	1.03607	0.762546	0.718873	0.737279	3.05789	0.999916	0.992005	1.03131	0.94706	0.906437	0.915934	0.788504	0.800723	0.786237	2.00944	0.999916	1.06168	1.08502	1.02514	0.926652	0.937221	0.846404	0.750109	0.745012	2.93637	0.999916	1.06386	1.08344	1.11983	0.997308	1.00521	0.909268	0.809822	0.827914	3.5335		0.117107	1.5	0.345165		0.168782	1.5	0.609972
P18887	0.999916	0.955808	0.858828	0.550615	0.283908	0.327057	0.0959621	0.0359791	0.0732405		0.999916	0.987482	0.967098	0.624372	0.485879	0.305455	0.216607	0.0300415	0.0996573		0.999916	1.03337	0.881742	0.621629	0.365005	0.249332	0.194351	0.111488	0.0226211		0.999916	0.94378	0.853142	0.593573	0.380541	0.277147	0.190622	0.0772645	0.0593392		47.9602	-0.0866875	0.0530716	0.977498	49.6615	-0.0797988	0.0483863	0.980044	48.6497
P19105	0.999916	0.937872	0.600921	0.506799	0.66007	0.612356	0.136835				0.999916	1.43771	1.97916	0.996583	0.576342	0.362097	0.18758														0.999916	0.759366	0.89456	0.695474	0.418573	0.342879					50.5043	-0.0391211	0	0.703897	50.4811	-0.206664	0.255899	0.508396
P19174	0.999916	1.02456	1.04314	0.898679	0.331461	0.183889	0.1257	0.0839032	0.0483608		0.999916	1.02208	0.948767	0.819934	0.345665	0.169198	0.104313	0.0200213	0.0599701		0.999916	1.05058	1.08414	0.832034	0.289578	0.176771	0.08898	0.0200866	0.0458295		0.999916	0.921004	1.03251	0.76699	0.275164	0.153291	0.101119	0.0197302	0.0666016		49.192	-0.217632	0.101317	0.993696	49.1039	-0.153466	0.0603389	0.995845	48.8914
P19338	0.999916	1.08849	1.01326	0.954837	0.557907	0.292606	0.159265	0.0836346	0.0925655	0.0449344	0.999916	0.959906	0.955727	0.881023	0.495114	0.273546	0.145302	0.0613766	0.0792867	0.0071736	0.999916	0.963571	0.928087	0.900111	0.507435	0.307167	0.170322	0.100937	0.0923195	0.0581833	0.999916	0.885199	0.930113	0.901599	0.539649	0.27716	0.158607	0.0852971	0.0875103	0.0156196	50.7837	-0.132361	0.0797847	0.990666	50.3463	-0.112099	0.0441206	0.994582	50.5346
P19367	0.999916	1.02038	1.00217	0.90066	0.679438	0.324611	0.0668375	0.0166673	0.0417647		0.999916	1.01099	0.98166	0.878314	0.647328	0.311274	0.0750911	0.0183187	0.0103779		0.999916	0.982405	0.865302	0.836291	0.64633	0.323452	0.0645259	0.0259588	0.027216		0.999916	0.880934	0.896924	0.8141	0.615489	0.282644	0.102125	0.0353069	0.020365		51.3761	-0.132072	0.0033004	0.997535	51.1527	-0.123707	0	0.998698	50.9801
P19387	0.999916	1.06104	0.972159	0.691811	0.705638	0.312708	0.254529	0.144986	0.0574863		0.999916	0.988299	0.949887	0.797697	0.575376	0.386117	0.266131	0.199086	0.123341		0.999916	1.1796	0.892751	0.704956	0.3117	0.282947	0.316549		0.069869		0.999916	1.13523	0.987598	1.05248	0.751863	0.357535	0.0856511	0.108343	0.0217683		51.3559	-0.0754272	0.0200134	0.968666	51.2224	-0.0748315	0.112758	0.99863	48.4842
P19388	0.999916	1.18259	1.01234	0.816219	0.436728	0.350071	0.205098	0.139509	0.116391		0.999916	0.934067	0.799269	0.625588	0.375508	0.257397	0.17778	0.0886968	0.12984		0.999916	0.972709	0.893622	0.669009	0.374894	0.311695	0.146313	0.137258	0.102711		0.999916	0.902499	0.824527	0.5868	0.347833	0.313764	0.181697	0.138527	0.0868489		49.9591	-0.112093	0.149601	0.964557	48.4007	-0.07609	0.0827233	0.996658	48.9401
P19397	0.999916	1.15484	1.02433	1.03211	0.947441	0.881865	0.796219	0.491778	0.147364																						0.999916	0.929797	0.815067	0.801401	0.563736	0.612297	0.537727	0.273099		0.350011	58.8294	-0.102814	0	0.961621
P19404	0.999916	0.969012	1.08348	1.04043	0.86557	0.906688	0.430359	0.0993762	0.0902072		0.999916	1.09236	0.938054	0.93032	0.974746	0.825843	0.470512	0.280785	0.209675		0.999916	1.02735	1.09229	1.1247	0.900872	0.858604	0.393039	0.155611	0.118566		0.999916	1.09829	1.02831	1.10583	0.92917	0.813304	0.451951	0.196288	0.187521		55.5975	-0.193575	0.0681919	0.979224	55.7887	-0.122976	0.202925	0.980994	55.3223
P19447																															0.999916	1.16042	1.21993	0.853669	0.262787	0.434173			0.256175
P19474	0.999916	1.05096	1.38475	1.01603	0.776316	0.169282	0.0794787		0.0669362		0.999916	1.16643	1.04592	0.751353	0.575318	0.3212	0.0597962	0.107241	0.109043		0.999916	0.971472	0.92835	1.16531	0.437803	0.373138			0.0240249		0.999916	1.08799	0.909695	0.762993	0.657922	0.0831687			0.0477701		51.1437	-0.263086	0.0715293	0.91845	50.4659	-0.107836	0.0682326	0.964887	49.9293
P19525	0.999916	1.34343	0.737549	0.205815	0.660739	0.482261	0.330319	0.333099			0.999916	0.731316	0.913346	0.247211	0.447037	0.250389	0.293323	0.0914337	0.0900828		0.999916	0.861937	0.52374	0.44337	0.510394	0.23098	0.177376		0.162737		0.999916	0.924758	0.438612		1.05058		0.429969				44.3328	-0.848023	0.402446	0.769005	47.0484	-0.0609296	0.0857413	0.8365	46.5261
P19623	0.999916	0.993571	1.04208	0.966863	0.817354	0.616759	0.193792	0.0457374	0.0566683		0.999916	1.03136	0.946819	0.962956	0.843712	0.617794	0.242879	0.0759807	0.0590934		0.999916	0.955878	0.974272	0.948875	0.8776	0.664808	0.295929	0.0751763	0.0687731	0.0213092	0.999916	0.994787	0.951158	0.958686	0.840109	0.590533	0.231602	0.069425	0.103629	0.0111593	53.4874	-0.130503	0.00711249	0.99217	53.6981	-0.121345	0.0160877	0.994754	54.1554
P19784	0.999916	1.08503	1.13107	0.97528	0.730401	0.478482	0.180596	0.128622	0.127891		0.999916	1.07003	1.17797	0.942879	0.701221	0.381703	0.0803734	0.0607473	0.0735325		0.999916	0.9271	1.03348	0.785297	0.583123	0.420427	0.18902	0.10816	0.0936587	0.0293641	0.999916	0.898353	0.912295	0.837718	0.688493	0.411645	0.198158	0.0303644	0.0573269	0.0165474	52.423	-0.119828	0.103701	0.978114	51.7332	-0.139028	0.0437972	0.974426	51.3303
P19823
P19838	0.999916	0.990403	0.676566	0.425603	0.203402	0.155164	0.0265398	0.0227491	0.0613009		0.999916	0.947208	0.642282	0.49981	0.279885	0.180268	0.0221868		0.0892872		0.999916	0.896382	0.560666	0.379142	0.111344	0.0586515	0.0559798	0.0265518	0.0493322		0.999916	1.00392	0.585054	0.499354	0.286995	0.0862993	0.0329253		0.0491891		46.1785	-0.104442	0.0380892	0.990453	46.5954	-0.0835291	0.0383558	0.983086	45.0545
P20042	0.999916	0.97559	1.07101	1.08819	0.862297	0.741787	0.310259	0.0575876	0.0576228		0.999916	0.993702	0.99663	0.955183	0.866301	0.608309	0.279059	0.0378166	0.0601065		0.999916	1.02488	0.98198	1.01651	0.818102	0.714988	0.307292	0.0731239	0.0515664	0.0119129	0.999916	0.904396	0.92652	0.893653	0.851306	0.619985	0.279683	0.0283395	0.0491257		54.5421	-0.145426	0.0166082	0.983061	53.7979	-0.123071	0.00391558	0.99607	54.3497
P20073	0.999916	1.0098	0.999489	0.973477	0.699609	0.210293	0.0693257	0.0382069	0.0172405	0.0060445	0.999916	1.05645	0.982373	0.950561	0.674919	0.1986	0.0665395	0.0309194	0.0218535		0.999916	0.992975	1.04215	0.960258	0.753995	0.216272	0.0484588	0.0216128	0.0259474		0.999916	1.01414	0.989559	0.947108	0.750124	0.233802	0.0606317	0.025468	0.0191237		51.1217	-0.184213	0.0220597	0.999589	50.9662	-0.17989	0.0258865	0.99788	51.3226
P20248	0.999916	1.10719	0.923491	0.931882	0.929439	0.56826	0.532148	0.330327	0.255099		0.999916	0.888633	0.949244	0.739701	0.72222	0.718697	0.510308	0.489633	0.134933	0.227161	0.999916	0.972341	0.95066	0.655952	0.677977	0.754014	0.595827	0.45421	0.253419	0.172952	0.999916	1.01144	0.837148	0.676642	0.817801	0.586732	0.155549	0.291084	0.183795	0.29038	55.4556	-0.0691664	0.215578	0.953744	56.2025	-0.0394636	0	0.92667	56.6612
P20290	0.999916	0.999537	0.996011	1.02573	0.990195	1.06814	0.686209	0.564814	0.457991	2.07104	0.999916	0.989844	0.978808	0.971853	0.963941	0.836684	0.664627	0.600813	0.512497	1.35475	0.999916	1.0628	0.935194	0.979156	0.99143	0.817519	0.626252	0.559242	0.442728	1.42757	0.999916	0.877621	0.868079	0.887482	0.891123	0.69866	0.57949	0.500924	0.475682	1.71943		0.119436	1.5	0.38438		-0.062634	0.785921	0.164369
P20292	0.999916	0.686872	0.852974	0.541139	1.21286	0.560348		0.324933			0.999916	1.45254	0.756425	1.25286	0.7733	0.400696					0.999916	0.755002	0.80239	0.394003	0.373893	0.596952					0.999916	0.808347	1.90031		1.46191		0.431535				57.5392	-0.0277152	0	0.287506	50.4254	-0.747692	0.400696	0.542139	48.1226
P20336	0.999916	1.44711	1.68851	1.41937	1.72604	1.27171	0.799368	0.735674	0.533713												0.999916	0.936359	0.902937	0.973751	1.08942	0.773186	0.543472	0.524209	0.32843		0.999916	0.82416	1.00397	0.995385	0.993483	0.70978	0.261454	0.307019	0.233151			-0.0820681	0.538075	0.00937411					56.9045
P20338	0.999916	1.02979	1.05316	0.882205	1.12835	0.85061	0.561761	0.32857	0.456684		0.999916	0.854812	1.42715	0.316714	0.980348	0.61129	0.501843	0.48044	0.195561		0.999916	1.09434	1.45405	1.25846	0.943786	0.780355	0.709709	0.144665	0.194507		0.999916	1.04882	0.890373	1.13823	0.87166	0.826885	0.433017	0.423143	0.348027	0.195799	56.3873	-0.133856	0.394967	0.927866	56.278	-0.0433642	0	0.491562	56.7307
P20339	0.999916	0.839592	1.04107	1.09932	0.94346	0.801255	0.473375	0.448409	0.316311		0.999916	1.08928	1.11319	1.0901	0.662519	0.829634	0.655078	0.399517	0.165006		0.999916	1.13563	0.92951	0.938916	0.907459	0.797698	0.529761	0.36164	0.193577		0.999916	1.25285	1.04124	1.13213	1.16561	0.933386	0.751171	0.615116	0.24186		56.0103	-0.106653	0.354425	0.932546	57.4327	-0.0667099	0	0.883821	56.747
P20340	0.999916	0.988141	0.933099	1.01498	0.856319	0.731604	0.642215	0.602164	0.487445	1.02881	0.999916	1.02223	0.942674	1.01239	1.01107	0.809514	0.643202	0.597387	0.612339	0.562298	0.999916	0.965172	1.01981	1.02467	1.00242	0.82757	0.755432	0.600297	0.547793	1.15251	0.999916	1.01289	0.987856	1.02804	1.00938	0.829297	0.673753	0.626988	0.574101	1.03564		-0.081293	0.694219	0.514036		-0.0931265	0.593311	0.981888
P20618	0.999916	0.977382	0.995944	0.976304	0.973196	0.894861	0.831802	0.771795	0.75553	2.74199	0.999916	1.03749	1.02724	0.966988	1.01939	0.94276	0.885333	0.890669	0.917204	2.34065	0.999916	1.05863	1.00517	0.976458	0.968631	0.95351	0.832016	0.725297	0.736125	2.31706	0.999916	1.03927	1.021	0.967685	0.947987	0.883897	0.809427	0.751846	0.79059	2.69283		0.13006	1.5	0.408739		0.214273	1.5	0.557851
P20645	0.999916	1.11145	1.1465	1.13952	1.15517	0.935766	0.966976	0.853013	0.819969	3.35677	0.999916	0.975076	0.934224	0.997501	1.02949	0.942821	0.877779	0.804443	0.934226	2.24005	0.999916	1.08336	1.09722	1.02289	1.08379	1.03397	0.888923	0.78046	0.76177	2.67554	0.999916	0.97715	0.995636	1.02513	1.01313	0.95243	0.799268	0.693427	0.742443	2.68784		0.12226	1.5	0.259571		0.231758	1.5	0.595631
P20674	0.999916	1.0694	1.07802	1.07547	1.00341	0.609473	0.705621	0.58821	0.491167	1.56293	0.999916	0.897023	0.802862	0.972174	0.8873	0.798303	0.568443	0.572847	0.531596	0.720377	0.999916	0.991372	0.978223	0.988281	0.981995	0.81099	0.6505	0.524421	0.523574	1.26708	0.999916	1.16099	1.25451	1.25279	1.11089	0.965677	0.842376	0.676506	0.609663	1.87879		-0.255166	0.791484	0.161301		-0.0595711	0.593051	0.70375
P20700	0.999916	1.19654	1.15764	1.15739	1.06792	0.705734	0.408248	0.18464	0.0838314		0.999916	1.00624	0.97586	1.00612	0.909106	0.546284	0.36031	0.0944179	0.257235		0.999916	0.919933	0.795019	0.953452	0.861603	0.548283	0.289635	0.11133	0.107917	0.0024497	0.999916	0.8763	0.93552	0.975892	0.959472	0.582208	0.326246	0.143888	0.0998141		55.0561	-0.136637	0.0932296	0.932449	53.5806	-0.130008	0.187551	0.977857	53.6001
P20701	0.999916	0.902438	1.00728	0.96899	0.83379	0.646334	0.492749	0.321389	0.254261	0.287385	0.999916	1.00826	1.07911	1.043	0.967331	0.705605	0.460155	0.327011	0.396384	0.232875	0.999916	1.14105	1.08736	1.01702	0.840803	0.754799	0.550681	0.421645	0.238859	0.133306	0.999916	0.938845	0.951076	0.909417	0.878784	0.67276	0.453171	0.36357	0.299893	0.381703	55.3126	-0.0708551	0.244963	0.984979	55.2119	-0.109505	0.309761	0.97763	57.1232
P20749																					0.999916	0.84845	0.552468	1.17071	1.10485	0.752985			0.0652517																				53.2469
P20810	0.999916	0.802506	0.849321	0.81546	0.703215	0.501395	0.581973	0.382421	0.485869	0.976153	0.999916	0.762897	0.885967	0.961916	0.838673	0.713522	0.489017	0.434213	0.572018	1.53234	0.999916	0.838052	1.40136	1.01691	0.900578	0.66505	0.531579	0.522657	0.493182	1.10424	0.999916	0.940688	1.05582	0.934754	0.837032	0.768323	0.672337	0.542692	0.429829	1.43453		-0.0335447	0.590855	0.399492		-0.0212372	0.784103	0.0356748
P20839	0.999916	1.08075	1.11672	1.1131	1.05804	0.69329	0.414975	0.278513	0.0719049		0.999916	0.706751	1.09136	0.963189	0.756825	0.584167	0.379729	0.170362	0.139068		0.999916	0.752481	1.32778	0.857725	0.8344	0.506162	0.215745	0.272073	0.0893962		0.999916	1.28541	1.09296	1.26536	1.01091	0.76294	0.499563	0.226495	0.13889		55.2505	-0.118724	0.105293	0.955594	53.9277	-0.0810976	0.0674007	0.898627	53.0001
P20936	0.999916	0.598649	0.234391	0.181038	0.31069						0.999916	1.14459	0.842221	0.629385	0.512462	0.256174	0.084034		0.0368025		0.999916	1.0246	0.976835	0.646264	0.350626	0.189141	0.0375615		0.0133705		0.999916	0.861779	0.690984	0.868761	0.518667	0.228408		0.100038	0.0976802		41.0894	-1.15605	0.24204	0.981603	49.3959	-0.0850619	0	0.963969	48.6354
P20962	0.999916	0.997328	0.924222	0.954678	0.930408	0.745223	0.852381	0.770562	0.793511	3.97262	0.999916	0.932226	0.931725	0.998198	0.939444	0.900061	0.856347	0.898896	0.921689	2.84792	0.999916	1.00683	1.06237	1.11331	1.03148	0.942372	0.937541	0.811237	0.823036	3.54324	0.999916	1.11197	1.1892	1.27508	1.16841	1.04576	1.00594	0.987431	0.927515	4.95734		0.145136	1.5	0.253937		0.231359	1.5	0.429768
P20963	0.999916	1.03235	0.980679	0.940351	0.852509	0.932514	0.677429	0.55766	0.594518	1.96424	0.999916	0.992173	0.986011	0.967887	0.81919	0.741158	0.71909	0.622687	0.66094	0.822934	0.999916	0.965156	0.961898	1.01661	0.92211	0.65718	0.576494	0.498973	0.660408	0.59091	0.999916	0.962659	1.17255	1.13072	0.868927	0.768296	0.65602	0.626171	0.78907	2.10079		0.122964	1.5	0.411005		-0.0547799	0.707261	0.877955
P21127											0.999916	0.893202	0.863127	0.664697	0.459239	0.339146	0.225528	0.090902	0.0476071		0.999916	0.921598	0.700898	0.548665	0.469219	0.287077	0.189951	0.126712	0.0903935		0.999916	0.923701	0.936223	0.744219	0.48515	0.381352	0.245313	0.078381	0.0476168						49.6915	-0.0642341	0	0.99424	48.4349
P21266	0.999916	0.918181	0.833009	0.609825	0.452903	0.193956	0.181061	0.170386	0.040758		0.999916	1.03168	0.721395	0.431551	0.208405	0.128777	0.116809	0.0460337	0.0140151		0.999916	0.884217	0.686858	0.501449	0.283883	0.149704	0.0994952	0.0307184	0.0378533		0.999916	0.920057	0.665386	0.407453	0.262606	0.195925	0.0861978		0.0411739		48.726	-0.0728465	0.0484369	0.989237	46.3849	-0.113422	0.0556884	0.989687	46.7626
P21281	0.999916	1.01946	1.01683	1.02355	0.969072	0.688761	0.493992	0.334666	0.127559	0.0184175	0.999916	0.993642	0.960103	0.958567	0.865855	0.625425	0.387329	0.323342	0.239171		0.999916	1.06115	0.993455	0.989364	0.980385	0.72878	0.510858	0.372105	0.147709	0.0200274	0.999916	0.993122	1.03112	1.02258	0.9502	0.710277	0.514756	0.390758	0.22112	0.0516577	56.1392	-0.0827974	0	0.989966	54.515	-0.0867145	0.233919	0.996885	56.5621
P21283	0.999916	1.16332	1.18429	0.896429	0.535043	0.233559	0.19489		0.0102881		0.999916	0.904229	0.791914	0.809127	0.385866	0.551385	0.234271	0.0576558	0.145414		0.999916	0.973614	0.812555	0.746696	0.577463	0.351958	0.269699	0.126612	0.0622294		0.999916	0.969822	0.90073	0.661695	0.417932	0.299677	0.154611	0.0532151	0.034442		50.4126	-0.144851	0.0840342	0.949375	50.6589	-0.0566678	0	0.916337	50.8002
P21291	0.999916	0.99531	1.09227	1.11445	1.04505	0.715354	1.05998	0.858341	0.839865	3.10246	0.999916	0.964368	0.982696	0.908503	0.824686	0.745514	0.704517	0.688404	0.656891	1.90104	0.999916	1.04689	0.971714	0.87037	0.847278	0.709527	0.652293	0.542683	0.465215	1.39836	0.999916	0.909112	0.886905	0.785998	0.780735	0.759221	0.668252	0.55637	0.634986	1.93062		0.135284	1.5	0.328727		0.162876	1.5	0.472951
P21333	0.999916	0.97011	0.967836	0.814248	0.340854	0.23085	0.100267	0.029992	0.0310244	0.00878704	0.999916	0.992657	0.967644	0.809411	0.357876	0.231707	0.117561	0.0303506	0.0336757	0.00957326	0.999916	1.03077	0.985933	0.841763	0.385136	0.251357	0.127422	0.0428998	0.0389968	0.0204172	0.999916	0.983836	0.969424	0.822735	0.350052	0.230901	0.116157	0.0350405	0.0325989	0.00181334	49.2649	-0.128905	0.0362927	0.991779	49.3496	-0.12376	0.0368173	0.993028	49.6155
P21359																					0.999916	1.34813	0.96632	0.799906	0.67491	0.403162	0.487995		0.0614266																				53.0944
P21399	0.999916	0.937676	0.982619	0.9842	0.901895	0.700042	0.207927	0.0258206	0.0323984		0.999916	1.01026	0.995963	0.993062	0.95443	0.729732	0.228909	0.0309938	0.0203227		0.999916	1.02816	1.05188	1.03678	1.03586	0.806335	0.257454	0.0529862	0.0483089	0.0748556	0.999916	1.05379	1.01274	1.02966	0.986242	0.763495	0.262398	0.0378922	0.0507778		54.0636	-0.173291	0.00529967	0.994156	54.2863	-0.185498	0.00601418	0.999577	54.6213
P21796	0.999916	0.953299	1.01111	1.02091	1.03387	0.864324	0.867558	0.778194	0.689936	2.92106	0.999916	0.991053	1.01536	1.00131	1.05908	1.00644	0.909816	0.854435	0.867589	2.38562	0.999916	1.00391	1.00318	1.01057	1.06136	0.985135	0.871834	0.770489	0.70862	2.4818	0.999916	1.00277	1.0322	1.02967	1.01228	0.906033	0.815554	0.743705	0.713706	2.69647		0.077149	1.5	0.316524		0.163408	1.5	0.519397
P21817											0.999916	0.996205	0.890547	0.874593	0.910553	0.62261	0.438504	0.305475	0.0682049																										55.1406	-0.0721856	0	0.973783
P21912	0.999916	1.01247	1.0365	1.05939	1.01499	0.781729	0.83929	0.689845	0.291004	0.0045348	0.999916	1.00292	0.998872	1.00493	1.02238	0.902096	0.782915	0.69045	0.343793	0.00819555	0.999916	0.932938	0.93571	0.912043	0.927996	0.845082	0.696063	0.597552	0.291923		0.999916	1.03331	1.12136	1.054	1.05404	0.936863	0.853707	0.725186	0.370899		60.3709	-0.0942824	0	0.956919	60.5524	-0.0898278	0	0.977451	59.7581
P21953	0.999916	0.866038	0.991122	0.852441	0.801155	0.530991	0.241805	0.0820931	0.0492203		0.999916	0.96443	0.879174	0.968553	0.552394	0.413837	0.162607		0.0482902		0.999916	0.981774	0.888136	0.960815	0.701253	0.410285	0.0730807	0.0288317			0.999916	1.0842	1.13331	1.24874	0.831742	0.415101	0.168549		0.0118667		53.0523	-0.0960715	0	0.977968	51.4266	-0.0941827	0.0222194	0.971883	51.8662
P21964	0.999916	1.00744	0.920398	0.932272	0.682092	0.42522	0.125327	0.0230697	0.0341243		0.999916	1.00509	0.94924	0.919326	0.752111	0.443568	0.146925	0.0375913	0.0101987		0.999916	0.993424	0.933289	0.908682	0.681553	0.431668	0.147787	0.0141164	0.0310796		0.999916	1.04277	1.02737	0.942271	0.711219	0.457218	0.15492	0.0249916	0.0202194	0.0185473	51.8939	-0.112399	0	0.993574	52.2975	-0.117889	0	0.997576	51.9127
P22033	0.999916	0.989219	0.948192	0.669047	0.426419	0.261048	0.206048	0.0971891	0.0655584		0.999916	1.11103	0.971866	0.756668	0.42508	0.203038	0.0867059	0.113931	0.116238		0.999916	0.972778	0.814344	0.688476	0.473756	0.227035	0.0699341	0.0458492	0.053369		0.999916	0.939459	0.925269	0.729137	0.384185	0.231687	0.100432	0.0754193	0.0272089		49.2739	-0.0899466	0.0804917	0.993589	49.2715	-0.128265	0.0984309	0.989196	49.149
P22059	0.999916	1.0178	1.00899	0.943938	0.758062	0.359921	0.133282	0.0550742	0.0276695		0.999916	0.979352	1.05373	1.07537	0.801202	0.361885	0.157272	0.101878	0.0525004		0.999916	1.06197	0.975466	0.982184	0.750388	0.365054	0.177783	0.0907828	0.0504841	0.0146059	0.999916	1.04634	1.01671	0.994677	0.770341	0.453539	0.191165	0.0855356	0.0820481		51.9522	-0.13677	0.025486	0.999519	52.1044	-0.167886	0.0813509	0.991076	52.0485
P22061	0.999916	0.91822	0.92405	0.968005	0.924365	0.839043	0.303642	0.0370354	0.0353853	0.0328708	0.999916	1.02196	1.00122	1.00468	1.03119	0.872165	0.325691	0.0378805	0.050791		0.999916	1.02691	1.01737	0.996874	1.03299	0.876029	0.322196	0.0135268	0.0341365		0.999916	0.999649	0.994032	1.03483	0.961348	0.852438	0.325283	0.0182272	0.042571	0.00783055	54.9069	-0.201498	0.022306	0.989263	55.1213	-0.224858	0.0305334	0.998077	55.135
P22087	0.999916	1.26918	1.00024	1.05489	0.760294	0.508662	0.191218	0.0699564	0.0939164		0.999916	1.04135	0.88388	0.789936	0.519387	0.256963	0.183098	0.0868885	0.195305	0.0519611	0.999916	0.944738	0.821608	0.736545	0.558301	0.279778	0.0819409	0.0184746	0.0549479	0.0254048	0.999916	0.833026	0.957534	0.851817	0.556745	0.332669	0.178562	0.0694397	0.0738486		52.7931	-0.126858	0.0589742	0.948372	50.0397	-0.095767	0.09678	0.986646	49.8978
P22090	0.999916	1.19319	1.07017	0.937223	1.19919	0.96841	0.591905	0.434129	0.353634		0.999916	0.718831	0.541099	0.412267	0.592076	0.480094	0.394048	0.140395	0.0305723		0.999916	1.39626	1.13774	1.20022	1.04503	1.12051	0.854979	0.10637	0.0335761		0.999916	0.750067	0.95255	0.814745	0.747934	0.632533	0.641998	0.381842	0.0762651		56.7675	-0.171725	0.384747	0.891781	48.1747	-0.037299	0	0.814856	57.2273
P22102	0.999916	0.990635	0.903352	0.701431	0.341563	0.196264	0.0912477	0.0260398	0.0347298	0.00266358	0.999916	0.978442	0.865149	0.649707	0.328555	0.197903	0.0924724	0.0192358	0.0302977		0.999916	1.00302	0.881303	0.664198	0.358539	0.196067	0.0761361	0.0177826	0.0186195	0.00286088	0.999916	0.97049	0.877522	0.694366	0.362832	0.220391	0.105929	0.0199635	0.0249873	0.0038691	48.7614	-0.106979	0.0167764	0.998007	48.4152	-0.0981276	0.0137161	0.998082	48.6617
P22234	0.999916	0.948557	1.01849	0.999218	1.05721	0.810358	0.951673	0.849432	0.785514	3.09123	0.999916	0.983778	1.02633	1.03005	1.1006	1.04334	0.973106	0.983087	0.99153	2.89448	0.999916	0.973274	1.0418	0.997606	1.08057	1.02035	0.944575	0.869224	0.806127	2.70679	0.999916	0.997162	1.0084	1.04513	1.03952	0.991312	0.918066	0.85851	0.836804	3.15309		0.155206	1.5	0.354723		0.453788	1.5	0.386331
P22307	0.999916	0.887634	0.903496	0.932549	0.909318	0.735654	0.42624	0.173911	0.0990677	0.0391012	0.999916	0.981562	0.993697	0.981987	1.01397	0.805594	0.444456	0.186684	0.0849964	0.06713	0.999916	1.04795	1.0403	1.06204	0.998485	0.838065	0.491099	0.190235	0.106237	0.00356236	0.999916	1.0146	1.02445	1.07133	1.00848	0.854203	0.477667	0.203975	0.134263	0.0217894	55.2092	-0.101638	0.0256949	0.981157	55.5797	-0.13622	0.0682146	0.998243	55.9649
P22314	0.999916	0.939645	0.946698	0.715759	0.112875	0.0922889	0.0519883	0.0113567	0.0162218	0.00132746	0.999916	1.00575	0.961449	0.735846	0.104677	0.0891287	0.0485124	0.00627215	0.019348		0.999916	1.025	1.00357	0.732311	0.117218	0.0984068	0.0580726	0.0163573	0.0197838	0.000627329	0.999916	1.00967	0.984132	0.738137	0.146849	0.10292	0.0524612	0.0116774	0.0268619		47.8606	-0.251419	0.0303413	0.994269	47.8687	-0.281841	0.0378275	0.997269	47.9047
P22392	0.999916	0.925256	0.931241	0.978907	0.916775	0.898561	0.838021	0.74371	0.647988	0.856264	0.999916	1.04054	1.08054	1.13938	1.13561	1.06327	1.0233	1.04099	0.998639	1.06091	0.999916	1.00127	1.0477	1.05507	1.04187	0.9918	0.932599	0.826296	0.687898	1.02172	0.999916	1.00251	0.947784	0.964095	0.911147	0.862282	0.786424	0.668399	0.606625	0.856559		-0.0209428	0.740488	0.661131
P22570	0.999916	1.01854	1.05353	0.873804	0.332524	0.0308841	0.0447721				0.999916	1.0206	0.904807	0.616348	0.112203	0.150175	0.0388297		0.0396956		0.999916	0.937415	0.875313	0.583252	0.352049	0.121683					0.999916	0.920327	0.813447	0.642801	0.166039	0.131879	0.0943266				49.1596	-0.225389	0.021393	0.996188	47.4714	-0.199532	0.0598051	0.990846	48.0593
P22612																					0.999916	1.19382			0.519213	0.588462
P22626	0.999916	0.844397	0.698446	0.500288	0.238093	0.166761	0.0975064	0.0281967	0.0200207	0.00233844	0.999916	0.969907	0.808511	0.557597	0.277387	0.194354	0.130234	0.0253631	0.0346886	0.00127087	0.999916	1.08195	0.912397	0.592504	0.257182	0.210563	0.151481	0.0418603	0.0207411	0.00212631	0.999916	1.20334	0.841973	0.587939	0.290187	0.220015	0.160793	0.0280429	0.029946		46.5842	-0.0777633	0	0.996221	47.6628	-0.0905234	0.0185295	0.995481	47.9703
P22670	0.999916	1.41582	0.929635	0.797595	0.725819	0.755227	0.520832		0.21312		0.999916	0.998867	0.788155	0.684469	0.425134	0.60979	0.425788	0.292047			0.999916	0.8348	0.694854	0.968963	0.736696	0.407468	0.521154	0.424125													56.308	-0.0519762	0	0.755684	50.9992	-0.0528032	0.352457	0.894966	55.5909
P22681	0.999916	0.966063	1.0653	0.862389	0.909453	0.733483	0.399215	0.0653325	0.0840522		0.999916	1.0266	1.0601	0.989222	0.973029	0.814162	0.435988	0.183853	0.0663742		0.999916	0.985444	0.985306	0.907424	1.00778	0.735025	0.292418	0.171166	0.0646881	0.0375313	0.999916	0.944524	1.12214	0.955614	0.921677	0.79325	0.356987	0.181073	0.105721		54.8705	-0.123	0.0114827	0.975244	55.5611	-0.134074	0.0514991	0.996209	54.6075
P22694	0.999916	1.20437	1.32448	0.977645	0.625303	0.431388	0.106294		0.105797		0.999916	1.08977	1.08844	0.625402	0.741468	0.406208	0.246945		0.139978		0.999916	1.2394	1.1337	0.772088	0.753186	0.20051			0.00841491		0.999916	0.909737	0.843075	0.962877	0.689922	0.399814	0.0189664	0.0451596	0.0189432		51.6498	-0.129441	0.08923	0.892537	51.7872	-0.0745445	0.0942703	0.91317	51.1556
P22695	0.999916	1.39862	1.36146	1.3564	1.24553	1.07196	0.872087	0.524266	0.0451305	0.0427151	0.999916	1.02504	0.994967	0.974434	0.91185	0.791802	0.639792	0.383059	0.0392		0.999916	0.88751	0.849242	0.924871	0.916284	0.804266	0.63492	0.384742	0.0484665	0.00809552	0.999916	0.821555	0.999251	0.966675	0.943972	0.854575	0.664867	0.398831	0.0339623		59.0438	-0.181239	0.0149998	0.800256	57.1446	-0.091968	0	0.983998	57.1425
P22794
P22830	0.999916	1.31252	1.4132	1.33979	1.24401	1.0579	0.593722	0.275692	0.0437532	0.0134623	0.999916	0.996436	0.9524	0.951761	0.894087	0.75465	0.446814	0.190909	0.0674351	0.0279872	0.999916	0.989577	0.950292	1.04716	0.938767	0.856357	0.448594	0.192927	0.0512442		0.999916	0.912398	1.01099	1.04908	0.96804	0.8057	0.415714	0.199111	0.0543529	0.0903323	56.9556	-0.17064	0.0336839	0.829637	55.4263	-0.100362	0	0.997169	55.7573
P22894																					0.999916	1.46696	1.13755	1.26928	0.818892	1.07527	0.830877	0.587881	0.281386	1.36489
P23193	0.999916	1.00088	0.974238	0.953926	0.750128	0.558794	0.292308	0.203756	0.142743	0.287998	0.999916	0.986782	0.958357	0.928488	0.793179	0.569805	0.352284	0.228102	0.194215	0.187169	0.999916	1.02001	0.956696	0.920023	0.798533	0.555884	0.303138	0.200144	0.16379	0.238673	0.999916	1.03422	1.02323	1.0177	0.788557	0.539924	0.334928	0.188273	0.183808	0.160551	53.1209	-0.0955386	0.193315	0.984887	53.7355	-0.0823642	0.164223	0.998519	53.3257
P23246	0.999916	1.65109	1.70806	1.29107	0.62632	0.450884	0.296822	0.0919439	0.024179	0.0135082	0.999916	1.01142	0.888733	0.664423	0.34319	0.240431	0.154719	0.0167059	0.0444749		0.999916	0.853595	0.703825	0.69441	0.373838	0.303111	0.171642	0.0529792	0.0162795	0.00183523	0.999916	0.720607	1.04407	0.73962	0.398922	0.28472	0.180206	0.0396624	0.031287	0.0121659	52.6119	-0.126249	0.0501135	0.72046	48.7176	-0.0953567	0.0369071	0.992281	48.4888
P23258	0.999916	1.1852	1.12806	1.07387	0.771797	0.573553	0.383887	0.214164	0.15286		0.999916	0.945282	1.03869	1.00175	0.792878	0.625919	0.349698	0.26179	0.139558	0.0710718	0.999916	0.899311	0.783496	0.871394	0.666814	0.596134	0.364215	0.169172	0.0546664		0.999916	0.8373	0.974939	0.872933	0.687109	0.544077	0.447152	0.214931	0.0487269		53.8985	-0.0948743	0.147033	0.94467	54.3672	-0.0827355	0.0739549	0.990323	53.0939
P23284	0.999916	0.972078	0.950106	0.985607	0.8717	0.574188	0.248679	0.120072	0.104967	0.0127164	0.999916	0.991222	1.00311	1.01707	0.949806	0.607998	0.275191	0.148459	0.110503	0.0625531	0.999916	1.00124	1.00166	1.01966	0.902575	0.606289	0.257074	0.156679	0.121233	0.088206	0.999916	0.986342	0.997247	1.03432	0.954802	0.612265	0.29164	0.17641	0.132371	0.0667489	53.5949	-0.121424	0.0481587	0.995922	53.9021	-0.141583	0.0918164	0.997976	53.7584
P23368	0.999916	0.972733	0.988694	0.966218	0.738487	0.461152	0.201671	0.0527978	0.0240374		0.999916	1.02351	1.00727	0.985143	0.781868	0.50093	0.213807	0.0577258	0.0360089		0.999916	1.02952	1.00274	0.973102	0.789563	0.497104	0.206414	0.056337	0.0239528		0.999916	0.976016	0.954214	0.940009	0.768107	0.471837	0.200625	0.0269027	0.0192526	0.00597673	52.5334	-0.110626	0	0.998075	52.9147	-0.11625	0.00513011	0.997988	52.8957
[truncated: 4,589 more rows]
[truncated: 41 more columns]

## Sheet: volcano
Protein_ID	norm_rel_fc_126_DMSO_1	norm_rel_fc_127L_DMSO_1	norm_rel_fc_127H_DMSO_1	norm_rel_fc_128L_DMSO_1	norm_rel_fc_128H_DMSO_1	norm_rel_fc_129L_DMSO_1	norm_rel_fc_129H_DMSO_1	norm_rel_fc_130L_DMSO_1	norm_rel_fc_130H_DMSO_1	norm_rel_fc_131L_DMSO_1	norm_rel_fc_126_DMSO_2	norm_rel_fc_127L_DMSO_2	norm_rel_fc_127H_DMSO_2	norm_rel_fc_128L_DMSO_2	norm_rel_fc_128H_DMSO_2	norm_rel_fc_129L_DMSO_2	norm_rel_fc_129H_DMSO_2	norm_rel_fc_130L_DMSO_2	norm_rel_fc_130H_DMSO_2	norm_rel_fc_131L_DMSO_2	norm_rel_fc_126_MEKi_1	norm_rel_fc_127L_MEKi_1	norm_rel_fc_127H_MEKi_1	norm_rel_fc_128L_MEKi_1	norm_rel_fc_128H_MEKi_1	norm_rel_fc_129L_MEKi_1	norm_rel_fc_129H_MEKi_1	norm_rel_fc_130L_MEKi_1	norm_rel_fc_130H_MEKi_1	norm_rel_fc_131L_MEKi_1	norm_rel_fc_126_MEKi_2	norm_rel_fc_127L_MEKi_2	norm_rel_fc_127H_MEKi_2	norm_rel_fc_128L_MEKi_2	norm_rel_fc_128H_MEKi_2	norm_rel_fc_129L_MEKi_2	norm_rel_fc_129H_MEKi_2	norm_rel_fc_130L_MEKi_2	norm_rel_fc_130H_MEKi_2	norm_rel_fc_131L_MEKi_2	meltPoint_DMSO_1	slope_DMSO_1	plateau_DMSO_1	R_sq_DMSO_1	meltPoint_DMSO_2	slope_DMSO_2	plateau_DMSO_2	R_sq_DMSO_2	meltPoint_MEKi_1
[truncated: 5,805 more rows]
[truncated: 52 more columns]

[truncated: 1 more sheets: vol filtered]
