# Supplementary material for: Experimental strategies to improve drug-target identification in mass spectrometry-based thermal stability assays
Source: Commun Chem. 2023 Apr 6;6:64. doi: 10.1038/s42004-023-00861-1 (PMC10079678; doi:10.1038/s42004-023-00861-1)
Supplement: Supplementary file 4 — Supplementary Data file 2 [file 42004_2023_861_MOESM4_ESM.xlsx]

## Sheet: Results
Protein_ID	norm_rel_fc_126_DMSO_1	norm_rel_fc_127L_DMSO_1	norm_rel_fc_127H_DMSO_1	norm_rel_fc_128L_DMSO_1	norm_rel_fc_128H_DMSO_1	norm_rel_fc_129L_DMSO_1	norm_rel_fc_129H_DMSO_1	norm_rel_fc_130L_DMSO_1	norm_rel_fc_130H_DMSO_1	norm_rel_fc_131L_DMSO_1	norm_rel_fc_126_DMSO_2	norm_rel_fc_127L_DMSO_2	norm_rel_fc_127H_DMSO_2	norm_rel_fc_128L_DMSO_2	norm_rel_fc_128H_DMSO_2	norm_rel_fc_129L_DMSO_2	norm_rel_fc_129H_DMSO_2	norm_rel_fc_130L_DMSO_2	norm_rel_fc_130H_DMSO_2	norm_rel_fc_131L_DMSO_2	norm_rel_fc_126_MEKi_1	norm_rel_fc_127L_MEKi_1	norm_rel_fc_127H_MEKi_1	norm_rel_fc_128L_MEKi_1	norm_rel_fc_128H_MEKi_1	norm_rel_fc_129L_MEKi_1	norm_rel_fc_129H_MEKi_1	norm_rel_fc_130L_MEKi_1	norm_rel_fc_130H_MEKi_1	norm_rel_fc_131L_MEKi_1	norm_rel_fc_126_MEKi_2	norm_rel_fc_127L_MEKi_2	norm_rel_fc_127H_MEKi_2	norm_rel_fc_128L_MEKi_2	norm_rel_fc_128H_MEKi_2	norm_rel_fc_129L_MEKi_2	norm_rel_fc_129H_MEKi_2	norm_rel_fc_130L_MEKi_2	norm_rel_fc_130H_MEKi_2	norm_rel_fc_131L_MEKi_2	meltPoint_DMSO_1	slope_DMSO_1	plateau_DMSO_1	R_sq_DMSO_1	meltPoint_DMSO_2	slope_DMSO_2	plateau_DMSO_2	R_sq_DMSO_2	meltPoint_MEKi_1
A0A075B6Y3	0.999823	1.36894	1.07067	0.991333	0.869974	0.715869	0.555123	0.354168	0.366828	0.795311																																-0.0816413	0.510115	0.707101
A0A0B4J1V1	0.999823	0.968239	0.808436	0.721437	0.682655	0.542473	0.457546	0.35293	0.178955																						0.999823	0.983448	0.859101	0.617187	0.536615	0.586311	0.450991	0.335335	0.191087		53.9012	-0.0396767	0	0.978981
A0A0B4J2D5	0.999823	0.984869	0.971585	1.01414	0.907669	0.708825	0.769836	0.662802	0.781436	1.45252	0.999823	0.966437	0.90475	1.02994	0.960666	0.882626	0.801109	0.778587	0.876553	2.54158	0.999823	1.01667	1.02424	0.993028	0.937424	0.873312	0.773185	0.723495	0.820187	1.37193	0.999823	1.04363	0.986732	0.996249	0.893647	0.779586	0.683672	0.622932	0.745631	1.6037		0.426174	1.5	0.325397		0.176169	1.5	0.48491
A0A0B4J2E0	0.999823	1.14757	1.08548	0.954106	0.639449	0.472308	0.30512	0.226808	0.330731	0.202264	0.999823	0.893588	0.901402	0.994674	0.57843	0.414953	0.33617	0.30176	0.201406	0.342124	0.999823	0.781771	0.9009	0.698107	0.427903	0.243046	0.247325	0.17154	0.19954		0.999823	0.904784	1.14812	0.924924	0.593931	0.392488	0.273158	0.218777	0.195069	0.188777	51.9682	-0.102793	0.255183	0.962794	51.0057	-0.131645	0.299545	0.955511	49.1037
A0A0U1RRE5	0.999823	0.794516	0.807009	1.14154	1.182	0.802084	0.772896	0.533808	0.751135	1.87049	0.999823	1.071	1.13666	1.30564	1.28409	0.921182	0.888251	0.801351	0.947606	3.61154	0.999823	1.10408	1.47933	1.69925	1.2216	1.12449	0.601623	0.737996	1.19628	2.20283	0.999823	0.969711	1.04243	1.03498	0.947323	0.809906	0.84626	0.771477	0.837731	1.96417		0.11845	1.5	0.414945		0.384981	1.5	0.23869
A0A0U1RRL7	0.999823	1.07243	1.19296	0.75583	0.566505	0.662492	0.494664	0.301629	0.0707489	0.661205																															53.1132	-0.0667209	0.379626	0.728847
A0AVT1	0.999823	0.947605	0.940825	0.77843	0.425703	0.27022	0.167395	0.119089	0.0971097	0.0744208	0.999823	1.00877	0.948316	0.796675	0.446751	0.266119	0.205848	0.141639	0.0893256		0.999823	1.01279	0.960862	0.794497	0.398142	0.187284	0.120177	0.0888418	0.0386336	0.00859934	0.999823	1.01711	0.959843	0.786735	0.405872	0.217512	0.157837	0.109276	0.0784194	0.014019	49.6163	-0.100458	0.0908848	0.996474	49.7458	-0.106444	0.121364	0.996458	49.3616
A0FGR8	0.999823	1.05903	1.00166	0.743226	0.493001	0.232007	0.105581	0.0739258	0.0493639	0.0298723	0.999823	1.00546	0.903569	0.692963	0.475976	0.263109	0.156161	0.0927615	0.0604001	0.0594425	0.999823	0.95884	0.87272	0.686658	0.459012	0.246793	0.1174	0.0817066	0.0532686	0.0218007	0.999823	0.906121	0.929147	0.734135	0.469715	0.262535	0.135807	0.079588	0.0355909	0.0303806	49.8144	-0.108684	0.03863	0.994278	49.5693	-0.0856197	0.0459404	0.99871	49.3289
A0MZ66	0.999823	0.948167	0.913133	0.79291	0.654783	0.562696	0.439595	0.309313	0.217493		0.999823	0.887845	1.09858	0.657698	0.267045	0.455958	0.334118	0.328655		1.39361																					54.1238	-0.0444048	0.00915471	0.997079		-0.593506	0.555877	0.284814
A0PK00																					0.999823	0.608194	0.443412	0.388958	0.462706	0.179043	0.0653967	0.0547061	0.106866																				44.6281
A1A4S6											0.999823	0.991531	0.906744	0.450529	0.383327				0.257464																										46.7036	-0.170836	0.308138	0.988448
A1L0T0	0.999823	0.989972	0.94543	0.910633	0.694668	0.777263	0.394866	0.272127	0.118115		0.999823	0.971352	0.991801	0.839218	0.734949	0.584317	0.494202	0.290165	0.206174	0.205694	0.999823	1.02973	1.08032	0.934475	0.906607	0.775719	0.534604	0.502189	0.271562	0.314898	0.999823	1.08135	0.986761	0.915958	0.834309	0.680042	0.425684	0.209468	0.0968051	0.41534	55.0239	-0.0651525	0	0.958924	54.7306	-0.0531206	0.113358	0.990571	57.476
A2A3N6	0.999823	1.29915	1.22242	1.13944	0.898206	0.231156	0.139628	0.123074	0.350037		0.999823	0.944755	1.09044	0.769482	0.517108	0.181367	0.0376627		0.000107573																						51.3141	-0.366359	0.205075	0.901896	49.9232	-0.130114	0	0.98403
A2RRP1	0.999823	1.34737	1.01548	0.478941	0.217638	0.0589473	0.161512				0.999823	1.09742	0.767946	0.404861	0.28747	0.14056	0.0915943	0.0362811	0.0391059		0.999823	0.869404	0.759342	0.334271	0.165507				0.122492		0.999823	1.15021	0.639405	0.402303	0.155268	0.120374	0.0744237		0.0245046		46.9491	-0.289054	0.139875	0.913316	46.6511	-0.116342	0.065152	0.977398	45.7029
A2RU67																															0.999823	0.663431	0.697548	0.851162	0.714605	0.531972	0.535247	0.339771	0.211159	0.870835
A2VDF0
A3KMH1	0.999823	2.46644	2.05122	2.24256	1.55193	0.774987	0.995403	0.57112	0.446209	2.70289	0.999823	1.12782	0.862893	0.468951	0.27887	0.554164	0.429753		0.301902		0.999823	1.6323		0.710413	0.734278		0.853245		0.243992	2.02944	0.999823	1.15802	1.27991	1.49263	1.30378		0.665361		0.594733			0.816158	1.5	0.039476	46.374	-0.184578	0.394212	0.910096
A3KN83																					0.999823	0.898998	0.804846	0.898936	0.821512	0.463598	0.314449	0.219664	0.197308	0.249032	0.999823	0.856509	0.862906	0.827545	0.746124	0.435927	0.367656	0.318748	0.425882										52.917
A4D0Y5
A4D161	0.999823	0.893073	1.09317	0.646833	0.865863		0.288753	0.570128	0.39449																						0.999823	1.114	1.00583		1.10306	0.469974		0.452855		1.55889	55.0347	-0.0511612	0.384278	0.739983
A4D1E1																															0.999823	1.38156	1.87536	0.988504	0.687783				0.335177	1.21307
A4D1P6
A4QPH2																															0.999823	0.854343	0.836766	0.755301	0.724021	0.608453	0.407536	0.243858
A5PLL7	0.999823	1.0395	0.666148	0.776433	0.378119	0.431055	0.4607	0.188131	0.153388		0.999823	1.0476	1.14498	0.939966	0.616465	0.531532	0.523657	0.404753	0.0116118		0.999823	0.884725	1.22594	0.93655	1.25952	0.958923	0.715217		0.425499	1.0941											50.5818	-0.0486992	0.104021	0.881786	54.6803	-0.0599509	0	0.89487
A5PLN9																					0.999823	1.40621	1.25084	0.98606	0.422323	0.333332	0.302261	0.308454	0.0589204																				49.6673
A5YKK6	0.999823	1.10393	1.02951	0.908955	0.623813	0.513103	0.26367	0.20692	0.126654	0.137158	0.999823	0.987363	0.896086	0.798514	0.547187	0.337656	0.240684	0.165326	0.177899	0.0740868	0.999823	1.0217	0.911016	0.868319	0.600934	0.435317	0.293297	0.172842	0.140344	0.0933539	0.999823	0.914967	0.953648	0.847859	0.574166	0.350248	0.207232	0.153252	0.108865	0.0393584	52.406	-0.0834531	0.12152	0.981802	50.7157	-0.077013	0.104859	0.995391	51.9173
A6NDG6	0.999823	0.980753	1.00143	0.990186	0.871017	0.743004	0.624291	0.546246	0.396681	0.161647	0.999823	1.04276	1.03526	1.04136	0.996757	0.832379	0.651382	0.650925	0.47174	0.317103	0.999823	0.905147	0.984367	0.973533	0.923383	0.792981	0.655287	0.542308	0.420168	0.0500035	0.999823	0.985135	1.07139	0.996901	0.984635	0.806357	0.711966	0.575037	0.488598	0.309665	59.2258	-0.0472698	0	0.983393	61.2656	-0.0473984	0.243545	0.962338	59.2654
A6NDU8											0.999823	1.11228	1.50077	1.67545	0.526124	0.811072	0.961626		0.357143		0.999823										0.999823	1.65438	1.30215	1.10788	0.601035										61.2237	-0.0708435	0	0.306915
A6NED2																															0.999823	1.50531	1.75331	1.71366	2.13932
A6NHL2	0.999823	1.11196	0.998633	0.63278	1.00494	0.74631	0.369232		0.424763		0.999823	1.04808	0.927878	0.936227	0.967091	0.854534	0.252334	0.305438	0.20967	1.63863	0.999823	2.31313	2.33688	2.08622	1.2371	1.18441					0.999823	0.673483	0.944087	0.684496	0.462223	0.494596	0.320303	0.274253	0.150237		53.4053	-0.710225	0.396997	0.740659		-0.4689	0.601518	0.176108
A6NHR9	0.999823	1.11359	0.878428	0.532683	0.389499	0.274913	0.181224	0.151689	0.104629	0.0628593	0.999823	1.00889	0.72078	0.429863	0.311403	0.217175	0.175072	0.1478	0.0615636	0.0657587	0.999823	0.962483	0.723091	0.5596	0.424686	0.33162	0.241249	0.214914	0.0922699	0.1108	0.999823	0.827389	0.710986	0.411428	0.275337	0.20793	0.160756	0.106091	0.0306909	0.0764811	48.2798	-0.0921696	0.115542	0.973292	46.7545	-0.0904793	0.105544	0.983912	48.6052
A6NHX0																					0.999823	1.17126	0.970118	0.929778	0.90013	0.663198	0.73293	0.377365	0.0112259		0.999823	1.02621	1.19082	0.644207	0.853307	0.742114	0.445111	0.170208	0.243014										57.0252
A6NIH7	0.999823	1.26636	0.91318	0.838545	0.569162	0.199336	0.12568	0.133544	0.243611	0.392052	0.999823	1.2138	0.902525	1.07932	0.727656	0.586852	0.41327		0.0648486	2.44131	0.999823	1.57257	0.977125	0.973973	0.917178	0.410181	0.234527	0.169886	0.0827331	0.26422	0.999823	0.935043	0.846668	0.742289	0.637664	0.248831	0.281175	0.321113	0.174649		50.0977	-0.14344	0.210741	0.909902		0.0659085	1.5	0.177454	52.5236
A6NIN4	0.999823	1.18642	1.11452	1.06098	0.823539	0.463732	0.138016	0.0899489																							0.999823	0.882126	0.968941	0.90919	0.691338	0.391748	0.164445	0.0556166			52.648	-0.156821	0.0625742	0.959507
A6NJ78
A6NKD9
A6NKF1
A6NKL6																					0.999823	0.838958	0.752338	0.718099	0.390194	0.216708	0.119935	0.0738467	0.0381372																				48.5624
A6NKT7																															0.999823	0.86736	0.939549	0.777306	0.659229	0.373007	0.311544	0.0941141
A6NLJ0											0.999823	1.21376	0.817802	1.32833	1.28881	1.42528	1.01406	0.532965			0.999823	0.685686	0.702729	0.826547	0.906805	0.938998	0.721747	0.325516	0.0952397																59.0312	-1.05883	0	0.273612	57.6563
A6NNT2																															0.999823	0.922597	0.901548	0.88093	0.842047	0.721706	0.527731	0.470855	0.367904
A8CG34											0.999823		0.70139		1.33337	0.70895	0.614883		0.232432																										56.6456	-0.109192	0.224974	0.650679
A8MSI8																															0.999823	0.798845	0.599555	0.928661		0.810851			0.557241
A8MT69	0.999823	0.803994	0.546829	0.776843	0.888053	0.387677	0.113638	0.153244	0.0813592	0.497257	0.999823	1.06175	1.39101	1.17586	1.23606	0.942811	0.485125	0.320116	0.236463	0.92841	0.999823	0.499634	1.16215	1.14341			0.426419				0.999823	1.36612	1.71648	1.02087	0.853434	1.08419	0.649567	0.354964	0.112409	1.47391	50.873	-0.0429908	0.133964	0.622528	54.3513	-0.593574	0.492527	0.625732
A8MVM7	0.999823	1.20392	1.08347	0.830401	0.528746	0.199671	0.106958		0.00746832		0.999823	0.994531	0.838556	0.72129	0.489448	0.275463	0.125332	0.0235363	0.0596939		0.999823	0.953162	0.849979	0.682147	0.432798	0.182544	0.102987		0.0444193												50.1935	-0.135654	0.0292397	0.964358	49.6521	-0.0824337	0	0.994509	48.9335
A8MWX3	0.999823	0.750673	0.987861	0.452067	0.349693	0.285298	0.260423	0.200181	0.00552198	0.409499											0.999823	0.876949	0.825974	0.599011	0.406365	0.2543	0.268745	0.224019	0.182654	0.146695											46.8212	-0.221188	0.247851	0.842258					48.4549
B0I1T2	0.999823	1.46177	1.31616	1.05939	0.641072	0.362038	0.305193	0.216429	0.11831	0.168974	0.999823	1.01268	0.88232	0.688911	0.418799	0.248692	0.182738	0.118951	0.0629237	0.0528225	0.999823	0.901005	0.740506	0.669781	0.407846	0.220717	0.151313	0.101957	0.0518118	0.0111505	0.999823	0.710903	0.808487	0.626569	0.383845	0.228308	0.149212	0.0952581	0.0518931	0.0212897	51.3766	-0.146481	0.197487	0.849994	49.2141	-0.0862871	0.0625689	0.997123	48.5629
B2RBV5	0.999823	0.866048	0.897075	1.03721	0.890703	0.206585	0.339917		0.407934		0.999823	0.654885	0.748271	1.76348	0.667694	0.616791			0.802247		0.999823	1.19189	0.356381	0.640293	0.558648	0.54674		0.247158	0.437244	0.607163	0.999823	4.7508	2.24529	3.50822	3.54293	2.08094	1.50589		0.623577	2.80691	50.5357	-0.846764	0.318145	0.93342		-0.390315	0.695392	0.201889	43.0892
B2RTY4	0.999823	1.16611	1.05746	0.528063	0.416431	0.28027	0.25926	0.218397	0.187398		0.999823	0.832553	0.478937	0.263058	0.245511	0.177595	0.232536	0.110619			0.999823	1.27863	0.791797	0.350689	0.336112	0.215869	0.238259		0.245491												47.1845	-0.254925	0.268755	0.950824	43.8754	-0.122495	0.180998	0.987333	45.5873
B7ZAP0	0.999823	1.08707	0.997672	1.1221	1.08311	0.662957	0.411986	0.382273	0.452769		0.999823	1.02682	0.927713	0.864304	0.842565	0.492288	0.455907	0.377856	0.643686		0.999823	0.95264	1.03867	1.11813	1.01221	0.690175	0.397443	0.332856	0.592263		0.999823	0.848022	0.863241	0.978561	0.923812	0.555233	0.518997	0.335388	0.518447		53.3139	-0.68996	0.415676	0.960593	53.6213	-0.160754	0.486232	0.87572	53.41
C9JLW8	0.999823	0.959261	0.850787	0.888576	0.723421	0.687123	0.585926	0.51903	0.62128	1.3131	0.999823	0.974183	0.963246	0.900072	0.787373	0.682334	0.63213	0.594513	0.663078	2.03796	0.999823	1.10651	1.11018	0.994975	0.834272	0.755697	0.661557	0.640052	0.669493	1.31026	0.999823	1.05302	1.04909	1.04108	0.882358	0.756856	0.686029	0.663727	0.813671	2.16226		-0.0330317	0.747419	0.160255		0.1028	1.5	0.360317
E0CX11											0.999823	0.927978	1.0272	0.879419	1.09062	0.871708	0.723035	0.638056	0.973831	3.0368											0.999823	1.06089	1.02829	1.05416	0.971572	0.955283	0.728433	0.758828	1.09994	2.23637						0.45235	1.5	0.386802
E9PQ53																					0.999823	1.60194	1.04988	1.40325	0.99437	1.197	0.56289	0.420998	0.628645	0.617979	0.999823	0.966223	1.06581	0.995356	0.881886	0.721433	0.645647	0.419177	0.24295
E9PRG8																					0.999823	1.11495	0.847357	0.943352	0.725347	0.443446	0.316003	0.196599	0.226102	0.50552	0.999823	0.841115	1.00342	0.947402	0.870696	0.688609	0.490933	0.347636	0.462801										52.0889
L0R6Q1	0.999823	0.919164	0.973237	0.997656	0.964269	0.575724	0.860152	0.795055	0.897868	1.71136	0.999823	0.928388	0.902004	1.01128	0.994306	0.909034	0.830959	0.839696	1.04589	3.057	0.999823	0.959689	0.99657	1.01877	1.05053	0.921416	0.805814	0.751483	0.886534	1.41459	0.999823	1.12042	1.09145	1.09406	1.07493	0.976937	0.791812	0.789148	0.955415	2.13261		0.446051	1.5	0.596621		0.463405	1.5	0.386875
L0R819	0.999823	1.39381	1.2398	0.958264	0.639004	0.749841	0.604234	0.537198	0.55976	1.5065	0.999823	0.964636	1.00808	0.817864	0.717642	0.874033	0.913075	0.955229	1.25585	3.11961	0.999823	0.909494	0.989711	0.851708	0.760901	0.780298	0.506986	0.590495	0.760151	1.06199	0.999823	0.958775	1.09868	1.03431	0.743619	0.766613	0.574454	0.484382	0.727001	1.76006		-0.309183	0.766089	0.227208		0.47263	1.5	0.376841
O00115	0.999823	1.14511	0.968193	0.912128	0.827948	0.719767	0.653906	0.49105	0.567061	1.12576	0.999823	1.09466	1.03888	1.05911	0.991989	0.904239	0.573208	0.477011	0.535567	1.60244	0.999823	1.09977	1.07401	0.934196	0.759853	0.655504	0.551894	0.483744	0.482343	1.02305	0.999823	1.11103	1.1508	1.12041	0.781567	0.655738	0.699242	0.573849	0.660532	1.83297		-0.0483967	0.710035	0.425557		0.441767	1.5	0.298241
O00116	0.999823	1.07367	1.01746	0.993311	0.843794	0.544984	0.250809	0.111787	0.0821092	0.0330594	0.999823	0.984986	0.970166	0.929643	0.843388	0.545937	0.255497	0.101792	0.136632	0.126547	0.999823	1.02984	0.923187	0.889224	0.824732	0.53089	0.222065	0.101184	0.08559	0.0622194	0.999823	1.02155	1.03558	0.995407	0.905894	0.579251	0.188523	0.123761	0.0914093	0.0157116	53.3945	-0.118901	0.04761	0.995831	53.2605	-0.118679	0.104882	0.995619	53.0858
O00139	0.999823	1.37988	1.26583	1.05744	0.631677	0.34422	0.264653	0.189363	0.186234	0.0912754	0.999823	1.08585	0.914699	0.831078	0.510857	0.324062	0.231328	0.155505	0.161678		0.999823	0.98487	0.812666	0.844406	0.455594	0.21079	0.188385	0.128811	0.0841436	0.0518334	0.999823	0.894826	0.844573	0.774185	0.476193	0.250058	0.175947	0.125614	0.103718	0.243896	51.2193	-0.153624	0.180618	0.888765	50.358	-0.0975506	0.1548	0.989392	49.7563
O00148	0.999823	0.915563	0.669212	0.411666	0.153653	0.114577	0.08122	0.0646623	0.0412735	0.00977913	0.999823	1.05576	0.87073	0.541992	0.258029	0.172076	0.136793	0.0882623	0.0867869		0.999823	1.06252	0.813081	0.557377	0.253522	0.187987	0.118994	0.0714329	0.0712405	0.0389735	0.999823	1.07698	0.775664	0.461376	0.191156	0.135748	0.0874765	0.0728685	0.0739558	0.0334127	45.8326	-0.103199	0.0371597	0.996985	47.4149	-0.128031	0.105784	0.994452	47.4854
O00151	0.999823	0.960387	0.942175	0.924267	0.800747	0.726305	0.493357	0.409136	0.443974	0.820609	0.999823	0.960238	0.969995	0.919711	0.86857	0.732024	0.558423	0.444879	0.37533	1.06285	0.999823	0.909636	0.963487	0.933134	0.83771	0.631063	0.48857	0.363621	0.353169	0.635273	0.999823	1.04908	1.1144	1.10342	0.945624	0.733585	0.58678	0.488196	0.407202	0.994036		-0.0605072	0.54649	0.72684		-0.064728	0.61417	0.453726	55.7254
O00154	0.999823	0.958552	0.969768	0.942487	0.951974	0.900014	0.859721	0.797293	0.842069	0.236313	0.999823	1.02053	1.04068	1.029	1.06867	0.96913	0.941526	0.90974	0.952063	0.197665	0.999823	0.981053	1.06306	1.02935	1.1185	0.987278	0.895291	0.861644	0.879966	0.218482	0.999823	1.05754	1.04269	1.00566	1.01489	0.933073	0.834318	0.821629	0.925012	0.341222	65.2	-0.153281	0	0.833533	65.6604	-0.26671	0	0.965973	65.3472
O00159	0.999823	1.53392	1.06824	0.585059	0.429692	0.524286	0.242496		0.234462												0.999823	1.65088	0.773601	0.771121	0.847297	0.445444	0.308086	0.109804	0.100484												47.1951	-0.545654	0.357723	0.760175					52.8919
O00161	0.999823	0.928703	0.966555	0.934093	0.82167	0.767227	0.664382	0.548957	0.512468	0.941446	0.999823	1.07613	0.977599	1.04023	0.954771	0.872691	0.659509	0.562035	0.625265	1.82405	0.999823	1.0568	1.06275	1.0153	0.95698	0.8189	0.601133	0.541775	0.551796	0.934585	0.999823	0.972981	0.923761	1.08489	0.92319	0.757441	0.549568	0.509622	0.615223	1.43486		-0.0422138	0.668875	0.573609		0.144026	1.5	0.431001
O00165	0.999823	1.19563	1.35762	1.06793	0.69376	0.393664	0.218992	0.241885	0.0369362	0.398579	0.999823	0.898405	0.891061	0.814887	0.518678	0.184326	0.14883	0.124027	0.0353367	0.128537	0.999823	0.903308	1.08148	0.805981	0.458776	0.22284	0.174817	0.144661			0.999823	0.897969	1.1971	0.866288	0.596966	0.320462	0.312997		0.0460022		51.5595	-0.156625	0.226831	0.873737	49.8803	-0.110109	0.0804682	0.983284	49.6084
O00170	0.999823	0.953658	0.908922	0.666631	0.362221	0.185737	0.108595	0.0744749	0.0588225	0.0158981	0.999823	0.995196	0.928634	0.725611	0.361528	0.212716	0.127909	0.0778197	0.0809041	0.00784854	0.999823	0.973725	0.92629	0.72381	0.388	0.206764	0.127795	0.0755348	0.0471532	0.00581537	0.999823	0.972016	0.936764	0.719474	0.398866	0.253909	0.137329	0.0970866	0.0735536	0.0317079	48.6517	-0.101872	0.0398507	0.998619	48.9769	-0.1094	0.0554413	0.996408	49.1178
O00178	0.999823	1.32984	0.980743	1.18308	0.7536	0.599594	0.322566	0.214889	0.0793517		0.999823	1.01413	0.830517	0.896594	0.673051	0.370629	0.201823	0.139763	0.252182	0.1564	0.999823	1.29032	0.980088	0.992395	0.68015	0.599169	0.403408	0.374168	0.408942	0.161015	0.999823	0.824176	0.836287	0.862371	0.640411	0.429438	0.315816	0.204304	0.338345		53.8862	-0.102165	0.0900566	0.892644	51.4614	-0.101204	0.163086	0.971859	54.1778
O00182	0.999823	0.965404	0.956563	0.737373	0.544731	0.365897	0.256547	0.155027	0.0772083	0.0637835	0.999823	1.15576	0.984807	0.872834	0.577283	0.308893	0.287477	0.111663	0.0972059		0.999823	0.971536	0.939518	0.740952	0.495164	0.313828	0.178624	0.0996476	0.0635637	0.0818904	0.999823	1.00464	0.857322	0.684003	0.462816	0.274747	0.219451	0.105654	0.0278584	0.0779441	50.8791	-0.0703586	0.0419732	0.996236	50.9744	-0.102085	0.116597	0.972695	50.0901
O00186	0.999823	0.877603	0.914124	0.605223	0.314134	0.184583	0.249427	0.125413	0.0546318		0.999823	0.89278	1.00755	0.683085	0.207032	0.287243	0.167102	0.0849097	0.0770106		0.999823	1.28088	0.936422	0.595896	0.481942	0.311545	0.209299	0.0686428	0.0374905	0.11914	0.999823	0.955482	0.986368	0.740425	0.407629	0.336958	0.260583	0.0717518	0.156832	0.393678	48.0831	-0.100421	0.114513	0.97576	47.8875	-0.210326	0.148012	0.969424	49.4898
O00189
O00192
O00193	0.999823	1.00536	0.904283	0.912697	0.930092	0.903453	0.856661	0.78707	0.995747	2.0142	0.999823	0.985522	0.920155	1.00776	0.928586	0.977414	0.886929	0.945525	1.11666	3.02868	0.999823	0.996744	1.11489	1.05241	0.997919	0.931345	0.818288	0.809746	0.916682	1.74157	0.999823	0.949862	1.00636	1.10318	1.00319	0.89267	0.770487	0.831285	0.990128	2.52986		0.452833	1.5	0.676136		0.467736	1.5	0.38322
O00217	0.999823	1.04392	1.01568	0.934317	0.788569	0.384862	0.157911	0.0768772	0.0185155	0.0357421	0.999823	0.969615	0.911692	0.948327	0.724299	0.386734	0.190321	0.0973078	0.0227318		0.999823	1.06018	1.03845	0.97993	0.744347	0.388453	0.182127	0.109276	0.0381449		0.999823	0.981585	0.937855	0.929828	0.739787	0.362723	0.126077	0.063477	0.0273223	0.05164	52.2034	-0.132467	0.0301936	0.997797	52.0814	-0.107699	0.0192468	0.994058	52.1185
O00221	0.999823	1.07147	0.808822	0.685732	0.499102	0.298962	0.134442	0.17078	0.192402	0.266964	0.999823	1.03107	0.742157	0.748186	0.631662	0.496641		0.205296	0.236889	1.23255	0.999823	1.35143	1.1569	0.684477	0.673489	0.162526	0.114619	0.16007	0.193692	0.99193											49.2572	-0.0841602	0.179533	0.968747		-0.05667	0.554949	0.285083	49.9835
O00231	0.999823	0.974487	0.910472	0.813761	0.596259	0.492628	0.319242	0.0979122	0.040187	0.0155915	0.999823	1.0097	0.955885	0.855372	0.63909	0.524094	0.375479	0.140284	0.0648	0.00645549	0.999823	1.01025	0.965988	0.853678	0.627705	0.500281	0.332006	0.112733	0.0686893	0.0170684	0.999823	1.0071	0.976647	0.833236	0.647043	0.521943	0.335237	0.12157	0.0699638	0.0583426	52.0271	-0.0691064	0	0.98997	52.8843	-0.0694059	0	0.990495	52.5279
O00232	0.999823	0.980348	0.959413	0.837688	0.612977	0.411804	0.300713	0.0749084	0.0394793	0.0117654	0.999823	0.986929	0.964176	0.847852	0.632944	0.515689	0.320172	0.069946	0.0318585	0.00758842	0.999823	0.958302	0.981146	0.827467	0.628021	0.49679	0.304482	0.069794	0.0380078	0.00648111	0.999823	1.01674	0.980677	0.831022	0.617691	0.497967	0.317586	0.0965904	0.04285	0.00536949	51.8085	-0.0777	0	0.994212	52.4419	-0.0772006	0	0.989006	52.2392
O00233	0.999823	0.944014	0.993906	0.949655	0.82738	0.726541	0.589762	0.493366	0.545511	0.80668	0.999823	0.95979	1.014	0.948482	0.921492	0.784571	0.62807	0.639284	0.658644	1.6467	0.999823	1.09325	1.04358	0.965979	0.834757	0.731587	0.61431	0.492756	0.548377	0.85437	0.999823	1.05677	1.04662	0.995995	0.768329	0.643587	0.505705	0.458834	0.499136	0.953704		-0.0582885	0.610428	0.804462		0.183396	1.5	0.388151
O00244	0.999823	0.851688	0.793561	0.806277	0.856817	0.864903	0.599992	0.6132	0.7512	1.29432	0.999823	1.00715	1.00703	0.910608	1.01314	0.873382	0.738751	0.732992	0.96483	2.47004	0.999823	1.07923	1.10116	1.06701	0.981186	0.8661	0.719493	0.726108	0.800115	1.28088	0.999823	0.893921	0.955812	1.04275	1.00986	0.83011	0.693016	0.689752	0.857964	1.76075						0.450983	1.5	0.513597
O00255	0.999823	0.784498	0.865786	0.676109	0.362041	0.228279	0.229584	0.297368	0.117031																																48.5797	-0.0720281	0.154501	0.939604
O00257																					0.999823	1.14331	0.857548	0.684618	0.594695	0.376533	0.259222	0.274077	0.0112066																				51.2409
O00264	0.999823	0.896406	0.885672	0.911357	0.7592	0.566752	0.337084	0.320812	0.376691	0.745086	0.999823	1.04068	1.03255	0.979712	0.816131	0.59135	0.425743	0.362963	0.435524	1.261	0.999823	1.04883	1.09779	1.03149	0.873494	0.583742	0.417016	0.334491	0.363556	0.679032	0.999823	0.973842	0.988885	0.968171	0.825648	0.540014	0.374496	0.337471	0.411631	0.988802	53.9889	-0.0886958	0.448867	0.7487		-0.480715	0.615317	0.388876	54.1283
O00267	0.999823	0.974109	0.932369	0.822176	0.555497	0.302516	0.183596	0.141126	0.0891401	0.0563124	0.999823	0.95434	0.900252	0.870697	0.493299	0.278375	0.174484	0.132601	0.184772	0.0921247	0.999823	1.09115	1.04031	0.82802	0.488928	0.262168	0.117338	0.0606532	0.0959931	0.100698	0.999823	1.04684	0.950569	0.823115	0.541449	0.279472	0.149039	0.113198	0.0678979	0.0264293	50.6298	-0.0909632	0.0683631	0.998759	50.1481	-0.11287	0.130653	0.990095	50.0378
O00273	0.999823	0.954287	0.997283	0.975426	0.790004	0.637188	0.521904	0.340062	0.290711	0.535559	0.999823	1.01419	1.02209	0.892975	0.804559	0.670393	0.459008	0.344609	0.272839	0.968206	0.999823	1.04605	1.05314	1.01801	0.888018	0.673637	0.469264	0.341895	0.274064	0.585073	0.999823	1.04565	1.06807	1.05624	0.951828	0.777054	0.497544	0.37449	0.371619	0.935442	55.3318	-0.0714447	0.390601	0.935059		-0.072523	0.516281	0.591571	55.0738
O00287											0.999823	1.84404	1.24291	1.47758	0.773968	0.724418	0.463641	0.413829	0.895744	1.90382											0.999823	0.795692	0.703156	1.07357	0.761862	0.641335	0.359084	0.30108	0.325519	1.05675						0.186908	1.5	0.227835
O00291											0.999823	1.03349	0.686509	1.19549	0.76917	0.547071	0.448462	0.405906	0.340292	1.13073																										-0.532283	0.574491	0.398087
O00299	0.999823	0.89101	0.923286	0.888528	0.690462	0.30015	0.0807373	0.0318138	0.00646272	0.00161843	0.999823	1.0054	0.97294	0.953025	0.786239	0.33968	0.100971	0.0510955	0.010937	0.00412392	0.999823	1.00767	0.99312	0.935352	0.789949	0.368922	0.102453	0.0464205	0.0109572	0.00336484	0.999823	1.03009	1.01093	0.9578	0.768656	0.385288	0.118286	0.0494347	0.0206201	0.00791686	51.3098	-0.126863	0	0.98966	51.9443	-0.153494	0.0133296	0.999244	52.0737
O00303	0.999823	0.974054	0.960194	0.608893	0.23762	0.163004	0.104178	0.0760611	0.0466853	0.0220715	0.999823	0.978889	0.927075	0.607254	0.195195	0.113833	0.0780808	0.0484778	0.0144857		0.999823	0.930488	0.869131	0.535918	0.215939	0.108111	0.0662958	0.0482618	0.0248879	0.00382058	0.999823	0.914601	0.873662	0.594141	0.243275	0.146745	0.0984678	0.0737614	0.0495957	0.0251854	47.85	-0.143804	0.0667501	0.995063	47.6496	-0.156832	0.0485713	0.997946	47.2971
O00308																					0.999823	1.30858	1.29754	1.40649	0.613335	0.38833	0.280409	0.403252	0.320099	0.63942																			50.2114
O00311	0.999823	1.2751	1.09003	0.980547	1.11213	0.526592	0.559415	0.381029	0.23545																						0.999823	0.892492	0.786138	0.821212	0.757865	0.355637	0.489776	0.229807	0.24054		53.0586	-0.720694	0.391964	0.864986
O00322	0.999823	1.0251	1.53815	1.26955	1.25673	0.542321	0.16226	0.248666	0.315914																																53.0511	-0.895107	0.24228	0.787444
O00329	0.999823	1.66797	1.5378	1.14834	0.70582	0.516157	0.252395			1.05603																																-0.49196	0.608193	0.332883
O00330	0.999823	2.03611	1.55098	1.00551	0.996335	0.599228	0.560147		0.158862		0.999823	0.951168	1.03289	0.910246	0.715651	0.484785	0.357998	0.273419	0.291137	0.637369	0.999823	1.01105	0.91566	0.824684	0.695487	0.475915	0.361665	0.218318	0.170237	0.197425	0.999823	0.989202	1.06755	0.979731	0.810595	0.574755	0.434241	0.395164	0.437385	0.916634	55.6653	-0.0912776	0.141014	0.419633	52.3947	-0.105222	0.389327	0.885725	52.7308
O00399	0.999823	0.805742	0.76654	0.823557	0.615358	0.658677	0.529991	0.381619	0.264935	0.303544	0.999823	1.01545	0.93925	0.946802	0.790521	0.637231	0.55547	0.44404	0.18927		0.999823	1.01506	0.863202	0.929155	0.747913	0.650955	0.456389	0.308618	0.203953	0.0480526	0.999823	0.976782	1.01317	0.969184	0.712568	0.636187	0.537136	0.376224	0.198169	0.0575013	55.7363	-0.0290279	0	0.930307	56.5886	-0.0510283	0	0.981811	55.158
O00410	0.999823	0.971937	0.988585	0.962647	0.901192	0.754395	0.445049	0.163283	0.0647795	0.0420434	0.999823	0.993567	1.01112	0.989306	0.939877	0.759023	0.453267	0.154172	0.0401779	0.043078	0.999823	0.980706	0.993243	0.975013	0.944371	0.739557	0.424765	0.161483	0.0680221	0.031051	0.999823	0.997546	0.989752	0.978501	0.914883	0.749944	0.456765	0.178647	0.0731821	0.055777	55.3381	-0.108889	0.016448	0.997703	55.4173	-0.119574	0.0151279	0.998965	55.2373
O00411	0.999823	0.895894	0.907168	0.538054		0.514936	0.273079		0.276753		0.999823	1.03146	0.974515	0.603189	0.368182	0.318146	0.236111		0.0934699	0.438107	0.999823	1.01654	0.788926	0.424565	0.428616	0.38699	0.150162	0.11248	0.0960406		0.999823		0.387519								49.9842	-0.0556122	0.262409	0.926667	47.9317	-0.144436	0.272875	0.935712	48.0811
O00422	0.999823	1.08515	0.859602	0.66933	0.41941	0.321518	0.271211	0.190255	0.01092		0.999823	0.940088	0.823973	0.668206	0.500329	0.406249	0.337661	0.285259	0.0738527		0.999823	1.08306	0.889271	0.562714	0.381906	0.306245	0.240623	0.170675	0.0411009	0.00673045	0.999823	0.972328	0.844272	0.545375	0.384857	0.297346	0.242542	0.201312	0.0232594		49.6251	-0.0726609	0.0736653	0.96805	50.9476	-0.048089	0	0.981422	48.9292
O00425	0.999823	1.00939	0.95815	0.657458	0.473649	0.500215	0.307968	0.200505	0.160252	0.329922	0.999823	0.982136	0.947669	0.689567	0.468549	0.150007	0.106252	0.0794727	0.247288	0.0334999	0.999823	0.969472	0.830697	0.668822	0.362473	0.170006	0.120096	0.0733368	0.0851133	0.0278758	0.999823	0.780554	0.658872	0.539076	0.389343	0.302439	0.185565	0.118709	0.0758446	0.0817205	50.3201	-0.0698485	0.236136	0.951111	49.0729	-0.113131	0.0991741	0.974993	48.4642
O00429	0.999823	0.983424	0.986271	0.963252	0.802894	0.448731	0.16543	0.122593	0.106413	0.0474088	0.999823	1.02335	1.01206	0.997016	0.755527	0.435933	0.166857	0.132972	0.0849556	0.0102402	0.999823	1.14065	1.06621	1.047	0.977924	0.474992	0.160715	0.125417	0.105417	0.0688281	0.999823	1.06977	0.993662	0.941869	0.819841	0.472508	0.207704	0.138866	0.105234	0.168068	52.5222	-0.131416	0.0747935	0.998321	52.3902	-0.122999	0.054409	0.99555	52.9212
O00442	0.999823	1.00226	0.97428	0.878783	0.760207	0.449435	0.319548	0.163136	0.0870955	0.0687153	0.999823	0.975103	0.925057	0.950891	0.879596	0.605657	0.414651	0.164631	0.0336433	0.309525	0.999823	0.942541	0.897344	0.842395	0.758753	0.517817	0.322488	0.150985	0.0807856	0.0648205	0.999823	1.03616	1.0156	0.938673	0.74507	0.559933	0.383621	0.201628	0.101579	0.295805	52.8793	-0.0812947	0.0459073	0.996985	54.2217	-0.101905	0.153704	0.955028	53.1206
O00463	0.999823	0.500395	0.674841	0.661785	0.407296	0.225347				0.736673																					0.999823	0.792669	0.640451	0.43026	0.3408	0.104534		0.110382	0.0208393			-0.762577	0.53439	0.49466
O00471	0.999823	1.17639	0.976937	0.805408	0.308079			0.0710735	0.0461295	0.303119	0.999823	1.04114	1.00449	0.808763	0.412978	0.146807	0.0594062	0.0904241	0.107523		0.999823	0.899045	0.882358	0.621052	0.272606	0.122227	0.0552897	0.0590034	0.0855556	0.17182											48.7182	-0.191532	0.140176	0.950094	49.3151	-0.155841	0.0798913	0.996823	47.7936
O00479	0.999823	0.939126	0.860745	0.910534	0.827538	0.566852	0.449429	0.367052	0.0265611		0.999823	0.94365	0.862947	0.837669	0.8657	0.672419	0.521157	0.466731			0.999823	1.03696	0.979744	0.951608	0.704474	0.689093	0.520098	0.417945	0.0538658		0.999823	0.816699	1.05112	0.94812	0.796001	0.717984	0.520788	0.42381	0.12835		54.8175	-0.062675	0	0.953184	57.8063	-0.0362672	0	0.945288	55.7812
O00483	0.999823	1.23443	1.22031	0.946983	0.952356	0.776385	0.501295	0.374453	0.253191	0.767454	0.999823	1.00821	0.927245	0.936314	0.785791	0.683924	0.481674	0.428735	0.220819	1.16272	0.999823	0.905804	1.02118	1.00705	0.843245	0.687302	0.551349	0.323538	0.278999	0.436077											56.043	-0.135347	0.464745	0.752719		-0.0687422	0.581564	0.379207	55.8541
O00487	0.999823	1.02784	0.988396	0.873779	0.637417	0.49087	0.348264	0.0719435	0.0248017	0.0111852	0.999823	0.965784	0.930769	0.832604	0.615446	0.519922	0.337701	0.0793482	0.0214922	0.0272768	0.999823	1.02258	0.986702	0.866145	0.654313	0.51052	0.358113	0.106087	0.0774778	0.010808	0.999823	0.96901	0.965754	0.820275	0.609409	0.520401	0.355042	0.081649	0.043527	0.0551113	52.5457	-0.0793122	0	0.987435	52.3475	-0.0719945	0	0.985452	52.8324
O00505	0.999823	1.11071	1.10151	1.01613	0.803398	0.376686	0.227315	0.124674	0.0516845	0.0329974	0.999823	0.960453	0.972741	0.85768	0.735389	0.466207	0.25878	0.176453	0.0824425		0.999823	0.84816	0.916351	0.836563	0.733558	0.381484	0.13144	0.079621	0.0370149		0.999823	1.03819	0.993114	0.906743	0.700232	0.428741	0.183212	0.121125	0.0964925	0.0375721	52.3525	-0.137074	0.0696655	0.982528	52.6468	-0.080059	0.0349777	0.997117	51.7541
O00534																					0.999823	1.3286	2.10899	1.48912			1.17618
O00541	0.999823	1.01988	0.634731	0.269339	0.127537	0.0175686	0.0270475		0.0684016	0.0726397	0.999823	0.977234	0.841481	0.626525	0.531197	0.314405	0.170458	0.156412	0.0292649		0.999823	0.856628	0.735824	0.490874	0.373878	0.242858	0.155943	0.116551	0.166498		0.999823	0.960559	0.644046	0.248567	0.206384	0.090666	0.0653175		0.116401		45.0767	-0.158511	0.0527659	0.991981	49.7723	-0.06578	0	0.991104	47.212
O00559	0.999823	0.811802	0.866343	0.866405	0.775249	0.640321	0.47583	0.385801	0.266638	0.602802	0.999823	1.12373	0.705146	0.68081	0.706045	0.508561	0.358882	0.120721	0.0608702	0.720933	0.999823	0.768805	0.879592	0.707459	0.639811	0.605241	0.473774	0.215658	0.310672	0.343828	0.999823	0.891619	0.780461	0.706357	0.707437	0.714885	0.400688	0.219795	0.289419	0.840461	56.8589	-0.0397161	0.37386	0.787127	51.5469	-0.0548084	0.306204	0.655123	53.9503
O00560	0.999823	0.882819	1.13189	1.01053	0.777935	0.613834	0.376983	0.392112	0.16145		0.999823	0.904394	0.838047	0.817885	0.652724	0.433114	0.357639	0.243211	0.139339	0.0846417	0.999823	1.08545	0.935617	1.20602	1.41322	1.01235	0.921539	0.415353	0.377079	0.885746	0.999823	1.2288	1.11027	1.50242	0.485275	0.740239	0.708022	0.520316	0.326592		54.5226	-0.0770987	0.19242	0.938662	52.4724	-0.0515747	0	0.991145
O00566	0.999823	1.21748	1.00841	1.30391	0.921779	0.68167	0.467104	0.380097	0.0857038		0.999823	1.00337	0.967814	1.0762	0.799836	0.679238	0.414779	0.383556	0.455656	0.149414	0.999823	1.09344	0.85781	0.950657	0.874512	0.493284	0.360143	0.354383	0.220661	0.0708126	0.999823	1.07892	1.16084	1.0479	0.880864	0.774703	0.497077	0.572976	0.210239	0.729755	55.8928	-0.0908279	0.0835207	0.871808	55.2997	-0.0734857	0.281903	0.933741	54.2335
O00567	0.999823	1.15755	1.08732	0.999179	0.784622	0.50246	0.277129	0.173904	0.355647	0.0247582	0.999823	0.956238	0.865709	0.862724	0.678618	0.418529	0.296436	0.217073	0.172618	0.0385861	0.999823	1.00863	0.881568	0.882777	0.69561	0.468351	0.294392	0.24523	0.18559	0.0334614	0.999823	0.875119	0.953308	0.881967	0.73065	0.461946	0.301426	0.238221	0.162397	0.108448	52.9346	-0.112274	0.172947	0.943027	52.4019	-0.0627513	0.0302313	0.988535	52.8653
O00571	0.999823	1.45512	1.07685	0.67039	0.454864	0.330575	0.239815	0.182769	0.137897	0.0552053	0.999823	0.975209	0.739322	0.453462	0.290095	0.219398	0.168572	0.121986	0.149471	0.014152	0.999823	1.01342	0.693702	0.471911	0.340512	0.244991	0.162808	0.116216	0.066209	0.0447368	0.999823	0.868319	0.8347	0.563702	0.351155	0.242895	0.192307	0.127591	0.103149	0.0249843	49.6381	-0.106489	0.148999	0.871926	46.8366	-0.0896351	0.103053	0.986229	47.2212
O00584	0.999823	0.984079	0.941953	0.930939	0.890208	0.771582	0.680894	0.620368	0.652804	0.690041	0.999823	0.993765	0.994044	1.05965	1.02928	0.888874	0.785421	0.71904	0.611469	1.18444	0.999823	1.04242	0.882323	0.812364	0.893633	0.725761	0.695302	0.490822	0.579382	0.642942	0.999823	1.02261	1.1115	1.12528	0.886293	0.896594	0.745754	0.622982	0.822511	0.882391		-0.0365248	0.644656	0.961356		-0.20673	0.825093	0.296143
O00629	0.999823	1.06119	0.989615	1.00802	0.862634	0.630759	0.349038	0.129158	0.106215	0.0851121	0.999823	1.06928	1.03081	1.02328	0.961212	0.617294	0.263822	0.123061	0.127679		0.999823	1.00952	1.06017	1.0127	0.942747	0.692071	0.302169	0.118323	0.0448916		0.999823	1.0119	0.94466	0.90553	0.863967	0.574659	0.31973	0.126486	0.118415	0.0441668	54.1937	-0.109337	0.0714797	0.995409	53.81	-0.16155	0.119653	0.994382	54.4218
O00743	0.999823	1.15585	1.12496	1.09566	0.960677	0.598316	0.63701	0.524229	0.341772	0.0369401	0.999823	0.997977	0.916664	0.893096	0.863902	0.655622	0.53446	0.476779	0.310719	0.073075	0.999823	0.917136	0.926483	0.876544	0.863392	0.62662	0.490093	0.40854	0.281288	0.0963441	0.999823	1.12547	1.18131	1.08983	1.01739	0.758365	0.639828	0.536591	0.331671	0.0705054	58.2318	-0.0595427	0	0.90311	57.1048	-0.0489544	0	0.976514	56.3057
O00754	0.999823	1.07918	1.18227	0.972213	0.942034	0.61897	0.602003	0.362598	0.313838	0.558121	0.999823	0.948343	0.919964	0.909969	0.835311	0.663991	0.481095	0.393063	0.446736	0.863666	0.999823	0.894845	0.945992	1.00253	1.12166	1.12428	0.769684	0.648341	0.764331	0.970585	0.999823	0.859927	0.644181	0.266385	0.443094	0.169938	0.117321	0.186566	0.158903	1.09709	55.8615	-0.08908	0.429346	0.892085		-0.0723853	0.548721	0.672705
O00762	0.999823	0.856271	0.787866	0.581195	0.366184	0.399403	0.250973	0.137609	0.140804		0.999823	0.948616	0.962259	0.788696	0.532456	0.369086	0.18248	0.105796	0.0289895		0.999823	0.953875	0.714097	0.775107	0.560967	0.359169	0.294461	0.256121	0.204759	0.12507	0.999823	1.16809	0.979188	0.802205	0.628085	0.406908	0.315734	0.163199	0.348974	0.476967	48.7232	-0.055188	0.0774763	0.979184	50.8296	-0.07992	0	0.996233	50.8849
O00764	0.999823	0.994748	1.02025	0.960579	0.900817	0.714735	0.510884	0.370829	0.154566	0.0834108	0.999823	1.01879	0.890321	0.960748	0.917186	0.669539	0.532285	0.365704	0.224645	0.192992	0.999823	0.962208	1.01256	1.05694	0.957412	0.745374	0.54365	0.350401	0.147136	0.0318154	0.999823	0.932038	1.03489	1.06943	0.98054	0.647639	0.55683	0.375669	0.157802	0.252828	56.4271	-0.0700361	0.00744086	0.99718	56.2901	-0.0652911	0.141891	0.984954	56.6879
O00767	0.999823	1.20607	1.06575	0.818404	0.546798	0.507283	0.342699	0.196287	0.0793336		0.999823	1.07751	1.00377	0.732863	0.457039	0.313314	0.276104	0.228606	0.0549937		0.999823	0.997205	0.837302	0.695172	0.411421	0.350944	0.293218	0.217455	0.0664892	0.016371	0.999823	0.859732	0.809117	0.779991	0.36018	0.241312	0.168002	0.136737	0.107292	0.0707588	52.3144	-0.0717422	0.0700896	0.933982	49.8547	-0.0948114	0.158291	0.971892	50.0974
O14497	0.999823	1.08191	0.911411	0.536788	0.422012	0.300682	0.255745	0.200581	0.179725	0.168171	0.999823	1.00668	0.786181	0.521424	0.391268	0.292203	0.235003	0.222114	0.196094	0.254117	0.999823	0.955603	0.871006	0.592201	0.413509	0.36737	0.276894	0.210901	0.171762	0.208308	0.999823	0.916985	0.857774	0.59426	0.435419	0.323682	0.247252	0.20649	0.202076	0.195438	48.2571	-0.0973966	0.203951	0.977425	47.5782	-0.0888465	0.226565	0.992011	48.8972
O14519	0.999823	1.41125	1.07434	1.67626	1.52975	1.14005	0.838626	0.611705	0.351432	1.10622											0.999823	1.0853	0.825595	0.637486	0.881167	0.799567	0.882481	0.559022	0.515205	0.37092	0.999823	0.922249	0.875914	0.832756	0.760763	0.511442	0.390273	0.33123	0.29175	0.100916		-0.346357	0.689785	0.174975					63.886
O14521	0.999823	1.13358	1.15386	1.07199	0.94907	0.727631	0.769636	0.791501	0.550264	0.688725	0.999823	1.02885	0.986627	0.916906	0.722544	0.656297	0.560776	0.434425	0.403005	1.25434	0.999823	0.991903	1.12839	1.08401	0.914725	0.773822	0.764205	0.520674	0.418168	0.67203	0.999823	0.87815	1.01912	0.903053	0.810912	0.755192	0.661928	0.596471	0.508156	0.851119		-0.0944275	0.698755	0.785179		-0.0802043	0.661614	0.333688
O14523	0.999823		0.613929	0.888539	0.390899	0.438661	0.393177	0.371523			0.999823	1.1738	0.907884		1.03048						0.999823	1.04249	1.17734	1.05985	0.939638	0.562391	0.406039	0.328345	0.297569	0.410505	0.999823	1.51568	1.32026	1.50833	0.503534	0.353466					51.0084	-0.0411066	0.266644	0.740627		0.354696	1.5	-0.0604677	53.5797
O14526											0.999823	1.14628	0.69855	0.312439		0.251831	0.159975			0.817839											0.999823	0.83985	0.835304	0.770727	0.493988	0.220085		0.182724	0.0444503	0.98392					44.2677	-0.872764	0.385521	0.689007
O14530	0.999823	1.3244	0.971482	1.01793	1.0024	0.410264	0.318708	0.102277	0.215023	0.562152	0.999823	1.08932	0.924646	1.33996	0.830873	1.13192					0.999823	1.11367	1.04235	0.953536	0.867392	0.498144	0.339111	0.111519	0.32074	0.306829	0.999823	1.1425	1.0565	0.995322	0.770847	0.592963	0.135952	0.17996	0.0994079	0.311224	52.8146	-0.725361	0.29954	0.860194		0.102874	1.06334	0.0212092	53.0029
O14531																					0.999823	2.33789	1.93095	1.83991	1.096	1.29472	1.0542	0.995588	0.37077																				62.6144
O14545	0.999823	0.908822	1.25587	1.04787	0.500716	0.962403	0.672144	0.797255	0.653379	2.28788	0.999823	1.24933	1.16786	0.952803	0.845602	0.570117	0.426177	0.353713	0.498718		0.999823	2.45384	2.12335		1.18343		1.31334		1.02874		0.999823	1.83298	0.904189	1.15876		1.14029			1.54355	3.84931		0.126611	1.5	0.400998	53.973	-0.107465	0.419671	0.883118
O14559											0.999823	1.2779	1.49232	1.7502	1.12591	1.66733	0.879336	0.618351	0.210996	2.32673																										0.423403	1.26101	0.0184104
O14561	0.999823	0.935636	0.817932	0.834918	0.722136	0.897474	0.412382	0.282695	0.297753	0.255507	0.999823	1.06404	1.0424	1.01693	0.853229	0.69183	0.471607	0.332048	0.266383	0.465197	0.999823	1.12989	1.1708	1.12654	1.01598	0.736162	0.436768	0.354321	0.34931	0.382556	0.999823	1.0345	0.976055	0.945309	0.812449	0.626388	0.453793	0.324917	0.27322	0.616587	56.3407	-0.0410255	0.0273233	0.863622	55.2127	-0.0890386	0.347553	0.962474	54.7821
O14562	0.999823	0.975886	0.928157	0.904258	0.609033	0.387874	0.276408	0.272417	0.208762		0.999823	0.934139	0.905087	0.898658	0.621115	0.296244	0.191282	0.15561	0.0919739		0.999823	1.22814	1.13816	1.18897	0.796869	0.43488	0.24869	0.18295	0.153743		0.999823	0.966892	1.03956	0.79951	0.67812	0.322788	0.141708	0.185982	0.146074		51.3575	-0.0956199	0.226134	0.994343	51.0246	-0.108007	0.103892	0.990097	52.445
O14578	0.999823	1.6831	1.55816	1.12988	0.769981	0.26459	0.18995	0.160897	0.34705	0.268017	0.999823	1.10416	0.874337	0.832998	0.601765	0.475087	0.315873	0.182431	0.197592	0.321258	0.999823	0.931972	0.851371	0.724348	0.590108	0.420712	0.174805	0.132363	0.127634	0.276779	0.999823	0.886591	0.888032	0.744467	0.639712	0.460035	0.388085	0.243712	0.193492	0.0930055	50.749	-0.378569	0.244963	0.729686	51.7056	-0.0732938	0.221668	0.963576	50.5783
O14579	0.999823	1.04901	0.984962	0.834199	0.598155	0.54086	0.221962	0.203149	0.278513		0.999823	1.04428	1.02049	0.762299	0.606219	0.316109	0.238893	0.227029	0.234128		0.999823	0.964938	0.797337	0.77309	0.566023	0.278929	0.130199	0.0899873	0.0878534	0.0654199	0.999823	0.697016	0.780842	0.726876	0.628363	0.389812	0.250022	0.281086	0.57619		51.9135	-0.0780254	0.202719	0.967967	50.6187	-0.0969573	0.210593	0.986685	50.1297
O14602	0.999823	0.970975	0.95107	0.90189	0.837782	0.687167	0.413193	0.196209	0.0493272	0.0104686	0.999823	0.995449	0.981524	0.981774	0.908137	0.695692	0.43953	0.251191	0.0863134	0.0312981	0.999823	1.0482	1.02338	0.974487	0.879714	0.693392	0.431467	0.211072	0.0501296	0.0281539	0.999823	0.959385	1.00326	0.972367	0.864872	0.696423	0.443344	0.228016	0.0883849	0.0546887	54.808	-0.0867556	0	0.993994	55.4006	-0.0887165	0.00291626	0.99924	55.1431
O14617	0.999823	1.34074	1.02409	0.945986	0.918313	0.17726	0.1941	0.325626	0.430851		0.999823	1.06193	0.852406	0.810136	0.479329	0.316854	0.239266	0.078269	0.174194		0.999823	1.08755	1.12475	0.875155	0.500066	0.396636	0.278423	0.271249	0.134428		0.999823	0.948275	0.959864	0.856101	0.634749	0.31026	0.28077	0.144393	0.110581	0.0338426	50.5785	-0.890299	0.281958	0.888419	50.1165	-0.0877897	0.120727	0.979032	50.4824
O14618	0.999823	0.94023	0.872915	0.841263	0.710694	0.466989	0.308582	0.224507	0.184972	0.231415	0.999823	1.04418	1.09235	1.00879	0.657413	0.560141	0.394909	0.229584	0.190631	0.238352	0.999823	0.98615	1.30003	1.21444	0.866374	0.633775	0.532652	0.497253	0.239304	0.183054	0.999823	0.950176	0.922842	0.76906	0.663581	0.57905	0.319762	0.311519	0.206162	0.425039	52.494	-0.0665832	0.163352	0.985976	53.322	-0.0822916	0.205837	0.968746	56.6329
O14639	0.999823	0.909489	0.901981	0.813199	0.670035	0.525369	0.315626	0.190552	0.260754	0.759879	0.999823	0.997945	0.974323	0.874848	0.565966	0.37148	0.331069	0.311951	0.281937	0.609649	0.999823	1.00167	0.969302	0.902998	0.614655	0.348243	0.381734	0.272028	0.280219	0.548924	0.999823	1.05426	1.00224	1.19634	0.85019	0.421583	0.523497	0.371122	0.147292	0.277983	52.4089	-0.0707642	0.385751	0.712684	50.5866	-0.125224	0.377378	0.914057	50.9267
O14641	0.999823	1.26513	1.07759	0.949658	0.63772	0.467721	0.204391	0.215126	0.298775																																51.6786	-0.114149	0.23894	0.926521
O14646	0.999823	0.87176	0.528187	0.464529	0.300953	0.183537	0.0723328	0.0975952	0.157864		0.999823	0.915888	0.466459	0.339919	0.216068	0.208051	0.0371618	0.183295	0.0136772		0.999823	1.04024	0.729657	0.672264	0.627735	0.444354	0.407192	0.363532	0.439832	0.71313	0.999823	1.23291	1.30815	0.932925	0.942193	0.892463	0.684344	0.435795	0.393334	1.25958	45.6641	-0.0751626	0.0926217	0.973213	44.5717	-0.10335	0.106161	0.957525	53.6888
O14647	0.999823	3.1657	2.1931			0.910049			0.249932																																54.5389	-0.322978	0.249929	-0.128879
O14653											0.999823	1.39793	1.23673	0.474348	0.481286	0.420517	0.350098																												46.9202	-0.781862	0.4173	0.803348
O14656	0.999823	0.984587	1.07146	0.977588	0.865958	0.670987	0.39671	0.216909	0.173141	0.214137	0.999823	0.969793	0.93031	0.938585	0.828502	0.605227	0.453808	0.25784	0.0316456	0.039076	0.999823	1.01517	1.03801	0.973173	0.867612	0.665578	0.275087	0.157743	0.100851		0.999823	1.19065	1.01794	0.836336	0.815986	0.624249	0.288038	0.108084	0.0721733		54.5958	-0.100471	0.174349	0.992416	54.7654	-0.0760369	0	0.991116	54.0875
O14657	0.999823	0.834812	0.983256	1.05031	0.892524	0.537717	0.363766	0.347609	0.124852		0.999823	1.32142	1.40964	1.19872	1.03656	0.67267	0.35213	0.258606	0.341637												0.999823	1.03218	0.977476	0.949401	0.873182	0.495971	0.369222	0.198958	0.121445	0.222884	53.8882	-0.104825	0.207299	0.941757	53.7623	-0.250048	0.312808	0.802065
O14662	0.999823	1.28836	1.11314	1.05528	0.735007	0.311907	0.212255	0.136105	0.0820498	0.248238	0.999823	1.14537	1.00799	0.959064	0.623775	0.296583	0.143035	0.0956437	0.0318713		0.999823	0.767565	0.848637	0.849408	0.471391	0.239762	0.167114	0.100348			0.999823	0.975455	0.921293	0.894702	0.490573	0.273528	0.235079	0.0935923	0.041989	0.128065	51.4737	-0.178463	0.166186	0.939769	51.1283	-0.134117	0.0622048	0.9843	49.9425
O14672	0.999823	0.961563	0.942403	0.969914	0.814714	0.660965	0.474229	0.371954	0.215423	0.22161	0.999823	0.965171	1.00954	1.02624	0.931826	0.696555	0.509777	0.373472	0.389875	0.61338	0.999823	1.00332	1.25755	1.07075	1.18142	0.836042	0.626566	0.498959	0.261384	0.673979	0.999823	1.11054	1.13123	1.16146	0.921384	0.778104	0.619283	0.483566	0.459753	0.124358	55.6708	-0.0615706	0.164252	0.993366	55.9791	-0.10947	0.461203	0.937838	58.5467
O14683	0.999823	0.777546	0.853392	0.799969	0.729671	0.773387	0.426808	0.515996	0.762024	1.33847	0.999823	0.931912	0.907315	0.727419	0.751149	0.700362	0.594906	0.553233	0.691122	2.61503	0.999823	1.13582	1.18879	0.898202	0.919461	0.758987	0.878861	0.613867	0.593867	1.30338	0.999823	0.823241	0.970449	0.744359	0.773048	0.732717	0.535514	0.440899	0.696256	1.48322		-0.144371	0.774941	0.0810328		0.117804	1.5	0.354559
O14686											0.999823	0.874651	1.08339	0.95006	0.519722	0.488671	0.417116	0.479367	0.409698	1.58215																										-0.462858	0.649454	0.193348
O14727											0.999823	1.32086	1.23093	0.821806					0.237924																										47.3455	-1.00868	0.237924	0.788406
O14732											0.999823	2.45645	2.49428	1.75716	1.06747		0.726013				0.999823	1.55037	0.966752	1.15815	1.05504	0.869165	0.783226	0.444469	0.721494	0.556567	0.999823	1.13525	1.03999	0.988856	0.988324	0.811135	0.642308	0.754331	0.724731	1.55837
O14733	0.999823	2.59867	1.95391	1.21168					0.552731	1.8536																																0.444208	1.5	-0.387963
O14734																															0.999823	1.07097	0.94627	0.786384	0.860208	0.621497	0.456106	0.326305	0.616381
O14737	0.999823	0.889876	0.900691	0.867691	0.833072	0.8725	0.575773	0.512274	0.644542	1.32658	0.999823	0.977322	0.999134	0.993727	0.963452	0.884876	0.67672	0.634242	0.794523	2.52025	0.999823	1.02993	1.05565	0.993039	0.913916	0.751353	0.57865	0.547455	0.640196	1.23972	0.999823	1.03943	1.07636	1.07333	1.003	0.846717	0.63486	0.603687	0.849338	2.04337		-0.0198972	0.793429	0.0835012		0.156706	1.5	0.453277
O14744	0.999823	0.971333	0.975209	0.97096	0.898119	0.79069	0.548033	0.201246	0.03015	0.00224373	0.999823	1.01777	1.00986	0.995529	0.947728	0.811963	0.556414	0.219416	0.0637675	0.0163932	0.999823	0.996653	0.943671	0.983491	0.927713	0.779626	0.550818	0.210842	0.0641324	0.0227581	0.999823	1.01374	0.965121	0.958363	0.928376	0.785718	0.524236	0.181009	0.0430169	0.0121574	56.037	-0.110592	0	0.994432	56.2856	-0.112916	0	0.998868	56.1065
O14745	0.999823	0.939544	0.929838	0.964788	0.906764	0.736286	0.64232	0.473787	0.441042	0.884332	0.999823	0.934443	0.948353	0.979855	0.924446	0.855673	0.626869	0.526434	0.47342	1.47257	0.999823	1.0477	1.06138	1.0458	1.00702	0.869247	0.652924	0.500506	0.466876	0.850735	0.999823	1.01359	1.03556	1.07668	0.989366	0.852693	0.656371	0.501446	0.522037	1.21778		-0.068115	0.60479	0.65494		-0.0495404	0.783132	0.0917273
O14757	0.999823	1.00807	1.12027	0.892075	0.662128	0.284066	0.089254	0.011697	0.0262682	0.0790826	0.999823	1.00066	0.959453	0.84229	0.621871	0.283128	0.106783	0.075118	0.0387665		0.999823	1.07942	1.17204	0.954582	0.685466	0.370691	0.10637	0.0629573	0.016179		0.999823	1.02225	0.988012	0.967275	0.75673	0.308587	0.120655	0.039208	0.0536109		51.1446	-0.142252	0.0326734	0.988654	50.8703	-0.110859	0.0231161	0.99857	51.727
O14772																															0.999823	1.04642	0.986951	0.906812	0.762501	0.673674	0.353792	0.0819719	0.111785
O14773	0.999823	0.983876	1.01419	0.965737	0.873876	0.721838	0.546617	0.353482	0.0719774	0.0528962	0.999823	1.01495	0.999729	0.94273	0.930906	0.819315	0.59369	0.45266	0.253737	0.499447	0.999823	1.05054	1.05304	0.968817	0.953772	0.786912	0.579979	0.384692	0.142082	0.129405	0.999823	1.04805	1.00003	0.967144	0.900223	0.751791	0.514279	0.40354	0.12837	0.179195	56.2985	-0.0775587	0	0.993547	57.4749	-0.0798422	0.375293	0.946868	57.0295
O14775																					0.999823	1.42306	1.13634	1.08389	0.878287	0.827125	0.234668	0.357221	0.666915	0.799169
O14776	0.999823	1.02505	0.935406	0.595515	0.263971	0.23398	0.138623	0.0953339	0.0549011	0.00351573	0.999823	0.955437	0.838736	0.548998	0.245647	0.167954	0.121341	0.0808789	0.0793859	0.0341511	0.999823	0.976197	0.866757	0.624458	0.307209	0.223011	0.165042	0.137857	0.116906	0.024134	0.999823	1.00852	0.930593	0.600596	0.268889	0.173982	0.1177	0.0883832	0.0750494	0.00897083	48.0079	-0.11769	0.0744128	0.987005	47.4	-0.108017	0.0683249	0.997531	48.1738
O14777	0.999823	0.87092	0.83842	0.613515	0.373442	0.194543	0.336364	0.196618	0.0689767	0.434382	0.999823	0.900646	0.86032	0.677827	0.611534	0.305696	0.47077	0.228527	0.239321	0.349461	0.999823	1.11675	0.814472	0.729598	0.583774	0.429205	0.430687	0.223255	0.254102	0.162068	0.999823	0.991413	0.82004	0.87903	0.547912	0.354928	0.400229	0.17805	0.150118	0.248328	47.9967	-0.0886059	0.232011	0.898632	50.831	-0.0552775	0.262267	0.932502	51.8354
O14787	0.999823	0.950544	0.831336	0.702055	0.384801	0.207065	0.237389	0.202216	0.122793		0.999823	1.09458	1.02824	0.77668	0.477442	0.306125	0.196375	0.208538	0.136035	0.0819243	0.999823	1.04853	0.981384	0.753671	0.532269	0.291433	0.217009	0.183152	0.139759	0.280562	0.999823	0.96968	1.01259	0.677491	0.436858	0.211385	0.232745	0.213828	0.121027		48.7239	-0.0884503	0.147615	0.988242	49.9972	-0.105964	0.141539	0.983788	49.9974
O14795																															0.999823	1.08834	0.934347	0.817017	0.897628		0.377048		0.25181
O14802											0.999823	1.30179	1.05278	0.39757	0.289442	0.253824					0.999823	0.814932	0.547338	0.464011	0.148885	0.0838322				0.29337	0.999823	0.99566	0.904716	0.94565	0.279085	0.195725									46.8526	-0.974738	0.271633	0.908619	44.8266
O14818	0.999823	0.905175	0.970202	0.916713	0.920816	0.84446	0.715086	0.637917	0.755753	1.37909	0.999823	0.996216	0.979772	0.993934	1.01758	0.934568	0.836547	0.786271	0.895587	2.4869	0.999823	0.985278	0.985118	0.955809	0.959016	0.86176	0.757151	0.681122	0.759319	1.19688	0.999823	1.02552	1.00092	1.01053	0.958754	0.913001	0.78163	0.697715	0.84401	1.75035		-0.0121039	0.878762	0.0334514		0.177801	1.5	0.500806
O14828	0.999823	0.994482	0.965979	0.894002	0.779212	0.677713	0.583818	0.486787	0.56812	0.993118	0.999823	1.01987	0.996563	0.982427	0.994544	0.839558	0.754718	0.716643	1.05463	2.28507	0.999823	0.977138	0.951719	0.87624	0.81029	0.678731	0.623336	0.564278	0.570472	1.06149	0.999823	1.02598	0.987362	0.970736	0.91292	0.858925	0.77032	0.698163	0.913257	1.83589		-0.0544354	0.659439	0.568098		0.464158	1.5	0.559924
O14880	0.999823	0.917118	0.838475	0.676437	0.724767	0.522126	0.334729	0.315754	0.214669	0.0505768											0.999823	0.986239	1.08969	1.10785	1.08726	0.674758	0.645627	0.400533	0.286199	0.210991	0.999823	0.965449	0.769476	0.823009	0.730675	0.578136	0.401677	0.296211	0.175437		52.9507	-0.0446205	0	0.970462					57.2603
O14907	0.999823	0.880704	0.826915	0.669982	0.46178	0.39429	0.224477	0.11885	0.223394	0.0974359	0.999823	0.913473	0.851352	0.659721	0.460124	0.370523	0.282228	0.219688	0.272929	0.158447	0.999823	0.985662	0.88185	0.655981	0.51015	0.370421	0.27858	0.175077	0.249107	0.170553	0.999823	0.982344	0.887946	0.601193	0.458853	0.323239	0.245023	0.165686	0.290693	0.0751715	49.734	-0.0581075	0.0845941	0.982406	49.6565	-0.0623227	0.188401	0.991275	49.9517
O14908	0.999823	0.91854	0.95228	0.845266	0.610923	0.768719	0.432022		0.400702												0.999823	0.829807	0.764777	0.624574	0.561785	0.252563	0.0905287	0.14576	0.0923978		0.999823	0.97483	0.904877	0.636676	0.588888	0.288798	0.0981124	0.218078	0.382574	0.189323	56.7858	-0.0369095	0.283926	0.873621					48.9907
O14920	0.999823	0.639756	0.726067	0.342749	0.321789	0.275024			0.148985	0.382631	0.999823	1.23036	0.954476	0.445347	0.312968	0.0808935	0.102505		0.0113862	0.658922	0.999823	1.13117	0.591283	0.777909	0.621364	0.351391	0.426846	0.207042			0.999823	1.2379	0.782208	0.376009	0.298572	0.398338	0.216165	0.0912652	0.0585496		45.2159	-0.066388	0.246568	0.861541	46.7479	-0.223505	0.229411	0.796416	51.5134
O14925
O14929	0.999823	1.02054	1.07915	0.914406	0.548828	0.166461	0.0842592	0.0583261	0.0577031	0.0189156	0.999823	0.991152	0.92513	0.882298	0.521973	0.16969	0.0837307	0.0694738	0.0341192	0.0173676	0.999823	0.926686	0.937573	0.839204	0.572245	0.184497	0.0898767	0.0681176	0.0393883	0.00361948	0.999823	1.02411	0.991966	0.850539	0.538357	0.200114	0.110656	0.0681485	0.0458306	0.0130078	50.2901	-0.172141	0.0478909	0.995375	50.1123	-0.142692	0.0349363	0.997193	50.2945
O14933	0.999823	1.05609	1.13631	0.884836	0.892609	0.612669	0.545796	0.344695	0.38688	0.738558	0.999823	1.21117	1.1792	1.21355	0.735296	0.66174	0.602669	0.314407	0.271989	0.572779	0.999823	1.34501	0.788643	0.917595	0.711337	0.500354	0.347969	0.299303	0.194719	0.278635	0.999823	1.13271	1.26204	1.08677	0.856094	0.464058			0.535783		59.3618	-0.0932347	0.496907	0.816562	55.6407	-0.0788986	0.408614	0.802377	52.9613
O14949	0.999823	1.19822	1.19563	1.10008	0.909758	0.786979	0.514642	0.346835	0.255171		0.999823	1.00209	0.99936	0.896466	0.840185	0.733961	0.548935	0.359247	0.145499	0.0136214	0.999823	0.88235	0.936613	0.906479	0.723064	0.655559	0.430695	0.269845	0.207835	0.0477511	0.999823	0.788856	0.937491	0.901267	0.754326	0.593103	0.445318	0.278764	0.584249	0.717975	56.188	-0.0941557	0.239828	0.912159	56.3466	-0.0693981	0	0.991038	54.8004
O14950	0.999823	0.642627	0.755594	0.674381	0.461862	0.416197			0.110334		0.999823	1.13253	1.15562	0.803573	0.727308	0.47942	0.174049		0.119584	0.452798	0.999823	1.33306	1.52587	0.829959	0.291849						0.999823	0.964655	0.939373	0.698924	0.559138	0.418532					49.5303	-0.0395007	0	0.894353	52.013	-0.103622	0.248171	0.885456	47.3827
O14957																															0.999823	0.996702	0.64682	0.89083	0.492277	0.417478	0.453964
O14964	0.999823	1.07639	1.16554	1.01608	0.752427	0.313312	0.250967	0.201704	0.0923123	0.0337125	0.999823	1.01241	1.01686	0.955783	0.700235	0.382951	0.208301	0.139724	0.102982	0.191988	0.999823	0.99973	0.995621	0.961249	0.669616	0.332451	0.218684	0.139624	0.0923063	0.0831072	0.999823	0.982842	0.94163	0.904199	0.635703	0.371635	0.209558	0.130441	0.138922	0.0811515	51.7848	-0.149708	0.123442	0.968474	51.771	-0.12397	0.140801	0.995971	51.5372
O14967	0.999823	0.948202	0.960589	0.946701	0.883988	0.457995	0.287223	0.232645	0.173569	0.20448	0.999823	1.02305	1.13506	1.10046	0.617284	0.545659	0.308764	0.0980336	0.0550471		0.999823	0.922902	1.12554	1.05296	1.09595	0.633749	0.296842	0.229801	0.185365	0.39901	0.999823	0.65798	0.647597	0.802937	0.684562	0.3879	0.282024	0.129597	0.0498754	0.653871	52.8297	-0.142277	0.204849	0.99267	53.0651	-0.0961609	0.0252657	0.945522	53.1664
O14972											0.999823	1.11301	1.15777	0.967383	0.622588	0.465284	0.185991	0.143802	0.148093		0.999823	0.883025	0.892937	0.873055	0.604654	0.44035	0.297935		0.0109546		0.999823	1.02033	0.935928	0.926232	0.720286	0.283892	0.122107	0.0878555	0.0898772	0.198983					51.8669	-0.111343	0.130696	0.960791	51.979
O14974	0.999823	0.931154	0.912892	0.717703	0.459	0.329685	0.227164	0.156772	0.271048	0.282872	0.999823	0.969261	0.920849	0.75901	0.475572	0.321758	0.266842	0.198239	0.205659	0.0241647	0.999823	0.942677	0.90156	0.775668	0.56615	0.342026	0.255545	0.200255	0.230018	0.181073	0.999823	0.946878	0.904097	0.793367	0.538952	0.355235	0.234584	0.213761	0.364061	0.399825	49.4228	-0.0908403	0.227162	0.984019	50.2693	-0.0743244	0.112099	0.983367	50.6192
O14976	0.999823	1.10495	0.963251	0.802249	0.524756	0.371493	0.300503	0.173107	0.313063		0.999823	0.908596	0.954605	0.730302	0.65409	0.455614	0.306086	0.216018	0.0406676	0.176178	0.999823	1.66048	1.41577			0.960867					0.999823	0.870059	0.85622	0.585872	0.435752	0.331895	0.22801	0.114082	0.0934553		50.3781	-0.0978759	0.253552	0.975446	52.0223	-0.0599327	0.0511022	0.977135	54.5559
O14979	0.999823	0.886319	0.812057	0.752263	0.567571	0.404346	0.334594	0.377534	0.340545	0.570672	0.999823	0.98537	0.879613	0.822293	0.633068	0.449953	0.370613	0.48911	0.272404	0.590557	0.999823	1.07173	1.02827	0.832885	0.743802	0.537539	0.398999	0.476653	0.507721	1.08844	0.999823	1.15019	0.929875	0.771745	0.632999	0.464907	0.341587	0.453534	0.658013	1.55056	51.2729	-0.0572021	0.390155	0.892832	52.4836	-0.0695332	0.419782	0.889064
O14980	0.999823	0.966269	0.961346	0.835947	0.39413	0.209601	0.136489	0.0944667	0.0521211	0.0109094	0.999823	0.984442	0.999697	0.830828	0.373829	0.169617	0.114679	0.0906502	0.032416	0.00628444	0.999823	0.971433	0.980449	0.818803	0.376953	0.170945	0.0932762	0.0736947	0.0353791	0.0194133	0.999823	0.993882	0.968149	0.800009	0.330733	0.163429	0.104731	0.0791016	0.0427257	0.00625866	49.4977	-0.13007	0.0624756	0.993935	49.3002	-0.15196	0.0575546	0.995404	49.2818
O14981	0.999823	1.35461	1.12474	1.14836	0.700819		0.315415				0.999823	1.14912	0.950426	0.668637	0.328464	0.16548	0.0866691		0.0481459	0.186357	0.999823	1.08524	0.781933	0.682264	0.368655	0.217257	0.0815069	0.0454467	0.0249409	0.0999176	0.999823	0.619664	0.962319	0.797557	0.315128	0.0834958	0.133265	0.0255111			50.2509	-0.854921	0.315415	0.766802	48.3574	-0.140463	0.108499	0.976575	48.5792
O14983																					0.999823	1.35575	1.40001	1.29664	0.842993	0.826148	0.755482	0.436926	0.458701																				59.3749
O15014	0.999823	1.19405	0.948111	0.692015	0.425197	0.330026	0.287353	0.169699	0.172843												0.999823	0.992833	0.786857	0.573551	0.494497	0.422985	0.295611	0.140015	0.178549												49.2353	-0.102721	0.207856	0.957003					49.7531
O15020											0.999823	0.936441	0.853073	0.506929	0.21776						0.999823	0.699502	0.691576	0.814125	0.232892	0.169495	0.125279	0.0666251			0.999823	0.704877	0.904554	0.498656	0.268196	0.167897	0.0756019	0.0483676							47.1139	-0.12223	0.0175865	0.996785	47.6506
O15027	0.999823	1.11362	1.01277	0.784076	0.653136	0.429076	0.318206	0.310073	0.207729	0.0635046	0.999823	1.09307	1.0471	0.767768	0.575717	0.389072	0.274258	0.179038	0.164385	0.077524	0.999823	0.942767	1.27731	1.09617	0.79592	0.400958	0.269662	0.174393			0.999823	0.924337	0.963118	0.851303	0.65521	0.377602	0.35481	0.292028	0.292602	0.0980561	52.358	-0.0670156	0.125663	0.967752	51.2257	-0.0815063	0.118676	0.979296	52.1734
O15042	0.999823	1.18823	1.05186	0.790068	0.574919	0.38412	0.29519	0.236717	0.179821	0.188359	0.999823	1.06083	0.912549	0.561877	0.415268	0.269327	0.23408	0.18245	0.083553	0.0153752	0.999823	0.891875	0.727032	0.584083	0.411852	0.294269	0.215981	0.154846	0.173701	0.101152	0.999823	0.815465	0.801444	0.550939	0.36705	0.285653	0.217483	0.138497	0.166067	0.0829033	51.0125	-0.0910077	0.201578	0.96275	48.8669	-0.0810004	0.0882677	0.973663	48.2737
O15047	0.999823	1.3396	1.20653	0.914145	0.244356	0.30286		0.186119	0.037123	0.774194	0.999823	0.909126	0.658529	0.401788	0.405792	0.31279	0.254058	0.109001	0.241962	0.381982	0.999823	1.03239	0.655913	0.308064	0.293995	0.167361	0.147088	0.0839553	0.174659	0.112729	0.999823	0.857845	0.69227	0.667493	0.459696	0.429235	0.304901	0.469206	0.401397	0.646742	47.5501	-0.911911	0.30893	0.749404	46.0584	-0.0870008	0.260029	0.937644	45.3686
O15054
O15066	0.999823	1.27159	0.729106		0.681676				0.326506		0.999823	1.05026	0.689108	0.457071							0.999823	0.582841	0.494105	0.461378																	53.3907	-0.0510059	0.297768	0.752281	44.3844	-0.772159	0.457071	0.989133	42.2987
O15067	0.999823	0.978952	0.976559	0.843423	0.665195	0.375514	0.191237	0.132399	0.101325	0.111481	0.999823	0.96624	0.89003	0.794492	0.606518	0.317107	0.141079	0.119735	0.159709	0.252829	0.999823	0.992111	0.95293	0.838752	0.636232	0.376296	0.171656	0.123173	0.118806	0.141494	0.999823	0.985517	0.941049	0.837341	0.605403	0.336436	0.159817	0.117649	0.130683	0.199365	51.509	-0.0955864	0.0883366	0.998326	50.5345	-0.0961867	0.149862	0.97715	51.2633
O15078											0.999823	1.00903	0.928684	0.693423	0.38795	0.20426	0.118571	0.0756952			0.999823	1.20396	1.06519	0.854795	0.70551	0.601008	0.346663	0.233657	0.539804																48.8997	-0.108705	0.0696896	0.99911	53.2974
O15084	0.999823	1.32256	1.4187	1.24153	1.06356	0.538979	0.335525	0.211267	0.119614	0.0971836	0.999823	0.927976	0.838521	0.85643	0.642327	0.308688	0.190317	0.108649	0.149626	0.16936	0.999823	1.03217	0.948555	0.880612	0.877544	0.503418	0.187846	0.149606	0.140951	0.114359	0.999823	0.908346	0.982355	0.759966	0.603989	0.502729	0.229747	0.231789	0.079499		53.5846	-0.176336	0.161164	0.851271	50.9741	-0.0957554	0.119869	0.976503	52.9481
O15091	0.999823	1.03034	1.05555	0.797736	0.847562	0.677002	0.374474	0.200844	0.114165	0.739193																															54.3177	-0.0938588	0.344377	0.733034
O15111	0.999823	0.898727	0.54973	0.146181	0.153776				0.0546798		0.999823	0.864506	0.641699	0.509459	0.27575	0.222969	0.127281	0.18534	0.312593		0.999823	0.615464	1.12782	0.378947	0.174932	0.177317	0.107273	0.11062	0.151348	0.346248											44.2004	-0.167967	0.0809741	0.993369	46.147	-0.0818304	0.193691	0.964304	46.8704
O15116	0.999823	0.933976	0.843971	0.899479	0.895172	0.991668	0.720125	0.689842	0.784934	1.29876	0.999823	1.03299	1.12742	1.18333	1.09594	0.929522	0.761924	0.799424	0.825503	2.84888	0.999823	0.880992	0.945992	0.99895	0.978284	0.964202	0.836345	0.848673	0.945646	1.34712	0.999823	0.956671	1.0598	1.13828	1.01733	0.962709	0.800447	0.828799	1.11796	1.90445		0.419197	1.5	0.00174087		0.15949	1.5	0.375825
O15117	0.999823	0.957252	0.901308	0.747095	0.431273	0.279739	0.184832	0.157371	0.13727	0.0787539	0.999823	0.973528	0.926256	0.778791	0.474109	0.307972	0.228729	0.200369	0.137591	0.180759	0.999823	0.96849	0.953925	0.790862	0.463336	0.28992	0.212302	0.173001	0.130593	0.141689	0.999823	0.962055	0.938158	0.782642	0.44851	0.241138	0.183096	0.157506	0.09453	0.0649124	49.5256	-0.088934	0.108556	0.99682	49.9178	-0.0926231	0.16544	0.997724	49.8555
O15118	0.999823	1.00799	0.924305	0.908581	0.902754	0.72851	0.605882	0.358504	0.527517	0.740501	0.999823	1.0034	0.929958	0.98351	0.887228	0.837913	0.678332	0.671782	0.564257	1.45725	0.999823	0.95918	1.10305	0.840983	0.751505	0.62765	0.540666	0.276322	0.37774	0.530152	0.999823	1.0671	1.02118	0.974011	0.812636	0.649507	0.662632	0.560046	0.521535	1.39837		-0.0701467	0.548802	0.791061		-0.0431864	0.841818	0.0728061	55.3438
O15121	0.999823	0.8468	0.809903	0.788189	0.741978	0.657977	0.559254	0.393139													0.999823	1.46793	1.38036	1.05551	1.08575	0.877064	1.01187	0.303817	0.391519	0.593787	0.999823	0.919574	0.605721	1.2961	0.492838	0.726508	0.445653		0.0920875	1.29899	57.3361	-0.0282311	0	0.935173					57.6686
O15126	0.999823	1.10913	1.0511	1.07096	0.806864	0.678249	0.507762	0.49659	0.488221	1.00952	0.999823	0.989013	0.978099	0.979657	0.811543	0.649102	0.612043	0.524934	0.515427	1.01128	0.999823	1.02824	0.91738	0.869756	0.817184	0.571677	0.556746	0.447349	0.539643	0.79558	0.999823	1.13608	1.11504	1.08555	0.899927	0.75002	0.626395	0.582244	0.666398	1.63338		-0.22704	0.635985	0.636096		-0.131197	0.66203	0.583774
O15127	0.999823	0.870578	0.928363	0.939516	0.944613	0.746426	0.642086	0.544508	0.597214	0.839453	0.999823	0.943873	1.04656	0.976677	1.18068	0.874282	0.682314	0.581129	0.831492	1.78599	0.999823	0.97337	1.01108	1.0046	1.00105	0.904425	0.817852	0.757797	0.827056	1.33636	0.999823	1.10409	1.0661	1.03655	0.996389	0.927632	0.780369	0.799531	1.03554	1.9432		-0.079438	0.654788	0.681673		0.17257	1.5	0.518904
O15143	0.999823	0.935372	0.958138	0.915189	0.85972	0.749991	0.608521	0.436277	0.121265	0.0136674	0.999823	0.984056	1.01144	0.972756	0.970583	0.817995	0.645213	0.502977	0.121809	0.018086	0.999823	0.941404	0.99079	0.961832	0.970173	0.823561	0.62829	0.463408	0.135102	0.00231192	0.999823	0.997662	1.02076	0.992895	0.93693	0.787701	0.642521	0.511503	0.129633	0.00972916	57.0355	-0.0710509	0	0.978754	57.9997	-0.0854605	0	0.987451	57.7595
O15144	0.999823	0.937343	0.934395	0.951406	0.938544	0.927513	0.779387	0.554581	0.275524	0.00665102	0.999823	1.0068	1.00262	1.07545	1.08922	0.968634	0.881326	0.702041	0.31458	0.00736661	0.999823	0.999745	1.04171	1.01149	1.09045	0.951306	0.798001	0.588132	0.287999	0.0364532	0.999823	1.0342	1.01356	1.02015	1.00913	0.928112	0.754275	0.596771	0.29366	0.0239777	59.5118	-0.0894867	0	0.98089	60.8328	-0.113134	0	0.982241	59.9345
O15145	0.999823	1.05406	1.00684	1.01761	0.995509	0.748341	0.609807	0.361031	0.0923018	0.023259	0.999823	0.958096	0.932499	0.987035	0.98256	0.83353	0.62438	0.392746	0.103412		0.999823	0.990298	1.03272	0.993349	0.96718	0.840669	0.603845	0.364008	0.0867566	0.0073177	0.999823	1.09472	1.10108	1.09375	1.05041	0.893929	0.678845	0.399783	0.102745	0.0136724	56.9678	-0.0903809	0	0.98979	57.4284	-0.0924346	0	0.989048	57.16
O15151	0.999823	0.818395	0.668072	0.842641	0.89548	0.212598	0.367408														0.999823	1.20987	1.33723	0.893653	0.856499	0.625578	0.455266	0.322304	0.432748												52.2881	-0.0455746	0	0.593835					54.681
O15160	0.999823	0.822083	0.942073	0.740972	0.630607	0.365458	0.314966		0.0695678		0.999823	0.964269	0.591617	0.765111	1.07421		0.41423	0.56174	0.677818		0.999823	1.01064	1.12762	1.0328	0.63429	0.610858	0.395709	0.182055	0.101264	0.492173											51.4918	-0.059024	0	0.963074		-0.0187707	0.461229	0.35459	53.1974
O15173	0.999823	1.16911	1.07995	0.897294	0.555266	0.310928	0.1526	0.136027	0.133492	0.229623	0.999823	1.04466	1.0522	1.04421	0.831522	0.624203	0.424382	0.285637	0.409538	0.371373	0.999823	0.986892	0.957182	0.916007	0.747585	0.502408	0.294025	0.21534	0.184588	0.228452	0.999823	0.989339	0.962242	0.888553	0.637307	0.343589	0.197313	0.175749	0.147844	0.515661	50.5285	-0.138408	0.162722	0.971912	54.2696	-0.0996529	0.354533	0.976731	52.816
O15182	0.999823	0.963842	0.836941	0.555472	0.497617	0.770607	0.416888	0.307934	0.437391	1.34588	0.999823	1.00513	0.944316	0.665017	0.63236	0.382423	0.404037	0.479905	0.488864	1.47235	0.999823	1.11315	0.931265	0.919076	0.560317	0.635731	0.528269	0.39527	0.580702	1.10653	0.999823	0.853384	0.73298	0.752321	0.479508	0.533895	0.326929	0.369792	0.575239	0.609456		-0.540845	0.618826	0.229748		-0.135819	0.643415	0.217984
O15212	0.999823	0.958615	1.01074	0.953225	0.843125	0.811428	0.639138	0.564503	0.583423	1.0573	0.999823	1.03922	1.04956	1.03628	0.992678	0.902273	0.739217	0.696212	0.690172	1.7061	0.999823	1.03698	1.0201	1.00547	0.875149	0.805252	0.738788	0.704073	0.708313	0.9986	0.999823	1.0293	1.02506	1.06701	0.962596	0.842879	0.7042	0.649846	0.697645	1.42119		-0.045744	0.720846	0.453489		0.443878	1.5	0.590798
O15213	0.999823	1.12619	1.09676	1.16007	1.10034	0.369518	0.334563	0.293755	0.255594		0.999823	1.08379	1.02667	1.10022		0.358117	0.617021		0.358285	2.8486																					52.736	-0.839	0.294636	0.953721		0.071297	1.5	0.247754
O15226	0.999823	0.523927	0.301865	0.2653	0.288226	0.110563	0.258757	0.936928	0.15576		0.999823	0.990015	0.853462	0.544007	0.618408	0.450338	0.332468	0.260155	0.15265	1.15037																					41.0299	-1.02349	0.331057	0.467054	49.9129	-0.107221	0.487716	0.40357
O15228	0.999823	1.03982	1.10064	1.11481	1.01099	0.62328	0.35253	0.117972	0.0467164	0.044692	0.999823	0.894407	0.899929	0.975735	0.895556	0.749968	0.371569	0.161283	0.0812841		0.999823	0.980132	0.904507	0.852131	0.75034	0.592946	0.248828	0.125125	0.122637		0.999823	1.03064	1.01182	1.0338	1.02711	0.621237	0.320112	0.166042	0.0809724	0.112665	54.4149	-0.136376	0.0458933	0.979715	54.9481	-0.116891	0.0448378	0.977921	53.2027
O15230	0.999823	0.892934	0.596322	0.672226	0.132149	0.125336	0.10801	0.141734	0.0318087																																46.6105	-0.0820229	0.0370388	0.929619
O15234	0.999823	0.957945	1.02565	0.973815	0.792437	0.488514	0.523181	0.497207	0.923814	2.81043	0.999823	0.824064	1.06804	1.06049	0.922935	0.489699	0.712522	0.341589	1.11761	4.50037	0.999823	1.00148	0.999528	0.847042	0.664563	0.383631	0.437527	0.354124	0.612982	1.39546	0.999823	0.885121	1.01635	1.2079	0.903966	0.566757	0.449089	0.463482	0.827622	3.05832		0.450125	1.5	0.383135		0.467779	1.5	0.224821
O15235																					0.999823	0.663509	0.513953	0.725728		0.478273		0.454129	0.0141958		0.999823	0.881817	1.06765	0.962362	0.832688	0.304586			0.209523	1.481									49.875
O15254	0.999823	1.18353	1.18302	0.979071	0.841712	0.665076	0.393122	0.172847	0.33277		0.999823	0.833094	0.635084	0.819191	0.737986	0.353726	0.307032	0.272765	0.0521326												0.999823	0.852186	0.851191	0.863015	0.596987	0.564632	0.288393	0.331816	0.134828	0.424654	54.3352	-0.104822	0.242336	0.920665	51.5129	-0.046736	0	0.872233
O15258	0.999823	1.01753	0.924573	0.902055	0.803426	0.567142	0.520726	0.408675	0.396753	0.599109	0.999823	1.01327	1.01081	0.94976	0.886438	0.600963	0.611082	0.484293	0.435258	1.21069	0.999823	1.00123	1.07033	1.02825	0.976972	0.76884	0.645487	0.508107	0.475271	0.635431	0.999823	0.923443	1.00569	0.928503	0.880945	0.657817	0.49548	0.431263	0.59646	0.905101	56.4069	-0.0681749	0.466013	0.933807		-0.413376	0.668458	0.378523
O15260	0.999823	1.12054	1.13036	1.08559	0.932974	0.692563	0.567275	0.446076	0.223926	0.080765	0.999823	0.981037	0.965823	0.941586	0.820619	0.622847	0.474438	0.388222	0.163569	0.0468391	0.999823	1.01748	1.03392	1.01501	0.891749	0.71379	0.612106	0.434396	0.218545	0.225881	0.999823	1.02191	1.09997	0.997502	0.931807	0.723538	0.607905	0.497475	0.231942	0.0333744	57.3046	-0.0684565	0.0234458	0.954601	55.6725	-0.0607244	0	0.992	57.3207
O15269											0.999823	1.01566	0.939382	0.888545	0.667871	0.380793	0.252	0.19519	0.0806426	0.0887623											0.999823	0.89417	1.02594	0.749945	0.830932	0.368306	0.285833	0.205711	0.110254	0.307382					51.8789	-0.0866353	0.0835833	0.996226
O15270	0.999823	1.05666	1.11984	1.06691	0.855551	0.50319	0.0927421	0.0652644	0.0573466		0.999823	1.10316	0.710611	0.676539	0.663317	0.435144	0.18	0.0960413	0.186596	0.357873	0.999823	0.915426	0.682076	0.626753	0.539391						0.999823	1.05043	0.856948	0.803429	0.479405	0.239404	0.107639		0.106618	0.196577	52.8672	-0.177713	0.0406108	0.984156	50.5044	-0.0628701	0.177772	0.880357
O15294	0.999823	1.62909	0.988555	0.312168					0.100513		0.999823	1.28176	1.12256	0.242045	0.083788						0.999823	1.25277	0.846462	0.210683							0.999823	0.757816	0.956564	0.261564	0.241846	0.167356					46.4712	-0.412979	0.100548	0.73437	46.7398	-1.22613	0.0837877	0.920379	44.3471
O15304											0.999823	0.895658	0.915418	0.66604	0.53384	0.29637	0.198883	0.126515	0.156855	0.644976																									49.2858	-0.089914	0.277928	0.798632
O15305	0.999823	1.05664	0.939493	0.865341	0.725474	0.426355	0.220445	0.124408	0.130382	0.197575	0.999823	0.986564	0.900107	0.90875	0.810781	0.544908	0.29337	0.17724	0.0841181	0.201666	0.999823	0.676405	1.02128	0.670858	0.525206	0.459126	0.14817			0.287601	0.999823	1.041	1.06223	0.95626	0.929105	0.507933	0.264008	0.171148	0.05748	0.173113	52.0224	-0.0999183	0.131966	0.988872	53.3122	-0.0942525	0.121867	0.98458	50.3606
O15347	0.999823	1.08657	1.12628	1.14566	0.925597	0.760887	0.63697	0.512289	0.460924	1.09826	0.999823	1.06212	0.960445	0.987932	0.996399	0.813102	0.587856	0.551499	0.37982	1.55772	0.999823	1.10562	1.18519	1.20488	0.921619	0.874712	0.666361	0.546429	0.584374	0.914203	0.999823	1.03041	1.03922	0.964114	0.92824	0.81953	0.628655	0.482429	0.425843	1.2291		-0.0817158	0.679278	0.518196			1.5	-0.123416
O15355	0.999823	0.930265	0.825468	0.420894	0.183219	0.1618	0.121742	0.103622	0.0913957	0.023796	0.999823	1.02675	0.863956	0.489072	0.231742	0.190142	0.164737	0.134587	0.0984693	0.00932738	0.999823	1.04681	0.867028	0.459047	0.205299	0.146266	0.120121	0.096871	0.0803315	0.00346187	0.999823	0.995442	0.806819	0.436518	0.193448	0.160721	0.126216	0.101695	0.098057	0.0269383	46.4779	-0.129557	0.0882914	0.993045	47.0707	-0.129237	0.107357	0.987403	46.8517
O15371	0.999823	1.07846	1.03403	0.597975	0.188622	0.116337	0.0875424	0.0704609	0.0320819	0.00198314	0.999823	0.992958	0.888946	0.539469	0.159278	0.0985928	0.077042	0.0554189	0.028127	0.0095981	0.999823	0.943348	0.890271	0.573144	0.219655	0.137501	0.107264	0.0963081	0.0685146	0.00686453	0.999823	0.988728	0.977649	0.53682	0.159965	0.103652	0.075836	0.061961	0.038589	0.010044	47.6083	-0.20104	0.0609808	0.989741	47.1983	-0.154193	0.0421863	0.997927	47.5068
O15372	0.999823	1.0377	0.95712	0.674075	0.409785	0.289918	0.216023	0.142796	0.0829083	0.0294316	0.999823	1.01152	0.99262	0.715522	0.468282	0.331082	0.245545	0.167167	0.0852917	0.0531985	0.999823	0.980078	0.944528	0.681851	0.456367	0.31102	0.209385	0.148724	0.062679	0.0134976	0.999823	0.950084	0.93815	0.684997	0.436235	0.296762	0.194153	0.133327	0.0583656	0.0462563	49.4054	-0.0876341	0.0805954	0.987298	50.1707	-0.0807053	0.0827387	0.987801	49.8784
O15379	0.999823	1.12166	0.922441	0.522713	0.655979	0.588313	0.286108	0.173509	0.580266		0.999823	0.886592	0.720883	0.741237	0.48352	0.305915	0.343956	0.171974	0.113324		0.999823	0.716512	0.910734	0.692395	0.900893	0.564371	0.33285														50.6312	-0.0681767	0.394983	0.75984	50.0811	-0.0496223	0	0.969556	54.614
O15381
O15382	0.999823	0.968091	0.95422	0.971472	0.896096	0.838775	0.698931	0.577689	0.415424	0.414584	0.999823	1.0396	1.00969	1.05552	0.990072	0.85716	0.736595	0.624668	0.395035	0.599415	0.999823	0.985745	1.02589	1.01401	0.96408	0.881385	0.775198	0.612278	0.441567	0.481304	0.999823	0.990498	0.960138	0.940353	0.94628	0.847464	0.706601	0.534024	0.464053	0.615547	61.1455	-0.0439125	0.323181	0.98967		-0.05981	0.502295	0.931021	62.2975
O15391																															0.999823	0.991431	0.892946	0.940204	0.600106	0.244831	0.151766		0.236204
O15392											0.999823	0.855391	0.976974	0.82533	0.776548	0.688551	0.578982	0.614523	0.241104		0.999823	1.0375	1.75815	1.08675	0.831613	0.358788	0.383141	0.257673	0.486261		0.999823	1.0689	1.54823	1.08306	0.999628	0.736777	0.544264	0.628393	0.878803	1.44314					58.3629	-0.0352096	0	0.888014	50.4753
O15397	0.999823	1.40031	0.803066	0.512379	0.434199	0.243008	0.177546	0.0626494	0.128474	0.416155	0.999823	0.917567	0.939788	0.619842	0.188772	0.169702			0.0659228		0.999823	1.02714	0.963803	1.00073	0.963088	0.702821	0.20998		0.0226365		0.999823	0.895867	0.833421	0.517138	0.227778	0.257612	0.229445	0.16301	0.0627313		47.5652	-0.117744	0.212613	0.837967	47.6458	-0.170335	0.0972516	0.989172	54.1202
O15400	0.999823	0.984075	0.955376	0.960801	0.738239	0.601131	0.563364	0.343201	0.381839	0.626623	0.999823	0.981306	0.989844	0.82318	0.948033	0.765385	0.698772	0.525868	0.503694	1.57874	0.999823	1.01067	0.966048	0.873144	0.775122	0.671137	0.462254	0.412677	0.415384	0.673499	0.999823	0.996517	1.03351	0.996907	0.861533	0.750027	0.676688	0.554251	0.608547	1.06135	56.2553	-0.0697361	0.466924	0.897422		-0.232129	0.83481	0.0598406	60.057
O15405	0.999823	1.32118	1.12981	0.876035	0.582805	0.385841	0.373621	0.154147	0.145602																																51.4196	-0.0989727	0.185347	0.899519
O15427											0.999823	1.33762	0.938725	1.25996	1.23314	0.88682	1.0652	0.900246	0.606925	2.84939											0.999823	0.844169	0.781026	0.645856	0.831583	0.655106	0.474101	0.412788	0.553556	0.939597						0.123355	1.5	0.285515
O15446	0.999823	2.01617	1.63411	1.37791	1.36056	1.52096	0.777199				0.999823	0.883407	0.799843	0.538148	0.570772	0.629907	0.392338	0.37483	0.50982												0.999823	0.680768	0.657832	0.738089	0.648434	0.691			0.382792			0.730934	1.44782	0.172488	52.4351	-0.0489572	0.450278	0.877659
O15484																															0.999823		1.45049	1.36976		0.82246
O15498	0.999823	0.970433	0.971655	0.913864	0.858027	0.718057	0.447727	0.250458	0.105416	0.0139472	0.999823	0.986496	0.987134	0.954944	0.880523	0.719916	0.518784	0.324937	0.0928951	0.0825645	0.999823	1.02978	1.0349	0.987031	0.927756	0.721788	0.504827	0.289636	0.100214	0.0353442	0.999823	1.06714	0.978875	0.977405	0.996975	0.771364	0.512352	0.310489	0.133098	0.0126983	55.3869	-0.0809203	0	0.996209	56.1131	-0.0755097	0	0.99742	56.0145
O15504											0.999823	0.820183	1.58952	1.43727	0.781024	0.494347			0.228981	2.97963																										0.0842001	1.5	0.200572
O15511	0.999823	0.952965	0.920673	0.898321	0.851524	0.790669	0.65279	0.498383	0.270314	0.0524048	0.999823	1.018	0.997682	0.974752	0.892719	0.761485	0.665064	0.54804	0.251093	0.0191554	0.999823	1.00517	0.99996	0.955116	0.923563	0.763842	0.613647	0.485918	0.277951	0.136157	0.999823	1.05208	1.03747	0.926877	0.896362	0.810563	0.677909	0.507444	0.276158	0.0558948	58.1647	-0.0587078	0	0.973957	58.419	-0.0660727	0	0.977592	58.2784
O15514	0.999823	1.02492	1.00122	0.920645	0.882861	0.88157	0.809787	0.74872	0.521837	0.178197	0.999823	0.979322	1.01346	0.92399	0.914053	0.917041	0.791129	0.840455	0.568056	0.105501	0.999823	0.996363	0.904959	0.930889	0.909412	1.06515	1.04484	0.885905	0.546913	0.256715	0.999823	0.903709	0.899112	0.89566	1.01091	1.04497	0.890366	0.804549	0.617593	0.180531	62.3176	-0.0589883	0	0.950265	62.8161	-0.0859765	0	0.919818	63.3893
O15530	0.999823	0.965179	0.837428	0.850231	0.545933	0.343752	0.184052	0.0930966	0.0671497	0.11183	0.999823	0.967682	0.965456	0.971114	0.575019	0.218619	0.0637626		0.0619767		0.999823	1.11797	1.15177	0.991	0.744946	0.476957	0.226077	0.24589	0.26485		0.999823	0.911619	0.839185	0.769191	0.528848	0.226333	0.0610538	0.0981736	0.077038		50.6971	-0.0831805	0.0557907	0.987982	50.5583	-0.169592	0.0583034	0.996464	52.3409
O15533	0.999823	1.07077	1.03557	0.91017	0.664722	0.364142	0.213901	0.154612	0.0290923		0.999823	0.910128	0.894075	0.860138	0.599783	0.294502	0.121452	0.0752325													0.999823	1.09629	1.9342	1.37648	0.762602	0.667767					51.7314	-0.104063	0.0639912	0.990167	50.8434	-0.0982333	0	0.987977
O15541	0.999823	1.02855	0.999636	1.02191	0.903558	0.684693	0.616138	0.508079	0.505528	1.05921	0.999823	1.0308	0.799638	1.09948	0.795975	0.749456	0.636118	0.698712	0.694967	1.88493	0.999823	1.10098	1.31266	0.912112	0.991085	0.936724	0.612343	0.549122	0.524302	1.09295	0.999823	1.01528	1.39342	0.942734	0.969481	1.01268	1.04649	0.65483	1.12884	2.05615		-0.132691	0.673259	0.552955		0.13344	1.5	0.425823
O43143	0.999823	1.00962	1.06807	1.02319	0.901991	0.686063	0.452741	0.134224	0.0412115	0.0316535	0.999823	1.00838	0.986281	0.941935	0.918903	0.707838	0.43479	0.115221	0.0473473	0.0218778	0.999823	0.942721	0.930313	0.928365	0.865095	0.679608	0.421651	0.117818	0.0265124	0.011669	0.999823	0.943029	0.988624	0.934508	0.899213	0.691773	0.423	0.131099	0.0415569	0.00959371	55.0736	-0.107608	0	0.992885	55.037	-0.111968	0	0.996281	54.7225
O43148	0.999823	0.93435	0.878235	0.919289	0.899737	0.793761	0.483884	0.26888	0.0506058	0.0140608	0.999823	1.07549	0.998864	0.96701	0.861674	0.768431	0.473156	0.277671	0.0572532	0.0272199	0.999823	0.978032	1.0088	1.01335	0.895603	0.729812	0.477653	0.25802	0.0402052	0.0339952	0.999823	0.98967	0.973281	0.977293	0.895168	0.764396	0.538275	0.287389	0.0903959	0.0386034	55.9362	-0.0949884	0	0.980802	55.8016	-0.0896261	0	0.992654	55.6759
O43149	0.999823	0.97557	1.04828	0.956054	0.74709	0.341056	0.21076	0.0954647	0.0894822	0.0484997	0.999823	1.13088	1.10761	1.05033	0.733307	0.489788	0.20987	0.092078	0.27893		0.999823	0.924601	0.887126	0.94547	0.745731	0.271713	0.157605	0.0553122	0.136964	0.167097	0.999823	1.06361	0.778795	0.75418	0.665138	0.260048	0.130175	0.0795671	0.203851		51.8997	-0.130865	0.0773161	0.99534	52.4166	-0.129576	0.176788	0.954237	51.3844
O43156	0.999823	0.913135	0.820796	0.540893	0.167786	0.0285547	0.0361006	0.0282349	0.00599811		0.999823	1.31369	0.798962	0.823581	0.410975	0.260311	0.163957	0.215043	0.122562	0.43679	0.999823	0.802011	0.918228	0.586391	0.203547	0.0785843			0.0248894	0.187564	0.999823	1.01164	0.90672	0.571269	0.149568	0.117462	0.0591353		0.0354605	0.148112	47.0201	-0.127957	0	0.994687	49.2377	-0.132219	0.229766	0.870847	47.4591
O43159	0.999823	1.37793	1.07583	1.16762	0.83204	0.504207	0.323616	0.147451	0.220045																																53.0852	-0.135669	0.197197	0.882817
O43164											0.999823		0.778832	1.31243	1.21897																0.999823	1.06994	0.876981	1.05035	0.959764				0.382786							0.364282	1.26575	0.687224
O43169	0.999823	0.894327	0.8674	0.838535	0.812083	0.97683	0.732235	0.645901	0.736521	0.901009	0.999823	1.10001	1.04581	1.05939	1.06171	0.99454	0.953988	0.901292	0.978609	1.93698	0.999823	1.15659	1.20264	1.21704	1.13687	1.0582	1.00073	0.912847	0.937798	0.954241	0.999823	1.0182	0.855458	0.896179	0.926816	0.830297	0.779187	0.637	0.88214	1.12221		-0.0139768	0.777952	0.355122		0.357542	1.5	0.72176
O43172	0.999823	1.02364	0.992564	0.873428	0.563036	0.504134	0.362502	0.313791	0.2472	0.17677	0.999823	1.00548	0.946371	0.695839	0.508901	0.339242	0.246057	0.18651	0.151844	0.143566	0.999823	1.07646	0.871166	0.834303	0.561875	0.360842	0.238036	0.129992	0.137996		0.999823	0.968128	0.931565	0.746385	0.541519	0.3687	0.230359	0.192156	0.125093		52.423	-0.0667026	0.21318	0.981931	50.0919	-0.0784126	0.144388	0.995939	50.94
O43175	0.999823	0.971039	0.944223	0.91313	0.827606	0.691806	0.50556	0.234274	0.0171723	0.00853078	0.999823	0.983039	0.97696	0.951495	0.863189	0.720066	0.533985	0.302842	0.0150186	0.0149403	0.999823	0.99326	0.970888	0.917375	0.88639	0.698245	0.503959	0.290737	0.0350608	0.0290666	0.999823	0.996235	1.0046	0.945816	0.872287	0.716806	0.51912	0.298389	0.0357739	0.0175514	55.2866	-0.0835019	0	0.986692	55.8978	-0.0859577	0	0.98959	55.6764
O43181	0.999823	0.826728	0.789825	0.862591	0.386964	0.290229	0.135854	0.187893	0.269048	0.365913	0.999823	1.06055	1.07531	0.859568	0.748872	0.416885	0.29904	0.219405	0.147388	0.973524	0.999823	1.19717	1.17054	1.10193	0.684748	0.225095	0.101192	0.257816	0.219842	0.327648	0.999823	1.00914	1.01694	0.996352	0.772688	0.381454	0.206713	0.197843	0.208616	0.332209	49.2495	-0.148119	0.240379	0.890175	52.0628	-0.127192	0.403191	0.627403	50.1959
O43236											0.999823	0.958492	0.920763	0.863562	0.709313	0.719919	0.472774	0.210407	0.118859		0.999823	0.930188	0.921951	0.899194	0.849758	0.672159	0.484183	0.297048	0.171561																54.8181	-0.0617843	0	0.965996	55.6446
O43237	0.999823	0.996176	1.06934	1.04815	0.648995	0.581109	0.345412	0.200711			0.999823	0.702196	0.79095	0.685899	0.489966	0.326509	0.263336	0.148698	0.13238		0.999823	0.517137	0.75767	0.775517	0.331373	0.520339	0.336991		0.0408494		0.999823	1.2613	1.16498	1.41761	1.06169	0.751824	0.377274	0.419348	0.324736		53.3518	-0.0854423	0.147066	0.950395	49.4292	-0.0471678	0	0.95023	49.385
O43242	0.999823	1.05386	1.04636	0.96364	0.767564	0.652065	0.429202	0.158026	0.0715164	0.0335704	0.999823	1.01318	0.95911	0.88269	0.733915	0.601265	0.401643	0.150772	0.0702865	0.0310851	0.999823	1.00169	0.968414	0.892442	0.740546	0.583219	0.378523	0.153304	0.0645072	0.0271855	0.999823	0.944043	0.955628	0.873693	0.74119	0.622617	0.394671	0.154526	0.083538	0.0402037	54.5459	-0.0840161	0	0.989299	53.869	-0.0741382	0	0.993115	53.7419
O43252	0.999823	1.10847	1.13072	1.15752	1.06146	0.829316	0.396865	0.0974511	0.0648129	0.0261391	0.999823	1.03299	0.986103	1.00016	0.973185	0.778177	0.353001	0.072944	0.0460392	0.0119092	0.999823	1.00262	0.962525	1.01118	0.999182	0.803389	0.352989	0.0757479	0.046306	0.00858566	0.999823	0.996654	1.01693	0.995695	0.94632	0.744385	0.335792	0.0760903	0.0650325	0.0195807	55.3319	-0.177183	0.0398721	0.97119	54.948	-0.159723	0.0165634	0.998753	55.0451
O43264	0.999823	0.99329	0.948629	0.759471	0.570956	0.489355	0.35184	0.297769	0.256714	0.190976	0.999823	0.971805	0.768733	0.453705					0.0982121		0.999823	0.864295	0.607987	0.538894					0.289531		0.999823	0.76818	1.00745	0.701317	0.658057	0.389183	0.41062	0.368438	0.249415	0.119374	52.0661	-0.0578763	0.20042	0.992304	46.535	-0.115875	0.0975873	0.999246	46.9143
O43290	0.999823	1.22748	1.09901	0.992551	0.753629	0.420489	0.336334	0.230174	0.199399	0.134524	0.999823	0.93237	0.812156	0.728107	0.565197	0.380469	0.285116	0.217558	0.160607	0.112256	0.999823	0.914706	0.854966	0.767304	0.585289	0.397962	0.294142	0.206597	0.15352	0.0601984	0.999823	0.929033	0.970735	0.797656	0.63953	0.442101	0.311484	0.202498	0.236971	0.0910694	52.4996	-0.110889	0.190653	0.953321	50.9235	-0.0537796	0.0620617	0.997405	51.4913
O43310											0.999823			1.25839
O43314	0.999823	1.03507	0.874114	0.968921	0.849711	0.67432	0.224587	0.0661876	0.100726	0.0626421	0.999823	0.949913	0.922657	0.992969	0.735847	0.54658	0.307163	0.160054	0.147374	0.0906186	0.999823	0.997425	0.891485	0.820497	0.6182	0.310037	0.105891	0.0824787	0.0487862	0.0733504	0.999823	1.11688	0.935446	0.933758	0.857398	0.626041	0.362927	0.226997	0.111619	0.121733	53.8817	-0.142877	0.0549113	0.982152	53.2944	-0.0876732	0.0869322	0.989644	50.802
O43318											0.999823	0.895225	0.968803	0.963349	0.513413	0.380852	0.342129	0.226757	0.257829												0.999823	1.04011	1.04076	0.738742	0.625286	0.385171	0.242858	0.210389	0.23288	0.55238					50.2521	-0.166454	0.290749	0.972285
O43324	0.999823	0.978248	0.872573	0.576436	0.272888	0.186953	0.106299	0.0806861	0.0421011	0.0441621	0.999823	0.999569	0.863291	0.539428	0.248312	0.145534	0.100333	0.0793224	0.0191167	0.0131231	0.999823	1.02363	0.863732	0.591235	0.259727	0.154995	0.109211	0.0757392	0.0354619	0.0167426	0.999823	0.950266	0.92469	0.613045	0.338604	0.227196	0.142803	0.106519	0.101083	0.0271562	47.7695	-0.108246	0.0590512	0.997692	47.4611	-0.11568	0.0452603	0.996578	47.7601
O43379	0.999823	0.913125	0.903477	1.06064	0.698302	0.347347			0.00539595												0.999823										0.999823	0.555887	1.0193	0.45479	0.498763	0.231363	0.251322			0.659129	51.7387	-0.146248	0.00698345	0.967951
O43390	0.999823	0.970604	0.886162	0.693448	0.310806	0.20424	0.132871	0.075858	0.0400534	0.0086562	0.999823	0.993943	0.908964	0.679708	0.300953	0.176898	0.12992	0.0797222	0.0522403	0.0396006	0.999823	0.950956	0.893656	0.642071	0.280552	0.172542	0.115614	0.0750616	0.0715335	0.00946562	0.999823	1.03866	0.899132	0.650707	0.315689	0.188108	0.120903	0.0725554	0.0428617	0.0156091	48.5766	-0.102858	0.040832	0.994856	48.3946	-0.118786	0.0647432	0.997376	48.1225
O43395	0.999823	1.16801	1.03185	0.822092	0.504368	0.308085	0.217082	0.159714	0.124842	0.0190393	0.999823	0.973732	0.8833	0.77577	0.428851	0.319107	0.258872	0.201697	0.0344652	0.0247219	0.999823	0.995218	0.900526	0.726842	0.392357	0.2808	0.216098	0.129256	0.0818912	0.0456723	0.999823	0.946798	0.958163	0.754636	0.384615	0.2873	0.224966	0.157612	0.0819465		50.448	-0.103573	0.101315	0.97139	50.2396	-0.0692441	0.0267645	0.983399	49.4023
O43396	0.999823	0.920278	0.907811	0.76041	0.443224	0.278193	0.188279	0.120709	0.0781223	0.0952711	0.999823	0.97418	0.983635	0.802335	0.435524	0.266958	0.173034	0.160681	0.113972	0.0666515	0.999823	0.990389	1.01985	0.817791	0.422135	0.234379	0.138439	0.102502	0.0529158	0.0096156	0.999823	0.9968	0.971632	0.773955	0.450373	0.256919	0.18133	0.122187	0.082647	0.0253607	49.684	-0.0869881	0.0801449	0.995312	49.7067	-0.112855	0.115114	0.995102	49.6897
O43399	0.999823	0.900607	0.947173	0.937658	0.87979	0.829209	0.763547	0.679715	0.740511	1.44214	0.999823	0.973244	0.951458	0.959521	0.92935	0.889672	0.801692	0.733278	0.805765	2.35107	0.999823	1.00468	1.04274	1.03847	1.0116	0.820417	0.744327	0.691323	0.755289	1.28103	0.999823	1.02796	1.03634	1.03338	0.985986	0.854809	0.761535	0.703661	0.863924	1.85148		0.425343	1.5	0.292215		0.133917	1.5	0.498351
O43402	0.999823	0.985196	0.747835	0.875257	0.855945	1.3534	0.4119	0.162743	0.193845	0.519593	0.999823	0.816669	0.919612	0.844678	0.83517	0.720609	0.311417	0.15811	0.0100225												0.999823	0.810117	0.955596	0.790236	0.819864	0.733022	0.419601	0.0981041	0.0879316		55.8397	-0.795224	0.292058	0.769421	54.3836	-0.0978592	0	0.938776
O43414	0.999823	1.09625	1.07836	0.956243	0.775982	0.600576	0.401087	0.237996	0.155582		0.999823	0.902178	0.854465	0.810804	0.714303	0.556434	0.350986	0.176859	0.0936181		0.999823	0.953023	0.952979	0.851114	0.627458	0.404166	0.209258	0.127174	0.104883												54.263	-0.0794897	0.112533	0.980685	53.0759	-0.0591176	0	0.979308	51.5682
O43422											0.999823	1.36825	1.05739	0.757345	0.458879	0.386106	0.18594		0.255768	0.877231	0.999823	1.05066	1.67398	1.01586	0.8449	0.452849	0.285565		0.222309	0.524197	0.999823	1.27854	1.15735	1.00753											48.3891	-0.239897	0.431346	0.672346	52.3436
O43427	0.999823	0.89169	0.862969	0.828019	0.65694	0.352117	0.195385	0.146375	0.155576		0.999823	0.992256	1.00163	0.870653	0.631809	0.422717	0.188008	0.136948	0.111022		0.999823	0.989668	0.967935	0.901315	0.669733	0.42253	0.247135	0.155931	0.102587												51.2619	-0.0779101	0.0808672	0.977588	51.6543	-0.0934617	0.0827498	0.996963	52.0559
O43432	0.999823	1.14288	0.851541	0.476829	0.455115	0.294742	0.187578		0.121313		0.999823	0.715601	0.536296	0.706935	0.379228	0.295186	0.172104		0.106558	0.810688											0.999823	0.834384	0.609333	0.434639	0.299351	0.263738	0.100308	0.0746291	0.0671365		48.0726	-0.0908424	0.169956	0.942108	46.407	-0.0581243	0.358134	0.492482
O43447	0.999823	0.966323	0.952273	0.851474	0.50148	0.247201	0.113446	0.057946	0.031517		0.999823	0.992521	0.939606	0.811159	0.578093	0.262946	0.105819	0.0798266	0.0381299	0.0343497	0.999823	0.969038	0.93455	0.83876	0.57277	0.245723	0.100323	0.0760937	0.0295112		0.999823	0.981964	0.996893	0.796111	0.519467	0.245977	0.099122	0.0616618	0.0121957	0.0200589	50.1909	-0.114671	0.0321254	0.998491	50.4898	-0.104379	0.0245806	0.998674	50.4806
O43464	0.999823	1.21955	0.75717	1.42614	0.875756	0.500844	0.737282		0.204919	0.626525	0.999823	0.912752	0.877684	0.677014	0.576681	0.615827	0.49213	0.417304	0.399982		0.999823	1.01457	0.717461	1.10171	0.314952	0.834664	0.471612	0.661356	0.30932	0.373525	0.999823	0.692906	0.928079	0.917938	1.04767	0.760717	0.529295	0.312392	0.196602	0.468086		-0.600752	0.517393	0.59026	54.802	-0.0369655	0.364627	0.964612	58.4591
O43482	0.999823	0.861178	0.8884	0.689962	0.814762	0.474902	0.279611	0.159796	0.0604194	0.408489											0.999823	0.714038	0.824313	1.00555	0.657507	0.498816	0.260261	0.158515	0.0917394	0.27998											52.2574	-0.0615522	0.161488	0.853086					52.3478
O43488	0.999823	0.950913	0.969768	0.960623	0.792168	0.311964	0.11259	0.0730621	0.0257162	0.00498612	0.999823	0.939572	0.938645	0.943013	0.786771	0.405385	0.157673	0.0800189	0.0154131	0.00981935	0.999823	1.00104	1.00505	0.962836	0.818384	0.354506	0.0819451	0.040047	0.0155052	0.00604467	0.999823	1.04664	1.06176	0.995921	0.844785	0.397155	0.133559	0.0692242	0.02703	0.0163992	51.8479	-0.163039	0.0315177	0.996899	52.3178	-0.124008	0.0120248	0.99553	52.0929
O43491	0.999823	0.977023	0.933163	0.868714	0.666057	0.425587	0.212369	0.127493	0.104211	0.0814638	0.999823	1.02752	0.948106	0.895367	0.685029	0.414239	0.268607	0.193025	0.142083	0.195662	0.999823	0.998195	0.984049	0.94209	0.778926	0.447215	0.269329	0.176387	0.126059	0.124011	0.999823	1.02623	0.97253	0.907192	0.704544	0.430824	0.256964	0.175087	0.140187	0.169459	51.8798	-0.0866464	0.0626787	0.998375	51.9719	-0.092811	0.159878	0.99689	52.6525
O43493	0.999823	1.12462	1.11414	0.778857	1.03758	0.931636	0.559116	0.687489	0.655554	1.75647	0.999823	0.992224	0.97884	1.0299	0.933901	0.867765	0.595401	0.586216	0.931617	2.60854	0.999823	1.08408	1.39566	0.964544	1.15594	1.02901	0.823998	0.957223	1.18196	1.24711	0.999823	1.19177	1.24891	1.19962	1.27847	0.858372	0.868667	1.41732	1.12679	5.33152		0.167831	1.5	0.430756		0.449999	1.5	0.455255
O43502	0.999823	1.24252	1.58562	1.01985	1.61837	0.808037					0.999823	1.09627	1.01242	1.16087	0.392094																												0	-0.491317	49.9123	-1.25228	0	0.907575
O43504	0.999823	0.906859	0.756869	0.784326	0.783603	0.649388	0.524301	0.538834	0.651854	1.67288	0.999823	1.10272	1.09321	0.909072	1.02375	0.940477	0.722254	0.778433	1.15538	3.37435	0.999823	0.905668	0.958829	0.882257	0.820399	0.771524	0.650816	0.637793	0.859659	1.48091	0.999823	1.01308	1.12393	1.04226	0.999192	0.90328	0.801153	0.680316	1.03426	2.31717			1.5	-0.300533		0.469289	1.5	0.317492
O43505											0.999823	1.12875	1.33617	0.964201	0.978775	0.783762	0.210882		0.292244		0.999823	0.625664	0.836975	0.747594	0.53792	0.512481	0.173176		0.0908455		0.999823	1.2778	0.846539	1.42878	1.08114	0.439489			0.204306	0.481795					53.3402	-0.87948	0.251562	0.876338	50.544
O43516	0.999823	0.956814	0.964606	0.95445	0.918677	0.835012	0.783309	0.709136	0.83046	1.98984											0.999823	0.97197	1.00859	1.03485	0.904565	0.843864	0.767491	0.713448	0.76389	1.65691	0.999823	1.16693	1.32265	1.14065	1.04099	0.905894	0.859074	0.657257	1.07244	2.61409		0.143167	1.5	0.575833
O43561	0.999823	0.839759	0.758977	0.563439	0.940399	0.31514	0.177878	0.285262	0.246002	0.815843	0.999823	1.31991	1.66734	1.10565	1.00836	1.00774	0.881883	0.846303	0.795875	1.26975	0.999823	0.514845	0.493039	0.992509	0.529446	0.34334		0.570254	0.63501	0.834012	0.999823	1.4653	3.18561	2.84245	1.81266	2.07397	1.02142	1.1013	1.21116		51.6254	-0.0457125	0.386174	0.458292		0.163198	1.10031	0.0144373
O43583	0.999823	0.896034	0.929608	0.927918	0.825637	0.807644	0.75038	0.586916	0.433645	0.581477	0.999823	0.974542	0.983927	0.962432	0.948821	0.876521	0.813199	0.701896	0.514987	1.07505	0.999823	1.01305	1.00753	1.01124	0.971758	0.89936	0.780512	0.644669	0.479272	0.621655	0.999823	1.06788	1.05189	1.01476	0.958291	0.92467	0.838599	0.715075	0.524621	0.866774	66.7511	-0.0261159	0.383706	0.887135		-0.0361316	0.76977	0.341612
O43592	0.999823	1.03567	0.964875	0.868361	0.482846	0.33078	0.22407	0.165827	0.118635	0.0602443	0.999823	1.01945	0.988211	0.842809	0.54585	0.32369	0.233383	0.17172	0.122622		0.999823	1.00198	0.975756	0.862736	0.547083	0.325328	0.220492	0.144677	0.101851	0.0697209	0.999823	0.926969	0.948344	0.821015	0.46963	0.260085	0.185009	0.134679	0.0567203		50.5037	-0.098815	0.11159	0.990084	50.6557	-0.100766	0.143166	0.997378	50.8338
O43598	0.999823	1.0111	1.00419	0.963626	0.913043	0.656621	0.599091	0.516067	0.508046	0.381848	0.999823	0.921637	0.988867	0.942057	0.954049	0.819656	0.709228	0.66868	0.713545	1.0081	0.999823	1.00236	0.951249	0.86895	0.959587	0.756298	0.578061	0.497525	0.501526	0.496116	0.999823	1.09193	1.06918	1.03543	0.981556	0.754998	0.631274	0.573108	0.591948	0.687137	58.899	-0.0551236	0.437331	0.976335		-0.0577738	0.776405	0.471579	60.7793
O43615	0.999823	1.05212	1.02285	0.962483	0.70574	0.398344	0.259371	0.198527	0.143844	0.164101	0.999823	1.04116	0.952849	0.972606	0.943884	0.470688	0.272696	0.197718	0.105178	0.056597	0.999823	1.02953	1.003	0.884704	0.649165	0.30945	0.189462	0.158751	0.0961604	0.0824676	0.999823	1.02386	0.957903	0.907366	0.765345	0.393563	0.257104	0.155725	0.0939452	0.054167	51.9848	-0.113964	0.165032	0.995709	53.1851	-0.140981	0.115746	0.987118	51.2185
O43617	0.999823	0.992987	0.982378	0.928733	0.761939	0.698594	0.367088	0.207532	0.120893	0.0912855	0.999823	1.02215	0.982191	0.920969	0.789279	0.582081	0.366991	0.227227	0.119686	0.047924	0.999823	0.990886	0.964435	0.930758	0.777803	0.542312	0.328973	0.191273	0.112008	0.0195164	0.999823	0.992366	0.947218	0.918707	0.729585	0.514441	0.329026	0.195253	0.140784	0.115863	54.5324	-0.0774144	0.0398568	0.99093	54.1509	-0.0743252	0.0188211	0.999097	53.6712
O43633	0.999823	0.931285	0.945825	0.978632	0.905048	0.674513	0.444714	0.219604	0.13187	0.0409264	0.999823	1.01346	1.0392	1.06305	1.01581	0.752759	0.498736	0.220064	0.156145	0.0234297	0.999823	1.01883	1.06236	1.02133	0.995924	0.747025	0.490965	0.209248	0.13276	0.0061848	0.999823	1.00431	1.03485	1.00805	0.948558	0.771731	0.463308	0.221568	0.121744	0.110142	55.2223	-0.0877736	0.0302046	0.993169	55.8706	-0.110802	0.0586609	0.988315	55.7986
O43639	0.999823	1.65281	0.938173	0.530633	0.818393		0.411806		0.244627												0.999823	1.34817	1.24773	0.373979	0.530855	0.407752	0.27084		0.216174	0.978902	0.999823	0.933694	0.742645	1.34126	0.761227	0.410857	0.301289		0.403432		53.2746	-0.0581026	0.229021	0.571367					46.0289
O43660	0.999823	1.06142	0.98506	0.818553	0.630812	0.514032	0.292203	0.216301	0.115842	0.0636993	0.999823	1.18945	0.616883	0.404588	0.253928	0.433745	0.361128				0.999823	0.868657	0.679799	0.661418	0.566261	0.387038	0.310449	0.236465	0.181839	0.0537294	0.999823	0.890711	0.92305	0.773952	0.590153	0.408703	0.333815	0.225474	0.242832	0.253784	52.6182	-0.0670568	0.0364383	0.990208	44.1565	-0.90589	0.363347	0.927273	50.3579
O43663	0.999823	1.05778	0.655813	0.491574	0.370449	0.456385	0.220409	0.193279	0.12033																																47.7533	-0.0670534	0.175835	0.922143
O43665	0.999823	0.961287	1.04042	0.936624	0.743969	0.431421	0.289992	0.221017	0.205137	0.0953581	0.999823	0.952829	0.949724	0.914908	0.680163	0.438462	0.304037	0.255432	0.210072	0.469177	0.999823	0.986047	0.963656	0.880798	0.629266	0.358474	0.227542	0.149568	0.144374	0.21816	0.999823	1.07572	1.07289	0.948386	0.64532	0.411765	0.286707	0.189581	0.186282	0.298551	52.5066	-0.09861	0.155757	0.991241	51.8426	-0.104472	0.303412	0.951204	51.229
O43670	0.999823	1.09255	1.15382	1.10349	0.966935	0.698384	0.725401	0.62508	0.680441	1.11649	0.999823	0.941259	0.875032	0.94125	0.895323	0.827977	0.726141	0.6553	0.586278	1.51505	0.999823	1.00674	1.06738	0.966623	0.841198	0.765604	0.6093	0.47743	0.474421	0.500692	0.999823	1.07645	1.20698	1.20123	1.0457	0.911326	0.811479	0.718992	0.739072	1.47165		-0.286519	0.76916	0.497786		0.438531	1.5	0.26878	60.597
O43674											0.999823	1.04311	1.05302	0.846026	0.885858	0.706313	0.63001	0.236048	0.242449	0.579397	0.999823	0.840172	1.24164	0.853309	1.10793	0.788425	0.402893	0.245093	0.0822358	0.316339	0.999823	1.08097	0.84355	0.854093	0.959244	0.595945	0.412236	0.284077	0.129563	0.20611					56.321	-0.072276	0.360265	0.840131	55.1184
O43676	0.999823	1.02111	0.829857	0.959726	0.84859	0.91579	0.63054	0.499151	0.564154	1.02761	0.999823	1.03993	1.01333	1.1535	1.34284	0.699805	0.973044	0.660603	0.676728	1.81071	0.999823	1.15208	1.06113	1.01656	1.0337	1.01089	0.590086	0.522778	0.545122	0.808461	0.999823	1.0642	1.13667	1.19578	1.08723	0.865359	0.649671	0.573674	0.67284	1.41544		-0.0354211	0.693647	0.351367		0.192036	1.5	0.472094
O43678	0.999823	0.954254	0.976273	0.761024	0.642639	0.491566	0.187489	0.108829	0.0640077	0.117578	0.999823	0.936308	0.931141	0.938319	0.780652	0.475083	0.248248	0.197818	0.151763	0.0504929	0.999823	1.15974	0.959844	0.881654	0.791446	0.4523	0.214006	0.137616	0.0347962		0.999823	1.06381	1.0709	0.979531	0.752097	0.454289	0.194864	0.121805	0.041089		51.7449	-0.0758418	0.0356499	0.983668	52.8677	-0.0941041	0.0897055	0.990373	52.6579
O43681	0.999823	0.993878	0.925242	0.881733	0.827102	0.737069	0.568097	0.450815	0.195617	0.0619342	0.999823	0.972002	0.970232	0.93939	0.759722	0.708352	0.586477	0.473946	0.165548	0.0316358	0.999823	1.02946	0.99205	0.918054	0.837758	0.689771	0.593446	0.435291	0.199786	0.0128987	0.999823	1.0991	1.01817	0.976785	0.808404	0.685681	0.571291	0.424203	0.195462	0.0201901	56.9502	-0.0571743	0	0.984105	56.7855	-0.0580763	0	0.971715	56.8572
O43683	0.999823	1.63328	0.837932	1.12845	0.810232	1.05003	0.467098	0.292526	0.120593																						0.999823	1.99058	1.03686	1.57124	0.824164	0.610185	0.396848	0.312414	0.0904163		55.9412	-0.619371	0.206513	0.713321
O43684	0.999823	0.967816	0.949356	0.902357	0.788081	0.655213	0.45601	0.256198	0.0637549	0.036652	0.999823	0.977197	0.956505	0.896638	0.845726	0.666917	0.464568	0.272948	0.0976239	0.0555994	0.999823	0.903102	0.876171	0.905646	0.842907	0.665303	0.439722	0.262128	0.0505331	0.00820967	0.999823	0.968183	0.970937	0.92962	0.830067	0.673642	0.481002	0.272691	0.0507626	0.0274063	54.8657	-0.0716042	0	0.993459	55.2629	-0.07176	0	0.996686	54.9729
O43707	0.999823	0.956613	0.947879	0.990986	0.975823	0.836927	0.784201	0.512616	0.0795046	0.023828	0.999823	0.981087	0.95006	1.00876	1.01095	0.928045	0.798475	0.574127	0.0806716	0.0826253	0.999823	0.976936	0.985214	0.988244	0.978136	0.858805	0.726033	0.490876	0.0864253	0.0246079	0.999823	1.00733	1.0529	1.0426	1.03235	0.929279	0.794433	0.536756	0.0993613	0.0715875	58.6541	-0.110464	0	0.982402	59.1597	-0.121649	0.00746308	0.987337	58.3476
O43708	0.999823	0.957957	0.977095	0.86712	0.812706	0.534656	0.32627	0.251512	0.232434		0.999823	1.2138	1.10069	1.20479	0.985059	0.781771	0.429371	0.235766	0.480792	0.339501	0.999823	1.06563	1.10202	1.05753	0.929678	0.757206	0.414902	0.191684	0.170991		0.999823	0.92983	0.929825	0.914821	0.742699	0.601032	0.257572	0.126841	0.122955		53.4478	-0.0815562	0.191492	0.990569	54.8622	-0.169226	0.356044	0.897629	55.1255
O43709	0.999823	0.928106	0.902526	1.02102	0.77455	0.823481	0.681592	0.432484	0.450591	0.721755	0.999823	0.984028	0.867139	0.792526	0.567924	0.626779	0.408561	0.268391	0.16615	0.603906	0.999823	1.25907	1.07807	1.09374	0.910037	0.784078	0.432016	0.328567	0.259377	0.177864	0.999823	0.972958	0.977862	0.781992	0.750591	0.4934	0.674467	0.586729	0.305089	0.809311		-0.0449295	0.541384	0.744024	52.8829	-0.0533787	0.345441	0.815546	55.5886
O43719	0.999823	0.901034	0.675083	0.369849	0.245164	0.225497	0.143189	0.11316	0.0567825	0.0342366	0.999823	0.983202	0.798186	0.434337	0.312664	0.239183	0.185388	0.132815	0.0703653	0.0554546	0.999823	1.05305	0.849061	0.484155	0.32869	0.233174	0.180948	0.132239	0.0581882	0.0535951	0.999823	0.925296	0.721863	0.391238	0.270013	0.213098	0.15834	0.117565	0.0603032	0.0190337	45.9716	-0.0860178	0.0783761	0.989036	47.0837	-0.0912318	0.103653	0.985086	47.5692
O43747	0.999823	1.08997	1.11669	0.884037	0.554341	0.405642	0.248579	0.182796	0.198294	0.221297	0.999823	1.02635	0.993544	0.866771	0.421877	0.304771	0.195782	0.144546	0.0990161	0.0470124	0.999823	0.992332	1.02542	0.896891	0.597499	0.423702	0.355607	0.225297	0.0612953	0.0394937	0.999823	0.915248	0.976412	0.810718	0.535141	0.373473	0.295295	0.161216	0.0659455	0.0859176	50.9555	-0.111078	0.208123	0.975291	49.9717	-0.116956	0.110532	0.987203	52.4969
O43752	0.999823	1.31724	1.03096	1.08051	0.992252	0.530621	0.507921	0.291993	0.157767	0.188653	0.999823	1.09746	1.02105	1.03194	1.07855	0.577691	0.426813	0.262137	0.18912		0.999823	1.12359	0.928239	1.10568	0.917422	0.470403	0.337169	0.193127	0.175705	0.45899	0.999823	0.634177	0.67647	0.954067	0.630995	0.415655	0.305076	0.289084	0.143788	0.323877	54.87	-0.0944809	0.184433	0.903485	53.9202	-0.158467	0.258853	0.959496	52.81
O43765	0.999823	0.970972	0.983087	0.951824	0.552563	0.245915	0.21523	0.177202	0.156422	0.120285	0.999823	0.961335	0.98465	0.896787	0.528239	0.266159	0.20759	0.18014	0.153765	0.16941	0.999823	0.965072	0.964891	0.877754	0.520128	0.248386	0.201114	0.166685	0.155397	0.122365	0.999823	1.09357	1.10434	0.987132	0.578869	0.286268	0.218816	0.181876	0.179444	0.216263	50.3925	-0.165186	0.164327	0.996267	50.2726	-0.13793	0.171605	0.998277	50.1935
O43768	0.999823	0.82996	0.74626	0.795025	0.71851	0.980184	0.580909	0.492824	0.688934	1.42573	0.999823	0.965984	0.977816	0.889067	0.893016	0.876154	0.727214	0.688965	0.884612	2.78222	0.999823	1.03839	1.07515	1.03235	0.88213	0.818251	0.682039	0.606616	0.902381	1.49541	0.999823	0.942773	0.883632	0.921591	0.852981	0.744879	0.593713	0.563046	0.743565	1.8469		0.424261	1.5	-0.196253		0.165853	1.5	0.424355
O43772											0.999823	0.988589	1.05109	1.16228	0.891334	0.743551	0.64927	0.480463	0.291942		0.999823	0.942675	0.981826	1.02097	1.03063	0.952391	0.670171	0.619499	0.475405																58.1181	-0.0633842	0.200552	0.933589
O43776	0.999823	0.947795	0.953567	0.956251	0.793158	0.502897	0.25251	0.0809283	0.050306	0.0720913	0.999823	1.01096	0.986543	0.960465	0.854029	0.565908	0.337309	0.167557	0.0514461	0.0316288	0.999823	0.98659	0.988952	0.955815	0.829131	0.50699	0.272178	0.1051	0.0617913	0.0743995	0.999823	0.981326	1.00479	0.96807	0.851617	0.504819	0.293801	0.119538	0.0833909	0.0946538	52.993	-0.108086	0.0387754	0.995956	53.9723	-0.0949439	0.0141738	0.998947	53.1912
O43795	0.999823	1.08248	1.11085	0.852962	0.561874	0.378291	0.221876	0.139054	0.0379721		0.999823	0.909283	0.884016	0.751052	0.373952	0.23487	0.159694	0.117254	0.0708802		0.999823	0.956551	0.955812	0.811236	0.596285	0.369194	0.264728	0.167288	0.0667842	0.103476	0.999823	0.881777	1.03107	0.871435	0.393449	0.207982	0.124995	0.0828554	0.0232219		51.2458	-0.0974277	0.0716571	0.974522	49.0925	-0.0959725	0.0797535	0.990528	51.341
O43805																					0.999823	1.84505	1.70778	0.944234	0.689914	1.49903	0.638655		0.335645																				56.2107
O43808	0.999823	1.28925	1.32162	1.11148	0.792191	0.64344	0.493592	0.152086	0.178023		0.999823	0.92388	0.71674	1.01127	0.748661	0.532815	0.435788	0.380387	0.342554	0.662118	0.999823	1.42915	1.40703	0.981586	1.11853	0.693317	0.407995	0.223777	0.213277		0.999823	1.12343	1.10281	1.12336	0.928865	0.780241	0.731891	0.362996	0.276451	0.0868627	54.8418	-0.0938898	0.114656	0.85031	53.443	-0.111306	0.456287	0.734613	54.711
O43809	0.999823	1.19174	1.14368	1.17347	1.12761	0.958963	0.731651	0.255526	0.0472453	0.0113451	0.999823	1.02074	1.02357	1.02106	1.04452	0.894839	0.659059	0.219935	0.0511338	0.0155949	0.999823	0.905584	0.907859	0.969704	0.925975	0.868679	0.611283	0.211534	0.0452227	0.00503613	0.999823	0.930827	1.03115	1.03275	1.07654	0.976415	0.706271	0.231815	0.029018	0.0505026	57.4026	-0.176063	0.0157885	0.94923	56.9427	-0.153201	0.0121673	0.996446	56.6343
O43813	0.999823	1.00282	1.03485	1.03515	0.993632	0.81119	0.619257	0.461611	0.161532	0.0302709	0.999823	1.04673	1.01539	1.05658	1.06396	0.864593	0.667916	0.501004	0.240062	0.0702026	0.999823	0.962635	1.03434	1.04029	1.04924	0.810058	0.619899	0.459187	0.195927	0.110199	0.999823	0.977726	1.00159	0.976112	0.966239	0.820961	0.602867	0.425478	0.239077	0.209834	57.8216	-0.0831736	0	0.990382	58.7377	-0.0809909	0	0.982979	57.9072
O43815	0.999823	0.913367	1.1155	0.894169	0.819005	0.592261	0.258757	0.227596	0.138818	0.13997	0.999823	0.893453	0.833823	0.790492	0.661592	0.474736	0.206848	0.098697	0.0994752		0.999823	0.989976	1.11764	1.09037	0.909065	0.436896	0.357019	0.106989	0.177768	0.427149	0.999823	0.863063	0.735	0.781883	0.706886	0.50797	0.350299	0.159111	0.239081	0.207961	53.5563	-0.099233	0.129311	0.97617	51.6758	-0.066198	0	0.974991	52.6355
O43818	0.999823	1.301	1.22135	1.21337	1.10991	0.756959	0.94261	0.846237	0.71286	0.0734062	0.999823	0.998168	0.952956	0.955947	0.885503	0.819113	0.785004	0.743636	0.651158	0.0790401	0.999823	1.09261	0.873041	0.870138	0.807827	0.769425	0.672669	0.635035	0.57503	0.358458	0.999823	0.978087	0.972912	0.931028	0.902992	0.883609	0.876736	0.834883	0.844941	0.0498201	64.0292	-0.194118	0	0.757897	62.4187	-0.0579402	0	0.85405	63.3379
O43822																															0.999823	0.743784	0.551022	0.642957	0.476427
O43823	0.999823	1.47813	0.881697	0.551252	0.342793	0.348456		0.263818		1.19249	0.999823	0.89132	0.724964	0.777323	0.579129	0.41722	0.247553	0.127855	0.0208642	0.968105	0.999823	0.799415	0.968024	1.02639	0.573143	0.8386	0.515428		0.23222	0.671948	0.999823	0.984228	1.09937	0.705636	0.495493	0.317055	0.154946	0.199966	0.19148	1.04965		-0.474267	0.539759	0.427414	50.3564	-0.0594094	0.343439	0.471529	59.6976
O43829																					0.999823	1.05987	0.75832	0.753153	0.657621	0.648482	0.630303	0.301742	0.404708	0.400722																			56.6213
O43837	0.999823	1.15866	1.13891	1.04115	0.870655	0.442913	0.091483	0.068542	0.0711415	0.0748217	0.999823	1.09167	1.037	0.972541	0.799464	0.416648	0.127592	0.087835	0.0901858	0.0488051	0.999823	0.952035	0.95978	0.947685	0.818474	0.42818	0.105639	0.0774336	0.0520393	0.0110073	0.999823	0.901519	0.994599	0.937495	0.795467	0.406707	0.102733	0.0684911	0.0532029	0.0107326	52.6018	-0.190417	0.0617621	0.977317	52.3014	-0.147728	0.063328	0.993728	52.4079
O43847	0.999823	1.02507	1.02509	0.959848	0.696578	0.484571	0.200594	0.101961	0.123118	0.0551253	0.999823	1.0132	0.953531	0.993288	0.739202	0.33023	0.248617	0.168956	0.0856158	0.184362	0.999823	1.00638	0.987732	0.939406	0.639654	0.310674	0.18293	0.157223	0.0872606	0.0392302	0.999823	0.964561	0.959778	0.874777	0.614953	0.340806	0.204348	0.102209	0.11379	0.0218304	52.4149	-0.10494	0.0668951	0.993795	51.7081	-0.144905	0.155883	0.991584	51.2778
O43852	0.999823	1.07945	1.03679	1.02327	0.952706	0.783907	0.675429	0.610229	0.702711	1.50326	0.999823	0.939166	0.995557	0.955649	0.869255	0.729337	0.585095	0.558254	0.621922	1.99028	0.999823	1.01399	1.03851	1.00331	0.92865	0.786382	0.644517	0.569971	0.647255	1.30881	0.999823	0.925815	1.07076	1.05049	0.946734	0.802796	0.642263	0.600371	0.791124	1.88674		0.437195	1.5	0.346068		0.101545	1.5	0.342239
O43865	0.999823	0.976357	0.944857	0.905707	0.806704	0.486909	0.438776	0.289918	0.199108		0.999823	0.978092	0.947725	0.948966	0.763516	0.691883	0.456819	0.335261	0.15898	0.093747	0.999823	0.930497	0.894866	0.878612	0.86179	0.724838	0.516552	0.316675	0.221783	0.12115	0.999823	1.02819	1.13643	1.04631	1.09571	0.835032	0.523353	0.368342	0.354976		53.9886	-0.0668283	0.160796	0.985795	55.5621	-0.060339	0	0.994257	56.2877
O43903	0.999823	1.22463	1.10351	0.956665	1.08457	0.518618					0.999823	1.03975	1.02717	1.11545	1.09074	0.93909	0.681975	0.451467	0.0296218																						53.0158	-1.17897	0	0.765864	58.0416	-0.123532	0	0.96477
O43913	0.999823	1.16633	1.06378	0.281271				0.254684																							0.999823	1.51198	1.3468	0.762686	1.19167	0.879371	0.898726	0.639322	1.40206		46.5127	-1.00442	0.254682	0.960292
O43920											0.999823	1.10161	1.18537	1.12576	1.09414	0.792282	0.454158	0.262844	0.142291	0.422	0.999823	0.946901	0.954745	0.685824	1.01411	0.646619	0.446026	0.284413	0.0790436		0.999823	0.925446	1.12969	0.997815	0.890071	0.491256	0.530791	0.365506	0.168372	0.519814					55.3108	-0.151384	0.274923	0.920148	55.3103
O43924	0.999823	0.989435	0.974109	0.921451	0.80748	0.573727	0.419326	0.286726	0.160069	0.239326	0.999823	0.982553	0.954737	0.928678	0.845205	0.608237	0.424438	0.305256	0.178066	0.044269	0.999823	0.992461	0.92385	0.8845	0.869862	0.689584	0.451358	0.285215	0.153961	0.192607	0.999823	1.0429	1.01121	0.952973	0.874502	0.68567	0.473948	0.329109	0.231247	0.381622	54.2668	-0.0731422	0.178043	0.993874	55.1219	-0.0650716	0	0.995372	55.31
O43929	0.999823	1.22172	0.947762	0.768555	0.554548	0.323828	0.216762	0.201057	0.176974		0.999823	0.933117	0.864152	0.637996	0.441114	0.277867	0.164099	0.156588	0.123737												0.999823	0.987098	1.00929	0.899784	0.610104	0.444082	0.313258	0.216255	0.168149	0.520305	50.3782	-0.0961021	0.17463	0.956646	48.9946	-0.076693	0.10002	0.998329
O43933																															0.999823	1.22999	0.845273	1.13319	0.81961	0.575213	0.357205		0.0306665
O60216	0.999823	1.31403	1.25309	1.14323	0.951894	0.590938	0.436888	0.293049	0.182669	0.230498	0.999823	0.994594	0.916225	0.856845	0.759392	0.470459	0.302789	0.190605	0.183299	0.373585	0.999823	1.08839	0.99029	1.07219	0.892914	0.543008	0.308786	0.198483	0.151901	0.239059	0.999823	0.872187	0.869942	0.881536	0.801521	0.469861	0.289784	0.163981	0.0788863	0.0944227	54.4489	-0.11288	0.229107	0.885791	52.498	-0.0895015	0.235769	0.962279	53.4117
O60220	0.999823	1.05623	1.0065	0.919074	0.912691	0.736092	0.622728	0.519624	0.568187	0.897198	0.999823	1.01494	0.898247	0.940445	0.894591	0.720628	0.560619	0.437138	0.44685	1.07285	0.999823	1.25641	0.972886	1.03653	0.994044	0.706344	0.502712	0.359755	0.496591	0.282648	0.999823	0.814124	0.977062	1.06779	0.940326	0.780879	0.617782	0.514777	0.641554	1.55259		-0.0683683	0.651862	0.72505		-0.0768976	0.632441	0.446656	55.4417
O60231	0.999823	1.13227	1.06275	0.901697	0.579753	0.393794	0.235863	0.152909	0.0909086	0.081158	0.999823	1.01006	0.909496	0.753905	0.516717	0.228336	0.135115	0.131704	0.0769935	0.0584184	0.999823	0.917834	0.814699	0.746196	0.441342	0.245178	0.14402	0.0940927	0.118397	0.047351	0.999823	0.905786	0.948088	0.798568	0.514266	0.226574	0.129199	0.108794	0.0650799		51.4575	-0.0986062	0.0972251	0.979433	49.8466	-0.0963823	0.0642116	0.997011	49.309
O60234	0.999823	0.873727	0.886153	0.771098	0.524021	0.290776	0.195673	0.16955	0.143943	0.218169	0.999823	0.980991	0.94381	0.845534	0.571675	0.315181	0.210786	0.192205	0.138143	0.0544558	0.999823	0.976232	0.976564	0.853889	0.563864	0.2949	0.207122	0.183496	0.172843	0.233344	0.999823	1.0539	0.975379	0.84729	0.544354	0.330194	0.200503	0.159832	0.143924	0.277813	50.0013	-0.0835151	0.150971	0.981711	50.8576	-0.091213	0.103523	0.994992	50.4669
O60244	0.999823	3.79709	2.32222	1.86018	0.762243	0.650109					0.999823	1.29688	0.939246	1.02801	0.727581	0.119492	0.241777	0.13758	0.310657	0.616255											0.999823	1.15655	0.862322	1.02886	0.478173	0.185388	0.278159		0.128855	0.690372		-0.438711	0.650109	-0.417171	50.2668	-0.891887	0.285152	0.84122
O60256	0.999823	0.946714	0.968396	1.00311	0.928425	0.726652	0.701953	0.542076	0.148753	0.0555319	0.999823	1.03002	1.02817	1.00623	0.938853	0.850897	0.74286	0.586762	0.156718	0.0292297	0.999823	0.991358	1.02912	0.959562	0.982117	0.861378	0.702049	0.536524	0.161889	0.0400031	0.999823	1.02973	1.01139	0.989003	0.985231	0.888774	0.757032	0.599414	0.194171	0.0133341	58.2518	-0.0724834	0	0.968718	59.0475	-0.0912503	0	0.983764	58.6763
O60264	0.999823	1.17386	1.12845	0.756069	0.484727	0.348359	0.241942	0.156873	0.104304		0.999823	0.929455	0.899607	0.644254	0.466727	0.3167	0.21295	0.144059	0.0979364	0.0423105	0.999823	0.975585	0.838816	0.649567	0.488239	0.330985	0.242275	0.148273	0.0854659	0.0383542	0.999823	0.890514	0.955512	0.628029	0.447973	0.303512	0.182427	0.150108	0.118861	0.0393868	50.1642	-0.10656	0.155813	0.949276	49.6551	-0.0678798	0.0421829	0.995601	49.892
O60271	0.999823	0.989936	1.05499	0.978345	0.679484	0.360411	0.237554	0.154556	0.126634	0.233344	0.999823	0.983099	1.01622	1.01595	0.588409	0.279817	0.220631	0.155244	0.185721		0.999823	0.952989	0.936745	0.906384	0.63871	0.268736	0.209225	0.140887	0.144008	0.143714	0.999823	1.02893	1.019	0.930398	0.610218	0.333272	0.277621	0.185948	0.116955	0.252005	51.5289	-0.133844	0.176997	0.991145	50.5488	-0.196691	0.194686	0.994755	50.9385
O60282
O60287																					0.999823	0.413001		0.360759	0.306355																								40.5965
O60293																															0.999823	0.99139	0.79556	0.943997	0.585549	0.384879	0.214086	0.139159	0.20344
O60306	0.999823	1.06285	0.71467	0.581903	0.49006	0.344124	0.208171	0.133713	0.145349	0.14999	0.999823	0.820172	0.597	0.506357	0.405134	0.328636	0.210648	0.153019	0.137918		0.999823	0.916054	0.590259	0.470813	0.372926	0.253568	0.169789	0.106989	0.0798678	0.0226131	0.999823	0.888693	0.614577	0.477021	0.365141	0.240853	0.16924	0.0814666	0.0674051	0.0251912	48.9498	-0.0645011	0.113215	0.967612	47.2074	-0.0518482	0.0819376	0.983226	46.9475
O60313	0.999823	1.23602	1.23593	1.04512	0.842575	0.590417	0.257043	0.185292	0.216297		0.999823	1.04927	1.08032	0.983101	0.778875	0.339315	0.194373	0.120083	0.0829258	0.0989635	0.999823	1.05931	0.986422	0.949273	0.733186	0.325474	0.17588	0.100989	0.11258	0.0292014	0.999823	0.918258	1.02797	0.852532	0.732364	0.366232	0.223651	0.129687	0.138661	0.238351	53.4707	-0.132761	0.183211	0.919732	51.9132	-0.153264	0.105114	0.993349	51.7084
O60318																															0.999823		0.787285	0.854596	0.882336	0.760882
O60330											0.999823	0.841462	0.783272	0.920523	0.912169	0.781278	0.524501	0.460635	0.696135	1.53328																											0.690618	1.05258e-10
O60333	0.999823	1.13449	0.962968	0.882396	0.569579	0.161164	0.139719	0.0859234	0.0696369																																50.296	-0.155526	0.0792922	0.985458
O60341	0.999823	1.03876	0.974437	0.769174	0.513046	0.331684	0.199223	0.142498	0.107415	0.0871684	0.999823	0.984454	0.848532	0.71672	0.438681	0.264645	0.153763	0.0962829	0.0824273	0.0811262	0.999823	0.981714	0.843525	0.69917	0.493018	0.313165	0.152226	0.103168	0.0653645	0.0700897	0.999823	0.91447	0.895361	0.691001	0.513433	0.328497	0.169047	0.12863	0.141375	0.092722	50.3759	-0.0894476	0.0960484	0.995997	49.3344	-0.0838331	0.0613094	0.998199	49.7448
O60343	0.999823	0.991277	1.01114	0.81453	0.572587	0.296038	0.174478	0.0709882	0.0812962		0.999823	0.966206	0.967779	0.83433	0.542176	0.280964	0.153995	0.0883766	0.0934191	0.0706512	0.999823	0.92219	0.844524	0.696396	0.535224	0.262301	0.139282	0.0817793	0.0405572	0.0339017	0.999823	1.07975	1.09337	0.90236	0.655359	0.36613	0.17919	0.10804	0.149538		50.6743	-0.102759	0.0602989	0.99687	50.4395	-0.106446	0.0724819	0.999189	49.7156
O60427	0.999823	1.45775	1.58467	1.18124	0.835929	0.657094	0.47325	0.375714	0.101868		0.999823	1.14001	1.0301	1.05168	0.60649	0.335511	0.324135	0.290779	0.324211																						55.6046	-0.0870172	0.115138	0.690106	50.1409	-0.852798	0.318659	0.977974
O60488	0.999823	1.08279	0.846079	0.647906	0.39798	0.339209	0.177984	0.117537	0.149642	0.113019	0.999823	0.962107	0.857793	0.654434	0.44602	0.327424	0.217965	0.175163	0.0889468	0.189094	0.999823	1.08427	0.796773	0.721352	0.50585	0.38099	0.26154	0.153911	0.127004		0.999823	1.16595	1.04459	0.900816	0.400702	0.18357	0.0799946	0.107409	0.138068		48.9966	-0.0832784	0.1204	0.982573	49.2977	-0.0730203	0.129741	0.993489	50.3785
O60493	0.999823	0.940957	0.785338	0.560028	0.394829	0.384693	0.205976	0.135339	0.0540275		0.999823	0.895207	0.700248	0.578179	0.401253	0.310601	0.229275	0.126498	0.0779593		0.999823	0.874092	0.746172	0.561646	0.489945	0.369217	0.300028	0.160288	0.0227583		0.999823	1.01435	0.905091	0.629082	0.467823	0.385158	0.246547	0.16534	0.136804		48.9147	-0.0584232	0.0082423	0.983903	48.3831	-0.0556436	0.0138455	0.993716	49.2856
O60496											0.999823	0.826965	1.04834	1.13042	0.818085		0.47589		0.10356		0.999823	0.887644	1.12956	0.740072	0.499707	0.263159	0.107076		0.0128574		0.999823	0.792163	1.04009	0.539779	0.673922	0.404146	0.309043	0.249612	0.137358	0.882088					55.5637	-0.0876677	0.0239638	0.919659	50.0619
O60499	0.999823	1.05174	1.43832	1.08624	0.891407	0.471652	0.305371		0.0136323	0.309512	0.999823	1.18274	0.7746	0.621966	0.4738	0.536903		0.11279	0.207423		0.999823	0.994053	1.74509	1.53632	1.35047	0.933269	0.930363	0.612656	1.145		0.999823	1.09209	1.11472	1.30318	0.797407	0.640829		0.460553			52.9633	-0.154405	0.184234	0.85636	50.3661	-0.0599013	0.133956	0.883324
O60502											0.999823	0.777131	0.701404	0.741889	0.685344	0.360084		0.163397	0.112847		0.999823	0.564751	0.737933	0.700287	0.81174	0.247409			0.0130155		0.999823	1.52218	2.01574	1.40163	1.56078	0.752856	0.232463			1.99375					50.7944	-0.0462491	0	0.916412	50.1759
O60504	0.999823	1.03515	0.837514	0.728272	0.571695	0.296129	0.22297	0.152563	0.0665387		0.999823	1.02716	0.814685	0.696005	0.55303	0.254455	0.171631	0.158747	0.17899		0.999823	1.00658	0.918895	0.837207	0.50118	0.305627	0.193824	0.141146	0.0494439	0.149142	0.999823	0.962721	0.946551	0.789	0.606868	0.267804	0.28083	0.187488	0.168456	0.247563	50.4347	-0.0705919	0.0304844	0.989042	49.6721	-0.0774477	0.117251	0.980878	50.3144
O60506	0.999823	0.984516	0.96778	0.927358	0.640452	0.246736	0.0935394	0.0663171	0.0492956	0.00720755	0.999823	0.983508	0.935687	0.888297	0.639468	0.260117	0.115053	0.078335	0.054718	0.00950375	0.999823	1.02322	0.981251	0.876101	0.65119	0.27664	0.105595	0.0641789	0.0347226	0.00667826	0.999823	1.06595	1.03635	0.889024	0.682894	0.29669	0.130236	0.0953944	0.04651	0.00601122	50.9642	-0.143285	0.0339733	0.99884	50.9627	-0.123069	0.0323286	0.997219	51.0735
O60508	0.999823	0.967683	1.02728	0.971693	0.765441	0.432238	0.306684	0.191057	0.163184	0.20259	0.999823	1.02257	0.746068	0.899334	0.851026	0.461322	0.0692676		0.068118		0.999823	0.751959	0.528491	0.736517	0.592312	0.107301			0.110718		0.999823	0.847987	1.06885	0.992073	0.730565	0.423005	0.243938	0.180698	0.112578	0.263791	52.4809	-0.112715	0.185131	0.995491	52.5691	-0.161752	0.0286809	0.928979	48.2026
O60516																					0.999823	0.959083	1.02823	1.5501	1.13863	1.25906	1.02864	0.53097	0.546436
O60518																					0.999823	0.872333	0.910819	1.02551	0.459614	0.453506	0.210064	0.177616	0.138153	0.546883																			49.8763
O60524																					0.999823
O60547	0.999823	1.02029	1.01208	1.01346	0.849305	0.789819	0.740383	0.426007	0.147148	0.0879695	0.999823	1.05682	1.03307	1.03149	0.948082	0.880733	0.697631	0.463619	0.131071	0.0159972	0.999823	1.00567	1.00001	0.953664	0.949274	0.818239	0.668953	0.444454	0.0969658	0.00908594	0.999823	0.968327	0.952115	0.970365	0.87955	0.819466	0.721355	0.438953	0.101008	0.0168886	58.0169	-0.0770814	0	0.980096	58.2176	-0.0970319	0	0.992662	57.7517
O60551	0.999823	1.01614	1.17079	0.7611	0.745829	0.663557	0.423046	0.223378	0.0450349	0.641971	0.999823	1.00879	1.08712	1.1516	1.09881	0.466476	0.302404	0.213222			0.999823	0.923952	0.555196	0.58517	0.561589	0.45301	0.341952	0.198369	0.128324												53.9956	-0.0703132	0.302749	0.759895	52.9545	-0.878576	0.257813	0.958951	49.8858
O60563	0.999823	1.27166	1.45259	1.25382	0.823275	0.331906	0.246175	0.1087	0.00982784		0.999823	1.00585	0.789508	0.638181	0.376317	0.275695	0.0859794	0.13571	0.191127		0.999823	2.01455	0.997046	0.969187	0.441049	0.295485					0.999823	0.775696	0.851792	0.71871	0.448172	0.199567	0.142775	0.11311	0.0712237	0.361734	52.0979	-0.189226	0.102866	0.849927	48.3344	-0.086565	0.12315	0.982773	49.6807
O60566	0.999823	0.989021	0.863933	0.516784	0.250596	0.142233	0.124708	0.0803699	0.0760486		0.999823	1.00601	0.780212	0.503962	0.481128	0.292825	0.31854	0.186327		0.982806	0.999823	1.14493	0.95593	0.778945	0.437797	0.165247	0.162286	0.125374	0.101895		0.999823	0.948015	0.912054	0.680829	0.28502	0.235209	0.193863	0.070715	0.188579		47.2395	-0.124325	0.0894877	0.998955	46.9051	-0.137605	0.452606	0.543599	49.3345
O60568	0.999823	0.893484	1.05899	1.06267	0.555582	0.543392	0.291884	0.168319	0.141908	0.619257	0.999823	0.705311	0.693496	0.650501	0.453684	0.34966	0.275085	0.189366	0.154895		0.999823	1.25727	0.663612	0.363312	0.613231	0.616242	0.622797	0.388683	0.255404												50.3139	-0.262657	0.351056	0.819958	48.8899	-0.0416945	0	0.962656	44.441
O60573	0.999823	0.856671	0.861505	0.672391	0.516666	0.394863	0.183434	0.143651	0.0215245	0.133514	0.999823	1.04598	0.730944	0.69157	0.508029	0.33698	0.208688	0.18747	0.225794	0.265673	0.999823	0.913199	0.869776	0.686101	0.517229	0.306368	0.179148	0.111117	0.0343168	0.213661	0.999823	1.07088	1.03419	0.864519	0.620858	0.406841	0.283246	0.165275	0.0433637	0.0802003	50.0972	-0.0596176	0.00855459	0.980936	49.3998	-0.0686893	0.197752	0.964703	49.6873
O60575											0.999823	1.05732	0.975002	0.793982	0.690184	0.568376	0.418203	0.241075	0.0194312																										53.597	-0.0632554	0	0.973966
O60610	0.999823	0.991018	0.970771	0.695717	0.255205	0.161187	0.117604	0.0871402	0.0534488	0.0307126	0.999823	0.995298	0.975592	0.678555	0.266144	0.173699	0.124515	0.0894692	0.0418291	0.0288558	0.999823	0.977997	0.954924	0.670515	0.239439	0.150505	0.104218	0.0799861	0.0468294	0.0256736	0.999823	0.979761	0.976737	0.679479	0.253674	0.165275	0.121765	0.088936	0.0532638	0.00917898	48.2602	-0.156251	0.0758252	0.996088	48.2693	-0.14568	0.0739903	0.994694	48.0956
O60613	0.999823	0.97756	0.939976	0.909117	0.79731	0.58593	0.222571	0.183308	0.253599	0.269071	0.999823	1.1243	1.1184	1.07306	0.969203	0.722597	0.307599	0.199162	0.236493	1.0472	0.999823	1.02504	1.07579	1.05289	1.00954	0.770201	0.484384	0.294606	0.141562	0.302756	0.999823	0.978307	1.02598	1.04017	0.882595	0.636258	0.440122	0.23896	0.165329	0.351009	53.141	-0.109295	0.212235	0.975122	53.4807	-0.651464	0.447613	0.609232	55.6624
O60637																					0.999823	1.00711	1.00497	0.967268	0.967732	0.794394	0.589327	0.509667	0.361326	0.640307	0.999823	1.17639	1.11659	0.998021	0.918569	0.763022	0.863022	0.627223	0.485668	1.14143
O60645	0.999823	1.11258	1.07719	0.796226	0.656524	0.466562	0.138561	0.124574													0.999823	1.19624	1.35829	0.795481	0.379284	0.493919	0.2335	0.0860822	0.0729848	0.327905	0.999823	0.959383	1.01252	0.881123	0.302449	0.104646					51.8777	-0.0915476	0.0090874	0.962208					49.4024
O60664	0.999823	0.991482	1.04621	0.993993	0.931827	0.748022	0.593364	0.454354	0.411691	0.810382	0.999823	1.02067	1.02194	0.952303	0.928774	0.771242	0.584129	0.483081	0.454208	1.13759	0.999823	0.975864	0.995025	0.98831	0.943526	0.741243	0.535288	0.381688	0.340503	0.560342	0.999823	0.979791	1.00682	0.9642	0.923467	0.711763	0.45296	0.340357	0.276002	0.685721		-0.0877321	0.56033	0.803862		-0.0768827	0.668028	0.42721	56.2737
O60669											0.999823	0.895378	0.803946	0.780906	0.64025	0.467733	0.343901	0.328871	0.246341												0.999823	0.601274	0.494166	0.894972	0.464395	0.420527	0.376513	0.373464	0.403173	0.968722					52.6777	-0.0427274	0.10214	0.985564
O60678	0.999823	1.28441	1.28116	1.14085	0.74429	0.915442	0.151814	0.131879	0.0744907		0.999823	0.959267	0.85318	0.878995	0.59027	0.294048	0.203275	0.139119	0.161353	0.257198																					54.4328	-0.377105	0.101644	0.877088	50.6513	-0.110479	0.17402	0.976494
O60684	0.999823	0.926372	0.860084	0.450206	0.213458	0.113676	0.0838826	0.0244065	0.0520443		0.999823	0.997492	0.753387	0.497478	0.122746	0.124213	0.0927071	0.0761363	0.110885	0.133197	0.999823	0.956559	0.877751	0.603829	0.396344	0.278871	0.19476	0.139444	0.102843		0.999823	0.921425	0.757979	0.510697	0.214576	0.124276	0.103629	0.0898678	0.0978528		46.8195	-0.126762	0.0517452	0.995667	46.4765	-0.131747	0.0925571	0.989169	48.6652
O60701	0.999823	0.886986	1.04244	0.848388	0.909385	0.561519	0.425278	0.219559	0.0933789		0.999823	0.990855	1.02722	0.903041	0.782756	0.746361	0.485846	0.188186	0.0159492	0.0699653	0.999823	0.927535	1.01811	0.962659	0.862568	0.732713	0.47434	0.172088	0.0606168	0.0602152	0.999823	0.966751	0.994027	0.840381	0.74144	0.626315	0.471543	0.226204	0.0661861		54.5829	-0.076983	0	0.96418	55.238	-0.0862318	0	0.980342	55.3517
O60711	0.999823	1.10255	1.02158	0.889773	0.534234	0.493504	0.296942	0.253655	0.183684	0.413615	0.999823	0.951938	0.871414	0.731957	0.525128	0.35532	0.258782	0.210834	0.168059	0.0933011	0.999823	1.0461	0.879531	0.708533	0.486297	0.332813	0.255725	0.192286	0.152647	0.245621	0.999823	0.794589	0.827069	0.722638	0.519392	0.299814	0.222867	0.143788	0.132457	0.194794	51.1446	-0.0985792	0.291759	0.948036	50.5349	-0.063745	0.0989621	0.997934	49.7385
O60725	0.999823	0.793785	1.11758	0.882296	0.50655	0.325954	0.178075	0.135063	0.141256	0.15243	0.999823	0.98586	1.24695	1.17543	0.904054	0.423257	0.309554	0.286545													0.999823	0.650406	1.10784	0.695895	0.615157	0.358179	0.143772	0.13612	0.0410309		50.3763	-0.127348	0.14939	0.952385	52.4227	-0.204378	0.295434	0.913319
O60749	0.999823	0.957753	0.918222	0.87047	0.686788	0.373951	0.194978	0.151432	0.131596	0.161593	0.999823	1.07261	1.07319	0.961962	0.781959	0.384574	0.172777	0.118314	0.108051	0.18305	0.999823	1.0115	1.01097	0.907511	0.727527	0.409802	0.221701	0.15061	0.123124	0.234921	0.999823	1.05733	0.998135	1.00012	0.696733	0.388677	0.172284	0.107024	0.148031	0.0290853	51.5771	-0.0998725	0.125686	0.99345	52.0388	-0.149079	0.131418	0.990857	51.9707
O60762	0.999823	1.13324	1.08217	0.987879	0.708568	0.556178	0.347602	0.211856	0.0977653	0.072055	0.999823	1.18876	1.16254	0.978903	0.781862	0.531981	0.284517	0.111098	0.10754	0.114775	0.999823	0.963062	0.848656	0.838192	0.645131	0.41527	0.270734	0.17199	0.0892098	0.115805	0.999823	0.848194	0.924763	0.84227	0.684768	0.489506	0.285492	0.19435	0.152944	0.0997407	53.6161	-0.0831936	0.062171	0.975205	53.1814	-0.110255	0.0934277	0.962227	51.8272
O60763	0.999823	0.97751	0.961211	0.851202	0.495502	0.271539	0.170961	0.124383	0.0605162	0.00916861	0.999823	1.04939	0.993829	0.90907	0.549625	0.304957	0.206864	0.158926	0.0873994	0.0232072	0.999823	1.00482	0.977157	0.870403	0.544662	0.266769	0.168707	0.115744	0.072572	0.0129997	0.999823	1.02858	0.970755	0.868347	0.52843	0.227588	0.13841	0.11309	0.0576719	0.00566776	50.3284	-0.102855	0.0527519	0.995048	50.8608	-0.108381	0.0847726	0.990526	50.5733
O60784	0.999823	1.28595	1.19892	0.955648	0.711765	0.484209	0.400495	0.0649435	0.124026	0.313078	0.999823	1.02862	0.953736	0.845597	0.577554	0.327732	0.210293	0.161739	0.125617		0.999823	0.767567	1.20102	0.992095	0.845858	0.370799	0.209258		0.179773	0.328728	0.999823	0.958953	0.890014	0.756178	0.661671	0.388229	0.258239	0.179813	0.117919		52.7359	-0.100997	0.184582	0.893815	50.8393	-0.0977812	0.125345	0.998738	51.9909
O60826	0.999823	1.19025	1.08363	0.812746	0.64586	0.43907	0.154886	0.192752	0.150446	0.257823	0.999823	1.32787	1.46289	1.04869	0.664993	0.25758	0.222756	0.0884909	0.09481		0.999823	0.963477	0.901309	0.82647	0.453247	0.20866	0.132013	0.110786	0.0560181	0.17215	0.999823	1.11267	1.0717	0.851672	0.506858	0.241331	0.148605	0.112926	0.0634413	0.086442	51.4363	-0.101381	0.177309	0.951016	51.0044	-0.192016	0.134167	0.855824	49.6164
O60828	0.999823	1.0735	1.0449	1.05646	0.949181	0.914112	0.725494	0.635453	0.818256	1.8009	0.999823	0.919237	0.906049	0.874334	0.810377	0.683554	0.53319	0.543627	0.561899	1.8899	0.999823	1.03948	1.0017	1.00072	0.838548	0.836534	0.719774	0.496629	0.610152	1.21799	0.999823	0.983523	1.02305	1.02196	1.01586	0.977299	0.751367	0.728329	0.901952	2.26698		0.179373	1.5	0.579828		-0.0235985	0.843086	0.017285
O60830	0.999823	1.25717	1.32085	1.07632	0.902599	0.533709	0.683696	0.594979	0.563219	0.746823	0.999823	0.968626	0.934422	0.82251	0.85781	0.663049	0.551386	0.556701	0.370274	1.03805	0.999823	1.10329	1.09749	0.988281	0.875	0.723535	0.604537	0.58158	0.498054	0.645095	0.999823	1.0777	0.963529	1.0209	0.967669	0.680703	0.602778	0.516653	0.542067	0.948208		-0.467462	0.624485	0.723659		-0.0398002	0.631667	0.430202
O60831	0.999823	1.08341	1.04423	1.06899	0.919441	0.616347	0.644638	0.514019	0.452898	0.811755	0.999823	1.10416	0.943802	1.03777	0.881239	0.704823	0.593555	0.381516	0.414659	1.13634	0.999823	0.993862	0.923127	0.960284	0.939567	0.760504	0.644281	0.561257	0.595241	0.926807	0.999823	1.03059	1.0456	0.992638	0.947532	0.833299	0.791616	0.607919	0.661622	1.37978		-0.17701	0.606289	0.829435		-0.087872	0.635064	0.453321
O60832	0.999823	1.3183	1.17842	1.25069	1.0883	0.899465	0.755898	0.622924	0.472898	0.128717	0.999823	1.06636	0.96967	0.957879	0.819931	0.606195	0.484224	0.414598	0.280632	0.0893523	0.999823	1.09315	0.868352	0.961628	0.758961	0.608036	0.538124	0.40768	0.27201	0.0985162	0.999823	0.904991	0.862014	0.857668	0.757115	0.602739	0.501259	0.328373	0.279598		61.1504	-0.0691545	0	0.820796	56.2206	-0.0532867	0.0164401	0.979694	56.2599
O60841	0.999823	1.14049	1.1299	1.06597	0.71989	0.480548	0.288119	0.16719	0.136208	0.0780255	0.999823	1.01748	1.05396	0.879706	0.658748	0.302558	0.188507	0.164508	0.0895849	0.117282	0.999823	0.932593	0.878192	0.878154	0.661453	0.377202	0.232168	0.150694	0.0900755	0.0326014	0.999823	0.88905	0.949793	0.862642	0.654075	0.425096	0.261247	0.18484	0.122991	0.0444423	52.8077	-0.108426	0.114136	0.965917	51.1908	-0.121209	0.116571	0.994557	51.7797
O60869	0.999823	1.00553	0.956383	0.969988	0.874677	1.0184	0.769956	0.708149	0.907425	1.7566	0.999823	1.01623	0.999727	1.03375	0.996586	0.895676	0.775783	0.725728	0.80358	2.41365	0.999823	1.033	1.02873	1.04153	0.930647	0.85228	0.783619	0.698177	0.844601	1.55786	0.999823	1.0504	1.07107	1.13469	1.06632	0.905189	0.751369	0.738262	1.02316	2.28329		0.446618	1.5	0.686071		0.142542	1.5	0.483301
O60870	0.999823	0.902161	0.711325	0.423972	0.254682	0.189234			0.00706203		0.999823	0.83291	0.657927	0.749058	0.305444	0.218166					0.999823	1.20852	0.957386	0.532022	0.521212	0.357548	0.238217	0.160938	0.151446												46.4675	-0.0837312	0.0187006	0.994335	48.0214	-0.0636354	0	0.887274	49.3661
O60879																					0.999823	1.32277	1.52204	1.02693	0.319075	0.436179	0.182012	0.208602	0.253646																				49.6278
O60880	0.999823	0.77649	0.804375	0.69693	0.459778	0.326881	0.205333	0.14784	0.0491852	0.0429924	0.999823	1.00158	1.03077	0.919505	0.645315	0.321748	0.239731	0.159456	0.0565922	0.0189304	0.999823	1.03866	1.0202	0.88824	0.508341	0.265741	0.157702	0.0938715	0.0481644		0.999823	1.01206	1.03876	0.872987	0.55894	0.27069	0.179447	0.137113	0.0930251		49.3839	-0.0566542	0	0.979488	51.5538	-0.102913	0.0615177	0.991223	50.341
O60884	0.999823	1.0499	1.00398	0.964691	0.845322	0.621732	0.334487	0.0873101	0.0491606	0.0159252	0.999823	1.01974	0.96226	0.855485	0.732301	0.458463	0.283622	0.0943104	0.0275298	0.0383194	0.999823	1.05997	1.03609	0.9252	0.726696	0.548951	0.30842	0.0971469	0.0491616	0.0287027	0.999823	0.83124	0.82977	0.799205	0.757656	0.503901	0.224065	0.0844273	0.0726319	0.0123961	54.0721	-0.10671	0	0.996762	52.5787	-0.0849808	0	0.996614	53.2517
O60885	0.999823	1.07971	0.854482	0.535355	0.415353	0.298356	0.165527	0.17709	0.13596	0.025758	0.999823	0.964959	0.789898	0.582241	0.471287	0.323057	0.241851	0.189078	0.141143	0.0573388	0.999823	0.926133	0.782729	0.516735	0.437527	0.281068	0.175961	0.117579	0.111467	0.0266673	0.999823	0.951574	0.856543	0.589411	0.413014	0.302228	0.241686	0.168643	0.0889975		48.5403	-0.0807463	0.10097	0.972587	49.2449	-0.0589519	0.0659612	0.991825	48.3554
O60888	0.999823	0.949706	0.901924	0.854107	0.810229	0.732343	0.606449	0.631513	0.712137	1.35809	0.999823	0.953945	0.917951	0.981952	0.935912	0.851827	0.776668	0.748718	0.849036	2.3956	0.999823	1.05342	1.02372	1.0272	1.00273	0.854141	0.724177	0.720182	0.782054	1.21271	0.999823	1.03306	0.99813	0.919337	0.963291	0.789224	0.646088	0.597786	0.736472	1.62258		-0.0285058	0.81035	0.100517		0.138419	1.5	0.495862
O60906																					0.999823	1.41061	1.06	0.797244	0.698968	0.609854	0.25531	0.185939	0.152498		0.999823	1.40105	1.59144	1.1351	0.958112	0.518565	0.521691	0.258205	0.470631										53.1203
O60925	0.999823	0.955316	0.937913	0.952057	0.8608	0.722663	0.639093	0.473834	0.282501	0.60556	0.999823	0.945485	0.991368	0.990348	0.991886	0.897238	0.692052	0.559061	0.240773	0.912376	0.999823	0.989015	0.987585	0.9944	0.858861	0.760949	0.62011	0.445756	0.296216	0.411038	0.999823	1.1298	1.04953	1.06714	0.987894	0.894028	0.705619	0.511748	0.40488	0.831704	59.2305	-0.0528045	0.435149	0.873443		-0.0886795	0.570265	0.595909	57.8014
O60927											0.999823	1.11752	1.18039	1.07224	1.02119	0.803615	0.544208	0.37111	0.810609		0.999823									1.74304																-0.500546	0.575309	0.750032
O60934	0.999823	0.948298	0.856613	0.770918	0.511129	0.535897	0.414872	0.190825			0.999823	0.751558	0.890656	0.513024	0.279567	0.169088	0.380943		0.16595		0.999823	1.28152	0.831928	0.923466		0.503879		0.366218			0.999823	1.30445	1.16737	0.80248	0.77646	0.672554	0.434398	0.259507	0.369979		52.369	-0.0473179	0	0.95854	47.1897	-0.0959461	0.210824	0.886162	53.1893
O60941
O60942	0.999823	0.919175	0.718276	0.56044	0.34852	0.295335	0.140787				0.999823	1.00817	0.60014	0.541184	0.380027	0.311852	0.186955				0.999823	0.92517	0.888508	0.64156	0.331624	0.294348	0.186917	0.125434	0.098264												47.7672	-0.0676545	0.0704562	0.990568	47.0751	-0.0736091	0.205752	0.946571	48.546
O75027	0.999823	1.12639	0.834584	1.37947	0.720776						0.999823	1.15557	1.19074	1.02278	0.773564	0.422467	0.391833	0.205257	0.22592	0.450937	0.999823	0.871558	0.868551	0.740472	0.590468	0.23628	0.181429	0.115363	0.103796	0.130854	0.999823	1.02087	0.977997	0.852329	0.616584	0.278043	0.144052	0.0957934	0.0599585	0.157093	50.1896	-1.24536	0	0.291894	52.1063	-0.145593	0.314332	0.921669	50.0716
O75044	0.999823	1.1182	0.998857	1.01107	0.790794	0.592195	0.439778	0.348808	0.416271												0.999823	1.06282	1.01534	0.824673	0.633457	0.596351	0.379821	0.320736	0.276545	0.507804	0.999823	0.810302	0.800586	0.672523	0.527599	0.373918	0.490171	0.507078	0.203316		54.1747	-0.0889092	0.38063	0.971304					53.0151
O75061	0.999823	0.984493	1.04161	1.04375	0.882589	0.347662	0.38938	0.134554	0.128615	0.733058																															50.861	-0.511293	0.346582	0.809148
O75063	0.999823	1.06777	0.584383	0.960333	0.780326	0.265974		0.169355			0.999823	1.04972	1.09226	0.98232	0.698671	0.364464	0.221538	0.0721417	0.0646586	0.319874	0.999823	1.235	0.984725	0.841812	0.643543	0.496615	0.311665		0.113012	0.171826	0.999823	1.18424	0.769174	0.963003	0.635277	0.134696	0.0991884		0.0373122		51.3996	-0.205159	0.163517	0.772397	51.6131	-0.140608	0.159731	0.963882	52.4374
O75069																					0.999823	0.854426	0.792329	0.570228	0.398697	0.271115	0.242889	0.219845	0.242084																				47.9872
O75071	0.999823	1.09218	1.23654	0.827051	1.17123	0.90287	0.57627		0.294793																																56.5576	-0.14733	0.29352	0.822589
O75083	0.999823	0.948105	0.968291	0.891136	0.708281	0.378592	0.0740586	0.0319636	0.0173263	0.00432805	0.999823	0.965153	0.951176	0.901332	0.73482	0.368216	0.0736518	0.0366539	0.0160143	0.00292398	0.999823	0.944691	0.980021	0.883065	0.739209	0.400904	0.0776463	0.0358467	0.0120404	0.00387639	0.999823	0.964485	0.977341	0.902361	0.720663	0.378404	0.0680663	0.0270979	0.0173183	0.00154647	51.6871	-0.124054	0	0.995562	51.7772	-0.131111	0	0.996309	51.9054
O75094	0.999823	0.949509	0.97996	0.969331	0.979228	0.90556	0.414964	0.036429	0.00152741																						0.999823	1.01562	0.957752	1.00558	0.958112	0.912513	0.342633	0.040611	0.00526331		55.5721	-0.22041	0	0.996756
O75113
O75116											0.999823	0.91179	0.939826	0.706564	0.334692	0.195466	0.137655	0.108464	0.1528	0.193409	0.999823	1.14176	0.92398	0.912043	0.423371	0.349381	0.219045	0.196419	0.274889		0.999823	0.978454	1.00146	0.818673	0.409255	0.265192	0.203094	0.159204	0.212725	0.174431					48.5112	-0.133567	0.144638	0.991056	49.6035
O75122	0.999823	0.973423	0.926418	0.836203	0.685845	0.320864	0.287908	0.236455	0.123013	0.0394629	0.999823	0.930085	0.934842	0.849925	0.589267	0.448819	0.349714	0.241612	0.115368		0.999823	1.06245	1.02646	0.894523	0.556749	0.389092	0.235206	0.16913	0.0603107	0.0361944	0.999823	0.6625	0.748852	0.688956	0.526753	0.231972	0.188094	0.066287	0.0219698		51.8142	-0.0737949	0.066965	0.984133	52.3672	-0.0596543	0.0481527	0.989754	51.4558
O75131	0.999823	0.965343	0.959189	0.923217	0.627179	0.288046	0.197398	0.134433	0.143431	0.11227	0.999823	1.02867	0.939141	0.904405	0.615624	0.269925	0.145235	0.0663306	0.0161491		0.999823	1.08811	1.0197	0.983852	0.63855	0.19594	0.0763891	0.0565824	0.044495		0.999823	1.11972	1.04543	0.956975	0.589429	0.332783	0.191221	0.147381	0.0870481	0.184386	50.9925	-0.128443	0.129702	0.997626	50.969	-0.118478	0.027062	0.996978	50.7853
O75143											0.999823	0.740929	0.389175	0.648801	0.388695	0.504017	0.285606	0.280403	0.0869961	1.25691	0.999823	1.37637	1.04382	0.723945	0.512247	0.540028	0.235776	0.187767	0.213401	0.563483	0.999823	1.28074	0.783756	0.866602	0.62492	0.294884	0.37532		0.0722024						41.5366	-0.792596	0.480076	0.2393	50.2449
O75146	0.999823	1.08352	0.755404	0.65821	0.577429	0.426513	0.251127		0.0199812		0.999823	1.05917	1.26052	1.31748	0.670451	0.22945	0.105916	0.088262	0.0522136	1.08114	0.999823	1.03748	1.04727	0.939373	0.4947	0.248703	0.111176	0.112874	0.0527643		0.999823	1.47866	1.03149	0.980548	0.621151	0.316004	0.271341	0.160867	0.14192	0.204705	50.6893	-0.0590817	0	0.952722	50.213	-0.860514	0.311397	0.616552	50.1962
O75150	0.999823	1.0562	0.978844	0.479753	0.223263	0.162353	0.126332	0.0795783	0.100496	0.0410959	0.999823	1.0056	0.872341	0.490871	0.377652	0.279119	0.22959	0.224952	0.192338		0.999823	0.978399	0.832959	0.470362	0.286327	0.210432	0.132521	0.0955393	0.166331	0.0247119	0.999823	1.03574	0.99877	0.447549	0.360466	0.320103	0.19265	0.177178	0.0938821		47.0543	-0.189421	0.106993	0.989381	47.395	-0.111064	0.228159	0.990624	47.1237
O75151	0.999823		0.769386	1.10222	1.29606			1.03028	0.526083		0.999823	0.91719	0.818686	1.12807	0.586802	0.884778	0.280305	0.410462	0.505011	1.26805	0.999823	1.59789		0.917343		1.38043																				-0.443307	0.65588	0.240903
O75152	0.999823	1.04581	0.853055	0.629994	0.527015	0.400338	0.289168	0.218514	0.135087	0.369565	0.999823	1.06333	0.809336	0.674926	0.582877	0.395318	0.295338	0.277575	0.231627	0.207586	0.999823	0.876226	0.568793	0.388109	0.285835	0.171117	0.121603	0.123297	0.0256026		0.999823	0.894976	0.76389	0.607452	0.468632	0.301951	0.339533	0.186454	0.188745	0.062679	49.8049	-0.0693299	0.236844	0.952948	50.7014	-0.0593518	0.198911	0.979046	45.5831
O75153	0.999823	1.05867	0.913745	0.874441	0.444166	0.299492	0.233032	0.110518	0.0645128		0.999823	1.33374	1.14273	0.943509	0.383062	0.157165	0.11928	0.0845791	0.00524633		0.999823	1.06217	1.01869	0.88812	0.575836	0.290135	0.179475	0.189623	0.0689196		0.999823	1.08919	1.0258	0.826188	0.490564	0.265971	0.157451	0.142399	0.03639	0.0943375	50.1519	-0.104495	0.102776	0.982091	49.5221	-0.237665	0.0824947	0.935402	50.7192
O75155	0.999823	0.764864	0.957592	0.771521	0.69526	0.510435	0.366524	0.185074	0.0453844																						0.999823	0.893727	0.819749	0.588322	1.23979	0.665433	0.443696	0.333651			52.721	-0.0588094	0	0.937924
O75165	0.999823	1.2295	1.17851	1.14144	0.651471	0.497023	0.403756	0.27928	0.260763	0.170141	0.999823	1.13469	1.25031	1.08718	0.728446	0.570923	0.356008	0.293492	0.242233	0.243769	0.999823	0.74414	0.674386	0.684481	0.382044	0.233726	0.207986	0.189416	0.151684	0.0838302	0.999823	0.795642	0.980049	0.981741	0.630655	0.37926	0.389892	0.180363	0.128311	0.273819	52.7146	-0.103433	0.251992	0.903648	53.4282	-0.0996365	0.252764	0.925138	48.0268
O75170	0.999823	1.25809	0.846706	0.45576	1.181	0.860989		0.299625	0.328832	1.31108	0.999823	0.833491	1.40569	1.44482	0.628652	1.1113	0.663339	0.756566	0.723434	2.37933	0.999823	1.28806	1.05722	1.12631	1.31244	0.464817		0.205402	0.345753		0.999823	1.30738	1.14788	0.948687	1.31066	0.680307	0.640685	0.641507	0.390075	2.08614		-0.370514	0.739548	0.15669		0.12144	1.5	0.34598	52.9493
O75175	0.999823	0.98261	0.936298	0.901009	0.691103	0.661211	0.317823	0.219118	0.116147	0.170443	0.999823	1.02372	0.968452	0.886645	0.758174	0.514671	0.343418	0.253905	0.153507	0.258755	0.999823	0.988516	0.944214	0.845744	0.74665	0.453454	0.288002	0.214987	0.159225	0.129027	0.999823	0.962847	1.06709	0.984583	0.678517	0.407932	0.2203	0.187237	0.208035	0.198964	53.7675	-0.0693072	0.0835642	0.979392	53.1741	-0.0793774	0.191854	0.991865	52.6257
O75179	0.999823	1.17555	1.12386	0.764032	0.353023	0.0807728	0.0872042		0.0678491	0.24866	0.999823	0.832305	0.754046	0.746163	0.325152	0.237942	0.134833	0.12574	0.12018	0.442056	0.999823	0.856126	0.826014	0.622028	0.265682	0.0879002	0.112738	0.0969483	0.0961961	0.216918	0.999823	0.85993	0.840867	0.480325	0.112867	0.0895006	0.0675845		0.105359		48.7763	-0.18511	0.120166	0.955765	48.2041	-0.0838107	0.18628	0.869284	47.5418
O75185																					0.999823	1.06551	1.49629	1.17606	0.948128	0.950848	1.02304	0.63105																					59.1267
O75190	0.999823	1.47303	1.28084	1.0891	0.728103	0.527836	0.611587	0.248961	0.426269												0.999823	0.933711	0.737891	0.679853	0.758218	0.490652	0.270525	0.148702	0.476349	0.442431											53.1129	-0.113189	0.425437	0.719501					52.0223
O75191	0.999823	1.48515	1.21295	1.07177	0.584099	0.297045	0.126658	0.184517	0.189224		0.999823		1.14849	1.28933																	0.999823	1.05444	1.01919	0.664546					0.132036		50.4614	-0.231668	0.188165	0.859801
O75208																															0.999823	0.86423		1.38532		0.541879			0.307393
O75223	0.999823	0.948816	1.01616	1.01992	0.945585	0.827816	0.660406	0.312214	0.062861	0.0126019	0.999823	1.00855	1.02495	1.05182	1.03737	0.940669	0.73771	0.395692	0.0987887	0.210518	0.999823	0.967697	0.994912	1.01907	1.08888	0.88309	0.701875	0.312329	0.0957988	0.0209857	0.999823	1.01098	1.02791	1.01143	1.05477	0.962558	0.724096	0.325171	0.06997	0.0354445	57.1385	-0.108684	0	0.99409	57.8807	-0.135175	0.145177	0.987341	57.4929
O75251	0.999823	1.01401	0.928726	0.986877	0.754811	0.390614	0.194451	0.0595855	0.0171105		0.999823	0.846012	0.795133	0.872715	0.708115	0.383584	0.152692	0.0506748	0.0513587		0.999823	0.949537	0.926601	0.928366	0.750017	0.381062	0.151129	0.0662057	0.0126039	0.0150652	0.999823	0.980108	1.08665	0.992457	0.83407	0.433096	0.197877	0.0804073	0.0419695		52.2448	-0.121006	0.0158437	0.99477	51.6224	-0.0902738	0	0.951724	52.0462
O75264	0.999823	0.943253	1.22824	0.484393	0.633792	0.889372	0.78543	0.698997	1.14642	2.12582																																0.468953	1.5	0.473856
O75306	0.999823	1.16735	1.09917	1.03904	0.849435	0.476345	0.281495	0.100344	0.102287		0.999823	1.30317	1.31144	1.25455	1.00928	0.378216	0.30058	0.275767	0.242401	0.313068	0.999823	1.0426	1.13411	1.07595	0.943692	0.566728	0.428227	0.179739	0.149879	0.296023	0.999823	1.05662	0.932814	0.946252	0.690445	0.455564	0.269159	0.146425	0.276234	0.0865565	53.0437	-0.130546	0.0992258	0.96943	52.7785	-0.852021	0.282954	0.872784	54.0379
O75312	0.999823	0.914596	0.945004	0.873698	0.741817	0.470121	0.267813	0.209639	0.197064	0.512453	0.999823	0.970757	0.949624	0.876524	0.673352	0.415568	0.256499	0.179944	0.160786	0.310782	0.999823	1.02763	1.04096	0.927096	0.781612	0.466538	0.274013	0.203492	0.16103	0.344864	0.999823	0.988264	0.988284	0.878794	0.704291	0.432166	0.238923	0.176129	0.197351	0.288897	52.2461	-0.101226	0.289525	0.90744	51.7111	-0.0965948	0.205868	0.983394	52.5072
O75323	0.999823	0.965936	0.995725	0.93676	0.906968	0.721098	0.465177	0.196438	0.0289023		0.999823	1.00949	1.01897	0.962891	0.94261	0.744078	0.481176	0.215012	0.0246136		0.999823	0.91862	0.93683	0.928874	0.900204	0.686925	0.441941	0.210392	0.024003	0.0116382	0.999823	0.983374	0.969439	0.939139	0.951178	0.751259	0.470819	0.21616	0.036871	0.0221918	55.374	-0.100263	0	0.995259	55.6515	-0.106042	0	0.997204	55.1279
O75330											0.999823	0.977217	1.03547	0.717263	0.571362	0.572512	0.321362	0.274965	0.367799		0.999823	1.23688	1.31342	1.14727	1.25566	0.955093	0.895253	0.841408	0.61304	1.05678															51.8752	-0.0652174	0.309371	0.942511
O75340	0.999823	1.00311	0.969227	0.943806	0.818294	0.591015	0.218032	0.0975461	0.035625	0.0131715	0.999823	0.992125	0.995174	0.887137	0.801425	0.574091	0.205585	0.0953362	0.0351383		0.999823	0.947599	0.992957	0.957048	0.854516	0.57057	0.220409	0.132209	0.0697721	0.0699976	0.999823	1.04573	1.0247	0.979575	0.866046	0.570052	0.200854	0.0988223	0.0429586		53.4548	-0.112969	0.0023575	0.997404	53.229	-0.106062	0	0.993494	53.4169
O75347	0.999823	0.926304	0.864146	0.866461	0.772944	0.817859	0.700175	0.606691	0.628891	1.10893	0.999823	0.968584	0.97629	0.978526	0.944439	0.87875	0.767111	0.731767	0.70636	2.04549	0.999823	1.04844	1.08675	1.0664	0.935958	0.833091	0.76211	0.632844	0.590811	1.06998	0.999823	0.992114	0.935555	1.01039	0.8868	0.79838	0.682132	0.614037	0.67386	1.4294		-0.0232879	0.771465	0.248228		0.149275	1.5	0.54536
O75348	0.999823	0.869001	0.855419	0.824655	0.762811	0.606089	0.400545	0.275049	0.208417	0.30081	0.999823	1.00793	0.992616	0.986435	0.955548	0.712697	0.433046	0.305511	0.250061	0.31342	0.999823	1.00793	0.978996	0.980997	0.835539	0.694308	0.437684	0.284221	0.265511	0.43683	0.999823	1.01726	1.01293	1.00074	0.884705	0.696013	0.457668	0.275757	0.279104	0.510208	54.2981	-0.0470984	0.14472	0.953253	55.0343	-0.114215	0.278889	0.997269	54.9021
O75351	0.999823	0.924342	0.923853	0.784952	0.505695	0.172231	0.121294	0.0815098	0.0298203	0.011384	0.999823	1.04236	1.03283	0.922475	0.67796	0.335135	0.242725	0.112178	0.0822902	0.0227272	0.999823	1.02214	1.04176	0.83186	0.490253	0.202436	0.146438	0.0856021	0.0527404	0.0810814	0.999823	1.0614	1.01938	0.858028	0.570532	0.214484	0.151529	0.0899206	0.0906524	0.0187718	49.7895	-0.106675	0.0223781	0.993879	51.7186	-0.107175	0.0608032	0.992832	49.9305
O75352	0.999823	1.29666	1.23007	0.896224	0.634699	0.454021	0.495313	0.29733	0.354253	1.10848											0.999823	1.0994	1.0103	0.930097	0.831399	0.665078	0.569008	0.418968	0.523904	0.247036												-0.126826	0.544858	0.548348					57.5501
O75362	0.999823	1.67281	1.38566	1.31159	0.944945	0.476829	0.508925	0.293235	0.124399		0.999823	0.320031	0.835776	0.346045	0.765916				0.184001																						53.5188	-0.137231	0.26691	0.666352	49.1837	-0.0266851	0	0.351426
O75367	0.999823	1.07169	1.05344	0.977821	0.797999	0.580438	0.426919	0.254036	0.101286	0.0123109	0.999823	0.968959	0.968505	0.901703	0.729164	0.51414	0.406214	0.299403	0.180435	0.0479574	0.999823	0.974404	0.924538	0.873484	0.728315	0.536082	0.384443	0.229621	0.0922449	0.0293971	0.999823	0.895908	0.952722	0.927436	0.824352	0.61658	0.453454	0.308432	0.0985246	0.0734937	54.6304	-0.0763299	0	0.988299	54.1456	-0.058122	0	0.992931	53.6285
O75368	0.999823	0.933827	0.906966	0.981993	0.864646	0.634354	0.408395	0.277423	0.223624	0.572664	0.999823	0.952363	0.978452	0.951669	0.900772	0.694761	0.472405	0.326194	0.299711	0.972937	0.999823	0.99067	1.04828	1.0054	0.89655	0.658712	0.446283	0.300349	0.255022	0.545202	0.999823	0.980192	0.948997	0.901362	0.838837	0.631619	0.381331	0.262937	0.271005	0.666392	54.2731	-0.10584	0.355213	0.890757		-0.10167	0.518337	0.585253	54.6631
O75369	0.999823	0.97686	0.951803	0.849167	0.539387	0.293395	0.169885	0.115186	0.0660827	0.0357444	0.999823	1.00296	0.974224	0.87777	0.555548	0.314458	0.177659	0.12848	0.102944	0.0786692	0.999823	1.00195	0.990963	0.883822	0.580559	0.310831	0.169087	0.10943	0.0647713	0.0343279	0.999823	1.00658	0.976729	0.860926	0.558606	0.310916	0.168968	0.109573	0.0811581	0.0524201	50.5965	-0.0991186	0.0535095	0.998411	50.7499	-0.107417	0.0942017	0.998844	50.9511
O75376	0.999823	1.14152	0.910183	0.713408	0.564542	0.50493	0.243869	0.150058	0.0362062		0.999823	1.25746	0.881737	0.905792	1.0441	0.657441	0.451326	0.282101	0.209916	1.49243	0.999823	0.923779	0.67915	0.554224	0.472526	0.387664	0.19695	0.0693162	0.0523067		0.999823	1.03126	1.1038	1.01004	0.787619	0.648007	0.568744	0.230609	0.150845	0.423271	51.5681	-0.0668098	0	0.9609		-0.464816	0.608943	0.255319	48.6849
O75380	0.999823	0.950503	0.677261	1.78832	1.18792	0.748081																																			53.2307	-1.17421	0	0.0531161
O75381	0.999823	1.04812	0.90501	0.867166	0.752043	0.607833	0.347989	0.366873	0.380282	0.431604	0.999823	0.800666	1.23321	0.768422	0.717816	0.428986	0.34851	0.423871	0.0990084	1.6596	0.999823	1.06985	1.05894	0.924204	0.902537	0.732539	0.512159	0.267364	0.333592	0.553785	0.999823	0.922508	0.778315	0.953475	1.01997	0.721577	0.359417	0.243208	0.296498	0.925877	54.1315	-0.0653839	0.363984	0.961866		-0.44233	0.612965	0.165135	55.6448
O75385	0.999823			1.21252							0.999823	0.878507			0.9918																0.999823		0.348674														0.913421	-1.89862e-09
O75390	0.999823	0.887519	0.852033	0.866736	0.72144	0.499032	0.233075	0.0590677	0.0462542	0.017816	0.999823	1.04333	1.02442	0.988675	0.873076	0.579376	0.273013	0.0737986	0.039498	0.0382052	0.999823	1.07889	1.07231	1.00072	0.925683	0.593295	0.223243	0.050705	0.0262985	0.0179674	0.999823	0.982083	0.877805	0.873605	0.792232	0.499094	0.185032	0.0391097	0.0145171	0.0184876	52.4185	-0.0842487	0	0.977717	53.6849	-0.124311	0.0227527	0.997851	53.6785
O75391	0.999823	0.912307	0.775777	0.782681	0.658558	0.561538	0.434737	0.217843	0.205577	0.568634	0.999823	0.971557	0.998772	0.774576	0.864775	0.656333	0.377315	0.359199	0.388668	1.22014	0.999823	1.00916	1.03741	0.996616	0.950973	0.647784	0.381455	0.316773	0.33526	0.640244	0.999823	1.07984	1.10165	0.923936	0.651372	0.487356	0.372625	0.347957	0.434085	0.57693	53.2025	-0.043893	0.309764	0.816519		-0.0513948	0.60265	0.312937	54.1064
O75396	0.999823	1.04652	0.958035	0.915568	0.614317	0.236823	0.0979211	0.0707632	0.0347943	0.0460263	0.999823	1.00054	0.937805	0.905738	0.628802	0.265015	0.107946	0.0753491	0.0348174		0.999823	1.00565	0.951961	0.882341	0.634975	0.274269	0.0987053	0.0617799	0.0236451	0.0466143	0.999823	1.11779	1.04085	0.980589	0.658851	0.289155	0.117453	0.0619737	0.0508319	0.0219488	50.7849	-0.141618	0.0443364	0.997973	50.944	-0.128331	0.0380055	0.998121	50.964
O75400	0.999823	1.15501	0.990907	0.749033	0.408575	0.295997	0.211572	0.174819	0.142754	0.0721009	0.999823	0.876056	0.688658	0.468483	0.27187	0.165735	0.118675	0.104749	0.0711456	0.0231813	0.999823	0.859555	0.749079	0.574398	0.342973	0.240455	0.192507	0.137699	0.117784	0.0307292	0.999823	0.96766	0.916485	0.666704	0.421193	0.295865	0.223308	0.181646	0.140001		49.436	-0.111721	0.144349	0.974389	46.5187	-0.0782056	0.0447893	0.998047	47.8293
O75410											0.999823	0.783174	1.06936	0.876881	0.581658	0.396742	0.173331	0.152961	0.143611												0.999823	0.619752	1.17289	0.943668	0.751444	0.394265	0.31185	0.176022	0.192449						51.1838	-0.101434	0.125108	0.946626
O75419	0.999823	1.45032	1.22299	1.10143	0.946327	0.545161	0.595165	0.577271	0.414673	0.334587	0.999823	1.21538	0.898474	0.598227					0.481245	1.2395	0.999823	1.07982	0.728363	0.582793	0.284756	0.143114			0.0758852		0.999823	0.674813	0.579025	0.22543	0.16027	0.26465			0.122213		54.1167	-0.169002	0.477941	0.755881		-0.322204	0.772991	0.226626	47.4339
O75431	0.999823	1.04049	1.12741	1.10806	0.727104	0.819477	0.325679	0.236585	0.0309508		0.999823	0.951547	0.9734	0.872681	0.643859	0.342924	0.293026	0.211291	0.231257		0.999823	1.06014	0.85555	0.718324	0.736436	0.503232	0.282805	0.179755	0.157888		0.999823	0.956996	1.09158	0.797095	0.669574	0.537481	0.331739	0.191302	0.209685	0.39061	55.0354	-0.101493	0	0.933802	51.2702	-0.102228	0.217038	0.994868	52.581
O75436	0.999823	1.03356	1.08014	0.947695	0.896524	0.61536	0.340075	0.157232	0.101504	0.0627255	0.999823	0.975465	0.946019	0.945213	0.863999	0.589302	0.327756	0.158717	0.067167	0.0114112	0.999823	0.956089	0.993719	0.929037	0.850697	0.591621	0.301274	0.164174	0.0880967	0.0359084	0.999823	0.962514	0.985326	0.924085	0.779675	0.56067	0.319298	0.13777	0.0982154	0.200386	54.1993	-0.107799	0.064584	0.993853	54.0579	-0.0948619	0.00317331	0.997592	53.8835
O75438	0.999823	0.776284	0.675398	0.598265	0.659516	0.672641	0.529559	0.274429	0.318955	0.636883	0.999823	0.894011	0.82802	0.746914	0.691152	0.644614	0.33286	0.326745	0.346174	0.92985	0.999823	1.09697	0.887523	0.772507	0.692228	0.752095	0.621438	0.331936	0.20463	0.524633	0.999823	0.898796	1.2616	1.21809	1.03879	0.913728	0.550154	0.579329	0.586924	1.04975	56.2057	-0.0310872	0.428719	0.65329		-0.0432465	0.505252	0.49835	56.9308
O75439	0.999823	1.00969	1.02935	0.993958	0.849408	0.540336	0.1968	0.0995257	0.0519426		0.999823	0.974326	0.990727	0.989152	0.86524	0.562837	0.143377	0.0717747	0.059987	0.234817	0.999823	1.02033	0.991673	0.960244	0.824955	0.5603	0.194421	0.10769	0.0858915	0.0469573	0.999823	0.989476	0.981132	0.934634	0.832008	0.534714	0.24795	0.13567	0.119097	0.156406	53.212	-0.134195	0.0451325	0.998635	53.1576	-0.173151	0.108781	0.982355	53.2188
O75443
O75446	0.999823	1.74102	1.11275	0.672305	0.767946	0.546978	0.714483	0.336149			0.999823	1.06335	0.831286	0.701483	0.62149	0.507552	0.526305		0.23733	1.41033	0.999823	0.763557	0.365322	0.478591	0.254913				0.00511938		0.999823	0.619266	0.70407	0.544808	0.29517	0.254453	0.242572	0.126566	0.0869249							-0.1713	0.667181	0.203432	44.6639
O75448	0.999823	1.47699	0.708652	0.725749	0.522523	0.325735	0.332574		0.092365	0.398864	0.999823	1.17591	1.07491	1.0675	0.913682	0.627568	0.287664	0.123018	0.186056		0.999823	0.792526	0.771408	0.585972	0.683558	0.594282	0.327401		0.131313		0.999823	1.01332	0.864675	0.767733	0.800579	0.403925	0.516808		0.581921		49.7422	-0.0826874	0.260609	0.759534	53.8609	-0.148405	0.147539	0.96717	52.0703
O75449	0.999823	0.992436	0.99581	0.810976	0.615843	0.324678	0.161416	0.0926381	0.00017968	0.0860481	0.999823	1.02145	0.888677	0.809352	0.603919	0.339499	0.249487	0.168782	0.149494		0.999823	0.920908	0.885875	0.758666	0.524645	0.368593	0.128553	0.0830892	0.187829		0.999823	0.981644	0.897086	0.864324	0.557519	0.291164	0.168671	0.0966357	0.120274	0.125288	51.012	-0.0976597	0.0333507	0.995227	51.0216	-0.0796714	0.118679	0.994926	50.2398
O75475	0.999823	1.05593	1.12827	1.14104	0.809456	0.481255	0.311544	0.237472	0.117717	0.01346	0.999823	0.997088	0.992001	0.903507	0.808952	0.513296	0.371252	0.293308	0.190339	0.124951	0.999823	1.09546	0.975944	1.08233	0.79003	0.501782	0.359157	0.275094	0.115241	0.0877458	0.999823	0.932898	0.998171	0.990289	0.807728	0.507029	0.38188	0.263475	0.132885	0.0183234	53.3582	-0.109993	0.0963403	0.959908	53.848	-0.0730768	0.13324	0.994401	53.6841
O75477	0.999823	0.955912	0.857381	0.798265	0.644586	0.402053	0.277796	0.170826	0.223038	0.27766	0.999823	1.00744	0.963125	0.852725	0.572752	0.333147	0.15378	0.127325	0.0592858	0.229642	0.999823	0.887648	0.820101	0.830261	0.674963	0.332374	0.184648	0.156675	0.137177		0.999823	1.02363	1.16798	1.02082	0.57631	0.340047	0.207021	0.133014	0.387745		51.3733	-0.0705167	0.195559	0.97857	50.7082	-0.108817	0.12614	0.987106	51.233
O75489	0.999823	1.08453	1.08644	1.01394	0.750183	0.454047	0.261086	0.174174	0.13504	0.027465	0.999823	1.02258	0.974401	1.01683	0.786954	0.522285	0.292798	0.180831	0.134661	0.0279379	0.999823	1.04838	0.922344	0.858256	0.723545	0.501015	0.250201	0.137647	0.0371468	0.0347818	0.999823	1.00125	1.12731	1.03372	0.881234	0.532376	0.254406	0.130693	0.0751319		52.7209	-0.108418	0.0909781	0.982875	53.3832	-0.0970675	0.0691281	0.992965	52.685
O75494	0.999823	1.03847	0.924489	0.824853	0.649196	0.54055	0.339356	0.26405	0.12482		0.999823	0.993605	0.980776	0.737616	0.530135	0.396985	0.291307	0.237706	0.165131		0.999823	0.996906	0.936757	0.805971	0.616989	0.43427	0.307058	0.221181	0.139511	0.0168239	0.999823	0.979679	0.93075	0.851046	0.631067	0.443479	0.29892	0.229063	0.246434	0.0185917	53.2013	-0.0578372	0.0120673	0.991785	50.7533	-0.0746765	0.181313	0.991821	52.2375
O75496	0.999823	0.982308	0.996469	0.627518	0.597144	0.627303	0.562125	0.368117	0.395535	1.03995	0.999823	0.994094	0.859582	0.530068	0.389197	0.609296	0.538646	0.427792	0.431317	1.70929	0.999823	1.38851	0.799065	1.40325	1.15696	0.724966	0.767536	0.387189	0.419991	0.39858	0.999823	0.961175	0.999624	0.672754	0.618109	0.563088	0.417722	0.352541	0.367263	0.666989		-0.239021	0.598354	0.523639		-0.479165	0.66223	0.125034	58.3411
O75506	0.999823	0.955084	0.868107	0.834617	0.749573	0.762607	0.511206	0.465061	0.535894	0.991374	0.999823	0.956587	1.05388	1.01795	0.908706	0.765259	0.694796	0.606573	0.678241	2.1999	0.999823	1.07634	1.0729	0.952545	0.798901	0.654266	0.530182	0.479654	0.480184	0.995077	0.999823	0.964896	0.935436	0.885124	0.83491	0.678022	0.477806	0.472203	0.544334	1.16506		-0.0342982	0.645443	0.454226		0.130106	1.5	0.448177
O75521	0.999823	0.956395	0.994362	0.905852	0.782062	0.538839	0.284619	0.138691	0.0255567	0.0219504	0.999823	0.944178	0.95253	0.941714	0.796378	0.555599	0.285041	0.150158	0.0293353	0.0404578	0.999823	0.908573	0.922606	0.907084	0.818125	0.604943	0.254516	0.134763	0.0298059	0.0286309	0.999823	1.04264	1.04825	0.98469	0.820524	0.547094	0.263542	0.153067	0.0295557	0.0274478	53.3209	-0.0905788	0	0.998032	53.5029	-0.0921463	0.00329431	0.996575	53.624
O75525	0.999823	1.11724	1.53227	1.61186	1.07439	0.453141	0.567046	0.138136	0.18386	0.574585	0.999823	1.14081	0.762756	1.43582	0.88115	0.873655	0.769496		0.379198	3.06163	0.999823	1.48518	1.02755	0.866553	0.584338	0.690542	0.306226	0.266928	0.394401		0.999823	0.76764	0.928326	0.657884	0.502875	0.416012	0.334073	0.23138	0.241021	1.13788	52.8893	-0.753331	0.365906	0.654404		0.0873598	1.5	0.250523	53.0815
O75528	0.999823	3.21417	1.62043	1.98742	1.83773	0.628012	0.56775				0.999823	1.19454	0.974706	1.24646	0.774186	0.304534	0.116556	0.102985	0.596354	0.851727	0.999823	5.60522	0.977171	3.92658						3.46311												-0.513513	0.567738	-0.34807	50.4176	-0.755439	0.394431	0.675081
O75530	0.999823	1.52999	1.2893	1.08499	0.699174	0.239427	0.162863	0.119679	0.140375	0.16507	0.999823	0.878663	0.997261	0.905476	0.324449	0.219149	0.0391835	0.0895665	0.0715197		0.999823	1.21147	0.832119	0.75574	0.39356	0.161018	0.075815	0.0835324	0.033406		0.999823	0.80044	0.775005	0.72248	0.540277	0.219485	0.129985	0.177354	0.090711		50.9421	-0.231687	0.150481	0.859538	49.2024	-0.212126	0.0926614	0.980267	49.0299
O75531	0.999823	0.890753	1.64279	2.31879	1.73865	0.691873	0.300997	0.144365	0.0774041	0.0221481	0.999823	1.15027	2.46255	3.24876	2.57191	1.05672	0.416938	0.180892	0.13757	0.0239489	0.999823	1.55872	2.96435	3.67691	2.74797	1.12291	0.425585	0.214514	0.158073	0.0122404	0.999823	1.75536	2.83147	4.20932	2.87428	1.33443	0.577181	0.220383	0.0919276	0.0261463	54.4293	-0.223696	0.0912922	0.517639	55.8972	-0.856639	0.114133	0.183978	55.9188
O75533	0.999823	1.06414	1.00069	0.874382	0.640922	0.441328	0.21847	0.118046	0.185566	0.0132418	0.999823	0.990924	0.922151	0.757568	0.565528	0.348758	0.10669	0.0790097	0.0498993	0.0173261	0.999823	0.981335	0.88812	0.75609	0.589299	0.375618	0.12584	0.0858274	0.0718677	0.0389129	0.999823	0.907058	0.949548	0.75719	0.590213	0.37859	0.122422	0.0837479	0.0579336	0.0307926	51.9253	-0.0886477	0.0685917	0.986125	50.5696	-0.0851086	0	0.996359	50.7525
O75534	0.999823	0.945247	0.725224	0.476248	0.3073	0.228346	0.147777	0.0922863	0.0690509	0.00604486	0.999823	0.972723	0.713701	0.438121	0.264941	0.199529	0.135997	0.095814	0.0876901	0.0138974	0.999823	0.941941	0.714847	0.465606	0.345142	0.26593	0.190994	0.123032	0.0644159	0.0243844	0.999823	0.872453	0.67083	0.429826	0.300824	0.228487	0.161696	0.0984733	0.0748894	0.00765834	47.1493	-0.0762329	0.0414386	0.993013	46.6035	-0.0907886	0.0722208	0.991161	47.3861
O75554																					0.999823	0.594085	0.461097	0.628885	0.721367	0.656076		0.252252	0.283814	0.759973	0.999823	1.16472	0.840413	0.78639	0.888679	0.833615	0.314983	0.509274	0.431802	0.732096
O75569	0.999823	1.82294	1.82817	1.17935	1.06072	0.75409	0.452957	0.28543	0.112696		0.999823	1.07123	0.878416	0.955454	0.710638	0.454995	0.262627	0.131264	0.0542154	0.218675	0.999823	0.936676	0.930495	0.703303	0.580291	0.475316	0.315132	0.157346	0.146504		0.999823	1.52314	1.78769	1.47736	0.882843			0.51508			55.6096	-0.124302	0.139032	0.533308	52.3492	-0.0993351	0.119425	0.974719	51.7223
O75575											0.999823	1.20257	1.35421	1.01837	1.07384	0.74105	0.500517	0.523302																												-0.575898	0.511909	0.74365
O75582	0.999823	1.07221	1.09202																																							0.120867	1.09202	0.999993
O75586											0.999823	1.35344	1.05564	0.792603	0.464455	0.392101	0.181368	0.258679	0.220752	1.65387	0.999823	1.67502	1.7698								0.999823	0.434828	0.704896	0.471116	0.351343				0.14047							-0.62638	0.528537	0.287011
O75592	0.999823	1.04579	0.961123	0.932813	0.885195	1.11494	0.708448	0.74766	0.706893	1.89072	0.999823	1.17352	1.14914	1.06125	1.08161	0.835843	0.66874	0.709324	0.668454	2.99105	0.999823	1.13846	1.16097	1.14151	1.0057	0.949999	0.946493	0.816416	0.964962	1.58219	0.999823	0.941822	0.915404	0.947704	0.847445	0.844644	0.69459	0.678816	0.955969	2.05893		0.445213	1.5	0.602516		0.128597	1.5	0.331454
O75600											0.999823	1.10904	0.823294	0.887304	0.966043	0.501478	0.257169	0.408341	0.143603																										53.0023	-0.220821	0.26576	0.909145
O75607	0.999823	1.05265	0.629328	0.792631	0.750897			0.21364	0.300243																																53.613	-0.0402414	0.0171831	0.842965
O75608	0.999823	1.00216	0.977821	0.920631	0.878373	0.78478	0.616475	0.394916	0.0465825		0.999823	1.01307	0.975293	0.990515	0.969473	0.865299	0.711508	0.469169	0.0734296	0.0619232	0.999823	1.01717	1.00845	0.96246	0.938393	0.782978	0.617051	0.379858	0.100645	0.00554437	0.999823	1.02616	0.980325	1.03624	0.966775	0.831305	0.666022	0.406863	0.12226	0.046463	56.9883	-0.0825622	0	0.97644	58.1836	-0.101011	0	0.992053	57.105
O75629	0.999823	0.881388	0.847862	0.716592	0.641486	0.744394																									0.999823	1.40027	1.26342	1.15447	1.00091							-0.0362184	0.682031	0.885211
O75643	0.999823	1.35472	1.20543	1.05144	0.737445	0.430078	0.250985	0.169375	0.0988072	0.106427	0.999823	1.02178	0.918399	0.781501	0.560729	0.303493	0.18158	0.131485	0.0917171	0.0779463	0.999823	0.915775	0.794856	0.77534	0.568552	0.320736	0.182662	0.121431	0.0730461	0.0797108	0.999823	0.80297	0.892339	0.787549	0.580303	0.301792	0.171312	0.121067	0.0744218	0.123917	52.3954	-0.125436	0.123709	0.914007	50.504	-0.0876243	0.0715772	0.998428	50.3977
O75663	0.999823	0.978298	0.950862	0.896793	0.652365	0.325911	0.128263	0.0762064	0.0130159	0.00113093	0.999823	1.02116	1.01271	0.968594	0.716457	0.337556	0.140714	0.0914588	0.0200355		0.999823	1.01551	1.03974	0.982386	0.717856	0.357266	0.165326	0.0922623	0.0283361	0.0164842	0.999823	1.04054	1.00006	0.923906	0.676814	0.330479	0.124039	0.0765017	0.0229159	0.0202339	51.3504	-0.109923	0.00285188	0.998947	51.7195	-0.135471	0.0439394	0.998092	51.894
O75676	0.999823	0.845994	0.968503	0.878713	0.767703	0.3801	0.533118	0.678958	0.854355	1.23288	0.999823	0.860055	0.93136	0.965445	0.89332	0.690868	0.733144	0.892866	0.728949	2.20244											0.999823	1.16734	1.12573	1.16489	1.03886	1.35631	1.5974	0.572708	1.28063	2.52958		-0.0785388	0.739653	0.134553		0.115714	1.5	0.471642
O75683											0.999823	0.964348	0.970725	0.80819	0.547443	0.434712	0.320062	0.237159	0.0476105		0.999823	1.04994	0.936959	0.93338	0.755388	0.607803	0.432483	0.359872	0.0968718		0.999823	1.01358	1.11827	0.94042	1.02857	0.861317	0.76213	0.510332	0.249098						51.9652	-0.0619723	0	0.983708	54.9482
O75691	0.999823	2.50968	1.96226	1.29619	1.0214						0.999823	1.16787	0.831854	0.722095	0.409788	0.239795	0.151816		0.0935294	0.417622	0.999823	1.01295	0.701436	0.79249	0.709376	0.43245	0.0999014	0.119805	0.120105	0.244551	0.999823	0.978447	0.857929	0.335393	0.389396	0.354439	0.305882	0.190576	0.18105			0.816452	1.5	0.134375	48.7917	-0.112215	0.213351	0.912388	51.1844
O75694	0.999823	1.13455	0.915452	0.91502	0.768255	0.465447	0.252768	0.189681	0.111427	0.0899394	0.999823	0.96925	0.956028	0.916764	0.824505	0.466285	0.263198	0.19615	0.118809	0.214391	0.999823	1.19744	0.980794	0.909931	0.841968	0.530419	0.275433	0.217526	0.186802	0.142052	0.999823	1.04688	0.943029	0.930053	0.752814	0.438046	0.165931	0.118853	0.136033	0.068988	52.7323	-0.0934007	0.090629	0.983049	52.7716	-0.114461	0.163875	0.991797	53.2823
O75695	0.999823	0.992433	0.906569	0.561178	0.343186	0.205715	0.186429	0.164472	0.0740333		0.999823	1.14512	0.97304	0.56357	0.588572	0.248325	0.184649	0.349688	0.231415	0.447926	0.999823	1.0521	0.847993	0.595762	0.412076	0.323215	0.260941	0.177638	0.141578	0.128516	0.999823	1.06379	0.924277	0.513672	0.348168	0.228235	0.157164	0.131281	0.0433125		47.9373	-0.107463	0.133099	0.992649	48.8324	-0.102398	0.303362	0.89392	48.8444
O75717	0.999823	1.29254	1.03113	0.709074	0.470815	0.296563	0.215398	0.161636	0.114512	0.124866	0.999823	0.986743	0.711548	0.550853	0.377663	0.27032	0.168787	0.132351	0.0818358	0.100653	0.999823	1.0194	0.774178	0.513597	0.324195	0.191918	0.109495	0.0827065	0.0994498	0.0298799	0.999823	0.893642	0.798128	0.621505	0.439916	0.314685	0.221891	0.154681	0.148531	0.165825	49.6853	-0.107271	0.14498	0.938791	47.867	-0.0711393	0.0817699	0.990461	47.4408
O75718											0.999823	0.757663	0.911465	0.88073	0.717319	0.427326	0.136563	0.15252													0.999823	1.03021	1.20252	0.932514	0.90046	0.673984	0.298627	0.356455							52.0198	-0.0885359	0	0.916013
O75746	0.999823	1.25232	1.26929	1.18681	0.961384	0.765423	0.420896	0.226805	0.210314	0.209931	0.999823	1.20235	1.07618	0.870309	0.807818	0.511007	0.424172	0.350186	0.167773		0.999823	1.3484	0.948996	0.975267	0.905208	0.782609	0.494538	0.359741	0.251865	0.199546	0.999823	1.05421	1.04365	1.07242	0.879586	0.49847	0.40478	0.0816819	0.138598		55.1434	-0.135312	0.202886	0.903147	54.0783	-0.0714001	0.184584	0.935128	56.2942
O75781											0.999823	0.789658	0.878334	0.843969	0.871638	0.522247	0.613409	0.493734	0.424256		0.999823	1.12548	1.23053	1.1409	1.0507	0.815857	0.754932	0.625399	0.40952	0.293101	0.999823	1.01124	1.00159	1.00974	1.15739	0.624429	0.555713	0.594029	0.280052						59.314	-0.0260224	0	0.827252	60.7477
O75787	0.999823	0.814375	0.865849	0.827446	0.75906	0.552176	0.303605	0.232384	0.191163		0.999823	1.02191	0.743446	1.14283	0.630058	0.180298	0.172869	0.152946	0.0945334	0.584047	0.999823	0.903787	1.11267	0.94584	0.893263	0.551579	0.320364	0.266782	0.314013	0.241568	0.999823	1.09822	1.11955	0.926386	0.87888	0.661208	0.290769	0.237013	0.251059	0.658546	53.4033	-0.0524094	0	0.94678	50.141	-0.953656	0.236939	0.834421	53.4271
O75791	0.999823	0.931435	0.882871	0.664919	0.459713	0.343506	0.270932	0.205697	0.107748	0.0123007	0.999823	0.949115	0.849684	0.728449	0.50314	0.403232	0.373455	0.296474	0.302423	0.0484494	0.999823	1.00081	0.930504	0.699804	0.488866	0.373545	0.308251	0.219114	0.154794	0.0202642	0.999823	1.07745	0.921068	0.648849	0.478722	0.330874	0.237175	0.156486	0.0667496	0.0173585	50.1527	-0.0583234	0.0119382	0.989891	51.5134	-0.0473723	0.0932919	0.963591	50.7768
O75792	0.999823	0.966318	0.952242	0.818986	0.532746	0.271509	0.119526	0.0613959	0.0457698	0.0190959	0.999823	1.00001	0.944884	0.883187	0.601832	0.308393	0.149319	0.0869763	0.0795667	0.0520033	0.999823	0.956458	0.91361	0.811368	0.544168	0.268878	0.118215	0.0671345	0.0419246	0.0382444	0.999823	1.02939	0.957928	0.862472	0.554054	0.272205	0.123543	0.0552309	0.0415978	0.0380717	50.3556	-0.102775	0.0209017	0.999459	50.9628	-0.109321	0.0568881	0.999188	50.3287
O75794											0.999823	0.967129	0.879683	0.848203	0.580499	0.336636	0.10414	0.0976938	0.0424955		0.999823	0.927501	0.833281	0.791861	0.625344	0.283579	0.140266	0.0590202			0.999823	1.02644	0.871105	0.703143	0.66214	0.286609	0.127092	0.0556405							50.8381	-0.0920463	0.00597695	0.992672	50.6021
O75817																					0.999823	1.56652		1.22081
O75818	0.999823	1.02315	0.919557	0.83948	0.997558	0.719668	0.575135	0.44601	0.160947	0.210541	0.999823	0.746281	0.928677	0.827595	0.88016	0.563118	0.467507	0.272553	0.308202	1.26184	0.999823	0.637729	1.3835	0.812841	1.30595	1.07494	0.613203	0.425263			0.999823	1.13526	0.897854	0.839839	1.17182	0.731052	0.326124	0.36551	0.312449		57.2333	-0.0626736	0.086694	0.954192					56.2661
O75821	0.999823	0.886378	0.848466	0.62558	0.331299	0.261395	0.168124	0.141379	0.0944884	0.0181507	0.999823	1.01289	1.00276	0.716807	0.423108	0.264373	0.197587	0.160592	0.0803723	0.0278746	0.999823	1.13349	1.07949	0.806082	0.422832	0.289182	0.224969	0.165794	0.103532	0.0230774	0.999823	0.933952	0.931587	0.743197	0.411224	0.263619	0.168522	0.14802	0.0885844	0.0178201	48.4232	-0.0750968	0.0530675	0.989972	49.5111	-0.0990589	0.0903764	0.988289	49.7842
O75822	0.999823	1.05074	1.02456	1.0204	0.891631	0.557346	0.268886	0.191562	0.200063	0.0570708	0.999823	0.988302	0.940853	0.951946	0.879496	0.512629	0.236946	0.179969	0.101903	0.0806324	0.999823	0.976782	0.965319	0.921959	0.816694	0.490143	0.24795	0.171892	0.132677	0.00957954	0.999823	1.03655	1.05762	1.08533	0.920331	0.568266	0.280639	0.18781	0.137903	0.12519	53.53	-0.12908	0.134269	0.990237	53.217	-0.124548	0.100202	0.995291	53.0826
O75832	0.999823	0.969581	0.969588	0.766424	0.387135	0.224168	0.160414	0.0903612	0.058893	0.0141583	0.999823	0.955927	0.919465	0.740562	0.356929	0.230872	0.1426	0.0960433	0.0217753	0.00348362	0.999823	0.99246	0.937776	0.766143	0.349346	0.232556	0.137287	0.0725814	0.0232963	0.00814685	0.999823	1.08619	1.09066	0.803332	0.373214	0.245586	0.151066	0.0814463	0.0335031	0.00936058	49.3363	-0.111473	0.0604868	0.994298	49.1252	-0.0990126	0.0333296	0.993324	49.1816
O75843											0.999823	0.976522	0.996163	0.894058	0.520708	0.553165	0.328304	0.240048	0.0552885																										52.7527	-0.0633415	0	0.961789
O75844	0.999823	1.0353	0.974166	0.964104	0.832517	0.728594	0.616068	0.446831	0.34527	0.235162	0.999823	1.07038	0.928717	0.861494	0.782571	0.631998	0.514682	0.332004	0.178774		0.999823	1.00102	1.06651	0.883361	0.905351	0.680137	0.587911	0.425356	0.294766	0.26629	0.999823	0.970525	0.902847	0.879382	0.80692	0.685596	0.506216	0.362708	0.327808	0.0108635	58.0949	-0.0482546	0.132675	0.994209	55.5667	-0.053781	0	0.985361	57.1959
O75845	0.999823	1.22355	1.13144	0.947599	0.650957	0.680789	0.468359	0.353243													0.999823	0.913658	0.903146	0.824129	0.542544	0.291846	0.0707283	0.0580733			0.999823	0.622751	0.772911	0.669986	0.39952	0.179955	0.0941471	0.0693675			54.8224	-0.0644573	0.331144	0.855239					50.3776
O75865	0.999823	1.05334	1.05163	0.846798	0.749623	0.522887	0.343722	0.25482	0.158848												0.999823	1.46315	1.21817	1.17399	0.906497	0.624324	0.497048	0.362917	0.282635												53.3591	-0.0737783	0.12852	0.986612					54.9391
O75874	0.999823	0.918563	0.964102	0.959712	0.874586	0.674154	0.627938	0.340704	0.0419836	0.0280548	0.999823	0.968702	1.00735	0.991974	0.921151	0.815801	0.684442	0.415022	0.0730275	0.132569	0.999823	0.981622	0.996982	0.966735	0.928614	0.773414	0.6121	0.352366	0.0476274	0.0382441	0.999823	1.0626	1.07392	1.00926	0.944072	0.812175	0.654386	0.38253	0.0454488	0.0531687	56.362	-0.0782715	0	0.973119	57.6684	-0.0881157	0.0235919	0.985117	56.8535
O75879	0.999823	1.05482	1.06825	0.932673	0.385756	0.425272	0.305137				0.999823	1.08173	0.752557	0.481914		0.593013																									48.8341	-0.295675	0.364936	0.979481		-0.657423	0.537464	0.951307
O75880	0.999823	1.00273	0.981603	0.83052	0.512219	0.190874	0.114547	0.0950833	0.0169216		0.999823	0.784004	0.907312	0.731378	0.445119	0.265578	0.177298	0.122424	0.135078																						50.0204	-0.126457	0.0477911	0.99784	49.4465	-0.0761901	0.0776713	0.962935
O75882																					0.999823	1.27069	0.739877	0.896136	0.934128	0.688027	0.572323	0.407372	0.383114																				57.5365
O75884	0.999823	1.02716	0.863877	0.96126	0.646728	0.374324	0.248977	0.129888	0.1238	0.0590094	0.999823	1.25979	1.0851	1.25396	0.743375	0.384699	0.316685	0.237887	0.326658		0.999823	1.76675	1.47609	1.55766	0.676944	0.62424	0.43116	0.257288		0.748106	0.999823	1.05107	1.26728	0.981792	0.813332	0.393279	0.463809	0.326551	0.17455	0.891142	51.7771	-0.0950528	0.0816733	0.9845	51.1135	-0.245115	0.309991	0.896653
O75886	0.999823	1.46902	0.876589	0.906722	0.580081					2.64793
O75896																					0.999823	0.576199	0.79233	0.657972	0.820292	0.384093	0.34295	0.447748																					53.5042
O75909	0.999823	0.899651	0.939875	0.967915	0.856689	0.528369	0.394856	0.227651	0.106396		0.999823	0.946569	1.04903	0.946467	0.917816	0.505691	0.319736	0.118817	0.101817	0.340514	0.999823	0.957282	0.947085	1.00521	0.917123	0.528401	0.269204	0.14539	0.0777639	0.0627158	0.999823	1.06418	1.02048	1.03417	0.842925	0.560153	0.411824	0.261887	0.0445676		54.1232	-0.0820459	0.0666083	0.97963	53.1847	-0.147467	0.197318	0.963051	53.4872
O75915	0.999823	0.998552	0.952814	0.941192	0.915115	0.825404	0.662053	0.528426	0.514556	0.802093	0.999823	1.01721	1.01547	1.00296	0.98219	0.84049	0.673813	0.566233	0.491164	1.31559	0.999823	0.982195	1.00164	0.949318	0.941983	0.804435	0.657134	0.516688	0.475513	0.646908	0.999823	1.09692	1.03264	1.02165	0.994976	0.859319	0.699444	0.581011	0.546362	1.04166		-0.0599389	0.614799	0.799735		-0.281826	0.761701	0.237149
O75925																					0.999823	1.22543	0.89949	0.664719	0.751825	0.64712	0.368325	0.337619			0.999823	0.979301	0.883136	0.644613	0.814584	0.436693	0.504301	0.144522	0.128866										54.3215
O75934	0.999823	1.18458	1.10755	0.790068	0.497017	0.289206	0.190447	0.165008	0.102729		0.999823	0.996385	0.90263	0.635546	0.476212	0.299292	0.213444	0.179603	0.0953876	0.0771907	0.999823	1.01253	0.869797	0.730711	0.559222	0.339966	0.240143	0.118009	0.0698652	0.0419465	0.999823	0.921127	0.973723	0.742732	0.543246	0.351797	0.228048	0.160332	0.106935	0.0277967	50.0398	-0.120709	0.144294	0.961143	49.5429	-0.0741115	0.0865145	0.993806	50.6677
O75935	0.999823	1.10107	1.13599	1.03023	0.553798	0.245206	0.173968	0.130695	0.0954791	0.0564528	0.999823	1.03319	0.942769	0.831757	0.470451	0.155592	0.127589	0.0907681	0.0409572	0.0781811	0.999823	0.983903	0.922209	0.890924	0.536747	0.198309	0.109712	0.0708352	0.0245721		0.999823	1.09696	1.17038	1.0651	0.488299	0.171237	0.12301	0.0856839	0.0420859		50.454	-0.193281	0.120116	0.976706	49.6897	-0.136977	0.068955	0.99682	50.2741
O75937	0.999823	0.915332	0.875277	0.77609	0.463235	0.264335	0.162502	0.135468	0.0879805	0.0256307	0.999823	0.983584	0.937938	0.847268	0.501072	0.275165	0.184207	0.143052	0.0702041	0.0117496	0.999823	1.01961	0.992103	0.852532	0.507422	0.278584	0.181559	0.136641	0.0790045	0.084082	0.999823	1.04091	1.01558	0.894028	0.533988	0.274372	0.179766	0.137505	0.0751055	0.00832637	49.8021	-0.0819923	0.0440906	0.992985	50.3714	-0.0972236	0.0574448	0.994087	50.3085
O75940	0.999823	0.867464	0.854137	0.838429	0.688863	0.66277	0.635755	0.573526	0.628909	1.29696	0.999823	1.12628	1.01432	1.01625	0.907066	0.761351	0.707608	0.699676	0.794727	2.22826	0.999823	1.06465	1.04595	1.06371	0.844738	0.770273	0.733241	0.603632	0.647476	1.22077	0.999823	0.960532	1.00725	0.977996	0.837116	0.742906	0.696324	0.670149	0.813611	1.93127		-0.0301881	0.757627	0.129495		0.133771	1.5	0.487543
O75943																															0.999823	0.551583	1.17647	0.804013	0.66852				0.0336145	1.28805
O75947	0.999823	0.992859	1.01785	0.973906	0.908225	0.8182	0.749492	0.643145	0.428021	0.0541298	0.999823	0.972887	0.964718	0.957418	0.908401	0.876183	0.758343	0.661974	0.410547	0.010368	0.999823	1.0256	1.00525	0.97899	0.926372	0.85067	0.755064	0.632388	0.427598	0.0136608	0.999823	0.962602	0.969792	0.929094	0.871727	0.864893	0.765036	0.618267	0.421353	0.1483	60.3816	-0.0627077	0	0.959857	60.4667	-0.0732483	0	0.954623	60.3343
O75955	0.999823	1.2574	0.991391	0.868982	0.838829	0.653697	0.53728	0.349259	0.203802	0.212439	0.999823	0.902208	1.05016	1.11395	0.657894	0.651479	0.555461	0.217851	0.0173591		0.999823	1.0093	0.998716	0.78142	0.892575	0.756823	0.379104	0.413956	0.324965	0.356879	0.999823	0.936912	1.0511	0.773603	0.948572	0.574828	0.175232	0.185096	0.269801	0.414566	55.9406	-0.0600796	0.134562	0.933571	55.06	-0.0771019	0	0.911951	55.7952
O75964	0.999823	0.931225	0.97105	0.948388	0.863562	0.70396	0.648708	0.532459	0.329994	0.0150933	0.999823	0.983225	0.978085	0.949533	0.921858	0.838054	0.689184	0.583474	0.35793		0.999823	0.879652	0.88484	0.883522	0.944826	0.814643	0.66771	0.55901	0.380153	0.00724894	0.999823	0.984846	1.00803	0.946812	0.94386	0.777535	0.659821	0.534528	0.368802	0.00826758	58.212	-0.0551896	0	0.957346	60.1847	-0.0502506	0	0.995883	59.1355
O75976	0.999823	1.04393	0.944269	0.863951							0.999823	1.15221	1.34772	0.900149	0.910043	0.833151	0.502838	0.222463	0.1346		0.999823	0.969743	0.905256	0.77032	0.807512	0.560608	0.384634	0.305669	0.352433													-0.192981	0.863951	0.893195	55.9824	-0.113357	0.0876033	0.88358	54.2465
O75995	0.999823	0.932029	0.918274	0.876671	0.78147	0.765656	0.361595	0.252288	0.221913	0.488977	0.999823	1.04978	1.05724	1.02085	0.90203	0.669904	0.479078	0.403346	0.381007	1.11398	0.999823	1.0601	1.24047	1.14355	0.905431	0.651827	0.421415	0.293148	0.256786	0.408364	0.999823	1.07605	1.10284	1.08036	0.931813	0.673557	0.419193	0.317414	0.263195	0.745499	54.785	-0.0784643	0.298687	0.876235		-0.10911	0.598164	0.520702	54.4145
O76003	0.999823	0.944986	0.876804	0.692631	0.381843	0.255081	0.17849	0.123992	0.0524887	0.0206506	0.999823	0.976133	0.895355	0.690832	0.392468	0.253015	0.198014	0.140092	0.0716998	0.0458137	0.999823	1.0152	0.956291	0.694285	0.384543	0.240575	0.177097	0.103764	0.0450838	0.00319528	0.999823	1.02578	0.983314	0.730974	0.393516	0.271678	0.184108	0.122544	0.0404501	0.00397531	49.0957	-0.0810171	0.0393528	0.995282	49.1276	-0.0859715	0.0730996	0.995582	49.1802
O76021	0.999823	1.58494	1.34682	1.46535	1.2526	0.853131	0.349788	0.193011	0.1066		0.999823	1.0147	1.06524	1.02069	0.86363	0.527399	0.247781	0.153985	0.0816404	0.0617992	0.999823	0.973734	0.769856	1.00016	0.776458	0.557471	0.226402	0.136034	0.116546	0.00551176	0.999823	0.746513	0.985756	0.997856	0.864408	0.584764	0.272579	0.120932	0.176972	0.0581288	55.1268	-0.209103	0.14003	0.707222	53.3297	-0.126418	0.0795259	0.995176	53.2351
O76031	0.999823	0.920187	0.783759	0.669703	0.595154	0.46339	0.275401	0.177779	0.105365	0.213379	0.999823	0.934256	0.899698	0.697513	0.46165	0.404035	0.280744	0.12888	0.0772	0.269699	0.999823	0.987376	0.91169	0.777343	0.731203	0.434811	0.334609	0.191646	0.0709374	0.228653	0.999823	0.943455	0.971894	0.778546	0.718338	0.43897	0.30769	0.212527	0.0870833	0.25362	50.9469	-0.0498608	0.0636686	0.975791	50.008	-0.0693748	0.147364	0.967867	52.3581
O76071	0.999823	1.07182	1.07588	1.16982	0.733719	0.575532	0.415574	0.208245	0.282105	0.655321	0.999823	1.08831	0.992876	0.846412	0.884748	0.587815	0.350364	0.318164	0.323888	0.727419	0.999823	0.887693	1.02888	0.848879	0.71182	0.538656	0.325879	0.231579	0.153285	0.205395											53.1133	-0.115848	0.394957	0.841719	54.0077	-0.118087	0.430378	0.811123	53.0891
O76094	0.999823	1.26482	1.21678	1.01826	0.366642	0.227813	0.155703	0.0912368	0.0528773		0.999823	1.03743	0.972643	0.723836	0.327737	0.213809	0.1287	0.0982517	0.0854079	0.0477047	0.999823	0.94592	0.865616	0.707455	0.28242	0.155671	0.100074	0.0745407	0.0345642	0.0144843	0.999823	0.93163	0.951544	0.719366	0.259294	0.146059	0.108274	0.0815063	0.0629533		49.6482	-0.423378	0.131257	0.93586	48.7545	-0.131339	0.0895186	0.995025	48.3602
O94763	0.999823	1.06598	1.20131	1.01733	0.841273	0.559642	0.517135	0.294463	0.179554	0.478374	0.999823	0.864038	0.988629	0.922866	0.726138	0.600865	0.469297	0.380584	0.156695																						54.2631	-0.0927873	0.331185	0.903262	55.2533	-0.052	0	0.966398
O94766	0.999823	0.898834	1.05654	1.01583	0.882314	0.538724	0.168419	0.13062													0.999823	0.847581	0.912011	0.975566	0.868335	0.476443	0.297802	0.196914	0.113471	0.232975											53.1443	-0.161528	0.0971156	0.984619					52.9984
O94768	0.999823	0.941432	0.951165																												0.999823	1.00623	1.08265	1.09769	0.835377	0.408966	0.275251	0.181805	0.323387	0.738719		-0.0886922	0.946298	0.975801
O94776	0.999823	0.993838	0.892827	0.68253	0.486631	0.379918	0.265923	0.204664	0.131853	0.110035	0.999823	0.927179	0.803805	0.637362	0.415666	0.339015	0.278719	0.22412	0.101298	0.0166065	0.999823	0.968132	0.841223	0.647588	0.469636	0.345054	0.239124	0.180008	0.087593	0.0527876	0.999823	0.952201	0.915812	0.626529	0.41831	0.301498	0.24398	0.170418	0.0718679	0.0723893	50.2683	-0.0652451	0.105518	0.994932	49.6374	-0.0538592	0.00457428	0.98711	49.837
O94788	0.999823	1.22469	1.05838	0.558798	0.917135	0.635263	0.391525	0.330041	0.178597		0.999823	0.753452	0.812478	0.67619	0.563979	0.545772	0.574849	0.181323	0.304054		0.999823	0.817263	0.928599	0.964661	0.387635	0.555135	0.482992	0.278629	0.320955	0.252941	0.999823	0.966104	0.747396	0.928076	0.815486	0.587139	0.437825	0.416233	0.100251	0.361349	54.9783	-0.0551338	0	0.811028	53.1563	-0.0312905	0	0.855602	52.6395
O94817	0.999823	1.044	1.45047	1.27901	0.626569	0.509848	0.255499	0.252792	0.202681	0.554147																					0.999823	0.883768	0.995828	1.13071	0.285415	0.217507	0.286654			1.26512	50.2479	-0.60325	0.354988	0.784752
O94818	0.999823	1.12121	1.03447	0.94126	0.768606	0.637923	0.340443	0.155176	0.255662																																53.8476	-0.0904908	0.169233	0.966472
O94819	0.999823	0.9424	0.823671	0.69902	0.575323	0.481325	0.232007	0.179395	0.110716		0.999823	0.963613	0.956849	0.950143	0.655885	0.464609	0.101477		0.0729877	0.160475	0.999823	1.0868	0.940593	0.83859	0.783226	0.569038	0.166912	0.141212	0.178218		0.999823	0.752728	0.805183	0.780018	0.624576	0.419958	0.248531	0.171429	0.129872		51.1692	-0.0543253	0	0.988711	51.8349	-0.113314	0.0923165	0.980166	52.8779
O94826	0.999823	0.93337	1.01062	0.938865	0.548491	0.26769	0.244786	0.158223	0.101363	0.0491896	0.999823	1.03276	0.969973	0.96111	0.459422	0.246361	0.168016	0.140321	0.0359225	0.017742	0.999823	1.03598	1.01064	0.909974	0.440482	0.166285	0.113059	0.0737288	0.0821301	0.0398321	0.999823	1.02877	0.990424	0.9145	0.460162	0.187075	0.124796	0.0938863	0.0775011	0.0398869	50.6599	-0.127144	0.11908	0.985431	50.1128	-0.151243	0.0875797	0.985238	49.7347
O94830	0.999823	0.979158	0.985654	1.02161	0.81878	0.669013	0.526743	0.343641	0.121469	0.427582	0.999823	1.35883	1.21165	1.33768	1.08123	0.792226	0.613442	0.425463	0.335461		0.999823	0.928924	0.923619	0.750549	0.608707	0.399562	0.302473	0.154623	0.0681058		0.999823	0.968411	0.861667	0.886674	0.57941	0.361385	0.29639	0.276391	0.259811	0.323165	55.4871	-0.0744316	0.269903	0.933382	57.1608	-0.0971344	0.34174	0.74079	51.5406
O94832	0.999823	1.15194	1.28727	0.934371	0.568602	0.368638					0.999823	1.07727	1.20331	0.553008	0.587464	0.262227																									50.5026	-0.16999	0.35294	0.826649	47.1223	-0.768723	0.424846	0.851024
O94842																					0.999823	1.12674	0.995303	0.780227	0.645991	0.492933	0.349207	0.279397	0.173143	0.176922																			52.5857
O94844											0.999823	0.978781	1.02431	0.993969	0.931197	0.695915	0.715852	0.594666	0.456244												0.999823	1.01491	0.994089	0.949401	0.911073	0.772575	0.670518	0.500773	0.465184						61.8002	-0.0411209	0.391141	0.952002
O94855											0.999823	0.926102	0.892002	1.05249	0.596472	0.216543	0.138484	0.118851			0.999823	0.897787	0.86473	0.988892	0.636496	0.156594	0.105221	0.08779			0.999823	0.907707	0.985324	0.862288	0.584258	0.161044	0.191636	0.0901093							50.4366	-0.249413	0.14372	0.97896	50.583
O94864											0.999823	0.795007	0.99565	1.12277	0.344041	0.44272	0.61976		0.211186												0.999823	0.996219	0.792912	0.671032	0.475369	0.449266	0.543844								49.3108	-0.339081	0.399552	0.809011
O94868	0.999823	1.65497	0.785976	0.902776		0.452931																																			52.0761	-0.0848705	0.337263	0.393893
O94874	0.999823	1.35073	1.22823	0.922925	0.451495	0.275068	0.236217	0.183871	0.113609	0.218263	0.999823	1.01307	0.959668	0.718512	0.364513	0.262859	0.169901	0.105173	0.0852605		0.999823	0.987173	0.842142	0.685123	0.317925	0.208557	0.126473	0.107682	0.0784376	0.0633113	0.999823	0.906478	0.924308	0.686135	0.383154	0.263356	0.185261	0.129299	0.0625809	0.0262965	49.7811	-0.193278	0.197668	0.907718	49.0028	-0.111972	0.111841	0.994457	48.4191
O94880																					0.999823	0.78245	0.761351	1.57087	0.870279				0.689688
O94888	0.999823	0.962266	0.889253	0.897894	0.671888	0.542297	0.327794	0.196897	0.0988705	0.0913066	0.999823	1.06374	1.01001	0.893183	0.717906	0.472841	0.290145	0.231066	0.0916792	0.0660829	0.999823	1.05893	1.11059	1.01623	0.818997	0.581124	0.33109	0.194419	0.155335	0.182656	0.999823	1.01422	0.933012	0.948754	0.772724	0.514665	0.259771	0.171267	0.163388	0.199847	53.142	-0.064724	0.0135549	0.993131	52.8684	-0.0798939	0.063004	0.992861	53.707
O94900	0.999823	1.14496	0.931449	0.842502	0.694387	0.631065	0.347014	0.362919	0.292296	0.65306	0.999823	0.985366	0.988075	0.835718	0.677866	0.536772	0.29383	0.253013	0.244093	0.313073	0.999823	1.16573	1.18695	0.970875	0.749775	0.717129	0.359619	0.218648	0.333744	0.377512	0.999823	0.924292	1.00821	0.873878	0.590063	0.236823	0.175435	0.151287	0.167164	0.115157	54.0762	-0.0660999	0.417721	0.839174	52.572	-0.074171	0.244872	0.984981	54.3426
O94901											0.999823	2.02953	1.48136	2.1489	0.745991	0.363157																													50.343	-0.794801	0.363156	-0.0200474
O94903	0.999823	0.862742	0.739312	0.469187	0.319135	0.150169	0.10918	0.0754181	0.0572267		0.999823	0.995825	0.850547	0.492675	0.319024	0.218707	0.141568	0.102593	0.0637564	0.119048	0.999823	0.90552	0.826084	0.486573	0.303969	0.182629	0.120398	0.082325	0.054151	0.006935	0.999823	1.00788	0.785944	0.486286	0.340375	0.207581	0.137798	0.0947537	0.0769071	0.0741348	46.8486	-0.0781028	0.0324417	0.997131	47.4466	-0.101452	0.104369	0.992788	47.3511
O94905	0.999823	1.16034	1.33762	1.15773	0.822322	0.787444	0.287123	0.309686	0.167125												0.999823	1.03572	0.950712	1.08516	0.57083	0.417471	0.288291	0.276888	0.350085	0.392446	0.999823	0.962676	1.16171	0.955512	0.690507	0.458361	0.340203	0.156086	0.245609		54.6245	-0.145716	0.203577	0.864828					50.1223
O94906	0.999823	1.35448	1.03018	0.737138	0.53204	0.42346	0.259322	0.177635	0.146244	0.263654	0.999823	0.98	0.796879	0.572054	0.486079	0.322605	0.231655	0.155851	0.166618		0.999823	0.926269	0.812328	0.632775	0.524496	0.337261	0.220259	0.133091	0.113413		0.999823	0.772278	0.771956	0.516428	0.385065	0.273493	0.170395	0.119214	0.0794437	0.0519495	50.5906	-0.0920141	0.203105	0.89999	49.0011	-0.0648342	0.125789	0.989795	49.7977
O94913	0.999823	1.16842	1.03184	0.823655	0.760494	0.567148	0.205506	0.0788374	0.0789528		0.999823	1.17259	0.643764	0.613125	0.459812	0.235331	0.19192	0.117472	0.244555		0.999823	1.12157	1.22625	0.766608	0.76412	0.313576	0.150974	0.133019	0.0385781		0.999823	0.989044	0.423452	0.679156	0.780933	0.436673			0.43161		52.9604	-0.0949455	0	0.963473	48.1856	-0.0791882	0.163907	0.911287	51.6267
O94915	0.999823	0.916562	0.969217	0.975174	0.783986	0.664314	0.311046	0.259712	0.226375	0.178232	0.999823	0.884198	0.947369	0.877101	0.784891	0.496189	0.236382	0.154934	0.21555	0.363501	0.999823	0.97611	1.0128	0.916716	0.687937	0.620335	0.277559	0.167089	0.0608627		0.999823	0.756176	1.07041	0.908594	0.760552	0.512544	0.188841	0.06546	0.0755361	0.207344	54.1237	-0.0877251	0.177867	0.982106	52.5486	-0.110162	0.228939	0.947739	53.4398
O94919	0.999823	1.02435	1.05575	1.04391	0.894362	0.775745	0.657405	0.523518	0.33316	0.227497	0.999823	1.17553	1.01429	1.01854	0.946503	0.817542	0.749686	0.608173	0.391445	0.922533	0.999823	1.03654	1.01794	1.03112	1.01163	0.774688	0.642211	0.547942	0.312463	0.340784	0.999823	1.09528	1.11398	1.09711	0.953544	0.85341	0.690964	0.5918	0.450617	0.337599	58.9889	-0.0550072	0.129763	0.984549		-0.054431	0.648475	0.624314	58.7199
O94925	0.999823	1.04808	0.958391	0.684427	0.491831	0.294251	0.176438	0.124529	0.100869	0.0225688	0.999823	0.961625	0.860591	0.59445	0.365718	0.214551	0.127746	0.0734423	0.0759085	0.111044	0.999823	0.998439	0.825674	0.598951	0.405327	0.213922	0.0858229	0.0770009	0.0543464		0.999823	0.915075	0.832242	0.566584	0.417717	0.197338	0.11082	0.0819536	0.0538059	0.1003	49.8723	-0.0850672	0.0585048	0.990889	48.2198	-0.0923225	0.0772399	0.998081	48.4445
O94927	0.999823	1.23848	1.03347	0.881577	0.337319	0.402037	0.240225	0.260012	0.278562	0.698978	0.999823	0.740851	0.799097	0.493222	0.273766	0.286408	0.168284		0.125366		0.999823	1.01088	0.834021	0.73571	0.766603	0.463901	0.423142	0.282745	0.267376		0.999823	0.858202	0.76535	1.02355	0.406736	0.296364	0.432972	0.351914			47.5307	-0.833573	0.369522	0.840277	47.0145	-0.0644844	0.0901229	0.955811	53.4835
O94953											0.999823	0.584253	1.2237	0.963685	0.420118	0.202447				1.4635	0.999823	1.00549	0.87852	0.912198	0.773954	0.610003	0.161433	0.248584																		-0.312898	0.809617	0.0253156	53.2265
O94966																															0.999823	1.0917	0.798015	0.680681	0.382151	0.203623	0.106396	0.117438	0.000939715
O94967	0.999823	0.941348	0.897827		0.503866																																				50.0757	-0.0754663	0	0.995522
O94972	0.999823	0.881972	0.929467	0.903145	0.91409	0.532345	0.357069	0.081534	0.0585576												0.999823	0.907021	0.969898	0.965218	0.984761	0.785195	0.372036	0.0664842	0.0400107		0.999823	1.0553	1.15795	1.04384	1.02818	0.810095	0.443027	0.0842385	0.0981592		53.8561	-0.101819	0	0.97011					55.0522
O94973	0.999823	1.00867	1.02772	0.981727	0.760963	0.507917	0.21126	0.149107	0.130605	0.0974591	0.999823	1.06096	1.02022	0.883809	0.675997	0.341459	0.167741	0.103874	0.046718		0.999823	0.991282	0.961211	0.888455	0.673301	0.409828	0.183106	0.0898207	0.0760247	0.0693195	0.999823	1.03471	0.88601	0.921369	0.773895	0.433027	0.208945	0.181237	0.139217	0.153511	52.7789	-0.113015	0.102996	0.996596	51.5189	-0.111729	0.0501993	0.995533	51.81
O94979	0.999823	0.924191	0.779822	0.506365	0.258398	0.183058	0.0900139	0.057439	0.0509191		0.999823	0.963172	0.907005	0.606742	0.353345	0.215112	0.134464	0.107847	0.13049	0.197272	0.999823	0.977511	0.882051	0.530534	0.271514	0.175295	0.126199	0.0658151	0.0595403	0.0306073	0.999823	1.10016	0.897994	0.57379	0.331761	0.219627	0.140615	0.118169	0.138218	0.102468	47.09	-0.0921785	0.0435956	0.99854	48.1496	-0.109586	0.138585	0.994424	47.5434
O94992	0.999823	1.16256	0.955382	0.887924	0.739598	0.530404	0.422882	0.341314	0.499291	0.80179	0.999823	1.02094	0.964366	0.85848	0.722643	0.537659	0.348181	0.395645	0.345625	1.28572	0.999823	1.12142	1.0866	1.02402	0.775529	0.570502	0.532207	0.385438	0.436407	0.923035	0.999823	0.92552	1.03131	0.765631	0.580412	0.480663	0.353838	0.305926	0.568431	0.746283		-0.0854591	0.513425	0.772348		-0.0773838	0.58676	0.335077
O95067	0.999823	2.03641	1.04747	1.15008	1.10893						0.999823	1.15838	0.844135	0.341684	0.60429	0.820069		0.375733	0.48523																							0.548146	1.33572	0.120317		-0.672266	0.525401	0.718066
O95071	0.999823	1.18364	0.934495	0.710557	0.594572	0.50396	0.510581	0.281155	0.319871	0.641738	0.999823	0.815878	0.63427	0.55273	0.433365	0.347299	0.247621	0.239769	0.152731	0.584442	0.999823	0.905079	0.748582	0.79615	0.592454	0.472891	0.307256	0.214543	0.19421	0.202346	0.999823	0.862956	0.861537	0.618032	0.537582	0.417918	0.247187	0.225114	0.255455	0.487843	51.7564	-0.0768913	0.444286	0.837292	47.0214	-0.0616093	0.30475	0.816622	51.7254
O95084											0.999823	0.924058	0.883253	0.901429	0.803323	0.219342	0.098718	0.054455																											51.4492	-0.215083	0.0622071	0.976417
O95104	0.999823	1.05472	0.86864	0.624764	0.308098	0.250664	0.180327	0.142735	0.116955	0.0937829	0.999823	0.989749	0.918426	0.540461	0.23372	0.19342	0.144484	0.139661	0.066999		0.999823	1.01425	0.931943	0.652736	0.289318	0.160585	0.113902	0.11852	0.039286	0.128289	0.999823	0.963268	0.880463	0.616309	0.267637	0.179811	0.15945	0.137372	0.0795203	0.147529	48.1501	-0.10633	0.128755	0.991367	47.3542	-0.145711	0.126443	0.995151	48.1397
O95139	0.999823	0.953007	0.930975	0.899221	0.880225	0.916864	0.513571	0.381459	0.433259	0.718096	0.999823	1.19563	1.08379	0.99299	1.06252	0.788115	0.666083	0.595064	0.684819	1.85002	0.999823	1.13891	1.10922	1.09714	1.0118	0.791305	0.65607	0.557957	0.423209	0.809104	0.999823	1.00307	0.93665	0.865797	0.908126	0.70562	0.491681	0.374965	0.372913	0.755295		-0.258389	0.51036	0.803654		0.152412	1.5	0.455392
O95140	0.999823	0.356426	0.225472	0.911111	0.473066		0.0769305		0.0506363	0.399443											0.999823	1.18148	0.911166	0.747194	0.480407	0.232793			0.0151016	0.440791	0.999823	0.618212	0.868027	0.920929	0.461299	0.140997	0.0932625			0.432138	44.5906	-0.0391569	0.16842	0.362829					49.3891
O95149											0.999823	1.74428	1.18433	1.6887	1.20317	0.59403	0.310311	0.27877	0.403798	1.40422	0.999823	1.01158	1.01148	0.875568	0.792356	0.527246	0.309897	0.169555	0.102659																	-0.484129	0.597919	0.289092	53.369
O95155	0.999823	1.34871	1.20568	1.35359	0.418392	0.493886			0.121478		0.999823	1.094	1.29972	0.716075	0.534732	0.571166					0.999823	1.27827	0.99822	1.02084	0.870065	0.473361	0.212648				0.999823	0.896854	0.762624	0.727717	0.492091	0.217248	0.22188	0.0659591	0.16842		49.8588	-0.871235	0.307681	0.760369		-0.595842	0.552949	0.791796	52.8001
O95163	0.999823	1.04234	0.914817	1.09523	1.01484	0.749142	0.300544	0.167637	0.204222	0.246391	0.999823	1.04585	1.0334	0.9653	0.822616	0.644417	0.36971	0.171463	0.196181	0.483665	0.999823	0.963873	0.919487	0.807443	0.765438	0.57797	0.338801	0.116762	0.118733	0.0789621	0.999823	0.88904	0.876107	0.769912	0.74071	0.558594	0.319418	0.104654	0.114516	0.116173	54.3032	-0.203221	0.207589	0.983741	53.9787	-0.105984	0.281265	0.930761	53.3995
O95166	0.999823	0.922601	1.00688	1.03282	0.901574	0.599268	0.432825	0.260465	0.0400724	0.0070909	0.999823	0.8963	0.970108	0.931193	0.910274	0.708754	0.431641	0.260018	0.0377661	0.0132935											0.999823	1.01967	0.978676	0.996551	0.906323	0.675145	0.425132	0.26503	0.0644107	0.00954477	54.9597	-0.088493	0	0.985535	55.3515	-0.0914693	0	0.988205
O95167	0.999823	1.00059	0.994173	1.33747	1.29503	0.635715	0.622259	0.458067	0.72054	1.06097	0.999823	0.906498	0.800538	0.806692	0.756973	0.915226	0.334635	0.350541	0.971597	1.28186	0.999823	0.983986	0.883616	1.09452	1.00174	0.803041	0.537897	0.516535	0.438144	0.767128												-0.170523	0.697714	0.476357		-0.0415792	0.771913	0.0734718
O95168	0.999823	1.04995	1.09355	1.00364	0.935395	0.736641	0.383467	0.152591	0.0820965		0.999823	0.985185	0.941132	0.844798	0.867778	0.633535	0.274626	0.103363	0.149348		0.999823	0.848829	0.999727	0.857276	0.91424	0.621319	0.338288	0.166493	0.0865918		0.999823	1.00827	1.0736	0.954079	0.996706	0.660835	0.384739	0.16053	0.233881	0.206454	54.9613	-0.126043	0.0581133	0.99098	53.8164	-0.109835	0.0778561	0.974794	54.2754
O95169											0.999823	0.94685	1.10996	0.757533	0.77103	0.732982					0.999823	1.12041	1.0466	1.02869	1.00636	0.77346	0.589308	0.482517	0.52708	0.656294	0.999823	1.047	1.1376	1.10381	1.15002	0.754414	0.459799	0.580243	1.07215	1.76669						-0.334868	0.752001	0.869612
O95177
O95180																					0.999823	1.00509	0.970912	1.04986	0.859783	0.71636	0.701891	0.653832	0.812358	1.53371
O95182	0.999823	0.71589	1.1858	0.946099	0.559403	0.529516	0.29311	0.116765	0.0910346	0.461502	0.999823	1.08463	0.922732	0.925955	0.785396	0.371477	0.237512	0.168204	0.0587297	1.03291	0.999823	1.40442	1.11702	0.995333	0.973302	0.565863	0.421431	0.529485	0.0462149	0.525222	0.999823	0.893715	1.0372	1.0068	0.779447	0.38754	0.159946	0.154513	0.178394	0.904503	51.7316	-0.100023	0.237404	0.807946	51.1755	-0.270832	0.372164	0.578753	53.5979
O95183	0.999823	0.677217	0.651398	0.502927	0.442368	0.250851	0.237051	0.342489	0.237505	0.617295											0.999823	0.896376	0.903162	0.641695	0.597841	0.582293	0.283883	0.424338	0.447228	0.73332											45.9752	-0.0611235	0.342699	0.755309					55.7405
O95197	0.999823	0.908491	0.875366	0.920399	0.885449	0.904105	0.720341	0.582749	0.781608	1.30635	0.999823	1.00595	1.00836	1.03855	1.00314	0.835267	0.752139	0.595338	0.867639	2.3905	0.999823	1.04643	1.04833	1.12786	0.9014	0.881888	0.796293	0.652614	0.630298	1.13769	0.999823	1.0505	0.891307	0.995392	0.918738	0.817095	0.757108	0.599913	0.915902	1.35538		-0.0289438	0.871125	0.0465575		0.207026	1.5	0.499295
O95202	0.999823	0.978414	0.958657	0.951813	0.84602	0.604007	0.225393	0.141325	0.0697518	0.0195667	0.999823	0.986014	0.97601	0.981316	0.891913	0.576703	0.258242	0.168893	0.059482		0.999823	1.00343	1.01767	0.979723	0.871488	0.541486	0.222037	0.118909	0.0773251	0.00781623	0.999823	0.992669	1.01986	1.01231	0.889043	0.561666	0.25077	0.162343	0.0741325	0.027351	53.6301	-0.114542	0.0318942	0.995912	53.6795	-0.122676	0.0722593	0.997621	53.3634
O95208	0.999823	1.14422	0.989357	0.926525	0.977053	0.783508	0.524131	0.42825	0.519487	0.773107	0.999823	0.89869	0.828313	0.893924	0.738386	0.622276	0.400811	0.296294	0.384199		0.999823	1.29394	0.932063	1.2695	1.18456	0.880168	0.694254	0.434175	0.523968	0.700866	0.999823	1.26438	1.15508	0.955058	0.836013	0.981177	0.851749	0.602321	0.206636			-0.51738	0.561244	0.827101	54.8526	-0.0456169	0.21734	0.931919
O95218	0.999823	0.941542	0.846586	0.886606	0.859909	0.888977	0.721437	0.644094	0.855871	1.55333	0.999823	0.915847	0.961277	0.939651	0.916768	0.905127	0.804558	0.758598	0.90706	2.77758	0.999823	1.04286	1.11229	1.0284	0.944422	0.901755	0.820609	0.736875	0.823737	1.53199	0.999823	1.0452	1.01635	1.06546	0.991293	0.902731	0.787789	0.759779	0.972646	2.18483		0.2572	1.5	0.438308		0.187109	1.5	0.438186
O95229	0.999823	1.05592	0.800489	0.687989					0.266922		0.999823	0.898826	0.86775	0.637968	0.647839	0.577552	0.376631	0.273078	0.696731																						49.464	-0.0732956	0.261844	0.96721	54.784	-0.0482551	0.462129	0.735721
O95232	0.999823	1.02936	0.997562	0.950163	0.711641	0.409236	0.250782	0.128656	0.145181	0.0197066	0.999823	1.00087	0.976548	0.865114	0.743197	0.396238	0.23308	0.144381	0.110627	0.0315578	0.999823	0.908098	0.83597	0.869319	0.576977	0.350836	0.200551	0.116356	0.0677477	0.0428789	0.999823	0.86498	0.854646	0.772666	0.654084	0.42908	0.210899	0.118981	0.129516	0.0334412	52.2556	-0.101256	0.0747213	0.993522	52.2011	-0.092743	0.0546807	0.995804	51.0663
O95235	0.999823	0.960547	1.06709	0.871071	0.707993	0.297146	0.629449	0.651973	0.338059	0.998795	0.999823	1.06168	0.845519	0.774261	0.729429	0.275356	0.486915	0.345687	0.440327	1.76381																						-0.101841	0.592298	0.509528		-0.0643042	0.677606	0.108535
O95239	0.999823	1.19847	0.854733	0.608957	0.52615	0.444895	0.305982	0.293004	0.229342		0.999823	0.868036	0.903451	0.642097	0.494135	0.412754	0.329694	0.361553	0.403938	0.63577	0.999823	0.887242	0.683677	0.500201	0.416292	0.308064	0.209451	0.198028	0.143312		0.999823	0.405103	0.773773	0.628587	0.534452	0.347659	0.26027	0.344063	0.0172194	0.600256	49.9106	-0.0716708	0.269616	0.925263	49.6102	-0.0846443	0.42607	0.864351	47.5905
O95243	0.999823	0.930917	0.635472	0.495542	0.487608	0.388875	0.406078	0.193043	0.0737285	0.807043																															46.6584	-0.0835558	0.383461	0.612516
O95248	0.999823	1.28352	0.843202	0.730945	0.700403	0.411651	0.251529	0.33525	0.486556	0.839633											0.999823	1.02221	1.16483	1.22458	0.895792	0.341745	0.389481	0.223828	0.10853												53.2876	-0.0749038	0.476694	0.65072					52.0614
O95249	0.999823	1.33733	1.32765	1.07686	0.759707	0.454992	0.451617	0.343767	0.28646	0.138504	0.999823	0.798249	0.813831	0.630264	0.735363	0.567278	0.36866	0.269505	0.115034	0.294812	0.999823	1.07451	0.95767	1.0462	0.787923	0.733018	0.517767	0.288086	0.228282	0.166601	0.999823	0.76463	0.926638	0.842446	0.841383	0.557236	0.546415	0.250477	0.0829888	0.460376	52.9666	-0.107642	0.274387	0.844324	52.9106	-0.0362865	0	0.902713	55.8968
O95251	0.999823	1.01444	1.05045	0.798971	0.586014	0.367287	0.32841	0.0637467	0.225383	0.18511	0.999823	0.930627	0.807477	0.759355	0.574235	0.472349	0.391396	0.430841	0.654912	0.743784	0.999823	0.9225	0.670599	0.555909	0.442863	0.184244	0.0474204	0.0773339	0.0856758	0.13131	0.999823	1.01056	0.907035	0.603225	0.569664	0.338279	0.176611	0.086094	0.098767		51.0566	-0.0908182	0.169397	0.970676		-0.0565342	0.539494	0.728292	47.5364
O95260											0.999823	2.54215	1.89834	1.97777	1.13503	1.09414	0.509347	0.573505	0.550405	2.71162	0.999823	1.00144	1.06892	0.775008	1.12958	0.513492	0.377379	0.283079	0.555523	0.88096	0.999823	1.05031	1.03733	0.750774	0.560602	0.279599	0.152372	0.23728	0.0657631	0.51344						0.724803	1.44359	0.0289173
O95274	0.999823	1.01586	0.94893	0.989102	0.835396	0.94242	0.590997	0.49451	0.00771097																																57.69	-0.0987576	0	0.935853
O95292	0.999823	0.916333	0.877223	0.887827	0.741048	0.563405	0.288735	0.18432	0.0907939		0.999823	1.03992	1.05318	1.04854	0.759578	0.571142	0.357337	0.261204	0.0752879		0.999823	0.892935	0.982103	0.848706	0.638575	0.421275	0.250227	0.141065	0.0971204	0.0118839	0.999823	0.844541	0.951676	0.953235	0.741574	0.369534	0.242447	0.176284	0.0742848		53.3003	-0.0708357	0	0.983978	54.0254	-0.085463	0.0711851	0.977904	51.9783
O95295	0.999823	0.989559	0.784737	0.886356	0.792266	0.727996	0.554627	0.358227	0.190534	0.333118	0.999823	1.08481	1.18244	1.05595	0.912086	0.892005	0.715139	0.470539	0.254665	0.160697	0.999823	1.08349	1.11713	0.997444	0.909205	0.773635	0.616831	0.458444	0.222387	0.286906	0.999823	1.11219	1.02503	1.01958	0.911541	0.694069	0.588846	0.450129	0.178349	0.27872	56.6443	-0.0430282	0.104929	0.922343	58.6617	-0.0799998	0.109524	0.958783	57.6041
O95297																					0.999823	1.06372	0.932111	0.855074	0.669769	0.518757	0.331801	0.218507	0.198429	0.385941																			52.4634
O95299	0.999823	1.28648	1.2531	0.75416	0.581794	0.348837	0.0766703	0.128685	0.0908549	0.134351	0.999823	1.09065	1.04928	0.812684	0.416066	0.191612	0.0869062		0.0770952		0.999823	1.00683	0.959334	0.760902	0.564688	0.279376	0.146153	0.170095	0.137868	0.140012	0.999823	1.01977	1.06191	0.881396	0.552187	0.327436	0.201747	0.125989	0.0967725	0.0395123	50.6653	-0.118002	0.100035	0.912062	49.4413	-0.149818	0.0825766	0.989402	50.2271
O95319	0.999823	0.994209	0.984629	0.8649	0.634762	0.321373	0.229465	0.140164	0.0657299	0.0100009	0.999823	1.01898	0.930504	0.84895	0.564197	0.278779	0.166235	0.103512	0.0142276	0.0601755	0.999823	0.945437	0.886984	0.816658	0.65033	0.296274	0.168021	0.0771041	0.019243		0.999823	1.09812	1.04936	0.875396	0.680327	0.360151	0.156864	0.0839657	0.0448905	0.0282522	51.4156	-0.091965	0.0387822	0.995664	50.6567	-0.101061	0.0402658	0.997021	51.0229
O95336	0.999823	0.949012	1.04404	0.920862	0.859033	0.773944	0.634492	0.480323	0.250764	0.108935	0.999823	0.981473	1.04254	0.990403	0.923859	0.795097	0.660726	0.548411	0.306127	0.0419039	0.999823	1.03119	1.15872	0.985334	1.00609	0.842086	0.688279	0.558217	0.31313	0.0216376	0.999823	1.01712	1.12359	1.06083	0.992826	0.860765	0.713857	0.575411	0.306581	0.0169115	58.0561	-0.0582475	0	0.988442	58.8307	-0.0651861	0	0.981288	59.2205
O95347	0.999823	1.22638	1.05355	0.740991	0.392572	0.251735	0.168057	0.114936	0.077499	0.0360309	0.999823	0.935751	0.819434	0.599278	0.315984	0.189851	0.140866	0.10677	0.0874885	0.04192	0.999823	0.931062	0.739011	0.566068	0.276514	0.15569	0.105828	0.0738107	0.0461066	0.0138031	0.999823	0.799039	0.83196	0.623964	0.326951	0.195806	0.130777	0.0978368	0.103925	0.0550119	49.3	-0.125806	0.0964308	0.960563	47.9139	-0.0889869	0.0650715	0.998051	47.3204
O95352											0.999823	0.95908	0.836652	0.83763	0.882766	0.700711	0.421122	0.1556	0.0669009	0.943436	0.999823	0.833663	0.743295	0.965955	0.688363	0.217518	0.21772		0.0880766		0.999823	1.06904	0.903032	0.860663	0.726073	0.273354			0.0977361						54.7201	-0.114527	0.387336	0.501002	50.9918
O95372	0.999823	0.978121	0.926083	0.924122	0.853674	0.632641	0.296558	0.0889859	0.0122416	0.0174457	0.999823	1.04202	0.928134	0.948361	0.847868	0.625264	0.298266	0.0963957	0.0565586	0.0287212	0.999823	0.932101	0.967869	0.890725	0.86005	0.655126	0.305367	0.0816953	0.0257199	0.0297184	0.999823	1.01078	1.02396	0.995046	0.847824	0.677786	0.362796	0.103885	0.0535722	0.0480114	53.9593	-0.111319	0	0.994055	53.9429	-0.10827	0.010638	0.994666	54.0859
O95373	0.999823	1.00827	0.947459	0.898316	0.662736	0.475302	0.258491	0.141006	0.0599286	0.0425226	0.999823	1.03916	1.05445	0.999838	0.803367	0.507926	0.28429	0.175353	0.0955267	0.0939177	0.999823	0.988726	1.02214	0.916996	0.773238	0.51875	0.313846	0.19662	0.124237	0.0493962	0.999823	1.0469	0.989089	0.906966	0.721063	0.494927	0.319735	0.160344	0.13156	0.113772	52.4407	-0.0801785	0.0120045	0.998325	53.2062	-0.107213	0.0960929	0.994722	53.393
O95376											0.999823	0.914254	1.00419	0.704605	0.596671	0.37864	0.151235		0.152725	0.875255	0.999823	0.931366	0.875228	0.680883	0.617531	0.290278	0.163447	0.0697678	0.0625928		0.999823	1.05374	1.10084	0.95661	0.643256	0.348903	0.262686	0.0702785	0.0694931						50.1843	-0.0965263	0.395897	0.604415	50.2581
O95379	0.999823	0.938399	0.922904	0.893167	0.724105	0.458396	0.232149	0.110944	0.07545	0.0103298	0.999823	1.08123	1.16906	1.04765	0.870103	0.465783	0.221223	0.107972	0.0324945		0.999823	1.07051	1.09354	1.03852	0.843135	0.508826	0.236139	0.116148	0.0260748		0.999823	0.99541	0.977851	0.929074	0.746643	0.522947	0.284786	0.192226	0.134808	0.335388	52.4759	-0.0857911	0	0.995499	52.9438	-0.145692	0.063939	0.974026	53.2019
O95394																					0.999823	1.0614	0.902224	0.650293	0.911566	0.362405	0.0561722		0.0217892		0.999823	0.886072	0.8496	0.875876	0.958066	0.657659	0.275883		0.363901	1.11377									52.2344
O95396	0.999823	1.16938	0.995324	0.906378	0.59974	0.745697			1.10732																																	-0.242637	0.817587	0.315477
O95400	0.999823	1.52252	0.988639	0.853866	0.506876	0.481335	0.445303	0.254368	0.382362	0.772656	0.999823	0.989266	0.754056	0.534212	0.403721	0.321435	0.308886	0.21853	0.211226	0.718912	0.999823	1.04372	0.761654	0.625901	0.418562	0.570833	0.360236	0.288873	0.300272	0.407135	0.999823	1.02229	0.946987	0.647638	0.493596	0.485008	0.374929	0.248975	0.247039	0.244147	50.1933	-0.158963	0.466709	0.683074	47.1508	-0.0994626	0.357264	0.782918	49.3347
O95425											0.999823		1.29123	1.60227			1.17495																														1.5	1.53123e-08
O95429	0.999823	1.41174	1.00018	1.48003	1.00009	0.441117	0.349758	0.181265	0.346439	1.51879	0.999823	1.04334	0.703088	0.518702		0.978013					0.999823	1.05731	0.947732	0.891441	0.789936	0.78058	0.358129	0.12852	0.171584	0.474756	0.999823	1.17151	0.788214	1.08934	0.573234	0.857337			0.238737			-0.529566	0.567471	0.330685		-0.392453	0.733255	0.476098	54.6417
O95433	0.999823	0.932615	0.92401	0.856445	0.553468	0.269875	0.160916	0.100688	0.0388368	0.00821824	0.999823	1.02224	1.03231	0.935568	0.624571	0.264781	0.175271	0.107644	0.0223778	0.00896188	0.999823	1.00386	1.01052	0.915827	0.600463	0.235923	0.153254	0.0990153	0.028647	0.00766869	0.999823	0.959649	0.909245	0.841519	0.524129	0.213107	0.139773	0.086295	0.047123	0.0188462	50.6108	-0.0976083	0.0227831	0.994976	51.0826	-0.127453	0.0463717	0.993897	50.8016
O95453	0.999823	1.02804	1.0073	0.779323	0.477123	0.324199	0.173314	0.14134	0.159521		0.999823	0.948772	0.962801	0.915582	0.619742	0.408859	0.164665	0.149385	0.0553057		0.999823	1.07722	0.926598	0.787908	0.597263	0.423182	0.281358	0.129603	0.0897626		0.999823	1.03646	0.915334	0.700254	0.406499	0.295785	0.217243	0.139282	0.119688	0.051972	49.9667	-0.105681	0.146529	0.993701	51.6259	-0.0960796	0.0525259	0.993208	51.6465
O95456	0.999823	0.940408	0.983248	0.958509	0.892319	0.849153	0.745569	0.461653	0.121159	0.0338742	0.999823	1.06877	1.1298	1.11057	1.08542	1.02049	0.841203	0.567863	0.161205	0.0551278	0.999823	1.0167	1.05998	1.0629	1.0479	0.961693	0.660349	0.451903	0.149682	0.0382447	0.999823	1.06861	1.00595	0.988902	0.920483	0.891532	0.689499	0.42264	0.144279	0.0274584	58.2952	-0.093798	0	0.984507	59.4518	-0.128862	0.0284927	0.969693	58.222
O95466	0.999823	0.97976	0.677007	0.526219	0.358661	0.231768	0.179658	0.164697	0.179051	0.0772639	0.999823	0.939012	0.62785	0.33678	0.243562	0.154332	0.122348	0.0886322	0.0563965	0.0374625	0.999823	0.927233	0.618384	0.401751	0.296423	0.20161	0.148949	0.114099	0.052496	0.0544417	0.999823	0.923154	0.618697	0.452953	0.325141	0.220062	0.169023	0.116953	0.0822357	0.0473294	47.281	-0.0753909	0.125422	0.985523	45.535	-0.0999999	0.077009	0.991377	46.0915
O95470	0.999823	1.7249	1.51804	1.73248	1.38203	0.893338	0.351666	0.12252	0.2476		0.999823	1.08655	0.867002	0.875012	0.588467	0.418054	0.14013	0.129553	0.408063		0.999823	1.05073	1.3881	1.20871	0.892513	1.01245	0.736231	0.3924	0.480113		0.999823	1.53973	2.03997	1.379	0.555826	0.702676			0.342984		55.1404	-0.244559	0.186246	0.541614	50.9313	-0.102867	0.227022	0.920121	56.4943
O95475	0.999823	1.20144	1.01191	0.761982	0.562003	0.463228	0.259312	0.218488	0.470577		0.999823	1.10979	1.04746	1.08269	0.839313	0.523473	0.692221	0.644182	0.563545	1.67006	0.999823	0.791192	0.949042	0.465913	0.633849	0.271008	0.174157	0.146888			0.999823	0.901953	0.869142	0.675969	0.491952	0.507389	0.257795	0.0987105	0.102202	0.407953	50.658	-0.0935592	0.329103	0.905207		-0.228521	0.818697	0.114132	49.4211
O95476																					0.999823		1.42721	1.34936					0.802533																				64.5002
O95478	0.999823	1.22584	0.766228	0.914488	0.653789	0.508865	0.442683	0.370789	0.193692		0.999823	0.981026	1.10367	0.928425	0.58371	0.448952	0.386575	0.214943	0.16256		0.999823	0.869003	1.27933	1.30502	1.09622	0.666157	0.744525	0.333508	0.788287												53.8545	-0.0525585	0.155027	0.880948	52.0632	-0.0857186	0.197296	0.963586
O95479	0.999823	0.973381	1.11094	0.73311	0.692847	0.51531	0.237231	0.226935	0.393413	0.416644	0.999823	0.847364	0.558733	0.525054	0.853195	0.340812	0.396889	0.165778	0.34287		0.999823	0.999511	0.708685	0.885185	0.93908	0.564005			0.126035		0.999823	1.52766	1.55162	1.56018	0.776964	0.382189			0.194305		51.9572	-0.0808666	0.320718	0.907107	50.9283	-0.0335275	0.0809251	0.700151	54.8466
O95486	0.999823	1.82051	1.3379	1.35165	0.587408						0.999823	1.26968	0.851662	0.700889	0.511227	0.321545	0.257508	0.176196	0.201157	0.249416	0.999823	1.18326	1.09	0.822571	0.427755	0.176504	0.105241	0.178159	0.113048		0.999823	0.985812	1.06948	0.948587	0.661519	0.497891	0.415694	0.146001	0.447625		50.0707	-1.24832	0	-0.0839719	49.703	-0.0885501	0.208546	0.930436	49.4225
O95487	0.999823	1.11111	0.847595	0.572127	0.475471	0.225091	0.126047	0.0568438	0.158469	0.172185	0.999823	1.06871	0.806415	0.535931	0.256566	0.177232	0.115749	0.0510001	0.206027		0.999823	1.13472	0.859413	0.629059	0.509281	0.293491	0.148942	0.0907318	0.169665		0.999823	1.00973	0.904127	0.615258	0.419241	0.23914	0.153993	0.122092	0.136731		48.5607	-0.0922155	0.117075	0.967036	47.1892	-0.121248	0.12395	0.981207	49.3656
O95551											0.999823	0.998839	0.71397	0.910382	0.568275	0.541344	0.404388	0.370698	0.882862		0.999823	1.31286	1.06492	0.596656							0.999823	0.611697	0.591137	0.677036	0.404729	0.19836	0.151395	0.144459	0.299523	0.347959						-0.0473572	0.542924	0.530636	47.0736
O95562	0.999823	1.14613	1.02398	1.24616	0.955881	1.02164	0.995961	0.853796	0.946917	1.97756	0.999823	1.09616	0.932107	1.0175	0.870122	0.864866	0.781949	0.712118	0.715942	1.64062	0.999823	1.14327	0.946507	1.09161	0.959365	0.886661	0.823001	0.65288	0.677336	1.30587	0.999823	0.971856	0.835169	0.651555	0.615726	0.595895	0.435153	0.470682	0.405661	0.961712		0.228097	1.5	0.626296		0.146246	1.5	0.514253
O95563	0.999823	0.949204	1.20207	0.899089	0.933878	1.0235	0.768689	0.49476	0.546467		0.999823	1.04693	0.995365	0.927346	0.971039	0.886544	0.652855	0.563482	0.523813	0.117562	0.999823	1.20871	1.16833	1.08714	1.03254	0.913915	0.90546	0.589201	0.535688	0.788439	0.999823	0.795775	0.902775	0.888922	0.813813	0.655828	0.506691	0.479036	0.517683	0.199267		-0.534915	0.520613	0.856669	60.5142	-0.0530024	0	0.941151
O95571	0.999823	0.998042	0.944671	0.855663	0.855003	0.611225	0.489331	0.384646	0.350786	0.242267	0.999823	1.00339	0.929058	1.00376	0.946104	0.585144	0.419722	0.290139	0.466716	0.116134	0.999823	0.898453	0.939756	0.888805	0.879281	0.794639	0.623155	0.600601	0.358529	0.33848	0.999823	0.946131	0.984595	0.898069	0.727091	0.660145	0.580342	0.399754	0.433908	0.331185	55.9951	-0.0502424	0.215345	0.986595	54.1682	-0.115141	0.290972	0.931858	60.5458
O95573	0.999823	0.968006	0.896119	0.766637	0.429548	0.272254	0.208036	0.130705	0.047604	0.0556459	0.999823	0.914581	0.95515	0.765203	0.438074	0.258166	0.208711	0.169256	0.0748007		0.999823	0.991558	0.89034	0.689131	0.314312	0.147212	0.115554	0.0697139	0.0800222		0.999823	0.965797	0.969394	0.703022	0.378159	0.220014	0.174725	0.113123	0.084198	0.0624081	49.728	-0.0847966	0.0580698	0.994374	49.6037	-0.0986979	0.118457	0.989764	48.3797
O95602																					0.999823	1.24118	0.936961	0.6604	0.711175	0.161393	0.227654		0.0469129		0.999823	2.09262	1.52577	2.4743	1.13109				0.613331										50.519
O95613											0.999823	0.825023	0.743484	0.96614	0.621615	0.279425	0.449749		0.416496	2.61172																										0.101553	1.5	0.244334
O95619											0.999823	1.06783	0.817887	0.726464	0.580997	0.356986	0.167013		0.0136116												0.999823	1.32194	1.16732	0.759985	1.04715	0.677995	0.142546								50.5415	-0.073652	0	0.979288
O95625											0.999823	1.31273	0.516337	0.796744	0.544934	0.452978	0.544249	0.446441													0.999823	0.436492		0.623041	0.459218	0.345896	0.319446									-0.659249	0.55025	0.736018
O95630	0.999823	0.957627	1.08069	0.691769	0.419565	0.479705	0.294742	0.166132			0.999823	0.800882	0.842481	0.648875	0.500575	0.331045	0.250111	0.154815	0.122821		0.999823	0.830243	0.83205	0.486533	0.531297	0.377539	0.32905	0.158023	0.1153		0.999823	0.797007	0.890626	0.615605	0.52367	0.521742	0.317174	0.273265	0.14048		49.4389	-0.10479	0.275724	0.928942	49.7706	-0.0523114	0	0.983282	49.6097
O95639																					0.999823	1.26913	0.899346	0.623609					0.437025		0.999823	0.752668	0.753273																48.6098
O95671	0.999823	1.07446	1.12884	0.925494	0.513716	0.25165	0.131444	0.0816895	0.100273	0.0544747	0.999823	1.0107	1.01315	0.842441	0.410447	0.240073	0.107949	0.0876169	0.102686	0.135997	0.999823	1.02991	0.936191	0.900255	0.630863	0.321465	0.181974	0.230325	0.170003	0.315187	0.999823	1.0149	1.10057	0.935417	0.546481	0.269989	0.152639	0.0808449	0.131163	0.0752459	50.3121	-0.153723	0.0901943	0.984136	49.519	-0.147579	0.11224	0.995923	50.9167
O95674	0.999823	0.899823	1.05704	1.14786	1.00226	0.972368	0.728129	0.599925	0.407103	0.179953	0.999823	0.965623	1.13483	1.05494	1.04955	0.866367	0.767792	0.701022	0.615439	0.398704	0.999823	0.943593	1.00648	1.15597	0.889774	0.711062	0.645904	0.50016	0.39585	0.206538	0.999823	1.02261	1.03962	1.02239	0.863365	0.751383	0.624051	0.516891	0.530227	0.34302	60.5712	-0.0688609	0.0883159	0.945047	64.4852	-0.0412979	0.277966	0.910521	58.7624
O95684	0.999823	1.13324	0.971492	1.00167	0.81887	0.527755	0.284364	0.248111	0.222416	0.502904	0.999823	0.999249	0.922636	0.558408	0.562075	0.39752	0.246216	0.200794	0.206738		0.999823	0.970983	0.804026	0.613594	0.421712	0.302422	0.242828	0.140581	0.113502	0.10225	0.999823	1.44735	0.842832	1.30667	0.827373	0.478239	0.384654	0.260291	0.329328		52.9194	-0.128564	0.311099	0.934509	49.9875	-0.0650457	0.170631	0.965794	48.9228
O95696	0.999823	0.662974	0.562439	0.595653	0.180826		0.204372		0.469384		0.999823	1.29828	1.15048	0.819184	1.00474	0.338398	0.457763	0.491861	0.796231		0.999823	1.53304	0.986641	0.878189	0.442	0.291491			0.282479	1.12851	0.999823	0.665252	1.18293	0.426965					0.00391119	1.93159	44.969	-0.0665258	0.309905	0.766431		-0.585331	0.52106	0.705038
O95707	0.999823	1.2648	1.22196	1.17519	0.867711	0.420801	0.496312	0.287312	0.321878	0.662244	0.999823	1.1917	1.2759	1.07754	0.814754	0.931075	0.363064		0.247894	2.4171	0.999823	0.662934	0.718858	0.824007	0.373928	0.401105	0.224043		0.0996108	0.410509	0.999823	0.817253	0.966514	0.999286	0.832684	0.748293	0.395413		0.00872012		50.6578	-0.699609	0.437709	0.817696		0.0621924	1.5	0.21175	49.2253
O95716	0.999823	1.05396	1.00496	1.01415	0.926616	0.79866	0.661929	0.567734	0.411793	0.121995	0.999823	0.98767	0.935345	0.933344	0.831193	0.603422	0.434047	0.385237	0.284123		0.999823	1.04868	0.985829	1.0476	1.04345	0.892213	0.73431	0.568093	0.437723	0.228531	0.999823	1.03174	1.0664	1.05773	1.00408	0.830181	0.666648	0.61025	0.652431	0.84246	59.7164	-0.0546938	0	0.97669	54.9813	-0.0656468	0.263686	0.993023	60.4703
O95721	0.999823	0.946171	0.950458	0.926203	0.802798	0.611775	0.410003	0.455776	0.460868	0.79154	0.999823	0.936335	0.914727	0.873758	0.736563	0.5659	0.512954	0.429628	0.448875	1.02973	0.999823	0.901807	0.935573	0.870278	0.674513	0.564255	0.505462	0.382125	0.409539	0.733187	0.999823	0.979324	0.977824	0.946382	0.756587	0.646785	0.525669	0.422161	0.461792	1.28689		-0.0877277	0.532853	0.784382		-0.0621788	0.597726	0.484665
O95747	0.999823	0.894178	0.760403	0.565225	0.232532	0.148999	0.088164	0.074864	0.0381312	0.0300309	0.999823	0.969697	0.833179	0.62896	0.223541	0.126027	0.0933406	0.0554393	0.0368803	0.0256479	0.999823	0.994527	0.856206	0.663081	0.307937	0.151804	0.112493	0.0827613	0.0647526	0.0124004	0.999823	0.868541	0.76502	0.556205	0.183424	0.101838	0.0723916	0.0456336	0.0253842	0.0157561	47.1505	-0.0905576	0.0283864	0.994815	47.6913	-0.118303	0.0387079	0.995439	48.2446
O95749	0.999823	0.922104	0.896944	0.779076	0.783138	0.551044	0.455024	0.405878	0.0326972		0.999823	0.962368	0.870888	0.76487	0.703537	0.610655	0.483912	0.441718	0.163944	0.303907											0.999823	0.815696	0.956224	0.826707	0.818462	0.673558	0.540607	0.439145	0.0771669		54.439	-0.051084	0	0.938954	55.3942	-0.037494	0.0737928	0.959764
O95757	0.999823	0.930565	0.933209	0.803387	0.513693	0.361426	0.210953	0.151447	0.1338	0.0810944	0.999823	0.972309	0.944927	0.802127	0.487186	0.285108	0.201713	0.183878	0.141216	0.0398591	0.999823	1.09484	1.09394	0.916215	0.637761	0.434673	0.296619	0.239875	0.183516	0.194998	0.999823	1.017	1.0786	0.88037	0.64132	0.378993	0.297459	0.251105	0.195929		50.6302	-0.0793452	0.0886797	0.995411	50.1406	-0.0931544	0.105921	0.992923	51.8841
O95777	0.999823	0.932097	0.989396	0.924263	0.881646	0.869214	0.800854	0.733304	0.752035	1.35188	0.999823	0.972141	0.940419	1.00904	0.922703	0.875496	0.825258	0.779046	0.807478	2.16823	0.999823	1.01428	1.01957	1.01715	1.03813	0.88569	0.803855	0.728463	0.819478	1.27701	0.999823	1.0768	1.11224	0.994351	0.985211	0.891198	0.799416	0.701738	0.789265	1.59497		0.420956	1.5	0.233726		0.147381	1.5	0.560172
O95782	0.999823	1.07996	1.00042	0.904281	0.703344	0.452244	0.219367	0.121238	0.0451227	0.0270582	0.999823	0.959336	0.952675	0.875233	0.697915	0.497997	0.254057	0.134316	0.0790428	0.0208006	0.999823	0.994817	0.963968	0.846103	0.725666	0.47337	0.250354	0.124127	0.0771407		0.999823	1.01748	0.973212	0.899429	0.752906	0.491138	0.269571	0.123161	0.0451578	0.0109624	52.3759	-0.0944897	0.0180941	0.995154	52.64	-0.0789084	0	0.998218	52.5544
O95786											0.999823	0.810561	0.525994	0.36695	0.277979	0.315077	0.173805		0.245725		0.999823	1.26735	1.1167		0.680509																				44.5091	-0.0927328	0.237724	0.983954	50.2447
O95793	0.999823	1.44026	1.2869	1.03529	0.78046	0.531954	0.273881	0.209988	0.143246	0.104293	0.999823	1.11652	0.899705	0.86363	0.746848	0.6086	0.428978	0.324401	0.27452	0.658004	0.999823	0.925232	0.791113	0.818135	0.620031	0.366655	0.282703	0.239045	0.12404	0.0889088	0.999823	0.915648	0.902565	1.02263	0.698239	0.421956	0.297875	0.231261	0.138193	0.0842433	53.2033	-0.113445	0.134523	0.869695	54.6215	-0.064584	0.41173	0.839496	51.557
O95801	0.999823	1.45976	1.11946	1.31093	0.995766	0.587934	0.454932	0.236213	0.355181																						0.999823	1.33573	1.13653	0.800344	0.635475	0.308793	0.291767	0.0780406	0.112511	0.452848	53.7563	-0.17102	0.335072	0.777406
O95816	0.999823	1.12567	1.13944	0.985915	0.957666	0.771145	0.524592	0.344675	0.260959	0.160778	0.999823	1.03049	0.935763	0.831841	0.767424	0.644485	0.384811	0.310303	0.208621	0.137128	0.999823	0.97295	0.848072	0.876835	0.773247	0.649859	0.429817	0.329291	0.262211	0.202464	0.999823	0.860211	0.911777	0.888631	0.867716	0.709522	0.46107	0.35	0.277821	0.103065	56.4168	-0.0864849	0.180158	0.968847	54.7119	-0.0555014	0.0584228	0.990397	55.2849
O95817	0.999823	0.849652	0.852591	0.804016	0.670262	0.611034	0.450549	0.387678	0.402011	0.912806	0.999823	1.01729	0.98254	0.903619	0.796864	0.659731	0.538055	0.506004	0.365603	1.46021	0.999823	1.01618	0.977366	0.893312	0.824986	0.627583	0.504245	0.408391	0.294239	0.711423	0.999823	0.973506	1.01728	0.973044	0.829615	0.647824	0.533682	0.41858	0.398898	1.03105		-0.0393516	0.542234	0.524997		-0.058761	0.709335	0.180585	56.9305
O95819	0.999823	1.2424	1.20637	1.01534	0.708701	0.401354	0.182112	0.110951	0.0809876	0.0685975	0.999823	0.985504	0.939044	0.810545	0.558523	0.259183	0.137809	0.109382	0.108977	0.147303	0.999823	0.905298	0.765038	0.767723	0.483631	0.219487	0.0772214	0.0689086	0.0209232	0.0279161	0.999823	0.841936	0.93825	0.844637	0.645655	0.303021	0.148444	0.0868808	0.0534845	0.0599449	52.0315	-0.132034	0.0826055	0.948201	50.2709	-0.109379	0.105333	0.99675	49.3393
O95822											0.999823	1.06053	1.13812	0.954462	0.612409	0.493169			0.0592348												0.999823	1.48648	1.14952	0.753704	0.516671										52.2776	-0.0969235	0.0485284	0.950117
O95825	0.999823	0.87478	0.979	0.962658	0.873603	0.821884	0.734511	0.409703	0.129566	0.160051	0.999823	0.95216	1.18965	1.08849	1.10711	1.0389	0.753246	0.516925	0.0412297		0.999823	1.00779	0.918411	1.00821	1.25779	1.05134	0.833776	0.496623	0.226461	0.47717	0.999823	0.982799	0.950641	0.756864	0.82741	0.798858	0.753296	0.683867	0.0580497	0.453541	57.9742	-0.0798193	0.0428897	0.962436	58.7251	-0.140356	0	0.930514	58.6944
O95831	0.999823	0.969083	0.950563	0.983169	0.913576	0.889281	0.738152	0.558053	0.308077	0.0418739	0.999823	1.00159	1.00706	1.01083	0.969074	0.891661	0.769954	0.627173	0.330335	0.0409104	0.999823	1.01278	1.00461	1.02905	0.991977	0.877191	0.764142	0.61966	0.353274	0.0393884	0.999823	1.00738	1.0075	1.01933	1.00225	0.920937	0.739571	0.609069	0.372997	0.110136	59.4704	-0.0750918	0	0.985463	60.1157	-0.0804287	0	0.987889	60.1405
O95834	0.999823	0.80667	0.80842	0.846539	0.756451	0.622136	0.274487	0.0852026	0.0879945	0.288545	0.999823	1.05988	0.896949	0.945337	0.757551	0.7365	0.332268	0.150618	0.116914	0.288599	0.999823	1.06607	1.4261	1.05673	1.2221	0.823047	0.752883	0.335018	0.556437	0.483154	0.999823	1.04034	1.02823	1.19364	0.935665	0.738325	0.293196	0.109454	0.117642		53.0786	-0.0739793	0.107165	0.878491	54.2582	-0.096095	0.156833	0.945117	58.8442
O95847											0.999823	1.15058	1.01995	1.02821	0.933551	0.710847	0.634233	0.548066	0.235638																										58.4725	-0.059067	0	0.935089
O95861	0.999823	0.985588	1.0665	1.07267	0.940173	0.792116	0.584349	0.51417	0.266286	0.0414041	0.999823	1.03533	1.02215	0.983534	0.9245	0.749867	0.599148	0.50002	0.25954	0.0284681	0.999823	0.944437	1.01702	0.995368	0.922143	0.72909	0.566338	0.441544	0.263459	0.0476037	0.999823	1.03837	1.01285	0.967721	0.897153	0.747951	0.564669	0.460984	0.252011	0.0505438	58.189	-0.0685311	0	0.973775	57.9212	-0.0652121	0	0.983171	57.446
O95864	0.999823	1.2492	1.08883	0.959657	0.727272	0.329052	0.228428	0.121047	0.227315		0.999823	1.09565	0.879648	0.685405	0.314058	0.169736	0.0785164	0.0573018	0.132446		0.999823	0.89596	0.907891	0.871667	0.547986	0.335851	0.197611	0.106087	0.0611774		0.999823	0.834624	0.82965	0.704986	0.467904	0.230151	0.168518	0.11394	0.105024	0.046962	51.5173	-0.154357	0.182143	0.949024	48.3577	-0.127393	0.0841013	0.987676	50.9089
O95865	0.999823	0.953867	0.97025	0.945125	0.888141	0.699412	0.451656	0.169887	0.0460844	0.0358231	0.999823	0.993316	0.977683	1.00966	0.995585	0.843565	0.516604	0.18121	0.0985351	0.0312249	0.999823	0.954748	0.957362	0.916134	0.976221	0.802597	0.502185	0.195789	0.0524508		0.999823	1.05639	1.03122	1.04408	0.994684	0.843494	0.466069	0.186343	0.0423389	0.0260319	55.137	-0.0971673	0	0.995742	56.0519	-0.1359	0.0447211	0.99835	55.939
O95870											0.999823	1.0428	0.861701	0.7938	0.424224	0.123007	0.137754				0.999823	1.12559	1.31409	1.09054	0.518686	0.207798	0.125301	0.168502	0.0228624																49.2353	-0.125287	0.065429	0.982449	50.0456
O95881	0.999823	0.997909	0.962907	0.904747	0.734337	0.490524	0.299828	0.215786	0.206844	0.424564	0.999823	0.944813	0.947744	0.873281	0.758933	0.480541	0.268693	0.247883	0.147118	0.650073	0.999823	0.968234	0.970968	0.892773	0.792103	0.492041	0.280939	0.23358	0.160584	0.330585	0.999823	1.03251	1.04945	0.97541	0.819907	0.545809	0.321574	0.244233	0.208964	0.248691	52.4735	-0.097893	0.273208	0.963131	52.3797	-0.105192	0.325604	0.826145	52.7639
O95905
O95926											0.999823	1.03463	0.833815	0.807084	0.825917	0.621372	0.65092	0.564161	0.845086	2.57143											0.999823	0.913626	1.03101	1.24401	0.877592	0.703571	0.779464	0.557778	1.15049	2.00919						0.20105	1.5	0.421242
O95983	0.999823	1.09952	0.834535	0.505998	0.40324	0.261846	0.224484	0.188758	0.0594908	0.0372374	0.999823	0.988495	0.831654	0.585532	0.487809	0.32223	0.253111	0.181164	0.0992384	0.209144	0.999823	1.13017	0.75478	0.619192	0.505362	0.367612	0.264283	0.142737	0.0670332		0.999823	0.894868	0.847844	0.613132	0.46958	0.376293	0.272859	0.241833	0.263189	0.269826	48.2886	-0.0811479	0.0970952	0.964188	49.1601	-0.0678908	0.144482	0.985391	49.9583
O95989	0.999823	0.988714	0.867465	0.967724	0.978339	0.809399	0.518151	0.268369	0.118014	0.17365	0.999823	1.17455	1.097	1.10741	1.02522	0.780506	0.623366	0.378557	0.228719	0.666791	0.999823	0.978792	1.04325	1.01451	0.937832	0.791967	0.522614	0.281435	0.124309	0.127658	0.999823	1.17784	1.04664	1.00388	1.0337	0.844475	0.556415	0.304475	0.181617	0.148048	56.0881	-0.112463	0.132023	0.98173	57.135	-0.0995422	0.429793	0.830338	56.1695
O95997	0.999823	0.843352	0.705179	0.88786	0.858998	0.566933	0.306631	0.404809	0.295607												0.999823	0.906314	0.920339	0.895103	0.761303	0.504068	0.372259	0.303744	0.452568	0.499288	0.999823	1.30223	1.0919	0.696242	0.697449		0.755387	0.88358	0.520822		55.0555	-0.0370491	0	0.81821					53.1253
O96000	0.999823	1.08905	1.10922	1.0608	0.924242	0.784496	0.555521	0.254666	0.0537052		0.999823	1.12508	1.0093	1.04685	0.901088	0.742908	0.523383	0.291476	0.0811565	0.0245704	0.999823	0.965703	0.992954	0.914344	0.870416	0.674283	0.494157	0.23168	0.0874084		0.999823	0.998311	1.02947	0.932805	0.85284	0.726678	0.515232	0.26514	0.141175		56.2967	-0.104447	0	0.976982	56.1313	-0.0900263	0	0.985664	55.3789
O96005	0.999823	0.989757	1.1962	0.965245	0.921185	0.665752	0.366607	0.16927	0.143058	0.476002	0.999823	1.1886	1.24385	1.2182	0.925724	0.543756	0.352481	0.23747	0.0517031		0.999823	1.05733	0.943672	1.03031	0.840192	0.443553	0.326915	0.205909	0.0104135	0.315504	0.999823	1.16197	1.168	1.17569	0.846825	0.427248	0.344911	0.187311	0.150374	0.392203	54.1803	-0.141047	0.264665	0.91317	53.9272	-0.124885	0.125188	0.900573	52.8026
O96007	0.999823	0.942691	1.04149	0.853044	0.800433	0.665003	0.512737	0.449531	0.390599	1.05858	0.999823	1.2443	0.95645	1.29738	1.00234	0.898781	0.847612	0.797121	0.652684	2.82124	0.999823	1.04468	1.15863	1.08923	0.967031	0.750119	0.603539	0.508001	0.386319	0.620513	0.999823	1.12909	0.871996	1.01483	0.931618	0.466807	0.438234	0.673546	0.631028	1.46002		-0.0575743	0.608704	0.474592		0.101677	1.5	0.317535
O96008	0.999823	0.971265	0.939441	0.953701	0.929767	0.912354	0.760434	0.642868	0.697097	1.10876	0.999823	0.990755	0.980426	1.01365	1.01491	0.872387	0.77437	0.724679	0.697136	2.06258	0.999823	1.01367	1.0464	1.01156	1.04253	0.907621	0.7648	0.670207	0.675794	0.995602	0.999823	1.02534	0.985803	0.985754	0.997943	0.862343	0.742472	0.658584	0.752433	1.38062		-0.0303053	0.808806	0.246123		0.162279	1.5	0.549956
O96011	0.999823	0.914881	0.928616	0.825713	0.656903	0.491052	0.433587	0.318979	0.337938	0.30183	0.999823	0.962001	0.977728	0.967431	0.796316	0.707592	0.597972	0.502028	0.602839	0.427499	0.999823	1.02229	0.93115	0.867549	0.754857	0.718338	0.573734	0.489212	0.389844	0.393024	0.999823	1.02884	1.00551	0.938897	0.925958	0.686834	0.493683	0.406174	0.556204	0.763158	53.2167	-0.0539535	0.283929	0.990588	64.3513	-0.0446293	0.483732	0.955603	58.6939
O96013	0.999823	1.19266	0.732432	1.07437	0.769546	0.276418	0.146562		0.0141258	0.470761	0.999823	0.943846	0.723523	0.408563	0.43883	0.314825	0.12282	0.128527	0.0111866	0.497181	0.999823	1.14305	1.10315	1.06307	0.901255	0.386866	0.282867	0.205381	0.0989584		0.999823	0.759693	0.839698	0.589389	0.646294						51.1645	-0.247604	0.21424	0.843554	46.7572	-0.0840876	0.208284	0.842304	52.4195
O96017	0.999823	1.06612	0.765996	1.05453	0.657472	0.654037	0.233578	0.207138	0.0712632		0.999823	1.26236	0.912427	0.898445	0.778833	0.656826	0.333331	0.299692	0.367159												0.999823	0.606458	0.747314	0.897368	0.430528	0.188448			0.0822564	0.566703	53.5315	-0.0792238	0	0.912817	54.1683	-0.0758274	0.289139	0.893403
O96018																					0.999823	1.07789	0.97795	0.486968	0.113835	0.168755	0.0851867	0.0162195	0.0629363		0.999823	0.810332	0.633312	0.397478	0.302294	0.206414	0.0904053	0.0370549	0.0916363										46.9571
O96019	0.999823	1.07876	0.985954	0.795871	0.666301	0.405122	0.181576	0.131747	0.0758034	0.00864547	0.999823	0.962582	0.879946	0.716887	0.661106	0.39697	0.187074	0.134031	0.0679074	0.135091	0.999823	0.95981	0.913747	0.754577	0.669289	0.427804	0.20424	0.135362	0.103258	0.107196	0.999823	0.910261	0.862252	0.738494	0.669922	0.42076	0.169462	0.107801	0.0701059	0.0147654	51.6969	-0.085024	0.0140878	0.990648	51.126	-0.069234	0.0429261	0.984077	51.5582
O96028	0.999823	1.30619	1.00217	0.417207	0.472547	0.323774	0.412904	0.33285	0.341957	0.377205	0.999823	0.912655	0.467297	1.20759	0.74329	0.31801	0.640687	0.530171	0.284761	2.79824	0.999823	0.966163	0.775549	0.870177	0.63613	0.400768	0.494265	0.273352	0.114907	0.402545	0.999823	0.816996	1.25375	0.954352	0.728464	0.27958	0.332187	0.190908	0.25689	0.753522	46.7078	-0.690309	0.376873	0.905729		0.0677537	1.5	0.181105	52.5444
O96033	0.999823	0.769766	0.566235	0.845802	0.799683	0.503351	0.299714	0.458762			0.999823	1.09918	0.92519	0.944706	0.865266	0.702218	0.561225	0.347814	0.143926		0.999823	1.06787	0.939935	0.918533	0.81292	0.658975	0.458231	0.336613	0.201149	0.397737	0.999823	1.02214	0.897435	0.928558	0.687536	0.598404	0.427756	0.27865	0.158023	0.529934	54.5154	-0.0268994	0	0.625448	56.4075	-0.066877	0	0.979795	55.058
P00167	0.999823	0.960438	1.0441	0.996358	0.786115	0.7046	0.532838	0.402711	0.349804	0.395395	0.999823	1.04083	0.995347	1.00287	1.03763	0.790945	0.677469	0.547581	0.461304	0.959199	0.999823	1.03503	1.13218	1.00431	0.898478	0.866773	0.633202	0.584283	0.417164	0.87528	0.999823	1.09981	1.15881	1.11398	1.11278	0.967892	0.752889	0.676166	0.584564	0.899395	56.4121	-0.061856	0.35308	0.980101		-0.400098	0.661388	0.659723
P00338	0.999823	0.899443	0.929454	0.942536	0.935663	0.904833	0.828167	0.701808	0.35539	0.0369674	0.999823	0.997288	1.03078	1.0435	1.06631	0.995689	0.949684	0.828174	0.39775	0.0141705	0.999823	0.983111	1.04635	1.02905	1.05868	0.966324	0.869336	0.760263	0.386072	0.0514528	0.999823	0.986115	0.972563	0.979508	0.991314	0.954437	0.843394	0.734029	0.420323	0.0485684	60.8391	-0.0896715	0	0.960022	61.9867	-0.137085	0	0.988372	61.5146
P00367	0.999823	0.931002	0.9434	0.933461	0.908674	0.841917	0.619264	0.382968	0.113203	0.028329	0.999823	1.00091	0.982539	0.99204	0.990843	0.871772	0.686099	0.437417	0.0837234	0.0151642	0.999823	1.02411	1.00793	0.987197	1.01481	0.884694	0.666542	0.414461	0.111359	0.013846	0.999823	1.03448	0.983451	0.98454	0.98773	0.879875	0.651213	0.425908	0.130935	0.0232603	57.3026	-0.0875422	0	0.988354	57.941	-0.104398	0	0.99575	57.8417
P00374	0.999823	1.05349	0.872414	0.601995	0.397846	0.217734	0.167614	0.102162	0.0636308		0.999823	0.871292	0.639223	0.425386	0.226717	0.147822	0.118424	0.0577567	0.137767		0.999823	0.902726	0.693009	0.342426	0.168483	0.107609	0.0464157		0.0320165		0.999823	0.862658	0.712348	0.459652	0.238366	0.140662	0.0865823	0.0695756	0.0344901		48.5383	-0.0925319	0.0809161	0.991345	45.7712	-0.08882	0.0860327	0.994801	45.6289
P00387	0.999823	0.871092	0.872617	0.845061	0.806495	0.81146	0.526129	0.229656	0.022591	0.016234	0.999823	0.998793	1.06184	0.991649	0.983054	0.800635	0.6594	0.309714	0.0270113	0.0458422	0.999823	1.00373	1.10411	1.00895	0.992432	0.848415	0.626983	0.319478	0.0406122	0.0447872	0.999823	0.952856	0.88894	0.886305	0.835586	0.688769	0.525804	0.274226	0.0381119	0.0188801	55.8188	-0.0897421	0	0.943285	57.0465	-0.109722	0	0.990134	57.0725
P00390	0.999823	0.953277	1.00396	0.954185	0.948414	0.818046	0.782511	0.712623	0.815146	1.22916	0.999823	0.941152	0.943222	1.00568	1.00579	0.915992	0.833137	0.784746	0.920665	1.99669	0.999823	0.997175	1.0029	0.974767	1.01767	0.903288	0.802521	0.770218	0.877001	1.09234	0.999823	1.05326	1.04921	1.02088	1.00902	0.907538	0.814825	0.763371	0.895333	1.53808		-0.160381	0.871498	0.122546		0.240153	1.5	0.674244
P00395																					0.999823	1.76667	1.02553	0.681871	0.927653	0.560754		0.686285	0.537061
P00403	0.999823	0.955127	0.956911	1.00612	0.939576	0.867669	0.716162	0.698175	0.515542	0.0740152	0.999823	1.0459	0.993068	1.0298	0.956912	0.857649	0.777766	0.701214	0.509793		0.999823	0.999663	1.09126	1.03614	0.841558	0.745819	0.637334	0.583936	0.41296	0.163365	0.999823	0.991288	1.01385	0.987909	0.894563	0.82276	0.692405	0.654257	0.50644	0.258293	61.2365	-0.060959	0	0.933091	63.5637	-0.0411942	0.244155	0.97393	59.6285
P00441	0.999823	0.92238	0.91349	0.935906	0.882945	0.746313	0.771242	0.741827	0.873435	1.78929	0.999823	0.930884	0.915567	0.984258	0.96866	0.935901	0.812648	0.883131	0.994377	3.11252	0.999823	0.963747	0.994488	0.989903	0.934358	0.836313	0.784106	0.745658	0.919763	1.62433	0.999823	1.01772	1.00352	1.01488	0.960241	0.880309	0.812589	0.778645	0.957011	2.21656		0.193322	1.5	0.601981		0.454421	1.5	0.378784
P00491	0.999823	0.921919	0.967592	0.926508	0.933476	0.831527	0.742936	0.696675	0.845541	1.33833	0.999823	0.991853	1.05493	1.0583	1.08571	0.94243	0.863942	0.854521	1.08366	2.43064	0.999823	0.960857	1.03951	0.970848	1.01687	0.864637	0.758355	0.724299	0.836066	1.13095	0.999823	1.00507	1.02635	0.99904	1.00937	0.886793	0.777613	0.736881	0.953321	1.70001		0.420481	1.5	0.183719		0.466099	1.5	0.520318
P00492	0.999823	0.895422	0.947637	0.969655	0.991197	0.930991	0.841198	0.794113	0.953711	1.79305	0.999823	1.02604	1.08651	1.06237	1.11991	1.04691	0.983672	0.942484	1.21772	3.58868	0.999823	0.967581	1.08618	1.02303	1.10108	0.968789	0.883487	0.837639	0.997872	1.58834	0.999823	1.03143	1.04898	1.01215	1.04664	0.965074	0.849128	0.849804	1.09337	2.31261		0.285388	1.5	0.751988		0.471415	1.5	0.246932
P00505	0.999823	0.91745	0.956964	0.956233	0.948314	0.8783	0.866677	0.802388	0.876982	0.837806	0.999823	0.986969	1.03081	1.036	1.03378	0.953687	0.918864	0.903704	0.996449	1.54777	0.999823	1.01142	1.01246	1.02913	1.06279	0.972224	0.882134	0.830022	0.892986	0.821633	0.999823	1.01756	0.987886	0.987546	1.00756	0.944527	0.844232	0.820449	0.973796	1.13406		-0.00707212	0.791537	0.723568		0.449094	1.5	0.921716
P00558	0.999823	0.89038	0.946043	0.968423	0.930126	0.780147	0.164103	0.0127161	0.0162452	0.000330441	0.999823	0.985887	0.988533	1.04333	1.0055	0.738012	0.169681	0.0131865	0.0243928	0.00097505	0.999823	0.93115	0.96619	0.951284	0.974354	0.711406	0.165024	0.00853655	0.0100331	0.00061439	0.999823	1.04044	1.03194	1.0293	0.990711	0.736594	0.178384	0.0108338	0.0156793	0.0048635	54.255	-0.237265	0.00344647	0.98956	54.1328	-0.229021	0.00863638	0.998458	54.0286
P00747	0.999823	1.47875	1.41916	1.42331	1.11043	0.685118	0.665934	0.583794	0.506004	0.847822	0.999823	0.873676	0.897888	0.799888	0.857732	0.635518	0.503976	0.404347	0.250284	0.231511	0.999823	2.21033	2.26094	1.48008	1.11415						0.999823	0.78769	1.51082	1.49403	0.788381			0.826304	0.260854	2.27509		-0.415402	0.650888	0.466942	56.4589	-0.0398742	0	0.96575
P00813	0.999823	0.904644	0.953232	0.977411	0.984146	0.864272	0.824406	0.753301	0.735636	0.745951	0.999823	0.95537	0.970933	1.01421	1.02673	0.974471	0.904155	0.860092	0.840766	1.32513	0.999823	0.975712	0.99592	1.00401	1.04407	0.96305	0.858088	0.794699	0.780281	0.687365	0.999823	1.04168	1.04915	1.04296	1.05816	0.976261	0.895577	0.822329	0.819831	1.00924		-0.0287455	0.73448	0.869114		0.420038	1.5	0.640062
P00846	0.999823	0.93264	0.946704	0.91638	0.838249	1.00606	0.644184	0.609587	0.502155	0.312621	0.999823	1.08225	1.07496	1.0213	1.05963	0.869104	0.7988	0.718045	0.632936	0.315598	0.999823	1.04995	1.13309	1.02496	1.02492	0.906699	0.858012	0.706852	0.520154	0.263914	0.999823	0.934205	0.939433	0.916348	0.895047	0.825761	0.712798	0.597449	0.484754	0.142347	62.0867	-0.0391831	0	0.901798	63.958	-0.0488009	0	0.929847	62.8079
P00966											0.999823	0.862815	0.779399	0.536606	0.369028	0.216906	0.180148	0.105294	0.136094		0.999823	1.18686	0.914904	0.623223	0.379415	0.28237	0.200028	0.117054	0.0907754		0.999823	1.04633	0.753294	0.690741	0.356445	0.293847	0.25325	0.129071	0.110104						47.6338	-0.0718265	0.088807	0.994959	48.6625
P01034	0.999823	1.29314	1.01023	0.810298	0.568774	0.258795	0.115702	0.099954																																	50.428	-0.11953	0.0719478	0.936163
P01111	0.999823	0.864183	0.902044	0.974164	0.816554	0.593002	0.671083	0.589439	0.494093	0.279677	0.999823	1.00325	0.983484	1.0038	0.978832	0.86458	0.727929	0.690415	0.498166	0.488448	0.999823	0.908228	0.972669	0.969242	1.00712	0.804082	0.707574	0.590532	0.545287	0.195747	0.999823	1.04296	1.16573	1.07788	1.02971	0.920845	0.836851	0.726892	0.576763	0.521509	60.6754	-0.0294346	0	0.901263	64.9499	-0.042381	0.43692	0.984202	61.3345
P01116	0.999823	0.960744	0.913761	0.908129	0.875327	0.585276	0.562133	0.471144	0.369791	0.561191	0.999823	0.929406	1.0908	0.940338	0.921491	0.950572	0.855281	0.756012	0.561778	1.10312	0.999823	0.910823	0.969534	0.877784	0.939368	0.795369	0.679387	0.63761	0.525046	0.547314	0.999823	1.08448	1.12781	1.0364	0.973804	0.868631	0.755963	0.64607	0.599374	0.946507	57.4596	-0.0642462	0.462433	0.926901		-0.0252701	0.812117	0.243489
P01130	0.999823	1.35568	1.14776	1.43618	0.673223	0.501023			0.528476												0.999823	0.667119	0.624541	1.03047	0.491018	0.39919		0.468709	0.271773		0.999823		0.999991	1.30439		0.919337		1.18089				-0.608363	0.514749	0.622693					53.4906
P01730	0.999823	0.825238	0.885269	0.606258	0.69822	0.443065	0.419684	0.3349	0.336946	0.518215	0.999823	0.930755	0.820066	0.862884	0.535952	0.523307	0.387669	0.416893	0.504845	0.862118	0.999823	0.992629	0.925367	0.848169	0.465599	0.564758	0.446225	0.405547	0.296985	0.567092	0.999823	0.932752	0.780191	0.561908	0.438386	0.562412	0.431852	0.352293	0.133575	0.763768	52.5781	-0.0434152	0.371073	0.868166		-0.062372	0.530376	0.63005	49.5798
P01848	0.999823	0.870036	0.913769	0.892685	0.79779	0.653011	0.475106	0.37715	0.419932	0.57432	0.999823	0.950988	1.03306	0.921254	0.799539	0.651058	0.448924	0.373772	0.445911	1.06608	0.999823	0.948448	0.975865	0.920585	0.93722	0.637346	0.461987	0.380937	0.32541	0.298421	0.999823	0.949843	1.0985	0.970838	0.924781	0.636764	0.437722	0.352318	0.399357	0.330665	56.8811	-0.0565747	0.442851	0.889061		-0.0798482	0.589138	0.500335	55.2239
P01850	0.999823	1.03063	0.971352	0.98808	0.769739	0.542432	0.404479	0.289636	0.267504	0.24128	0.999823	1.03108	1.03914	1.05238	0.802705	0.616512	0.424922	0.332622	0.213767	0.0425869	0.999823	0.952571	0.963106	0.936853	0.782996	0.590615	0.400658	0.281368	0.249213	0.208571	0.999823	0.911648	0.948931	0.945588	0.804581	0.556812	0.416704	0.307633	0.216911	0.169483	53.7293	-0.0822952	0.247967	0.994963	55.197	-0.0709745	0.0616572	0.977722	54.2374
P01889	0.999823	0.992773	0.963316	1.07333	1.03407	0.812577	0.851208	0.678765	0.651568	1.15394											0.999823	1.07582	1.01926	0.914798	1.05627	0.652953	0.635656	0.554325	0.431514	0.552734												-0.0982357	0.828575	0.327908
P02100	0.999823	0.998244	0.877664	0.850679	0.794658	0.646635	0.491779	0.346775	0.337393	0.163477	0.999823	1.03023	0.907468	1.14288	0.942677	0.741299	0.705362	0.320925	0.445596	0.218802	0.999823	1.02047	0.830688	0.937687	0.78034	0.627363	0.504321	0.367868	0.290742	0.101507	0.999823	5.15082	3.61223	3.98225	3.54276	1.47639	1.17146	0.755182	2.29718	6.24994	56.1949	-0.0428411	0.0108469	0.984751	57.6913	-0.0718103	0.266023	0.912223	56.021
P02533																					0.999823	5.81991	1.43109	1.28856	2.11959	1.25897	1.68067	0.739799
P02538																					0.999823	2.22484	1.16401	0.91016	0.901034	0.631288	0.620705	0.322963	0.460842																				56.3352
P02549																					0.999823	1.09275	1.14335	1.06366	0.894058	0.826991	0.6836	0.528348	0.608521	0.491899	0.999823	1.09442	1.02685	1.00874	0.855131	0.831064	0.584373	0.503513	0.522113
P02647	0.999823	1.27116	1.22795	0.936087	0.75622	0.776328	0.480396	0.439257	0.548809	0.986385	0.999823	1.06292	1.29046	1.20653	0.886999	0.437391	0.449789	0.377352	0.33742	1.30631	0.999823	1.1183	0.974498	0.770635	0.810553	0.593345	0.470467	0.393326	0.330872	0.736764												-0.0702512	0.636014	0.568385		-0.520898	0.581652	0.436851	57.9747
P02656	0.999823	0.677515	0.637652		0.993608	0.608798		0.504297	0.726896		0.999823	0.903528	0.886588	1.03087	1.12045	0.725246	0.434873	0.344462	0.985665	2.00237	0.999823	1.06252	0.868448	1.18621	0.878876	1.01785	0.717045	0.971723	1.07		0.999823	1.21987	1.10538	1.10425	1.26853	0.82054	0.746607	0.629697	0.466066	0.209519		-0.506111	0.691461	0.372152		0.451264	1.5	0.39244
P02686	0.999823	0.82695	0.838108	0.780422	0.806175	0.745888	0.849884	0.5916	0.721259	1.514	0.999823	1.08394	1.01445	1.03003	0.955647	0.959138	0.822444	0.900979	1.0692	2.92361	0.999823	1.02685	1.10088	1.10304	0.830917	0.96811	0.69148	0.813077	1.10434	1.8352	0.999823	1.1616	1.21847	1.34779	1.00868	1.03894	0.900714	0.564195	0.980757	2.74874		0.439132	1.5	0.156774		0.465219	1.5	0.396933
P02765	0.999823	1.01614	1.02221	0.942513	0.814758	0.691136	0.564603	0.540157	0.33157	0.0623124	0.999823	1.0823	1.12468	1.00889	1.02315	0.758939	0.780293	0.76025	0.0710329	0.0963233	0.999823	0.843124	0.805076	0.746979	0.83539	0.78011	0.571778	0.4679	0.605238	0.246831	0.999823	1.00469	0.977503	0.879984	0.867867	0.557908	0.547541	0.283108	0.158965	0.931113	57.8119	-0.0501447	0	0.966367	59.9558	-0.117258	0	0.909033	60.6469
P02768	0.999823	0.572204	0.545913	0.605656	0.52595	0.50868	0.425071	0.401994	0.906396	0.866515	0.999823	1.16658	1.66316	1.07689	1.14813	1.02795	1.76111	0.981903	0.439318	1.69385	0.999823	1.00113	1.00312	1.02809	1.0841	0.996241	0.831552	0.705281	0.60503	2.98623	0.999823	0.640297	0.56706	0.464268	0.456283	0.411723	0.366403	0.338956	0.267016	0.774123		-0.663039	0.595375	0.368699		0.343008	1.22404	0.0306743
P02786	0.999823	0.96651	0.975158	0.963676	0.937424	0.81503	0.77161	0.674168	0.549224	0.523545	0.999823	0.991738	0.988845	1.00554	1.00239	0.904781	0.826327	0.773971	0.608631	0.779432	0.999823	1.00747	1.02571	1.00311	1.01564	0.925078	0.798487	0.714443	0.549484	0.491152	0.999823	1.01647	1.02623	1.00776	1.00295	0.894078	0.803807	0.721839	0.605036	0.679782		-0.0307859	0.423811	0.989088		-0.0370381	0.702273	0.891271	66.251
P02787	0.999823	0.902265	0.818587	0.764797	0.5997	0.5282	0.46741	0.434442	0.0968059																																53.6406	-0.038914	0	0.940679
P02788	0.999823	0.882659	1.02355	0.999061	1.04237	0.814522	0.804293	0.692485	0.755329	1.10157	0.999823	1.00576	1.0553	1.00327	1.0602	1.00067	0.909492	0.840565	0.763846	2.04785	0.999823	0.926074	0.986351	0.917988	1.04608	0.993602	0.776341	0.786429	0.76901	1.11681	0.999823	0.9949	0.974192	1.04932	1.06175	0.891777	0.848539	0.808432	0.80461	1.60334		-0.0899587	0.832436	0.338533		0.134173	1.5	0.581135
P02792																					0.999823	1.45215	0.918026	0.52969	0.934893	0.49477	0.616733	0.552778	0.496176	0.693976
P02794	0.999823	1.14174	1.02694	0.725862	0.789295	0.672437	0.522008	0.271951	0.425443	0.892441											0.999823	1.00689	0.938369	0.844317	0.870288	0.777488	0.549595	0.523816	0.629198	1.07295	0.999823	0.986893	0.918403	0.929296	0.794636	0.770296	0.649006	0.60043	0.69872	1.324		-0.0527702	0.540989	0.615941
P03886	0.999823	1.11365	1.14357	0.92591	0.854432	0.881848	0.409387	0.272929	0.202547	0.640209											0.999823	1.31354	0.996605	1.11628	1.02096	0.525397	0.806668	0.25476	0.304081		0.999823	0.963237	0.916592	0.821306	0.784682	0.685866	0.304566	0.229392	0.0395992	0.295274	54.981	-0.220895	0.371386	0.839762					57.0043
P04004	0.999823	0.557216	0.687471	0.741617	0.652347	0.746431	0.383538	0.194665	0.264629	0.802126	0.999823	1.12452	0.948276	1.19879	0.740747	0.670576	0.52169	0.411413	0.426618		0.999823	1.20412	0.990918	0.983056	0.774846	0.760947	0.609092	0.448482	0.496941	0.857505	0.999823	1.10616	1.32826	1.1887	0.984579	0.87263	0.78575	0.596545	0.554867	2.49328	57.3306	-0.0272632	0.423935	0.329308	55.6838	-0.0781165	0.424957	0.879075
P04040	0.999823	0.896856	0.881986	0.854463	0.808896	0.832196	0.62358	0.55265	0.582981	0.638772	0.999823	1.01092	0.996038	0.940444	0.943058	0.810353	0.717638	0.628949	0.618603	0.943329	0.999823	0.993817	1.00041	0.948878	0.929534	0.82432	0.699857	0.620472	0.624412	0.659076	0.999823	1.04939	0.987356	0.926977	0.921005	0.836121	0.700486	0.633822	0.696158	0.931307		-0.0204784	0.509756	0.862241		-0.0532916	0.726154	0.664932
P04053	0.999823	1.02479	0.697085	0.799641	0.848498	0.6896	0.343944	0.225144	0.287945	0.298428	0.999823	0.464537	0.306662	0.520279	0.438885	0.64573			0.388221		0.999823	1.10862	0.798949	1.09984	0.729591	0.548498	0.224858	0.285981	0.070405		0.999823	1.15965	0.393856	0.976432	0.274		0.23646				54.6436	-0.0464241	0.150629	0.857693	40.6295	-0.839275	0.459955	0.787466	53.1571
P04066											0.999823	1.73589	1.09329	1.64865	2.14378	0.916961	0.821088		0.730907		0.999823	0.909765	0.796185	0.970479	0.755972	0.633576	0.38405	0.385395	0.299607	0.525225	0.999823	1.36714	0.851381	1.40999	1.04504	1.12534	1.09251	0.564904	1.03808	1.6777						-0.0735182	0.736784	-0.238608	54.6203
P04075	0.999823	0.910025	0.942593	0.949827	0.92927	0.865594	0.8404	0.726447	0.434966	0.00885699	0.999823	0.979875	0.992234	1.03902	1.01551	0.991795	0.935968	0.827014	0.493726	0.0128239	0.999823	1.02548	1.02462	1.02309	1.05557	0.974319	0.928575	0.783245	0.42881	0.0161383	0.999823	1.02093	0.96635	0.999234	0.985929	0.935215	0.898949	0.749099	0.482621	0.0133789	61.2936	-0.0884437	0	0.938592	62.5093	-0.131442	0	0.982257	61.9099
P04080	0.999823	0.839577	0.859683	0.873208	0.81825	0.590212	0.284765	0.190661	0.193515	0.298088	0.999823	0.923064	1.01203	0.920345	0.908031	0.605102	0.309901	0.206096	0.191666	0.664037	0.999823	0.890909	1.01413	0.929011	0.874003	0.556459	0.32994	0.181541	0.204616	0.305113	0.999823	0.990198	1.03242	0.940582	0.928987	0.59896	0.297992	0.18885	0.210763	0.428906	53.4296	-0.0914752	0.201588	0.927947	53.6495	-0.151651	0.33907	0.835036	53.4776
P04083	0.999823	0.995947	0.988189	0.839329	0.298517	0.129589	0.0767632	0.0597274	0.0636117	0.0247108	0.999823	1.00122	0.97798	0.844204	0.345323	0.150363	0.0756038	0.060272	0.156321	0.0194909	0.999823	0.993061	0.993309	0.823699	0.299603	0.143541	0.0796631	0.0548308	0.0427843	0.0158184	0.999823	1.0973	1.02527	0.854642	0.303535	0.141082	0.0779328	0.0557125	0.0766567	0.0170278	48.9106	-0.196445	0.0609937	0.998419	49.1089	-0.180276	0.0803569	0.99359	48.8979
P04155	0.999823	0.908843	0.830734	0.845549	0.763851	0.563103	0.450251	0.275319	0.181379																																54.3688	-0.0484647	0	0.976567
P04179	0.999823	0.972138	0.937066	0.967298	0.861529	0.863078	0.711024	0.650852	0.722543	1.44459	0.999823	1.06831	1.07387	0.976894	0.96414	0.872849	0.755279	0.750668	0.892969	2.67836	0.999823	1.02419	1.01198	0.966974	1.01904	0.884289	0.774579	0.751179	0.828339	1.33592	0.999823	0.957497	0.912465	0.894014	0.892399	0.763845	0.639754	0.629901	0.828453	1.75349		0.425526	1.5	0.272183		0.214413	1.5	0.451185
P04181	0.999823	1.04329	0.989071	0.934846	0.85847	0.666086	0.273668	0.174589	0.0918294	0.00525619	0.999823	1.03051	0.994249	1.02732	0.883639	0.674082	0.30537	0.171982	0.0834178		0.999823	1.0297	1.07253	0.92259	0.935629	0.700808	0.314822	0.174134	0.0748746	0.0139162	0.999823	0.980815	1.02338	0.978599	0.944039	0.665197	0.350385	0.179087	0.14141		54.1799	-0.104925	0.0249353	0.99325	54.3125	-0.120764	0.0752097	0.996414	54.5962
P04183	0.999823	0.917053	0.870193	0.89239	0.804824	1.49588	0.463641	0.420022	0.439216	0.811415	0.999823	0.925343	1.09007	1.05519	0.975712	0.827243	0.696331	0.437872	0.217502	0.556521	0.999823	0.921083	0.974854	0.946554	0.914388	0.761398	0.588361	0.425607	0.15494	0.167355	0.999823	0.822967	0.842264	0.846623	0.699776	0.702287	0.520771	0.389119	0.48181	0.968693		-0.190366	0.52465	0.512652	58.0652	-0.0880406	0.381898	0.890109	57.2623
P04216	0.999823	0.959891	0.947477	0.99809	1.02015	1.02457	0.7508	0.625239	0.866811	1.1544	0.999823	1.15256	1.25565	1.20386	1.25658	1.05093	1.1004	0.90083	1.08186	3.0385	0.999823	1.14283	1.10346	1.02308	1.04967	0.977754	0.918802	0.758037	0.837267	1.11597	0.999823	1.00646	1.0712	1.00848	1.05504	0.841904	0.601045	0.549582	0.863478	1.49857		-0.173402	0.849318	0.232907		0.465997	1.5	0.251865
P04234	0.999823	0.984339	0.997972	0.921513	0.66869	0.703967	0.415413	0.287349	0.206994	0.27111	0.999823	1.02262	1.01727	0.929928	0.899734	0.599333	0.387207	0.266083	0.183511	0.291891	0.999823	0.9683	1.02326	0.998657	0.847026	0.614955	0.421297	0.26493	0.153458	0.143488	0.999823	0.877181	0.956513	0.914036	0.778547	0.518912	0.335609	0.232708	0.123832	0.147516	54.63	-0.0611034	0.187562	0.968183	54.1688	-0.102336	0.23359	0.990087	54.6855
P04264	0.999823	0.285692	0.0769044	0.193309	0.0780039	0.109701	0.200322	0.18901	0.0550679	0.101685	0.999823	4.83573	1.22378	1.48363	4.91332	3.13064	0.64835	1.04147	1.54669	9.45823	0.999823	3.30637	2.36955	2.84307	1.51891	1.61957	2.07512	1.00335	0.568828	1.78051	0.999823	1.23902	1.17028	2.64586	0.877551	1.06715	1.19074	0.528023	1.28755	3.65498	40.802	-1.34118	0.1255	0.965205		0.819785	1.5	-0.289301
P04350	0.999823	1.3746	1.24337	1.1546	1.11526	0.793354	0.629502	0.351346	0.136976		0.999823	0.99084	0.977259	0.91626	0.763145	0.587333	0.420252	0.23862	0.0827296	0.123401	0.999823	1.1613	1.17034	0.830178	0.910536	0.607291	0.347557	0.215767	0.10017		0.999823	0.993328	1.06837	0.995486	0.900466	0.768759	0.563058	0.529483	0.404431	0.65565	57.1631	-0.105645	0.0838508	0.822568	54.2841	-0.0693862	0.0377716	0.995528	54.2871
P04406	0.999823	0.954131	0.972125	0.995681	0.991487	0.855614	0.814516	0.741417	0.739669	0.00593752	0.999823	0.989954	0.985682	1.00633	1.02458	0.952547	0.855249	0.827618	0.806398	0.00618693	0.999823	0.942504	0.949262	0.956048	0.988817	0.902773	0.781753	0.728679	0.693195	0.0112254	0.999823	1.03489	1.04517	0.92601	0.932659	0.958449	0.814969	0.771491	0.80157	0.00964177	63.8482	-0.295213	0	0.845984	63.923	-0.379797	0	0.935969	62.618
P04424	0.999823	1.5525	1.03523	0.856137		0.678323																																				-0.427427	0.678323	0.283368
P04439	0.999823	0.964653	0.961358	0.958924	0.828818	0.698417	0.498963	0.413438	0.357993	0.428754	0.999823	1.01087	1.03318	0.973203	0.942293	0.811514	0.643512	0.515504	0.427213	1.03678	0.999823	0.981224	0.987865	0.935385	0.91304	0.7517	0.575815	0.478562	0.388282	0.501543	0.999823	1.00501	1.04226	0.972972	0.922252	0.744558	0.590412	0.50051	0.467664	0.635689	56.2889	-0.0643856	0.37488	0.988079		-0.0810872	0.653663	0.532583	58.3072
P04632	0.999823	0.939498	0.938334	0.948976	0.901614	0.83834	0.730894	0.683985	0.511465	0.270318	0.999823	0.980205	1.00837	0.981949	0.988567	0.949708	0.813954	0.777027	0.582076	0.2788	0.999823	0.974277	0.997009	0.979632	1.01376	0.872668	0.771758	0.682918	0.565504	0.297502	0.999823	1.01354	0.998397	0.939976	1.01072	0.891002	0.769583	0.718615	0.610061	0.332012	62.2792	-0.0410043	0	0.971344	63.574	-0.0583763	0	0.981609	63.0704
P04792	0.999823	0.99767	1.06353	0.8887	0.65232	0.49051	0.229072	0.253086	0.141634		0.999823	0.929568	0.864239	0.686554	0.626576	0.450103	0.347665	0.311127	0.0655002		0.999823	0.842163	0.685598	0.697704	0.478313	0.376532	0.178831	0.137816	0.0434326												52.243	-0.0875981	0.150704	0.984045	52.0466	-0.0484204	0	0.978416	49.2432
P04818	0.999823	0.931671	0.983381	0.687243	0.239251	0.121259	0.0829614	0.0709197	0.0515445	0.00407401	0.999823	0.981327	0.90754	0.673647	0.213108	0.112595	0.0684614	0.0520117	0.0676506	0.0168138	0.999823	0.907967	0.953836	0.649888	0.227073	0.124686	0.0800639	0.0597881	0.0542927	0.00783127	0.999823	1.0293	0.992732	0.689964	0.223543	0.119516	0.0862721	0.0608938	0.0592089	0.00713622	48.165	-0.165724	0.0545278	0.994505	47.9668	-0.157178	0.0494205	0.997201	47.9622
P04843	0.999823	1.00878	1.0407	1.0327	0.928493	0.53647	0.168402	0.0805865	0.0713018	0.0314461	0.999823	0.978331	0.968821	1.00668	0.98073	0.534961	0.158406	0.0764784	0.0562495	0.104275	0.999823	0.947194	0.940423	0.979193	0.965966	0.567577	0.151207	0.0678536	0.0438058	0.0057628	0.999823	0.99438	1.01805	1.03957	0.980285	0.563011	0.145431	0.0714487	0.051759	0.0135912	53.2383	-0.176503	0.055743	0.997787	53.1945	-0.222	0.0825469	0.997894	53.3943
P04844	0.999823	0.928714	0.935812	0.97199	0.853385	0.672303	0.238084	0.13337	0.0801762	0.0329663	0.999823	1.04423	1.1352	1.10575	1.03614	0.661465	0.240365	0.12923	0.0608145	0.0227339	0.999823	1.01141	1.00844	0.993313	0.973767	0.619486	0.244349	0.142749	0.0989074	0.0209762	0.999823	0.938095	0.953801	0.950617	0.896665	0.599805	0.231284	0.122562	0.0920165	0.0489712	53.988	-0.124878	0.0433536	0.98918	54.0758	-0.178541	0.0621861	0.979818	53.891
P04899	0.999823	0.92787	0.90665	0.926442	0.816842	0.602691	0.298931	0.119665	0.0624703	0.11204	0.999823	0.943301	0.954679	1.03382	0.85502	0.625844	0.331077	0.131052	0.0868099	0.125161	0.999823	0.984225	0.968637	0.910657	0.846806	0.627377	0.2639	0.0654436	0.0449428	0.0428901	0.999823	1.01197	0.99376	0.962175	0.866573	0.625355	0.292874	0.0853035	0.0567938	0.0745689	53.6879	-0.0984159	0.0529595	0.986175	54.0535	-0.11391	0.0873533	0.991843	53.7726
P04921	0.999823	1.12085	1.03428	1.13191	0.674315	0.630422	0.554772	0.421592	0.493956	0.628578	0.999823	1.00829	0.947405	0.637069	0.507601	0.27615	0.238633	0.221281	0.147687	1.79869	0.999823	0.860804	0.81205	0.521774	0.474388	0.41835	0.276206	0.310419	0.316943	0.595325	0.999823	1.02374	0.898658	0.987389	0.853202	0.803908	0.578482	0.546388	0.70454	1.54284		-0.569827	0.545864	0.902298		-0.137354	0.531636	0.171638	48.2076
P05023	0.999823	0.955654	0.954107	0.968263	0.884835	0.796454	0.673647	0.434567	0.124566	0.0952427	0.999823	1.01316	1.00788	0.973465	0.97089	0.847682	0.694133	0.496588	0.10389	0.0511289	0.999823	1.00194	1.0253	0.974923	0.919081	0.778359	0.611681	0.412905	0.0882672	0.072284	0.999823	1.02238	0.964587	0.951322	0.959027	0.836795	0.696816	0.493912	0.154382	0.155449	57.7218	-0.0754658	0	0.987176	58.2601	-0.0922531	0	0.99147	57.2124
P05106											0.999823	0.446498	0.811581	1.10663	0.417022	0.71771	0.259616		0.539381																										58.1646	-0.0200121	0.134384	0.239214
P05107	0.999823	1.09523	1.01655	1.0053	0.839304	0.609351	0.415774	0.363776	0.345459	0.722389	0.999823	1.02232	0.96547	0.925394	0.868335	0.676234	0.463144	0.359466	0.345263	0.473863	0.999823	0.942411	0.911265	0.911958	0.80014	0.582839	0.450015	0.298617	0.272748	0.486207	0.999823	1.05437	1.02757	0.988455	0.830996	0.593461	0.421685	0.336475	0.312767	0.697704	54.7763	-0.106702	0.463264	0.861267	55.3761	-0.0815127	0.382768	0.974692	54.3046
P05114	0.999823	0.5728	0.631607	0.654324	0.512018	0.538589	0.348554	0.319356	0.342925	0.525681	0.999823	0.872769	0.786902	0.804113	0.781744	0.68061	0.510057	0.500762	0.570891	0.110093	0.999823	1.13683	1.34391	1.0266	0.892071	0.802311	0.581419	0.548233	0.515559	0.686237	0.999823	1.12776	1.13261	0.826145	0.830113	0.709197	0.466219	0.484713	0.478774	0.0274147	49.5203	-0.0379584	0.388577	0.729268	58.1806	-0.0287518	0	0.837161
P05120	0.999823	0.917421	1.04927	1.03517	0.981438	1.1119	0.825079	0.698786	0.16918		0.999823	0.879664	1.13755	1.02351	0.864856	0.997814	0.775553	0.619118	0.129996	0.835405	0.999823	0.962226	1.14974	0.968062	1.13595	0.811489	0.8126	0.552211	0.0842555		0.999823	1.00216	0.861881	1.09072	0.887636	0.549147	0.440803	0.33779	0.228489	0.294809	60.1985	-0.135461	0	0.944794		-0.10217	0.504843	0.577567	58.9968
P05129	0.999823	0.879178	0.944683	0.748679	0.24175				0.189943	0.187589											0.999823	1.43478	1.11826	1.196	0.835876				0.208621		0.999823	1.11957	1.20759	0.78591	0.431235	0.377089		0.196536	0.0203668		48.1121	-0.225757	0.185264	0.980138					50.377
P05141	0.999823	1.2169	1.20668	1.10517	0.967867	0.759506	0.522396	0.353096	0.278289	0.0308712	0.999823	1.02355	1.04442	0.946567	0.865794	0.630135	0.434775	0.29287	0.318515		0.999823	0.985489	1.04456	1.02629	0.933	0.687962	0.490849	0.328654	0.27805	0.148076	0.999823	0.842396	0.941379	0.889236	0.8152	0.652665	0.443777	0.309775	0.288972	0.0371674	56.7308	-0.0829921	0.0819979	0.920481	54.6393	-0.0873021	0.283333	0.992709	55.8153
P05161	0.999823	0.926349	0.882543	0.661075	0.331954	0.213118	0.146318	0.0780653	0.0261549	0.0115091	0.999823	0.96309	0.84155	0.690656	0.364363	0.258693	0.184917	0.101644	0.0431397	0.105796	0.999823	0.990411	0.982329	0.724611	0.40732	0.294978	0.173374	0.0972052	0.03999	0.0324194	0.999823	0.965928	0.84553	0.679899	0.356093	0.211415	0.156209	0.0904838	0.0214299	0.0714582	48.5726	-0.0900285	0.0259346	0.994967	48.8415	-0.083993	0.0710478	0.993731	49.6051
P05165	0.999823	0.891186	0.78108	0.933436	0.878226	0.748875	0.238876				0.999823	1.036	1.15751	1.04752	1.00868	0.808904	0.280524			0.174987	0.999823	0.978316	0.978074	1.186	1.06344	0.811315	0.319766	0.0462276	0.0581916		0.999823	1.03766	0.899333	1.05246	0.903503	0.660526	0.199486		0.00124487	0.0720816	54.3485	-0.161761	0	0.815511	54.5208	-0.219959	0.176077	0.970995	54.9147
P05166											0.999823	1.00536	0.867873	0.826062	0.528388	0.324079	0.215617	0.154096	0.048113												0.999823	0.957288	1.01008	0.850872	0.788378	0.499027	0.265675	0.15386	0.196192						50.6858	-0.0783406	0.0403937	0.992402
P05198	0.999823	1.01125	1.05905	1.00153	0.778085	0.482792	0.260625	0.0666365	0.0310285	0.0100125	0.999823	1.01264	0.940712	0.93071	0.800394	0.543997	0.289078	0.0973651	0.188236	0.0568025	0.999823	0.971833	0.95052	0.922553	0.732499	0.554566	0.279659	0.0903675	0.0325716	0.020127	0.999823	0.980902	0.984009	0.892865	0.758799	0.530814	0.27502	0.089174	0.0358113	0.0377638	52.9868	-0.110971	0.00540838	0.994552	53.2862	-0.0980685	0.0806702	0.989121	53.1251
P05204	0.999823	0.632135	0.659385	0.739661	0.567922	0.437018	0.407359	0.353067	0.175616	0.120894	0.999823	0.984081	0.858774	0.848314	0.928329	0.767978	0.606291	0.559398	0.1624	0.234363	0.999823	1.16808	1.31355	1.01418	0.803892	0.795532	0.615262	0.477317	0.209494	0.669842	0.999823	1.29369	1.13113	0.827579	0.806757	0.739526	0.637383	0.463087	0.0497021	0.00927863	50.9494	-0.0324418	0	0.885802	58.3101	-0.0502473	0	0.931218	58.6186
P05362																					0.999823	0.991435	0.945544	1.01888	0.913282	0.903052	0.408529	0.19873	0.593172	1.17793
P05386	0.999823	1.31779	1.1244	1.29557	1.09712	0.908195	0.589828	0.612103	0.964621	2.5537	0.999823	1.04761	1.01865	1.04125	0.90936	0.635014	0.524574	0.530942	0.781613	3.41106	0.999823	1.0215	0.893079	1.00527	0.794841	0.57846	0.488244	0.534012	0.829973	1.88602	0.999823	0.897014	1.04723	1.1078	0.854194	0.837817	0.681648	0.557845	1.02424	2.86149		0.45112	1.5	0.39733		0.0546446	1.5	0.235881
P05387	0.999823	1.18386	1.05962	1.20311	0.982821	0.728766	0.56599	0.737613	1.75242	5.62903	0.999823	1.01919	1.06687	1.03796	0.864996	0.671497	0.564716	0.627353	1.76458	7.42761	0.999823	1.00922	0.872759	0.967191	0.700775	0.631649	0.539126	0.650201	1.8262	4.58226	0.999823	0.880193	1.06943	1.10654	0.96217	0.784413	0.795141	0.809237	2.26271	8.04225		0.0571463	1.5	0.101562		0.0696868	1.5	0.0670224
P05388	0.999823	1.35038	1.18155	1.30223	1.13613	0.753878	0.562669	0.438043	0.175566	0.0204864	0.999823	0.998903	1.02755	0.995931	0.884568	0.623177	0.472398	0.347947	0.191155	0.0175314	0.999823	0.991398	0.892183	0.975752	0.797385	0.608854	0.497699	0.361801	0.161876	0.0231704	0.999823	0.879211	0.972867	0.956817	0.857296	0.687929	0.588166	0.408862	0.152224	0.00873261	57.4379	-0.0909098	0.0187927	0.849378	55.8001	-0.0689671	0	0.986944	55.5108
P05423
P05455	0.999823	0.906923	0.808743	0.621436	0.374493	0.239951	0.119111	0.0660963	0.0136477	0.000777995	0.999823	0.982003	0.913761	0.689276	0.414205	0.235122	0.126413	0.0696734	0.0170318	0.00223281	0.999823	1.00941	0.955953	0.694558	0.430668	0.237669	0.124356	0.066901	0.0187608	0.00326973	0.999823	1.05827	0.945202	0.698643	0.422021	0.245348	0.129136	0.0711283	0.0230942	0.00249377	48.4159	-0.0761434	0	0.99841	49.2264	-0.0903906	0.00745641	0.998773	49.3903
P05496	0.999823	0.926138	0.987193	1.00855	0.977158	0.865397	0.793777	0.72492	0.650398	1.19303	0.999823	0.937819	0.925154	0.941636	0.888913	0.857124	0.790564	0.740586	0.623209	1.92511	0.999823	0.957216	1.04086	1.00196	0.913712	0.947022	0.83001	0.716345	0.606217	1.03109	0.999823	0.960843	0.972845	0.967948	0.997633	0.901804	0.7914	0.803294	0.719494	1.51478		-0.0513059	0.84132	0.194656		0.124035	1.5	0.487636
P05556	0.999823	0.891488	0.922389	0.879109	0.85671	0.838879	0.649292	0.538752	0.634111	1.09159	0.999823	1.01014	0.984722	0.953429	0.959356	0.826356	0.704926	0.641313	0.679932	1.72776	0.999823	1.01566	1.0271	1.0095	0.973397	0.821165	0.646031	0.587744	0.617885	0.83551	0.999823	0.942669	0.967713	0.888977	0.885906	0.808057	0.654235	0.582528	0.706844	1.36794		-0.0203042	0.747191	0.242231		0.178033	1.5	0.49142
P05771	0.999823	0.858971	0.897537	0.709418	0.501658	0.403469	0.240767	0.163913	0.0648851		0.999823	1.03663	0.938606	0.861337	0.689399	0.329207	0.297052	0.272865	0.0892821		0.999823	1.20406	1.02338	0.899739	0.609465	0.385715			0.160154		0.999823	1.22805	0.99247	0.992655	0.927144	0.229026	0.315702	0.289222			50.5612	-0.0589205	0	0.987832	51.7417	-0.0859228	0.143248	0.978321	51.312
P06126	0.999823	0.740763	1.11595	0.905503	0.706748	0.694593	0.4578	0.479526	0.260169	0.637551	0.999823	1.18674	1.00375	0.976339	0.955254	0.689244	0.659549	0.459115	0.669996	1.18944	0.999823	0.985015	1.58777	1.02954	0.853667	0.791677	0.67132		0.20998												56.5411	-0.0596973	0.447333	0.718908		-0.331066	0.733468	0.38952	57.8622
P06127	0.999823	0.950593	0.875056	0.879773	0.904106	0.805632	0.763508	0.590903	0.591402	0.79788	0.999823	0.981102	0.96951	1.0362	0.983525	0.877017	0.855221	0.795473	0.695177	1.47178	0.999823	1.00426	0.981642	1.00351	1.05905	0.846876	0.80452	0.616039	0.564809	0.596933	0.999823	1.05138	0.954033	0.965352	0.982531	0.957416	0.760701	0.662588	0.657741	0.928378		-0.018607	0.639517	0.708479		0.428287	1.5	0.548865
P06132	0.999823	0.989075	1.02608	1.00978	0.92028	0.805828	0.637242	0.630031	0.603543	0.466056	0.999823	1.06703	1.03329	0.965056	0.891814	0.744663	0.692818	0.618726	0.622637	0.634541	0.999823	1.11189	1.06481	1.01957	1.00426	0.884675	0.684548	0.492981	0.478349	0.421625	0.999823	1.00075	1.00717	0.974264	0.825806	0.687464	0.631816	0.518209	0.500165	0.627595		-0.0457416	0.521632	0.968174		-0.047514	0.624415	0.976088	59.2614
P06239	0.999823	1.1992	0.950141	0.602851	0.344909	0.265165	0.186033	0.135787	0.158605	0.09264	0.999823	0.89556	0.68769	0.407675	0.268417	0.166349	0.108199	0.083173	0.098108	0.0461514	0.999823	0.902233	0.642144	0.468415	0.296772	0.174946	0.119389	0.0663739	0.0639127	0.0143344	0.999823	0.783101	0.716721	0.42537	0.257286	0.165789	0.109345	0.0729018	0.0828873	0.0316028	48.2325	-0.122766	0.15283	0.96392	46.1651	-0.0870156	0.0689504	0.997616	46.5274
P06280	0.999823	0.962539	1.07101	0.920042	0.788888	0.83644	0.510532	0.31635	0.223722	0.527225	0.999823	1.0683	0.944736	0.974878	0.972281	0.824097	0.779001	0.68218	0.550494	1.86406	0.999823	1.2362	1.21085	1.06877	1.06013	0.8357	0.69707	0.470061	0.320944	0.518559	0.999823	1.14023	1.01884	0.942641	0.982081	0.853087	0.696778	0.529111	0.465771	0.95259	56.2671	-0.0798193	0.339446	0.880844		0.121804	1.5	0.438019	58.539
P06307	0.999823	0.92211	1.16755	0.658968	0.56349	0.382726	1.00099		0.0877229		0.999823	0.982161	1.05895	0.879622	0.523435	0.318295	0.46509	0.423811	0.828038		0.999823	0.766274	0.504392	0.548144	0.365269	0.405396	0.207158	0.231606	0.25854												55.9187	-0.0376094	0	0.49995		-0.229831	0.510379	0.767952	46.2467
P06331	0.999823	1.05641	1.07454	1.05315	0.899438	0.421252	0.136778	0.11994	0.0300818												0.999823	1.11922	0.917674	0.377293	0.463406	0.355081	0.247021	0.230968	0.161967		0.999823	0.798568	0.631457	0.395513	0.229053	0.137924	0.114827	0.0899268	0.190796	0.0445934	52.6011	-0.193431	0.0742978	0.9905					46.2324
P06396	0.999823	0.809383	0.754722	0.747872	0.710037	0.373453	0.140008				0.999823	1.18687	1.16224	1.02391	0.792583	0.415987	0.0845158	0.0457592		0.550705	0.999823	1.39698	1.14982	0.96599	0.948584	0.51005	0.19026	0.0497301	0.0446533	0.174902	0.999823	0.96257	1.04174	0.913536	0.762819	0.35547	0.0996338	0.028349	0.0181503		50.8507	-0.0564948	0	0.86513	51.9254	-0.176401	0.235166	0.853805	53.1023
P06400	0.999823	1.00854	0.967045	0.937428	0.81043	0.629075	0.285935	0.0862548	0.0430705	0.00888011	0.999823	0.986141	0.996665	0.949417	0.843335	0.544929	0.282352	0.0816043	0.031514	0.00893158	0.999823	0.972419	0.989631	0.935032	0.848028	0.545778	0.2671	0.0776775	0.0313765	0.0197363	0.999823	0.921864	0.919406	0.888591	0.788976	0.522507	0.252793	0.0723061	0.0297367	0.0108266	53.805	-0.105201	0	0.996286	53.5055	-0.109161	0	0.999195	53.4522
P06454	0.999823	0.825681	0.67598	0.720064	0.702851	0.881261	0.625594	0.642433	0.82451	1.50747	0.999823	0.996665	1.01846	1.03574	0.992316	0.955767	0.876309	0.887328	1.09779	3.32892	0.999823	1.32273	1.39636	1.32504	0.995351	1.10188	1.09689	0.949684	1.06095	2.07396	0.999823	0.849151	0.900208	0.923915	0.936104	0.803383	0.713487	0.718774	0.993149	2.1802		0.439001	1.5	0.00520035		0.466851	1.5	0.322764
P06493	0.999823	1.23312	1.0623	0.674587	0.377811	0.382432	0.23336	0.149287	0.133066	0.190315	0.999823	0.945372	0.811897	0.54849	0.337218	0.271122	0.224625	0.163499	0.140078	0.342639	0.999823	0.919954	0.734855	0.543381	0.302325	0.218914	0.176335	0.134859	0.0813168	0.146076	0.999823	0.759099	0.818469	0.511583	0.311679	0.23666	0.166533	0.115746	0.10733	0.143697	48.956	-0.121416	0.196807	0.9373	47.5007	-0.094761	0.2138	0.973293	47.2469
P06576	0.999823	0.954707	0.975254	0.974199	0.970155	0.836078	0.842423	0.733887	0.506626	0.00941071	0.999823	0.977761	0.954638	1.00184	1.0066	0.974569	0.872858	0.807833	0.571741	0.0274108	0.999823	0.956977	0.976121	0.952805	1.00864	0.910951	0.82525	0.710491	0.488444	0.00539871	0.999823	1.04666	1.06629	1.05631	1.04224	0.987856	0.914889	0.807367	0.59931	0.016605	61.6866	-0.0847385	0	0.931314	62.81	-0.115627	0	0.956143	61.497
P06729	0.999823	1.26779	1.27908	1.27662	1.18017	0.993569	0.931839	0.844583	0.797126	1.38018	0.999823	0.92944	0.98142	0.914335	0.8995	0.789904	0.749614	0.631045	0.656572	1.6474	0.999823	0.99408	0.910241	1.00329	0.935752	0.823849	0.684507	0.598829	0.595071	0.871701	0.999823	0.855793	1.06551	1.04488	1.00309	0.899863	0.788369	0.65602	0.678946	1.39665		0.172076	1.10566	0.0263426		0.174506	1.5	0.413896
P06730	0.999823	0.963776	0.974462	0.943396	0.805116	0.627851	0.388126	0.170005	0.0879072	0.0147962	0.999823	0.962618	1.00317	0.943733	0.882927	0.713399	0.435207	0.187449	0.097306	0.00434325	0.999823	0.94031	0.967955	0.902867	0.836475	0.667216	0.400923	0.180998	0.0404773	0.00276623	0.999823	0.969558	0.999203	0.884563	0.769114	0.637694	0.397088	0.139024	0.0678238	0.00287401	54.3587	-0.0833518	0	0.997694	55.1991	-0.0935785	0	0.997129	54.6191
P06733	0.999823	0.898724	0.911376	0.930369	0.882117	0.766382	0.625891	0.364125	0.0286645	0.00143742	0.999823	0.964262	0.987828	1.00291	0.998749	0.840591	0.687043	0.426501	0.0470831	0.0034279	0.999823	0.969178	1.01696	0.98888	1.00085	0.849873	0.652241	0.400951	0.0426967	0.00461538	0.999823	1.01845	0.986512	0.990413	0.965727	0.838376	0.630507	0.384938	0.0349465	0.0018933	56.796	-0.0885725	0	0.968238	57.7682	-0.107816	0	0.990408	57.511
P06744	0.999823	0.916667	0.947548	0.922789	0.818692	0.543101	0.191088	0.0275711	0.0104484	0.00134954	0.999823	1.00129	1.01694	0.99297	0.89354	0.610647	0.227522	0.0438805	0.0225088	0.0614502	0.999823	1.00748	1.01537	0.979419	0.895863	0.602981	0.215792	0.0291086	0.0106451	0.0118892	0.999823	1.01043	0.96951	0.955843	0.839822	0.593546	0.224406	0.0500607	0.0451648	0.0826763	53.0808	-0.124467	0	0.991604	53.6946	-0.147738	0.026409	0.998313	53.6554
P06746																					0.999823	1.05198	1.0456	0.823394	0.775326	0.654908	0.513076	0.341485	0.259664		0.999823	0.875296	0.977567	0.806483	0.536784	0.517932	0.459748	0.297249	0.19635										55.7602
P06748	0.999823	1.34608	1.17531	1.274	1.13963	0.679268	0.501704	0.43099	0.223029	0.00990709	0.999823	0.955672	0.971639	0.959554	0.806085	0.55365	0.423374	0.3702	0.124893		0.999823	0.955552	0.858549	0.987641	0.80096	0.636867	0.441343	0.361812	0.272993	0.00521383	0.999823	0.82447	0.989482	1.04014	0.910162	0.676079	0.501117	0.431363	0.232598	0.0100732	56.852	-0.0873881	0.061458	0.8425	54.8774	-0.062737	0.0409357	0.980043	55.631
P06753	0.999823	0.936134	0.89292	0.868033	0.804502	0.687216	0.650145	0.612421	0.756998	1.6046	0.999823	0.956599	0.956996	0.957084	0.862787	0.775906	0.75674	0.721354	0.875502	2.74539	0.999823	1.02501	1.03104	1.00903	0.922075	0.797896	0.7145	0.613911	0.781485	1.56335	0.999823	0.993757	0.999895	0.996436	0.837528	0.746498	0.657218	0.626283	0.774577	1.95321		0.443046	1.5	0.294221		0.198008	1.5	0.439216
P06865	0.999823	0.973183	0.94491	0.949069	0.866993	0.762461	0.613276	0.463222	0.210984	0.136934	0.999823	1.01718	0.97254	1.00939	0.957892	0.833652	0.705088	0.570021	0.247365	0.168813	0.999823	1.03632	1.02559	0.990887	0.962487	0.850249	0.72173	0.515071	0.213934	0.101414	0.999823	1.0452	1.01014	1.00537	0.92696	0.809736	0.668373	0.504633	0.222942	0.169816	57.7484	-0.0582337	0	0.994548	59.3616	-0.0656418	0.00418064	0.992177	58.8854
P07099	0.999823	0.947837	1.17768	0.943496	0.674287	0.689658	0.509171	0.394466	0.272644	0.208501	0.999823	0.885038	0.92856	0.563191	0.518195	0.441882	0.476748	0.326689		0.922284	0.999823	0.94742	0.920218	0.946024	0.715032	0.534977	0.44298	0.465522	0.354677	0.328889	0.999823	0.630075	0.791351	0.608699	0.566636	0.631895	0.365467	0.354162	0.213307	0.655816	55.937	-0.0545381	0.170098	0.933536		-0.173198	0.53675	0.584849	54.3879
P07108	0.999823	0.78797	0.699203	0.715236	0.711416	0.997737	0.53268	0.478822	0.563145	1.01753	0.999823	0.937038	1.04831	0.982986	0.927615	0.818372	0.713058	0.630472	0.677035	2.08276	0.999823	1.11524	1.22623	1.18587	0.961323	0.979351	0.796075	0.704266	0.735545	1.20018	0.999823	0.955011	0.960102	1.01259	0.928433	0.836084	0.632138	0.582885	0.765458	1.42244		-0.437138	0.714471	0.206705		0.115146	1.5	0.453479
P07195	0.999823	0.868114	0.895094	0.921043	0.914425	0.944754	0.832062	0.745954	0.691553	0.511929	0.999823	0.970706	1.02053	1.04552	1.06424	0.994591	0.972787	0.951623	0.776723	0.969053	0.999823	0.980781	1.02762	1.03635	1.0687	0.995672	0.921106	0.850324	0.713007	0.47037	0.999823	0.995245	0.982192	0.995279	0.98617	0.962729	0.861855	0.793929	0.813123	0.693603		-0.024898	0	0.842974		-0.129651	0.872888	0.521618	66.5335
P07203	0.999823	1.16054	1.06736	0.993508	0.797769	0.596786	0.542742	0.506056	0.34217	0.451185	0.999823	1.00662	0.949157	0.811946	0.959668	0.644034	0.495899		0.345746		0.999823	1.11434	1.2923	0.920172	0.801369	0.767761	0.436214	0.42361	0.468228	0.464336	0.999823	1.06665	1.26267	0.959109	0.84169	0.824754	0.594377	0.633908	0.54634	0.710376	55.868	-0.0707236	0.430777	0.937658	56.3318	-0.0579072	0.282826	0.924057	56.5707
P07205	0.999823	0.939583	0.900425	0.946436	0.851664	0.64253	0.148647	0.0248545	0.00538768	0.0183503	0.999823	0.989796	0.838483	0.783217	0.660389	0.441193	0.135869	0.055361	0.000686556	0.0275585	0.999823	1.00481	0.937929	0.744715	0.588485	0.451707	0.154124	0.065748	0.0389514	0.0133948	0.999823	1.05498	0.907473	0.909011	0.834172	0.641012	0.159179	0.0337908	0.00728135	0.048088	53.5878	-0.160692	0	0.985893	51.3543	-0.0828619	0	0.981644	51.1351
P07225
P07237	0.999823	0.90001	0.938139	0.938719	0.945801	0.819751	0.490089	0.292167	0.209255	0.476306	0.999823	0.983029	1.02053	1.01792	1.04083	0.899565	0.559153	0.333501	0.245281	0.884172	0.999823	0.981971	1.03447	1.0049	1.04161	0.859322	0.532073	0.31845	0.237814	0.449589	0.999823	0.992635	1.00797	0.998958	1.01443	0.839408	0.52703	0.323001	0.28514	0.659656	55.6874	-0.12933	0.322136	0.928159	57.6979	-0.157532	0.491727	0.705712	56.1189
P07305	0.999823	0.941221	0.998503	1.11709	0.88875	0.755714	0.498175	0.407806	0.376701		0.999823	0.837847	0.82373	0.735146	0.523593	0.474463	0.358261	0.344986	0.346062		0.999823	0.96337	0.968681	0.935161	0.706409	0.535966	0.441464	0.362656	0.176112		0.999823	1.13607	1.03154	0.964303	0.742513	0.509268	0.472341	0.435216	0.212546	0.261129	56.0885	-0.0900678	0.369484	0.965186	51.6607	-0.0437081	0.26915	0.975643	54.4071
P07311	0.999823	0.938092	0.844715	0.805668	0.680343	0.536199	0.273571	0.138451	0.0621455	0.116516	0.999823	1.04509	0.952673	0.945433	0.868177	0.625345	0.33316	0.194869	0.0627757	0.0225663	0.999823	1.06224	1.1295	1.02597	0.937864	0.666905	0.332748	0.184243	0.106896	0.0481998	0.999823	1.02011	0.967873	0.872055	0.745977	0.522584	0.288123	0.156083	0.0880776	0.107489	52.4347	-0.062719	0	0.981328	54.3245	-0.0933408	0.00773923	0.996631	54.497
P07339	0.999823	0.916219	0.957074	0.926771	0.929584	0.799616	0.687165	0.575877	0.2927	0.238168	0.999823	0.975316	0.952385	0.956284	0.959902	0.862484	0.736417	0.623939	0.349728	0.765039	0.999823	0.9664	1.00487	0.972149	1.00965	0.873053	0.702876	0.575544	0.312219	0.294487	0.999823	1.00958	1.02423	1.00204	0.979766	0.855834	0.731121	0.578081	0.302062	0.302922	59.6691	-0.0503056	0	0.979509		-0.0577769	0.566079	0.751829	59.5615
P07355	0.999823	1.01528	0.951556	0.921498	0.811565	0.624897	0.283344	0.160961	0.0764806	0.0526674	0.999823	1.00562	0.944929	0.929278	0.88471	0.642243	0.285732	0.17867	0.114871	0.133626	0.999823	1.04865	0.988202	0.986778	0.911151	0.686208	0.226808	0.112917	0.0621233		0.999823	1.03898	0.98015	0.983912	0.939852	0.644254	0.207844	0.109499	0.0882119	0.196857	53.8461	-0.0936813	0.0288231	0.99572	54.009	-0.11763	0.113689	0.994529	54.0537
P07384	0.999823	1.14419	1.08292	1.09246	1.03082	0.959178	0.829305	0.679363	0.493937	0.127599	0.999823	1.00713	0.984262	0.982511	0.942584	0.845736	0.746106	0.680219	0.542999	0.0893695	0.999823	0.995575	0.953031	1.00152	0.911453	0.816154	0.713409	0.634501	0.471588	0.091495	0.999823	0.942057	0.944975	0.938375	0.913229	0.832666	0.69342	0.602044	0.508996	0.056571	61.8078	-0.0750163	0	0.944895	61.4261	-0.0585227	0	0.938469	60.5354
P07437	0.999823	1.33412	1.26807	1.11474	0.926766	0.788468	0.601213	0.337249	0.0583996	0.00753319	0.999823	0.945565	0.869716	0.79126	0.683422	0.573875	0.426608	0.269897	0.0274925		0.999823	1.00824	0.798645	0.831191	0.675904	0.588699	0.428472	0.254575	0.0683401	0.0105975	0.999823	0.798759	0.916342	0.875736	0.722716	0.634723	0.447288	0.246634	0.058211	0.00479074	56.8484	-0.0998452	0	0.899757	53.4799	-0.0547053	0	0.970626	53.5367
P07477	0.999823	0.929646	0.876267	0.965169	0.829868	0.6319	0.521705	0.475917	0.810556	1.36417																					0.999823	0.936086	1.1537	1.15586	1.10914	0.887073	0.750551	0.68127	0.900546	2.26766		-0.0702759	0.763087	0.100413
P07602	0.999823	0.960785	0.953024	0.93984	0.928014	0.766074	0.769861	0.735268	0.825599	1.63296	0.999823	0.968794	0.978983	1.03424	0.979195	0.894099	0.778801	0.723557	0.838016	2.73801	0.999823	1.02886	1.10029	1.05296	0.988454	0.890935	0.796547	0.711959	0.855214	1.37464	0.999823	1.10843	1.06432	1.09358	1.02722	0.965559	0.838065	0.774875	0.874209	1.99924		0.182681	1.5	0.572801		0.15522	1.5	0.425943
P07686	0.999823	0.987651	0.994752	0.993442	0.920132	0.833897	0.731911	0.600753	0.342378	0.264887	0.999823	0.977446	0.987178	0.980757	0.924687	0.790194	0.675429	0.609035	0.343863	0.275733	0.999823	1.00734	1.01992	0.985461	0.992428	0.826622	0.716483	0.575614	0.337474	0.203619	0.999823	1.02328	1.00694	1.01022	0.941451	0.821042	0.715857	0.572397	0.355644	0.256624	60.381	-0.0525963	0.0725946	0.994811	60.1807	-0.0474675	0.0673413	0.989457	59.9398
P07737	0.999823	0.881002	0.983318	0.870464	0.717674	0.35905	0.150223	0.0998767	0.0679802	0.0365812	0.999823	0.919303	0.958303	0.89217	0.779768	0.434776	0.159731	0.102161	0.0781615	0.00853032	0.999823	0.888362	0.964732	0.86705	0.767221	0.417092	0.152044	0.105618	0.0598349	0.0135317	0.999823	1.03575	1.05754	0.931092	0.822419	0.430804	0.150228	0.101453	0.0707077	0.00572667	51.7115	-0.1091	0.0403477	0.988753	52.3623	-0.110959	0.0281514	0.991676	52.1926
P07741	0.999823	0.955968	0.94683	0.925068	0.8736	0.725532	0.570395	0.368619	0.0815891	0.0148872	0.999823	1.00835	0.990442	0.979527	0.943551	0.786772	0.60775	0.431605	0.137995	0.0175564	0.999823	0.990871	0.989752	0.971455	0.948117	0.785693	0.585029	0.393423	0.128327	0.00681877	0.999823	1.05482	1.01167	1.00041	0.952375	0.813547	0.628137	0.420128	0.16776	0.00756034	56.4236	-0.0759071	0	0.986449	57.3997	-0.0808814	0	0.994236	57.0874
P07766	0.999823	0.946123	0.992108	0.956835	0.748983	0.471215	0.366472	0.256271	0.171801	0.274086	0.999823	0.96441	1.0013	1.00225	0.861964	0.54217	0.392252	0.282045	0.185427	0.707717	0.999823	1.04658	1.05186	1.05288	0.849346	0.564768	0.390027	0.266151	0.195076	0.160727	0.999823	1.06696	1.05128	0.959551	0.830799	0.504726	0.34917	0.24156	0.237919	0.344582	52.881	-0.0919671	0.226757	0.989096	53.3643	-0.129453	0.389011	0.830676	54.082
P07814	0.999823	1.01538	0.917945	0.62002	0.294427	0.180987	0.13269	0.101011	0.0777926	0.0893349	0.999823	0.98913	0.841828	0.523221	0.22374	0.134398	0.0970288	0.0758998	0.0569782	0.0155798	0.999823	0.96533	0.853888	0.559138	0.276705	0.158284	0.105802	0.0758507	0.0530125	0.0352879	0.999823	0.947035	0.86242	0.543019	0.285649	0.171305	0.124151	0.0974504	0.0703268	0.0726443	48.0405	-0.124228	0.0972618	0.998339	47.2042	-0.119905	0.0553825	0.997869	47.6147
P07858	0.999823	0.990298	0.962934	1.00239	0.999738	0.773299	0.703543	0.552791	0.439942	0.771179	0.999823	1.09975	1.08966	1.09413	1.12855	0.989461	0.931115	0.863026	0.686024	1.7675	0.999823	0.950718	1.0305	1.10511	1.22713	0.99006	0.821205	0.768053	0.768901	0.97496	0.999823	1.27804	1.13749	1.09494	1.00495	0.935306	0.770093	0.640913	0.671035	1.12066		-0.0731404	0.59879	0.829345		0.444353	1.5	0.666524
P07864	0.999823	1.08051	0.889939	0.990817	1.0224	0.636772	0.421545	0.374167	0.254185																																54.2386	-0.147831	0.325956	0.961424
P07900	0.999823	0.929123	0.971185	0.867088	0.46847	0.142139	0.0935498	0.0711453	0.0389391	0.0162001	0.999823	0.981213	0.986828	0.889332	0.516345	0.172229	0.110589	0.0890771	0.0607346	0.00900698	0.999823	0.937603	0.966087	0.85598	0.489325	0.155595	0.0958173	0.074944	0.0346617	0.00384111	0.999823	1.00532	1.02663	0.907179	0.490074	0.160582	0.101467	0.0759532	0.0312911	0.0059192	49.78	-0.15289	0.0434982	0.995819	50.1098	-0.15048	0.0549647	0.997648	49.8887
P07902																					0.999823	0.893897	0.948948	0.649914	0.910707	0.771189	0.523008			0.606192
P07910	0.999823	0.726238	0.567726	0.413419	0.23025	0.119127	0.0941963	0.0779969	0.11991	0.00097741	0.999823	0.946608	0.81754	0.580394	0.340664	0.237897	0.161107	0.14114	0.251613		0.999823	1.1465	1.00509	0.536602	0.29018	0.161488	0.114632	0.0964021	0.153219	0.00382424	0.999823	1.32391	0.856797	0.532086	0.299002	0.204146	0.146448	0.102286	0.155799	0.00148483	45.0187	-0.0706684	0.0324231	0.985342	47.7344	-0.0943397	0.173971	0.99033	47.6104
P07919	0.999823	1.10158	1.02387	1.07516	0.895094	1.0083	0.5875	0.528147	0.670443	1.08764	0.999823	1.04557	1.06965	0.972443	0.891674	0.799644	0.659328	0.541339	0.665655	2.41393	0.999823	1.07233	1.04889	0.968227	0.857953	0.684351	0.563303	0.465188	0.587885	1.31072	0.999823	1.0089	1.06182	1.01405	0.759299	0.69873	0.582235	0.506356	0.620143	1.69515		-0.324847	0.718431	0.491807		0.446609	1.5	0.465698
P07942											0.999823	0.633953	1.16095	0.959456	0.714304	0.702176		0.896343	0.24208		0.999823	1.13215	1.37941	0.841785	1.03581	0.704802	1.04015	0.609597	0.401897	0.874086															61.6184	-0.0320544	0	0.405284
P07951	0.999823	1.85973	1.9204	2.24447	2.03375	0.346783	1.84546	2.12513	1.56309	4.3215											0.999823	0.700044	0.840353	0.884169	0.977208	0.680556	0.790784	0.680071	0.711934	1.26217	0.999823	2.40635	2.50256	2.78289	2.45775	2.30402	2.14037	2.00988	1.23157	7.1044		0.816612	1.5	-0.166715
P07954	0.999823	0.918186	0.943739	0.949494	0.862088	0.574777	0.108109	0.0203668	0.0135425	0.00272001	0.999823	0.998146	0.991215	0.999689	0.929143	0.629093	0.120872	0.0226559	0.0208485	0.00663583	0.999823	0.989724	1.01595	0.99748	0.941043	0.638348	0.130337	0.0214525	0.0200417	0.00248811	0.999823	1.0386	1.00897	0.992346	0.909258	0.640024	0.15087	0.0431968	0.0281427	0.00751728	53.2227	-0.167057	0	0.990788	53.579	-0.206468	0.00834916	0.999282	53.6439
P08047	0.999823	0.847815	0.793107	0.907671	0.900045	0.508066	0.420068	0.388743	0.414558	0.513282	0.999823	1.2539	1.18467	0.774414	0.86283	0.574769	0.244241	0.295725	0.109857	0.814939	0.999823	1.10126	1.15798	0.920535	0.659473	0.443883	0.266262	0.470144	0.336695	0.515684	0.999823	1.05906	1.02599	0.877653	0.604099	0.424462	0.315033	0.226459	0.267006	0.0626339	53.1555	-0.158044	0.43266	0.841105	53.3447	-0.11794	0.368507	0.687429	51.5186
P08133	0.999823	0.906679	0.887526	0.785282	0.416022	0.128533	0.0682496	0.0521017	0.0138622	0.00274367	0.999823	0.996394	0.969416	0.854662	0.464188	0.141432	0.0778194	0.0595801	0.024469	0.00609281	0.999823	1.00422	0.989787	0.839305	0.47058	0.143827	0.0793116	0.0574759	0.0145714	0.00689983	0.999823	1.04506	0.958163	0.817319	0.441151	0.132627	0.0749629	0.0540488	0.0193221	0.00343087	49.2261	-0.11886	0.00799174	0.991869	49.7444	-0.148655	0.029381	0.999039	49.7552
P08134	0.999823	0.953884	0.95944	0.849072	0.710824	0.508449	0.424826	0.296362	0.198044	0.0495392	0.999823	0.905955	0.912191	0.823818	0.702409	0.587282	0.39204	0.28575	0.268534	0.12197	0.999823	0.986936	0.921937	0.769474	0.794387	0.567674	0.425324	0.305059	0.255849	0.148563	0.999823	1.02652	0.973384	0.823608	0.664345	0.64873	0.456213	0.341966	0.292427	0.0791333	54.0105	-0.0537806	0	0.992687	54.2778	-0.0462418	0.00992963	0.989043	54.6269
P08195	0.999823	0.975351	0.96614	1.00385	0.977307	0.853878	0.826768	0.662669	0.613944	0.915667	0.999823	1.00657	1.04209	1.01875	1.01358	0.914276	0.773747	0.701294	0.609675	1.33503	0.999823	1.02906	1.06163	1.04056	1.03154	0.951954	0.803577	0.64379	0.580178	0.731266	0.999823	1.02576	0.991513	1.02144	0.992866	0.908989	0.810797	0.66788	0.674625	1.10313		-0.0431978	0.741697	0.670101		-0.171327	0.854938	0.150549
P08236	0.999823	0.840663	0.942608	0.887766	0.742267	0.839726	0.48174	0.426811	0.574482	0.906581	0.999823	0.982832	1.02446	1.15697	1.10392	0.858938	0.797346	0.638779	0.869702	2.63419	0.999823	1.06895	1.04706	0.98083	0.923412	0.693553	0.488966	0.534307	0.528112	0.587057	0.999823	1.03727	1.16889	0.945145	1.03386	0.757697	0.613318	0.509683	0.671098	1.45139		-0.0371006	0.619847	0.44985		0.183006	1.5	0.437178
P08238	0.999823	0.957756	0.995169	0.903041	0.490087	0.124304	0.0855215	0.0705791	0.0293845	0.00225521	0.999823	0.974043	0.956273	0.899296	0.515376	0.151967	0.0867782	0.0680728	0.0392148	0.00667546	0.999823	0.954098	0.977051	0.874373	0.511344	0.151959	0.0836722	0.0669546	0.0350615	0.00461492	0.999823	1.04264	1.04936	0.915945	0.510378	0.15436	0.0858843	0.0679888	0.0374085	0.0158484	49.9323	-0.175604	0.0389651	0.997236	50.0841	-0.15833	0.0386578	0.99776	50.0262
P08240	0.999823	1.01147	1.01398	0.973351	0.618077	0.361741	0.223124	0.174666	0.107612	0.0458544	0.999823	1.06794	0.954501	0.849116	0.626406	0.251608	0.153664	0.104118	0.0326915	0.0313858	0.999823	0.957369	0.980403	0.85837	0.598829	0.320665	0.154192	0.126506	0.0698021		0.999823	1.01036	0.998697	0.920007	0.611505	0.312865	0.182354	0.147655	0.0289639	0.012611	51.5364	-0.109652	0.101172	0.990854	50.8518	-0.111739	0.0397667	0.993934	50.9594
P08243	0.999823	1.02006	0.978141	0.91324	0.820445	0.538452	0.182734	0.0927468	0.0604189	0.0455841	0.999823	0.990777	1.09763	0.979444	0.93766	0.549586	0.244108	0.154656	0.126994	0.0592566	0.999823	0.983057	1.03271	0.967495	0.834782	0.526504	0.175304	0.0874815	0.0629351	0.07498	0.999823	1.01287	1.03135	0.996931	0.856938	0.524151	0.213747	0.0903261	0.0971641	0.0259281	53.0461	-0.119439	0.0343768	0.996369	53.4723	-0.147876	0.104604	0.991412	53.0183
P08397	0.999823	1.06606	1.00512	0.875724	0.784276	0.552867	0.749815	0.61789	0.649937	1.1654	0.999823	0.949875	0.890577	0.860348	0.850733	0.639533	0.625429	0.675412	0.749709	2.02276	0.999823	0.84139	0.892692	0.83314	0.691201	0.500482	0.427068	0.415545	0.420498	0.532759	0.999823	0.997899	1.00344	0.979766	0.909478	0.808761	0.747753	0.621924	0.786814	1.43379		-0.0773908	0.751813	0.373523		0.12748	1.5	0.420525	54.8176
P08559	0.999823	1.09161	0.890328	0.758698	0.41425	0.414903	0.0959587	0.0790988			0.999823	0.877264	0.790329	0.699609	0.422787	0.268292	0.170219	0.122387	0.0531131		0.999823	0.716943	0.777097	0.709285	0.415282	0.230144	0.140035	0.0823253	0.0244286		0.999823	1.0481	0.764106	0.633853	0.394048	0.197173	0.0942518	0.0791253	0.0690256		50.0715	-0.082713	0.00413833	0.962284	49.1052	-0.0655366	0	0.99254	48.4723
P08574	0.999823	0.974958	0.922715	0.944981	0.86106	0.929069	0.606582	0.314729	0.135707		0.999823	1.00467	1.0234	1.00917	0.899912	0.742223	0.693487	0.418845	0.160583		0.999823	0.956534	0.97154	0.978732	0.798702	0.747168	0.642852	0.429264	0.144044	0.0610541	0.999823	0.880636	0.927118	0.859085	0.800975	0.660178	0.609948	0.374167	0.133088		57.105	-0.10517	0.0550087	0.969333	57.7192	-0.0722982	0	0.98109	57.2
P08575	0.999823	0.954355	0.998525	0.979349	0.922267	0.58956	0.389909	0.169689	0.142557	0.141059	0.999823	0.966448	0.992935	1.00586	0.954735	0.748649	0.399378	0.18394	0.154521	0.159642	0.999823	0.971868	1.01249	0.988381	0.962822	0.747618	0.393928	0.177945	0.140848	0.131381	0.999823	1.01255	1.02517	0.984228	0.956675	0.756497	0.387822	0.149859	0.134027	0.146315	54.2358	-0.107755	0.127972	0.993823	55.0028	-0.13142	0.145369	0.998433	55.0027
P08579	0.999823	1.07391	1.03168	1.04354	0.970177	1.00663	0.696176	0.469754	0.109179	0.0162325	0.999823	1.05167	1.03236	1.03208	0.946208	0.825685	0.659427	0.423577	0.154429	0.0207404	0.999823	1.01458	1.00882	1.01336	0.930714	0.80341	0.64117	0.412632	0.111788	0.0380623	0.999823	0.944347	1.01185	0.995851	0.965656	0.854756	0.69252	0.432166	0.146876	0.00519951	58.3883	-0.114787	0	0.986953	57.7887	-0.0871378	0	0.99323	57.4833
P08590																					0.999823	1.02661	0.999105	0.896418	0.504942	0.361256	0.180768	0.169763	0.194371	0.18993																			50.4247
P08621	0.999823	1.17646	1.02201	1.08592	0.946301	0.523018	0.221758	0.156823	0.104706	0.0519345	0.999823	0.962174	0.955485	0.998679	0.850372	0.405264	0.156274	0.0977155	0.0531723	0.0201892	0.999823	0.933716	0.832235	0.954959	0.784436	0.409337	0.170173	0.12233	0.0735779	0.00409365	0.999823	0.866302	0.915022	1.00373	0.888397	0.445489	0.16883	0.105645	0.0821005	0.0141797	53.2694	-0.169005	0.1036	0.975957	52.4724	-0.15688	0.0520381	0.996552	52.3398
P08648	0.999823	1.20699	1.26321	1.27606	1.08147	0.766128	0.681815	0.327567	0.260068		0.999823	0.890866	0.804014	1.05656	1.15585	0.798768	0.440858	0.309423	0.161527	1.82853	0.999823	1.02662	0.84197	0.988977	1.15387	0.309376	0.515627	0.369448	0.356425	0.54231											57.2039	-0.101592	0.214369	0.81833		-0.372235	0.685086	0.0952153	52.4235
P08670	0.999823	1.51618	1.25127	1.19889	1.24272	1.17503	0.906641	0.400631	0.192799	0.0278901	0.999823	0.955263	0.849569	0.853577	0.76115	0.752684	0.683156	0.270452	0.145559	0.0385864	0.999823	0.7997	0.651176	0.771291	0.688939	0.777159	0.587836	0.217352	0.0936793	0.0229028	0.999823	0.772238	0.884909	0.899616	0.806411	0.823618	0.861981	0.28143	0.200419	0.0159053	58.5302	-0.209006	0.0992031	0.795407	56.3695	-0.0627533	0	0.931608	54.1916
P08708	0.999823	1.27914	1.30046	1.30127	1.16374	0.909179	0.743239	0.393628	0.0959322	0.0225965	0.999823	0.975435	0.936302	0.962186	0.854128	0.765627	0.548125	0.308055	0.0880563	0.0306649	0.999823	0.984446	0.984469	0.955199	0.863058	0.786515	0.589104	0.316839	0.0672255	0.0199439	0.999823	0.890597	1.04958	0.970804	0.90582	0.833333	0.597832	0.341844	0.0883214	0.0569853	58.0753	-0.129294	0.00980326	0.866727	56.2651	-0.0815044	0	0.99265	56.5657
P08729																															0.999823	1.18462	1.29226	1.2693	1.42336				0.816356
P08754	0.999823	1.01484	0.974033	0.918744	0.892537	0.734346	0.311601	0.0773677	0.102113	0.143933	0.999823	0.933117	0.945188	0.979333	0.924621	0.721335	0.377468	0.0829554	0.079023	0.143188	0.999823	1.08103	0.915303	1.03704	1.09075	0.782918	0.239478	0.0465506	0.0612439		0.999823	1.03951	1.03732	1.07071	0.790719	0.638672	0.287766	0.0299442	0.110733		54.4462	-0.149932	0.0945614	0.988208	54.6992	-0.137179	0.0842124	0.987768	54.4886
P08758	0.999823	0.971576	0.953163	0.807644	0.327185	0.121633	0.0714447	0.0520785	0.0363827	0.00616622	0.999823	1.03271	0.956191	0.82531	0.362595	0.162455	0.102274	0.0780249	0.0289266	0.00746145	0.999823	1.00317	0.970431	0.782524	0.342353	0.148697	0.0900608	0.0618327	0.0194409	0.00990885	0.999823	1.14117	1.05953	0.866472	0.344775	0.144088	0.0839151	0.064347	0.0263582		48.9527	-0.16249	0.0385452	0.99801	49.2174	-0.148818	0.0493615	0.995891	48.9929
P08865	0.999823	1.08422	1.03396	1.01952	0.906821	0.706775	0.569573	0.308447	0.0527573	0.0136296	0.999823	0.977102	0.955841	0.924987	0.848953	0.695441	0.557457	0.287849	0.0391919	0.0102303	0.999823	0.96111	0.912083	0.899076	0.821771	0.727468	0.551627	0.297014	0.0214782	0.0109448	0.999823	0.883441	0.959501	0.891835	0.839467	0.707699	0.550193	0.294681	0.027717	0.0100308	56.229	-0.0882573	0	0.986392	55.8127	-0.0804145	0	0.98656	55.8217
P08962											0.999823	1.01307	1.13157	1.01134	0.774106	0.647325	0.432052	0.35998	0.230269	1.35777	0.999823	1.49052	1.38729	1.31602	1.08766	1.33103	0.761528	0.742463	1.05709	1.64362																-0.132777	0.603572	0.335563
P09001											0.999823	0.73476	0.605217	0.761051	0.521402	0.159547		0.149269	0.197904																										48.5939	-0.0459322	0.00561154	0.857438
P09012	0.999823	1.04338	0.962335	0.991747	0.953662	0.891378	0.615198	0.462036	0.256554	0.220987	0.999823	1.00854	0.971975	0.993766	0.982281	0.82378	0.618605	0.458343	0.206225	0.160691	0.999823	0.92893	0.91273	0.975671	0.851707	0.782008	0.588825	0.407684	0.197301	0.256561	0.999823	0.939102	0.972461	1.00148	0.981041	0.840473	0.643921	0.444199	0.278099	0.458384	57.9712	-0.0801329	0.192811	0.992699	57.8836	-0.0758637	0.0988554	0.995342	57.2008
P09104	0.999823	0.94749	0.921063	0.865551	0.795178	0.680535	0.528691	0.361647	0.191923	0.0260921	0.999823	0.981646	0.958419	0.885931	0.769871	0.675774	0.568462	0.415216	0.251042	0.0152639	0.999823	0.922873	0.943207	0.908636	0.866612	0.720097	0.557665	0.389656	0.214267	0.00801023	0.999823	1.01537	1.03246	1.01802	1.00135	0.84918	0.647611	0.415194	0.207814	0.0302515	55.8707	-0.056793	0	0.9849	56.4291	-0.0533269	0	0.978395	56.6669
P09110	0.999823	0.986018	1.03193	0.983724	0.914833	0.688785	0.61122	0.477502	0.261295	0.0882845	0.999823	1.01523	0.90719	0.976724	0.855651	0.752645	0.568929	0.412631	0.223794	0.259172	0.999823	0.988118	0.977475	0.90178	0.931367	0.799521	0.616798	0.412011	0.12618	0.0979606	0.999823	1.05383	0.978417	0.956994	0.926459	0.747005	0.635333	0.420504	0.205121	0.139443	57.7723	-0.0591154	0	0.985464	57.0584	-0.0602209	0.16753	0.985168	57.4015
P09132	0.999823	1.09623	0.946032	1.03603	0.673785	0.334413	0.296305	0.248504	0.168045	0.269817	0.999823	0.996453	0.968099	0.878175	0.608618	0.36571	0.327878	0.189383	0.0997649	0.169003	0.999823	1.01306	0.903554	0.896302	0.48711	0.398857	0.212331	0.124015	0.174122	0.137173	0.999823	0.902627	0.897066	0.859837	0.520818	0.295933	0.195019	0.129454	0.0422871		51.1453	-0.172149	0.246183	0.980787	51.5675	-0.0845197	0.140251	0.990854	50.7246
P09211	0.999823	0.845047	0.891388	0.886591	0.774748	0.446023	0.05326	0.0125188	0.010243	0.0017135	0.999823	0.989491	1.03978	0.993347	0.884685	0.47383	0.0582913	0.0169987	0.0120777	0.00636555	0.999823	0.933524	1.01929	0.942514	0.867511	0.47988	0.0641383	0.0152626	0.00802109	0.000544149	0.999823	0.9529	0.982858	0.939221	0.844165	0.464854	0.0721405	0.0243896	0.0193288	0.00540174	52.1913	-0.137007	0	0.971044	52.7795	-0.194879	0.000633218	0.998326	52.7523
P09234	0.999823	1.05344	0.999725	1.01245	0.981508	0.877664	0.642484	0.575339	0.603522	1.06022	0.999823	0.890196	0.945291	0.873437	0.852473	0.743785	0.588411	0.547859	0.603753	1.32912	0.999823	0.921597	0.882704	0.984785	0.856166	0.751989	0.570181	0.56429	0.632712	1.10883	0.999823	0.959013	1.1128	0.99743	0.926798	0.703826	0.591212	0.562531	0.730634	1.67143		-0.329418	0.720391	0.537076		-0.026555	0.77099	0.112052
P09326	0.999823	0.983476	1.11333	1.06383	0.996163	0.841126	0.775978	0.585142	0.451811	0.818515	0.999823	0.974201	0.987037	1.06141	1.02539	0.892899	0.846593	0.771704	0.577323	1.26164	0.999823	0.986572	0.99929	0.987169	0.939901	0.859618	0.70568	0.519587	0.429557	0.669387	0.999823	1.11054	1.25816	1.2884	1.04162	0.979971	0.896125	0.746958	0.763108	1.01983		-0.0596275	0.623375	0.769008		-0.160867	0.864314	0.161174
P09382																															0.999823	0.874832	0.802812	0.849917	0.697194	0.502033	0.399778	0.262074	0.131144	0.524393
P09417	0.999823	1.145	1.1203	0.85569	0.779009	0.450907	0.596125	0.342888	0.101407	0.192197	0.999823	1.25607	1.00073	1.0236	0.826722	0.781477	0.63678	0.3554	0.0667894												0.999823	1.02867	1.02383	0.924413	0.864803	0.750077	0.503126	0.315547	0.0738617		54.8234	-0.0595247	0.102905	0.912226	56.9318	-0.0840386	0	0.919406
P09429	0.999823	0.962529	1.002	1.01169	0.866822	0.808114	0.568	0.505563	0.585274	1.16344	0.999823	0.979837	1.01983	1.02656	0.905655	0.736573	0.625802	0.591923	0.664611	1.94501	0.999823	1.00156	1.03022	1.06357	0.865091	0.743891	0.550263	0.502588	0.521353	0.983962	0.999823	0.954283	1.07005	1.09245	0.882027	0.706423	0.552524	0.507509	0.597929	1.52769		-0.0610309	0.716924	0.357737		0.126529	1.5	0.417722
P09486																					0.999823	0.970192	1.0173	0.849602	0.782005	0.690738	0.489668	0.385294	0.20288																				56.0831
P09488	0.999823	0.964723	1.02238	0.89921	0.625403	0.241457	0.115208	0.0652117	0.0191026		0.999823	0.942846	0.911405	0.848172	0.587359	0.287831	0.101083	0.0755402	0.0227614		0.999823	0.924515	0.93166	0.80239	0.611663	0.309549	0.141479	0.0788564	0.0285776	0.0173324	0.999823	1.03148	0.969904	0.8296	0.614995	0.310019	0.127287	0.0765585	0.0401554		50.8691	-0.136425	0.0357181	0.997642	50.72	-0.101744	0.00223741	0.99542	50.8499
P09493											0.999823	0.904202	0.899922	0.867288	0.797743	0.8306	0.693485	0.678477	0.784203	2.82544											0.999823	1.04655	1.03454	1.01471	0.951127	0.82022	0.684853	0.690818	0.916251	2.30367						0.110988	1.5	0.376421
P09496	0.999823	0.977488	0.93727	0.956981	0.880159	0.68225	0.5898	0.681677	0.793688	1.64768	0.999823	0.939535	0.958229	0.943915	0.866464	0.720817	0.598048	0.695087	0.796413	2.3826	0.999823	0.959033	0.924478	0.953611	0.865227	0.731756	0.609518	0.654801	0.789796	1.41329	0.999823	0.960283	1.01753	1.04619	0.948916	0.81943	0.663943	0.774055	1.01864	2.45267		0.19382	1.5	0.39589		0.118296	1.5	0.433081
P09497	0.999823	0.999117	0.939335	0.883046	0.772458	0.671591	0.550603	0.584483	0.65389	1.44601	0.999823	1.00127	1.01706	0.9647	0.860293	0.728242	0.642007	0.714937	0.854263	2.80102	0.999823	1.0712	1.05938	1.02282	0.921777	0.721123	0.576752	0.611255	0.650304	1.4418	0.999823	1.00424	1.06717	1.09438	0.960263	0.829038	0.737632	0.812524	1.03391	2.52342		-0.0439794	0.779994	0.125027		0.208814	1.5	0.419555
P09525	0.999823	0.852513	0.847773	0.741675	0.426925	0.213755	0.09257	0.0506017	0.194392		0.999823	1.0749	1.22447	0.795077	0.363991	0.167902	0.0918486	0.0518032	0.263228	0.0755081																					49.0397	-0.0927323	0.0784402	0.965823	49.0317	-0.184728	0.124534	0.952356
P09543	0.999823	1.07194	1.02773	0.847351	0.570353	0.326463	0.227994	0.143159	0.130846	0.0250355	0.999823	0.896605	0.845864	0.704167	0.455064	0.261281	0.155735	0.120475	0.108008		0.999823	0.961949	0.860112	0.717291	0.506194	0.293934	0.169077	0.119362	0.0844038	0.0166386	0.999823	0.947458	0.924373	0.781553	0.53126	0.299547	0.177907	0.139546	0.113799	0.0296508	50.9886	-0.0976245	0.0877756	0.988342	49.3047	-0.0751853	0.0569044	0.994603	49.9391
P09564	0.999823	2.03545
P09622	0.999823	1.01599	0.952147	0.87665	0.673471	0.520187	0.489344	0.45609	0.536881	0.907438	0.999823	1.01219	0.986688	0.956003	0.865486	0.681779	0.642958	0.599074	0.671123	1.95549	0.999823	0.947372	0.980897	0.902517	0.800557	0.679856	0.562297	0.547587	0.600797	0.905277	0.999823	1.00331	1.00198	0.926575	0.842995	0.701125	0.634833	0.632003	0.758365	1.52324		-0.088252	0.58354	0.704164		0.133997	1.5	0.415135
P09651	0.999823	0.885876	0.827073	0.648098	0.346106	0.113598	0.0716042	0.0536766	0.0463579	0.00409866	0.999823	0.975577	0.913668	0.705836	0.374379	0.133833	0.0833002	0.0740904	0.067645	0.00494674	0.999823	0.994732	0.949505	0.676388	0.343992	0.143498	0.0783619	0.0649014	0.0630234	0.00361238	0.999823	1.10561	0.938988	0.702335	0.353438	0.155298	0.0956434	0.0598216	0.079675	0.014948	48.1338	-0.0941244	0.00512136	0.992453	48.7589	-0.117091	0.038142	0.997977	48.5737
P09661	0.999823	1.12331	1.16199	1.17057	1.11789	0.780677	0.752712	0.463221	0.136455	0.138338	0.999823	0.90699	0.911491	0.94715	0.924149	0.787781	0.599881	0.376736	0.144479	0.00911521	0.999823	0.920387	0.92969	0.96614	0.940766	0.801513	0.591182	0.367576	0.118158	0.0701662	0.999823	0.912105	0.976532	0.983935	0.936405	0.824981	0.627272	0.389901	0.105856	0.107103	58.3351	-0.0974681	0.0722878	0.924653	57.0758	-0.0805505	0	0.982644	57.0738
P09669	0.999823	0.844524	0.890175	0.891518	0.863963	1.17443	0.553942	0.431521	0.408231	0.49413	0.999823	1.03918	0.974382	0.933501	0.916594	0.791189	0.63372	0.581331	0.451795		0.999823	1.01795	0.988924	0.982941	0.966694	0.83567	0.665873	0.564742	0.495849	0.182554	0.999823	1.02041	0.991397	0.97725	0.88188	0.824036	0.670099	0.558603	0.568996	0.0952233	56.1795	-0.623382	0.444627	0.838851	61.0031	-0.0423762	0.365234	0.986594	60.6361
P09693	0.999823	1.0229	0.982751	0.951598	0.77561	0.447348	0.487893	0.377648	0.259142	0.416877	0.999823	1.02183	0.991762	0.983778	0.718784	0.508438	0.427882	0.371725	0.3193		0.999823	0.98706	1.01866	1.02022	0.816696	0.61349	0.477147	0.368824	0.291689	0.219673	0.999823	1.06464	0.995588	1.00883	0.769613	0.583396	0.447762	0.312905	0.293967	0.111883	52.8978	-0.101924	0.367564	0.968329	53.0838	-0.0900306	0.350824	0.992239	55.2575
P09874	0.999823	1.30303	1.34962	0.944705	0.569959	0.333145	0.282134	0.193251	0.180714	0.0435275	0.999823	1.07425	0.968825	0.650856	0.341218	0.225639	0.17424	0.142381	0.0957664	0.00962186	0.999823	0.986328	0.877087	0.714425	0.442901	0.320851	0.240092	0.171714	0.134213	0.0317115	0.999823	0.800217	0.907215	0.634958	0.367246	0.280982	0.214661	0.145325	0.137804	0.0123287	50.9002	-0.137228	0.168759	0.885118	48.5884	-0.115501	0.0994901	0.984305	49.8634
P09884	0.999823	1.10734	1.01035	0.827985	0.541527	0.254864	0.192824	0.168144	0.080905	0.0876256	0.999823	1.00705	0.979506	0.735916	0.533408	0.378779	0.302541	0.20438	0.175815		0.999823	1.15792	1.03073	0.716052	0.556383	0.334231	0.277184	0.0721365	0.143685	0.863165	0.999823	1.03429	0.908861	0.881588	0.489999	0.402962	0.394027	0.250425	0.238205	0.633746	50.3469	-0.114355	0.110147	0.988211	50.6568	-0.0770317	0.179831	0.992232	49.7514
P09913
P09960	0.999823	0.930701	0.923481	0.841158	0.676077	0.343403	0.174487	0.0956405	0.0505894	0.00985872	0.999823	0.952847	1.00394	0.863393	0.701103	0.375396	0.189575	0.117725	0.0580746	0.0744568	0.999823	0.951082	0.922691	0.849349	0.731218	0.377252	0.179096	0.0994084	0.0597646	0.0151275	0.999823	0.985312	0.949386	0.834888	0.688	0.353393	0.172344	0.0976859	0.0673229	0.0239539	51.4686	-0.0901081	0.00259982	0.994627	51.7728	-0.101286	0.0557312	0.996802	51.8822
P09972	0.999823	0.956491	0.946225	0.986144	0.954116	0.820169	0.707748	0.469369	0.113619	0.0185699	0.999823	0.99205	0.989605	1.0065	0.992501	0.932475	0.768785	0.527043	0.147833	0.0178256	0.999823	0.965563	0.978036	0.9854	1.0155	0.884445	0.692785	0.47215	0.170919	0.0316261	0.999823	1.04919	1.05803	1.00991	1.00933	0.917806	0.74094	0.505481	0.148936	0.0401423	58.1098	-0.0920116	0	0.987385	58.9566	-0.108409	0	0.997666	58.3974
P0C024
P0C1Z6											0.999823	0.798613	0.451223	0.650703			0.547771		0.169614																										50.7566	-0.0288564	0	0.725707
P0C628																					0.999823	1.16962	1.0479	0.924199	0.601005	0.417055	0.177042	0.164032	0.0216197																				51.6754
P0C7M6	0.999823	0.464566	0.779621	0.645137	0.704385	0.645922	0.797424	0.531777	0.70729	0.880848																																-0.518201	0.684108	0.397455
P0C7P3	0.999823	0.807521	0.90161	0.824604	0.738068	0.645451	0.408414	0.307995	0.144333		0.999823	1.30246	1.15272	0.982149	0.991388	0.621696	0.572284	0.331126	0.155856		0.999823	0.889699	0.998833	0.80612	0.716024	0.742298	0.401298	0.268031	0.0780101		0.999823	0.967077	0.951095	0.933438	0.803513	0.591899	0.468834	0.253431	0.125126	0.399361	54.4705	-0.0492192	0	0.94761	56.1852	-0.079712	0.0901312	0.8805	54.6686
P0C7X5
P0C843																					0.999823	0.40423	0.79496	0.882253	0.980475	0.540381	0.380912	0.192187		0.457008																			56.3159
P0C860	0.999823	0.775459	1.46257	0.876123		0.544725	0.809086		0.551047												0.999823	1.11088	1.64172	0.80339					0.568226		0.999823								1.14813			-0.484176	0.634953	0.472512
P0C870	0.999823	1.00632	0.932331	0.882548	0.639617	0.556962	0.5957				0.999823		1.61382	1.61726	1.13084				1.1054		0.999823	1.59733	0.812036	0.699754	1.10261		0.645667		0.591347		0.999823	1.26704	1.6698	1.30813	1.17078	0.89687	0.774415					-0.0862487	0.568729	0.980835			1.5	-1.21093
P0CB38																					0.999823	1.07005	0.943902	0.89637	0.557668	0.203466	0.0756939	0.0482768																					50.3923
P0CG12	0.999823	0.901016	0.765738	0.713038	0.579956	0.509008	0.383371	0.337158	0.197662	0.257997	0.999823	1.09299	1.08642	0.968559	0.703379	0.627275	0.553257	0.579731	0.448386		0.999823	0.90006	0.917466	0.909843	0.788413	0.627713	0.354074	0.193274	0.434346		0.999823	1.26159	1.02723	1.23094	0.653396	0.993912	0.695112	0.558708	0.447189		52.3589	-0.0387881	0.119025	0.985193		-0.0870986	0.535749	0.939588	53.878
P0CG13																															0.999823	1.35019	0.693408	0.73011	0.613971	0.538643	0.370798	0.126011	0.162313
P0CG38											0.999823	1.93441	1.00099	1.10134	1.10294	1.27137	1.01128																													0.38698	1.23705	0.0710629
P0DI82											0.999823		0.474	0.726063	0.519971				0.235336		0.999823	1.02838	1.13996	0.908219	0.638052						0.999823	0.554535	0.802482	0.641596		0.469779									49.8966	-0.0335696	0.0866041	0.766802
P0DJJ0											0.999823	1.18795	0.976915	0.688209	0.700012	0.328961	0.399128	0.154258	0.196585	0.891261																									51.0494	-0.0845336	0.399686	0.643052
P0DMQ5																															0.999823	1.07533	0.848315	1.00199	1.02603	0.873557	0.609369	0.492622	0.649647	1.02437
P0DMV9	0.999823	0.927109	0.895399	0.831583	0.698713	0.571331	0.346805	0.158699	0.0419771	0.0102037	0.999823	0.999465	0.938192	0.92749	0.751896	0.573745	0.407385	0.183746	0.037382	0.0355073	0.999823	1.03422	1.00562	0.918773	0.789331	0.604702	0.393471	0.188069	0.0520865	0.0346949	0.999823	1.13471	1.08331	1.01371	0.828361	0.619431	0.395017	0.187088	0.0502439	0.00938174	53.1055	-0.0686107	0	0.986284	53.9485	-0.0759918	0	0.994298	54.2253
P0DN79	0.999823			0.837698	0.75836	0.343759																																			51.8078	-0.112516	0	0.95571
P0DP25	0.999823	0.917897	0.806132	0.795286	0.759599	0.786353	0.70257	0.666009	0.875395	1.79074	0.999823	0.880815	0.901043	0.898559	0.849639	0.847368	0.779181	0.814188	1.01915	2.9849	0.999823	1.02829	1.10832	1.04151	0.830805	0.832005	0.848603	0.788867	0.928186	1.73806	0.999823	1.0172	0.993789	1.01613	0.915191	0.859738	0.791223	0.800653	1.02111	2.47455		0.152481	1.5	0.446813		0.459873	1.5	0.409173
P0DPB5	0.999823	0.714838	0.718704	0.589826	0.793382	0.755002	0.43684	0.415012	0.578944	0.662751	0.999823	1.11757	1.08541	1.10712	1.04066	0.873479	0.683559	0.48445	0.419709	0.309442	0.999823	0.903314	1.17525	0.848521	0.784846	0.81492	0.522086	0.477407	0.616095	1.15858	0.999823	0.565807				0.715561		0.449692	0.750274	2.70245		-0.0313093	0.570014	0.51364	58.6772	-0.0809085	0.342404	0.952916
P0DPB6											0.999823	0.975518	0.896765	0.68727	0.811227	0.42278	0.441829	0.288255	0.180047												0.999823	1.12946	1.12652	0.890823	0.584594	0.575981	0.321884	0.23738	0.198415	0.884077					53.5609	-0.0469554	0	0.939338
P10109	0.999823	0.819995	0.941779	0.89812	0.762829	0.624493	0.48562	0.369032	0.499315	0.52753	0.999823	1.10544	0.965223	0.889554	0.999653	0.793212	0.570982	0.518488	0.379927	0.74675	0.999823	1.12789	0.734862	0.801608	0.723907	0.71991	0.696375	0.49858	0.486954	0.552676	0.999823	0.892289	0.772218	0.857362	0.701458	0.678175	0.450672	0.25273	0.423989	0.368051	56.9566	-0.0561187	0.453984	0.88103		-0.138162	0.549857	0.820422
P10114
P10155	0.999823	1.21663	1.15215	1.14859	0.978517	0.8267	0.717181	0.624865	0.61005	0.723944	0.999823	1.02661	0.968184	0.935098	0.873878	0.752404	0.642577	0.534808	0.61241	0.917621	0.999823	0.982846	0.940212	0.93447	0.831298	0.728053	0.585648	0.472231	0.458855	0.450977	0.999823	0.928813	0.957124	0.887258	0.822052	0.715304	0.586558	0.45558	0.498045	0.557614		-0.0705253	0.658384	0.784835		-0.0521568	0.678553	0.685867	59.424
P10242											0.999823	1.78342	1.0457	1.20134		0.529174	0.397857	0.405965	0.59008																										53.1418	-0.636427	0.464634	0.58143
P10253	0.999823	0.994644	0.973958	0.926618	0.848217	0.750227	0.591219	0.496416	0.471641	0.696651	0.999823	0.978	0.962668	0.943764	0.917519	0.745191	0.675057	0.593608	0.542781	1.15034	0.999823	1.06591	1.06008	1.06578	0.882981	0.673167	0.539972	0.51573	0.383797	0.464779	0.999823	0.888527	0.923673	0.867028	0.86096	0.670169	0.607811	0.453805	0.492834	0.602735		-0.0523991	0.549674	0.900362		-0.0873931	0.739362	0.333296	56.855
P10301
P10321											0.999823	1.12333	0.974361	0.799845	0.708952	0.370351	0.344976	0.285314	0.15904	0.840029																									51.7683	-0.0926241	0.395303	0.709102
P10398	0.999823	1.08574	1.11757	0.743005	0.49636	0.326396	0.123399	0.124532	0.179309		0.999823	1.05975	0.916372	0.775187	0.433433	0.148783	0.0708384	0.0401296	0.180555		0.999823	1.10839	0.991014	0.811441	0.651099	0.237937	0.0441925		0.0570544	0.232571	0.999823	0.847676	0.917409	0.709764	0.543729	0.237586	0.0446549	0.0335422	0.0711377	0.308642	49.9545	-0.113932	0.141832	0.967264	49.2382	-0.133918	0.0834371	0.985483	50.6632
P10412	0.999823	1.78404	1.86957	1.94774	1.56637	0.988487	0.767951	0.490324	0.308989		0.999823	0.991332	0.921785	0.925918	0.98369	0.755727	0.480361	0.267932	0.276303		0.999823	0.99253	0.854113	1.05234	0.905189	0.838356	0.540708	0.322677	0.128011		0.999823	0.690563	1.01018	1.18432	1.10823	0.993562	0.724323	0.498797	0.575399		58.5641	-0.125895	0.309886	0.149753	55.5466	-0.111204	0.246152	0.981705	56.6699
P10415	0.999823	0.956187	1.02453	0.884917	0.6436	0.342071	0.246099	0.182417	0.138669												0.999823	1.00431	1.24134	0.787163	0.672928	0.410114	0.298864	0.10869	0.314598		0.999823	0.922489	1.05159	0.791723	1.04366	0.630394	0.379354	0.268557	0.380153		51.3363	-0.106586	0.153117	0.995579					51.5974
P10515	0.999823	1.04277	0.97832	0.844202	0.623036	0.378556	0.244783	0.137614	0.0672572	0.0393151	0.999823	1.01889	0.926397	0.835652	0.546608	0.339306	0.206616	0.12879	0.0710365	0.114148	0.999823	1.10874	1.03399	0.928683	0.568743	0.342769	0.205889	0.101996	0.078158	0.0249181	0.999823	1.05573	0.971642	0.825767	0.54331	0.321982	0.211832	0.136208	0.12382	0.0761158	51.6173	-0.0839305	0.0376015	0.996802	50.7631	-0.0900652	0.0847143	0.99717	51.1839
P10599	0.999823	0.869711	0.913055	0.952338	0.903354	0.831822	0.758992	0.728612	0.844611	1.58902	0.999823	0.917529	0.943429	0.963884	0.979994	0.911714	0.809192	0.801478	0.896443	2.57866	0.999823	0.968807	1.05039	1.01861	0.96948	0.879089	0.782965	0.774675	0.84844	1.43283	0.999823	0.965801	1.04022	1.0979	0.996705	0.877116	0.803256	0.803362	0.984739	2.11432		0.231478	1.5	0.558383		0.235263	1.5	0.492134
P10606	0.999823	0.918596	0.888209	0.856705	0.809994	0.661284	0.552459	0.514274	0.526175	0.599572	0.999823	0.99662	0.930513	0.941099	0.909466	0.736983	0.555604	0.525056	0.462079	0.952363	0.999823	1.05046	1.0357	1.04792	0.925339	0.824377	0.649091	0.558694	0.620197	0.660056	0.999823	1.02623	1.0366	1.00882	0.874495	0.791172	0.696688	0.557148	0.708211	0.965642		-0.0335052	0.512522	0.936089		-0.0772233	0.62607	0.606734
P10636	0.999823	1.30216	1.02701	1.08742	1.17851	0.761519	0.948832	0.782344	0.578419	1.60458	0.999823	0.957671	0.951386	1.10307	0.888907	0.851379	0.733434	0.458292	0.4246	1.96338	0.999823	1.1006	0.928642	0.992245	0.71861	0.761037	0.51546	0.457511	0.535677	1.02491	0.999823	1.15897	0.566074			0.929016	0.654869		0.664402	2.94281		0.215058	1.5	0.43115		0.100433	1.5	0.295049
P10644	0.999823	0.933913	0.941685	0.800411	0.60042	0.30888	0.122924	0.0504762	0.0265498		0.999823	0.949534	0.89038	0.809787	0.62151	0.363294	0.132148	0.0549963	0.0224433		0.999823	0.922818	0.886855	0.7723	0.599487	0.359024	0.106962	0.0334053	0.0350289	0.0026362	0.999823	0.994169	0.96491	0.823373	0.641968	0.413938	0.168785	0.0902924	0.0768833	0.0144192	50.7532	-0.0951154	0	0.996205	51.0293	-0.0889653	0	0.993452	50.6855
P10746											0.999823	1.51299	0.960765	1.1604	0.619872	0.214175	0.251513				0.999823	1.21024	0.997822	1.15589	0.569636	0.60148	0.463823	0.352281			0.999823	1.75181	1.73382	0.652734	0.382524	0.682094			0.12867	1.26818					50.1293	-0.958938	0.232844	0.788802	50.2859
P10747	0.999823	0.841714	0.890462	0.859428	0.789565	0.907708	0.599331	0.516672	0.549382	0.791755	0.999823	1.10327	1.18448	0.982257	0.970507	0.853643	0.735499	0.591311	0.54591	1.35134	0.999823	1.04064	1.09709	1.06014	0.84593	0.805302	0.581656	0.524481	0.562587	0.577226	0.999823	0.932103	0.957984	1.03812	0.882952	0.788317	0.596773	0.540099	0.609449	0.934823		-0.018917	0.584491	0.548981		-0.0563509	0.807712	0.2142
P10768	0.999823	0.951516	0.985601	1.00453	0.96733	0.83399	0.703378	0.362087	0.0330353	0.0218184	0.999823	0.98694	0.955379	1.03712	0.968177	0.921266	0.749277	0.409456	0.0504613	0.0106897	0.999823	1.0131	1.03899	1.09894	1.10653	0.973716	0.761197	0.411184	0.0299761	0.00412662	0.999823	1.12617	1.14056	1.1487	1.11538	1.03341	0.799283	0.425169	0.0529339	0.0176828	57.528	-0.11395	0	0.991164	58.0901	-0.129327	0	0.995289	58.1771
P10809	0.999823	0.923864	0.946662	0.961225	0.973025	0.867761	0.662062	0.237871	0.0585351	0.0114612	0.999823	0.95258	0.978671	0.995272	1.00602	0.943275	0.708915	0.261487	0.0485313	0.00799883	0.999823	0.967082	0.976934	0.980298	1.02555	0.938404	0.676082	0.246423	0.0605384	0.0115337	0.999823	1.02751	1.02481	1.02822	1.03349	0.956983	0.688898	0.263191	0.0637892	0.0170849	56.9743	-0.132404	0	0.990856	57.337	-0.15901	0.0071191	0.998084	57.1445
P11021	0.999823	0.894957	0.928689	0.923243	0.88158	0.695502	0.546535	0.317025	0.214159	0.341072	0.999823	0.967337	0.982086	0.97824	0.934632	0.777803	0.5805	0.352873	0.202999	0.376664	0.999823	0.957042	1.00547	0.97457	0.964567	0.794789	0.57406	0.339739	0.215443	0.299197	0.999823	1.01519	1.04183	1.00956	0.96908	0.811454	0.588343	0.37362	0.238883	0.473097	55.9734	-0.0696358	0.243124	0.958331	56.5676	-0.0876257	0.276835	0.974468	56.5621
P11117	0.999823	1.09101	1.11633	1.09355	1.11165	0.122475	0.950365	0.951962	0.920675	1.22583	0.999823	1.0505	1.02888	0.877389	1.08587	0.897612	0.83029	0.496605	0.695737	1.4897											0.999823	0.787465	1.24079	1.10516	0.317765	0.628405	0.535691	0.470569	0.244061	2.14143			1.5	0.0392492		0.43209	1.5	0.337921
P11142	0.999823	0.901225	0.865273	0.808935	0.672406	0.580301	0.458209	0.15977	0.0417039	0.0057445	0.999823	0.97723	0.961132	0.900352	0.768371	0.626636	0.493278	0.184655	0.0449401	0.00155699	0.999823	0.977351	0.957168	0.874824	0.791421	0.613111	0.469633	0.175652	0.0245842	0.00300909	0.999823	1.05715	0.99346	0.922121	0.781129	0.619438	0.470891	0.183572	0.0503926	0.00165976	53.2717	-0.0606428	0	0.964412	54.5823	-0.0757797	0	0.985531	54.4105
P11166	0.999823	0.944521	0.982674	0.96621	0.927595	0.922343	0.791608	0.702331	0.905363	1.73749	0.999823	0.9921	1.00314	1.00338	1.03199	0.957641	0.877856	0.797665	1.03304	2.7133	0.999823	1.00469	1.02524	0.993037	1.04685	0.947945	0.844524	0.787051	0.843837	1.44471	0.999823	0.986807	0.994777	0.938982	0.979581	0.919043	0.774699	0.745	0.919602	1.91705		0.182029	1.5	0.669867		0.462017	1.5	0.452568
P11169	0.999823	1.24618	1.10482	1.12856	0.96626	0.573901	0.732381	0.714987	0.825216	1.47625	0.999823	0.906565	0.926321	0.986633	0.822003	0.873163	0.517549	0.638301	0.746398	1.30921	0.999823	0.872735	1.05856	0.961238	1.05682	0.794166	0.621213	0.611109	0.748637	1.26443	0.999823	0.885163	1.20038	0.888093	0.796032	0.628754	0.706012	0.570711	0.483481	1.55531		0.428975	1.5	0.327745		-0.0908276	0.816758	0.0877266
P11171	0.999823	0.855865	0.81541	0.807067	0.623608	0.352852	0.171168	0.127867	0.228259	0.102418	0.999823	0.88258	0.886183	0.823836	0.653431	0.351741	0.197115	0.149277	0.0851799	0.152342	0.999823	0.970281	0.967364	0.923593	0.69212	0.352562	0.172324	0.110535	0.14666	0.0585472	0.999823	0.941056	0.936884	0.880842	0.70066	0.30575	0.17941	0.110394	0.0937796	0.187562	50.8302	-0.0680573	0.0860747	0.958208	51.2308	-0.081754	0.086796	0.981407	51.6033
P11172	0.999823	0.9094	1.01718	0.869445	0.703435	0.513511	0.342002	0.203767	0.0990537	0.200459	0.999823	1.00455	0.991049	0.987077	0.759476	0.602282	0.364066	0.201979	0.136648		0.999823	0.921398	1.01393	0.88803	0.807562	0.61415	0.380378	0.249703	0.189794	0.19628	0.999823	0.94259	0.939599	0.8514	0.752869	0.500602	0.302137	0.160353	0.06842	0.0206718	52.9681	-0.0744167	0.121427	0.98382	54.0153	-0.0822755	0.0814436	0.994678	54.2302
P11177	0.999823	1.02861	0.953504	0.784788	0.510073	0.239649	0.193433	0.190044	0.160115	0.145203	0.999823	0.956313	0.802596	0.544233	0.293659	0.176107	0.12091	0.103257	0.0965643	0.180487	0.999823	0.957657	0.937457	0.677027	0.361379	0.189286	0.119232	0.0904338	0.0399252		0.999823	1.03069	0.905501	0.590174	0.343358	0.157002	0.111325	0.0823867	0.0299574		49.868	-0.110081	0.155459	0.997352	47.3262	-0.102031	0.115582	0.995213	48.7029
P11182	0.999823	1.41395	1.43783	1.26386	0.69075	0.344724	0.30405	0.39263	0.314621		0.999823	0.769883	0.835752	0.716509	0.552321	0.150217	0.144133	0.125304													0.999823	1.10389	1.20983	0.698557	0.715203	0.621643	0.164038	0.27495	0.31783		50.2535	-0.82587	0.339006	0.770448	49.3335	-0.0709215	0	0.930556
P11216	0.999823	1.00407	0.905809	0.907375	0.820285	0.654248	0.357362	0.192247	0.153093	0.0519444	0.999823	0.999747	0.958921	0.958617	0.866724	0.675453	0.356777	0.1524	0.118613	0.0447559	0.999823	1.03234	1.05193	0.910555	0.894031	0.672204	0.360279	0.16128	0.107533	0.0530363	0.999823	1.1391	1.10738	0.991167	0.943232	0.721899	0.384721	0.162843	0.115932	0.0812038	54.4116	-0.077516	0.0282775	0.990358	54.5148	-0.101638	0.0463093	0.996991	54.5602
P11233	0.999823	0.986476	0.989656	0.926964	0.85577	0.700557	0.635807	0.533585	0.4308	0.295036	0.999823	1.06694	0.93152	0.951765	0.921949	0.797112	0.721851	0.678838	0.530004	0.34302	0.999823	1.07977	1.03399	0.899107	0.804642	0.668457	0.599134	0.468302	0.413233	0.336399	0.999823	1.09738	1.06943	1.00751	0.991198	0.804075	0.729259	0.635568	0.563048	0.376405	59.7064	-0.0379691	0.142127	0.992391	63.0345	-0.0356621	0	0.971193	57.945
P11234																					0.999823	0.872827	0.814983	0.975657	0.837206	0.545317	0.469437	0.29397	0.28397																				54.723
P11274											0.999823	0.997703	0.747269	0.430421	0.469498	0.315574			0.0202329	0.723937	0.999823	0.91071	1.08645	0.75552	0.561823	0.600285	0.460534	0.259035	0.206553		0.999823	0.821519		0.912047											46.0375	-0.141797	0.378021	0.682558	53.6871
P11279	0.999823	0.903934	0.846431	0.924096	0.920423	0.853969	0.77183	0.705329	0.693113	1.28601	0.999823	1.0555	1.02933	1.07551	0.937713	0.927821	0.834294	0.80683	0.871096	2.43005	0.999823	1.01829	1.01585	0.989261	0.918754	0.856797	0.726386	0.631161	0.68811	1.15475	0.999823	1.00215	0.993241	0.9409	0.940456	0.866834	0.729979	0.674042	0.766373	1.57064		0.418804	1.5	-0.145895		0.19793	1.5	0.513969
P11310	0.999823	0.953095	0.951155	0.932474	0.829333	0.700728	0.462333	0.194276	0.0429065	0.00612918	0.999823	0.979345	0.993283	0.964464	0.920964	0.766409	0.517988	0.227295	0.0437346		0.999823	0.932856	0.940101	0.911374	0.88036	0.714735	0.477557	0.189095	0.0340062	0.00618758	0.999823	1.00068	0.95042	0.922145	0.868893	0.750809	0.499259	0.20022	0.0514883	0.0328623	55.0809	-0.0880689	0	0.991761	55.9245	-0.102235	0	0.997333	55.3041
P11387	0.999823	1.38962	1.39993	1.1061	0.639682	0.456426	0.277545	0.199926	0.19527	0.0274769	0.999823	0.996835	1.01407	0.72819	0.447741	0.323843	0.255441	0.210352	0.241078	0.15741	0.999823	1.01315	0.812149	0.736053	0.472947	0.347938	0.244158	0.175188	0.183094	0.146721	0.999823	0.731737	0.895864	0.683217	0.442137	0.313795	0.218642	0.159863	0.171827	0.11276	52.2769	-0.11754	0.14454	0.844059	49.5139	-0.105624	0.212612	0.990627	49.9034
P11388	0.999823	1.25616	1.16662	1.04594	0.73864	0.460163	0.380063	0.276869	0.200936	0.0267589	0.999823	0.998706	1.03112	0.926019	0.754544	0.596098	0.627157	0.609455	0.484105	0.0274554	0.999823	1.02214	0.982741	0.955702	0.736853	0.595965	0.53746	0.492505	0.309796	0.266471	0.999823	0.896971	0.982002	0.859431	0.604144	0.456821	0.341061	0.244219	0.209851	0.0604464	53.3476	-0.0898941	0.134653	0.919692	58.5595	-0.0408748	0	0.873458	56.5212
P11413	0.999823	0.967282	0.96471	0.935994	0.823912	0.604166	0.329372	0.0806804	0.0333239	0.0163377	0.999823	0.979654	0.94382	0.961253	0.883526	0.682524	0.335817	0.0878789	0.0360599	0.0104844	0.999823	0.963299	0.994221	0.93271	0.897927	0.667215	0.315821	0.0757934	0.0327095	0.00753049	0.999823	1.08011	1.06422	0.986495	0.906916	0.72578	0.344825	0.0739474	0.0389528	0.0269055	53.8595	-0.101846	0	0.996089	54.4257	-0.119064	0	0.996485	54.2882
P11441											0.999823	1.04787	0.854527	0.90448	0.530114	0.438453	0.283316	0.323329	0.264309												0.999823	0.92582	0.961853	0.913164	0.799008	0.736403	0.464674	0.46096	0.292926	0.296885					51.0967	-0.0870044	0.276213	0.967582
P11498	0.999823	0.990708	0.79463	0.917482	0.986635	0.523329			0.322857	0.944791	0.999823	1.07572	1.07082	0.798537	0.655462	0.351329	0.12106	0.193834	0.17827	0.710243	0.999823	0.966344	0.88646	0.841494	0.473546	0.359215	0.166241	0.122671	0.123017	0.12184	0.999823	1.52658	1.43686	1.09739	1.18306	0.597567	0.493963	0.173121	0.231285	0.500181		-0.497093	0.596991	0.442255	50.851	-0.11742	0.300494	0.799694	50.3145
P11586	0.999823	0.931227	0.89936	0.80871	0.447948	0.131337	0.0663867	0.0579632	0.0240485	0.00517935	0.999823	0.996113	0.938891	0.85218	0.48979	0.137524	0.0683553	0.0560775	0.0285628	0.0172124	0.999823	1.00209	0.940013	0.857873	0.539955	0.188817	0.128419	0.108173	0.097043	0.131708	0.999823	0.996561	0.946338	0.823274	0.488489	0.15489	0.0961748	0.0829166	0.0634674	0.107112	49.4692	-0.126467	0.0157647	0.993871	49.8308	-0.145395	0.0272518	0.998271	50.1124
P11717	0.999823	0.998201	0.982046	0.967432	0.913617	0.774041	0.594648	0.408745	0.307071	0.415657	0.999823	1.00655	1.01685	0.994469	0.972595	0.859824	0.689535	0.492444	0.377343	0.467513	0.999823	1.02057	1.05098	1.02869	0.969874	0.841422	0.647601	0.430513	0.299377	0.362909	0.999823	1.00863	1.01991	0.984161	0.946548	0.828646	0.62261	0.467696	0.362398	0.5143	57.2219	-0.0724503	0.343947	0.985498	59.055	-0.0763799	0.412267	0.988662	57.7345
P11766	0.999823	0.948965	0.965094	0.982149	0.93366	0.798371	0.727314	0.534254	0.24153	0.0624727	0.999823	1.00209	0.981143	1.00894	1.03085	0.904875	0.752192	0.590912	0.232658	0.00461608	0.999823	1.0096	1.04786	1.03977	1.04306	0.90324	0.756114	0.558543	0.25757	0.00512998	0.999823	1.03973	0.999699	0.990626	0.969617	0.898601	0.730092	0.567458	0.265132	0.0530854	58.8736	-0.0717649	0	0.986417	59.4588	-0.0942062	0	0.989024	59.3944
P11831	0.999823	1.06087	1.21389	1.1805	0.893066	0.508329	0.41198	0.253401	0.0333305	0.421674																					0.999823	0.628384	0.655258	0.493718	0.406825	0.397861	0.147656		0.141345		53.3734	-0.136117	0.255966	0.890555
P11908	0.999823	0.924464	1.01973	0.962143	0.953765	0.889931	0.632268	0.506756	0.0866822	0.00984538	0.999823	1.01537	1.05569	1.0672	0.946608	0.893732	0.679081	0.475831	0.0858715	0.0131954	0.999823	0.982764	0.988976	0.97912	0.939225	0.785607	0.586129	0.384351	0.0835929	0.0151335	0.999823	1.00121	1.01489	1.00987	0.956018	0.790877	0.608354	0.398148	0.0812401	0.0414547	58.0368	-0.0949349	0	0.98041	58.1215	-0.102644	0	0.987436	56.9612
P11912																															0.999823	0.836012	0.810438	0.601933	0.511816	0.40967	0.322415	0.382508	0.0978425
P11940	0.999823	1.01958	0.981805	0.928552	0.699136	0.386501	0.229397	0.16947	0.115521		0.999823	0.968931	0.928977	0.879942	0.642586	0.33838	0.135973	0.124635	0.0583512		0.999823	0.974022	0.941063	0.818972	0.63477	0.292372	0.122315	0.085039	0.057055	0.00777856	0.999823	0.96701	0.948615	0.869946	0.625868	0.326974	0.14128	0.0975133	0.072049	0.0251669	51.8905	-0.107773	0.124143	0.999014	51.2615	-0.104027	0.0500236	0.996363	50.923
P12004	0.999823	0.961781	0.950051	0.906802	0.928821	0.721942	0.536746	0.29849	0.0642595	0.0321401	0.999823	0.962677	0.945334	0.906811	0.94588	0.828109	0.548889	0.304802	0.131468	0.0456356	0.999823	0.936677	0.937857	0.90402	0.964377	0.801072	0.513055	0.297267	0.0734659	0.0408071	0.999823	0.998218	0.998155	0.922685	0.94432	0.832051	0.541886	0.308625	0.0639147	0.0533553	56.0802	-0.0845891	0	0.990376	56.6671	-0.0900916	0.00990411	0.991097	56.3266
P12074	0.999823	1.06662	1.05308	1.01572	0.846442	0.573446	0.233885	0.160785	0.222211		0.999823	1.01399	1.05039	0.882975	0.711189	0.630008	0.229134	0.149556	0.0782082																						53.3135	-0.136527	0.172989	0.987662	53.3428	-0.0855003	0.000733482	0.979208
P12081	0.999823	0.940067	0.93421	0.884896	0.718337	0.516174	0.303231	0.0579312	0.0155959	0.00677664	0.999823	1.02569	1.00164	0.927894	0.76919	0.534726	0.330815	0.0902675	0.0490548	0.00735426	0.999823	1.00737	0.996186	0.937173	0.774477	0.554728	0.349181	0.0884823	0.0275833	0.0138583	0.999823	1.00213	0.974605	0.905071	0.794961	0.536305	0.322317	0.0747111	0.0278379	0.0174541	52.8074	-0.0871629	0	0.990491	53.3825	-0.0915814	0	0.996548	53.5537
P12235	0.999823	1.01718	0.939411	0.904976	0.807358	0.721611	0.419753	0.310778	0.188964	0.153565	0.999823	0.960565	0.990485	0.99211	0.782656	0.598364	0.457664	0.313195	0.0995206	0.293854	0.999823	1.00438	0.884549	0.926652	0.864429	0.633599	0.407536	0.351308	0.239385	0.133361	0.999823	0.851014	0.997442	0.957184	0.795289	0.650171	0.478356	0.336743	0.254693	0.242412	55.3879	-0.0650561	0.0894488	0.990754	54.5876	-0.0738131	0.188249	0.969521	55.2885
P12236	0.999823	1.1689	1.15983	1.10131	0.959859	0.642438	0.540556	0.37896	0.33874	0.411502	0.999823	1.05057	1.00064	0.942042	0.830496	0.686564	0.528383	0.380582	0.273192	0.775178	0.999823	0.908026	0.936912	0.931128	0.846405	0.632107	0.456351	0.384389	0.325721	0.44873	0.999823	0.931877	1.02959	0.939929	0.832088	0.730636	0.5355	0.389136	0.360337	0.534636	55.3208	-0.101069	0.384709	0.925245	58.0243	-0.0721267	0.478653	0.779713	55.1306
P12268	0.999823	0.921239	0.947514	0.862294	0.751831	0.61206	0.507787	0.323985	0.0443542	0.0210253	0.999823	0.97591	0.944099	0.883038	0.798025	0.668963	0.542443	0.351787	0.0216165	0.0109511	0.999823	0.955666	0.951265	0.869169	0.812925	0.664735	0.504388	0.340081	0.0678923	0.048982	0.999823	1.00198	0.983939	0.874345	0.813288	0.666038	0.510141	0.306165	0.0427815	0.00435309	54.8144	-0.0623589	0	0.97488	55.565	-0.0695068	0	0.973425	55.451
P12270	0.999823	0.970824	0.931681	0.819436	0.382201	0.244051	0.187057	0.134801	0.0930654	0.0670696	0.999823	0.994737	0.961647	0.854549	0.420949	0.301779	0.211608	0.181496	0.118502	0.142087	0.999823	1.0601	0.995296	0.854668	0.453008	0.3282	0.238847	0.173195	0.131037	0.0616663	0.999823	1.01253	1.00319	0.862527	0.473852	0.322239	0.239963	0.166755	0.121537	0.0716079	49.3994	-0.120599	0.110123	0.992079	49.7442	-0.124457	0.161386	0.992478	50.247
P12429	0.999823	0.840103	0.685363	0.777109	0.818806	0.727955	0.504684	0.379253	0.0961534	0.142004	0.999823	1.02454	1.2038	1.11621	1.01073	1.03604	0.763701	0.561092	0.00842514		0.999823	1.14834	1.19656	1.15219	1.18753	1.00945	0.55292	0.466232	0.501015	1.14906	0.999823	1.01178	1.01646	1.21886	1.08819	0.847002	0.97976	0.8322	0.20743		55.2713	-0.0420462	0	0.857612	58.9253	-0.147565	0	0.92684
P12544
P12694	0.999823	1.09063	1.05637	0.931424	0.756031	0.558395	0.178282	0.0751761	0.0633352		0.999823	0.953979	0.90463	0.753628	0.717153	0.384761	0.147905	0.0469621	0.0292263	0.130184	0.999823	0.972038	0.971536	0.876805	0.756145	0.617627	0.246118	0.0365198	0.0153592	0.462035	0.999823	1.02571	0.980583	0.910418	0.68895	0.367116	0.179264	0.0546206	0.0938396		52.9625	-0.111377	0.0134619	0.985107	51.3978	-0.0872772	0.0235634	0.974815	53.0874
P12814	0.999823	0.973788	1.01545	1.03159	1.00174	0.805241	0.738649	0.403889	0.0940193	0.0230433	0.999823	0.982835	0.979276	1.05034	1.03739	0.93527	0.812076	0.452079	0.0691279	0.0442994	0.999823	0.989182	1.01679	0.980513	1.02428	0.903855	0.739084	0.422048	0.0938338	0.0572821	0.999823	1.03796	1.0293	1.0321	1.03215	0.911938	0.766745	0.410817	0.0898272	0.0635822	57.9209	-0.103262	0	0.988828	58.5515	-0.139038	0.00906235	0.994802	58.1714
P12829	0.999823	0.980663	1.0106	0.957983	0.681606	0.453389	0.40512	0.496305	0.4324	1.04266	0.999823	1.09921	1.10704	0.981177	0.789091	0.5338	0.500046	0.553106	0.522226	1.58397	0.999823	1.55981	1.3981	1.18597	0.85995	0.804667	0.533075	0.370425	0.156524	0.400215	0.999823	0.933148	1.14648	1.0384	0.77264	0.546844	0.456274	0.531058	0.691081	1.23053		-0.143771	0.566881	0.578623		-0.328613	0.738631	0.185734	56.264
P12931	0.999823	0.948524	0.937506	0.889123	0.457966	0.394474	0.245625	0.207176			0.999823	1.01544	0.961952	0.685515	0.444382	0.247977	0.218322	0.13923			0.999823	0.99811	1.37434	1.21658																	50.1874	-0.114772	0.235365	0.977997	49.184	-0.102443	0.154601	0.994659
P12955	0.999823	0.935168	0.948266	0.914488	0.874082	0.72536	0.482457	0.220745	0.0734685	0.0402197	0.999823	1.02131	0.98729	1.01957	0.973288	0.895364	0.507282	0.221809	0.0397443	0.0730545	0.999823	0.962852	0.901193	0.91507	0.93265	0.723922	0.47316	0.203629	0.0959135	0.0671727	0.999823	1.07954	1.04388	0.954686	0.898177	0.746851	0.468842	0.232656	0.090466	0.05861	55.4912	-0.0862422	0	0.99162	56.1783	-0.143446	0.0515945	0.997512	55.481
P12956	0.999823	1.23747	1.28861	0.689422	0.33059	0.240416	0.16276	0.0968291	0.099607	0.0532486	0.999823	1.0195	1.05778	0.567782	0.25234	0.189816	0.119369	0.0616712	0.108942	0.00645096	0.999823	0.983327	0.962222	0.615745	0.279633	0.208892	0.137984	0.0745471	0.0572909	0.0265064	0.999823	0.739712	0.802209	0.518927	0.237275	0.166399	0.111987	0.0584529	0.0692576	0.0171226	48.6048	-0.172561	0.124646	0.919707	47.6897	-0.170896	0.0949761	0.981223	48.1337
P13010	0.999823	1.19189	1.11889	0.427857	0.259484	0.19615	0.142375	0.0876683	0.0427473	0.00766447	0.999823	1.00921	0.929713	0.368003	0.225786	0.192318	0.128374	0.0836956	0.0485134	0.00688343	0.999823	0.965285	0.805437	0.344128	0.234768	0.19636	0.134956	0.082183	0.0396381	0.00940313	0.999823	0.738553	0.689751	0.283632	0.181882	0.159611	0.104369	0.0688402	0.0390631	0.0098355	46.8931	-0.715608	0.122666	0.951577	46.4655	-0.195203	0.102521	0.980596	46.253
P13051	0.999823	0.905609	0.900027	0.747013	0.490616	0.263059	0.152996	0.161173	0.0750989	0.276221	0.999823	0.966514	0.861723	0.778921	0.371624	0.299191	0.0909687	0.120125	0.0836886		0.999823	0.972932	0.868446	0.778859	0.408635	0.174194				0.4518	0.999823	1.33346	1.16442	0.940588	0.784454	0.363967	0.196335		0.0443538	0.345337	49.5818	-0.0947406	0.148259	0.972136	49.2968	-0.0954603	0.0718344	0.985451	48.8618
P13073	0.999823	0.90341	0.982725	0.915768	0.884011	0.770675	0.638877	0.620912	0.711186	1.26935	0.999823	0.985759	0.952772	0.972207	0.967311	0.890408	0.754611	0.705496	0.814524	2.34372	0.999823	1.00635	1.0048	0.968937	0.935555	0.813454	0.677198	0.622571	0.696461	1.12971	0.999823	1.03606	0.978204	0.991855	0.919032	0.808825	0.691232	0.627718	0.738681	1.57563		-0.0328007	0.807081	0.127038		0.134502	1.5	0.494342
P13473	0.999823	0.87621	0.962664	0.912994	0.92746	0.828001	0.779844	0.72773	0.852631	1.57275	0.999823	0.952614	0.949192	1.00376	1.02684	0.941022	0.850202	0.866271	0.931567	2.70724	0.999823	0.945244	1.03743	0.997084	0.937437	0.875113	0.786021	0.734315	0.759875	1.2052	0.999823	0.991356	1.01107	1.001	0.988821	0.91954	0.845849	0.762168	0.885205	1.90747		0.443313	1.5	0.582291		0.450169	1.5	0.463427
P13489	0.999823	0.91616	0.940746	0.876447	0.806312	0.471442	0.175441	0.0965692	0.0374562	0.0253198	0.999823	0.970848	0.956619	0.925331	0.814765	0.462708	0.152847	0.0832888	0.0350278	0.0255825	0.999823	1.04365	1.04504	0.994704	0.884591	0.510871	0.175546	0.0965386	0.0487153	0.0201865	0.999823	1.01317	1.02728	0.927558	0.816271	0.481013	0.159133	0.0771388	0.0340004	0.0113078	52.6491	-0.108037	0.0115102	0.989858	52.6274	-0.126785	0.022582	0.997285	53.1002
P13533	0.999823	0.860212	0.833968	0.812019	0.687721	0.778794	0.545365	0.518055	0.630333	1.08401																																-0.0295267	0.709478	0.269529
P13598	0.999823	0.975769	1.03565	1.02005	0.993107	0.58267	0.745618	0.69216	0.746038	1.27856	0.999823	0.973983	0.951882	1.00007	0.967324	0.898775	0.760083	0.711157	0.849394	2.07858	0.999823	0.96733	0.993095	0.984367	0.972456	0.872574	0.791834	0.655265	0.745887	1.09364	0.999823	1.13662	1.17955	1.13361	1.0905	1.02787	0.90695	0.749345	0.947456	1.87497		-0.23567	0.80901	0.244838		0.138574	1.5	0.565638
P13612	0.999823	0.952478	0.964867	0.927855	0.875284	0.794718	0.545103	0.410179	0.403084	0.555882	0.999823	1.02529	0.979953	0.939888	0.904536	0.764694	0.582733	0.439036	0.41242	1.02049	0.999823	1.00029	0.989438	0.945866	0.948363	0.797275	0.564326	0.418236	0.427641	0.456804	0.999823	0.987338	1.00613	0.985869	0.913495	0.777727	0.606437	0.441006	0.43789	0.83634	57.8321	-0.07345	0.446211	0.939279		-0.072621	0.614712	0.536476	57.1795
P13637	0.999823	1.04302	0.885413	1.09958	1.06443	0.901678	0.476049	0.275768	0.0279635																						0.999823	1.07308	1.08381	0.99632	0.964395	0.835996	0.486316	0.141625	0.0418313		56.2356	-0.138845	0.041231	0.965071
P13639	0.999823	0.910469	0.954108	0.957795	0.953715	0.838723	0.679933	0.360531	0.0288192	0.00382412	0.999823	0.9869	1.00869	1.01549	1.03404	0.927566	0.740929	0.413552	0.0433401	0.00955883	0.999823	0.956811	0.98938	0.9957	1.02507	0.904152	0.679657	0.385373	0.0285343	0.00366657	0.999823	1.01511	1.01373	0.998037	0.993468	0.905118	0.694862	0.391477	0.0283992	0.00275886	57.3983	-0.111915	0	0.984807	58.0851	-0.131826	0	0.996328	57.6596
P13645	0.999823	0.415779	0.361153	0.354425	0.269775	0.197818	0.222049	0.46843	0.0923413	0.120826	0.999823	3.90082	0.996196	2.00446	5.18512	0.960673	0.446586	0.565336	1.38375	3.08914	0.999823	1.59794	2.11533	3.2302	1.04041	0.706909	1.67452	0.79572	0.261395	0.736398	0.999823	0.751623	0.63026	1.27542	0.726141	0.47646	0.557974	0.278319	0.654783	3.85159	40.5496	-0.187353	0.256673	0.812344		0.818094	1.5	-0.0788934	60.5699
P13667	0.999823	0.912476	0.935109	0.907711	0.751351	0.484968	0.296021	0.205913	0.196577	0.284876	0.999823	0.985323	0.990629	0.968129	0.818245	0.521295	0.322108	0.230139	0.217605	0.200892	0.999823	0.984485	1.00843	0.956548	0.824835	0.509773	0.304677	0.216806	0.192874	0.269051	0.999823	1.0527	1.06282	0.981671	0.809964	0.548799	0.329819	0.236203	0.226037	0.416272	52.6455	-0.0930302	0.213929	0.982114	53.2671	-0.103882	0.203146	0.999622	53.0564
P13674	0.999823	1.06511	1.07462	0.99329	0.823657	0.457321	0.297884	0.184502	0.146791	0.18939	0.999823	1.0097	0.998096	0.987496	0.796548	0.499955	0.290871	0.223473	0.147356	0.214672	0.999823	1.02456	1.02296	0.952551	0.812462	0.575657	0.388534	0.288284	0.252842	0.366851	0.999823	1.0697	1.03651	0.981031	0.787016	0.520239	0.289937	0.192411	0.16651	0.148594	52.7942	-0.124367	0.173926	0.990418	52.9829	-0.109823	0.183413	0.997115	53.793
P13693	0.999823	0.9436	0.974197	0.932933	0.799616	0.572231	0.264736	0.137509	0.119253	0.0344714	0.999823	0.940907	0.903085	0.90972	0.833494	0.617722	0.284834	0.168888	0.169897	0.0123373	0.999823	0.889248	0.870109	0.865575	0.806582	0.567495	0.269915	0.152223	0.111499	0.113117	0.999823	1.07907	1.06123	0.984717	0.876384	0.653555	0.328273	0.167779	0.151958	0.13857	53.4558	-0.09641	0.0438227	0.994958	53.9057	-0.0873799	0.038588	0.981661	53.3295
P13716	0.999823	0.982764	1.10706	0.944807	0.90825	0.820675	0.725345	0.625218	0.68034	1.05712	0.999823	0.975664	0.964345	0.914051	0.874232	0.768821	0.64992	0.623304	0.845621	2.02491	0.999823	0.94753	0.946436	0.90741	0.906147	0.813083	0.78324	0.691128	0.713611	1.13298	0.999823	0.953502	0.995646	0.93312	0.907976	0.833468	0.788504	0.617507	0.627231	1.03639		-0.0428142	0.775028	0.476438		0.153953	1.5	0.50614
P13747	0.999823			0.976272	0.776836				0.476109																						0.999823	0.981234	1.00626	1.13921	1.18168	0.696964	0.604627	0.429618	1.03249	1.12113	54.1963	-0.111554	0.476012	1
P13796	0.999823	0.868229	0.913016	0.917016	0.958893	0.916302	0.749179	0.326275	0.212217	0.237151	0.999823	0.968466	1.0038	1.02802	1.10792	1.0381	0.901476	0.390476	0.258493	0.344433	0.999823	0.994879	1.01675	0.998495	1.09778	0.986316	0.814925	0.355577	0.200481	0.265668	0.999823	0.990317	1.01501	1.00776	1.07592	0.98715	0.800291	0.366842	0.238113	0.303532	57.545	-0.153068	0.214717	0.95929	58.1512	-0.22141	0.301861	0.981026	57.8407
P13798	0.999823	0.939543	0.962279	0.965942	0.950084	0.884264	0.811666	0.736303	0.808711	1.0264	0.999823	0.974955	0.973705	0.963036	0.965043	0.896559	0.802756	0.769677	0.82109	1.62335	0.999823	0.992367	1.03777	0.997875	1.04243	0.924	0.829628	0.75676	0.822267	0.943253	0.999823	1.03463	1.02953	1.01855	0.987985	0.932897	0.81604	0.758066	0.915768	1.37319		-0.0293178	0.847633	0.336116		0.164897	1.5	0.663622
P13804	0.999823	0.968135	0.942431	0.911738	0.834552	0.653018	0.352187	0.24666	0.176097	0.0315816	0.999823	0.998887	0.977065	0.994343	0.936496	0.653421	0.353228	0.304212	0.210645	0.00607976	0.999823	0.941137	0.963241	0.952653	0.890659	0.56831	0.285788	0.261228	0.147098	0.019908	0.999823	1.02453	1.03595	0.974426	0.909064	0.624904	0.346436	0.299626	0.192827	0.0323687	54.6468	-0.0733863	0.0206936	0.99106	54.9728	-0.0891583	0.0814341	0.979579	53.9641
P13807	0.999823	1.00169	1.10608	0.979421	0.859066	0.70187	0.468929	0.257858	0.129696	0.206895	0.999823	1.04164	1.05262	0.91987	0.889574	0.75531	0.515122	0.271135	0.0794539	0.173614	0.999823	0.99688	1.16593	0.9431	0.860695	0.849448	0.545568	0.188049	0.0652488	0.151006	0.999823	1.17449	1.28351	1.10056	1.01199	0.909287	0.593094	0.294258	0.046096	0.072631	55.2803	-0.0882623	0.143446	0.984188	55.871	-0.0891293	0.089358	0.984931	56.0866
P13861	0.999823	0.88067	0.952462	0.69573	0.529235	0.384163	0.255546	0.107014	0.0504564	0.128588	0.999823	0.931911	0.990043	0.779348	0.699935	0.535579	0.369852	0.258226	0.19679	0.154284	0.999823	0.962417	0.88014	0.80583	0.770757	0.564431	0.374653	0.21445	0.164721	0.01308	0.999823	1.01361	1.02421	0.88846	0.743735	0.591891	0.401975	0.231955	0.203135	0.169116	50.5663	-0.0665601	0.0412927	0.982075	53.3615	-0.055989	0.0949643	0.990675	53.7058
P13929
P13984	0.999823	1.05112	1.03387	0.965459	0.65147	0.414617	0.260165	0.132842	0.0665888		0.999823	0.989857	0.948865	0.872353	0.637935	0.441519	0.240619	0.136097	0.115827	0.0256675	0.999823	1.00443	0.91771	0.945516	0.709187	0.493815	0.245353	0.13278	0.0907629	0.0148115	0.999823	0.895417	0.914169	0.833756	0.61421	0.393019	0.25034	0.102517	0.0636032		52.0738	-0.100047	0.0771595	0.98948	52.0326	-0.079145	0.0310107	0.997667	52.7358
P13987	0.999823	1.06122	1.05888	1.10438	1.02016	0.749718	0.918588	0.809907	0.859005	1.56498	0.999823	1.08011	1.03819	1.18221	1.22806	0.886353	0.903332	1.04565	1.01418	2.99684											0.999823	0.936791	1.03291	0.993099	1.07522	0.772946	0.568796	0.530268	0.48488	1.37545						0.45882	1.5	0.334099
P13995	0.999823	1.02424	1.02169	0.963289	0.8198	0.670605	0.431619	0.220907	0.0787957	0.0133309	0.999823	0.98718	0.994706	0.986574	0.892321	0.719282	0.434509	0.228566	0.0968236	0.0652313	0.999823	1.04417	0.971926	0.975075	0.940802	0.724511	0.39797	0.193822	0.0559588	0.0194733	0.999823	1.14249	1.01629	1.09194	1.00577	0.771438	0.479843	0.223334	0.0857671	0.0980549	54.9492	-0.083572	0	0.997127	55.3086	-0.0945013	0.0413579	0.999672	55.1483
P14151	0.999823	0.984927	0.935126	0.980767	0.958747	0.768245	0.735584	0.639311	0.667711	1.42546	0.999823	0.997562	0.931784	0.995873	0.903316	0.816003	0.690281	0.633616	0.723173	2.06125	0.999823	1.03374	0.971933	0.990559	0.918023	0.852629	0.753703	0.672379	0.668651	1.13037	0.999823	1.2565	1.14747	1.06462	0.968501	0.881247	0.738849	0.561563	0.6445	1.51507		-0.190179	0.847262	0.0778288		0.115518	1.5	0.463521
P14174	0.999823	0.835072	0.904274	0.900535	0.916246	0.625523	0.718089	0.651035	0.553872	0.767891	0.999823	0.93362	0.952141	0.929229	0.964085	0.863963	0.795188	0.73324	0.649085	1.45002	0.999823	0.912391	0.971337	0.942157	1.02729	0.880913	0.763401	0.726569	0.667623	0.830657	0.999823	1.00357	1.04077	0.980961	0.954356	0.921433	0.780977	0.736875	0.691276	0.963525		-0.0193553	0.6145	0.627548		0.42596	1.5	0.357969
P14209	0.999823	0.882915	0.868613	0.731908	0.773302	0.75563	0.636122	0.651815	0.96626	4.06378	0.999823	0.986888	0.90121	0.807416	0.915788	0.876054	0.643232	0.696625	1.26123	7.01552	0.999823	1.00922	1.17296	0.935382	0.909843	0.846379	0.723357	0.779363	1.2315	3.47401	0.999823	0.922905	0.929767	0.866814	0.996893	0.756551	0.516703	0.640814	1.30181	5.65215		0.452881	1.5	0.272391		0.472802	1.5	0.0951391
P14210	0.999823	0.915663	0.896315	0.871179	0.929363	0.689447	0.518166	0.39181	0.315601																																56.9067	-0.0508748	0.147916	0.952083
P14222	0.999823	1.13498	0.925376	1.02218	0.808568	0.529871	0.667591	0.431704	0.38979	0.765468																																-0.553324	0.556885	0.793541
P14314	0.999823	0.912125	0.915706	0.939793	0.893839	0.780871	0.447739	0.328837	0.324998	0.759111	0.999823	0.968295	0.939096	1.01563	0.949125	0.746132	0.478418	0.368568	0.370068	1.28843	0.999823	0.992245	1.00124	1.01442	0.958972	0.736867	0.47207	0.352352	0.356577	0.662819	0.999823	1.02807	1.01754	1.03693	0.957257	0.749428	0.500216	0.361076	0.406077	1.01234	55.2956	-0.174344	0.461665	0.750594		-0.441958	0.62637	0.310973	55.2893
P14316											0.999823	0.900375	1.12673	0.858921	0.758212	0.746863	0.341463	0.300938			0.999823	1.89165	1.33843	1.04334	1.22067	0.422414			0.345841																54.9403	-0.0689912	0.0336513	0.899608	52.8203
P14317	0.999823	0.93821	0.891228	0.907354	0.830412	0.734741	0.605384	0.515072	0.495608	1.00499	0.999823	0.959671	0.941974	0.93671	0.874864	0.751013	0.596063	0.533151	0.497585	1.5217	0.999823	1.01128	1.02503	1.00611	0.905075	0.740234	0.599172	0.503825	0.4899	0.827345	0.999823	0.980514	0.964696	0.985392	0.883717	0.735983	0.58393	0.498248	0.556857	1.1586		-0.0366625	0.659305	0.445048		-0.0408964	0.783042	0.0836424
P14324	0.999823	0.916684	0.956809	0.82185	0.53148	0.177443	0.0351827	0.0297016	0.00865156	0.0052282	0.999823	0.984502	0.956785	0.880724	0.576161	0.208055	0.0417107	0.0338663	0.0195801	0.00444033	0.999823	0.968767	0.978551	0.849151	0.562366	0.203819	0.0292686	0.0225667	0.00683346	0.0014219	0.999823	1.03052	0.969561	0.845074	0.563791	0.207167	0.0345942	0.031829	0.0261019	0.00168802	50.0353	-0.1286	0	0.995026	50.474	-0.139295	0.00580191	0.998998	50.332
P14373	0.999823	1.12758	0.772996	1.22039	0.49435	0.549912	1.02929	0.681455	1.05042	1.15749																																-0.0213936	0.863424	0.0649893
P14406	0.999823	0.950864	0.956047	0.930321	0.920196	0.834217	0.621003	0.517096	0.389919	0.527286	0.999823	0.993993	0.989387	1.00083	0.97062	0.85319	0.634044	0.53915	0.421626	0.806814	0.999823	1.06222	1.10261	1.05204	1.00112	0.879627	0.685811	0.497495	0.454973	0.534476	0.999823	1.04171	0.990141	0.979931	0.927992	0.836585	0.641608	0.453475	0.430993	0.561136	59.8526	-0.0631235	0.449364	0.956514		-0.100352	0.590028	0.812147	60.8054
P14550	0.999823	0.999086	0.955208	0.899124	0.724294	0.378148	0.13428	0.086717	0.0591565	0.0315724	0.999823	1.02641	0.970059	0.983987	0.836816	0.353813	0.136665	0.0882634	0.0660626	0.0334471	0.999823	1.0058	1.03055	0.968948	0.90966	0.495302	0.193539	0.0783719	0.0516642	0.0102524	0.999823	1.10273	1.06467	0.969792	0.795721	0.361954	0.132172	0.0787401	0.0885108	0.0146419	51.836	-0.115836	0.0338317	0.998227	52.1488	-0.172159	0.0622961	0.998254	53.1086
P14618	0.999823	0.925626	0.945352	0.936732	0.911811	0.819858	0.76296	0.528255	0.0178292	0.00220665	0.999823	0.979456	0.979364	0.997499	0.98936	0.918149	0.817312	0.581687	0.0187397	0.0100201	0.999823	0.94524	0.943982	0.934675	0.96974	0.876627	0.777928	0.539625	0.0218366	0.00350685	0.999823	1.02427	1.01159	0.987688	0.976252	0.916496	0.808903	0.56827	0.0228989	0.00401632	58.4681	-0.112962	0	0.958817	59.138	-0.15171	0	0.98611	58.7272
P14621											0.999823	0.846274	0.873667	0.980319	0.903634	0.782642	0.334109			1.1036																										-0.0161905	0.787442	0.0793915
P14625	0.999823	0.931344	0.956494	0.943351	0.866159	0.548623	0.275553	0.182118	0.142665	0.229785	0.999823	0.976885	0.985128	0.999015	0.912618	0.586689	0.294449	0.209173	0.142569	0.199045	0.999823	0.973348	0.993761	0.959472	0.914139	0.597881	0.299114	0.202401	0.159435	0.28429	0.999823	1.03203	1.01855	1.00162	0.921348	0.6166	0.299112	0.213778	0.186772	0.304828	53.3389	-0.123151	0.173688	0.989607	53.705	-0.133826	0.17446	0.997864	53.6933
P14635	0.999823	0.940885	1.01446	0.956466	1.01249	0.560079	0.386475	0.223114	0.227763	0.0804282											0.999823	1.12727	0.771408	1.01051	0.706644	0.609728	0.405005	0.161965	0.0524474		0.999823	0.988602	0.93127	0.917009	0.771137	0.734549	0.387159	0.131526	0.0963549	0.41832	54.1993	-0.117551	0.162732	0.97381					53.974
P14649											0.999823	0.985287	0.988188	0.976589	0.730942	0.58675	0.481916	0.396989	0.506033	1.46516	0.999823	1.01353	1.00579	0.885829	0.820856	0.653353	0.493263	0.409362	0.37814	0.562225	0.999823	1.18282	1.17301	1.24646	0.819142	0.659112	0.512158	0.502321	0.553525	1.24673						-0.119969	0.687979	0.210891	56.5062
P14678	0.999823	1.16868	1.30376	1.25189	1.07453	0.561966	1.009	0.788941	0.770382	1.29494																					0.999823	0.831191	0.894602	0.926605	0.954885	0.859455	0.739717	0.617544	0.682905	1.11254		0.419078	1.5	0.146145
P14735	0.999823	0.986052	0.921973	0.736726	0.463019	0.259943	0.176962	0.109202	0.0529551	0.0105838	0.999823	0.994517	0.910913	0.769911	0.525678	0.277736	0.203254	0.0970684	0.128647	0.0966851	0.999823	0.961113	0.918299	0.763012	0.537108	0.260488	0.16019	0.0973412	0.0859746	0.0195727	0.999823	0.952184	0.964952	0.822143	0.563241	0.290955	0.189042	0.111022	0.0708974	0.0167742	49.7851	-0.0861602	0.0308085	0.997848	50.1409	-0.08937	0.0912116	0.997672	50.1711
P14854	0.999823	0.89821	0.857454	0.821743	0.728554	0.642207	0.318178	0.271741	0.144133	0.331418	0.999823	0.980709	0.985493	0.925939	0.820091	0.597562	0.394982	0.289567	0.134949	0.401978	0.999823	1.16055	1.13637	1.07129	0.853213	0.700654	0.423583	0.286692	0.223252	0.165154	0.999823	1.00418	1.07878	0.960748	0.818822	0.585823	0.318891	0.319759	0.203092	0.478993	53.6968	-0.0537797	0.163247	0.931201	54.0528	-0.0856774	0.258874	0.958939	55.104
P14859																															0.999823	1.11833	1.02306	0.748451	0.520943	0.201829
P14866	0.999823	0.84122	0.828267	0.513015	0.259623	0.189009	0.127385	0.097011	0.066446	0.00977903	0.999823	0.949398	0.880966	0.469177	0.230603	0.154992	0.115193	0.0950125	0.119365	0.033236	0.999823	1.0911	1.0099	0.436593	0.167354	0.117246	0.0868128	0.0672333	0.0273064	0.0108643	0.999823	1.13835	0.940063	0.446665	0.22709	0.16049	0.115769	0.082348	0.0870112	0.062618	47.2429	-0.0841503	0.0415052	0.987693	46.9644	-0.13223	0.0941014	0.994184	46.8117
P14868	0.999823	1.08861	0.972499	0.772429	0.544344	0.385893	0.308464	0.182507	0.0487572	0.0153494	0.999823	1.0246	0.953758	0.752751	0.528099	0.398968	0.309467	0.187067	0.0582545	0.00474925	0.999823	1.00836	0.910952	0.732069	0.53809	0.397125	0.298573	0.170754	0.0383747	0.0237779	0.999823	0.985747	0.955711	0.735017	0.543581	0.410511	0.286991	0.175957	0.0443226	0.0181532	51.4837	-0.0691784	0.00446822	0.981522	51.3669	-0.0650911	0	0.987683	51.1505
P14921	0.999823	1.0462	0.81794	0.613033	0.472341	0.339489	0.255382	0.119149	0.0592506		0.999823	0.957413	0.703022	0.581225	0.531488	0.406499	0.275906	0.123557	0.0399315		0.999823	0.973746	0.749965	0.697345	0.462018	0.2763	0.196828	0.118481	0.118784		0.999823	0.749826	0.638986	0.516291	0.485529	0.330202	0.219861	0.144253	0.0753258		49.6551	-0.0642873	0.0265419	0.981428	49.6375	-0.0523176	0	0.96892	49.2567
P14927	0.999823	0.93673	0.965666	0.940281	0.934064	0.836242	0.625245	0.585296	0.521465	0.934088	0.999823	1.05193	1.05402	1.04228	0.993546	0.887118	0.748439	0.682827	0.605498	1.61047	0.999823	1.0185	1.01437	1.02528	0.94363	0.851228	0.683723	0.615237	0.555539	0.855107	0.999823	1.01226	1.01257	1.01812	0.938337	0.819881	0.65775	0.547544	0.534033	1.2203		-0.393219	0.666524	0.606051		0.185288	1.5	0.467726
P15104	0.999823	0.954951	0.984499	0.922865	0.808314	0.662092	0.490184	0.223918	0.0227904	0.00755189	0.999823	0.902037	0.940836	0.932317	0.762419	0.626847	0.471644	0.259551	0.0449838	0.0249542	0.999823	0.984895	0.992582	0.918015	0.863442	0.657753	0.459246	0.224783	0.0352616		0.999823	0.918521	0.977028	0.899228	0.722188	0.587669	0.409363	0.245486	0.0344663	0.181188	55.0145	-0.0813527	0	0.988749	54.7168	-0.0706057	0	0.982843	55.0441
P15121	0.999823	0.941888	0.945882	0.954937	0.944019	0.753686	0.407395	0.0883609	0.0517277	0.00927703	0.999823	1.01287	1.01449	1.07625	1.05108	0.830492	0.449613	0.0927193	0.0508813	0.0327245	0.999823	0.973603	1.08386	1.03277	1.06171	0.889661	0.460396	0.0861386	0.0385977	0.0077804	0.999823	1.02272	1.01931	1.00632	0.98664	0.869039	0.448561	0.0872572	0.0494617	0.00933405	55.09	-0.132902	0.00395368	0.993481	55.571	-0.168649	0.0287982	0.993076	55.7602
P15151
P15153	0.999823	0.969838	0.928485	0.885617	0.846228	0.606671	0.198518	0.038821	0.0214061		0.999823	1.03072	0.992483	0.942879	0.883458	0.590079	0.199389	0.044478	0.0200108		0.999823	1.01609	0.9714	0.951215	0.869203	0.563121	0.180429	0.0403507	0.0207906	0.0018757	0.999823	0.976029	0.964503	0.932031	0.834774	0.555142	0.184142	0.0468094	0.00664124	0.00162394	53.4654	-0.128338	0	0.986329	53.5286	-0.141581	0	0.997683	53.3272
P15170	0.999823	0.991492	0.991516	0.987165	0.929953	0.636992	0.322483	0.125725	0.0982187	0.0193407	0.999823	1.02046	1.03636	0.991572	0.995438	0.722659	0.346567	0.168346	0.0698084	0.0762191	0.999823	0.956428	0.966737	0.989313	0.944589	0.669315	0.260868	0.120317	0.0864467	0.0438328	0.999823	1.05424	1.06963	1.04825	0.974075	0.744267	0.374807	0.162487	0.147617	0.0740863	54.2693	-0.121808	0.0447025	0.998103	54.7772	-0.139349	0.075438	0.997239	54.1323
P15289
P15311	0.999823	0.923324	0.930711	0.935155	0.804096	0.417076	0.114667	0.0474587	0.0337698	0.0173021	0.999823	0.997125	0.998863	0.987084	0.869796	0.437188	0.113409	0.0496627	0.0307827	0.00727714	0.999823	0.987054	1.00579	0.980314	0.907847	0.47762	0.137167	0.0583588	0.0499887	0.0465672	0.999823	1.01623	0.995199	0.995302	0.885658	0.439953	0.104867	0.0493531	0.0558429	0.0379408	52.3218	-0.139993	0.0151572	0.993081	52.6247	-0.169896	0.021413	0.999802	52.8854
P15336																															0.999823	0.793717	0.842613	0.926865	0.806494	0.560472	0.453923	0.353862	0.308874	0.124767
P15374	0.999823	1.0074	0.994463	0.94502	0.607339	0.315717	0.198358	0.16767	0.0666061	0.0445854	0.999823	0.984646	0.971882	0.886307	0.545611	0.243396	0.173755	0.141295	0.0297069	0.0715662	0.999823	1.02401	1.01776	0.870807	0.641241	0.274941	0.156992	0.134474	0.0721535	0.11722	0.999823	1.00643	1.04391	0.813213	0.580006	0.29554	0.205884	0.164474	0.0999062		51.2074	-0.114502	0.0860918	0.993561	50.476	-0.12088	0.0796895	0.995189	50.9586
P15428											0.999823	1.2682	1.22288	0.707883	1.05141	0.939653	0.296495	0.357815	0.143026	1.70994																										-0.437223	0.626819	0.17858
P15498	0.999823	1.33637	1.15859	0.839006	0.635791	0.508034	0.311051	0.208457	0.135929	0.0494571	0.999823	0.989708	0.783328	0.516194	0.409785	0.240587	0.153053	0.130185	0.156258		0.999823	0.871727	0.706539	0.555663	0.403318	0.267647	0.168866	0.101128	0.0789322	0.00882147	0.999823	0.74927	0.682684	0.549369	0.388651	0.266016	0.166029	0.109352	0.071061	0.0283123	52.7173	-0.0799121	0.0804502	0.909037	47.7964	-0.0813906	0.12642	0.990394	47.9709
P15529											0.999823	1.21371	1.01002	1.58461	1.02497	1.03773	0.671587	0.675538	0.73007	2.02629																										0.173904	1.5	0.388265
P15531	0.999823	0.82756	0.840362	0.838881	0.8703	1.03551	0.69559	0.625268	0.690417	0.52093	0.999823	1.08498	1.20883	1.12663	1.1754	1.02222	0.972662	0.872941	0.940945	1.3228	0.999823	1.03941	1.18141	1.14965	1.17594	1.04441	0.937624	0.842841	0.803731	0.587378	0.999823	0.930086	0.942752	0.932054	0.944365	0.860006	0.771424	0.716624	0.905858	0.760377		-0.0161893	0	0.59747		0.419962	1.5	0.302155
P15586	0.999823	0.995836	0.88991	0.887973	0.858946	0.763256	0.661664	0.527225	0.606316	0.894207	0.999823	0.964619	0.905325	0.795603	0.751361	0.64618	0.554707	0.525572	0.608356	1.54764	0.999823	1.00978	1.08769	0.97403	1.03465	0.765222	0.655709	0.598514	0.601168	0.890626	0.999823	1.14994	0.881944	0.670648	0.628662	0.673446	0.500054	0.635245	1.14197	1.20268		-0.0300421	0.673184	0.625583		-0.0498966	0.772381	0.0881635
P15812	0.999823	1.02093	1.14266	1.11392	0.767233	0.627018	0.478729	0.465428	0.406576	0.420773	0.999823	0.961494	0.809911	0.971974	0.85879	0.532281	0.464424	0.418967	0.259385	1.72536	0.999823	1.08703	1.03726	0.971231	0.819054	0.672534	0.625027	0.438822	0.376058	0.896034	0.999823	0.948713	0.854772	0.85335	0.740859	0.567575	0.423517	0.392229	0.382743	1.11575	54.8885	-0.0886013	0.433158	0.940092		-0.399545	0.680083	0.0840986
P15813	0.999823	0.86244	0.898593	0.894413	0.677394	0.688921	0.43948	0.373642	0.330918	0.650809	0.999823	0.904763	0.9542	1.01774	0.747373	0.593275	0.401819	0.200604	0.165009	0.681124	0.999823	0.958837	1.29446	1.9547	0.788263	0.991114	0.964471	0.591779	0.423284												56.631	-0.0487771	0.436207	0.7938	53.4926	-0.0960294	0.355213	0.793557	59.866
P15880	0.999823	1.47458	1.36405	1.37635	1.25697	0.97587	0.802209	0.373662	0.0120515	0.00176969	0.999823	0.976933	0.944519	0.95911	0.871108	0.732221	0.578046	0.281467	0.031097	0.00193352	0.999823	0.988514	0.926196	0.928447	0.827245	0.73359	0.563601	0.273745	0.0296111	0.000915785	0.999823	0.880271	0.959191	0.935687	0.864323	0.775312	0.590961	0.284608	0.0123952	0.00617985	58.1339	-0.172716	0	0.796031	56.1288	-0.0893921	0	0.98737	55.9026
P15923	0.999823	0.916742	0.789854	0.565496	0.465951	0.359457	0.286324	0.278115	0.240857	0.476971	0.999823	1.07234	1.06169	0.624755	0.534959	0.440984	0.281443	0.318623	0.238787	0.7143	0.999823	1.23428	0.941833	0.715464	0.678708	0.482688	0.463031	0.378445	0.357797	0.483638	0.999823	1.00952	1.05552	0.572163	0.54739	0.406496	0.430553	0.286168	0.201389	0.343303	48.3195	-0.072019	0.317255	0.944032	47.6534	-0.284771	0.421058	0.817897	52.6986
P15927	0.999823	0.988566	1.00619	0.846276	0.637664	0.684406	0.631901	0.304101	0.059412	0.0572472	0.999823	1.02065	0.954119	0.801552	0.67157	0.712948	0.562958	0.287214	0.0607095	0.106023	0.999823	1.02397	1.02285	0.830558	0.771527	0.759247	0.655535	0.354672	0.12191	0.0850386	0.999823	1.05894	1.04662	0.932622	0.71578	0.780415	0.73371	0.355318	0.0634196	0.0761524	55.3461	-0.0575655	0	0.937273	55.1245	-0.0558795	0	0.951517	56.7294
P15954	0.999823	0.895875	0.840118	0.899283	0.814933	0.832654	0.566077	0.452618	0.380096	0.969114																																-0.0280287	0.596688	0.389554
P16083	0.999823	0.940582	1.02375	0.960904	0.973931	0.65835	0.61768	0.468487	0.330128	0.190152	0.999823	1.02749	1.17284	1.10662	1.20224	0.952622	0.737656	0.715256	0.523067	1.2032	0.999823	0.978815	0.96542	0.996122	0.992384	0.716412	0.6417	0.480057	0.448377	0.46039	0.999823	1.00897	1.21161	1.00829	0.985452	0.849579	0.689146	0.610088	0.622384	0.508044	58.0077	-0.0540583	0.115916	0.969879		-0.240845	0.794794	0.321414	58.8292
P16104	0.999823	1.12969	1.43987	1.31126	0.988558	0.468023	0.508585	0.405697	0.686676	0.0378995	0.999823	0.978844	0.97281	0.938422	0.825154	0.67411	0.62098	0.531683	1.10861	1.16408	0.999823	1.04519	1.047	0.960041	0.818375	0.693207	0.589894	0.491209	0.310917		0.999823	0.992718	1.19591	0.997981	0.795676	0.595315	0.467666	0.424668	0.352525		52.7472	-0.290693	0.409408	0.704374		-0.0697629	0.820132	0.139053	57.7555
P16150	0.999823	0.957729	0.861187	0.924271	0.818995	0.997969	0.685571	0.66309	0.788201	1.60712	0.999823	0.984825	0.967346	0.955419	0.906596	0.880447	0.822355	0.851108	0.973696	2.75934	0.999823	1.16881	1.14325	1.13798	1.07571	0.942552	0.914277	0.799985	0.887489	1.58496	0.999823	1.0309	0.897797	1.03666	0.92798	0.815302	0.746552	0.677369	1.00231	1.95934		0.443355	1.5	0.48423		0.362344	1.5	0.453971
P16219	0.999823	0.844911	0.881304	0.869578	0.755286	0.568447	0.393287	0.219363	0.125907	0.102813	0.999823	1.07344	1.03676	0.962013	0.854385	0.692608	0.464266	0.331219	0.251803	0.0711096	0.999823	1.07282	1.05214	0.895055	0.968306	0.740721	0.519499	0.289455	0.14752		0.999823	0.937705	1.00788	1.00974	0.940843	0.769184	0.52341	0.314527	0.235975	0.173375	53.8806	-0.0577845	0	0.975947	55.9022	-0.0677935	0.0653652	0.986296	56.1269
P16220	0.999823	0.955411	0.835661	0.626662	0.601253	0.469813	0.344883	0.183226	0.269435	0.139552	0.999823	0.973267	0.959364	0.939549	0.751653	0.539716	0.426583	0.426147	0.204105	0.240966											0.999823	0.778619	0.998409	0.676887	0.456631	0.34042	0.169612	0.150939	0.132372	0.475735	51.4251	-0.0473255	0.0969598	0.974889	54.5404	-0.0590503	0.209157	0.981233
P16278	0.999823	1.05406	1.01264	0.96029	0.833857	0.700205	0.469239	0.292563	0.187894	0.426446	0.999823	1.03942	0.993512	0.950791	0.881604	0.651999	0.348502	0.292486	0.165287		0.999823	1.05532	1.06865	0.984444	0.85905	0.681771	0.486307	0.414772	0.105163	0.125758	0.999823	0.971113	0.894862	1.05933	0.731947	0.538409	0.458728	0.240375	0.139979	0.772904	55.1502	-0.0832688	0.285769	0.956595	54.4992	-0.0949343	0.164979	0.993743	56.1545
P16284	0.999823	1.00069	0.91956	0.853446	0.865425	0.59657	0.487403	0.472623	0.414489	0.932427	0.999823	0.909985	1.00785	0.974226	0.84798	0.700525	0.656169	0.548837	0.61935	1.85355	0.999823	0.970928	0.938048	0.935191	0.907895	0.816444	0.645005	0.553342	0.593186	1.02983	0.999823	1.06559	1.06924	0.964979	0.918445	0.749289	0.608453	0.43807	0.470113	1.08557		-0.0648169	0.571995	0.599281		0.14425	1.5	0.367218
P16298	0.999823	1.13354	1.17597	0.884546	0.703158		0.262044	0.422526			0.999823	0.874733	0.909634	0.693832	1.2733						0.999823	0.792738		0.731739	0.921521	0.997106	0.820514		0.473947		0.999823	1.26631	1.05794	1.06603	0.732863	0.764717	0.244304	0.123893	0.0759782		51.6946	-0.122252	0.337852	0.906496		0.625508	1.5	0.346395	63.1093
P16333	0.999823	0.912633	0.686258	0.421727	0.269707	0.239581	0.0567204	0.0495916	0.0325729		0.999823	1.08281	0.827756	0.502423	0.319805	0.237432	0.135777	0.0338569	0.0237326		0.999823	1.0248	1.03132	0.628732	0.267012	0.137705	0.0743498	0.0802525	0.0583881		0.999823	0.898277	0.696257	0.428851	0.293251	0.184091	0.0600229	0.087341	0.0513245	0.0371135	46.4836	-0.0797108	0.0235431	0.989061	47.7078	-0.0956115	0.0525725	0.977817	48.0058
P16383	0.999823		1.05196			0.767742			0.398234	2.59224																					0.999823		0.975059	0.802151	1.11266		0.522849		0.37274	2.36598		0.131512	1.5	0.36301
P16401	0.999823	1.83253	1.86699	2.09863	1.71759	1.57154	0.751732	0.473055	0.45674		0.999823	1.02931	0.988628	0.97433	0.892535	0.714934	0.462222	0.283785	0.47734		0.999823	0.889511	0.733823	1.01692	0.739659	0.687958	0.434185	0.294032	0.358488	0.000658364	0.999823	0.704811	1.02053	0.995422	1.01988	0.902292	0.681646	0.392639	0.723629		56.6341	-0.596907	0.464896	-0.066357	55.246	-0.101483	0.376103	0.960553	55.476
P16402	0.999823	1.65377	1.5304	1.88452	1.58056	1.03496	0.956048	0.680557	0.393163		0.999823	0.972752	0.910456	0.906472	0.894444	0.668628	0.545605	0.405176	0.0896833		0.999823	0.912594	0.74814	1.05053	0.830751	0.774766	0.586012	0.436466	0.275627		0.999823	0.771516	0.9834	1.16095	1.11547	0.97104	0.693121	0.55599	0.365808		60.527	-0.140022	0.37271	0.073737	56.3069	-0.0649066	0	0.970602	57.8519
P16403	0.999823	1.86323	1.85953	2.24241	1.90845	1.00431	0.857876	0.559904	0.534111		0.999823	0.936656	0.830876	0.94215	0.883125	0.689059	0.460661	0.257406	0.388549		0.999823	0.961513	0.734137	0.97394	0.736182	0.725135	0.432722	0.262072	0.392854		0.999823	0.674428	1.15399	1.32188	1.00666	1.3515	0.774888	0.366586	0.661487			-0.15655	0.536797	-0.135176	55.1271	-0.086649	0.304747	0.920695	55.6586
P16435	0.999823	0.872457	0.937627	0.876784	0.565901	0.416203	0.22542	0.0751445	0.0452928	0.0494874	0.999823	0.960436	0.94747	0.818522	0.565868	0.289492	0.125854	0.0947424	0.115885		0.999823	1.06099	0.923579	0.983281	0.739374	0.331542	0.129473	0.0938788	0.0836749		0.999823	1.18612	1.18951	0.944202	0.712487	0.31161	0.242472	0.150066	0.123299		51.461	-0.0795795	0.00261916	0.984874	50.4804	-0.103901	0.0753971	0.997069	51.6904
P16455	0.999823	0.89706	0.834171	0.770077	0.662028	0.375039	0.23037	0.131787	0.0634777	0.153272	0.999823	0.955375	0.954437	0.939518	0.704397	0.390946	0.178009	0.0622931	0.0337094	0.0875909	0.999823	0.94623	1.00368	0.900981	0.730075	0.423938	0.191095	0.115713	0.0405473	0.167722	0.999823	1.03644	1.02703	0.941739	0.774727	0.487168	0.249381	0.123875	0.0388814	0.155655	51.2148	-0.0651741	0.0392264	0.977413	51.9096	-0.114556	0.0453421	0.99618	52.096
P16591																															0.999823	0.988522	0.69714	0.63044	0.436116	0.348412	0.284363	0.127347	0.728789	0.999702
P16615	0.999823	0.977217	0.958072	0.922521	0.723903	0.327318	0.150097	0.106647	0.084013	0.0702844	0.999823	0.992662	1.00766	0.925895	0.722117	0.333088	0.152692	0.100516	0.0504047		0.999823	1.00203	0.993614	0.915325	0.735143	0.361287	0.155245	0.121358	0.126759	0.0965861	0.999823	1.00092	0.995328	0.936992	0.723025	0.346908	0.151494	0.102803	0.100729	0.0772272	51.613	-0.131591	0.0765912	0.998351	51.6712	-0.130011	0.0610621	0.999126	51.7643
P16885											0.999823	1.09195	0.794479	1.01168	0.747103	0.500492	0.467185	0.361761	0.184918	0.637484	0.999823	1.09992	0.869777	0.743325	0.695864	0.454875	0.235606	0.179957	0.136844	0.184907															53.0124	-0.105394	0.406608	0.807418	51.8223
P16930	0.999823	0.905991	0.926668	0.871218	0.815831	0.7219	0.573951	0.509088	0.550105	0.921364	0.999823	0.980483	0.987847	0.969813	0.909508	0.782448	0.727613	0.660487	0.639203	1.7191	0.999823	1.05353	1.06174	1.05217	1.05417	0.842141	0.620964	0.600365	0.705867	0.910257	0.999823	0.880961	0.853972	0.865695	0.777682	0.612132	0.480353	0.435023	0.508667	0.902124		-0.0365061	0.643716	0.561178		0.164674	1.5	0.456924
P16949	0.999823	0.909814	0.839024	0.886898	0.829131	0.680519	0.740661	0.725884	0.852558	1.73057	0.999823	0.891268	0.862153	0.912008	0.851595	0.882079	0.792484	0.801907	0.946705	2.77738	0.999823	0.998668	1.0624	1.04569	0.994977	0.889416	0.823137	0.768362	0.888405	1.68071	0.999823	1.11078	1.09794	1.14346	1.03202	0.942338	0.898049	0.882697	1.04671	2.63249		0.153968	1.5	0.472141		0.305049	1.5	0.450311
P16989	0.999823	1.20031	0.977273	0.895269	0.821052	0.516351	0.338559	0.324919	0.464901	0.697171	0.999823	1.1094	0.902887	1.04003	0.778769	0.520569	0.445049	0.368309	0.301855	0.486179	0.999823	1.07843	0.936235	0.886321	0.858558	0.56987	0.366178	0.38887	0.571083	0.852399	0.999823	0.949445	0.930839	0.860523	0.735494	0.502029	0.342314	0.291368	0.363171	0.572557	53.3574	-0.127996	0.456486	0.83037	53.1979	-0.109784	0.394414	0.946145
P17026	0.999823	1.23638	1.22542	1.32213	1.16787	1.17449	0.990981	0.638225	0.715699		0.999823	0.994107	1.09981	1.00782	0.793802	0.461072	0.302242	0.299789													0.999823	1.08103	1.10811	0.79586	0.545497	0.795357	0.53636	0.244741	0.889062			-0.355539	0.676951	0.403611	52.4681	-0.133452	0.288868	0.985452
P17029	0.999823	0.606335	1.10827	0.789069	0.440193	0.332704		0.331165			0.999823	1.02473	0.948852	0.862954	0.628598	0.484875	0.335788	0.473214			0.999823									2.37497											49.1251	-0.157903	0.333669	0.716775	52.1244	-0.0842911	0.400946	0.974315
P17050	0.999823	1.24857	1.19291	1.20321	1.06441	1.30344	0.842556	0.169568	0.259101	0.531585																					0.999823	1.68427	1.38477	1.83383	1.34365	1.07575	0.512894	0.408823	0.40908		56.4997	-0.75526	0.320084	0.805162
P17066																					0.999823	1.30088	0.787859	0.661106	0.898846	0.272247	0.307922		0.0661928																				52.0419
P17096	0.999823	1.26461	1.33467	1.2092	1.10765	0.971785	0.773623	0.705022	0.119349	0.16137	0.999823	0.927184	0.929441	0.929713	0.865813	0.860065	0.733164	0.644942	0.0315064	0.00894678	0.999823	1.00246	0.852934	0.95542	0.770678	1.03095	0.758723	0.615749	0.061959	0.0277096	0.999823	0.744676	1.02112	1.00561	1.01808	0.977392	0.771062	0.707309	0.085361	0.0561139	59.9013	-0.122344	0.0748888	0.836089	59.0199	-0.110663	0	0.933027	59.2513
P17152											0.999823	1.22467	1.27942	0.958256	0.927179	0.611656	0.476444	0.240148	0.337208	0.980156	0.999823	0.852903	1.00429	0.768913	0.585973	0.522262	0.355188	0.196244																		-0.133458	0.508708	0.617453	52.5653
P17174	0.999823	0.962206	0.970735	0.946472	0.88427	0.854419	0.697587	0.63587	0.769322	1.50105	0.999823	1.024	1.02091	1.00358	0.947353	0.853367	0.754333	0.714553	0.871634	2.63779	0.999823	1.02081	1.03509	0.99639	0.985275	0.860947	0.764855	0.710478	0.793615	1.25534	0.999823	1.01343	0.998483	0.955087	0.966423	0.853946	0.739569	0.708748	0.884846	1.92736		0.436919	1.5	0.375265		0.448861	1.5	0.471386
P17252	0.999823	0.944703	0.893759	0.741286	0.271917	0.0635957	0.0451109	0.0395517	0.0183779	0.00342862	0.999823	0.999066	0.937061	0.791823	0.309354	0.0593323	0.0447462	0.0379039	0.0277789	0.00219598	0.999823	1.02623	0.943241	0.777817	0.293346	0.0717472	0.0558972	0.0416762	0.0158629	0.000739247	0.999823	1.03661	0.947373	0.761448	0.287829	0.0643895	0.0472106	0.0389416	0.0180768		48.4235	-0.154547	0.0163578	0.995186	48.7804	-0.173607	0.0207749	0.998514	48.6852
P17480	0.999823	1.06877	1.03192	0.941923	0.687773	0.499922	0.374853	0.257865	0.256609	0.0414264	0.999823	0.998981	1.02118	0.929733	0.725419	0.539614	0.388205	0.2968	0.224587		0.999823	1.0438	0.987323	0.826237	0.719802	0.503777	0.348124	0.252081	0.193488	0.0357708	0.999823	1.01943	1.007	0.896337	0.783757	0.525623	0.402494	0.323416	0.306982		53.4284	-0.0710488	0.11534	0.973688	53.5799	-0.0736613	0.214545	0.995724	53.4118
P17542	0.999823	0.971842	0.868575	0.850651	0.537216	0.639876	0.491037	0.376334	0.501627	1.40632	0.999823	1.07577	0.794224	0.81563	0.664171	0.536725	0.390729	0.452788	0.386249	1.49759	0.999823	0.942381	0.813544	0.863616	0.631834	0.433966	0.448209	0.389709	0.470313	1.10457	0.999823	1.08023	1.0051	1.03796	0.913472	0.535904	0.558713	0.391077	0.453295	1.74669		-0.0569158	0.665435	0.186593		-0.0563112	0.660675	0.178755
P17544
P17568											0.999823	1.15624	0.988515	1.0775	0.907928	0.888367	0.359027	0.142232	0.0190076		0.999823	1.09694	1.27188	1.04297	1.07939	0.804269	0.364785	0.106654			0.999823	1.14123	1.00068	0.996007	0.947289	0.896462	0.332632	0.188469	0.0630894						55.3173	-0.183498	0.0416614	0.972478	55.1018
P17612	0.999823	0.947769	0.904582	0.798916	0.620859	0.462157	0.178454	0.0615774	0.0530494	0.082809	0.999823	1.06886	1.04035	0.830745	0.723067	0.394253	0.110051	0.069412	0.0718788		0.999823	1.0605	0.996094	0.919227	0.74848	0.40382	0.109623	0.0390953	0.0159438		0.999823	0.989431	0.967127	0.912345	0.772193	0.49001	0.250953	0.103725	0.0152562	0.0112248	51.5041	-0.0768817	0.00245573	0.988442	51.771	-0.112671	0.0273456	0.986436	52.0652
P17655	0.999823	1.05793	1.00301	0.96819	0.857865	0.847961	0.630339	0.58177	0.588504	1.55487	0.999823	0.984137	0.905188	0.887775	0.854941	0.826163	0.675813	0.63457	0.544184	2.10734																						-0.0489172	0.840775	0.0866875		0.0879298	1.5	0.344892
P17693																					0.999823	1.07645	0.989549	1.01061	0.906842	0.708867	0.615518	0.48846	0.392581	0.635047
P17706	0.999823	1.0472	0.972099	0.708476	0.29052	0.243013	0.192605	0.124614	0.0855444	0.0865693	0.999823	0.984465	0.934448	0.716456	0.356031	0.261104	0.216068	0.159471	0.102112	0.0365517	0.999823	1.05574	1.05808	0.726763	0.288894	0.191756	0.185278	0.148119	0.0525958	0.0675269	0.999823	1.00208	0.975894	0.767334	0.335459	0.196191	0.180939	0.132759	0.046824	0.0295665	48.4743	-0.141988	0.129458	0.989466	49.0446	-0.099164	0.107267	0.98867	48.4649
P17812	0.999823	1.03439	1.0245	0.920201	0.718112	0.43638	0.216231	0.113578	0.0492708	0.00958424	0.999823	0.965139	0.952637	0.886323	0.744036	0.428239	0.195975	0.112681	0.0452409	0.0610004	0.999823	1.00329	1.00894	0.904894	0.776856	0.468181	0.213139	0.121982	0.0557183	0.046654	0.999823	0.98717	0.955127	0.887837	0.714015	0.431063	0.183667	0.0891322	0.0758552	0.0240382	52.3763	-0.0995511	0.0170778	0.997682	52.2574	-0.0999157	0.0353122	0.997401	52.6679
P17844	0.999823	1.3051	1.15847	0.769913	0.364488	0.231745	0.166556	0.12657	0.124128	0.0152893	0.999823	0.939051	0.844634	0.54787	0.281987	0.193638	0.138178	0.100074	0.105969	0.0157152	0.999823	0.905261	0.77898	0.577922	0.297448	0.2016	0.158964	0.119561	0.0915653	0.0822306	0.999823	0.843735	0.913251	0.620551	0.331996	0.237525	0.172467	0.125396	0.0958483	0.086881	49.0968	-0.158418	0.117681	0.932081	47.5878	-0.0969125	0.0730426	0.99471	47.5708
P17858	0.999823	1.06922	1.06307	1.0343	0.89522	0.745114	0.580061	0.413006	0.235713	0.115083	0.999823	1.00309	0.985412	0.919002	0.855531	0.709576	0.595642	0.495926	0.241367	0.0516144	0.999823	0.967921	0.940334	0.862765	0.839082	0.667965	0.508446	0.395405	0.239651	0.0484034	0.999823	0.950144	0.984376	0.909267	0.813316	0.641316	0.520086	0.401575	0.23764	0.113203	57.2969	-0.0672399	0.054159	0.985761	57.4876	-0.0571382	0	0.983892	56.1985
P17900	0.999823	1.02005	0.909538	0.802041	0.858971	0.754899	0.500409	0.581533	0.530447	0.705875	0.999823	1.06379	1.03847	0.91565	0.837583	0.639122	0.589889	0.539672	0.464799	1.18696																						-0.0337728	0.574318	0.817127		-0.0671486	0.684673	0.39907
P17947																					0.999823	0.751202	0.927517	0.34052	0.183918	0.250717	0.124245	0.0375286	0.0298121																				46.2565
P17980	0.999823	1.06299	0.951172	0.918929	0.785348	0.622876	0.422457	0.127561	0.0326534	0.0136069	0.999823	0.99408	0.927363	0.883966	0.777507	0.641557	0.428983	0.13522	0.0324846	0.0234657	0.999823	1.00003	0.953124	0.872099	0.778935	0.638757	0.414015	0.119759	0.0478704	0.0107947	0.999823	1.03096	0.954855	0.886726	0.788566	0.672336	0.408242	0.115409	0.0346659	0.0105944	54.2291	-0.0859354	0	0.988932	54.2565	-0.081222	0	0.986686	54.1601
P17987	0.999823	0.997057	1.02966	1.00928	0.9635	0.731695	0.435601	0.220021	0.0664044	0.0105315	0.999823	1.01221	1.00325	0.994117	1.01754	0.840368	0.458028	0.2349	0.0620666	0.0248325	0.999823	0.968458	1.01522	0.987314	0.96643	0.779864	0.401995	0.196166	0.0596157	0.022157	0.999823	1.02145	1.01092	0.983579	0.925551	0.797105	0.411852	0.190433	0.0642461	0.0381409	55.474	-0.106672	0.00760041	0.997658	55.9237	-0.128372	0.0336518	0.996626	55.3631
P18031	0.999823	0.954799	0.776623	0.466166	0.235321	0.192538	0.173133	0.134009	0.0495629	0.00829189	0.999823	1.01417	0.823408	0.615308	0.326119	0.249148	0.239623	0.200311	0.0982103	0.081135	0.999823	1.02742	0.867918	0.586742	0.36981	0.252767	0.169961	0.152169	0.0903652	0.0422111	0.999823	0.998074	0.875367	0.600431	0.361641	0.290472	0.22972	0.187377	0.139152	0.0900171	46.8427	-0.0963694	0.0775692	0.988178	48.1995	-0.0879098	0.131401	0.986329	48.4295
P18065	0.999823	0.991819	1.04035	0.98113	0.876168	0.637664	0.552811	0.43417	0.529771	0.643844	0.999823	0.996882	0.957722	0.907188	0.694729	0.511824	0.367981	0.277848	0.353702	0.837491	0.999823	0.963302	1.0352	0.98419	0.852411	0.66223	0.513216	0.385849	0.448937	0.735736	0.999823	0.902726	1.00719	0.965914	0.754375	0.617864	0.445676	0.383992	0.485526	1.00039		-0.0935284	0.537362	0.949562	53.2046	-0.0984145	0.460794	0.733484
P18074																					0.999823	0.998978	1.15099	0.392366	0.231265		0.350136		0.0354237		0.999823																		46.8775
P18077	0.999823	1.9373	1.47665	1.7597	1.56656	1.02402	0.631003	0.422204	0.19215		0.999823	1.0031	1.07304	1.13197	0.929524	0.559257	0.392348	0.21799	0.0598954		0.999823	0.93431	0.737108	1.10224	0.874389	0.631397	0.452988	0.322351	0.059496		0.999823	0.732017	0.902309	0.925423	0.76385	0.588537	0.423701	0.27738	0.398195		57.312	-0.149287	0.239397	0.328323	54.3371	-0.108612	0.0852783	0.966444	55.3858
P18085	0.999823	0.861585	0.829499	0.797128	0.650359	0.474587	0.161091	0.046867	0.0165473		0.999823	0.913499	0.958052	0.96936	0.833349	0.507629	0.221861	0.0607568	0.0241909		0.999823	0.779755	0.766529	0.934853	0.820371	0.518228	0.20894	0.0636114	0.0325918	0.00287081	0.999823	0.812887	0.744151	0.833653	0.757159	0.463316	0.204717	0.0704109	0.0578132	0.0339354	51.4228	-0.0764762	0	0.960877	53.1091	-0.120075	0	0.993263	53.0016
P18124	0.999823	2.62457	1.97393	2.58636	2.33025	1.20303	0.803643	0.559974	0.188585	0.0172462	0.999823	1.04253	1.08108	1.08686	0.92626	0.53922	0.360814	0.237971	0.167563	0.0131987	0.999823	0.959876	0.675545	1.04457	0.788354	0.615399	0.423274	0.291274	0.122739	0.00662424	0.999823	0.610529	0.866585	1.01325	0.865287	0.651417	0.47786	0.294494	0.0468075		59.4088	-0.145702	0.03931	0.0868215	54.1336	-0.106447	0.100313	0.972507	54.7707
P18206	0.999823	1.0358	1.02354	0.925279	0.817217	0.711275	0.621548	0.517147	0.399759	0.414892	0.999823	1.03538	0.995822	0.935752	0.876994	0.773674	0.707586	0.513979	0.373562	0.323231	0.999823	1.0921	1.1395	1.02781	0.862614	0.796649	0.696053	0.555564	0.30994	0.286308	0.999823	0.962834	0.975493	0.957114	0.849311	0.65426	0.620275	0.494427	0.405533	0.225339	59.2294	-0.0432729	0.363733	0.987507	59.7954	-0.0447401	0.188484	0.991083	59.3874
P18433	0.999823	1.07809	1.30674	1.1034	0.797899	0.501335	0.290466	0.0918758	0.243965		0.999823	1.85193	1.26259	1.03116	0.913978	0.654909	0.284522	0.186785	0.436022		0.999823	0.948279	0.914303	1.12445	0.751938			0.201885	0.321677		0.999823	1.69956	1.09216	1.00264	0.61098	0.290146	0.241801		0.128469		52.9004	-0.133865	0.177467	0.913401	53.7925	-0.191314	0.294389	0.621506	50.2853
P18440
P18583	0.999823	1.29096	1.04587	1.02711	0.790304	0.636014	0.468853	0.299426	0.178525	0.387553	0.999823	0.910746	0.766558	0.724889	0.610085	0.440371	0.353689	0.276861	0.239891	0.282789	0.999823	0.995209	0.84027	0.762162	0.66438	0.50118	0.3462	0.30276	0.113933	0.16041	0.999823	0.98777	0.871813	0.849956	0.692086	0.499011	0.376995	0.258642	0.196095	0.273066	54.6666	-0.0825237	0.27584	0.902712	51.6204	-0.0450765	0.188808	0.984803	52.8572
P18615	0.999823	1.01098	1.01569	0.842037	0.591898	0.387479	0.421784	0.289812	0.208926	0.469341	0.999823	0.860753	0.753536	0.657061	0.541364	0.304702	0.195678	0.238826	0.399654	0.235014	0.999823	0.886758	0.874415	0.655974	0.409459	0.283937	0.202689	0.134739	0.101568	0.433668	0.999823	0.995438	1.0616	0.753133	0.645501	0.438762	0.316199	0.288237	0.23871	0.264047	51.0562	-0.0990961	0.337875	0.951432	49.1828	-0.057665	0.235594	0.933321	48.6172
P18621	0.999823	1.97753	1.75144	1.91779	1.71603	1.02719	0.751388	0.356184	0.0629334		0.999823	0.972687	1.04587	1.00377	0.802363	0.586588	0.382451	0.182681	0.119895		0.999823	0.940725	0.775498	0.994452	0.776218	0.630431	0.430995	0.236392	0.022372	0.00229725	0.999823	0.673944	0.948844	0.967103	0.887484	0.698394	0.486645	0.232523	0.0334118		57.9127	-0.169794	0.0424974	0.271945	54.1052	-0.0895619	0.0770104	0.992074	54.5227
P18669	0.999823	0.936556	0.951263	0.962586	0.915535	0.798399	0.52108	0.162709	0.0207936	0.0100219	0.999823	0.976608	0.969492	1.03426	1.01514	0.86279	0.563269	0.192564	0.0270381	0.00815857	0.999823	1.01243	1.02847	1.01603	1.02232	0.849032	0.559671	0.19684	0.0236462	0.00856627	0.999823	1.06415	1.04746	1.04188	0.997416	0.876021	0.576771	0.193215	0.0344871	0.0289731	55.8591	-0.121121	0	0.992032	56.3811	-0.141753	0	0.997373	56.3477
P18754	0.999823	0.921787	0.952697	0.699333	0.336946	0.207171	0.141741	0.0893911	0.0392105	0.0411096	0.999823	1.00072	0.990409	0.792163	0.55046	0.416609	0.331288	0.207391	0.0236648	0.0769668	0.999823	1.05968	1.0251	0.736913	0.363385	0.188585	0.170993	0.101922	0.0561247	0.0305098	0.999823	0.990155	0.941292	0.674791	0.405741	0.262489	0.191693	0.128577	0.0331401	0.0610298	48.762	-0.110299	0.0615887	0.992882	51.7766	-0.0661204	0.0199306	0.983976	48.9928
P18846																					0.999823	0.956682	0.907753	0.944772	0.6556	0.550191	0.346871	0.366864	0.337103	0.724114	0.999823	0.897016	0.999196	1.0752	0.830497	0.763034	0.603805	0.490613	0.476411	0.868589									52.8889
P18858	0.999823	1.02321	0.957082	0.726383	0.37362	0.235051	0.151238	0.114599	0.0662744	0.055974	0.999823	0.9712	0.879329	0.631746	0.309609	0.175488	0.117889	0.0923792	0.0433602	0.0596523	0.999823	0.976009	0.889995	0.658021	0.302866	0.160425	0.108469	0.0725924	0.0253834	0.0135613	0.999823	1.01509	0.935789	0.659343	0.332916	0.177516	0.124836	0.0869778	0.0476852	0.0418591	49.0778	-0.111694	0.0842567	0.995868	48.16	-0.106791	0.0625152	0.99884	48.2967
P18859	0.999823	0.941377	0.861264	0.897228	0.87301	1.02252	0.756317	0.705982	0.922787	1.7071	0.999823	0.991012	0.978263	0.959999	0.912483	0.927184	0.818041	0.862484	0.940339	2.68351	0.999823	1.08171	1.11104	1.04257	0.996011	0.921197	0.850215	0.795384	0.900512	1.6764	0.999823	1.00674	1.05413	1.054	0.961634	0.943202	0.802751	0.805792	1.02861	2.31034		0.206269	1.5	0.63185		0.450386	1.5	0.472413
P18887	0.999823	1.03528	0.896948	0.581787	0.370701	0.388524	0.181936	0.149424	0.20866	0.039844	0.999823	0.959884	0.831956	0.628177	0.670621	0.509979	0.36466	0.204268	0.25598	0.0685034	0.999823	1.0631	0.975465	0.630809	0.439932	0.318753	0.240181	0.19748	0.103873	0.310882	0.999823	0.990625	0.881559	0.644311	0.420501	0.328453	0.309084	0.239484	0.2072	0.528443	48.8249	-0.0798417	0.128914	0.96626	52.3506	-0.0444021	0	0.966012	48.9265
P19105	0.999823	0.821021	0.76227	0.854477	0.458747	0.429023	0.0690804	0.0631726	0.104396	0.222145	0.999823	0.971581	1.29525	0.899678	0.876339	0.28381	0.248975		0.122455		0.999823	0.458162	1.29931	0.477492							0.999823	1.07727	0.986528	0.971951	0.771407	0.444833			0.161757		50.0158	-0.0721685	0.0757193	0.904738	51.7741	-0.237599	0.178338	0.919172	46.9831
P19174	0.999823	0.966793	0.959798	0.853212	0.436793	0.296525	0.176436	0.143506	0.151153	0.0755261	0.999823	1.03024	0.975055	0.851349	0.376431	0.219377	0.138805	0.117269	0.096132	0.0146021	0.999823	1.06431	0.997556	0.823492	0.473264	0.213437	0.159523	0.100931	0.0981975	0.0112592	0.999823	1.06961	1.0388	0.809592	0.306741	0.160024	0.118918	0.0895154	0.060077		49.896	-0.116291	0.127688	0.992281	49.3898	-0.148988	0.0925923	0.991967	49.8758
P19338	0.999823	1.07311	0.997865	0.924864	0.573033	0.273332	0.165715	0.143185	0.100408	0.0363734	0.999823	0.968342	0.952324	0.866822	0.524299	0.249298	0.159224	0.139912	0.0989407	0.00448498	0.999823	0.95311	0.925361	0.883183	0.545678	0.280302	0.167269	0.150481	0.0904613	0.0908164	0.999823	0.885016	0.921833	0.861331	0.529764	0.267165	0.162407	0.145865	0.0948576	0.0278254	50.737	-0.12942	0.0937688	0.992698	50.3563	-0.112155	0.071691	0.9935	50.5363
P19367	0.999823	1.02739	0.986764	0.897412	0.668087	0.328596	0.109056	0.0902718	0.0623979	0.0224637	0.999823	0.960059	0.897532	0.813232	0.636414	0.291884	0.105351	0.0965879	0.0475204	0.00971587	0.999823	0.948545	0.899824	0.839729	0.672018	0.32251	0.118097	0.0856923	0.0289051	0.0159076	0.999823	0.960399	0.943347	0.849211	0.639116	0.324767	0.121783	0.0772031	0.029718	0.0127697	51.3584	-0.120837	0.0382261	0.998382	50.8522	-0.0954897	0.00668789	0.993021	51.234
P19387	0.999823	0.970687	0.857464	0.892199	0.630427	0.40454	0.36758	0.20123	0.165204	0.402452	0.999823	1.04133	1.03397	0.896354	0.611533	0.467411	0.301029	0.199351	0.166886	0.560671	0.999823	0.970474	0.827167	0.814669	0.66998	0.491618	0.34234	0.262627	0.101653	0.199754	0.999823	0.867556	1.03114	0.864615	0.695146	0.453159	0.280113	0.0550074	0.0291303	0.292295	51.6853	-0.0813408	0.255811	0.943062	51.4539	-0.104167	0.309766	0.901358	52.707
P19388	0.999823	1.112	1.00505	0.778433	0.49743	0.402278	0.28931	0.207104	0.134225	0.0373305	0.999823	0.958646	0.886941	0.694106	0.467271	0.346473	0.272694	0.17726	0.12872		0.999823	0.92541	0.824154	0.656197	0.455841	0.32243	0.2388	0.139316	0.130449		0.999823	1.03156	1.02206	0.781197	0.572014	0.461843	0.265842	0.218949	0.181152		51.0864	-0.0754923	0.0937663	0.971711	49.9467	-0.0685037	0.11765	0.996601	49.4296
P19397	0.999823	1.07651	1.00227	0.859781	0.643429	0.52461	0.482084	0.399607	0.452356	0.600055																															54.4183	-0.0858158	0.483675	0.951491
P19404	0.999823	1.01064	0.97434	0.897167	0.911357	0.754824	0.420194	0.27322	0.167437	0.194446	0.999823	0.967298	1.08314	1.00044	1.04614	0.753802	0.375839	0.221645	0.117768	0.329459	0.999823	1.04594	1.03709	1.04911	0.997728	0.752672	0.485369	0.270933	0.233748	0.215326	0.999823	0.943911	0.970881	0.990629	0.908164	0.754802	0.449785	0.247441	0.112775	0.149319	55.326	-0.0983276	0.164204	0.990153	54.7562	-0.162857	0.22132	0.972873	55.6163
P19447											0.999823	1.85535	1.15433						0.305625		0.999823	0.900127	0.959322	0.668613	0.42055	0.33606	0.27331	0.0750298	0.130844	0.64586	0.999823	1.17366	0.947608	0.833213	0.694556	0.383672	0.487929	0.309696	0.193023	0.443519					62.0357	-0.216357	0	0.377094	48.7439
P19474	0.999823	1.00675	1.10672	1.01359	0.799828	0.372216	0.348683	0.182077	0.304342	0.142872	0.999823	1.08093	0.866481	1.05813	0.890636	0.397356	0.11577	0.0770033	0.0156033	0.435124	0.999823	0.901842	1.08274	0.666929	0.746521	0.343044	0.0763956	0.0635883	0.0450876	0.44994	0.999823	1.09197	1.03199	0.852179	0.674873	0.297581	0.113004	0.0582809	0.00498844	0.207955	52.0715	-0.153053	0.233003	0.972511	52.3611	-0.216146	0.158786	0.918609	51.0347
P19525	0.999823	1.02865	0.943965	0.707608	0.361249	0.36558	0.371193				0.999823	0.716739	0.66042	0.50493	0.50412	0.38366	0.256443	0.187478	0.280947																						48.2598	-0.180647	0.356926	0.994141	47.8894	-0.0437322	0.165588	0.945785
P19623	0.999823	0.894883	0.931272	0.917286	0.770402	0.523919	0.248939	0.109866	0.0734055	0.0295707	0.999823	0.984143	0.944682	0.965119	0.819384	0.548324	0.264025	0.0998468	0.0640153	0.0265571	0.999823	0.989033	0.9728	0.945206	0.85153	0.589207	0.258796	0.1317	0.10387	0.0214045	0.999823	1.0161	0.985612	0.977887	0.818438	0.578536	0.256613	0.110153	0.10184	0.0352377	53.0344	-0.0918238	0.0110297	0.989854	53.3944	-0.106572	0.0210113	0.998001	53.6616
P19784	0.999823	0.999929	0.985171	0.897884	0.706433	0.521433	0.284125	0.255721	0.276827	0.319505	0.999823	0.954465	0.910754	0.84545	0.686205	0.412485	0.234836	0.150018	0.132004	0.051106	0.999823	0.977457	1.00836	0.862943	0.651018	0.364407	0.218387	0.139578	0.109368	0.0899153	0.999823	0.974348	0.996247	0.846229	0.642666	0.403681	0.222625	0.129986	0.108374	0.154666	52.5873	-0.0880988	0.26616	0.989804	51.9731	-0.0774583	0.0485643	0.995283	51.515
P19838	0.999823	1.00183	0.791395	0.580722	0.36734	0.236349	0.121369	0.0976031	0.157164		0.999823	0.721903	0.702538	0.449958	0.503872	0.190622	0.198248	0.0578939	0.0657974	0.162047	0.999823	1.06627	0.69995	0.49916	0.273938	0.227699	0.163057	0.0755586	0.0686596		0.999823	0.870876	0.849243	0.493318	0.321501	0.206741	0.223082	0.0683049	0.0283236	0.427722	47.976	-0.0874276	0.106354	0.992555	47.0649	-0.0539041	0.0315915	0.940554	46.9649
P20042	0.999823	0.955333	0.956171	0.967997	0.80716	0.635226	0.302257	0.121264	0.0920252	0.0394629	0.999823	1.04288	1.00067	0.977495	0.919424	0.621993	0.318281	0.141471	0.0674		0.999823	0.989292	0.983314	1.02626	0.837216	0.641234	0.336288	0.11645	0.0662261	0.0124996	0.999823	0.913501	0.945239	0.901804	0.817044	0.609434	0.304001	0.105951	0.0696466	0.00551738	53.9343	-0.0997413	0.0277901	0.994427	54.1654	-0.11926	0.0539736	0.99792	54.2299
P20073	0.999823	0.948512	0.94595	0.929186	0.727077	0.191253	0.0671897	0.0765765	0.0397647	0.00324486	0.999823	0.964668	0.935072	0.950769	0.732912	0.149728	0.0490933	0.0832798	0.0298247	0.0188836	0.999823	0.957039	0.960042	0.900663	0.684421	0.173053	0.0719446	0.0580157	0.0195305	0.00645438	0.999823	1.05749	0.976907	0.938768	0.743473	0.191716	0.0839115	0.0760163	0.0216646		51.1203	-0.196562	0.037564	0.994286	50.9976	-0.238402	0.0414562	0.995141	50.9027
P20248	0.999823	1.06508	0.942045	0.938891	0.819658	0.663515	0.603079	0.491789	0.492169	0.615467	0.999823	1.74937	1.60775	1.53936	1.91375	2.03099	1.11828	0.689935	0.871529		0.999823	0.838281	1.27924	0.839449	0.832934	0.708364	0.620908	0.458022	0.472874	0.393016	0.999823	0.965273	0.886951	0.786243	0.659547	0.669246	0.503438	0.322555	0.503464	0.556459		-0.0547483	0.533128	0.95404		-0.0428742	0.788718	-0.702036	58.8216
P20290	0.999823	0.943979	0.941186	0.94571	0.919581	1.04768	0.654811	0.548298	0.607855	1.20786	0.999823	0.987581	0.955564	0.982242	0.964165	0.829472	0.672179	0.630882	0.609658	2.22141	0.999823	0.973752	0.93353	0.997719	0.926429	0.768173	0.629669	0.560576	0.530548	1.0334	0.999823	0.91484	0.936778	0.942379	0.915613	0.755102	0.595679	0.547089	0.618446	1.43724		-0.145086	0.754511	0.247498		0.116121	1.5	0.423145
P20292											0.999823	1.37096	1.21299	1.00605	1.08411	0.585304	0.583171	0.52141	0.417095	1.88128	0.999823	0.966665	1.20814	1.32549	1.41633	0.669966	0.442046	0.433361	0.444531		0.999823	1.21158	0.682508	1.35362	1.07295	0.846933	0.391392	0.358555	0.191588	0.68525						-0.246197	0.797671	0.103342	53.376
P20336	0.999823	1.02334	0.989306	0.868953	0.902032	0.745299	0.509963	0.464814	0.452731	0.488537																					0.999823	1.21266	1.14698	1.14851	1.01381	0.779654	0.575027	0.44016	0.434641	0.544486	58.0008	-0.0653703	0.44763	0.967424
P20338	0.999823	1.19669	1.0326	1.03139	0.941333	0.45927	0.558942	0.196799	0.115742		0.999823	0.831766	0.936062	0.431606	0.42966	0.532989	0.426545	0.515965	1.27547		0.999823	1.1695	1.00835	1.11446	0.992301	0.768412	0.540614	0.312476	0.191546	0.0506089	0.999823	1.01564	0.95535	0.955577	0.811144	0.64097	0.466704	0.348316	0.323648	0.458251	54.746	-0.0850614	0.076188	0.910448		-0.561607	0.60204	0.247125	56.5235
P20339	0.999823	1.09826	0.9143	1.00339	0.889799	0.760621	0.533336	0.53043	0.421298	0.250274	0.999823	1.10499	1.07469	1.05017	0.876274	0.888012	0.739974	0.507944	0.535992	0.72904	0.999823	1.03394	0.871011	0.884518	0.998735	0.7575	0.646408	0.523955	0.297617	0.118659	0.999823	1.06866	1.08882	1.02677	0.970374	0.745391	0.534488	0.495387	0.414216	0.0985001	58.5624	-0.048566	0.22738	0.955998		-0.06245	0.594066	0.844083	58.704
P20340	0.999823	0.927635	0.927343	0.937733	0.833967	0.710154	0.640063	0.49472	0.523579	0.701421	0.999823	0.973133	0.95471	0.946641	0.94007	0.821777	0.690698	0.663651	0.69752	1.30027	0.999823	1.03565	1.03731	1.00109	0.956011	0.822504	0.653441	0.564552	0.557632	0.738625	0.999823	1.00318	0.991862	0.947079	0.889939	0.730571	0.592109	0.508511	0.536677	0.911575		-0.0460367	0.573934	0.873273		-0.206069	0.834784	0.114621
P20618	0.999823	0.979665	0.996924	0.932523	0.866849	0.794559	0.797817	0.747565	0.864009	1.53193	0.999823	1.03346	0.988557	0.987855	0.958225	0.870678	0.843602	0.799001	0.962135	2.54408	0.999823	1.0255	1.00864	0.96543	0.918221	0.871793	0.795707	0.721039	0.85201	1.31349	0.999823	1.05263	1.04925	1.01927	1.00467	0.924279	0.865467	0.797363	1.06598	2.10445		0.441918	1.5	0.576981		0.450984	1.5	0.504143
P20645	0.999823	0.923766	0.982078	0.995044	0.953335	0.795646	0.732284	0.776395	0.99319	1.70755	0.999823	1.02252	1.04349	1.06798	1.08797	0.921858	0.832307	0.949548	1.04656	3.10193	0.999823	1.02406	1.04623	1.02736	1.02608	0.860752	0.781516	0.729608	0.788497	1.37501	0.999823	0.965235	1.05767	1.03768	1.08106	0.809585	0.687152	0.850491	0.989334	2.38146		0.450782	1.5	0.679388		0.463467	1.5	0.352316
P20671											0.999823	1.40017	1.30637	1.04819	0.474498	0.557224	0.622138	0.603825	2.48015																											0.0807562	1.5	0.275604
P20674	0.999823	0.934576	0.94611	0.934102	0.870635	0.694926	0.584557	0.541657	0.585736	0.846308	0.999823	0.912837	0.871641	0.983354	0.898805	0.757181	0.555847	0.583217	0.634713	1.42907	0.999823	0.982883	0.975079	0.972954	0.896875	0.759067	0.604677	0.540313	0.630855	0.813117	0.999823	1.22736	1.33447	1.32217	1.15604	1.00062	0.830715	0.722956	0.75754	1.58487		-0.0690284	0.639503	0.748413		-0.0174073	0.81409	0.0555463
P20700	0.999823	1.27542	1.12688	1.13029	1.05243	0.589292	0.374089	0.305584	0.133169	0.0119974	0.999823	1.05767	0.972011	0.943192	0.902454	0.473155	0.326746	0.263449	0.128211	0.02969	0.999823	0.914669	0.855537	0.917421	0.847026	0.507651	0.326404	0.243215	0.0950138	0.015668	0.999823	0.902062	0.959758	1.01425	0.980382	0.535561	0.320877	0.254858	0.168284	0.0133832	54.7552	-0.112081	0.0981524	0.917733	53.6856	-0.0929701	0.0829135	0.979489	53.7819
P20701	0.999823	0.934641	0.958356	0.919192	0.85462	0.584438	0.474266	0.336712	0.316559	0.430531	0.999823	1.04231	1.02959	0.989998	0.923183	0.703234	0.497711	0.394824	0.385969	0.843019	0.999823	1.1135	1.1128	1.02715	0.928299	0.596742	0.387035	0.285978	0.233268	0.219063	0.999823	0.98033	1.01317	0.938319	0.827613	0.704412	0.467944	0.367674	0.319709	0.368957	54.6489	-0.0791033	0.355506	0.973127		-0.108257	0.529139	0.774325	54.1639
P20810	0.999823	1.1291	0.952531	1.04753	0.815537	0.682944	0.593713	0.60249	0.569359	1.23491	0.999823	0.949597	0.933191	0.93676	0.787324	0.797706	0.745723	0.720905	0.787119	2.57198	0.999823	0.933823	0.92048	0.893184	0.802991	0.613625	0.517218	0.473693	0.486927	0.977682	0.999823	1.01636	0.946608	0.944009	0.962031	0.788214	0.63565	0.56906	0.75456	1.77526		-0.33029	0.736683	0.362297		0.152986	1.5	0.44743
P20839	0.999823	0.931499	0.936171	0.795162	0.626942	0.537737	0.337592	0.188117	0.105183	0.151886	0.999823	1.07069	0.984748	0.972167	0.80164	0.408497	0.264301	0.240634	0.0877397	0.190334	0.999823	1.13192	1.07682	0.84784	0.927592	0.539918	0.351264	0.281605	0.226303	0.339782	0.999823	0.926188	1.06935	0.974474	0.747373	0.438338	0.403972	0.115135	0.0745744	0.587935	52.6399	-0.0583867	0.0437477	0.989047	52.4025	-0.12672	0.16934	0.987849	53.4834
P20936	0.999823	0.957994	0.93749	0.756879	0.405167	0.131418	0.0507599			0.164163	0.999823	0.985366	0.865277	0.773199	0.460434	0.0539553	0.0276763	0.0620807	0.0850917	0.369759	0.999823	1.64448	1.24969	1.50877	0.595227	0.355539			0.283702		0.999823	1.17534	1.03759	0.902365	0.655857	0.348808	0.268506	0.177574	0.146677	0.200157	49.0035	-0.138888	0.0915851	0.988787	49.1145	-0.145853	0.11487	0.924883	50.1276
P20962	0.999823	1.01942	0.958861	0.983151	0.985675	0.773064	0.863784	0.824945	0.979945	2.05272	0.999823	0.935634	0.851056	0.974461	0.927113	0.91919	0.792555	0.812303	1.06233	2.82399	0.999823	0.96944	1.03098	1.02731	0.938212	0.852674	0.830932	0.761541	0.887431	1.64462	0.999823	1.09843	1.11561	1.21846	1.0392	0.947492	0.918378	0.891372	1.16219	2.95843		0.34037	1.5	0.655928		0.464746	1.5	0.437961
P20963	0.999823	0.94941	0.904069	0.831243	0.746207	0.76453	0.627877	0.528519	0.565598	1.08369	0.999823	1.00901	1.05439	1.0083	0.864205	0.826887	0.751064	0.638978	0.868426	2.17392	0.999823	1.01449	0.97085	0.923258	0.817278	0.722293	0.590639	0.53867	0.686599	0.556374	0.999823	1.08703	1.00656	0.926833	0.781984	0.660214	0.533171	0.434763	0.599202	0.999736		-0.0339485	0.711053	0.35417		0.178177	1.5	0.539812
P21127																															0.999823	0.905907	0.852649	0.653172	0.422506	0.23588	0.183536	0.119227	0.017144
P21266	0.999823	0.996149	0.915195	0.700499	0.448326	0.311811	0.257702	0.189815	0.0598252		0.999823	1.01672	0.745444	0.591988	0.43235	0.287004	0.169704	0.14363	0.0729551	0.108607	0.999823	0.961928	0.828078	0.611561	0.426064	0.263529	0.170481	0.104267	0.0703435	0.058556	0.999823	0.924275	0.772209	0.485385	0.344713	0.197926	0.150091	0.121751	0.0710746		49.7877	-0.0766225	0.102007	0.989456	48.5785	-0.0698727	0.0746159	0.987913	48.8152
P21281	0.999823	0.991517	1.00072	0.984087	0.96079	0.672225	0.531692	0.432386	0.313986	0.317503	0.999823	0.970141	1.00583	0.95991	0.814941	0.674221	0.476931	0.376169	0.210215	0.267677	0.999823	0.998602	1.01659	0.978146	0.925203	0.689319	0.505158	0.400161	0.213297	0.109759	0.999823	1.06168	1.056	0.994485	0.901865	0.67276	0.4756	0.378825	0.202988	0.049681	56.2991	-0.075048	0.316451	0.989835	55.6317	-0.0650999	0.207917	0.99219	56.521
P21283	0.999823	1.04705	0.971077	0.856683	0.510108	0.342811	0.199892	0.108302	0.049179		0.999823	1.25787	1.37311	1.23808	0.770002	0.449047	0.299207		0.0384781		0.999823	0.980513	0.950981	0.824523	0.571691	0.377853	0.236183	0.119372	0.0681559		0.999823	0.963183	0.865336	0.655262	0.362077	0.238921	0.136839	0.0787663	0.0472499		50.7239	-0.0954292	0.0617239	0.992206	52.8513	-0.133173	0.0906532	0.829548	51.2439
P21291	0.999823	1.00353	0.922258	0.864564	0.790138	0.849659	0.656529	0.597485	0.641014	1.27619	0.999823	0.980763	0.974998	0.988412	0.947184	0.787655	0.578342	0.494065	0.436405	1.6449	0.999823	1.10929	1.03157	0.823413	0.820571	0.671638	0.608246	0.569656	0.565922	1.07615	0.999823	1.09116	1.06282	1.09751	1.01504	0.932095	0.795751	0.697899	0.842353	1.84859		-0.0332841	0.801789	0.166411		-0.263514	0.788273	0.0839203
P21333	0.999823	0.94606	0.936709	0.776416	0.362296	0.215471	0.130957	0.0884911	0.0461875	0.0218492	0.999823	0.999047	0.95057	0.803342	0.391505	0.228083	0.138048	0.092815	0.0512951	0.0318779	0.999823	1.0073	0.995263	0.830132	0.420506	0.24703	0.151512	0.0993311	0.0475815	0.0256087	0.999823	1.00333	0.969944	0.812204	0.401163	0.228779	0.140288	0.0854755	0.0479293	0.0130737	49.1799	-0.114594	0.0546875	0.99414	49.4377	-0.118386	0.0636075	0.995956	49.7478
P21359	0.999823	1.61932	1.07823	1.59381	0.764447	0.56376	0.551129	0.2612	0.25541												0.999823		1.27341	1.54087	0.881211						0.999823	1.12547	1.00828	1.12571	0.80741	0.771975	0.505627	0.377382	0.284319		54.2854	-0.104113	0.294507	0.613656
P21399	0.999823	0.986035	0.999363	0.98238	0.911075	0.666258	0.281503	0.0975124	0.0640081	0.0457	0.999823	1.0479	0.967852	1.02012	0.963896	0.714731	0.252751	0.0819068	0.0348274	0.0272094	0.999823	1.04042	1.01392	0.981459	0.93934	0.704274	0.288025	0.0829675	0.0632258	0.0324469	0.999823	1.05275	1.00153	0.981904	0.925331	0.657734	0.249909	0.0878328	0.0484755	0.0306077	54.1664	-0.136847	0.0428107	0.99955	54.3157	-0.169873	0.0311416	0.997875	54.3743
P21796	0.999823	0.918671	0.937927	0.941644	0.949473	0.87123	0.808386	0.730579	0.826998	1.48618	0.999823	0.977727	0.967352	1.01064	0.993988	0.926933	0.851758	0.830547	0.958096	2.66835	0.999823	0.943571	0.977307	0.975507	1.03825	0.904618	0.799425	0.728973	0.799205	1.30454	0.999823	0.980666	0.977408	0.962418	0.94113	0.89923	0.768224	0.750469	0.901906	1.88119		0.431069	1.5	0.547456		0.262401	1.5	0.469779
P21817																					0.999823	0.966209	0.93503	0.941205	0.888354	0.741096	0.457546	0.325251	0.134769																				55.9687
P21912	0.999823	1.00884	1.0427	1.01172	0.934852	0.675106	0.729004	0.648876	0.366914	0.0141006	0.999823	0.925009	0.893929	0.920431	0.888146	0.818768	0.670602	0.637347	0.368623	0.0142371	0.999823	0.971867	0.969307	0.93327	0.913588	0.807083	0.683299	0.583266	0.34471	0.0164523	0.999823	0.982562	0.990302	0.947056	0.893197	0.809495	0.677384	0.58332	0.376864	0.0173798	59.5487	-0.0603253	0	0.92541	59.4963	-0.0600642	0	0.927728	59.201
P21953	0.999823	1.0907	1.05989	1.04324	0.821774	0.435501	0.211773	0.121671	0.00387592		0.999823	1.0026	1.01418	0.844908	0.827294	0.485384	0.353969	0.274349	0.151825																						52.713	-0.134183	0.0475577	0.985536	53.5048	-0.0760973	0.134333	0.98405
P21964	0.999823	0.901552	0.911237	0.855965	0.685579	0.388627	0.159997	0.0822905	0.0396218		0.999823	0.983671	0.964657	0.867517	0.703077	0.424775	0.207991	0.116082	0.0586683		0.999823	0.978413	1.01088	0.867823	0.696337	0.416047	0.172267	0.0670629	0.0390712		0.999823	0.988593	0.984725	0.871296	0.689236	0.499422	0.22137	0.131314	0.0730211	0.0198265	51.6724	-0.0918377	0	0.989205	52.1138	-0.0901561	0.0190968	0.999288	51.9661
P22033	0.999823	0.997838	0.90894	0.760597	0.440462	0.269738	0.179908	0.168147	0.113916		0.999823	0.97032	0.926406	0.745342	0.473997	0.266509	0.188656	0.136418	0.0978328		0.999823	1.03138	0.978581	0.846658	0.530478	0.255956	0.185853	0.175996	0.108337	0.0335261	0.999823	1.02572	0.935491	0.795576	0.448916	0.215601	0.171332	0.116043	0.0386295	0.0982182	49.5321	-0.0980633	0.12791	0.998206	49.7391	-0.0913877	0.0985297	0.999398	50.3578
P22059	0.999823	0.956591	0.979522	0.886567	0.691235	0.319764	0.150427	0.130627	0.0634715	0.0156457	0.999823	1.01116	0.94394	0.922126	0.732968	0.338237	0.192278	0.156682	0.0574021	0.029495	0.999823	1.02231	0.985837	0.981503	0.785539	0.372068	0.1836	0.148298	0.0821936	0.00622727	0.999823	1.03332	1.00577	0.931867	0.806909	0.379499	0.171007	0.159176	0.0773097	0.0443088	51.479	-0.112529	0.046264	0.995825	51.8464	-0.11276	0.0600679	0.994146	52.1844
P22061	0.999823	0.900299	0.881711	0.920113	0.841447	0.738642	0.312255	0.0975786	0.0691652	0.0532592	0.999823	1.00165	1.00914	1.00268	0.968575	0.781564	0.328518	0.12137	0.0786855		0.999823	0.989871	0.987585	0.993987	0.954706	0.776531	0.357585	0.108827	0.0846337	0.0820451	0.999823	1.02963	1.02822	1.05681	0.997666	0.81737	0.346161	0.0801381	0.0660591	0.0183411	54.4708	-0.119576	0.0289601	0.972219	54.8272	-0.164335	0.072524	0.99989	54.9141
P22087	0.999823	1.35805	1.21025	1.16187	0.824502	0.487457	0.246956	0.151369	0.0886418	0.0145787	0.999823	0.990595	0.883681	0.740703	0.580214	0.321724	0.170737	0.120638	0.163764	0.010737	0.999823	0.978429	0.942564	0.872714	0.624987	0.452324	0.269911	0.155557	0.0500229		0.999823	0.721584	0.733641	0.740543	0.55141	0.276059	0.123849	0.105789	0.208924	0.00855675	53.0882	-0.133896	0.07463	0.909834	50.5234	-0.0755562	0.0424423	0.989982	52.1832
P22090	0.999823	1.0442	0.938066	0.784794	0.910664	0.569385	0.448244	0.278186	0.070136	0.167313	0.999823	1.19662	0.887169	0.942713	0.782083	0.669676	0.508885	0.254475	0.154475	0.166589	0.999823	1.09661	1.19514	1.10242	1.0872	0.82262	0.633962	0.32304	0.271191		0.999823	1.00631	0.998114	0.872033	0.876838	0.699068	0.541314	0.339562	0.21992		54.7207	-0.0660373	0.0464565	0.959184	55.3082	-0.0658494	0.0772272	0.952345	56.9448
P22102	0.999823	0.961814	0.872024	0.684611	0.394002	0.22144	0.117526	0.0774892	0.0674782	0.0200172	0.999823	0.97515	0.866903	0.700348	0.390622	0.19919	0.106988	0.0716629	0.0535417	0.00698897	0.999823	0.990881	0.8968	0.701338	0.407756	0.205422	0.105168	0.0704384	0.0353368	0.00738083	0.999823	0.992348	0.906708	0.67566	0.388532	0.203618	0.113337	0.0786379	0.0480712	0.0106034	48.9133	-0.0902049	0.0329027	0.999131	48.9128	-0.0944792	0.0234363	0.998684	49.0809
P22234	0.999823	0.919562	0.975047	0.970798	0.978162	0.868096	0.874217	0.817542	0.903562	1.60397	0.999823	0.984052	1.0075	1.04187	1.07643	1.017	0.969403	0.942852	1.0928	3.00056	0.999823	0.972691	1.04552	0.998228	1.05033	0.985333	0.901322	0.853987	0.951057	1.46399	0.999823	0.986886	1.00841	0.985205	1.02011	0.973549	0.90547	0.855074	1.03453	2.09975		0.204608	1.5	0.770042		0.466596	1.5	0.365551
P22307	0.999823	0.879927	0.894742	0.905515	0.841104	0.635592	0.419097	0.185733	0.108878	0.0256802	0.999823	1.01089	1.01929	1.03771	1.02304	0.83551	0.487279	0.217676	0.111963	0.00173524	0.999823	1.01008	1.01749	1.01477	0.96808	0.80933	0.497398	0.223654	0.116487	0.0356557	0.999823	1.04349	1.03237	1.04979	0.989872	0.835027	0.497058	0.227612	0.145898	0.0248559	54.6059	-0.076642	0	0.980046	56.0302	-0.127433	0.0376059	0.994526	55.994
[truncated: 4,421 more rows]
[truncated: 41 more columns]

## Sheet: volcano
Protein_ID	norm_rel_fc_126_DMSO_1	norm_rel_fc_127L_DMSO_1	norm_rel_fc_127H_DMSO_1	norm_rel_fc_128L_DMSO_1	norm_rel_fc_128H_DMSO_1	norm_rel_fc_129L_DMSO_1	norm_rel_fc_129H_DMSO_1	norm_rel_fc_130L_DMSO_1	norm_rel_fc_130H_DMSO_1	norm_rel_fc_131L_DMSO_1	norm_rel_fc_126_DMSO_2	norm_rel_fc_127L_DMSO_2	norm_rel_fc_127H_DMSO_2	norm_rel_fc_128L_DMSO_2	norm_rel_fc_128H_DMSO_2	norm_rel_fc_129L_DMSO_2	norm_rel_fc_129H_DMSO_2	norm_rel_fc_130L_DMSO_2	norm_rel_fc_130H_DMSO_2	norm_rel_fc_131L_DMSO_2	norm_rel_fc_126_MEKi_1	norm_rel_fc_127L_MEKi_1	norm_rel_fc_127H_MEKi_1	norm_rel_fc_128L_MEKi_1	norm_rel_fc_128H_MEKi_1	norm_rel_fc_129L_MEKi_1	norm_rel_fc_129H_MEKi_1	norm_rel_fc_130L_MEKi_1	norm_rel_fc_130H_MEKi_1	norm_rel_fc_131L_MEKi_1	norm_rel_fc_126_MEKi_2	norm_rel_fc_127L_MEKi_2	norm_rel_fc_127H_MEKi_2	norm_rel_fc_128L_MEKi_2	norm_rel_fc_128H_MEKi_2	norm_rel_fc_129L_MEKi_2	norm_rel_fc_129H_MEKi_2	norm_rel_fc_130L_MEKi_2	norm_rel_fc_130H_MEKi_2	norm_rel_fc_131L_MEKi_2	meltPoint_DMSO_1	slope_DMSO_1	plateau_DMSO_1	R_sq_DMSO_1	meltPoint_DMSO_2	slope_DMSO_2	plateau_DMSO_2	R_sq_DMSO_2	meltPoint_MEKi_1
[truncated: 5,564 more rows]
[truncated: 52 more columns]

[truncated: 1 more sheets: vol filtered]
