# Supplementary material for: Experimental strategies to improve drug-target identification in mass spectrometry-based thermal stability assays
Source: Commun Chem. 2023 Apr 6;6:64. doi: 10.1038/s42004-023-00861-1 (PMC10079678; doi:10.1038/s42004-023-00861-1)
Supplement: Supplementary file 5 — Supplementary Data file 3 [file 42004_2023_861_MOESM5_ESM.xlsx]

## Sheet: Results
Protein_ID	norm_rel_fc_126_DMSO_1	norm_rel_fc_127L_DMSO_1	norm_rel_fc_127H_DMSO_1	norm_rel_fc_128L_DMSO_1	norm_rel_fc_128H_DMSO_1	norm_rel_fc_129L_DMSO_1	norm_rel_fc_129H_DMSO_1	norm_rel_fc_130L_DMSO_1	norm_rel_fc_130H_DMSO_1	norm_rel_fc_131L_DMSO_1	norm_rel_fc_126_DMSO_2	norm_rel_fc_127L_DMSO_2	norm_rel_fc_127H_DMSO_2	norm_rel_fc_128L_DMSO_2	norm_rel_fc_128H_DMSO_2	norm_rel_fc_129L_DMSO_2	norm_rel_fc_129H_DMSO_2	norm_rel_fc_130L_DMSO_2	norm_rel_fc_130H_DMSO_2	norm_rel_fc_131L_DMSO_2	norm_rel_fc_126_MEKi_1	norm_rel_fc_127L_MEKi_1	norm_rel_fc_127H_MEKi_1	norm_rel_fc_128L_MEKi_1	norm_rel_fc_128H_MEKi_1	norm_rel_fc_129L_MEKi_1	norm_rel_fc_129H_MEKi_1	norm_rel_fc_130L_MEKi_1	norm_rel_fc_130H_MEKi_1	norm_rel_fc_131L_MEKi_1	norm_rel_fc_126_MEKi_2	norm_rel_fc_127L_MEKi_2	norm_rel_fc_127H_MEKi_2	norm_rel_fc_128L_MEKi_2	norm_rel_fc_128H_MEKi_2	norm_rel_fc_129L_MEKi_2	norm_rel_fc_129H_MEKi_2	norm_rel_fc_130L_MEKi_2	norm_rel_fc_130H_MEKi_2	norm_rel_fc_131L_MEKi_2	meltPoint_DMSO_1	slope_DMSO_1	plateau_DMSO_1	R_sq_DMSO_1	meltPoint_DMSO_2	slope_DMSO_2	plateau_DMSO_2	R_sq_DMSO_2	meltPoint_MEKi_1
A0A087WX78																					0.99971	0.77897	0.932122	0.75086	0.563615	0.376862	0.277026	0.209797	0.168943																				51.0723
A0A0B4J2D5	0.99971	0.951928	0.98641	0.97106	0.942931	0.788732	0.760093	0.619157	0.504169	2.25859	0.99971	1.00236	1.00228	0.998724	0.990567	0.908767	0.793423	0.73972	0.624126	2.91499	0.99971	0.98074	1.01237	1.01975	0.972457	0.912497	0.778419	0.672829	0.562182	1.86433	0.99971	1.07229	1.05189	1.05093	1.06862	0.967593	0.866257	0.745105	0.627049	2.20318		0.149313	1.5	0.43062		0.181566	1.5	0.388539
A0A0B4J2E0											0.99971	0.944029	0.970465	0.88205	0.777011	0.521173	0.416295	0.216094	0.351475	0.0907548											0.99971	0.909331	1.10514	0.94075	0.706754	0.677322	0.359599	0.263243	0.175832	0.576765					53.9356	-0.0636679	0.145694	0.963841
A0A0J9YXQ4	0.99971	0.898098	0.892438	0.734663	0.69802	0.639417	0.475568	0.130997	0.0240574		0.99971	0.98223	0.908536	0.858697	0.729785	0.568458	0.416317	0.028953													0.99971	0.970291	0.971197	0.844493	0.76546	0.649312	0.434239	0.158398	0.0198324		53.4832	-0.0582914	0	0.925772	53.3834	-0.076677	0	0.950925
A0A0U1RRE5	0.99971	1.03061	0.932187	0.932812	0.952484	0.851928	0.641859	0.517147	0.450804	1.4835	0.99971	0.862372	0.980521	0.958694	0.830599	0.842399	0.699472	0.547428	0.722576	1.70686	0.99971	0.871781	0.982334	0.906995	0.874528	0.745374	0.687754	0.497406	0.519091	1.34577	0.99971	0.806145	1.02706	1.02256	0.922507	0.760341	0.698637	0.571934	0.557325	1.59656		-0.0569722	0.77819	0.104339		0.444096	1.5	0.439644
A0A0U1RRL7																															0.99971	0.702551	0.766685	0.716562	0.701029	0.399688	0.389857	0.359302	0.401236	0.494225
A0AVT1	0.99971	0.968194	0.928379	0.798595	0.472432	0.355934	0.198813	0.0897986	0.0827675	0.0355358	0.99971	0.991237	1.01899	0.869065	0.563957	0.405089	0.284479	0.116395	0.0864389	0.0168143	0.99971	1.00827	1.0011	0.855327	0.497426	0.330459	0.208154	0.0967782	0.0674285		0.99971	1.00065	0.970044	0.829703	0.495494	0.34849	0.223005	0.105384	0.0993565	0.00505707	50.4312	-0.0810328	0.0359224	0.99454	51.6901	-0.0802084	0.0275071	0.989587	50.564
A0FGR8	0.99971	1.01831	0.95701	0.810031	0.613101	0.501985	0.274055	0.138845	0.0974623	0.0694705	0.99971	1.01622	0.946722	0.781297	0.592614	0.459948	0.270395	0.118488	0.0997605	0.0172754	0.99971	1.0185	0.924103	0.802932	0.60857	0.439918	0.282259	0.145953	0.0964514	0.0896369	0.99971	0.938929	0.916901	0.791073	0.610457	0.452972	0.287191	0.146091	0.102947	0.0788036	52.1867	-0.0693815	0.0211559	0.994051	51.7855	-0.0688848	0	0.994442	51.7915
A0PJZ3
A1L0T0	0.99971	0.934409	0.787847	1.02498	0.74633	0.582571	0.350378	0.237962	0.0899627		0.99971	1.16771	0.890757	0.979853	0.897727	0.656096	0.453017	0.190099	0.0874795		0.99971	1.03979	0.939924	0.83542	0.702607	0.478117	0.253649	0.16368	0.126001		0.99971	1.77824	1.56799	1.00063	1.28459	0.836403	0.500393	0.401441	0.185389		54.0198	-0.0705801	0	0.945092	55.0899	-0.0895713	0	0.963888	52.4298
A2RRP1	0.99971	2.4844	1.59463	1.29925	0.906999	0.59194	0.543229		0.490891												0.99971	1.4195	1.12726	1.14008	1.07847	0.821833	0.568842	0.318862	0.0588392		0.99971	1.75191	1.0225	1.07258	1.02783	0.673595	0.552665	0.351512	0.108874	0.0995571		-0.14205	0.518213	0.168443					56.8134
A2VDF0											0.99971	1.3323	1.1292	1.22031	1.23902	0.463439	0.821097	0.392294	0.262025																										57.838	-0.0747724	0.180013	0.665818
A3KMH1	0.99971	0.730883	0.610198	0.614609	0.649876	0.589966	0.527119	0.290268	0.336036	1.94195																																	0.458126	-1.58946e-09
A3KN83											0.99971	0.653805	1.03874	0.794321	0.528761	0.467705	0.265257		0.200153												0.99971	1.5296	0.544375	1.21644	0.477412	0.67035	0.524237	0.307929	0.110088						51.619	-0.0553359	0.0971822	0.817938
A4D0V7											0.99971	0.894469	0.713128	0.865867	0.715807	0.541526	0.3432		0.179098												0.99971	1.0577	1.19228	1.06256	0.77179	0.641161	0.533225	0.120407	0.0358965						53.4265	-0.0442626	0	0.920569
A4D1Z8	0.99971	0.899013	0.854682	0.846113	0.787093	0.672856	0.672789	0.558052	0.381916	1.95709	0.99971	1.05731	1.02168	1.00735	0.976655	0.770579	0.72774	0.613526	0.434894	2.5492	0.99971	0.978782	1.00382	1.18615	0.919135	0.773498	0.663817	0.574453	0.389994	1.565	0.99971	1.00775	0.950166	1.00035	0.897925	0.7324	0.67582	0.590713	0.443664	1.79477		-0.0377529	0.840165	0.0147294		0.0925135	1.5	0.327715
A5PLL7	0.99971	1.20283	0.985576	1.0078	0.910788	0.816771	0.573945	0.435715	0.312892		0.99971	1.30511	1.15652	1.47077	1.23511	1.04339	0.668651	0.621484	0.154538		0.99971	0.925778	1.16143	1.05171	0.924208	0.785639	0.702385	0.49903	0.169965	0.524674	0.99971	0.928134	1.02415	0.964932	0.858958	0.799702	0.606116	0.345032	0.201901	0.1727	57.421	-0.0720719	0.268686	0.93921	59.3507	-0.108818	0	0.675185	58.3967
A5YKK6	0.99971	1.03749	0.874142	0.883549	0.642817	0.411812	0.247186	0.0120552	0.241883		0.99971	1.05992	1.11202	0.894242	0.593561	0.384835	0.250803	0.0578433	0.0666682		0.99971	1.01071	0.952785	0.869585	0.592204	0.421136	0.327514	0.192262	0.11006		0.99971	0.980342	1.01701	0.900711	0.708778	0.390865	0.269063	0.14546	0.0879845	0.045938	51.5911	-0.091516	0.112388	0.958892	51.5499	-0.10037	0.0540999	0.976907	51.9528
A6NDG6	0.99971	1.10056	1.02711	0.955706	0.919625	0.852662	0.716341	0.517836	0.278355	0.0533615	0.99971	1.03006	0.979164	1.03245	0.945633	0.82354	0.770143	0.571843	0.301045	0.0164827	0.99971	1.00817	0.990431	0.966421	0.922802	0.792245	0.624383	0.499126	0.276583	0.0316507	0.99971	1.06727	0.960657	0.992883	0.945003	0.793184	0.68225	0.531336	0.333185	0.0335907	58.9857	-0.0726336	0	0.983128	59.5003	-0.0778841	0	0.97976	58.2301
A6NDU8	0.99971	0.941315	0.895491	0.895204	0.602561	0.330891	0.221274	0.131322	0.0762491												0.99971	0.990672	0.88141	0.769801	0.53712	0.423387	0.233885	0.129474	0.0989803		0.99971	0.885236	0.892716	0.774509	0.533673	0.377208	0.239481	0.107378	0.102472		51.2119	-0.0908526	0.0666512	0.990902					51.0628
A6NGU5	0.99971	1.03049	1.01852	1.05619	0.742513	0.360392	0.346229	0.150847	0.125148																																52.0459	-0.132542	0.175024	0.97645
A6NHQ2																					0.99971	0.961223	0.95258	0.860141	0.735558	0.47896	0.382403	0.224195	0.0978491																				53.392
A6NHR9	0.99971	1.11597	1.03567	0.949197	0.821621	0.509899	0.462225	0.347169	0.189861		0.99971	1.05257	1.03822	0.798021	0.816463	0.623363	0.51362	0.340958	0.0765234		0.99971	0.94609	0.83411	0.783815	0.750088	0.562856	0.420066	0.253629	0.0809868		0.99971	0.858117	0.823065	0.69689	0.58058	0.473292	0.29739	0.142916	0.153239		54.2997	-0.0737492	0.211938	0.965441	55.3267	-0.0614008	0	0.961952	53.6675
A6NHX0	0.99971	1.12789	0.937902	0.576209	0.872256	0.390949	0.381519	0.207908	0.334224																						0.99971	0.970659	1.30469	1.16926	1.27866	0.811501	0.602067	0.603691	0.28116		52.5225	-0.0581267	0.220115	0.834037
A6NHY2											0.99971	1.02694	1.0576	1.05188	0.998425	0.808681	0.564338	0.387878			0.99971	1.02066	1.0149	0.968377	0.924731	0.784469	0.54648	0.332143	0.108797		0.99971	1.05972	1.01379	0.932545	0.916974	0.697685	0.516444	0.318567	0.0111572						56.6767	-0.0988	0.335363	0.981316	56.6076
A6NIH7
A6NLC5																															0.99971	0.976142	0.888335	0.608932	0.429787	0.409611	0.17998	0.173126	0.707399
A6NMY6											0.99971	1.07684	0.998702	0.95689	0.896081	0.646456	0.228518	0.066593	0.0581013																										53.869	-0.146636	0.0311703	0.993868
A8MSI8											0.99971	1.09517	0.766221	0.778611	0.760214	0.776891	0.498836	0.392855	0.254351	0.732853																									60.3438	-0.0358067	0.445008	0.655819
A8MT69	0.99971	1.29139	1.05989	1.11336	0.957807	0.834729	0.441201	0.290548	0.239639		0.99971	1.57684	0.924988	1.16712	1.08409	0.787616	0.735168	0.3697	0.245033		0.99971	1.41153	1.06529	1.08681	1.01179	0.702884	0.525546	0.330301	0.200868	0.044549	0.99971	1.23109	1.0808	1.07324	1.11314	0.764081	0.727578	0.447758	0.220433		55.529	-0.140423	0.243803	0.912842	57.8106	-0.0975183	0.17788	0.700144	56.365
A8MTL0											0.99971	0.984337	0.711752	0.392587	0.123821	0.104891	0.065263				0.99971	1.06895	0.759398	0.44649	0.132003	0.16816	0.113676	0.112556	0.000885454	0.0203915															45.885	-0.131234	0.0595977	0.99631	46.4056
A8MWX3											0.99971	0.913459	0.848837	0.798345	0.562193	0.332826	0.341648	0.245242	0.0704291		0.99971	0.997915	0.899546	0.740178	0.598216	0.403209	0.290503	0.117117	0.375449		0.99971	1.01253	0.948708	0.850694	0.520008	0.397225	0.300765	0.109095	0.255171						51.3749	-0.0552273	0	0.977789	50.8631
A8MZ59																															0.99971	0.901136	0.959595	0.826181	0.895982	0.898599	0.674703	0.471621	0.440325	1.36023
B0I1T2	0.99971	1.28313	1.13185	0.96641	0.652023	0.548061	0.331557	0.204502	0.127282	0.0944283	0.99971	0.984065	0.897108	0.71178	0.457487	0.31544	0.199006	0.0885228	0.074938	0.0219118	0.99971	0.933686	0.818275	0.752037	0.51259	0.374228	0.252196	0.139054	0.0806528	0.0400959	0.99971	0.806365	0.915126	0.761878	0.527822	0.384802	0.266659	0.187228	0.116286	0.209531	53.1789	-0.0846113	0.0994826	0.930718	49.8718	-0.0759349	0.0224447	0.997338	50.5538
B5ME19	0.99971	1.03477	1.0153	0.71487	0.366118	0.312531	0.192318	0.0942906	0.0921396	0.0340012																															49.3339	-0.102798	0.088923	0.981652
B7ZAP0	0.99971	1.18888	1.08743	1.14325	1.14136	0.692327	0.661563	0.446221	0.524351	0.194885	0.99971	0.920835	0.881705	0.878606	0.992182	0.664906	0.663506	0.268515	0.432782		0.99971	0.91323	0.883602	0.982368	1.02581	0.700603	0.51061	0.31136	0.350363		0.99971	1.01546	1.01449	1.03915	1.16742	0.734367	0.644066	0.423589	0.449446	0.0748692	58.1764	-0.071131	0.32043	0.846724	56.8354	-0.0694803	0.332088	0.839461	55.4366
C9JLW8	0.99971	1.05116	0.85269	0.8971	0.759877	0.68074	0.556151	0.474695	0.367582	1.67095	0.99971	1.03693	0.974191	0.959144	0.84649	0.737744	0.642615	0.552039	0.353211	1.72845	0.99971	1.12907	1.0369	1.00569	0.818462	0.711104	0.580052	0.4835	0.336015	1.33428	0.99971	1.13101	0.99135	0.980353	0.813392	0.654668	0.536645	0.443074	0.344596	1.2401		-0.0368947	0.754998	0.0834769		-0.0523677	0.804512	0.0666452
E9PRG8																															0.99971	1.32196	1.54269	1.31408	1.14619	1.00623	0.734637	0.388272	0.179384	1.39954
L0R6Q1	0.99971	0.913834	0.897768	0.923547	0.963332	0.601521	0.751251	0.659736	0.538995	2.5084	0.99971	1.04257	1.09151	0.953497	1.01443	0.860664	0.834013	0.710531	0.609497	3.4167	0.99971	0.972117	1.06404	1.00213	1.02857	0.910747	0.804855	0.718642	0.607809	2.0638	0.99971	1.00796	0.987411	0.994941	1.00096	0.872106	0.763681	0.660943	0.595386	1.93665		0.122433	1.5	0.376348		0.115273	1.5	0.283058
L0R819											0.99971	0.989819	0.933232	0.857452	0.85984	0.768386	0.605582	0.455208	0.309562	0.753544											0.99971	0.9967	0.982517	0.887832	0.722346	0.723172	0.46367	0.399631	0.284366	0.744145						-0.0459263	0.499173	0.735768
O00115	0.99971	1.21773	0.927197	0.962569	0.858496	0.702607	0.617477	0.537556	0.414601	1.69125	0.99971	1.10077	1.06251	0.968774	0.78829	0.721509	0.563482	0.545752	0.438806	2.02504	0.99971	1.124	1.01167	1.02907	0.860168	0.762623	0.703469	0.51799	0.407715	1.42817	0.99971	1.15627	1.01047	1.03852	0.865904	0.691277	0.660467	0.50271	0.43091	1.622		0.153186	1.5	0.220357		0.114823	1.5	0.301131
O00116	0.99971	1.0624	1.05416	1.04734	0.976943	0.657532	0.353716	0.131042	0.0938023		0.99971	1.04301	0.906613	0.906068	0.809157	0.617906	0.355879	0.155654	0.0954424		0.99971	1.0029	0.920342	0.930566	0.773809	0.624335	0.336192	0.174955	0.103523	0.00667086	0.99971	1.14083	1.1047	1.05082	0.911267	0.677137	0.410983	0.233292	0.145718	0.0391671	54.4706	-0.133828	0.0821742	0.989733	54.1013	-0.0811496	0	0.989838	54.016
O00139	0.99971	1.16478	1.14682	1.01089	0.58162	0.291472	0.206994	0.0847621	0.0420507	0.0111849	0.99971	0.991163	0.913932	0.792708	0.493963	0.29711	0.184881	0.0724914	0.0394028		0.99971	0.921227	0.849721	0.863935	0.553048	0.426228	0.289306	0.176882	0.112822		0.99971	0.84242	0.972555	0.812574	0.517613	0.275657	0.235433	0.0923702	0.031946		51.0693	-0.13793	0.0651066	0.964481	50.2615	-0.0867363	0.019722	0.997881	51.6727
O00148	0.99971	0.885093	0.68296	0.469259	0.254404	0.213678	0.142517	0.091155	0.0866599	0.0466209	0.99971	0.954381	0.812639	0.494738	0.272666	0.223204	0.14282	0.0349873	0.0774975	0.0144696	0.99971	0.991918	0.832132	0.596676	0.358161	0.279598	0.184136	0.118665	0.120405	0.0201937	0.99971	0.999646	0.730674	0.497647	0.250215	0.205893	0.1487	0.0512909	0.0889595	0.0107135	46.5101	-0.077733	0.0640061	0.996547	47.3341	-0.0904064	0.0494028	0.991363	48.4802
O00151	0.99971	0.963258	0.959961	0.967137	0.832284	0.702402	0.513596	0.374308	0.248018	0.690144	0.99971	0.962089	1.01523	0.962936	0.877541	0.729984	0.561911	0.469025	0.31593	0.906483	0.99971	1.00516	1.05541	1.00739	0.869464	0.704454	0.538895	0.400843	0.275937	0.617931	0.99971	1.02345	1.03229	1.03527	0.894611	0.741623	0.530099	0.437603	0.298811	0.822755	56.3974	-0.0743166	0.436499	0.825442		-0.0731726	0.559889	0.652026	56.4488
O00154	0.99971	0.917496	0.987303	0.970247	0.998516	0.913092	0.866353	0.746652	0.529952	0.146989	0.99971	1.00033	1.00782	1.01542	1.07157	0.984242	0.938851	0.877126	0.680485	0.0948197	0.99971	0.961824	1.02499	1.00514	1.04398	0.943724	0.850956	0.787692	0.559755	0.143728	0.99971	1.00977	1.00676	1.00201	1.02087	0.947509	0.858596	0.790807	0.593507	0.111666	62.456	-0.07599	0	0.967996	63.9414	-0.168038	0	0.974197	62.8189
O00161	0.99971	0.985906	0.980275	0.944836	0.851319	0.662494	0.516174	0.421068	0.329383	0.873537	0.99971	0.976494	0.897006	0.872836	0.840938	0.699919	0.540983	0.443851	0.339068	0.888761	0.99971	1.01767	1.01123	0.969857	0.910165	0.730922	0.57445	0.447732	0.381	0.988046	0.99971	1.01951	1.10442	1.04546	0.91488	0.726945	0.539231	0.482624	0.40709	1.05669		-0.0806867	0.534212	0.699292		-0.0490996	0.549536	0.605194
O00165	0.99971	1.04943	1.024	1.05716	0.842734	0.381848	0.546862	0.381586	0.120722		0.99971	1.19278	0.925421	0.925747	0.775675	0.443845	0.413779	0.17325	0.158988		0.99971	0.907775	0.931448	0.885919	0.603005	0.511305	0.313478	0.14791	0.110062		0.99971	1.28459	0.917432	1.08233	0.80063	0.645434	0.5611	0.125885	0.0813236		51.8501	-0.206403	0.345391	0.904024	53.1931	-0.0812645	0.126804	0.949784	52.5443
O00170	0.99971	0.944638	0.922503	0.729354	0.452656	0.325844	0.18473	0.0874339	0.0565313		0.99971	0.981261	0.927789	0.735856	0.434759	0.335989	0.196252	0.0749791	0.068483	0.0213902	0.99971	0.976183	0.948425	0.760992	0.455032	0.336079	0.200863	0.0930889	0.0512187		0.99971	0.965827	0.926736	0.732828	0.407974	0.29927	0.178801	0.0751844	0.0516433	0.00217684	49.9296	-0.0783785	0.0265993	0.995917	49.9614	-0.079494	0.0242334	0.993793	50.1524
O00178	0.99971	1.06499	0.985809	0.920059	0.840381	0.591626	0.422064	0.218367	0.191364		0.99971	1.08358	0.9206	0.924569	0.993517	0.597867	0.34245	0.198228	0.228132		0.99971	0.915231	0.955107	0.876498	0.589351	0.756005	0.31048	0.131781	0.0701405		0.99971	0.887914	0.895874	0.867464	0.764198	0.611407	0.335675	0.26489	0.0742384	0.0919518	54.3949	-0.0793899	0.130059	0.991343	53.8373	-0.15275	0.220988	0.976387	53.5664
O00182	0.99971	1.00638	0.928583	0.839977	0.635497	0.446363	0.301162	0.156778	0.088692	0.0104719	0.99971	1.1105	0.947133	0.896051	0.70404	0.500813	0.361651	0.158742	0.157732		0.99971	1.00382	0.922459	0.874178	0.653064	0.44623	0.29822	0.160776	0.0981061	0.0468322	0.99971	1.09364	0.958329	0.87914	0.649066	0.417138	0.318919	0.15271	0.119472	0.00669965	52.2342	-0.0695016	0	0.997952	53.0336	-0.0752156	0.091859	0.981954	52.3614
O00186	0.99971	1.12028	0.919394	0.912959	1.1089	0.406181															0.99971	1.13072	1.1253	0.914115	0.514162	0.409841	0.256108	0.1752	0.201058	0.328989	0.99971	0.755104	0.527869	0.361516	0.43496	0.461651	0.314687		0.0527078		52.9195	-1.18111	0	0.883153					50.4791
O00193	0.99971	0.893093	0.867763	0.896603	0.901734	0.893831	0.828827	0.75749	0.684099	3.40218	0.99971	0.894199	0.914081	0.934241	0.935784	0.997615	0.907024	0.886566	0.77667	4.6076	0.99971	1.05109	1.11707	1.08759	1.02511	0.963052	0.952043	0.817306	0.726506	3.28565	0.99971	0.958141	0.993773	1.03906	0.989011	0.921372	0.903658	0.808978	0.723119	3.35899		0.10619	1.5	0.2976		0.19474	1.5	0.200312
O00217	0.99971	0.966248	1.00418	0.870071	0.807868	0.521178	0.23678	0.133328	0.110319		0.99971	0.967917	0.972589	0.88918	0.764959	0.497107	0.272034	0.102679	0.166231		0.99971	0.956817	0.895522	0.914342	0.797395	0.488743	0.228839	0.105193	0.0751752		0.99971	0.99066	0.970481	0.932103	0.796364	0.485702	0.252559	0.098779	0.0723893		53.0302	-0.0992449	0.0649011	0.99268	52.7974	-0.0936683	0.0936986	0.991561	52.8595
O00231	0.99971	0.963052	0.932508	0.845808	0.653243	0.55916	0.372149	0.0932393	0.0681526	0.00196208	0.99971	1.0171	0.966668	0.859018	0.687048	0.585126	0.394409	0.104506	0.0856633	0.0185467	0.99971	1.00179	0.966569	0.881946	0.681008	0.584627	0.373755	0.113245	0.0661763	0.0186543	0.99971	0.988111	0.910884	0.823088	0.659297	0.560766	0.357779	0.10361	0.0788682	0.0293308	52.9226	-0.0707674	0	0.984474	53.4243	-0.0725839	0	0.986282	53.3725
O00232	0.99971	0.966386	0.976268	0.858514	0.664767	0.540906	0.392359	0.103245	0.0741705	0.159166	0.99971	0.985985	0.954812	0.849358	0.695075	0.558605	0.377656	0.0979673	0.05947	0.0187692	0.99971	0.995887	1.00494	0.886236	0.694141	0.613281	0.415245	0.135754	0.0804815	0.121592	0.99971	1.0217	0.967748	0.878092	0.71069	0.598188	0.404038	0.126608	0.0949214	0.162942	53.0218	-0.0700625	0.0500302	0.97841	53.1851	-0.0739474	0	0.988848	53.8305
O00233	0.99971	0.989395	0.974314	0.923562	0.829202	0.680572	0.650204	0.452478	0.327431	1.13019	0.99971	0.98006	0.970784	0.917948	0.844032	0.748592	0.627064	0.571586	0.42069	1.56769	0.99971	0.984612	0.967539	0.908338	0.791899	0.672576	0.566967	0.444223	0.32808	0.898306	0.99971	1.02856	1.0399	0.943251	0.832902	0.728412	0.597295	0.449543	0.343017	0.931052		-0.0582642	0.638304	0.385348		-0.0413739	0.790265	0.0828665
O00244	0.99971	0.832624	0.819492	0.800454	0.786277	0.807019	0.638052	0.573423	0.522909	2.20937	0.99971	0.942129	1.00998	0.970745	0.967694	0.923327	0.723774	0.716453	0.680146	3.31405	0.99971	1.03309	1.12201	1.02379	0.93707	0.869952	0.756709	0.666812	0.551658	2.14218	0.99971	0.961638	0.99466	0.989337	0.96945	0.80714	0.69511	0.653168	0.577272	1.95023		0.102669	1.5	0.311632		0.123273	1.5	0.310818
O00264	0.99971	0.867178	0.805441	0.779204	0.682348	0.533989	0.34377	0.280655	0.273461	0.487421	0.99971	0.995454	0.976047	0.901702	0.787094	0.592528	0.37532	0.344094	0.332497	0.652584	0.99971	1.01183	1.23866	0.994652	0.903295	0.608757	0.474597	0.33971	0.293985	0.412809	0.99971	0.956739	0.930407	0.922035	0.805612	0.568444	0.40159	0.341345	0.29833	0.549297	52.9912	-0.0447956	0.300116	0.893341	54.1645	-0.085657	0.425205	0.882778	54.5593
O00267	0.99971	0.94833	0.960014	0.821438	0.509642	0.26731	0.161202	0.0826617	0.0411091		0.99971	0.912	0.935996	0.811447	0.596262	0.296948	0.213554	0.121649	0.170856		0.99971	0.951935	0.985241	0.801955	0.418214	0.218618	0.0953777	0.0378667	0.0131231	0.0066042	0.99971	1.01544	1.00131	0.846956	0.463501	0.249632	0.1088	0.0562025	0.0363		50.2663	-0.101106	0.0440693	0.997457	50.6889	-0.0927023	0.121723	0.989183	49.6093
O00273	0.99971	0.982715	0.970521	0.94885	0.88292	0.685554	0.475922	0.339767	0.186913	0.57737	0.99971	1.00341	0.970445	0.920992	0.831907	0.671352	0.448277	0.304345	0.209079	0.336109	0.99971	1.00442	1.02575	0.924333	0.796841	0.678521	0.478318	0.277615	0.207411	0.157614	0.99971	1.00388	0.962752	0.9772	0.863418	0.724192	0.502765	0.320508	0.20998	0.263122	55.2351	-0.0903639	0.363793	0.894502	55.0151	-0.0747117	0.248003	0.984289	55.3511
O00299	0.99971	0.912187	0.932949	0.891156	0.736978	0.375233	0.117683	0.0415709	0.0400123	0.0149106	0.99971	0.993721	0.985631	0.965621	0.795808	0.410059	0.124913	0.0387339	0.0496104	0.0266253	0.99971	0.987807	0.997292	0.928669	0.769711	0.419229	0.134115	0.0487041	0.0561191	0.0363075	0.99971	1.0201	0.977539	0.929984	0.764568	0.403372	0.112544	0.0259752	0.0294333	0.00891853	51.8436	-0.118742	0.00630796	0.991692	52.2897	-0.144541	0.0264317	0.999508	52.2232
O00303	0.99971	0.977016	0.9361	0.656298	0.291593	0.22627	0.123762	0.0337316	0.0416676		0.99971	0.989536	0.950887	0.644291	0.270031	0.213827	0.139308	0.0417843	0.0350072		0.99971	0.968651	0.90432	0.66057	0.312539	0.237071	0.162463	0.05629	0.0495415	0.00286014	0.99971	0.912469	0.879204	0.617789	0.280893	0.201815	0.137084	0.0407822	0.0479763		48.3905	-0.113902	0.0590115	0.992351	48.2022	-0.125848	0.0738746	0.990993	48.5938
O00322											0.99971	0.839328	0.808262	0.952131	0.927873	0.244722	0.0902931		0.0637769												0.99971	1.20736	1.06288	1.12655	0.984221	0.339868	0.0734282		0.0316727						51.9517	-0.298218	0.0733298	0.944147
O00330	0.99971	1.18818	1.02213	0.975504	0.915478	0.599445	0.435195	0.357276	0.237644		0.99971	0.985752	1.00669	0.853566	0.702877	0.540253	0.428048	0.287437	0.192821		0.99971	1.01896	1.04272	1.02973	0.758926	0.636425	0.370536	0.231618	0.136784		0.99971	1.04262	1.27598	1.08845	0.722156	0.589389	0.622068	0.268885	0.373709		54.6564	-0.0918068	0.26814	0.954513	53.918	-0.0586443	0.117237	0.993452	54.2976
O00399	0.99971	1.06948	1.01401	0.960405	0.790456	0.610846	0.535685	0.367395	0.200705		0.99971	1.03449	0.988578	0.99654	0.780813	0.682459	0.572069	0.425974	0.182468		0.99971	0.993165	1.07101	0.961476	0.795768	0.666919	0.574194	0.427749	0.231978	0.0566266	0.99971	1.02883	1.00246	0.932337	0.770277	0.641488	0.564729	0.372012	0.187543	0.0173672	55.8553	-0.0583584	0.0831902	0.980092	56.7875	-0.0565871	0	0.978565	56.7839
O00410	0.99971	0.948698	0.984074	0.959263	0.918343	0.792255	0.467906	0.151967	0.0523937	0.0114994	0.99971	0.994371	1.01612	0.995749	0.959929	0.81312	0.484114	0.142678	0.0502176	0.00569531	0.99971	0.987742	1.0243	0.99899	0.9531	0.799423	0.486475	0.162552	0.0482606	0.0207904	0.99971	0.995274	0.987162	0.973528	0.936902	0.792675	0.461454	0.145982	0.0546079	0.0180438	55.5907	-0.119295	0	0.996091	55.7501	-0.133037	0.00250639	0.999097	55.7528
O00411											0.99971	1.1207	0.487673	0.527965	0.712079	0.237169	0.239386		0.663332																										43.8674	-0.755815	0.475985	0.693968
O00422	0.99971	1.01371	0.859377	0.740837	0.496558	0.387384	0.279887	0.14949	0.0333639		0.99971	0.996616	0.829136	0.671723	0.459083	0.360163	0.236121	0.0735425	0.00888436	0.00529362	0.99971	1.08447	0.938553	0.733994	0.520126	0.422942	0.300635	0.128839	0.0197254		0.99971	1.01149	0.903583	0.66727	0.482242	0.354415	0.262645	0.088529	0.0081412	0.005361	50.7469	-0.0638047	0	0.989663	49.8049	-0.0679817	0	0.98994	51.2094
O00425	0.99971	1.0425	0.895911	0.723362	0.563843	0.466822	0.287348	0.194735	0.0292214	0.0207649	0.99971	1.04247	0.923265	0.750324	0.584871	0.398353	0.283157	0.0767626	0.120163		0.99971	0.988404	0.807167	0.740622	0.555217	0.384653	0.300456	0.216741	0.0750098		0.99971	0.886513	0.819372	0.685674	0.501337	0.351407	0.251159	0.181782	0.0474778		51.5396	-0.0623839	0	0.986193	51.2397	-0.0709527	0.0355525	0.987188	51.1181
O00429	0.99971	1.01548	1.02578	0.959377	0.825182	0.517446	0.305273	0.190084	0.137539	0.0521088	0.99971	0.983454	0.961255	0.921715	0.794119	0.543048	0.307463	0.178466	0.125137	0.171822	0.99971	1.02608	1.01951	0.951405	0.858276	0.576302	0.297772	0.195435	0.118762	0.10071	0.99971	1.05877	1.00099	1.01364	0.870016	0.570398	0.27076	0.122612	0.0854289	0.0197058	53.4566	-0.0971989	0.0845441	0.996366	53.3328	-0.0922938	0.126025	0.996778	53.7487
O00442	0.99971	1.0324	0.901832	0.890364	0.730714	0.60913	0.412198	0.202861	0.109045		0.99971	1.14513	0.959775	0.928838	0.833829	0.664444	0.362689	0.196844	0.0974211		0.99971	0.967193	0.990282	0.972305	0.835721	0.616959	0.400142	0.245854	0.0750952		0.99971	1.0149	1.00895	0.932571	0.845606	0.660381	0.46147	0.250415	0.110247		54.1159	-0.0654392	0	0.989603	54.5343	-0.0868804	0.0226945	0.978565	54.6966
O00443	0.99971	0.975553	0.769305	1.11197	0.555676	0.448933	0.486641	0.109514	0.351814																																50.0886	-0.800574	0.349225	0.832769
O00471																					0.99971	1.33491	1.04528	0.808677	0.80332	0.670455	0.39612	0.43473	0.0869569																				55.4157
O00479	0.99971	0.927382	0.868258	0.915298	0.764007	0.637716	0.495133	0.316869	0.00162745	0.0986266	0.99971	0.949151	0.912276	0.821515	0.817726	0.671132	0.484195	0.295984			0.99971	1.03792	0.959353	0.981178	0.738062	0.687686	0.51044	0.310715	0.00210045	0.00951118	0.99971	0.93285	0.928232	0.839757	0.805842	0.676719	0.512087	0.296947	0.00142209		54.9489	-0.063828	0	0.964225	55.5249	-0.0520987	0	0.971714	55.3164
O00483	0.99971	1.07057	1.0598	0.954714	0.822965	0.65471	0.456064	0.361248	0.16645	0.291656	0.99971	1.02241	1.08195	0.992361	0.937055	0.68209	0.595368	0.451012	0.131847		0.99971	0.958443	1.00961	0.959684	0.788043	0.733678	0.483596	0.346467	0.181363	0.369062	0.99971	0.950658	0.953332	0.876265	0.799291	0.642189	0.495379	0.359649	0.187519	0.0559247	55.1733	-0.0730293	0.219793	0.977809	57.1589	-0.0694645	0	0.967083	55.663
O00487	0.99971	1.04803	1.02029	0.929898	0.730412	0.444401	0.421324	0.110157	0.0613587	0.0304608	0.99971	0.998499	0.949922	0.880989	0.673868	0.589208	0.411365	0.0924194	0.0439916	0.0368722	0.99971	0.960811	0.983092	0.874131	0.665987	0.605793	0.415886	0.0805565	0.0350273	0.0446056	0.99971	0.987846	1.00021	0.886186	0.721414	0.631548	0.404723	0.102417	0.0458582	0.0340505	53.2266	-0.0797856	0	0.981835	53.4243	-0.0739929	0	0.981666	53.4627
O00505	0.99971	1.13918	1.05811	1.0046	0.818451	0.479009	0.267699	0.12287	0.092485		0.99971	0.931596	0.868082	0.775059	0.733598	0.488888	0.197233	0.114089	0.112029		0.99971	1.02173	0.998289	0.88133	0.82324	0.500458	0.202314	0.10485	0.0698872		0.99971	1.03592	1.02647	1.00442	0.808158	0.521996	0.220802	0.08148	0.0620283		52.9762	-0.120158	0.0915263	0.98168	52.1508	-0.0706151	0	0.973446	52.9041
O00507	0.99971	1.20464	1.0467	0.946865	0.745293	0.67355	0.359896	0.258327	0.15812																						0.99971	1.47676	1.36706	1.14394	1.01628	0.890738	0.509272	0.184147	0.184795		54.4295	-0.0777032	0.102742	0.948993
O00541	0.99971	0.939502	0.754403	0.411244	0.468551	0.458429	0.180393	0.116384			0.99971	0.949648	0.902903	0.646769	0.555783	0.502236	0.264523	0.0862217	0.0102079		0.99971	0.980649	0.878315	0.847452	0.754967	0.536818	0.394121	0.277332	0.113661		0.99971	0.899788	0.811303	0.479854	0.3674	0.262131	0.19766	0.0840159	0.0271919		48.5408	-0.053868	0.0418784	0.914659	50.9652	-0.0621648	0	0.968228	53.8876
O00560	0.99971	1.13893	1.1632	1.07627	0.869131	0.575182	0.279196	0.15441	0.199343		0.99971	0.962401	0.905323	0.93805	0.708619	0.570409	0.339879	0.199733	0.142605		0.99971	0.973541	1.0766	0.993741	0.994962	0.757191	0.547257	0.408203	0.167215		0.99971	0.970314	0.884357	0.841112	0.773373	0.5192	0.397092	0.220733	0.10181		53.4988	-0.137877	0.169258	0.959508	53.5687	-0.0694979	0.0439076	0.989996	56.94
O00566	0.99971	0.860485	0.832621	0.779033	0.692302	0.64982	0.551935	0.29816	0.268467		0.99971	1.06822	0.975062	0.89728	0.793156	0.594499	0.475284	0.279339	0.225018												0.99971	0.993429	1.04215	1.1126	0.931527	0.561778	0.438754	0.392591			55.3741	-0.0354856	0	0.94862	54.8498	-0.0625741	0.133541	0.989182
O00567	0.99971	1.08979	1.05985	1.0045	0.808552	0.547989	0.405593	0.2423	0.137281	0.0132697	0.99971	1.00802	0.968949	0.929682	0.770242	0.571246	0.36592	0.188122	0.081084	0.00747711	0.99971	0.982876	0.927664	0.830403	0.701386	0.524271	0.348506	0.194109	0.0905534	0.00406362	0.99971	0.999143	0.989487	0.874066	0.761858	0.558276	0.410501	0.219411	0.0948158	0.0266417	54.3784	-0.0796067	0.027791	0.982165	53.9079	-0.078411	0	0.998784	53.0955
O00571	0.99971	1.18804	1.02998	0.748194	0.533904	0.363208	0.255031	0.108617	0.0753911		0.99971	0.990004	0.828564	0.600107	0.423755	0.348462	0.237287	0.0971657	0.0370642	0.0109637	0.99971	0.995917	0.742491	0.583179	0.436147	0.356057	0.264006	0.13306	0.105009	0.0618147	0.99971	0.88339	0.871942	0.611627	0.468737	0.341485	0.240179	0.0940884	0.0624944		50.7678	-0.0873914	0.0823559	0.958953	49.3388	-0.064384	0	0.988449	49.1493
O00584	0.99971	0.940628	0.922803	1.00539	0.781545	0.783195	0.594892	0.484014	0.305804	0.588019	0.99971	1.15794	1.08537	1.05973	1.12979	0.821185	0.642201	0.578309	0.414197		0.99971	1.23059	1.07865	1.04269	1.17817	0.995321	0.822786	0.648749	0.408372	0.604093	0.99971	1.05316	0.784273	0.968075	1.09034	0.716291	0.560118	0.559341	0.378121	0.3943	59.3491	-0.0506658	0.432869	0.870815	59.4691	-0.0793416	0.454486	0.884375
O00629	0.99971	1.01087	0.943445	1.02436	0.851059	0.687411	0.356246	0.140918	0.145279	0.0339368	0.99971	1.0118	1.00252	0.999465	0.875694	0.680579	0.398549	0.159663	0.0704932	0.0368278	0.99971	0.960013	0.988304	0.947142	0.84621	0.707512	0.337303	0.124352	0.0653607		0.99971	1.02227	1.00058	0.962032	0.893826	0.67361	0.374225	0.12336	0.0735594		54.5347	-0.106206	0.055736	0.991248	54.7991	-0.101819	0.0177877	0.998931	54.5222
O00743	0.99971	1.13346	1.18218	1.12446	1.02484	0.574663	0.735034	0.601614	0.232839	0.045607	0.99971	0.975042	0.928918	0.950746	0.886513	0.720059	0.600098	0.536038	0.191555	0.0491071	0.99971	0.917036	0.923922	0.909832	0.866997	0.703007	0.579599	0.491638	0.21446	0.0706428	0.99971	1.03619	1.06577	1.01782	0.918091	0.764753	0.666176	0.570292	0.235762	0.091541	58.7544	-0.067537	0	0.874859	57.6614	-0.0613142	0	0.973302	57.2722
O00754	0.99971	1.13268	1.07877	1.04475	0.944984	0.78125	0.724812	1.38257	0.249192	0.446309	0.99971	1.2822	0.881533	0.834889	0.960283	0.437798	0.391618	0.0806021	0.285544		0.99971	1.21421	1.16004	1.02915	0.877538	0.686469	0.649611	0.637928	0.280004	0.159533	0.99971	1.026	0.979186	0.88966	0.89987	0.591667	0.49335	6.55192	0.223138	0.492905	62.2791	-0.206704	0.324719	0.644019	52.8277	-0.176845	0.23462	0.867677	59.1449
O00762											0.99971	0.839973	0.963399	0.669327	0.642161	0.530446	0.377975	0.200098	0.266378		0.99971	1.1403	0.868928	0.814896	0.591106	0.409329	0.31458	0.224574	0.139871		0.99971	0.863202	0.893153	1.30827	0.690684	0.353403	0.259333								52.6649	-0.045148	0.0730634	0.941444	51.5992
O00764	0.99971	1.16938	1.24976	1.16498	1.06355	0.655406	0.525402	0.309531	0.157391		0.99971	0.980658	0.952538	1.03257	0.897986	0.741257	0.582006	0.336572	0.194142		0.99971	1.03034	1.0481	0.912644	0.81685	0.705942	0.521748	0.287639	0.0969407		0.99971	1.02805	1.02005	1.04587	0.929979	0.747074	0.547394	0.338086	0.135759		55.7801	-0.101683	0.164115	0.884305	56.7334	-0.0742219	0.0683575	0.990333	55.7453
O00767	0.99971	1.05101	0.990588	0.836191	0.612291	0.51308	0.394019	0.268636	0.110701		0.99971	1.00422	0.953817	0.825445	0.564874	0.480035	0.382376	0.275299	0.0449007		0.99971	0.992127	0.913927	0.758546	0.597769	0.467831	0.356225	0.254336	0.0786399		0.99971	0.906735	0.859456	0.680788	0.526282	0.430171	0.349208	0.234473	0.105766		53.1807	-0.0593551	0.0386803	0.980696	52.6585	-0.0579564	0	0.975728	52.3408
O14497	0.99971	1.20531	0.963409	0.890993	0.605386	0.555757	0.369284	0.219087	0.209315	0.0753113	0.99971	1.12625	0.915248	0.872854	0.658729	0.554334	0.406056	0.345558	0.247322	0.141792	0.99971	1.12578	0.864765	0.85798	0.597024	0.509498	0.379179	0.21046	0.170098	0.100995	0.99971	1.25298	0.963317	0.949978	0.661519	0.557069	0.400132	0.239726	0.19823	0.0311696	53.1994	-0.0657141	0.0884714	0.951341	53.9892	-0.0543763	0.130954	0.97195	52.7888
O14519	0.99971	1.07461	1.03114	0.923644	0.771455	0.477702	0.35683	0.275281	0.151678	0.064024	0.99971	1.45403	1.04272	0.962797	1.44329	1.06809	0.899762	0.669378	0.334959	1.31613	0.99971	1.40681	1.25076	0.97752	1.16086	0.916867	0.867117	0.662558	0.423696	0.197154	0.99971	1.10882	1.13468	1.01158	1.23231	1.28693	1.07546	0.703854	0.407286	1.06385	53.514	-0.0766653	0.0905117	0.985703		-0.252586	0.773489	0.150058	61.4845
O14530	0.99971	1.12056	1.02168	1.08321	1.01508	0.865293	0.359582	0.167894	0.163756												0.99971	1.3709	1.2065	1.15137	0.853913	0.561961	0.390511	0.235568	0.170267												55.1364	-0.199827	0.156608	0.982697					53.9036
O14559	0.99971	0.520177	0.473819	0.479178	0.588182	1.24635	0.274431	0.274058	0.164574	0.156713	0.99971	0.940464	1.06359	0.945791	0.978189	0.836072	0.713518	0.602574	0.383968	0.117321	0.99971	1.24439	1.21262	0.755872	1.24364	1.04895	0.83477	0.670541	0.265105		0.99971	0.790033	0.861382	0.835839	1.09048	0.767994	0.55318	0.534149	0.283452	0.123556	51.5131	-0.0245658	0	0.299389	60.1013	-0.0611822	0	0.976164	60.3929
O14561	0.99971	0.80501	0.756948	0.7508	0.652927	0.901945	0.388896	0.21702	0.195149	0.0595693	0.99971	1.07491	1.04253	1.02181	0.855359	0.684918	0.456936	0.332594	0.253666	0.314589	0.99971	1.18482	1.177	1.157	0.926606	0.775835	0.529876	0.374063	0.224992	0.0705522	0.99971	0.930141	0.870479	0.90745	0.773069	0.614985	0.430648	0.254084	0.22815	0.104114	54.2959	-0.0440457	0	0.809924	55.1915	-0.0857102	0.275483	0.986488	56.7863
O14562	0.99971	0.850747	0.981804	0.969624	0.628364	0.399754	0.208625	0.205631	0.0724601	0.245535	0.99971	0.931054	0.963128	0.856069	0.682026	0.42909	0.276844	0.15844	0.0549348		0.99971	0.933766	0.927537	0.835178	0.681859	0.364899	0.232836	0.143015	0.0498005	0.0106269	0.99971	1.0507	1.03405	0.929494	0.650352	0.455629	0.257376	0.160122	0.0576021		51.513	-0.113895	0.167189	0.964465	52.32	-0.0751017	0	0.996163	51.774
O14578											0.99971	2.38355	1.22141	1.52424	2.19192	0.569454	0.426538		0.194912		0.99971	0.883645	0.87873	0.92889	0.512315	0.406515	0.282836	0.265644	0.144436		0.99971	1.01042	0.916894	1.04	0.908254	0.607981	0.467243	0.21894	0.192718						53.0984	-0.814537	0.310724	0.18739	51.3011
O14579	0.99971	1.25749	1.21184	1.03929	0.802485	0.569517	0.235328	0.162105	0.081439	0.0635386	0.99971	1.01309	0.858759	0.778909	0.58294	0.389296	0.204582	0.057802	0.10576		0.99971	1.02123	0.881882	0.842539	0.673808	0.443107	0.213387	0.12424	0.0545225		0.99971	0.811676	0.869881	0.767464	0.636452	0.403935	0.203738	0.0945525	0.0654267		53.399	-0.119483	0.0743621	0.940981	50.9964	-0.0731271	0.000290731	0.990075	51.992
O14602	0.99971	1.00362	1.0253	0.990874	0.90936	0.718614	0.502683	0.242606	0.0660019	0.0023231											0.99971	1.03859	1.02959	0.995191	0.864122	0.699076	0.479425	0.223422	0.048827	0.0196781	0.99971	0.95516	0.981849	0.95141	0.847954	0.711065	0.49882	0.269683	0.0637199	0.00245457	55.7332	-0.0939826	0	0.997686					55.3945
O14617	0.99971	1.16127	1.17748	1.28358	0.88944	0.524265	0.579069	0.396058	0.169316		0.99971	0.969038	0.908648	1.04636	0.747076	0.583359	0.480126	0.137553	0.128483		0.99971	0.898026	0.846866	0.9461	0.58466	0.462348	0.518125	0.0912384	0.156777		0.99971	1.07564	1.1844	1.08101	0.777518	0.62657	0.451669	0.272511	0.21772	0.368802	55.4766	-0.0810471	0.227092	0.831159	54.4427	-0.0758032	0.00237899	0.96071	52.9884
O14618	0.99971	0.988263	0.882938	0.821761	0.706005	0.580992	0.284524	0.18088	0.112043	0.145593	0.99971	1.00076	1.00359	0.926505	0.780215	0.53268	0.30934	0.179116	0.140333	0.0618772	0.99971	0.996104	1.0454	0.914322	0.69457	0.518294	0.309626	0.214978	0.131208	0.0684241	0.99971	1.02005	0.987235	0.867154	0.741313	0.499353	0.312703	0.174103	0.147792	0.0189293	53.0159	-0.0646716	0.0488973	0.984223	53.4042	-0.0866811	0.0709004	0.998613	53.1059
O14646											0.99971	0.943844	0.920434	0.868916	0.862013	0.694542	0.575684	0.365629	0.147121		0.99971	1.18332	1.1432	1.00399	0.933393	0.873284	0.801219	0.574069	0.317357	0.101078															56.4337	-0.0590488	0	0.977176	59.9815
O14647	0.99971	0.852799	0.810104	0.905004	0.769608	0.554126	0.599754	0.545238	0.291155	0.0865193																					0.99971	0.994737	1.01001	1.11834	0.981152	0.78277	0.716336	0.465117	0.361074		56.7518	-0.0379233	0	0.901307
O14653																					0.99971	1.63698	1.40035	1.58472	1.24374	0.853752	0.602067	0.491507	0.250295																				57.5147
O14656	0.99971	0.955907	1.09964	1.05102	0.863213	0.74252	0.449723	0.248638	0.0892522		0.99971	0.999045	0.918724	0.940188	0.966635	0.700943	0.447854	0.278557	0.131121	0.107725	0.99971	0.943919	0.954153	0.956403	0.891836	0.767293	0.47973	0.250569	0.125479	0.0494417	0.99971	1.09649	1.10208	0.821096	0.860287	0.699682	0.373569	0.233445	0.124118		55.5424	-0.0941289	0.0264109	0.981339	55.4897	-0.0919454	0.0908168	0.990364	55.8414
O14657	0.99971	1.23896	1.08254	0.895987	0.65134	0.68557	0.37343	0.185484	0.0658942																						0.99971	1.19193	1.08022	0.70411	0.761773	0.810491	0.504908	0.350413	0.141986		54.096	-0.0754966	0	0.923308
O14662																					0.99971	2.02038	1.13523	1.33798	0.653484	0.575785			0.0871032		0.99971	1.01187	0.961598	0.91953	0.728639	0.448024	0.438621	0.306207	0.0549019	0.0793552									53.1191
O14727																															0.99971	2.20477	0.815313			0.861335
O14732	0.99971	1.1007	0.972527	1.21035	0.831869	0.498333	0.800683	0.50512	0.188446		0.99971	1.45726	1.41286	1.54984	1.25953	1.23078	0.866858	0.791904	0.636645		0.99971	1.06916	1.12041	0.980317	0.757142	0.84656	0.737783	0.602301	0.259875		0.99971	1.05888	0.867716	0.908134	1.01427	0.946806	0.494132	0.401801	0.251878		58.0626	-0.0563942	0	0.773561		-0.0655771	0.6305	0.0268442	59.6253
O14733											0.99971	2.82087	1.21913	2.80905	1.72523	1.17213																														0.816678	1.5	-0.0750149
O14734	0.99971	1.11714	0.90532	0.868842	0.899829	0.579041	0.579602	0.233918	0.209955		0.99971	0.980083	1.22028	0.956997	0.88738	0.637791	0.540216	0.327949	0.200895		0.99971	1.00414	0.900586	0.949344	0.81456	0.662034	0.435229	0.4265	0.237721		0.99971	1.24603	1.122	1.0558	0.905294	0.819967	0.60249	0.258953	0.193906		55.6131	-0.0617796	0.0270758	0.936387	55.8453	-0.0730879	0.143766	0.935668	55.8646
O14737	0.99971	0.933651	0.94837	0.960708	0.923936	0.780556	0.594748	0.477441	0.419861	2.12465	0.99971	0.948218	0.939198	0.962764	0.95033	0.876223	0.626808	0.611281	0.495716	2.71305	0.99971	0.999794	1.02052	0.995042	0.924814	0.781228	0.593625	0.519694	0.4149	1.79774	0.99971	1.13621	1.1161	1.15105	1.05959	0.893925	0.653846	0.558002	0.476116	2.12231		0.0962708	1.5	0.281621		0.0742666	1.5	0.29731
O14744	0.99971	0.966382	0.978248	0.941854	0.914056	0.783377	0.55744	0.201296	0.0518852	0.0106556	0.99971	0.992879	0.976673	0.954724	0.915527	0.81528	0.565438	0.189224	0.0298872	0.00376363	0.99971	1.00295	0.985751	0.960346	0.938478	0.810025	0.567708	0.223372	0.0585537	0.00673698	0.99971	0.995541	0.968108	0.951887	0.927278	0.800329	0.542977	0.206663	0.0573052	0.0152566	56.0827	-0.107081	0	0.993809	56.1909	-0.120018	0	0.99473	56.3225
O14745	0.99971	0.958665	0.940325	0.93812	0.906872	0.761859	0.647279	0.458194	0.298044	1.09096	0.99971	0.975606	0.973425	0.999271	0.948086	0.853403	0.645411	0.530253	0.337602	1.39586	0.99971	1.02188	1.028	1.01794	0.941765	0.826123	0.651672	0.486989	0.321696	0.97625	0.99971	1.05548	1.03398	1.05043	0.980124	0.84773	0.674405	0.492521	0.343435	1.02601		-0.0644731	0.620068	0.389736		-0.321815	0.727282	0.176603
O14757	0.99971	1.09827	1.0662	1.06857	0.867263	0.523678	0.263904	0.0697911	0.053975		0.99971	1.25893	1.09479	1.20713	1.00317	0.750855	0.467033	0.448716	0.0342965	0.468307	0.99971	0.976856	0.995698	0.88614	0.767072	0.498965	0.252772	0.114852	0.0471186		0.99971	1.00716	0.95417	0.850349	0.702172	0.453756	0.237014	0.0429253	0.0411134		53.3681	-0.132726	0.0438846	0.984086	55.6705	-0.111716	0.296308	0.83924	52.9223
O14772																					0.99971	1.04041	1.10231	1.03478	1.17514	0.995561	0.433047	0.0180809																					55.8515
O14773	0.99971	1.0219	1.03892	0.931018	0.881356	0.7513	0.48685	0.346208	0.171334	0.0676099	0.99971	1.03852	0.95879	0.927357	0.838408	0.706545	0.498855	0.362899	0.210868	0.0615859	0.99971	0.998986	0.942542	0.87335	0.763928	0.640332	0.470243	0.291477	0.161197		0.99971	1.02069	1.01308	0.915948	0.823519	0.623243	0.458533	0.277181	0.192512	0.017521	56.3114	-0.0712541	0.00679466	0.994961	56.2448	-0.0615003	0	0.995413	55.0901
O14776	0.99971	1.00666	1.01059	0.759752	0.434904	0.327112	0.239139	0.110981	0.0781636		0.99971	0.978024	0.89894	0.685341	0.414606	0.343253	0.228224	0.0886211	0.0775527		0.99971	0.933055	0.907177	0.714796	0.4473	0.380976	0.247864	0.14658	0.104552	0.0185854	0.99971	1.02502	0.991462	0.766087	0.477717	0.381051	0.291295	0.132606	0.0867594	0.0140224	49.9321	-0.0950413	0.108871	0.985485	49.6272	-0.0743218	0.0547962	0.990516	50.3306
O14777											0.99971	0.822653	1.0749	0.681556	0.452614	0.514004	0.29893	0.0580364	0.221515																										50.8249	-0.0654656	0.116458	0.887548
O14787	0.99971	0.903397	0.9652	0.78658	0.486434	0.29617	0.325189	0.210097	0.133255	0.0683042	0.99971	1.03379	0.887693	0.721988	0.343334	0.283395	0.251196	0.227883	0.108973		0.99971	1.02047	1.06579	0.801121	0.412149	0.38753	0.262456	0.238748	0.129844		0.99971	0.961209	0.932533	0.665839	0.402153	0.336362	0.2503	0.201334	0.0791986		50.488	-0.0752395	0.114594	0.976711	48.7661	-0.108884	0.187628	0.983919	49.6179
O14818	0.99971	0.930211	0.956384	0.953526	0.92057	0.88556	0.765604	0.635882	0.525872	2.15915	0.99971	0.982935	0.982583	0.989173	0.954031	0.887506	0.814329	0.725455	0.602012	2.76611	0.99971	0.979462	0.98422	0.974177	0.925771	0.886967	0.818628	0.723058	0.559275	1.89375	0.99971	1.00717	1.00377	0.992587	0.979909	0.916877	0.811911	0.705761	0.59804	2.0384		0.109727	1.5	0.406574		0.103109	1.5	0.361269
O14828	0.99971	1.09104	0.987338	0.974572	0.912114	0.704318	0.700311	0.523506	0.383102	1.06793	0.99971	1.03076	0.992239	0.926554	0.904564	0.805437	0.712013	0.63434	0.494414	1.5726	0.99971	1.1213	1.00029	0.985414	0.909204	0.801257	0.70789	0.613322	0.428034	1.27078	0.99971	1.04741	1.03098	0.976308	0.997825	0.792918	0.750085	0.603936	0.520012	1.23249		-0.0829645	0.666926	0.489057		-0.0292121	0.848636	0.0632925
O14874																															0.99971	0.809009	0.635021	1.42077	1.0172	0.679869	0.556787	0.433441	0.429226
O14880	0.99971	0.937724	1.03014	0.950137	0.828075	0.701761	0.495085	0.37224	0.195303	0.0725279	0.99971	0.931191	1.09549	0.870671	1.06605	0.887341	0.701306	0.519958	0.165623	0.208709	0.99971	0.971507	0.983322	0.936844	0.801748	0.687584	0.468153	0.332509	0.139218	0.088209	0.99971	0.879498	0.986512	0.816968	0.796741	0.613471	0.490559	0.377851	0.170351		56.2404	-0.0622899	0	0.992539	58.5783	-0.090572	0.135728	0.952883	55.6477
O14907	0.99971	0.932174	0.848064	0.681826	0.537206	0.438462	0.31294	0.198175	0.12554	0.0250054	0.99971	1.05819	1.04457	0.913385	0.821485	0.684008	0.5472	0.362736	0.0584488		0.99971	0.942124	0.793907	0.671769	0.598436	0.497772	0.321902	0.238934	0.0991393		0.99971	0.94849	0.949221	0.694036	0.579456	0.493295	0.335348	0.239052	0.157764	0.0226554	51.0792	-0.0524252	0	0.994362	56.0007	-0.0696945	0	0.97398	51.6244
O14908											0.99971	0.911193	0.795662	0.647175	0.419201	0.363952	0.15003	0.102631	0.0708475		0.99971	1.09466	0.888142	0.805471	0.64849	0.316857	0.222409	0.130031	0.0351994		0.99971	0.866349	0.95191	0.984557	0.676425	0.413034	0.133052	0.130268	0.0944801						49.1845	-0.0628548	0	0.992217	51.264
O14920											0.99971	0.890107	0.838876	0.78035	0.560792	0.530448	0.352665	0.298253	0.302	0.978794											0.99971	0.848928	0.90074	0.713041	0.659799	0.634812	0.622681	0.414688	0.143262						55.7961	-0.0582524	0.485267	0.49877
O14925	0.99971	1.20367	0.937749	0.748277	0.854421	0.600711	0.434817	0.324704	0.161059		0.99971	1.77398	1.10767	0.985598	0.711855	0.683327	0.329157	0.33166	0.427746		0.99971	0.877254	0.860259	0.89841	0.84565	0.678528	0.599838	0.380559	0.245312	0.0766462											54.9967	-0.0567404	0	0.919367	54.0449	-0.084943	0.352888	0.61997	56.7095
O14929	0.99971	0.946521	0.992727	0.846446	0.50268	0.18929	0.0769532	0.0277419	0.0224803	0.00244831	0.99971	0.969623	0.944608	0.851363	0.502273	0.195028	0.0781934	0.0220851	0.0506965		0.99971	0.923341	0.969972	0.839454	0.536794	0.19631	0.0727651	0.0202075	0.0270091	0.00281933	0.99971	1.05466	1.03712	0.91622	0.594597	0.277865	0.135927	0.0338718	0.0458438	0.0043242	50.0377	-0.131851	0.0126046	0.998201	50.0125	-0.130335	0.0264634	0.998334	50.1841
O14933	0.99971	0.95629	1.0837	1.02079	0.805039	0.483207	0.580143	0.216605	0.172351		0.99971	1.20294	0.976436	0.928249	0.719479	0.512868	0.420307	0.116751	0.196525		0.99971	1.21604	1.01076	0.851614	0.760787	0.508096	0.394241	0.166276	0.0639515		0.99971	1.1013	0.943345	0.939798	0.738866	0.485503	0.392639	0.209476	0.166576	0.0626408	54.6918	-0.0720981	0.113294	0.930937	53.3193	-0.0792691	0.120379	0.944616	53.5537
O14949	0.99971	0.995161	1.04293	0.972157	0.876502	0.606671	0.456349	0.282982	0.394602		0.99971	0.934749	0.924223	0.857276	0.82124	0.717287	0.451884	0.284575	0.287562		0.99971	0.918322	0.873707	0.895095	0.717412	0.596372	0.416789	0.264721	0.227933		0.99971	0.883962	0.98258	0.931047	0.83924	0.641106	0.446879	0.277594	0.285025		54.4309	-0.096519	0.340884	0.983341	55.6593	-0.0551184	0.111027	0.967432	54.4335
O14950	0.99971	1.26067	1.01187	0.850973	0.587088	0.452686	0.148529	0.098117	0.0327663		0.99971	1.09215	1.14574	0.972446	0.751234	0.393327	0.0764515	0.103058													0.99971	1.12343	0.977541	0.924757	0.63397	0.468662	0.194147	0.0295129	0.105951		51.6079	-0.0936961	0.00874183	0.947782	51.985	-0.149123	0.0531047	0.973324
O14964	0.99971	0.970024	0.974336	0.921643	0.750305	0.41278	0.345866	0.244645	0.189254	0.329235	0.99971	0.932267	0.950135	0.918572	0.791137	0.535621	0.376029	0.248572	0.20445	0.234181	0.99971	0.935387	0.953878	0.892002	0.705799	0.425475	0.350969	0.244437	0.170168	0.163499	0.99971	1.04435	1.09112	1.01459	0.834203	0.535876	0.416418	0.253321	0.213141	0.322924	52.252	-0.106794	0.256226	0.985435	53.6166	-0.0788513	0.197336	0.992548	52.5946
O14967
O14974	0.99971	0.982871	0.981937	0.80322	0.575668	0.413354	0.295861	0.170676	0.149939	0.0244077	0.99971	0.985162	0.954486	0.827262	0.511446	0.360504	0.265211	0.178026	0.147641	0.00362616	0.99971	1.00489	0.969574	0.844496	0.575552	0.40284	0.306231	0.182273	0.140479	0.0144136	0.99971	0.95198	0.996696	0.830891	0.564801	0.392675	0.300509	0.197772	0.186522	0.0279703	51.7074	-0.0687405	0.0442901	0.991796	51.0216	-0.0753027	0.0640539	0.987114	51.8236
O14976											0.99971	1.07484	1.02765	0.845755	0.410391	0.441643	0.269672		0.0602238												0.99971	1.04588	0.936081	0.905849	0.877864	0.659096	0.493002	0.289493	0.11103	0.116343					50.7282	-0.0864316	0.112463	0.946204
O14979	0.99971	0.887886	0.817039	0.740365	0.582781	0.436378	0.34697	0.335274	0.229587	0.477529	0.99971	1.00032	0.908714	0.816995	0.65833	0.496592	0.392002	0.388156	0.305475	0.654976	0.99971	1.05765	1.00427	0.85254	0.682309	0.540733	0.421525	0.413552	0.308643	0.499449	0.99971	1.15567	0.916909	0.811895	0.643767	0.524518	0.422887	0.419743	0.362537	0.759274	51.3672	-0.0520272	0.315845	0.930441	53.0531	-0.0686883	0.430509	0.876198	53.4117
O14980	0.99971	0.942969	0.945355	0.800899	0.382466	0.263103	0.137824	0.0549481	0.0386382	0.00447394	0.99971	1.0019	1.01806	0.854842	0.393964	0.240463	0.143141	0.0510214	0.0311234	0.0010824	0.99971	0.98548	0.987026	0.839456	0.428638	0.276298	0.152265	0.0814366	0.0423876	0.0255893	0.99971	0.954812	0.945087	0.804026	0.397302	0.247228	0.141998	0.0549743	0.04418	0.0086896	49.566	-0.103475	0.0290418	0.991356	49.6912	-0.130297	0.0465043	0.990266	49.9454
O14981											0.99971	1.18708	0.974289	1.04181	0.652783	0.577683	0.51697		0.0624619																										54.6069	-0.0683783	0	0.905351
O15020	0.99971	1.2248	1.17857	0.801138	0.445009	0.468788	0.262625	0.102252	0.0213577		0.99971	0.999166	0.935582	0.588923	0.38884	0.351088	0.228423		0.00820028		0.99971	1.04577	0.969437	0.825755	0.686069	0.459172	0.329845	0.1661	0.023648		0.99971	0.895402	0.994553	0.700126	0.444239	0.425629	0.26966	0.162668	0.0690868		51.2044	-0.0876081	0.0508512	0.907846	49.3103	-0.0728753	0.0308543	0.96761	52.6049
O15027																					0.99971	0.823963	0.80852	0.830983	0.632209	0.466652	0.390009	0.310109	0.225412	0.161953	0.99971	1.10373	0.928323	1.02748	0.712453	0.574285	0.476612	0.174662	0.156788										53.0937
O15042	0.99971	1.19731	1.05738	0.802082	0.603512	0.502448	0.304846	0.147077	0.100778	0.0672662	0.99971	0.985866	0.8539	0.61053	0.436381	0.359812	0.248601	0.116184	0.0843194		0.99971	0.946527	0.816008	0.669564	0.509019	0.388639	0.265101	0.184629	0.082409	0.0594932	0.99971	0.868339	0.910938	0.725799	0.515177	0.408609	0.29537	0.172986	0.106444	0.0850922	52.3232	-0.0752334	0.0490496	0.95831	49.4777	-0.065038	0.0525765	0.988263	50.3896
O15067	0.99971	0.98174	0.992913	0.881231	0.712281	0.50192	0.287057	0.187866	0.126708	0.116485	0.99971	1.00966	1.00003	0.865268	0.708985	0.492292	0.271734	0.159055	0.119697	0.0544906	0.99971	1.02538	1.02121	0.893635	0.755171	0.515993	0.296583	0.172332	0.131441	0.0766194	0.99971	0.986918	1.00591	0.870461	0.723333	0.48388	0.287438	0.192713	0.118205	0.149133	52.7978	-0.0800591	0.0922324	0.998958	52.7078	-0.0802206	0.0478218	0.997853	53.1213
O15084											0.99971	5.29186	1.70399	1.84962	3.41554	0.555324	0.315453		0.327579	8.49742																										0.818373	1.5	-0.158371
O15111											0.99971	1.03389	0.676007	0.382241	0.290699	0.214715	0.116599	0.0325683	0.117539		0.99971	0.936717	0.825692	0.47482	0.42662	0.211267	0.208163	0.042491	0.05393		0.99971	0.942746	0.615178	0.363971	0.245297	0.186944	0.107269	0.0336806	0.0310688						46.15	-0.104342	0.108047	0.974472	48.0274
O15116	0.99971	0.954986	0.949244	0.971384	0.96046	0.905908	0.781243	0.659487	0.458917	2.00145	0.99971	1.01673	0.970543	0.986051	1.08981	0.945203	0.738275	0.721377	0.588956	2.61946	0.99971	0.967777	0.941612	0.95921	0.970183	0.833721	0.679081	0.593245	0.482202	1.43048	0.99971	1.00759	0.996072	1.00329	1.06683	0.910704	0.810841	0.704359	0.564087	2.05085		0.10992	1.5	0.392354		0.111553	1.5	0.381788
O15117	0.99971	0.956379	0.90418	0.759891	0.450716	0.325801	0.213586	0.150572	0.0877442	0.0744137	0.99971	1.03325	0.926072	0.782259	0.458192	0.306536	0.223388	0.145317	0.075024	0.0508147	0.99971	0.998341	0.967426	0.818239	0.475922	0.331297	0.237917	0.155672	0.0871617	0.081834	0.99971	0.999862	0.956312	0.837222	0.495395	0.345736	0.240423	0.162623	0.0990758	0.105725	50.0118	-0.0779888	0.0743698	0.996133	50.1175	-0.0860245	0.0736974	0.993016	50.4127
O15118	0.99971	0.973414	0.847192	0.779208	0.692766	0.514486	0.459738	0.157246	0.321006	0.792181											0.99971	0.870348	0.805771	0.839324	0.818282	0.647402	0.579435	0.372062	0.181675	0.333822	0.99971	2.34749	2.42739	1.53633	0.919502	1.76996	0.842765	0.474488	0.453		53.694	-0.0562296	0.428719	0.666148					56.6636
O15121																					0.99971	1.159	1.2092	0.940071	0.870859	0.595377	0.347772	0.304078	0.106677																				54.2656
O15126	0.99971	0.968407	1.06295	0.996464	0.88176	0.722748	0.582334	0.458204	0.336031	1.03255	0.99971	1.01673	1.04743	1.10165	1.01803	0.95097	0.691375	0.610767	0.481072	2.07299	0.99971	0.936461	1.00335	0.914308	0.792009	0.63644	0.532924	0.437089	0.393767	0.769436	0.99971	0.9843	1.02533	1.00477	0.96798	0.749424	0.618327	0.519725	0.461884	1.01546		-0.0772219	0.603523	0.541795		0.104176	1.5	0.376858
O15127	0.99971	1.13501	1.16637	1.14187	1.08092	0.330494	0.645436	0.499106	0.3465	0.248688	0.99971	0.96645	0.85666	1.03725	0.924799	0.840828	0.558346	0.465053	0.396353	0.23062	0.99971	0.906828	0.931133	0.914128	0.860232	0.711765	0.507698	0.384679	0.260409	0.329329	0.99971	1.17324	1.12719	1.11744	1.02291	0.942089	0.668023	0.478049	0.33052	0.00865308	51.8239	-0.711795	0.413986	0.868427	58.0405	-0.0634375	0.248099	0.952119	56.3017
O15131																					0.99971	1.06562	1.22756	1.07981	0.862152	0.643934	0.410646	0.597199	0.225178	0.332286	0.99971	0.677665	0.660377	0.411381	0.443201	0.242772	0.200411		0.0876274										55.1865
O15143	0.99971	0.913493	0.94133	0.909063	0.888136	0.774427	0.647217	0.460631	0.0824064	0.0421175	0.99971	0.991384	1.01606	0.997238	0.967228	0.859919	0.702583	0.533002	0.0896823		0.99971	0.983356	1.02257	0.991554	0.960618	0.844456	0.689276	0.516601	0.0992446	0.0027182	0.99971	1.00544	0.985997	0.9492	0.919974	0.815006	0.659196	0.501517	0.106444	0.00214297	57.4405	-0.0770034	0	0.969063	58.476	-0.0948854	0	0.978921	58.2763
O15144	0.99971	0.973861	0.97238	0.98036	0.999161	0.870631	0.775039	0.557694	0.194734	0.0617993	0.99971	1.06714	1.05263	1.03149	1.09653	0.97445	0.861517	0.63641	0.251856	0.061045	0.99971	1.01983	1.05985	1.04691	1.07913	0.947182	0.801862	0.593144	0.224384	0.0712854	0.99971	1.08939	1.01459	1.0281	1.03755	0.942127	0.775574	0.583288	0.235819	0.0979631	59.2466	-0.0910103	0	0.993629	60.2607	-0.107862	0	0.98449	59.7639
O15145	0.99971	0.970213	0.976144	0.981815	0.933593	0.802972	0.636487	0.365963	0.12162	0.158625	0.99971	1.02513	1.00104	0.974167	0.953971	0.838	0.623135	0.375362	0.0406153	0.0041469	0.99971	1.00018	1.00093	1.00929	0.964307	0.827645	0.61344	0.356383	0.065109	0.0148242	0.99971	1.01927	1.02994	1.02754	0.97949	0.828329	0.650247	0.366627	0.0832143	0.010123	57.1982	-0.0859944	0.080017	0.992123	57.2008	-0.103348	0	0.994001	57.1071
O15160	0.99971	1.27638	1.11418	0.964155	0.894742	0.656609	0.62856	0.356207	0.265426																																56.7537	-0.0654134	0.178499	0.885313
O15173	0.99971	0.89511	0.920084	0.867647	0.827831	0.583101	0.338683	0.232556	0.1499	0.304575	0.99971	1.00486	1.00357	0.919972	0.875551	0.643268	0.359802	0.264385	0.216702	0.582713	0.99971	0.90325	0.975182	0.869922	0.804313	0.58987	0.34841	0.270953	0.216915	0.450414	0.99971	0.951004	0.948156	0.912539	0.829055	0.61163	0.33689	0.258181	0.168267	0.273149	53.7137	-0.0834664	0.198562	0.960131	54.1106	-0.115494	0.34484	0.900351	53.6761
O15182	0.99971	1.01477	0.744185	0.745374	0.668286	0.601417	0.369138	0.301789	0.229811	0.632708											0.99971	0.927982	0.889379	0.863042	0.660326	0.524539	0.275165	0.150761	0.062309	0.0282967	0.99971	0.810626	0.916595	0.787216	0.566912	0.559257	0.400378	0.308339	0.231755	0.0403468	53.4334	-0.045258	0.370176	0.783704					52.5582
O15212	0.99971	0.880954	0.900309	0.880494	0.85815	0.80098	0.711904	0.650879	0.414644	1.68647	0.99971	0.976312	1.02007	0.995086	0.983232	0.889676	0.769142	0.725566	0.49274	2.09324	0.99971	1.00453	1.01333	0.983321	0.885723	0.840176	0.731099	0.68052	0.482973	1.48062	0.99971	1.0098	0.995459	1.0611	0.977924	0.911726	0.788971	0.706125	0.511793	1.67493		-0.0384625	0.862242	0.0172101		0.116416	1.5	0.429338
O15228	0.99971	1.05293	0.974537	0.970071	0.87634	0.723118	0.413452	0.238782	0.185321	0.0828199	0.99971	1.04354	0.887738	0.827144	0.88418	0.729705	0.415788	0.111595	0.0550664		0.99971	0.88528	0.910354	0.979428	0.766244	0.676486	0.340485	0.11942	0.0365705		0.99971	1.07868	1.13826	1.03525	0.961171	0.922139	0.370496	0.265287	0.129782		55.1993	-0.090401	0.094123	0.994353	54.9018	-0.102958	0	0.962164	54.1556
O15234											0.99971	0.769086	0.793822	0.861326	0.748047	0.558241	0.296943	0.299695	0.905186	3.23458																										0.450251	1.5	0.308808
O15254											0.99971	1.01964	0.844033	1.1399	0.702427	0.263579	0.513614	0.332598	0.206738		0.99971	1.07034	1.16923	0.782644	0.996296	0.587408	0.465352	0.481862	0.165753																50.2612	-0.837879	0.329132	0.902508	56.1449
O15258	0.99971	1.14998	1.24427	1.19056	1.06811	0.228422	0.928455	0.668063	0.336135	0.418078	0.99971	0.946886	0.95093	0.980149	0.911631	0.806948	0.706235	0.647999	0.383576	0.627478	0.99971	0.881096	0.921357	0.924967	0.864629	0.770034	0.709695	0.572616	0.339986	0.564378	0.99971	1.10479	1.14232	1.14373	1.03276	0.99276	0.942882	0.684513	0.357968	0.642672		-0.589738	0.515836	0.66074		-0.0422345	0.504787	0.879512	62.8971
O15260	0.99971	1.25779	1.01878	1.02021	0.848224	0.726658	0.534871	0.344628	0.248365	0.0165203	0.99971	1.13268	1.00886	0.943098	0.783269	0.591478	0.465479	0.267484	0.26845	0.017789	0.99971	1.17259	1.00544	0.956509	0.790555	0.651639	0.502425	0.316385	0.205404		0.99971	1.247	0.909484	0.959271	0.79026	0.654201	0.513034	0.314411	0.228847	0.101409	56.6099	-0.0689287	0	0.941892	55.1041	-0.0630876	0.0187745	0.967711	55.5231
O15270	0.99971	0.940779	1.159	1.19796	0.887995	0.487749	0.341123	0.0807044	0.0636901												0.99971	0.884503	0.820456	0.8665	0.635182	0.511581	0.25457	0.10614	0.139951		0.99971	1.39266	1.39807	1.36841	1.05933	0.547798	0.434328	0.136359	0.17629		53.4545	-0.132313	0.0742987	0.94197					52.1552
O15305																					0.99971	1.22449	1.03753	1.05035	0.821473	0.717533	0.489904	0.374964	0.214088	0.421899																			55.6484
O15347	0.99971	0.983224	1.09653	1.06694	0.859171	0.68245	0.540474	0.435241	0.33019	0.520853	0.99971	1.1052	1.00884	0.993037	0.980289	0.863974	0.645978	0.553417	0.298912	0.810159	0.99971	0.996732	1.02004	0.987805	0.766049	0.80266	0.574846	0.473438	0.371648	0.835283	0.99971	0.984224	1.00948	0.959007	0.903645	0.800515	0.575692	0.454609	0.349753	0.840521	56.3124	-0.0797479	0.427007	0.946937		-0.0895622	0.552856	0.753877
O15355	0.99971	0.94161	0.814052	0.484963	0.248043	0.246524	0.175808	0.101166	0.0794794	0.0363607	0.99971	1.02327	0.902263	0.511522	0.260994	0.246466	0.18261	0.0788524	0.103312	0.0352482	0.99971	1.01926	0.899362	0.532835	0.266413	0.254238	0.181521	0.0915536	0.085473	0.00856741	0.99971	1.00859	0.867099	0.504486	0.267543	0.240857	0.181819	0.0925503	0.0861284	0.0203084	47.154	-0.0930577	0.0877759	0.988227	47.4525	-0.119107	0.109376	0.983407	47.6873
O15371	0.99971	1.08171	1.0636	0.663998	0.258639	0.210072	0.146025	0.0678824	0.0283561	0.00334793	0.99971	1.00491	0.93613	0.594973	0.247598	0.220593	0.138364	0.0585038	0.0334757	0.00361174	0.99971	0.947713	0.906244	0.629532	0.311274	0.255939	0.17329	0.0931638	0.0404987	0.0164897	0.99971	0.993198	0.963972	0.63999	0.309018	0.269704	0.19644	0.093141	0.0401357	0.004008	48.2559	-0.159358	0.0769904	0.978028	47.95	-0.119425	0.0587909	0.987983	48.507
O15372	0.99971	1.00216	0.954915	0.75234	0.487542	0.350108	0.252895	0.131506	0.0421017		0.99971	1.01522	1.00058	0.741958	0.503684	0.41533	0.289288	0.177004	0.0591486		0.99971	0.981435	0.954955	0.74623	0.525476	0.406431	0.258274	0.155463	0.0580418	0.0220742	0.99971	0.931016	0.926768	0.704539	0.465122	0.349941	0.22263	0.12105	0.0510012	0.00394207	50.5365	-0.0758456	0.0403902	0.991284	51.0951	-0.0699469	0.0560529	0.980154	51.1166
O15382	0.99971	0.984431	1.02659	0.952948	0.940373	0.850731	0.700777	0.523716	0.292269	0.389014	0.99971	1.02604	1.04165	1.01397	1.13692	1.00713	0.872929	0.693975	0.460257	1.05461	0.99971	1.01972	0.958609	0.959889	0.929509	0.772368	0.625273	0.462832	0.243121	0.28878	0.99971	1.05233	0.992864	0.950441	0.94465	0.832111	0.693567	0.503793	0.300018	0.438074	59.0773	-0.0661139	0.308219	0.979344		-0.294263	0.736281	0.468309	57.8504
O15397																					0.99971	1.37775	1.49804	1.2293	1.26831	1.03425	0.319311		0.09414		0.99971	0.881295	0.852298	0.860727	0.835201	0.60239	0.140509	0.00613354	0.00955775										55.7988
O15400	0.99971	0.999468	1.01344	1.03409	0.941505	0.945744	0.737538	0.542825	0.403069	1.51193	0.99971	1.17064	1.0832	0.987824	0.834935	0.784749	0.573815	0.460779	0.352813	0.80191	0.99971	1.03859	1.04319	1.06365	0.990228	0.784321	0.767803	0.528494	0.308559	0.853066	0.99971	1.05564	1.00763	1.05737	0.988699	0.784303	0.771019	0.575046	0.435957	1.10666		-0.23629	0.79884	0.107457		-0.0647046	0.536995	0.759601
O15427											0.99971	1.04604	1.10755	1.06927	1.04629	0.968307	0.756385	0.667721	0.52117	1.94052	0.99971	1.09875	1.27232	1.01679	0.906425	0.863092	0.775853	0.531006	0.54521	1.56031	0.99971	1.1293	1.13086	0.989778	0.987539	0.792706	0.61309	0.572599	0.506864	1.48177						0.110331	1.5	0.416543
O15446																					0.99971	0.955785	0.891713	0.743537	0.461323	0.487909	0.199962		0.0402454																				50.7839
O15498	0.99971	0.961311	0.958893	0.920825	0.883866	0.726487	0.42202	0.221263	0.0925242		0.99971	0.986165	0.967467	0.958639	0.926109	0.773277	0.515089	0.291924	0.12932	7.10938e-05	0.99971	1.00016	0.957748	0.963008	0.906384	0.776761	0.456256	0.264033	0.0941852	0.00406362	0.99971	1.04468	1.03165	1.05231	0.94366	0.787728	0.494708	0.25922	0.136959		55.2756	-0.0881892	0	0.993864	56.2579	-0.0877127	0	0.997333	55.8167
O15511	0.99971	0.949161	0.959717	0.946705	0.921708	0.823795	0.718782	0.545826	0.187458	0.00265875	0.99971	0.99183	0.970991	0.973731	0.927225	0.820293	0.696386	0.555101	0.17457	0.0441338	0.99971	1.03769	1.04815	0.979934	0.979497	0.852341	0.73009	0.551631	0.224702	0.0115829	0.99971	0.977762	0.953463	0.933901	0.918413	0.820332	0.678773	0.518118	0.208256	0.0297062	58.6806	-0.0821989	0	0.978192	58.6359	-0.0784057	0	0.985299	59.0203
O15514	0.99971	1.01716	0.970825	0.795394	0.536132	0.443379	0.302754	0.200711	0.0969813	0.0526428	0.99971	1.06531	0.945284	1.03107	0.842625	0.756485	0.755868	0.588848	0.355824		0.99971	1.12903	0.983113	0.950417	0.807142	0.784174	0.533961	0.390417	0.189831		0.99971	1.03155	0.876711	0.768683	0.575942	0.524765	0.39248	0.201112	0.0875673	0.0441303	51.7203	-0.0656932	0.0362968	0.98962	60.3533	-0.0460666	0	0.942623	56.8477
O15523	0.99971	1.12035	0.796982	1.28054	0.68246	0.246992	0.327463	0.103683	0.0917232		0.99971	0.99928	1.29033	1.21031	0.837805	0.915973	0.756988	0.439297	0.218856												0.99971	2.15923	2.16328	2.64363	1.0589	1.18438	1.40962		0.144662		50.3767	-0.494931	0.192113	0.893871	58.5252	-0.0935792	0.0931497	0.84006
O15541	0.99971	1.06175	0.967096	1.05898	0.8854	0.841819	0.766688	0.62647	0.378896	1.72407											0.99971	0.953276	1.10399	1.05097	0.876875	0.802777	0.716306	0.567982	0.37267	1.03613												-0.166767	0.867588	0.0483292
O43143	0.99971	0.978127	1.01126	0.93097	0.831616	0.702366	0.447109	0.157037	0.0668629	0.038517	0.99971	1.01031	1.00291	0.926001	0.849536	0.704777	0.442144	0.122152	0.0554371	0.049768	0.99971	0.974654	0.986807	0.947544	0.839873	0.69631	0.438809	0.160983	0.0621992	0.0181938	0.99971	0.947416	0.961098	0.905196	0.840657	0.684192	0.427233	0.127653	0.0609424	0.0343835	54.9788	-0.0903451	0	0.994055	54.9237	-0.0976183	0	0.992497	54.9475
O43148	0.99971	0.877525	0.875032	0.884516	0.892823	0.935971	0.509386	0.280132	0.0529754	0.0299222	0.99971	1.03274	1.08323	1.03064	0.984448	0.905815	0.582362	0.305575	0.0739965	0.0213074	0.99971	1.04359	1.04437	1.00552	0.931619	0.865964	0.642076	0.345389	0.0717298	0.0275618	0.99971	0.945572	0.95932	0.935343	0.971887	0.816959	0.551308	0.283787	0.074339		56.5105	-0.117705	0.0107627	0.954863	56.9465	-0.118648	0.0100925	0.992994	57.2838
O43149	0.99971	1.0265	0.941597	1.09068	0.788894	0.692002	0.478281	0.283123	0.162777		0.99971	1.0537	1.25299	0.94893	1.01583	0.479541	0.556639	0.18819																							55.4815	-0.0758263	0.080256	0.970651	52.9173	-0.408325	0.372213	0.849316
O43155																															0.99971	0.950575	0.990915	0.88284	0.946313	0.855489	0.73176	0.52627	0.485327	2.27674
O43156	0.99971	0.912867	1.01773	0.764354	0.605626	0.442786	0.321306	0.274126	0.124625		0.99971	1.15151	0.949466	0.660984	0.713081	0.758324	0.471128	0.103119	0.191142		0.99971	1.06349	0.994945	0.808098	0.645891	0.460225	0.326512	0.153825	0.105297		0.99971	0.986448	0.985957	0.791645	0.514657	0.444083	0.359952	0.188519	0.0560997	0.116268	52.0634	-0.0618217	0.10145	0.978189	54.388	-0.0565855	0	0.861174	52.3559
O43169	0.99971	0.880605	0.840198	0.888672	0.905988	1.05151	0.771679	0.627733	0.568543	1.49522	0.99971	1.09115	1.0851	1.06706	1.03456	0.969343	0.997197	0.893065	0.691094	2.14673	0.99971	1.08876	1.15917	1.1862	1.13906	1.06587	1.01069	0.861584	0.683725	1.64761	0.99971	1.00459	0.908397	0.942681	1.00931	0.873895	0.819881	0.733279	0.64994	1.58567		0.434034	1.5	0.255377		0.116096	1.5	0.494663
O43172	0.99971	1.07813	1.06254	0.931622	0.664985	0.494472	0.27868	0.150482	0.110349		0.99971	0.934704	0.886956	0.79879	0.548041	0.425538	0.258482	0.11877	0.0966743	0.0230671	0.99971	0.966621	0.947836	0.826705	0.599166	0.475754	0.284618	0.18971	0.118254	0.0355186	0.99971	1.06117	0.985157	0.811456	0.749047	0.524077	0.356607	0.20565	0.131908	0.0510118	52.5775	-0.0897854	0.0868586	0.984653	51.2847	-0.0655681	0	0.995247	52.2243
O43175	0.99971	0.944745	0.98405	0.941234	0.880675	0.708966	0.578308	0.308318	0.0270365	0.027474	0.99971	0.974033	0.975998	0.947018	0.890541	0.772919	0.593005	0.334569	0.034622	0.0486684	0.99971	0.957761	0.960958	0.918115	0.871023	0.766986	0.570214	0.320254	0.0272421	0.0241832	0.99971	0.985394	0.992961	0.961652	0.908024	0.771932	0.574171	0.335256	0.0327959	0.022322	56.1356	-0.0841977	0	0.985446	56.6062	-0.0884984	0	0.98975	56.3427
O43181	0.99971	1.03639	0.958284	0.908809	0.688111	0.446271	0.290844	0.203475	0.160236		0.99971	0.995066	1.04596	0.994033	0.80728	0.417768	0.174855	0.397601	0.224964		0.99971	0.859551	0.745882	0.903459	0.611059	0.475985	0.406651	0.0989524	0.126441		0.99971	1.0486	1.03014	1.0381	0.877211	0.645529	0.4905	0.382366	0.26346	0.228758	52.3303	-0.086272	0.146451	0.997726	52.0709	-0.16349	0.266434	0.969331	52.29
O43236	0.99971	0.87257	0.932252	1.12176	1.01705	0.909611	0.378876	0.217988	0.0924299		0.99971	1.0372	1.00437	0.875162	0.892361	0.682657	0.460098	0.210339	0.0915496		0.99971	0.999467	0.989724	0.991078	0.992468	0.733683	0.389679	0.155126	0.0990185												55.4053	-0.204209	0.136846	0.965215	55.2227	-0.0837686	0	0.989588	54.9823
O43237																					0.99971	1.02186	1.0627	0.996737	0.755683	0.460863	0.232788	0.156058	0.0730029																				52.6316
O43242	0.99971	1.08483	1.03095	0.963894	0.842678	0.696729	0.461451	0.17724	0.0888962	0.0208816	0.99971	1.00285	0.997019	0.916684	0.757236	0.633426	0.419971	0.0873839	0.0509273	0.0148714	0.99971	0.994134	0.949734	0.919127	0.730006	0.603227	0.391423	0.134782	0.0556602	0.0149515	0.99971	0.973015	0.962347	0.894168	0.788274	0.66043	0.434074	0.120899	0.0687429	0.0117845	55.1479	-0.0898319	0	0.99132	54.1128	-0.0866332	0	0.987086	53.831
O43252	0.99971	1.02261	1.06928	1.02182	0.959478	0.7818	0.36571	0.0566018	0.0537929	0.00733243	0.99971	1.01872	0.970526	0.950436	0.935219	0.758429	0.375988	0.0559495	0.0707417	0.00742874	0.99971	0.978037	0.998569	0.968593	0.936988	0.760152	0.353171	0.0526399	0.0535978		0.99971	0.968215	1.01427	0.989937	0.944101	0.765548	0.377205	0.0373504	0.0493379	0.00269124	54.9919	-0.159856	0.0127001	0.995396	54.919	-0.14437	0.0126848	0.99482	54.8358
O43264	0.99971	1.1267	1.20215	0.948876	0.814278	0.463748	0.518756	0.574223	0.167912		0.99971	0.990929	0.983373	0.968017	0.716277	0.664183	0.643387	0.404802	0.176789		0.99971	0.89994	1.02113	0.743754	0.7991	0.725466	0.387258	0.208211	0.130055		0.99971	1.23516	1.13261	0.993163	0.99648	0.778039	0.642703	0.31071	0.235296		53.3703	-0.10294	0.394706	0.839227	56.7519	-0.0518664	0	0.954463	54.6349
O43290	0.99971	1.14385	1.06978	0.938347	0.755016	0.564586	0.34099	0.178418	0.157247	0.0246531	0.99971	0.952095	0.851954	0.781361	0.614437	0.461785	0.26989	0.169952	0.116048		0.99971	0.939235	0.882669	0.813813	0.650148	0.479136	0.334449	0.196181	0.153807	0.057558	0.99971	0.907249	0.963168	0.83059	0.692457	0.509106	0.354114	0.202402	0.157033	0.0408481	53.7197	-0.0833345	0.0487142	0.977261	51.8067	-0.0588256	0	0.996115	52.5727
O43314	0.99971	0.980271	0.975876	1.00461	1.04395	0.630071	0.486382	0.384445	0.0385127		0.99971	0.816446	0.911743	0.845224	0.995781	0.749698	0.527962	0.346694	0.107818		0.99971	1.03536	1.48171	1.14943	1.00983	1.25514	0.899974	0.53996	0.150057												56.0379	-0.0848317	0	0.951313	56.4953	-0.0790784	0	0.914089	59.1906
O43318																															0.99971	0.934862	0.723447	0.748984	0.666803	0.500037	0.265837	0.16513	0.113412	0.179387
O43324	0.99971	0.993847	0.968385	0.64892	0.358123	0.305636	0.187107	0.0989204	0.0633187	0.0116969	0.99971	0.960088	0.895299	0.589422	0.237877	0.199936	0.13126	0.0322435	0.0618684		0.99971	0.98004	0.912821	0.561684	0.240707	0.184598	0.112593	0.0484604	0.020327		0.99971	0.943903	0.872858	0.544025	0.290658	0.208215	0.145934	0.0660466	0.0521961		49.1042	-0.0885489	0.0564278	0.984243	47.7195	-0.119677	0.0738826	0.992495	47.6353
O43390	0.99971	0.958543	0.928814	0.716775	0.342241	0.25422	0.162905	0.0546668	0.0545928	0.00194173	0.99971	0.959909	0.930595	0.706968	0.376121	0.304935	0.197403	0.0603567	0.0680237		0.99971	1.02453	0.963829	0.744251	0.352542	0.273768	0.171502	0.051373	0.050902		0.99971	1.031	0.927784	0.71015	0.353555	0.274521	0.17666	0.0514294	0.0749493	0.00290513	49.0496	-0.096092	0.0363699	0.991222	49.3098	-0.087476	0.0629482	0.988897	49.1793
O43395	0.99971	1.11748	1.04777	0.858956	0.486072	0.383633	0.248204	0.082624	0.0648002		0.99971	0.93996	0.933945	0.730097	0.351268	0.291432	0.193069	0.0850114	0.0788338		0.99971	0.979075	0.920715	0.75613	0.405676	0.305446	0.194934	0.125134	0.0667136		0.99971	0.904051	0.98455	0.73419	0.375112	0.310271	0.205666	0.0784647	0.0519682		50.874	-0.0956192	0.0781583	0.969708	49.1333	-0.0969237	0.0934577	0.98747	49.6041
O43396	0.99971	0.903757	0.915666	0.761558	0.442608	0.30079	0.199946	0.124804	0.0635178	0.0103611	0.99971	0.988578	0.972622	0.797542	0.452534	0.305313	0.214729	0.102021	0.0745162	0.00593791	0.99971	0.985401	0.977132	0.804105	0.461697	0.308973	0.205293	0.126744	0.0644268	0.000863423	0.99971	1.02377	0.970082	0.782911	0.438464	0.303007	0.193463	0.0890256	0.0626802	0.0084732	49.9705	-0.0762891	0.0205855	0.991624	50.2076	-0.0894273	0.045806	0.991561	50.3021
O43399	0.99971	0.935288	0.942634	0.929776	0.879539	0.836042	0.699532	0.607422	0.483437	2.3569	0.99971	0.989711	1.00451	0.985082	0.996775	0.900224	0.822005	0.775702	0.594989	3.05051	0.99971	1.02519	1.05764	1.02096	0.940471	0.864845	0.762233	0.65679	0.515926	1.99101	0.99971	0.988266	1.03291	0.99139	0.96122	0.845686	0.748195	0.666026	0.559473	2.00845		0.103256	1.5	0.359885		0.0888445	1.5	0.306367
O43402	0.99971	1.09778	0.995766	0.973333	0.87617	0.666359	0.513052	0.150169	0.0105339		0.99971	0.823144	0.934259	1.06386	0.976027	1.1332	0.662091	0.069628	0.094927		0.99971	0.865757	0.90873	0.785483	0.759894	0.946695	0.525454	0.173152	0.105144	0.0836907	0.99971	1.01343	1.38233	1.26824	1.11051	1.36803	0.746148				55.1844	-0.0982742	0	0.979485	56.1613	-1.0221	0.0822752	0.955068	56.1705
O43414	0.99971	0.924865	0.956738	0.845165	0.817569	0.477292	0.282971		0.0947675		0.99971	0.990967	1.02031	0.847928	0.65406	0.501458	0.356816	0.150979	0.0534897												0.99971	0.893968	0.950985	0.850104	0.740726	0.432894	0.229964	0.135395	0.0260616		53.0528	-0.0829439	0.0360607	0.98158	52.8544	-0.0713162	0	0.9896
O43427	0.99971	1.02651	0.991538	0.865876	0.763345	0.403649	0.272916	0.17784	0.387039		0.99971	1.00939	1.01839	0.913661	0.744613	0.500649	0.230294	0.13876	0.176917		0.99971	0.963007	1.04045	0.86109	0.626487	0.53922	0.269066	0.0523405	0.0991916		0.99971	0.779836	0.902016	0.767278	0.591682	0.389363	0.125802		0.170544		51.9922	-0.117989	0.265468	0.963903	52.6261	-0.101872	0.125019	0.994399	52.4897
O43447	0.99971	1.00111	0.977068	0.891923	0.621391	0.375963	0.199062	0.0889848	0.0592423		0.99971	0.97651	0.943583	0.843193	0.57655	0.333598	0.152446	0.0474002	0.0414876		0.99971	0.952527	0.927025	0.823566	0.589468	0.356502	0.1631	0.0780398	0.0343876	0.00237497	0.99971	0.993674	0.982536	0.870371	0.614599	0.358031	0.175524	0.0610049	0.0369306	0.00673619	51.5102	-0.0968017	0.0385056	0.998886	50.9305	-0.0946354	0.00102198	0.998964	51.0344
O43464	0.99971	1.01062	0.960529	0.880544	0.820808	0.62405	0.320722	0.243897	0.139516	0.185423	0.99971	0.954345	1.28778	1.10929	1.01626	0.591582	0.539825	0.415625	0.202068		0.99971	1.1358	0.968436	1.14147	0.960309	0.65456	0.367114	0.283104	0.0854783		0.99971	0.817965	0.636983	0.626634	1.08392	0.663747	0.713735	0.157087	0.298166		54.0005	-0.0828441	0.134541	0.990672	55.719	-0.0869912	0.257786	0.863499	54.7034
O43482																					0.99971	1.32379	0.963168	1.56783	4.44753	1.22612	3.28067	0.591932	0.228731	4.09304
O43488	0.99971	0.909465	0.960544	0.938816	0.825866	0.373575	0.235796	0.0898981	0.0647839		0.99971	0.97358	0.994811	0.958361	0.834613	0.4917	0.181979	0.0820153	0.0677703		0.99971	0.938778	0.974282	0.932476	0.834341	0.477497	0.191964	0.0645119	0.0624904		0.99971	1.04565	1.02557	1.00018	0.858988	0.537334	0.205131	0.0798947	0.0529216	0.00966459	52.351	-0.130991	0.0750261	0.986591	52.87	-0.133131	0.0494828	0.999091	52.819
O43491	0.99971	1.01653	1.01879	0.947863	0.820074	0.571219	0.370098	0.207928	0.127684	0.0760384	0.99971	0.988933	0.98589	0.899101	0.770363	0.562979	0.38635	0.195616	0.126777	0.0480044	0.99971	0.981679	0.974198	0.949851	0.743567	0.569205	0.351564	0.211565	0.0892596		0.99971	1.04614	0.989155	0.942183	0.781521	0.550333	0.367871	0.21558	0.147231	0.161002	54.0739	-0.0842781	0.0677556	0.998419	53.9885	-0.0712929	0.0078887	0.998712	53.8446
O43493	0.99971	0.980586	1.01592	0.921042	0.887949	0.836218	0.707406	0.649077	0.52393	2.81568	0.99971	1.05815	0.993541	0.855918	0.74185	0.630148	0.432393	0.392712	0.512056	1.82095	0.99971	0.992224	0.971193	0.944898	0.872171	0.814302	0.709232	0.607733	0.508801	2.22069	0.99971	0.911935	0.975041	0.916374	0.846837	0.794343	0.676395	0.604967	0.511823	1.94284		0.118049	1.5	0.352598		0.443853	1.5	0.205574
O43504	0.99971	0.953787	0.953911	0.85036	0.844113	0.742635	0.678817	0.499215	0.516241	3.22268	0.99971	0.948193	0.90614	0.917022	0.743455	0.59523	0.440451	0.418642	0.59665	2.82224	0.99971	0.949479	1.0306	0.873245	0.757354	0.674106	0.52046	0.497488	0.480856	2.04622	0.99971	1.05463	1.01873	1.0043	0.960517	0.736081	0.644478	0.493777	0.567837	2.78079		0.074842	1.5	0.261442		0.0861707	1.5	0.274627
O43505	0.99971	0.975542	0.981795	0.986455	0.66685	0.556271	0.281795	0.0709602	0.117825		0.99971	0.977903	0.965647	0.889133	0.7213	0.561929	0.210703		0.0817033		0.99971	0.8233	0.800378	0.822926	0.638656	0.628204	0.275941	0.0307718	0.015189		0.99971	0.944265	0.899057	0.951398	0.787163	0.585241	0.200086	0.029702	0.119652		52.9513	-0.0903278	0.0364839	0.980429	52.9245	-0.0860415	0.0121717	0.988891	52.308
O43516											0.99971	0.897263	1.14645	0.885359	0.59585	0.565892	0.346677	0.422698	0.303934	0.308744	0.99971	1.28104	1.00484	1.04145	0.889177	0.511874	0.474449	0.43514	0.225336	0.775494	0.99971	0.91073	1.02252	0.891722	0.761917	0.631466	0.483487	0.359791	0.36144	0.61298					52.5447	-0.0789886	0.336768	0.929809	53.2881
O43583	0.99971	0.976801	0.959504	0.966968	0.8914	0.706643	0.711502	0.573588	0.301525	0.609943	0.99971	0.987519	1.0101	0.997989	0.987696	0.881022	0.741878	0.696674	0.34586	0.475128	0.99971	0.995259	0.987706	0.992938	0.92642	0.858919	0.73258	0.606351	0.32678	0.454035	0.99971	1.01879	1.01618	1.03328	0.961638	0.842454	0.717695	0.572475	0.323409	0.385241	62.5513	-0.0444674	0.457449	0.85971	61.7394	-0.055628	0.377539	0.945524	60.5835
O43592	0.99971	1.02459	1.03472	0.919392	0.559442	0.367394	0.26568	0.146959	0.0935568		0.99971	1.00227	1.02848	0.894071	0.555394	0.408241	0.293668	0.172797	0.101392	0.0457258	0.99971	1.03104	1.0189	0.874632	0.563263	0.419344	0.282636	0.181755	0.115959	0.0718471	0.99971	1.02256	0.994211	0.867308	0.517385	0.363022	0.266329	0.131108	0.0797807	0.00913645	51.2062	-0.102189	0.125898	0.987479	51.7223	-0.0814427	0.0713147	0.986177	51.6782
O43598	0.99971	0.935742	0.981349	0.957146	0.944264	0.857037	0.745479	0.615075	0.452667	0.52996	0.99971	1.0087	1.0053	0.968181	0.87744	0.780043	0.588344	0.526555	0.475052	0.359486	0.99971	1.03468	1.04529	1.00685	1.01776	0.896653	0.756904	0.68983	0.46193	0.556197	0.99971	0.97314	0.933948	0.923632	0.928821	0.83199	0.681472	0.594782	0.45106	0.495078	64.5635	-0.0467283	0.461864	0.967623	59.5028	-0.0476287	0.363186	0.990321
O43615	0.99971	1.14387	1.04277	1.09359	1.30857	0.511389	0.51906	0.235018	0.163539	0.0242303	0.99971	1.03041	1.01626	0.949808	0.761898	0.5112	0.291814	0.199195	0.10898	0.0734441	0.99971	1.02211	0.97652	0.946973	1.00072	0.566136	0.320601	0.176694	0.132347	0.0137518	0.99971	0.989325	0.976792	0.907303	0.692074	0.423142	0.271876	0.177489	0.0855341	0.0127291	55.3057	-0.113441	0.0962736	0.876218	53.1951	-0.0901747	0.0783394	0.997493	54.0476
O43617	0.99971	1.03989	0.991174	0.933311	0.79821	0.78087	0.409871	0.236424	0.124379	0.0381167	0.99971	1.06065	0.974321	0.931752	0.850427	0.71532	0.486886	0.298988	0.146445	0.0820777	0.99971	1.04714	0.98572	0.945056	0.840384	0.654571	0.435929	0.272155	0.14173	0.0610134	0.99971	0.988998	0.959046	0.926549	0.793103	0.599664	0.387756	0.21554	0.111759	0.0269207	55.3604	-0.0808228	0	0.986693	55.8406	-0.0707172	0.00990177	0.995931	55.1709
O43633	0.99971	0.963459	0.953962	0.979807	0.886479	0.735282	0.446488	0.222769	0.0792039	0.0514902	0.99971	1.03097	0.984509	1.02834	0.886121	0.723133	0.512535	0.281918	0.147116	0.0315456	0.99971	1.05275	1.01122	1.02735	0.900105	0.76073	0.499658	0.268394	0.142329	0.113709	0.99971	1.00951	0.975085	1.01006	0.918866	0.723832	0.462403	0.203223	0.103296	0.0157159	55.4248	-0.0938065	0.0163243	0.997275	56.0554	-0.0808544	0	0.995567	55.9032
O43639											0.99971	0.946383	0.812583	0.646509	0.434392	0.37991	0.448063	0.262414	0.167112																										49.9988	-0.0535759	0.199231	0.959597
O43660	0.99971	1.09863	0.969028	0.875744	0.813542	0.634426	0.477111	0.282935	0.0591531		0.99971	1.04369	1.01027	0.789013	0.651443	0.501385	0.342608	0.224845	0.059093		0.99971	0.97927	0.881222	0.797559	0.656992	0.573221	0.418895	0.26813	0.0835417	0.0194896	0.99971	0.931669	0.934122	0.825773	0.702693	0.557576	0.413207	0.252965	0.109969	0.0600359	55.035	-0.0697017	0	0.979178	52.8442	-0.0646162	0	0.98454	53.4189
O43665	0.99971	0.939717	1.03238	0.906573	0.690749	0.453598	0.340163	0.1819	0.146139	0.10044	0.99971	1.02593	0.819077	0.926324	0.727041	0.548124	0.362988	0.254071	0.224134		0.99971	0.940715	1.03273	0.913531	0.653648	0.510313	0.29071	0.229564	0.0953485												52.6915	-0.0799496	0.102038	0.991658	53.6444	-0.0620695	0.13247	0.970038	52.8116
O43670	0.99971	1.09951	1.08994	1.07569	1.00123	0.837028	0.78103	0.621907	0.397039	1.04455	0.99971	0.904608	0.836077	0.858144	0.771041	0.682708	0.539643	0.499951	0.402515	0.809413	0.99971	0.929055	0.964708	0.971747	0.866248	0.791238	0.685499	0.560037	0.383387	0.779934	0.99971	0.981581	1.04739	1.04736	0.974173	0.869904	0.796831	0.631684	0.412161	0.688288		-0.062592	0.700685	0.506443		-0.0310828	0.550815	0.659983
O43674	0.99971	1.0105	0.98521	0.963305	0.860022	0.81693	0.47246	0.26289	0.139467		0.99971	0.965254	1.00533	0.916721	0.909818	0.72595	0.513022	0.289178	0.0671003		0.99971	1.09199	1.01634	0.989248	0.92601	0.722766	0.53342	0.316201	0.102672	0.0533025	0.99971	0.992908	0.952528	0.937154	0.843954	0.684643	0.449563	0.277408	0.121765	0.0208371	55.9335	-0.0918712	0.0617401	0.990641	55.9401	-0.0843356	0	0.992735	56.2713
O43676	0.99971	0.976977	1.01432	0.867497	0.908994	0.81516	0.452719	0.320413	0.231273		0.99971	1.1011	1.0737	1.02572	1.07978	0.748513	0.479216	0.583211	0.238419	0.772663	0.99971	0.903665	0.900812	0.949163	0.867033	0.701606	0.491251	0.479203	0.326793	0.527984	0.99971	0.998417	1.09274	1.02291	1.06239	0.767504	0.438184	0.436846	0.323857	0.333995	55.8903	-0.094048	0.200302	0.973108		-0.568189	0.518377	0.7863	56.8272
O43677																					0.99971	1.2246	0.82033	0.95327	0.802302	0.593564	0.496621	0.348878	0.363836	0.286775																			55.279
O43678	0.99971	0.972081	0.867076	0.809767	0.722015	0.59744	0.252552	0.175481	0.106817	0.068441	0.99971	1.02093	0.967971	0.883398	0.764224	0.508662	0.213311	0.0985408	0.0697042		0.99971	1.03381	1.03734	0.964614	0.765078	0.540812	0.244045	0.161663	0.110884	0.01565	0.99971	1.00259	0.898359	0.887692	0.755066	0.498577	0.252137	0.120256	0.105947		53.0324	-0.0651292	0	0.980815	52.7865	-0.0964316	0.0130062	0.996111	53.2047
O43681	0.99971	0.961091	0.9756	0.902177	0.812778	0.706411	0.561149	0.385174	0.139973	0.0106374	0.99971	0.974667	0.973012	0.916164	0.793106	0.680182	0.565041	0.402277	0.132122		0.99971	0.972935	1.0036	0.913648	0.833532	0.709267	0.560814	0.378159	0.123663	0.00782066	0.99971	0.998975	0.998021	0.916415	0.838601	0.697789	0.565249	0.398169	0.152021	0.00965005	56.2824	-0.0649877	0	0.98547	56.3451	-0.0574068	0	0.984031	56.32
O43684	0.99971	1.00334	0.962416	0.93703	0.848752	0.711581	0.451045	0.238858	0.0375046	0.0095289	0.99971	1.0157	0.979062	0.956113	0.882703	0.705055	0.440665	0.236908	0.0500208	0.0288378	0.99971	1.01257	0.958243	0.951075	0.854929	0.718607	0.462893	0.265078	0.0519845	0.362583	0.99971	0.991594	0.942907	0.9416	0.886954	0.699529	0.4571	0.255807	0.0556502	0.210647	55.2555	-0.0879146	0	0.995486	55.2927	-0.0904474	0	0.998675	55.1717
O43707	0.99971	0.964164	0.996286	1.02044	1.03501	0.804367	0.833341	0.521374	0.0573632	0.0100638	0.99971	0.957362	0.979948	1.00492	1.00716	0.93389	0.843663	0.558871	0.0606019	0.00500804	0.99971	0.963541	0.992407	0.974348	1.0106	0.924307	0.787376	0.517592	0.0687205	0.016742	0.99971	1.01981	1.04514	1.04553	1.05586	0.963992	0.842049	0.550382	0.0613319	0.00404989	58.8358	-0.127804	0	0.974951	59.1565	-0.148749	0	0.9933	58.7867
O43708	0.99971	1.06636	0.991646	1.02364	0.913483	0.622516	0.508567	0.229628	0.231597		0.99971	0.989224	1.01587	0.967882	0.891019	0.759958	0.312843	0.118785	0.0570898		0.99971	1.0568	0.979708	0.948494	0.917388	0.803698	0.28767	0.0923509	0.0922033		0.99971	1.038	1.08758	0.928202	0.868901	0.690047	0.396489	0.131152	0.13769		55.1114	-0.0887349	0.187168	0.978699	54.6799	-0.14011	0.0373283	0.995391	54.6872
O43709	0.99971	0.903104	0.87941	0.722536	0.614315	0.653481	0.230187	0.0934789	0.181796		0.99971	0.998887	0.887378	0.875803	0.845714	0.672382	0.466596	0.323048	0.295744												0.99971	0.720829	0.693129	0.635797	0.59533	0.43683	0.213788	0.0851989	0.114801		52.2192	-0.0555432	0	0.92378	55.7378	-0.0547295	0.156165	0.978262
O43715											0.99971	1.0158	1.2614	0.987007	0.815674	0.672233	0.523993	0.418166	0.339197												0.99971	1.00972	1.10814	1.08958	0.633748	0.519343	0.518507	0.316832	0.23772	0.254066					55.9855	-0.0690341	0.342007	0.902222
O43719	0.99971	0.912875	0.69403	0.412924	0.27079	0.268836	0.177178	0.0997185	0.0433521	0.00980386	0.99971	1.01933	0.805701	0.498208	0.373907	0.298552	0.210916	0.114888	0.0799498	0.108863	0.99971	1.05753	0.83301	0.465365	0.291456	0.265835	0.207028	0.118755	0.0479838	0.0125212	0.99971	0.927808	0.692902	0.374053	0.254478	0.225261	0.173041	0.0938603	0.0545143	0.0225477	46.6366	-0.0729466	0.0475667	0.982569	47.9572	-0.07857	0.106913	0.982309	47.4176
O43747	0.99971	1.08209	1.07274	0.942553	0.711506	0.614923	0.403511	0.276719	0.196661	0.345058	0.99971	1.01727	1.0627	0.916746	0.731466	0.58578	0.400127	0.269825	0.174914	0.146076	0.99971	0.995071	0.984144	0.885735	0.635131	0.539439	0.384279	0.253205	0.163094	0.243128	0.99971	0.944636	0.957056	0.818767	0.624575	0.484593	0.385276	0.29146	0.180081	0.287831	53.8877	-0.0763827	0.25479	0.965412	54.1132	-0.0697987	0.121252	0.990993	53.0531
O43760																															0.99971	0.944439	0.865486	0.741606	0.666222	0.539332	0.501686	0.376021	0.279497	0.242844
O43765	0.99971	0.947981	0.948974	0.880525	0.563388	0.338448	0.251108	0.173735	0.148598	0.11344	0.99971	0.98803	0.990208	0.908823	0.559098	0.364673	0.257759	0.192083	0.163752	0.12849	0.99971	0.995355	1.02445	0.932507	0.567412	0.338026	0.246623	0.187963	0.133481	0.13404	0.99971	1.01212	0.992939	0.909401	0.563637	0.355405	0.264261	0.195817	0.142979	0.171846	50.977	-0.0940178	0.134931	0.995023	51.071	-0.101256	0.160362	0.994691	50.954
O43768	0.99971	0.85478	0.823893	0.800598	0.76583	0.920107	0.52774	0.464025	0.466713	2.48019	0.99971	0.934541	1.01905	0.886253	0.847614	0.856337	0.753595	0.684108	0.638142	4.23416	0.99971	1.04343	1.10721	1.0524	0.964896	0.858928	0.623055	0.514751	0.393711	1.80144	0.99971	0.970847	0.913469	0.952088	0.862423	0.732128	0.622876	0.593595	0.510497	2.41475		0.0792624	1.5	0.257447		0.131423	1.5	0.229402
O43772											0.99971	1.03644	0.890218	0.957884	0.759818	0.644608	0.402505	0.394072	0.216921																										55.1666	-0.0572212	0.138111	0.973936
O43776	0.99971	1.03223	0.983261	0.988661	0.898068	0.621299	0.345151	0.121407	0.0437507	0.0358955	0.99971	0.98631	0.999492	1.01287	0.906245	0.659079	0.385438	0.150643	0.0437957	0.0389959	0.99971	1.01341	1.00163	0.999318	0.880711	0.646534	0.360135	0.116636	0.0582311	0.00480213	0.99971	1.07152	0.996191	1.00955	0.927621	0.680882	0.370753	0.137805	0.0512037	0.031121	54.2634	-0.111732	0.0186378	0.99844	54.6783	-0.108571	0.0170274	0.998521	54.4364
O43795	0.99971	1.22192	1.08064	0.960317	0.794878	0.629092	0.295873	0.136883	0.26155	0.383761	0.99971	0.873681	0.925792	0.750418	0.566378	0.385663	0.179152	0.0434767	0.0265572												0.99971	0.881469	1.01921	0.839151	0.636883	0.388052	0.201237	0.0901409	0.125146		53.5458	-0.111529	0.251385	0.923431	50.7117	-0.0770715	0	0.985462
O43808
O43809	0.99971	1.15373	1.12348	1.14418	1.14581	0.982496	0.760613	0.232685	0.0219665	0.00183613	0.99971	0.98178	0.979567	0.962168	0.996844	0.906421	0.655892	0.207655	0.0392911	0.0105878	0.99971	0.918877	0.886629	0.951309	0.915636	0.876842	0.640679	0.217861	0.0138115		0.99971	0.915911	0.992089	1.00293	1.05375	0.938463	0.692229	0.222483	0.0247701	0.00032621	57.4388	-0.199584	0.00333464	0.961063	56.9014	-0.157256	0.0047085	0.997927	56.7868
O43813	0.99971	0.979516	1.00512	0.992017	0.980892	0.842637	0.646072	0.449161	0.122862	0.0520439	0.99971	1.01444	1.00738	0.994887	1.01438	0.887666	0.72132	0.535394	0.131913	0.0198881	0.99971	1.03948	1.03617	1.02413	1.02501	0.867102	0.659078	0.483201	0.16149	0.161248	0.99971	1.01772	0.996625	0.988702	0.98647	0.840393	0.65521	0.465926	0.139264	0.0726627	57.8624	-0.0886512	0	0.995866	58.7218	-0.0999309	0	0.992015	58.1706
O43815	0.99971	0.866313	1.06601	0.929367	0.940232	0.303756			0.0589938		0.99971	0.832167	0.871642	0.906413	0.604465	0.526176	0.28928	0.0942063	0.224149		0.99971	0.70568	0.816199	0.792131	0.930488	0.644386	0.575382	0.229724	0.0725454		0.99971	0.757177	0.694443	0.558668	0.411978	0.344698	0.21877	0.136588	0.188661		52.2208	-0.282471	0.0587437	0.970554	52.3123	-0.0648932	0.069968	0.932771	55.4587
O43818	0.99971	1.11104	1.04265	0.977948	0.903503	0.772768	0.695804	0.57136	0.343794	0.027698	0.99971	0.983537	0.988319	0.890244	0.928013	0.81418	0.738217	0.600244	0.371194		0.99971	0.940397	0.873441	0.854854	0.730934	0.715998	0.61364	0.497431	0.301095	0.0386583	0.99971	0.923592	0.935486	0.859872	0.773823	0.646372	0.575037	0.464455	0.32504	0.0795707	59.1425	-0.0629985	0	0.959381	60.6749	-0.0466194	0	0.979059	57.1596
O43823	0.99971	1.23074	0.79145	0.863866	0.628007	0.386482	0.291544	0.204023	0.24055	0.579116	0.99971	0.877241	0.617629	0.530851	0.368497	0.319103	0.214557	0.0458884	0.0554775	0.114237	0.99971	0.979775	1.09331	0.800662	0.818416	0.651387	0.420277	0.202193	0.122175		0.99971	0.757188	0.832773	0.66312	0.630142	0.319683	0.188783	0.174574	0.0947488	0.18697	51.1666	-0.0929229	0.321208	0.833142	47.4378	-0.0567898	0.0267041	0.975378	54.646
O43837	0.99971	1.08842	1.0945	1.03657	0.87215	0.478913	0.124765	0.0579565	0.0543718		0.99971	0.990549	0.976238	0.915167	0.780637	0.475615	0.128228	0.0430714	0.0307031		0.99971	0.95407	0.934557	0.924958	0.774785	0.491653	0.138695	0.060915	0.0448817		0.99971	0.908319	0.983267	0.949766	0.807878	0.488015	0.130706	0.0596341	0.0441445	0.00822445	52.8202	-0.173505	0.0444245	0.988615	52.5172	-0.124239	0	0.996552	52.5933
O43847	0.99971	1.03009	1.04358	0.956089	0.807715	0.514632	0.329155	0.175067	0.129499	0.0301515	0.99971	1.00801	1.00763	0.939633	0.79315	0.546981	0.351661	0.286089	0.160638		0.99971	1.01965	1.04321	0.9598	0.748033	0.525692	0.300872	0.1919	0.099525	0.0115144	0.99971	1.00295	0.876042	0.922	0.683596	0.507278	0.333341	0.182145	0.17447		53.5354	-0.0913415	0.0574165	0.994081	53.7668	-0.081042	0.156369	0.996683	53.3958
O43852	0.99971	1.07029	1.05539	1.04309	0.983599	0.811002	0.679494	0.592601	0.509846	2.263	0.99971	0.945481	0.958519	0.926567	0.880459	0.748153	0.631967	0.57429	0.514369	2.63745	0.99971	1.02377	1.0077	0.978387	0.883191	0.781349	0.650377	0.577121	0.470944	1.97438	0.99971	0.912328	1.02441	1.02734	0.931741	0.772681	0.644298	0.584216	0.498254	2.10516		0.115406	1.5	0.387255		0.0673763	1.5	0.283139
O43865	0.99971	0.969169	0.945919	0.893108	0.809016	0.656726	0.473919	0.309623	0.191678	0.185561	0.99971	0.964503	0.940611	0.905328	0.770012	0.689284	0.507892	0.376321	0.212838	0.0095992	0.99971	0.989875	1.0036	0.908116	0.803369	0.668924	0.409614	0.327005	0.167114	0.0614485	0.99971	1.00273	0.964101	0.917917	0.798108	0.637523	0.490502	0.308496	0.195587	0.113449	55.3817	-0.0590983	0.0961871	0.996305	55.9146	-0.0574275	0	0.985139	55.2731
O43903											0.99971	1.08022	1.0108	1.1233	1.02344	0.687345	0.482079	0.442668	0.324897																										54.9	-0.135887	0.394941	0.956864
O43924	0.99971	0.944045	0.985498	0.935521	0.816197	0.642974	0.44579	0.304509	0.124462	0.0380912	0.99971	0.982769	0.929047	0.874802	0.844327	0.710163	0.463462	0.327595	0.126901	0.112657	0.99971	0.95502	0.982498	0.958692	0.906204	0.750042	0.537973	0.345821	0.162224	0.0694686	0.99971	1.03396	1.05809	0.992905	0.969062	0.756518	0.578917	0.390925	0.133505	0.0308489	55.1858	-0.0684994	0	0.996359	55.7156	-0.0631107	0	0.991173	56.603
O43929	0.99971	0.940095	0.876823	0.848746	0.647913	0.558967	0.373362	0.313625	0.156641		0.99971	1.22188	0.937038	0.946426	0.685881	0.532189	0.37801	0.359121	0.309197	1.04353	0.99971	1.17677	0.941202	0.760235	0.570875	0.394663	0.296534	0.161857	0.0964497		0.99971	1.13292	1.03373	0.834612	0.711535	0.561813	0.445434	0.271601	0.219003	0.221672	53.6694	-0.0492328	0	0.99144		-0.115302	0.521802	0.573692	51.2644
O60216	0.99971	1.17722	1.08215	1.03749	0.887642	0.589926	0.420706	0.203808	0.149217	0.29635	0.99971	0.947084	1.00208	0.98278	0.904046	0.585597	0.393707	0.184814	0.0865921	0.240196	0.99971	1.07105	0.977776	0.998695	0.911369	0.551745	0.376817	0.185133	0.082168	0.157039	0.99971	0.931275	0.909364	0.94723	0.836559	0.540054	0.335863	0.13101	0.111207	0.0839175	54.1576	-0.108425	0.213362	0.956968	54.1327	-0.107976	0.155682	0.983284	54.0019
O60220	0.99971	0.991686	1.02375	1.06016	0.942406	0.84495	0.621377	0.508968	0.345447	1.09686	0.99971	0.979395	0.912849	0.9239	0.928042	0.810273	0.641579	0.525834	0.360344	1.09289	0.99971	0.946682	0.961485	0.897815	0.770082	0.695932	0.527667	0.401578	0.281743	0.493528	0.99971	0.994389	0.987077	0.948658	0.838213	0.724671	0.632188	0.434183	0.353533	0.662127		-0.420381	0.643164	0.473741		-0.0665684	0.653559	0.366554	56.5846
O60231	0.99971	1.08511	0.992575	0.88341	0.630461	0.411176	0.226695	0.110929	0.0335443		0.99971	0.90839	0.949976	0.753967	0.592864	0.361649	0.208922	0.0575037	0.105166		0.99971	0.976375	0.839383	0.763619	0.540012	0.355291	0.20813	0.12481	0.0887209		0.99971	0.973463	0.835372	0.702181	0.528562	0.3629	0.20559	0.144869	0.0808833		51.8583	-0.0897385	0.0153012	0.991729	50.9238	-0.0760595	0.0130888	0.988847	50.5893
O60232	0.99971	1.06556	1.03204	1.08151	1.0172	0.828424	0.710104	0.568775	0.333335	1.00753											0.99971	0.915666	0.864912	1.11916	0.616137	0.648201	0.648251	0.424138	0.401953		0.99971	1.00526	1.0607	1.14005	0.859584	0.964705	0.78543	0.535089	0.356537	0.702492		-0.086056	0.646525	0.564217					57.7475
O60234	0.99971	0.912789	0.93823	0.819774	0.588336	0.384394	0.250145	0.164462	0.106548	0.07432	0.99971	1.00308	0.972805	0.876555	0.623948	0.408886	0.269814	0.186856	0.135377	0.037946	0.99971	0.988636	1.00442	0.882233	0.61815	0.391849	0.250608	0.189728	0.11258	0.0648481	0.99971	1.037	0.964874	0.854775	0.597401	0.387624	0.229295	0.18098	0.128877	0.0948817	51.3683	-0.0726461	0.0569955	0.99581	51.9385	-0.0787703	0.0687504	0.995468	51.7082
O60244																															0.99971	0.813685	0.783421	0.723867	0.53509	0.336583	0.250665
O60256	0.99971	1.00753	0.994631	0.963231	0.918384	0.71651	0.629265	0.449853	0.0867186	0.00278792	0.99971	1.01601	0.982938	1.00702	0.912742	0.796191	0.659177	0.490244	0.184112		0.99971	1.05828	1.00258	0.981616	0.947049	0.800965	0.637685	0.461992	0.128932	0.00231359	0.99971	1.06962	0.991241	0.991099	0.952528	0.822483	0.681759	0.498668	0.135411		57.1597	-0.0781703	0	0.980062	58.1917	-0.0697754	0	0.990164	57.6997
O60264	0.99971	1.10065	1.05283	0.794607	0.562549	0.391913	0.245902	0.0924359	0.0541327	0.00571658	0.99971	1.00288	0.946509	0.707638	0.504649	0.374728	0.247207	0.0693313	0.0571733		0.99971	1.00098	0.91572	0.701166	0.503487	0.412345	0.267834	0.0970129	0.0679872	0.0120928	0.99971	0.910236	0.964681	0.735075	0.57021	0.405044	0.282628	0.108212	0.0766916	0.0297174	51.3639	-0.0838535	0.0109161	0.981324	50.5711	-0.0718206	0	0.989546	50.7281
O60271	0.99971	0.924394	0.939647	0.953121	0.582275	0.308941	0.251812	0.174937	0.115043	0.0487845	0.99971	0.958606	0.940688	0.869696	0.581059	0.370065	0.235717	0.193723	0.12167		0.99971	0.972648	1.00276	0.988764	0.650571	0.346896	0.243029	0.175726	0.1414	0.0387955	0.99971	0.936725	0.998061	1.02652	0.702168	0.54428	0.503532	0.277836	0.0771696	0.126153	51.132	-0.105913	0.109532	0.983029	51.2012	-0.0874594	0.126249	0.996417	51.6084
O60287											0.99971	1.54609	1.13008	1.30823	0.883945	0.678856	0.512967		0.263973		0.99971	0.891471	0.988492	0.746427	0.693004	0.426679	0.267067	0.142792	0.0979039																55.4849	-0.095215	0.272784	0.659848	52.0233
O60306	0.99971	0.98319	0.824866	0.673475	0.607242	0.445878	0.373895	0.246753	0.180611		0.99971	0.993454	0.87134	0.726266	0.630133	0.52531	0.403583	0.214881	0.151294		0.99971	0.974102	0.773787	0.721663	0.619421	0.469552	0.356073	0.174776	0.112069	0.0572247	0.99971	0.952867	0.815716	0.669497	0.616022	0.488714	0.345317	0.210635	0.188583		51.8476	-0.0470047	0.0596969	0.988509	52.7957	-0.0493048	0	0.987461	51.7354
O60313	0.99971	1.10537	1.12265	0.957106	0.855696	0.491157	0.383335	0.204002	0.105118		0.99971	1.00221	0.987408	0.921449	0.668449	0.455305	0.317462	0.248235	0.128802		0.99971	0.957715	0.924892	0.845123	0.692135	0.435737	0.270203	0.163108	0.078886		0.99971	0.939714	0.956617	0.952022	0.73065	0.456963	0.286227	0.210006	0.155981		53.6595	-0.096458	0.114367	0.968624	52.5254	-0.08031	0.140333	0.994299	52.3274
O60341	0.99971	1.04243	0.958909	0.813885	0.559884	0.367652	0.259534	0.181874	0.0844286	0.0664232	0.99971	0.957546	0.902226	0.727522	0.578364	0.456371	0.268288	0.156854	0.187368	0.191034	0.99971	0.915239	0.905854	0.759712	0.540213	0.408893	0.278185	0.123589	0.103483	0.00602482	0.99971	0.950534	0.927063	0.735461	0.509758	0.371694	0.249093	0.105374	0.0934176	0.0168539	51.1942	-0.0782818	0.0711313	0.994251	51.1872	-0.063043	0.132844	0.990409	51.1158
O60343	0.99971	1.02609	1.05885	0.951234	0.699797	0.386897	0.285039	0.0915744	0.0784215		0.99971	0.863481	1.00044	1.06693	0.652422	0.147775	0.225916		0.1207		0.99971	1.26091	1.217	1.01236	0.794516	0.497385	0.254067	0.236396	0.046467		0.99971	1.00607	0.854693	0.877341	0.649087	0.198793	0.267227	0.14635	0.0487949		52.1411	-0.105194	0.0754837	0.988883	50.1479	-1.04266	0.164797	0.975242	53.0613
O60447																					0.99971	0.903868	0.956353	0.923127	0.748419	0.673011	0.517721	0.24337	0.0656983																				55.1007
O60488	0.99971	1.05494	0.959246	0.768606	0.487587	0.332953	0.217275	0.103853	0.0708333		0.99971	0.717705	0.923022	0.545934	0.48481	0.408122	0.276279	0.161028	0.224914		0.99971	0.891718	0.809476	0.847864	0.676996	0.532189	0.325653	0.336697	0.203389												50.3181	-0.0872098	0.0705323	0.991736	49.6162	-0.0471699	0.0837233	0.908391	53.5043
O60493	0.99971	0.935519	0.876416	0.772338	0.675447	0.618507	0.434342	0.211839	0.0642861	0.166045	0.99971	0.93278	0.758078	0.63522	0.466482	0.454209	0.269321	0.153965	0.121707		0.99971	0.940803	0.884269	0.786642	0.692048	0.601678	0.394689	0.246046	0.0879759		0.99971	1.02614	0.816342	0.659543	0.622788	0.477896	0.329317	0.180081	0.112029		53.5939	-0.0515051	0	0.968448	50.0919	-0.0498026	0	0.983695	53.5712
O60499																					0.99971	1.16326	0.975251	1.04714	0.360872	0.85503	0.564331	0.11757	0.0928671		0.99971	1.21797	0.911769	1.04515	0.750009	0.714544	0.426034		0.221559										54.7158
O60502	0.99971	1.00586	1.16954	0.861373	1.15082	0.691897	0.660689	0.291788	0.168973																						0.99971	1.24952	0.805077	1.22913	0.882825	0.620155	0.386662	0.441031	0.128327		56.8726	-0.0949465	0.086681	0.891533
O60506	0.99971	1.01464	1.02228	0.966879	0.717675	0.33944	0.174751	0.0627575	0.053565	0.00278443	0.99971	0.978066	0.926939	0.872343	0.68361	0.344162	0.16129	0.0484256	0.0795964		0.99971	0.994844	0.993338	0.90656	0.673638	0.410079	0.20149	0.0852818	0.0580158	0.0103599	0.99971	1.04517	1.00922	0.880625	0.720647	0.399889	0.182164	0.0579796	0.0546443	0.00542821	51.8081	-0.128209	0.0329381	0.997325	51.4895	-0.105656	0.0306798	0.995261	51.9789
O60508	0.99971	0.820928	1.10365	0.627454	0.766841	0.780601	0.290342	0.187417	0.21189												0.99971	0.816383	0.859792	0.767806	0.582728	0.766711	0.461661	0.130442	0.226361	0.566092											54.181	-0.056078	0	0.808598					54.263
O60547	0.99971	0.951882	0.98351	0.919289	0.861735	0.822828	0.638795	0.444233	0.137646	0.00405537	0.99971	1.00015	1.0476	0.966331	0.955158	0.836657	0.744721	0.474494	0.111332		0.99971	0.999218	0.979994	0.879344	0.829173	0.743644	0.64169	0.419689	0.100319	0.0217871	0.99971	0.969384	0.969399	0.895373	0.835745	0.724842	0.636273	0.409904	0.119162	0.0233828	57.5646	-0.0788093	0	0.981928	58.3659	-0.0951649	0	0.983598	56.9693
O60563	0.99971	1.14908	0.928541	0.891274	0.396645	0.295912	0.179929		0.0646432		0.99971	1.1103	0.917544	0.728084	0.457454	0.22728	0.124644		0.0649175																						49.6942	-0.137469	0.132229	0.964649	49.4679	-0.103567	0.0607952	0.986925
O60573	0.99971	1.13857	0.887948	0.829812	0.829219	0.734744	0.459874	0.191886	0.0473323		0.99971	0.898525	0.914931	0.681909	0.423684	0.310555	0.11577	0.0371849			0.99971	0.876066	0.996174	0.648103	0.477668	0.56852	0.287756	0.150076	0.0400429		0.99971	0.874192	0.992017	0.780981	0.581513	0.530012	0.340474	0.284533	0.0469067	0.0439147	55.1035	-0.0822469	0	0.948311	49.3829	-0.0810369	0	0.988724	51.2741
O60610	0.99971	0.971961	0.979741	0.722981	0.308171	0.255271	0.164547	0.0705059	0.0513092	0.0124675	0.99971	0.996457	0.979453	0.711177	0.288684	0.234183	0.148513	0.050136	0.0414684	0.00736495	0.99971	0.984443	0.978121	0.721458	0.299557	0.251741	0.167695	0.0732466	0.0580802	0.0289726	0.99971	0.985803	0.975436	0.709441	0.298862	0.246276	0.162477	0.0648152	0.048062	0.0201237	48.8769	-0.114527	0.065735	0.986337	48.6803	-0.123757	0.0589971	0.987872	48.7667
O60613	0.99971	0.951402	0.950096	0.899847	0.821921	0.555445	0.258357	0.231951	0.119665	0.0677356	0.99971	0.992524	1.05844	0.913133	0.92668	0.680623	0.414527	0.262957	0.142365	0.0406612	0.99971	1.07321	1.03579	0.910135	0.912952	0.661162	0.32525	0.24269	0.104918	0.0173212	0.99971	1.10414	0.985978	0.936922	0.891608	0.614794	0.435793	0.250656	0.166654		53.5038	-0.0873424	0.0714911	0.991042	55.2534	-0.0860638	0.0410007	0.991416	54.622
O60664	0.99971	0.945001	0.957232	0.925691	0.89937	0.757477	0.5451	0.382332	0.256718	0.69634	0.99971	0.99433	1.01882	0.980978	0.953956	0.811557	0.650711	0.500103	0.351225	1.04632	0.99971	1.01445	1.05649	1.00333	0.963181	0.802016	0.568165	0.419938	0.287916	0.534136	0.99971	0.995421	0.991175	0.97236	0.914188	0.73204	0.508172	0.369235	0.256725	0.42451	56.99	-0.0841973	0.444192	0.809397		-0.0882503	0.632656	0.506441	56.8722
O60669																					0.99971	0.824297	0.994078	1.01014	0.676155	0.631759	0.460249	0.448332	0.149275	0.877596																			58.6743
O60678	0.99971	1.19119	1.04304	1.40782	1.18845	0.352201	0.199349	0.173286	0.230909																						0.99971	0.984631	0.699269	0.902976	0.606091	0.329733	0.296452	0.20107	0.105121		52.8	-0.947583	0.201181	0.880908
O60701	0.99971	1.04454	1.20945	0.913369	0.90215	0.677651	0.575027	0.212031	0.102083		0.99971	0.948563	0.995071	0.947222	0.889361	0.719051	0.62727	0.28017	0.168125		0.99971	1.03981	1.04689	0.952781	0.927841	0.754418	0.612342	0.319324	0.142575		0.99971	1.1377	1.03099	0.966364	0.929279	0.778556	0.662713	0.306813	0.0851966		55.8443	-0.0858427	0	0.942824	56.6204	-0.073169	0	0.981639	56.8506
O60711	0.99971	1.26765	0.974521	0.890539	0.673604	0.511322	0.351269	0.203614	0.171619	0.116229	0.99971	1.30624	0.90532	0.867735	0.708368	0.474552	0.368879	0.243942	0.18055	0.120192	0.99971	1.23714	0.976893	0.951364	0.677601	0.501224	0.390123	0.203487	0.150849	0.0595913	0.99971	1.00127	0.88344	0.779868	0.64074	0.405548	0.320173	0.183551	0.173831		52.9767	-0.0753043	0.116851	0.94614	53.0288	-0.0706807	0.124934	0.926322	53.3519
O60749	0.99971	0.956875	0.970228	0.907284	0.746404	0.532783	0.271573	0.156692	0.0986952	0.116276	0.99971	1.04005	0.992595	0.920082	0.774721	0.525958	0.269363	0.153926	0.144422	0.205103	0.99971	0.990254	0.98644	0.892869	0.743807	0.488868	0.250762	0.149652	0.125315	0.173247	0.99971	1.04163	1.0368	0.927752	0.719009	0.476274	0.265097	0.175813	0.128483	0.0799216	53.0237	-0.0876213	0.0765501	0.996786	52.9519	-0.101349	0.148662	0.993596	52.5951
O60762	0.99971	1.32252	1.25824	1.12358	0.872513	0.621378	0.380487	0.160414	0.042781		0.99971	1.07536	0.993493	0.838208	0.681849	0.525953	0.30468	0.0785533	0.0168248		0.99971	1.0247	0.889632	0.88497	0.668013	0.520489	0.335269	0.143047	0.0573886	0.0199949	0.99971	0.804231	0.957324	0.860229	0.663125	0.517404	0.309191	0.117828	0.0479873		54.4863	-0.110855	0.029822	0.890759	52.6997	-0.0822003	0	0.984387	52.8636
O60763	0.99971	0.976477	0.982089	0.897875	0.592334	0.354577	0.222973	0.112546	0.0585199		0.99971	0.995135	1.00281	0.928725	0.573153	0.381238	0.217852	0.109103	0.0805988	0.0118889	0.99971	1.01452	1.01916	0.925866	0.619191	0.382716	0.261673	0.145121	0.095017	0.0029843	0.99971	1.01643	1.01187	0.926079	0.607276	0.391035	0.277255	0.133424	0.0804938	0.00468679	51.3231	-0.0962507	0.0606076	0.996396	51.4757	-0.0956535	0.0430266	0.992241	51.8562
O60784	0.99971	0.977815	0.925234	0.770592	0.745352	0.442152	0.48081	0.259936	0.2162	0.18459	0.99971	0.967842	0.866365	0.907682	0.655239	0.61277	0.418674	0.298572	0.179038	0.0994358	0.99971	1.05872	0.932844	0.902115	0.681308	0.521371	0.361817	0.267661	0.167631	0.365831	0.99971	0.969398	0.951731	0.957586	0.669251	0.555421	0.407348	0.12903	0.101777		53.5656	-0.0509649	0.111666	0.975355	54.3297	-0.0512673	0	0.986129	52.8378
O60825											0.99971	1.17285	0.907938	1.15895	0.822912	0.542282	0.456536	0.51133	0.219271		0.99971	1.0921	1.12607	1.04069	1.13861	0.703681	0.483251	0.331624	0.122029																53.7425	-0.108756	0.375737	0.87461	55.8277
O60826																															0.99971	1.11433	0.719636	0.922817	0.652336	0.390278	0.180485	0.179552	0.0349535	0.420382
O60828	0.99971	1.0442	1.00496	0.937566	0.913091	0.836563	0.659087	0.47288	0.481488	1.38196	0.99971	1.03174	0.958283	1.00958	0.878474	0.763416	0.601622	0.522489	0.412921	1.04962	0.99971	0.963048	0.912867	0.942107	0.828157	0.69417	0.561673	0.485137	0.374182	1.13025	0.99971	0.958569	1.03232	0.988752	1.01411	0.809024	0.706391	0.477607	0.458592	1.22668		-0.0474436	0.756436	0.178844		-0.0665788	0.650519	0.510281
O60830	0.99971	1.1414	1.04012	1.05624	0.932437	0.544426	0.731581	0.529401	0.303119	0.477973	0.99971	0.820269	1.07168	0.976754	0.859961	0.700503	0.625843	0.303956	0.200262	1.06639	0.99971	1.03607	1.00541	0.930335	0.859363	0.729167	0.607786	0.500314	0.288288	0.318777	0.99971	1.15927	1.04141	1.08879	1.11625	0.822507	0.724154	0.508435	0.273364	0.442956	58.451	-0.0563611	0.416974	0.854374		-0.0747328	0.542743	0.420272	58.1553
O60831	0.99971	1.46691	1.10993	1.17586	1.04588	0.674254	0.605851	0.352198	0.204558	0.216778	0.99971	1.17464	0.939094	1.11705	0.955437	0.635298	0.516692	0.306478	0.21183		0.99971	1.20318	0.912166	1.01427	1.0022	0.678781	0.597358	0.26679	0.152082	0.146436	0.99971	1.13096	0.971476	0.897977	0.788357	0.58313	0.240017	0.142576	0.170068		56.5512	-0.0893719	0.195038	0.829006	55.482	-0.0903154	0.205683	0.936346	56.2218
O60832	0.99971	1.18937	1.07691	1.10292	0.960771	0.785221	0.665678	0.482804	0.345384	0.0687413	0.99971	1.02618	0.974191	0.944177	0.851023	0.645726	0.493819	0.364856	0.180864		0.99971	0.956033	0.991019	0.875768	0.790133	0.681247	0.544212	0.350351	0.108782	0.101088	0.99971	0.923264	1.01553	0.927886	0.830102	0.690767	0.549535	0.408095	0.163346	0.212737	58.8137	-0.0661985	0	0.940685	55.9143	-0.0618715	0.0447932	0.995324	55.867
O60841	0.99971	1.13565	1.13648	1.02762	0.777162	0.529287	0.348715	0.203946	0.134102	0.0447012	0.99971	0.973176	0.965509	0.869429	0.657643	0.440876	0.259355	0.131497	0.0996959		0.99971	0.928757	0.870019	0.885915	0.68361	0.512209	0.333933	0.18922	0.138544	0.00280811	0.99971	0.898613	0.979709	0.940257	0.754964	0.536858	0.341815	0.190334	0.149402	0.00604413	53.6688	-0.0933989	0.0811925	0.96849	52.1183	-0.0809797	0.0485884	0.999012	53.0045
O60869	0.99971	0.969091	0.907208	0.949523	0.898812	1.01243	0.706109	0.606828	0.550838	2.55637	0.99971	0.985776	0.99419	0.993773	0.970748	0.900186	0.780953	0.730992	0.623846	3.23631	0.99971	1.02574	1.03179	1.04397	0.918824	0.852026	0.788049	0.679968	0.610961	2.31322	0.99971	1.00805	1.02757	1.07041	0.994495	0.879805	0.7767	0.657144	0.636553	2.58091		0.103584	1.5	0.367357		0.0899105	1.5	0.289909
O60880	0.99971	0.891411	0.881031	0.806066	0.544476	0.346778	0.214352	0.123668	0.0598339	0.0110051	0.99971	0.999724	1.02932	0.850656	0.589031	0.376209	0.232281	0.088604	0.0611755		0.99971	1.03351	1.12038	0.926531	0.565329	0.397849	0.26162	0.112131	0.0404291		0.99971	0.986399	0.952384	0.815428	0.550071	0.322689	0.198009	0.0879548	0.0611627		50.7877	-0.0712229	0	0.993166	51.3805	-0.0907917	0.0422955	0.993624	51.5964
O60884	0.99971	1.07843	1.05747	0.955887	0.804664	0.69389	0.380564	0.15017	0.090738	0.27869	0.99971	1.03673	0.973507	0.977846	0.799683	0.626457	0.352775	0.0562492	0.0256733		0.99971	1.02869	0.926112	0.962496	0.763167	0.588164	0.346135	0.0964309	0.0538705	0.0273644	0.99971	0.948841	0.972905	0.932002	0.809682	0.581891	0.358022	0.100029	0.0731927	0.154522	54.3775	-0.101701	0.151071	0.965509	53.9811	-0.104962	0	0.990087	53.7038
O60885	0.99971	1.01699	0.945399	0.733769	0.517325	0.412694	0.272731	0.144947	0.0985129		0.99971	0.927324	0.863161	0.649878	0.460968	0.32809	0.237736	0.117132	0.0683052	0.0702305	0.99971	1.36929	0.977256	1.18346	0.475055	0.34422	0.431803	0.14324	0.0614277	0.11131	0.99971	0.925521	0.927316	0.831376	0.709341	0.488658	0.370031	0.288776	0.193864		50.9353	-0.0688536	0.0612801	0.990581	49.6516	-0.064428	0.0275746	0.996886	49.9716
O60888	0.99971	0.934855	0.972524	0.927562	0.857503	0.703979	0.603355	0.494859	0.391441	1.22546	0.99971	0.965356	0.933989	0.927625	0.851497	0.745993	0.617422	0.519146	0.436576	1.68773	0.99971	1.03963	1.00932	0.974436	0.892332	0.694555	0.593655	0.453751	0.331127	0.792564	0.99971	0.940174	0.911723	0.880961	0.803712	0.660992	0.483337	0.37049	0.327672	0.65774		-0.0617385	0.678539	0.278155		-0.0341025	0.805153	0.0472382
O60925	0.99971	0.978216	0.924466	0.940313	0.888478	0.670125	0.63766	0.451621	0.180767	0.34415	0.99971	0.979176	0.99396	0.973676	0.941236	0.830612	0.655327	0.496178	0.243396	0.254175	0.99971	1.00705	0.971881	0.981408	0.900023	0.801112	0.656865	0.464957	0.222473	0.50983	0.99971	1.09434	1.04772	1.09765	0.985599	0.912768	0.716323	0.514301	0.24688	0.667266	57.3806	-0.0537281	0.198777	0.95015	58.4084	-0.0673937	0.173295	0.993634	58.1129
O75027											0.99971	1.06796	0.923909	0.969969	0.69444	0.420811	0.252775	0.13883	0.140387		0.99971	1.31815	1.28283	1.05774	0.953417	0.642461	0.308267	0.191486	0.117552		0.99971	0.832105	0.93248	0.740828	0.782541	0.562173	0.223378								52.1243	-0.104318	0.123668	0.989636	54.1366
O75083	0.99971	0.940855	0.983567	0.906806	0.740036	0.43095	0.0654978	0.0107478	0.0119346	0.00195235	0.99971	0.976041	0.996983	0.934014	0.774331	0.446632	0.0731442	0.00752705	0.0139218	0.000609087	0.99971	0.955225	0.9861	0.904979	0.756946	0.454654	0.0712969	0.0109576	0.00841434	0.00401042	0.99971	0.975337	0.977949	0.906884	0.7384	0.442192	0.0698899	0.00873792	0.0105556	0.00303877	52.0429	-0.132718	0	0.993015	52.294	-0.143109	0	0.996201	52.2194
O75122	0.99971	0.940251	0.948744	0.817532	0.569835	0.520828	0.343318	0.259605	0.120257	0.171636											0.99971	0.909687	0.891052	0.812889	0.533602	0.387061	0.236579	0.16988	0.151884												52.4905	-0.0573319	0.0936216	0.986402					50.8896
O75131	0.99971	0.935706	0.925003	0.943269	0.607802	0.321907	0.216493	0.120938	0.0503129		0.99971	1.03704	1.03727	0.969355	0.678277	0.426997	0.236707	0.0937947	0.0384463		0.99971	1.04994	1.00351	0.9134	0.710878	0.45703	0.300458	0.099868	0.0418378	0.0166574	0.99971	1.09778	0.982391	0.928649	0.690882	0.377479	0.251597	0.136451	0.0303623		51.2691	-0.105266	0.0709808	0.988725	52.2496	-0.102923	0.0315834	0.992551	52.7026
O75144											0.99971	0.905453	0.912691	0.783006	0.532066	0.218829	0.10484				0.99971	0.905276	0.898889	0.785666	0.547955	0.209032	0.129215				0.99971	0.942615	0.921992	0.859113	0.645198	0.230327	0.110331								50.0121	-0.0989217	0	0.988271	50.0755
O75145	0.99971	1.01432	1.00762	0.876549	0.685336	0.484378	0.301541	0.211146	0.0827817		0.99971	1.06043	0.888931	0.737415	0.455416	0.306672	0.206893	0.140773	0.134205		0.99971	1.20622	0.969707	0.678866	0.654729	0.380622	0.288853	0.13938	0.195229		0.99971	1.07047	1.13551	0.911941	0.521258	0.34463	0.233247	0.125742	0.11175	0.436141	52.7992	-0.0752836	0.0483524	0.995774	49.6805	-0.0882286	0.12651	0.992851	51.2045
O75150	0.99971	1.15686	0.98994	0.645177	0.921481	0.420712	0.404687	0.408762	0.0820167		0.99971	1.11061	0.923849	0.590361	1.07958	0.391852	0.381518	0.452392	0.0789483	0.0964172	0.99971	1.10447	0.950533	0.561217	0.960293	0.393648	0.365962	0.421112	0.110397		0.99971	1.17319	1.06238	0.874676	0.677167	0.557015	0.487046	0.228147	0.127711		54.1674	-0.0553038	0	0.846869	54.4587	-0.0544142	0	0.79856	53.8403
O75152	0.99971	1.05783	0.807721	0.564432	0.344223	0.302159	0.239647	0.135156	0.0674263		0.99971	0.957215	0.844786	0.598606	0.447591	0.295828	0.246002	0.0923366	0.0255755	0.0558692	0.99971	0.932395	0.813637	0.542868	0.385633	0.330193	0.191792	0.149689	0.0676895	0.213127	0.99971	0.801452	0.666164	0.404216	0.241531	0.248884	0.19533	0.0952918	0.0214202	0.0761636	48.1644	-0.0831119	0.124347	0.976263	49.2538	-0.0654534	0.0066158	0.991682	48.1793
O75153	0.99971	1.07988	1.00595	0.859985	0.527179	0.28497	0.207833	0.121739	0.0357221	0.101029											0.99971	1.27012	1.20833	1.14759	0.71086	0.567766	0.418505	0.187866	0.10294		0.99971	1.19135	0.88808	0.967389	0.669921	0.53116	0.447664	0.20538	0.0121702	0.159214	50.5202	-0.110568	0.0891729	0.990126					54.002
O75155	0.99971	0.65529	0.866624	0.474497	0.47303	0.435446	0.317744	0.232293	0.0361228		0.99971	0.98583	0.978986	0.830908	0.690008	0.597684	0.482204	0.315534	0.156454		0.99971	1.22696	1.07956	0.663687	0.432279	0.469233	0.285273	0.0537013	0.0817903		0.99971	1.16226	1.12034	1.05429	0.806975	0.741483	0.444391	0.133681	0.216042	0.183501	49.1096	-0.0419106	0	0.875843	54.7051	-0.0512859	0	0.988977	50.5601
O75165	0.99971		1.10468		1.76921						0.99971	1.12073	0.903623	0.861882	0.635072	0.456699	0.459436	0.289511	0.10223		0.99971	1.21159	0.950394	1.04789	0.632471	0.679458	0.606307	0.458752	0.336698													0.579737	1.5	0.791896	53.4347	-0.0557874	0.010036	0.955473	57.0278
O75170	0.99971	1.12488	1.01039	0.98086	0.852744	0.611733	0.383916	0.170549	0.198487	0.179856	0.99971	0.885993	0.790674	0.844687	0.803693	0.694988	0.229694	0.100026	0.0529663		0.99971	1.40799	1.37655	1.48968	0.991604	0.72489	0.7118	0.340057	0.23297	0.625612	0.99971	1.0904	1.05901	1.09242	0.949456	0.684776	0.42682	0.25336	0.161537	0.0727506	54.1393	-0.100527	0.162715	0.984426	53.7416	-0.0959911	0	0.920035	57.4381
O75175	0.99971	1.01874	0.991015	0.98942	0.69945	0.554613	0.259964	0.198199	0.185619		0.99971	1.02219	0.949094	0.948705	0.756159	0.554897	0.357148	0.29821	0.115697		0.99971	1.04658	1.08438	0.936866	0.833223	0.573091	0.338871	0.17681	0.128138		0.99971	0.86355	0.835669	0.830241	0.700738	0.518965	0.352586	0.26105	0.167432	0.11642	52.9372	-0.093853	0.153278	0.987885	53.984	-0.070297	0.0710666	0.99159	53.8233
O75179	0.99971	2.08624	1.6688	0.989127	0.821743	0.757627	0.251053		0.532578		0.99971	0.896038	1.10599	0.241758							0.99971	0.824713	0.593026	0.27227					0.0145068		0.99971	0.752019	0.636738						0.123982		53.4143	-0.716066	0.391815	0.31937	46.7851	-1.33598	0	0.95144	44.6873
O75190																															0.99971	0.814371	0.922646	0.880321	0.836485	0.620038	0.390898	0.164081	0.0823477
O75208
O75223	0.99971	0.931401	0.987482	0.974055	0.946551	0.831178	0.693696	0.324633	0.0609605		0.99971	0.999738	1.01618	0.972701	1.04373	0.92715	0.753191	0.378579	0.0889698		0.99971	0.938223	1.04008	0.96863	0.978325	0.898137	0.694927	0.347456	0.0442189		0.99971	0.974362	1.003	0.995657	1.00146	0.890446	0.701369	0.354802	0.0544077		57.3467	-0.109687	0	0.985979	58.0334	-0.130024	0.00532202	0.995647	57.5659
O75251	0.99971	1.06694	1.03583	0.979347	0.875159	0.508424	0.334217	0.0932738	0.00676013		0.99971	0.98395	1.00026	0.957571	0.783963	0.520895	0.260226	0.0485009	0.00798715		0.99971	1.08682	0.963297	0.987572	0.849379	0.614587	0.352683	0.0928896	0.0154929		0.99971	1.01972	0.97893	0.94396	0.855017	0.612008	0.341146	0.073587	0.0175622	0.0165614	53.6376	-0.108897	0	0.989073	53.1041	-0.109214	0	0.997278	54.1218
O75264	0.99971	0.887892	0.631304	0.871098	0.596987	0.220081	0.372984	0.357581	0.21292		0.99971	0.853737	1.03485	0.943403	0.851747	0.915184	0.854083	0.724612	0.751823	3.24793	0.99971	0.995814	1.05356	0.78775	0.685779	0.421254	0.465759	0.270568	0.241983												50.9961	-0.0443977	0.13849	0.829118		0.129359	1.5	0.329629	52.6487
O75306	0.99971	0.961272	1.0423	0.96754	0.793809	0.633743	0.383241	0.274856	0.148376		0.99971	1.28178	1.17439	1.04085	0.894185	0.935845	0.659878	0.441804	0.19376		0.99971	1.05841	1.04654	0.989512	0.786279	0.656783	0.430163	0.245543	0.106502		0.99971	1.01542	0.988487	0.951201	0.793912	0.610394	0.449293	0.242374	0.180477		54.5324	-0.0779736	0.103591	0.992309	58.1296	-0.0899626	0.0742728	0.877486	54.9357
O75312	0.99971	0.952111	0.930575	0.879711	0.734493	0.494223	0.281386	0.178411	0.121318	0.14359	0.99971	1.026	0.963337	0.925895	0.808866	0.557652	0.344575	0.238005	0.184125	0.052305	0.99971	1.02319	1.00588	0.960648	0.79973	0.542146	0.314429	0.199911	0.149054	0.0436189	0.99971	1.00489	0.965691	0.919668	0.75877	0.490342	0.278886	0.171568	0.130335	0.0950371	52.7573	-0.0800845	0.0985266	0.995433	53.9609	-0.0767006	0.0716659	0.994548	53.6132
O75323	0.99971	1.01029	1.03105	0.997639	0.894558	0.785325	0.421123	0.215555	0.0191739		0.99971	0.948609	0.97968	0.930334	0.872966	0.71437	0.44204	0.168752	0.0266005		0.99971	0.967325	0.970988	0.947868	0.887954	0.76365	0.499493	0.224291	0.0362512	0.0121832	0.99971	0.960979	0.959233	0.947594	0.922856	0.770282	0.499831	0.212625	0.0329644		55.4734	-0.110669	0	0.995061	55.1	-0.0995515	0	0.992299	55.7497
O75339																					0.99971	0.861441	0.751278	0.656919	0.221109	0.0828791	0.0457287				0.99971	0.842784	0.964685	0.712869	0.319033	0.0615534													47.4102
O75340	0.99971	0.967644	0.950827	0.883175	0.839061	0.607316	0.259806	0.104904	0.0573835	0.0504116	0.99971	0.997126	1.01793	0.974884	0.910085	0.648221	0.291196	0.168317	0.0908491	0.0540053	0.99971	1.00492	1.01626	0.956572	0.824126	0.622663	0.266118	0.113319	0.0648468	0.0132922	0.99971	1.0468	1.05543	0.984795	0.884225	0.674797	0.275155	0.107142	0.0483093	0.00483133	53.6455	-0.104338	0.0204276	0.992116	54.1789	-0.12211	0.0686097	0.99883	53.8006
O75347	0.99971	0.878962	0.810702	0.824618	0.781305	0.830579	0.684601	0.57777	0.419453	1.80687	0.99971	0.986833	0.978633	0.978238	0.943155	0.936587	0.818899	0.755397	0.51792	2.58142	0.99971	1.06847	1.09861	1.07921	0.93802	0.898868	0.837736	0.682686	0.457321	1.84228	0.99971	1.00309	0.952005	1.00196	0.89925	0.81346	0.709959	0.613387	0.442622	1.69382		0.118943	1.5	0.201041		0.0931296	1.5	0.360288
O75348	0.99971	1.00531	0.93905	0.992513	0.813567	0.588798	0.42697	0.274322	0.191882	0.242604	0.99971	0.957179	0.953845	0.946865	0.828299	0.664706	0.423286	0.297638	0.230822	0.203498	0.99971	1.00691	0.989378	0.986078	0.857182	0.746259	0.487748	0.323654	0.224073	0.407805	0.99971	1.00083	0.979084	1.05035	0.910229	0.78637	0.535334	0.353241	0.175339	0.185035	54.3477	-0.080181	0.201666	0.992267	54.9912	-0.0728691	0.178993	0.996153	55.6565
O75351	0.99971	0.907772	0.857011	0.761804	0.462361	0.236913	0.127127	0.050623	0.0310828	0.00432472	0.99971	0.999144	0.979512	0.834753	0.543062	0.269334	0.169106	0.0677831	0.0565302		0.99971	1.11091	1.01855	0.912944	0.559408	0.275541	0.164246	0.0559009	0.0287796		0.99971	0.9986	0.882803	0.781792	0.490072	0.207388	0.13418	0.032809	0.0225277	0.0122823	49.5779	-0.0861782	0	0.994484	50.4748	-0.106764	0.0520694	0.998723	50.7483
O75352	0.99971	1.04255	0.91837	0.94117	0.856846	0.954279	0.596834	0.476643	0.371721	0.569059	0.99971	1.04194	1.10708	1.00524	1.0042	0.801728	0.813215	0.50153	0.556991	0.632553	0.99971	1.07348	1.06657	1.06073	0.973386	0.895733	0.849045	0.559624	0.43892	0.377311	0.99971	1.00318	0.940156	0.953756	0.966099	0.828165	0.8213	0.60302	0.442757	0.397226	57.6262	-0.144585	0.469344	0.90352		-0.0569958	0.565087	0.891064	60.624
O75367	0.99971	1.06364	1.04771	0.942496	0.792202	0.660519	0.431655	0.170388	0.0462051		0.99971	0.958699	1.07904	0.946798	0.831425	0.647414	0.495734	0.159109	0.0463563		0.99971	0.983611	1.01308	0.925217	0.758618	0.617398	0.430356	0.157093	0.0511325		0.99971	0.909978	1.00721	0.912194	0.75695	0.633021	0.439911	0.168609	0.0448396	0.0375507	54.6504	-0.086278	0	0.987092	54.9539	-0.0880199	0	0.980346	54.2622
O75368	0.99971	0.945885	0.961733	0.960621	0.888995	0.671297	0.443818	0.289164	0.207755	0.527349	0.99971	1.00192	0.972319	0.980249	0.93766	0.758511	0.472878	0.359182	0.225108	0.711501	0.99971	1.0153	1.03865	1.02065	0.938968	0.743962	0.460462	0.304278	0.182014	0.516965	0.99971	1.05953	0.987887	1.02614	0.930234	0.743825	0.469434	0.301469	0.193702	0.55552	54.763	-0.101785	0.339303	0.922173	55.4752	-0.131588	0.430198	0.831203	55.2004
O75369	0.99971	0.936621	0.930084	0.839515	0.564769	0.372236	0.207632	0.0972801	0.0704789	0.022131	0.99971	0.981726	0.978159	0.878564	0.592676	0.402269	0.228393	0.107813	0.0757453	0.04155	0.99971	0.989963	0.993563	0.892647	0.596705	0.405658	0.227149	0.11517	0.0741839	0.0383058	0.99971	1.0082	0.96348	0.87843	0.611711	0.415847	0.246271	0.126932	0.103326	0.0708917	51.1474	-0.0801052	0.0109089	0.996809	51.5759	-0.0864496	0.0370231	0.997287	51.6503
O75376	0.99971	1.57523	1.07267	1.06255	0.916907	0.565096	0.37906	0.36265	0.0578685		0.99971	0.889487	0.769594	0.807208	0.690555	0.389885	0.279022	0.0857605	0.0144452																						54.5448	-0.0946902	0.126136	0.784171	51.5023	-0.0673998	0	0.958176
O75380	0.99971	0.965852	0.973746	0.984152	0.791197	0.542429	0.357586	0.309441	0.299223	0.386028	0.99971	0.974447	0.95759	1.01428	0.905858	0.794065	0.647503	0.592121	0.361337	1.92455	0.99971	0.973398	1.05167	1.08099	0.926031	0.801375	0.665185	0.592497	0.465763	1.82963	0.99971	1.02768	1.14381	1.1156	0.920112	0.788758	0.709663	0.540354	0.471854	1.87714	53.273	-0.102461	0.324937	0.990424		0.10388	1.5	0.277696
O75381	0.99971	0.980206	1.02536	1.28312	0.940071	1.03276	0.511693	0.345328	0.0836733		0.99971	0.966731	0.998399	0.891363	0.798998	0.713139	0.523187	0.383421	0.205281		0.99971	1.23216	0.993408	0.912488	1.13079	0.984512	0.180212	0.299925	0.0479288		0.99971	0.928211	0.893671	0.735125	0.672974	0.542934	0.336053	0.237313	0.0924701		56.5962	-0.151197	0.131212	0.906093	56.4523	-0.054274	0	0.994063	54.4516
O75390	0.99971	0.94588	0.957023	0.921029	0.805534	0.539671	0.253141	0.0532752	0.0302189	0.00227011	0.99971	0.983109	0.980875	0.954198	0.841121	0.586503	0.230954	0.0221463	0.0347991		0.99971	0.98129	0.989963	0.958122	0.854892	0.619309	0.237232	0.0232822	0.0266695		0.99971	1.03108	0.956666	0.94771	0.844338	0.599281	0.237906	0.0221022	0.0269698		53.1998	-0.10738	0	0.99548	53.4798	-0.127791	0	0.996188	53.6903
O75391	0.99971	1.00077	0.997755	0.936072	0.812425	0.697468	0.444867	0.287366	0.141652	0.110545	0.99971	1.11897	0.951733	0.898812	0.539017	0.455131	0.3084	0.27436	0.299148	0.337974	0.99971	0.953898	0.908551	0.777997	0.599498	0.472365	0.378308	0.25665	0.178542	0.161948	0.99971	1.15219	1.05891	1.08006	0.896397	0.785506	0.4477	0.334946	0.145618	0.370859	55.344	-0.0708665	0.0474561	0.997733	50.9527	-0.103559	0.308454	0.974377	52.4138
O75396	0.99971	1.01016	0.984416	0.910602	0.652907	0.32266	0.126488	0.0366768	0.029487	0.0153923	0.99971	0.997107	0.941245	0.909262	0.629926	0.300558	0.104465	0.0190172	0.017209		0.99971	0.979072	0.963196	0.908445	0.715174	0.381519	0.155728	0.0559367	0.0399293	0.0242221	0.99971	1.01302	0.959266	0.894605	0.681246	0.351005	0.12723	0.0541421	0.0358696	0.00677359	51.3409	-0.119669	0.0120841	0.999743	51.1214	-0.120919	0	0.998546	51.8805
O75400	0.99971	1.0582	0.999487	0.828041	0.577796	0.497501	0.37813	0.258697	0.158918	0.0920879	0.99971	0.947638	0.811995	0.64928	0.471234	0.415996	0.311026	0.202643	0.168948	0.345991	0.99971	0.994052	0.882445	0.787008	0.541098	0.452546	0.36813	0.24313	0.146214	0.0270079	0.99971	0.947948	0.964188	0.782361	0.581505	0.476747	0.381327	0.237279	0.16057	0.0309041	52.7499	-0.0609574	0.0799005	0.981252	49.6253	-0.0617176	0.230176	0.96941	52.1224
O75431	0.99971	1.09765	1.03499	0.948539	0.828522	0.732681	0.423838	0.194069	0.152755		0.99971	0.899983	0.984308	0.731835	0.693555	0.749174	0.46417	0.335352	0.0294814		0.99971	1.07544	0.970989	0.844536	0.720494	0.575635	0.383609	0.178265	0.0895887	0.0862055	0.99971	1.3135	1.02004	1.03214	1.03063	0.785233	0.381537	0.211377	0.137414		55.0801	-0.0897725	0.0717124	0.981412	54.8118	-0.0541187	0	0.905225	53.6802
O75436	0.99971	1.02895	1.04464	0.961048	0.898968	0.655193	0.376131	0.182775	0.125651	0.00635791	0.99971	0.971058	1.01113	0.984388	0.864582	0.615775	0.349196	0.178108	0.164999	0.0236879	0.99971	0.993054	1.03234	0.965863	0.907065	0.659144	0.369619	0.224549	0.115981		0.99971	1.00431	1.04548	0.975956	0.851525	0.651179	0.376807	0.19675	0.157384	0.050419	54.6946	-0.0978603	0.0289654	0.995108	54.2764	-0.0967591	0.0636452	0.994179	54.633
O75438											0.99971	1.0418	1.02528	0.897731	0.925346	0.601662	0.503334	0.472896	0.355268		0.99971	0.86764	0.885809	0.844113	0.744848	0.637402	0.498582	0.425745	0.277614	0.199874	0.99971	0.810157	0.732114	1.014	0.722633	0.792689	0.535751	0.480004	0.298475	0.68611					55.6535	-0.0759719	0.392191	0.96812	56.2157
O75439	0.99971	0.992015	1.0239	0.945248	0.80994	0.618081	0.26024	0.123709	0.0999223	0.169616	0.99971	1.0008	0.927544	0.922307	0.825718	0.609433	0.225776	0.104841	0.0870623	0.0423492	0.99971	0.970704	0.951906	0.877106	0.786298	0.62419	0.232251	0.0943134	0.0439882	0.0588501	0.99971	1.00525	1.03495	0.980837	0.843923	0.639034	0.247207	0.076818	0.0731708	0.0399955	53.576	-0.113081	0.106617	0.991016	53.5288	-0.111942	0.036792	0.992049	53.447
O75448
O75449	0.99971	1.12442	1.13688	0.919988	0.672025	0.378536	0.333577	0.0594816			0.99971	1.0275	1.03985	0.946151	0.753012	0.431257	0.324202	0.126529	0.0844842		0.99971	0.874711	0.85225	0.756534	0.590033	0.433597	0.312365	0.153348	0.0218355		0.99971	0.948096	1.06645	0.914633	0.53215	0.40854	0.344555	0.0969913	0.0577465		52.0402	-0.101763	0.0871521	0.947001	52.7444	-0.0963232	0.07297	0.990817	51.3606
O75475	0.99971	1.04549	1.11655	1.0994	0.803496	0.53355	0.352369	0.190714	0.103286		0.99971	0.985463	0.945308	0.911769	0.755502	0.522753	0.343998	0.193626	0.126316	0.0309554	0.99971	0.988713	0.889781	0.960983	0.692506	0.531428	0.330681	0.194993	0.105147	0.00965991	0.99971	0.928541	0.989667	0.95309	0.772388	0.515435	0.343226	0.166092	0.0929125	0.00270524	53.6297	-0.105203	0.117092	0.969249	53.5456	-0.0725218	0.00976746	0.9982	53.3425
O75477	0.99971	1.14614	1.06489	0.944821	0.785284	0.566174	0.338968	0.171703	0.144239		0.99971	1.09336	1.02076	0.668391	0.910799	0.686821	0.340646	0.228234	0.269856		0.99971	1.04947	0.857445	0.884687	0.695106	0.492141	0.299493	0.190247	0.155807	0.0330431	0.99971	1.04947	0.82461	0.927734	0.680069	0.429587	0.357125	0.124842	0.121827		53.6384	-0.0917274	0.105221	0.976113	54.5857	-0.0694288	0.145123	0.881613	52.8733
O75489	0.99971	1.10023	0.913398	0.893512	0.887678	0.715064	0.429153	0.250178	0.137692		0.99971	1.0646	1.07047	0.996119	0.891953	0.704154	0.436841	0.288451	0.124291		0.99971	1.04102	0.920135	0.90006	0.940175	0.698011	0.399325	0.242077	0.144445		0.99971	1.01418	0.953513	0.971641	0.842655	0.626191	0.429795	0.325121	0.15872	0.0645098	55.3396	-0.0798561	0.0348156	0.976507	55.4099	-0.0883312	0.082479	0.988597	55.0199
O75494	0.99971	1.03817	0.990984	0.853875	0.722775	0.562686	0.380357	0.207431	0.209521	0.0145274	0.99971	0.945349	0.920167	0.763897	0.56316	0.475081	0.305702	0.155047	0.242434	0.0392654	0.99971	0.978152	0.912814	0.828994	0.688903	0.522147	0.376596	0.201794	0.16138	0.0119365	0.99971	0.95849	0.971829	0.818329	0.74671	0.520165	0.376171	0.184536	0.172962	0.0021266	53.8789	-0.062985	0	0.987641	51.8224	-0.057117	0.0416971	0.980463	53.2349
O75496	0.99971	1.03468	1.00774	0.89137	1.01056	0.885333	0.593234	0.505083	0.287853		0.99971	0.865669	0.951643	0.879332	0.889511	0.749744	0.522121	0.38914	0.522868		0.99971	0.923373	0.941356	1.00946	0.768285	0.752096	0.461153	0.284853	0.280425	0.2489											58.1789	-0.0752229	0.237536	0.962793	57.6605	-0.0633061	0.430348	0.88409	55.5201
O75506	0.99971	0.921262	0.913352	0.898083	0.882066	0.742764	0.585613	0.453382	0.369718	1.13098	0.99971	1.008	1.02784	0.946298	0.95474	0.814838	0.65114	0.538318	0.423052	1.9028	0.99971	1.12391	1.0996	1.02594	0.913646	0.703964	0.577753	0.574494	0.415163	1.15677	0.99971	1.10939	1.12372	1.01069	0.968215	0.897535	0.681579	0.624894	0.520436	1.95936		-0.0549486	0.638478	0.312438		0.124055	1.5	0.323659
O75521	0.99971	0.961626	1.00073	0.965193	0.821519	0.578954	0.340852	0.169534	0.0638987		0.99971	0.946963	0.953901	0.936718	0.797388	0.598974	0.310829	0.131069	0.0447029		0.99971	0.954426	0.979649	0.933633	0.807717	0.619513	0.361119	0.15154	0.0619068	0.04173	0.99971	1.03346	1.06414	1.01654	0.84229	0.654236	0.367395	0.164247	0.045477	0.0135914	53.9786	-0.0907122	0.0134922	0.998282	53.7699	-0.0923864	0	0.995455	54.1506
O75525	0.99971	0.951009	1.00306	0.841579	0.593581	0.367161	0.290059	0.15438	0.0738888		0.99971	0.926478	0.976545	0.83441	0.470226	0.383579	0.166896	0.0887394			0.99971	1.00889	0.90385	0.886507	0.647145	0.450072	0.152541		0.0901811												51.4962	-0.0805576	0.070307	0.991267	50.5867	-0.0883133	0.0450164	0.981489	51.8118
O75528																					0.99971	1.97376	1.70521	1.88957	0.408078	1.20128			0.786827																				63.7881
O75530	0.99971	1.08266	1.06061	0.94488	0.660629	0.486119	0.341108	0.194307	0.0539038	0.0560092	0.99971	1.05998	1.03081	0.808345	0.600744	0.302175	0.146345	0.0291451	0.0312558		0.99971	0.924428	0.8674	0.798309	0.473352	0.348493	0.288906	0.13093	0.102232		0.99971	0.945725	0.819715	0.742713	0.597418	0.390016	0.264937	0.129103	0.0550542		53.0027	-0.0798885	0.0339147	0.98219	50.8866	-0.104579	0.00447977	0.992308	50.5309
O75531	0.99971	0.891452	1.64564	2.31613	1.83482	0.823342	0.333329	0.0515264	0.056621	0.00183255	0.99971	1.10673	2.37967	3.06157	2.44577	1.11856	0.497851	0.138681	0.141578	0.00466629	0.99971	1.43671	3.03715	3.79988	2.67298	1.28364	0.490463	0.081036	0.0928196	0.0738933	0.99971	1.57881	2.50567	3.56679	2.56903	1.20628	0.536196	0.0990358	0.114243	0.05457	55.1602	-0.240951	0.0308505	0.522158	55.9978	-1.01103	0.0949743	0.221066	55.9906
O75533	0.99971	1.11762	1.07182	0.893805	0.693989	0.530605	0.173172	0.0863849	0.0759109	0.0423759	0.99971	0.985176	0.943531	0.799488	0.620382	0.432663	0.152946	0.0718713	0.0653242	0.0153918	0.99971	0.997393	0.907251	0.814053	0.614043	0.464247	0.176763	0.0882359	0.0600594	0.0179217	0.99971	0.92394	0.933519	0.786635	0.608065	0.449777	0.173548	0.0882608	0.0673553	0.0258123	52.5289	-0.100581	0.0270124	0.980371	51.4157	-0.0834911	0	0.994833	51.5913
O75534	0.99971	0.951639	0.808243	0.55504	0.411876	0.361896	0.274464	0.1755	0.0631098	0.0277076	0.99971	0.96083	0.736444	0.48901	0.308186	0.251918	0.164667	0.0816345	0.0788223	0.132814	0.99971	0.964047	0.804178	0.570563	0.446559	0.37182	0.258464	0.135794	0.117806	0.0449587	0.99971	0.960825	0.792944	0.573148	0.429065	0.34865	0.269685	0.175057	0.0985835	0.125467	49.2696	-0.0554726	0	0.983001	47.1182	-0.0831354	0.101056	0.991908	49.3947
O75554											0.99971	0.719684	0.828045	0.954324	0.972986	0.678979	0.505986	0.534274	0.404905																										59.555	-0.0314076	0	0.694553
O75569	0.99971	1.26821	1.19335	0.861519	0.75931	0.61581	0.395732	0.25806	0.101637		0.99971	1.06878	0.988645	0.868503	0.677581	0.523425	0.436626	0.157472	0.0688472		0.99971	1.13854	1.03647	0.965595	0.767642	0.677557	0.531586	0.204945	0.0847885		0.99971	0.97324	0.950473	0.842474	0.745295	0.481468	0.405923	0.194678	0.138142	0.0981632	54.3938	-0.0752166	0.0413622	0.904128	53.4458	-0.0683803	0	0.979288	55.283
O75592																															0.99971	0.56235	0.644367	0.813905	0.697933	0.227769	0.280264		0.0624773
O75600											0.99971	1.07717	1.09449	0.861556	0.763875	0.509974	0.301673	0.0926137	0.0686187																										53.1033	-0.0902363	0.00407587	0.980891
O75607	0.99971	1.11974	0.95331	0.995564	0.783385	0.544895	0.31926	0.237039	0.163772												0.99971	1.22259	1.13146	0.823231	0.811315	0.605093	0.49891	0.224413	0.155167												53.4469	-0.0941641	0.160147	0.982548					54.9215
O75608	0.99971	0.967876	0.95241	0.934651	0.904191	0.755896	0.608401	0.37084	0.0443103		0.99971	1.07173	1.05023	1.03144	1.09349	0.921328	0.685189	0.511777	0.170556	0.416036	0.99971	1.03793	0.976956	0.964872	0.960462	0.83864	0.677532	0.422823	0.0988741		0.99971	1.04051	1.00594	1.01808	0.935284	0.804249	0.615849	0.404835	0.0963336	0.0290894	56.7851	-0.0834089	0	0.978474	58.2281	-0.102655	0.302556	0.937747	57.7929
O75643	0.99971	1.25867	1.14545	1.00325	0.762927	0.490948	0.286195	0.126811	0.0861618	0.195219	0.99971	1.00325	0.908841	0.79932	0.622085	0.416134	0.2381	0.10487	0.0939662	0.264866	0.99971	0.95578	0.851634	0.821512	0.613711	0.386312	0.226267	0.0948935	0.0711591	0.146479	0.99971	0.82815	0.922632	0.831928	0.640455	0.408639	0.249631	0.110295	0.0867844	0.239484	52.835	-0.114635	0.131225	0.943766	51.2717	-0.0810223	0.13426	0.975595	51.2059
O75663	0.99971	0.907843	0.919924	0.882439	0.63981	0.369844	0.12707	0.0420457	0.0301114	0.0106066	0.99971	1.01445	1.01897	0.948389	0.69488	0.385329	0.141396	0.0219685	0.027759		0.99971	1.00489	0.988727	0.938383	0.682935	0.38464	0.14233	0.0408798	0.0284161	0.00986179	0.99971	1.0383	0.977801	0.926197	0.68228	0.377933	0.139361	0.0324129	0.0297093	0.00176625	51.3783	-0.101675	0	0.992459	51.8711	-0.121177	0.00039469	0.997973	51.8029
O75676	0.99971	0.888411	0.831653	0.754204	0.870497	0.491703	0.601865	0.560726	0.410797	0.588502																															66.122	-0.0273958	0.45796	0.789153
O75683	0.99971	1.12302	1.06901	1.01649	0.666594	0.555449	0.441904	0.248829	0.0432451																						0.99971	0.91339	0.917003	0.899758	0.651221	0.560143	0.35236	0.244432	0.0106408		54.1599	-0.0731951	0	0.951055
O75691											0.99971	0.900244	0.811917	0.72073	0.494443	0.449927	0.399873	0.276343	0.0979743	0.421359											0.99971	1.00313	0.899847	0.711869	0.834832	0.592853	0.411957		0.102656						50.8115	-0.051414	0.243208	0.912325
O75694	0.99971	1.08534	1.04128	0.915867	0.789257	0.570436	0.362752	0.208523	0.12891		0.99971	1.08586	0.989825	0.928417	0.843826	0.560516	0.283453	0.174895	0.143982		0.99971	1.08674	0.958484	0.941907	0.803395	0.535407	0.284501	0.160814	0.0959318		0.99971	1.01297	0.922119	0.882571	0.756123	0.442747	0.244365	0.132818	0.111991	0.0210125	53.8932	-0.0815904	0.080876	0.989374	53.4982	-0.106012	0.119582	0.99208	53.3511
O75695	0.99971	0.996014	0.933138	0.614099	0.417865	0.277712	0.241414	0.142354	0.0805032		0.99971	0.957715	0.905765	0.566338	0.388607	0.337493	0.230016	0.13836	0.145061		0.99971	1.00519	0.927213	0.684911	0.567645	0.432102	0.316699	0.223132	0.109298	0.123334	0.99971	0.984425	1.15903	0.761285	0.559319	0.429438	0.390859	0.154008	0.303165		48.9826	-0.0856014	0.119455	0.988048	48.5857	-0.0813451	0.153066	0.98505	51.3788
O75717	0.99971	1.02825	0.964919	0.785062	0.748182	0.741072	0.558676	0.397413	0.209646		0.99971	1.10886	0.955157	0.713094	0.512126	0.429418	0.295877	0.185807	0.194823		0.99971	1.04847	0.804731	0.675656	0.520617	0.652536	0.343103	0.166346	0.149805		0.99971	1.09474	0.926777	0.76113	0.367796	0.492348	0.346069	0.269513	0.0935597		56.5685	-0.0462634	0	0.960634	50.6207	-0.0751877	0.18644	0.972796	52.1707
O75746	0.99971	1.10532	1.07974	1.06578	0.864393	0.813301	0.451701	0.224706	0.116689		0.99971	1.01754	0.993612	0.901545	0.869398	0.646145	0.377729	0.198221	0.0577154	0.0578035	0.99971	1.11996	1.08682	1.09417	0.885405	0.729014	0.419058	0.255867	0.0789484		0.99971	0.987923	0.939288	0.90185	0.789121	0.641085	0.372523	0.19476	0.110573		55.6578	-0.110344	0.0775225	0.973354	54.5786	-0.0883894	0.0116783	0.99678	55.3413
O75787																															0.99971	1.36126	1.11121	1.19394	1.23667	0.925489	0.601027	0.19477	0.0762409
O75791	0.99971	0.938526	0.837864	0.638711	0.441494	0.369223	0.219843	0.128447	0.0444874		0.99971	0.99543	0.883101	0.663634	0.457313	0.385542	0.274657	0.156709	0.0622767		0.99971	0.998038	0.907085	0.694253	0.499031	0.415046	0.312605	0.217491	0.0996174		0.99971	1.00305	0.880421	0.695955	0.519896	0.420578	0.296706	0.187408	0.0823793	0.00291634	49.6395	-0.0614525	0	0.993961	50.2039	-0.0626089	0.0327213	0.987285	50.8583
O75792	0.99971	0.953273	0.948224	0.851586	0.584066	0.352639	0.184004	0.0769596	0.0412474	0.0186767	0.99971	0.952643	0.935377	0.841023	0.544735	0.316463	0.15208	0.0558459	0.0326143		0.99971	0.986745	0.956486	0.862944	0.561657	0.351052	0.183124	0.0610616	0.0342274	0.00680473	0.99971	1.00712	0.948299	0.850385	0.586754	0.359785	0.179272	0.0574771	0.0305909	0.0183347	51.1423	-0.0890819	0.00595158	0.998556	50.7024	-0.0934971	0.00230915	0.997855	51.0771
O75794	0.99971	0.970562	0.991469	0.867422	0.708543	0.384768	0.127841	0.00911461	0.0165719		0.99971	1.10788	0.920156	0.871427	0.707067	0.400681	0.181796	0.0264231	0.000485058		0.99971	1.1349	0.990177	0.874237	0.656703	0.442135	0.158904	0.0513477	0.0134958		0.99971	1.07992	0.818037	0.82454	0.742042	0.383697	0.116219	0.0391563	0.011094		51.7481	-0.114967	0	0.996084	51.8946	-0.103979	0	0.986925	51.8728
O75818	0.99971	1.01404	0.920543	0.611124	0.618907	0.480062	0.39393	0.222534	0.104995		0.99971	0.801663	0.782923	0.844924	0.716993	0.666843	0.628743	0.170988	0.12875		0.99971	1.07771	0.931903	0.816565	0.77409	0.708552	0.541231	0.319083	0.287391	0.151276	0.99971	1.04413	0.987264	0.908615	1.04053	0.689574	0.514195	0.357818	0.208166		52.1064	-0.0501993	0	0.960401	54.7901	-0.046848	0	0.831974	56.3296
O75821	0.99971	0.937277	0.892894	0.695641	0.399792	0.321972	0.209355	0.138689	0.0746656	0.0267246	0.99971	1.01013	1.0048	0.757787	0.463858	0.363034	0.245094	0.149874	0.116748	0.0277259	0.99971	1.04559	1.03033	0.819449	0.472144	0.376575	0.277457	0.183153	0.110547	0.040164	0.99971	0.964379	0.963152	0.767232	0.473343	0.358717	0.262016	0.183742	0.121747	0.120812	49.5492	-0.0719466	0.037815	0.992572	50.4639	-0.0807325	0.0759132	0.985217	50.8293
O75822	0.99971	0.979621	0.96919	0.907975	0.808658	0.571451	0.231819	0.136459	0.0975042	0.0122323	0.99971	0.982382	0.981298	0.932828	0.8617	0.579049	0.24822	0.138765	0.11904	0.0175587	0.99971	0.985421	0.962076	0.952037	0.848826	0.55737	0.230758	0.131576	0.0942435	0.0551349	0.99971	0.932941	0.945214	0.93071	0.81703	0.530983	0.24116	0.146946	0.115945	0.0466274	53.3688	-0.0986675	0.0237882	0.994999	53.5925	-0.11217	0.0519387	0.99567	53.3701
O75832	0.99971	1.09828	1.16364	0.922885	0.423315	0.178153	0.216704	0.112405	0.0590036		0.99971	0.83845	0.75538	0.694578	0.30616	0.267542	0.130099	0.0324316	0.0958075		0.99971	0.789591	0.796579	0.655358	0.381301	0.27239	0.138312	0.0653124	0.0668085	0.0142305	0.99971	1.35275	1.42152	1.0371	0.461771	0.402925	0.242737	0.0777694	0.0778345		49.6314	-0.21166	0.132446	0.970748	48.243	-0.0690793	0	0.970987	48.4493
O75844	0.99971	0.891884	0.947612	0.92595	0.826343	0.91348	0.647046	0.465467	0.200508	0.0158941	0.99971	1.0591	1.13504	1.02336	1.011	0.888913	0.828846	0.616582	0.242857		0.99971	1.0368	1.04588	1.0049	0.958779	0.856463	0.73165	0.547138	0.162683	0.0319025	0.99971	0.962683	0.934039	0.891438	0.871221	0.798802	0.655056	0.48031	0.206821	0.0402995	58.1211	-0.0779904	0	0.960287	60.0084	-0.0917807	0	0.956219	58.8355
O75865																					0.99971	0.966987	1.05007	0.925368	0.858448	0.616685	0.219554	0.203812	0.119373																				53.6244
O75874	0.99971	0.941787	1.01451	0.971028	0.923262	0.769459	0.678044	0.360416	0.0763005	0.0910809	0.99971	1.00003	1.03516	0.997851	0.956869	0.844642	0.684261	0.402699	0.055949	0.0754142	0.99971	0.973449	1.01647	0.965642	0.93412	0.81544	0.657142	0.402977	0.0617257	0.0667408	0.99971	0.998126	0.992174	0.965791	0.928372	0.795883	0.646679	0.382886	0.0590367	0.0202264	57.2723	-0.0861066	0	0.985157	57.6828	-0.100749	0	0.992392	57.4607
O75879																					0.99971	0.751512	1.5638	0.938533	1.4852	0.57882	0.307403		0.389203																				53.1257
O75880	0.99971	1.3958	1.13137	1.25007	0.39354	0.107201	0.45126	0.125365	0.232445		0.99971	0.952344	0.97148	0.922933	0.723959	0.58245	0.370349	0.232995	0.234147		0.99971	0.864811	1.28989	1.44388	0.816088	0.802295	0.236711		0.172593		0.99971	0.829357	0.504472	0.787959	0.515157	0.586869	0.423675	0.0661939	0.242688		49.8612	-0.968784	0.229068	0.85265	53.721	-0.0708721	0.166749	0.992339	54.3497
O75884											0.99971	1.0547	1.00722	0.972001	0.686351	0.381928	0.33021	0.111586	0.0815292												0.99971	0.989227	0.942328	0.84721	0.583338	0.350515	0.213219	0.119782	0.177498						52.2146	-0.0985743	0.0873031	0.9833
O75909	0.99971	0.896933	1.0777	0.926996	0.999421	0.73761	0.158543		0.0657304												0.99971	0.913576	0.811393	1.02538	0.736265	0.52241	0.297866		0.055349		0.99971	0.977911	1.01022	0.802562	0.628573	0.504407	0.287401	0.0938551	0.0836861		53.9924	-0.25235	0.06625	0.979959					53.27
O75911																															0.99971	0.816524	0.867046	0.688213	0.5464	0.50249	0.259298
O75915	0.99971	1.01333	0.92894	0.958878	0.958891	0.867439	0.734742	0.537007	0.349047	1.12221	0.99971	1.03324	0.970875	0.958407	0.992529	0.878785	0.730576	0.577661	0.394452	1.06833	0.99971	1.11031	1.01075	1.01644	1.04968	0.891329	0.679412	0.527512	0.374227	0.756545	0.99971	1.08057	0.989704	0.98574	1.03926	0.866318	0.658888	0.52211	0.367239	0.706771		-0.0708603	0.676416	0.350492		-0.0797048	0.685333	0.445245
O75925											0.99971	2.06776	1.27965	1.23589	1.19846	0.511726	0.532203		0.327402		0.99971	3.49272	2.80542	2.24446	1.74751	2.33406	0.352931	0.3706	0.159989		0.99971		2.14753	0.931466	1.30779		0.803841								53.0381	-0.677284	0.429801	0.398975	55.721
O75934	0.99971	1.0262	0.998697	0.88353	0.725773	0.519215	0.332214	0.156206	0.160676	0.0294964	0.99971	1.07093	0.924328	0.840534	0.640028	0.510626	0.338207	0.124602	0.199761		0.99971	1.00898	0.904482	0.829282	0.656331	0.53974	0.341093	0.189439	0.134173	0.0750758	0.99971	0.954048	0.966021	0.804828	0.640723	0.483892	0.320036	0.160559	0.160265	0.0557598	53.2319	-0.0752811	0.0343897	0.993956	52.5058	-0.0688828	0.0991874	0.978265	53.0184
O75935	0.99971	1.06644	1.07722	1.00572	0.705605	0.463687	0.306489	0.162825	0.108392	0.0539668	0.99971	1.00782	0.944781	0.981732	0.629966	0.425157	0.31983	0.182491	0.0973948		0.99971	0.927628	1.14227	0.90387	0.606347	0.414072	0.282563	0.124348	0.079139	0.013638	0.99971	1.00405	1.122	0.949628	0.655381	0.411079	0.2903	0.146193	0.122119	0.00209487	52.8018	-0.0962417	0.0798839	0.984287	52.2431	-0.0865076	0.107356	0.983917	52.0196
O75937	0.99971	0.912496	0.908042	0.81542	0.547727	0.341764	0.218753	0.136472	0.0889998	0.0267115	0.99971	0.957579	0.963445	0.875026	0.594186	0.40276	0.247664	0.148019	0.0752002	0.0263911	0.99971	0.966943	0.986835	0.864343	0.558417	0.358133	0.217353	0.138222	0.10678	0.0167075	0.99971	1.00753	1.01569	0.913878	0.59635	0.38668	0.246504	0.138896	0.0942013	0.0354746	50.8793	-0.0741421	0.0228564	0.994748	51.7114	-0.0790263	0.0250956	0.996343	51.1569
O75940	0.99971	0.931596	0.921416	0.927827	0.734139	0.752005	0.624777	0.552193	0.446179	1.40067	0.99971	1.00255	0.963884	0.958291	0.800928	0.69349	0.637014	0.554788	0.439797	1.36393	0.99971	1.06913	1.07389	1.02472	0.811961	0.797119	0.726883	0.594127	0.48709	1.21261	0.99971	1.00854	1.01117	0.944272	0.756487	0.677763	0.636837	0.558699	0.439642	1.05048		-0.329086	0.75166	0.124904		-0.0689344	0.738546	0.201383
O75947	0.99971	1.01841	1.03561	1.00266	0.981421	0.827323	0.847979	0.687716	0.290528	0.0354575	0.99971	0.99913	1.00341	0.947347	0.906123	0.875621	0.798681	0.662723	0.274389	0.0140339	0.99971	0.980469	0.945332	0.92816	0.896744	0.871141	0.772543	0.633803	0.281217	0.0355602	0.99971	0.969194	0.989349	0.949364	0.905549	0.876963	0.789593	0.621427	0.308263	0.0381553	60.4726	-0.0940822	0	0.975504	60.0898	-0.0901261	0	0.974872	59.8499
O75955																															0.99971	1.07269	1.18642	1.16258	0.825294	0.7522	0.836262	0.65264	0.237641
O75964	0.99971	0.953499	1.01202	0.972451	0.945056	0.704108	0.689236	0.518805	0.218953	0.0017141	0.99971	0.947663	0.980807	0.932091	0.921946	0.853892	0.718088	0.593746	0.275325	0.00214379	0.99971	0.980682	0.981662	0.945602	0.872264	0.754548	0.643619	0.512323	0.217843	0.000767631	0.99971	0.983148	0.98442	0.944901	0.921841	0.785012	0.678746	0.51511	0.217486	0.0116707	58.1452	-0.0695842	0	0.968295	59.2884	-0.0767566	0	0.972698	57.894
O75995	0.99971	0.890664	0.909541	0.88875	0.763868	0.653419	0.363544	0.257398	0.224443	0.480634	0.99971	0.992394	1.07769	1.02903	0.917652	0.729044	0.453503	0.349113	0.263667	0.643525	0.99971	1.08063	1.10126	1.07223	0.890395	0.690778	0.423981	0.301187	0.217869	0.228292	0.99971	0.957587	0.989273	0.967747	0.856892	0.652051	0.396227	0.279217	0.237677	0.3009	54.0746	-0.0719329	0.301233	0.899953	55.2296	-0.123076	0.415087	0.891638	55.0057
O76001	0.99971	0.772073	0.759899	0.683527	0.569048	0.45189	0.113774	0.0284471			0.99971	1.00051	1.10675	0.915609	0.79587	0.460715	0.187013	0.101014	0.0189676		0.99971	1.01549	1.02993	0.933432	0.748662	0.442585	0.165716	0.10198	0.0163599												49.7384	-0.0575244	0	0.909498	52.6705	-0.117166	0.0176951	0.989802	52.3879
O76003	0.99971	0.9556	0.895617	0.704887	0.421066	0.33689	0.239533	0.100008	0.068994	0.00591349	0.99971	0.989152	0.930569	0.721421	0.401021	0.322371	0.23527	0.0879069	0.0876726	0.0459457	0.99971	0.996978	0.937881	0.711582	0.393863	0.310468	0.218895	0.0870233	0.0609942	0.00775462	0.99971	1.01054	0.920716	0.717314	0.41369	0.322059	0.219307	0.0975465	0.094495	0.0249451	49.8944	-0.0689881	0.00351043	0.991827	49.6763	-0.0814793	0.0628263	0.989327	49.6317
O76021	0.99971	1.57262	1.3272	1.50588	1.35968	0.988484	0.448356	0.158502	0.107389	0.0488855	0.99971	1.00694	1.00081	1.01488	0.939774	0.604502	0.358807	0.110949	0.0895424	0.0053967	0.99971	0.955601	0.844013	0.945123	0.767164	0.622705	0.326305	0.132907	0.0762119	0.00352888	0.99971	0.780378	0.913363	0.971613	0.893062	0.646138	0.340578	0.105479	0.0878798	0.0176184	55.8315	-0.282233	0.0978622	0.751029	54.3086	-0.116574	0.0279012	0.994685	53.8111
O76031	0.99971	0.949348	0.981919	0.763599	0.641042	0.673228	0.294148	0.177407	0.11489		0.99971	0.92906	0.853189	0.73505	0.526156	0.458445	0.265881	0.175073	0.193597		0.99971	1.03569	0.90674	0.784708	0.582053	0.496801	0.368153	0.212903	0.0805491	0.154282	0.99971	0.718456	0.585075	0.521	0.480199	0.364214	0.223591	0.184691	0.0623807		53.2128	-0.0610902	0	0.955647	51.0083	-0.0563352	0.0885531	0.990366	52.3279
O76062																															0.99971	1.16095	0.895011	0.896946	0.701106	0.490551	0.36445	0.212743	0.104637
O76071	0.99971	0.971131	1.06644	0.940111	0.715325	0.604694	0.380541	0.269623	0.182844		0.99971	0.963378	1.01372	0.929764	0.520955	0.392484	0.457838				0.99971	0.93072	0.867889	0.741614	0.711021	0.503256	0.484881	0.35785	0.128847		0.99971	0.782586	0.964234	1.3726	1.21677	0.317497	0.657642	0.402154	0.533939		54.0398	-0.0718443	0.139112	0.984429	50.2107	-0.175109	0.424447	0.991596	53.9499
O76075	0.99971	1.15812	0.790257	0.888274	0.788734	0.587463	0.408037	0.331608																																	54.6971	-0.0545155	0.0879365	0.896998
O76076																															0.99971	0.92	1.03297	0.829342	0.35301	0.323997	0.266553	0.146631	0.0286588
O76094	0.99971	1.0893	1.03172	0.894233	0.557395	0.466634	0.281303	0.109238	0.096717	0.0353149	0.99971	1.04748	1.02744	0.865375	0.564828	0.454202	0.286897	0.111264	0.0890879	0.00909325	0.99971	1.02626	0.989332	0.872902	0.599459	0.479372	0.285304	0.146768	0.0980402		0.99971	0.87691	0.948249	0.791983	0.520191	0.407756	0.26147	0.121954	0.0992348	0.0291308	51.9826	-0.0819843	0.0390391	0.979362	51.9834	-0.0778935	0.0113934	0.98532	52.1955
O94763																															0.99971	1.04726	1.02209	0.891708	0.804481	0.608949	0.573893	0.219537	0.19053
O94766	0.99971	1.44809	1.69258	1.62425	1.18649	0.82133	0.352565		0.0812373		0.99971	1.07727	0.945789	0.935627	0.612632	0.445079	0.270849		0.122898																						55.0925	-0.19869	0.0852976	0.536449	51.9934	-0.0869646	0.116456	0.983761
O94776	0.99971	0.996391	0.876749	0.642997	0.421158	0.347973	0.223808	0.118899	0.0642819	0.155067	0.99971	0.962533	0.873716	0.663321	0.452311	0.365319	0.274173	0.146615	0.0972825	0.489228	0.99971	0.946027	0.839666	0.638201	0.405691	0.320598	0.213851	0.0959757	0.0681917	0.0927188	0.99971	0.947046	0.865834	0.640889	0.402263	0.310491	0.224958	0.106622	0.0621932	0.144483	49.3138	-0.0747587	0.0994234	0.9883	49.1682	-0.0816893	0.247495	0.901612	49.0954
O94804	0.99971	1.0343	0.835845	0.811086	0.440165	0.357049	0.265413	0.126123	0.0859297		0.99971	1.36623	0.73452	0.56874	0.510031	0.361214	0.230685		0.177092		0.99971	1.23977	0.935209	0.618619	0.463498	0.350896	0.302058	0.124391	0.114162		0.99971	1.06001	0.973906	0.55705	0.414661	0.350555	0.222213	0.0758803	0.0588148		50.3258	-0.0733778	0.0680091	0.978276	48.9044	-0.0804811	0.214381	0.829622	49.56
O94819											0.99971	0.882317	0.966955	0.886902	0.776921	0.611821	0.343038		0.183522																										54.1162	-0.0672131	0.0913504	0.974574
O94826	0.99971	0.994687	1.00702	0.953971	0.534971	0.275773	0.248304	0.13442	0.102226		0.99971	0.973571	0.971917	0.91709	0.540044	0.340302	0.252118	0.106633	0.0788131		0.99971	1.02488	1.04649	0.904759	0.536052	0.308314	0.212714	0.12322	0.0690825		0.99971	1.07225	1.05271	0.940656	0.520683	0.271031	0.243405	0.110546	0.0832146		50.4619	-0.146809	0.155432	0.990507	51.0125	-0.0997116	0.0928027	0.989246	50.6881
O94830	0.99971	1.05951	1.02537	0.999798	0.832484	0.689699	0.436151	0.258528	0.128839	0.0290189	0.99971	0.902932	0.98241	0.91981	0.815972	0.560165	0.444003	0.245083	0.194771		0.99971	0.989906	0.939969	0.890119	0.746705	0.682881	0.44678	0.326958	0.126454		0.99971	0.943613	1.03363	0.930035	0.82939	0.658782	0.48845	0.262181	0.151983	0.094374	55.3125	-0.0799331	0.00337476	0.993724	54.426	-0.0691596	0.116639	0.984317	55.1937
O94842											0.99971	1.04381	0.999842	0.876804	0.751339	0.550861	0.344953	0.246525	0.198988	0.190937																									53.458	-0.0749458	0.166873	0.995901
O94855											0.99971	1.26259	1.47343	1.23594	0.885278	0.32334	0.155265		0.0184035		0.99971	1.09723	1.30343	1.58544	1.18123	0.460452	0.134052	0.0542215	0.0812378	0.196311	0.99971	0.945594	0.893248	0.78112	0.595193	0.580374	0.548974	0.234475	0.128986						52.1762	-0.228216	0.0711302	0.83445	52.9607
O94874	0.99971	1.06662	1.06232	0.812179	0.560739	0.559586	0.325163	0.176467	0.153828	0.0288719	0.99971	0.964373	0.901073	0.797773	0.572364	0.482429	0.377192	0.216792	0.154636	0.0660466	0.99971	0.974331	0.925715	0.802296	0.511524	0.452107	0.347469	0.216304	0.142549		0.99971	0.798344	0.899679	0.710558	0.419904	0.358937	0.271594	0.153249	0.0764935	0.0113965	52.7173	-0.065717	0.0207219	0.966631	52.4741	-0.0530937	0	0.993815	51.6059
O94888	0.99971	0.957102	0.943259	0.891789	0.796369	0.625305	0.313869	0.200599	0.144945	0.0554634	0.99971	0.962887	0.943874	0.923007	0.83467	0.602594	0.353615	0.188883	0.225106		0.99971	0.994537	1.0065	0.928766	0.839065	0.66052	0.377612	0.218977	0.170148	0.0813527	0.99971	1.02401	1.00476	0.929329	0.83513	0.64654	0.379247	0.22592	0.186525	0.105227	54.0039	-0.0766694	0.0340156	0.99236	53.9545	-0.0903054	0.16308	0.989645	54.6164
O94900	0.99971	1.00658	0.993732	0.982156	0.854645	0.67593	0.289152	0.302941	0.247937	0.786669											0.99971	0.951678	0.904033	0.825227	0.669897	0.403124	0.247012	0.179901	0.15216	0.0420832											54.3098	-0.120975	0.409824	0.766884					51.9032
O94903	0.99971	0.953492	0.942193	0.680485	0.517589	0.410951	0.236133	0.140168	0.0834615	0.0290666	0.99971	0.959989	0.882716	0.645909	0.47556	0.359421	0.210831	0.107074	0.0961033	0.0467294	0.99971	0.968892	0.923463	0.677569	0.490379	0.358966	0.212019	0.0931029	0.0777864	0.0388337	0.99971	1.01551	0.940967	0.690391	0.506828	0.402595	0.246575	0.114784	0.109915	0.0377033	50.7333	-0.0638336	0	0.991947	49.8554	-0.0661666	0.0248174	0.995296	50.1567
O94905	0.99971	1.76885	1.52992	1.27589	0.734451	0.688318	0.312403	0.209464	0.176202		0.99971	1.091	0.786774	0.816583	0.61708	0.3551	0.354695	0.123226	0.0353339												0.99971	1.21429	0.889099	0.88218	0.731756	0.745172	0.365514	0.226996	0.0157304		54.1328	-0.11625	0.16225	0.633742	51.5525	-0.0659	0	0.959238
O94906	0.99971	1.27846	1.05648	0.717406	0.526135	0.475605	0.350742	0.163313	0.0704693	0.0149918	0.99971	1.03267	0.837155	0.674834	0.575488	0.478723	0.3489	0.200453	0.0875456	0.123154	0.99971	0.974825	0.796179	0.663537	0.562842	0.453371	0.322477	0.169323	0.0836224	0.0306116	0.99971	0.772979	0.806149	0.598229	0.434598	0.387728	0.283009	0.143771	0.0312438	0.14789	51.9729	-0.0684754	0.00663751	0.919771	51.6942	-0.051489	0.00519023	0.9808	51.0047
O94913	0.99971	0.734994	0.876729	0.581901	0.650318	0.634915	0.328964	0.11797	0.114284												0.99971	1.05741	0.783591	0.967414	0.846645	0.482714	0.327743	0.147703	0.0793725												51.6465	-0.0440177	0	0.857598					53.4103
O94915	0.99971	0.811648	1.07035	0.787193	0.505018	0.110807	0.12595	0.125997	0.0301638		0.99971	1.06006	1.04632	1.04479	0.770302	0.520076	0.270071	0.0795101	0.137208												0.99971	0.900285	0.987061	0.964819	0.775532	0.556862	0.325871	0.222145	0.0637748		49.692	-0.141943	0.068641	0.95889	53.0406	-0.116079	0.0921502	0.984551
O94919	0.99971	1.02669	1.02361	0.96338	0.858774	0.787245	0.621179	0.466689	0.204837	0.128961	0.99971	1.03826	0.993536	0.961541	0.908867	0.769049	0.599712	0.459589	0.208467	0.0828309	0.99971	0.960442	1.03072	0.935228	0.930515	0.750533	0.660876	0.505474	0.217326	0.0744844	0.99971	1.00006	1.03879	0.959603	0.884976	0.754351	0.635854	0.485507	0.264254	0.0440912	57.8747	-0.0621239	0	0.993753	57.6704	-0.0658289	0	0.995489	58.1728
O94925	0.99971	1.01441	0.919942	0.697004	0.574798	0.456864	0.287039	0.114197	0.0929899		0.99971	1.05939	0.934276	0.847816	0.668121	0.515662	0.361677	0.188084	0.145154	0.0341461	0.99971	1.00485	0.986375	0.873161	0.715827	0.546158	0.399001	0.168806	0.149491		0.99971	1.15091	1.0244	0.916662	0.788882	0.644429	0.439152	0.250598	0.177815	0.0962389	51.3935	-0.062341	0	0.986465	53.1388	-0.0633674	0	0.99226	53.6073
O94966	0.99971	1.3785	1.1577	1.0502	0.940925	0.591677	0.489889	0.296671	0.198209	0.216332	0.99971	1.21451	1.06984	1.65239	0.94903	0.824376	0.420953	0.179032	0.258462		0.99971	0.803801	0.918663	0.758855	0.533966	0.432186	0.313244	0.203411	0.0791439		0.99971	1.22505	1.08202	0.994923	0.943965	0.674224	0.814999	0.279487	0.0557633		54.9628	-0.0932891	0.211191	0.884319	55.2405	-0.162889	0.2123	0.736794	51.3629
O94972	0.99971	0.964085	1.02916	0.994527	0.978635	0.626223	0.383283	0.0141045	0.0421911		0.99971	0.894523	1.02613	0.910505	0.939361	0.750814	0.345967														0.99971	0.985499	1.09022	0.978604	0.971803	0.817782	0.338805	0.0604992	0.0597001		54.4298	-0.133621	0	0.985162	54.8538	-0.134989	0	0.942736
O94973	0.99971	1.10377	0.952887	0.936397	0.757993	0.611409	0.298018	0.166741	0.121223	0.0151944	0.99971	0.999251	0.953944	0.899591	0.700897	0.507662	0.292238	0.0561414	0.0767264		0.99971	1.13932	1.03053	0.962678	0.828388	0.553645	0.387695	0.174969	0.120565	0.0323512	0.99971	1.06162	1.00627	0.903867	0.69857	0.490949	0.283304	0.110287	0.0961849	0.0309427	53.7625	-0.0832879	0.0123998	0.987141	52.7492	-0.085381	0	0.992568	54.0904
O94979	0.99971	1.05313	0.922631	0.842447	0.768526	0.308406	0.453146	0.430974	0.380325	0.799463	0.99971	1.00702	0.922795	0.752158	0.528182	0.432953	0.325428	0.172517	0.184654		0.99971	1.01381	1.16282	1.09674	0.928264	0.781104	0.608898	0.589451	0.293904	0.193961	0.99971	1.1392	1.00431	0.854285	0.630652	0.587115	0.402809	0.248686	0.0929651		53.8572	-0.0985357	0.480026	0.734172	51.1303	-0.0656115	0.141843	0.99022	59.0018
O94992																					0.99971	0.964326	0.996779	0.797512	0.574607	0.543909	0.370114	0.339843	0.380123	0.693837																			52.0468
O95067
O95104	0.99971	1.0311	0.984291	0.817094	0.724849	0.608741	0.455612	0.356656	0.194913	0.276757	0.99971	0.99944	0.947566	0.691809	0.438212	0.349138	0.254671	0.141545	0.0773941		0.99971	0.993127	1.00007	0.79322	0.578458	0.50399	0.366165	0.310401	0.152676	0.276009	0.99971	0.915549	0.934849	0.716764	0.484124	0.375026	0.354907	0.222349	0.152316	0.173367	54.7058	-0.0523751	0.181748	0.982912	49.8764	-0.0772798	0.0946418	0.987547	52.2426
O95139	0.99971	1.02272	0.963936	0.977433	0.774427	0.656178	0.500837	0.344656	0.234691		0.99971	1.04408	0.864786	0.833626	0.920555	0.569804	0.396225	0.301341	0.293608		0.99971	1.01369	0.940686	0.926264	0.861378	0.619339	0.52073	0.373512	0.192317	0.149125	0.99971	1.03198	0.957378	0.993575	0.798208	0.693672	0.520805	0.325844	0.258734		55.6966	-0.0594265	0.132906	0.99169	54.3847	-0.0773419	0.247521	0.941704	56.0431
O95155											0.99971	0.981724	0.855737	0.933563	0.968775	0.726866	0.606137	0.258236	0.216818		0.99971	0.96312	0.85963	0.819422	0.718288	0.570924	0.407171	0.219013	0.109787		0.99971	1.02978	1.06644	1.01821	0.90734	0.998049	0.57096	0.536105	0.231825						56.4526	-0.0823836	0.110937	0.950523	53.6287
O95163	0.99971	1.54544	1.20081	0.774982	0.993471	0.405192	0.3818		0.393486		0.99971	0.941432	1.04881	0.949858	0.748912	0.689755	0.369996	0.280072	0.135368		0.99971	0.925771	1.01402	0.866692	0.681955	0.654905	0.492552	0.241129	0.140908												52.2097	-0.408058	0.387635	0.696324	54.7452	-0.0720982	0.0463433	0.979328	54.7393
O95166											0.99971	1.02847	1.01909	0.92602	0.784332	0.620045	0.459947	0.191664	0.147397																										54.6804	-0.0724777	0.0253948	0.990193
O95168											0.99971	0.915799	0.872968	0.794177	0.739333	0.624058	0.327789	0.143899	0.177112	0.120809																									53.473	-0.0569548	0.00514821	0.967686
O95169											0.99971	1.08954	0.933045	0.912274	0.839941	0.69696	0.478189	0.2985	0.167885		0.99971	1.09321	0.956255	0.943813	0.865439	0.717098	0.412304	0.297566	0.141635		0.99971	1.20868	1.18877	1.02902	0.872932	0.758957	0.418032	0.256609	0.279883	0.723903					55.7315	-0.0654941	0	0.985554	55.3594
O95182											0.99971	1.18959	1.0206	1.17519	0.629191	0.383725	0.309361	0.140444	0.148848												0.99971	1.37691	1.25371	1.1775	0.738785	0.490981	0.360042	0.272829	0.237073	0.820573					51.4419	-0.149821	0.197498	0.931013
O95183	0.99971	0.852075	0.985738	0.91954	0.995892	0.842014	0.632092	0.541443	0.437258	0.64683																																-0.0871436	0.539256	0.865504
O95197	0.99971	1.04597	0.90583	0.902626	0.809444	0.821223	0.644007	0.500366	0.414842	0.871803											0.99971	1.086	1.02726	1.0138	0.879007	0.763984	0.737566	0.512823	0.403813	0.720482	0.99971	1.00303	0.944831	0.906991	0.841937	0.667276	0.677079	0.472429	0.480139	0.732134		-0.0362632	0.599764	0.63003
O95202	0.99971	0.997087	0.98811	0.963723	0.857738	0.656119	0.289163	0.134607	0.0750996	0.00357066	0.99971	0.987531	0.990958	0.978469	0.908564	0.653545	0.355704	0.235907	0.129956	0.0739628	0.99971	1.02601	1.0106	0.983585	0.877443	0.638842	0.312183	0.1576	0.0740684	0.0455724	0.99971	1.02619	1.01726	0.986	0.904229	0.624962	0.296018	0.155159	0.0777601	0.0280954	54.15	-0.109982	0.014391	0.997851	54.613	-0.100277	0.0886937	0.997988	54.1966
O95208																															0.99971	1.59679	1.22953	1.01751	1.20551	0.964535	0.67074	0.838207	0.423477	0.808795
O95218	0.99971	0.906905	0.858693	0.866364	0.869829	0.849183	0.750607	0.638025	0.567025	2.90242	0.99971	0.919825	0.957597	0.946249	0.931583	0.940499	0.81757	0.781159	0.665532	4.14988	0.99971	1.04945	1.10109	1.05339	0.981359	0.94533	0.851723	0.781974	0.604583	2.87233	0.99971	0.998829	1.0026	1.04882	0.985283	0.921635	0.806635	0.754035	0.659396	2.8451		0.127728	1.5	0.356144		0.107289	1.5	0.22022
O95229											0.99971	0.840299	0.718866	0.790594	0.72661	0.63739	0.383055	0.285059	0.263415	0.398624											0.99971	0.988766	0.893106	1.10684	0.399446	0.378274	0.222829		0.151121						54.4836	-0.0330549	0.152705	0.875512
O95232	0.99971	1.10834	1.01144	0.96909	0.766324	0.594853	0.379971	0.198009	0.0489022	0.0186957	0.99971	1.05028	0.97537	0.900742	0.735963	0.506731	0.327512	0.174526	0.0430282	0.00628128	0.99971	1.04899	0.960501	0.936604	0.69942	0.555108	0.357953	0.205253	0.0686643	0.0485717	0.99971	0.894074	0.900862	0.843235	0.719103	0.519223	0.353278	0.189637	0.0579915	0.0473239	54.1447	-0.082855	0	0.988743	53.2227	-0.0797312	0	0.9964	53.6107
O95248	0.99971	1.07266	1.02607	0.894704	0.887775	0.518078	0.590044	0.0617209	0.0532356												0.99971	0.948442	1.06805	0.971342	0.886652	0.526362	0.30479	0.284879	0.163144		0.99971	1.28059	1.11344	1.04553	0.908008	0.750421	0.629429	0.305073	0.0784741		54.6096	-0.0865406	0	0.931367					53.3694
O95249	0.99971	1.07114	1.11017	1.01984	0.861404	0.652089	0.487014	0.324485	0.226835	0.144022	0.99971	1.10401	0.999734	1.34697	1.03214	0.33269	0.420821	0.258771	0.286229												0.99971	0.987128	1.04427	0.851857	0.823997	0.717502	0.551831	0.42269	0.243921	0.0249356	55.5556	-0.0759933	0.14956	0.979261	52.3423	-0.813076	0.321923	0.896628
O95251	0.99971	1.30342	0.960284	0.749002	0.650653	0.644649	0.278818		0.206481		0.99971	1.0269	0.964712	0.795739	0.658212	0.46324	0.385623		0.076585		0.99971	1.517	1.08817	0.776445	0.49823	0.628099	0.176715	0.104657	0.0740771		0.99971	0.83434	1.05961	0.909972	0.70948	0.498127	0.138553	0.111694	0.147582		53.1592	-0.0630852	0.137008	0.852342	52.7933	-0.0618231	0	0.98671	52.0349
O95260											0.99971	1.06547	1.2167	1.00982	0.815135	0.530383	0.363814	0.177644	0.227772		0.99971	1.09216	0.888956	0.933564	0.876375	0.587743	0.392243	0.432554	0.13468		0.99971	1.00424	0.921839	0.866429	0.654719	0.543849	0.355339	0.258278	0.140279	0.128191					53.3963	-0.10897	0.202029	0.950618	55.2954
O95292	0.99971	0.993522	1.02207	0.9326	0.710385	0.532237	0.34286	0.251568	0.132711	0.0562386	0.99971	0.982512	1.08413	0.985804	1.12949	0.598426	0.386927	0.267129	0.0277027		0.99971	1.00476	0.980517	0.916872	0.678166	0.510515	0.29686	0.162487	0.0715595		0.99971	0.948028	1.00502	0.964691	0.793221	0.640025	0.441195	0.312258	0.0855355	0.0795564	53.5693	-0.0720729	0.0500052	0.993892	54.7691	-0.121491	0.0882275	0.944698	52.9174
O95295																					0.99971	1.18788	1.0835	0.664175	0.526151	0.465641	0.258466		0.104642																				50.9981
O95298											0.99971	0.989141	0.900863	0.94615	0.904218	0.734741	0.384885	0.219658	0.427467																										54.6303	-0.141221	0.317655	0.94314
O95299	0.99971	1.11836	1.15282	0.941863	0.756431	0.435717	0.245803	0.0258659	0.118818		0.99971	0.936019	0.882518	0.770404	0.547423	0.346017	0.221096	0.107703	0.0856587		0.99971	0.901158	0.903973	0.798335	0.64739	0.527147	0.294589	0.27664	0.209114	0.232012	0.99971	0.918465	0.917487	0.840046	0.572665	0.361122	0.223507	0.0753006	0.0651889		52.4441	-0.118654	0.0664694	0.967553	50.6845	-0.0704449	0.0133857	0.997921	52.5632
O95319	0.99971	0.960494	0.921352	0.86801	0.645545	0.391609	0.228222	0.0556231	0.0755376		0.99971	1.00376	0.931434	0.921724	0.675163	0.439695	0.240506	0.0872524	0.0443889		0.99971	0.988041	0.915719	0.849069	0.630135	0.406564	0.192165	0.0589771	0.0601372	0.0228286	0.99971	1.10767	1.0919	0.982251	0.70837	0.463391	0.237945	0.0733989	0.0511907		51.6939	-0.0856321	0.00447436	0.99497	52.2473	-0.089356	0	0.996922	51.5526
O95336	0.99971	0.956443	1.07619	0.991706	0.950523	0.82571	0.719324	0.540742	0.211128	0.0373097	0.99971	0.977496	1.07428	0.987143	0.99381	0.864537	0.72369	0.612224	0.247395	0.0289808	0.99971	1.01502	1.08604	1.01448	0.966426	0.851443	0.734034	0.578852	0.219541	0.00651286	0.99971	1.0355	1.12178	1.00501	1.0041	0.872749	0.732357	0.572965	0.257627	0.0177936	58.826	-0.0800958	0	0.984357	59.4581	-0.083013	0	0.980878	59.1548
O95347	0.99971	1.18184	1.043	0.770761	0.419955	0.298816	0.176896	0.0635265	0.0488525	0.00803888	0.99971	0.956848	0.828517	0.623189	0.336197	0.248087	0.154557	0.0483909	0.0595333	0.00984162	0.99971	0.940397	0.755266	0.615485	0.337372	0.238777	0.153912	0.0569953	0.03595	0.00862079	0.99971	0.800494	0.840433	0.62516	0.335666	0.229247	0.156621	0.0509077	0.0373526	0.00632085	49.8752	-0.107258	0.0505461	0.968186	48.4175	-0.0805455	0.0196331	0.995654	48.1583
O95352																					0.99971	1.13623	1.18855	1.04355	0.686283	0.427963	0.457843	0.387286	0.0405911																				53.3572
O95363											0.99971	0.849215	0.817689	0.571652	0.374375	0.282329	0.199101	0.105745	0.125232																										48.2273	-0.0662994	0.0735341	0.991121
O95372	0.99971	0.990653	1.09765	1.02474	0.909058	0.676471	0.451775	0.0991386	0.0607121		0.99971	1.02774	0.974939	0.933307	0.822446	0.699246	0.352455	0.0304931	0.0114835		0.99971	0.978766	0.951285	0.888616	0.789779	0.663162	0.339965	0.0832287	0.0251624	0.0170987	0.99971	0.987468	0.957882	0.885983	0.800691	0.626922	0.341847	0.0233715	0.0130189		54.9754	-0.111653	0	0.984134	54.3381	-0.119447	0	0.984778	54.0084
O95373	0.99971	1.09304	1.04953	0.980226	0.786752	0.533405	0.374174	0.160921	0.0845807	0.0656985	0.99971	1.00158	0.970178	0.928881	0.759937	0.576163	0.334465	0.144148	0.0785161	0.00565522	0.99971	1.02423	1.00109	0.924453	0.75963	0.5811	0.376672	0.183547	0.12519	0.109465	0.99971	1.05099	0.997247	0.936731	0.746198	0.575851	0.351285	0.180696	0.0798589	0.0347889	53.7449	-0.0891676	0.0475034	0.988097	53.6664	-0.0833725	0	0.998283	53.8703
O95376											0.99971	1.0646	1.30146	1.1855	0.907737	0.452583	0.31235		0.0495581																										53.0884	-0.150543	0.111276	0.893697
O95379	0.99971	1.01565	1.07216	0.938588	0.818349	0.47748	0.404946	0.200941	0.0599148		0.99971	0.9356	0.88092	0.937226	0.796418	0.560851	0.250194	0.144938	0.143806	0.038116	0.99971	0.995081	1.00153	1.00766	0.83523	0.57107	0.373159	0.175534	0.0573282		0.99971	1.13896	1.06825	0.966312	0.865355	0.542225	0.3299	0.135543	0.0920247		53.8019	-0.0824889	0.0261465	0.980674	53.3238	-0.0934819	0.0540885	0.983889	54.1608
O95400	0.99971	1.21229	1.06246	0.908875	0.745349	0.587332	0.464686	0.336001	0.252757	0.14782	0.99971	1.02325	0.888057	0.86749	0.818259	0.742391	0.585752	0.390305	0.118241	0.204327	0.99971	0.989923	0.891104	0.762477	0.61246	0.475727	0.377879	0.241672	0.178241	0.307805	0.99971	0.930185	0.905488	0.708316	0.512373	0.487152	0.339052	0.266934	0.103193	0.289467	54.8357	-0.0624561	0.153423	0.94925	56.7461	-0.0539423	0	0.96567	52.0348
O95429											0.99971	0.715414	0.86843	0.97836	0.627086	0.474086	0.387103	0.378011	0.237646	0.470349																									51.9953	-0.09823	0.363947	0.800475
O95433	0.99971	0.927269	0.938488	0.864098	0.535719	0.2691	0.156401	0.033624	0.0196658	0.00318433	0.99971	1.00068	1.0048	0.911894	0.577652	0.31398	0.189949	0.0473593	0.0276676	0.00307735	0.99971	1.00599	1.00595	0.913018	0.575782	0.285377	0.168721	0.0539269	0.0231126	0.000876606	0.99971	0.985456	0.944114	0.862907	0.555066	0.27284	0.166146	0.0448019	0.0272092	0.00388264	50.5543	-0.102295	0.00124353	0.994979	51.1125	-0.107054	0.014814	0.995546	50.9423
O95453	0.99971	1.07777	0.874422	0.748572	0.469481	0.426606	0.270763	0.151907	0.054411	0.0481281	0.99971	1.03493	0.875106	0.751836	0.430692	0.341152	0.168566	0.102242	0.088782		0.99971	1.01645	0.903997	0.810281	0.571163	0.417802	0.287662	0.175072	0.141398		0.99971	1.01188	0.939658	0.868328	0.611278	0.444718	0.346453	0.20744	0.0561057		50.8687	-0.0652923	0.0113047	0.980406	49.7975	-0.0829784	0.0666666	0.990634	51.4499
O95456	0.99971	0.913508	0.910376	0.869545	0.823996	0.804454	0.605886	0.35069	0.11415	0.00237873	0.99971	0.988501	1.05369	1.01144	0.999012	0.875678	0.736626	0.443837	0.145012		0.99971	1.06061	1.08533	0.98043	0.914444	0.827879	0.628737	0.407026	0.137497		0.99971	0.988946	0.979661	0.935661	0.864548	0.781448	0.594756	0.357408	0.108062	0.0206974	56.7435	-0.0758907	0	0.964195	58.3616	-0.0989786	0	0.993379	57.5369
O95466	0.99971	1.04231	0.770377	0.541917	0.377655	0.32302	0.202972	0.0963686	0.081775		0.99971	1.0088	0.665752	0.445505	0.323346	0.306502	0.183869	0.0772114	0.042102		0.99971	0.923273	0.658725	0.476618	0.382371	0.301259	0.186355	0.100211	0.0481212		0.99971	0.892672	0.619234	0.45819	0.391197	0.307507	0.200577	0.112751	0.072303	0.061047	48.2749	-0.0734401	0.0846646	0.977166	47.0471	-0.0741829	0.0755753	0.965507	47.5022
O95470	0.99971	1.09337	0.982141	0.972572	0.729805	0.569364	0.356669	0.234039	0.122344		0.99971	0.897605	0.929524	0.865837	0.777174	0.534595	0.392226	0.129416	0.215599																						53.7797	-0.0778064	0.0827473	0.985823	53.5453	-0.0692154	0.0852218	0.967096
O95475	0.99971	1.16485	1.11325	0.939562	0.668229	0.583841	0.346995	0.226223													0.99971	0.927427	0.903788	0.958522	0.620624	0.477562	0.279389	0.084586	0.109521		0.99971	0.782916	0.89574	0.731699	0.678233	0.508433	0.311979	0.143593	0.160035		53.3572	-0.0803264	0.166322	0.933174					52.3132
O95476																															0.99971	1.12407	1.00981	0.892956	1.00187	0.895439
O95477																															0.99971	0.812068	1.12406	1.10243	1.94074	0.836217
O95478											0.99971	1.06418	0.867898	0.754282	0.647597	0.392774	0.384245	0.128958																											51.9748	-0.0607628	0	0.964083
O95486	0.99971	0.93879	0.944956	0.730964	0.50603	0.367894	0.175242	0.130803	0.135388		0.99971	0.994374	1.04059	0.785207	0.419535	0.340638	0.231675	0.173907	0.128417		0.99971	1.04042	1.02239	0.883783	0.722131	0.542463	0.3372	0.164827	0.202423		0.99971	1.11901	1.05703	0.894711	0.718	0.505302	0.371222	0.184973	0.2025		50.2614	-0.0784197	0.089209	0.993487	49.6598	-0.114544	0.179273	0.984953	53.1598
O95487	0.99971	1.12791	0.980481	0.742011	0.62108	0.447093	0.315793	0.145473	0.121465	0.126232	0.99971	1.22746	0.874997	0.792377	0.619987	0.441752	0.293575	0.153531	0.245853		0.99971	0.954108	0.883187	0.592724	0.323544	0.203915	0.0275173		0.112974		0.99971	0.91411	0.773036	0.580022	0.27665	0.28019	0.174997	0.0249628	0.0667207		51.8126	-0.0707076	0.0876103	0.974983	51.5606	-0.074785	0.174469	0.93425	48.0053
O95551																					0.99971	0.957272	0.732554	0.781983	0.583623	0.499452	0.327551	0.329819	0.231673																				52.3301
O95562	0.99971	1.14826	0.98216	0.983945	0.92464	0.929866	0.71253	0.643457	0.549442	2.26231	0.99971	1.13422	1.0162	1.00066	0.968953	0.907782	0.803247	0.692575	0.582447	3.02894	0.99971	1.23257	1.04623	1.09	0.958946	0.951094	0.842539	0.792833	0.631807	2.03765	0.99971	1.18854	1.00891	1.05311	1.01886	0.871212	0.782203	0.704773	0.636348	2.2162		0.14335	1.5	0.439847		0.102259	1.5	0.314634
O95563	0.99971	0.981103	1.04611	1.01732	0.798933	0.65921	0.471657	0.367788	0.225802	0.328383	0.99971	0.893766	0.970569	0.900411	0.763168	0.639804	0.471844	0.283982	0.315885		0.99971	0.966135	1.01191	0.915657	0.858264	0.651616	0.467975	0.344385	0.211779	0.0935123	0.99971	0.901877	0.934261	0.804565	0.799344	0.547118	0.411731	0.268211	0.230085	0.0704679	55.2309	-0.0732662	0.271598	0.981195	55.1072	-0.0560954	0.201989	0.972746	55.783
O95571	0.99971	0.888344	0.904159	0.768802	0.671251	0.680539	0.472626	0.384424	0.232217	0.132226	0.99971	0.882175	0.837831	0.989835	0.518612	0.672357	0.548754	0.33421	0.340124	1.38896											0.99971	0.931278	0.865808	0.826784	0.813903	0.63533	0.488088	0.41287	0.235532	0.257478	55.1634	-0.0404901	0	0.974938		-0.480129	0.633836	0.186899
O95573	0.99971	1.08037	1.0557	0.783777	0.415701	0.293832	0.20666	0.0782208	0.0898016		0.99971	0.940311	0.852099	0.742211	0.333899	0.166591	0.107956	0.0166907	0.0826706		0.99971	0.930091	0.888338	0.741397	0.379178	0.207519	0.145823	0.026511	0.0539033		0.99971	0.947798	0.873853	0.704625	0.400954	0.285833	0.212545	0.0961471	0.0880694	0.0136792	49.6404	-0.119283	0.119083	0.979831	48.6898	-0.110253	0.041868	0.989947	49.0782
O95630											0.99971	0.953947	0.818267	0.614398	0.565521	0.39407	0.206134	0.162584	0.0728444		0.99971	1.11128	0.953956	0.778786	0.549338	0.43463	0.336284	0.266468	0.0782445		0.99971	0.860853	0.788882	0.635196	0.468543	0.337063	0.23901	0.205591	0.137346						50.2205	-0.0571513	0	0.987829	51.7525
O95639	0.99971	0.786879	0.872482	0.855858	0.543286	0.200693															0.99971	0.893092	0.590386	1.20305	0.657428	0.58571	0.516474	0.368026	0.0547125												50.1844	-0.108716	0	0.875461					55.0085
O95671	0.99971	0.993091	1.02632	0.94056	0.550937	0.279463	0.333779	0.172464	0.146456	0.16773	0.99971	1.13035	0.9296	0.935783	0.630182	0.336846	0.314067	0.155752	0.132477	0.0763579	0.99971	1.20226	0.908773	1.02878	0.643546	0.396078	0.309787	0.180508	0.112569		0.99971	0.953239	0.958816	0.841338	0.558402	0.428109	0.222364	0.105462	0.099813	0.116054	50.5168	-0.143217	0.197368	0.984258	51.6131	-0.0952526	0.115017	0.976075	51.9388
O95674	0.99971	1.05767	1.09207	1.18386	1.16669	1.04315	0.73117	0.689199	0.275679		0.99971	1.15678	1.27928	1.11709	1.12239	1.00228	0.945842	0.83485	0.389036		0.99971	1.01706	1.12476	1.15072	1.00646	0.903417	0.756354	0.578555	0.309179		0.99971	0.890248	0.938506	0.891709	0.852893	0.756183	0.637283	0.500477	0.264835	0.0372906	60.4467	-0.0945511	0	0.853873	62.0727	-0.123045	0	0.752199	59.7717
O95684	0.99971	1.00217	1.07	0.941349	0.714483	0.523031	0.364028	0.183464	0.096924		0.99971	0.850358	1.03561	1.02322	0.909076	0.631218	0.36657	0.153333	0.0231073												0.99971	1.11298	1.08527	0.911143	0.869005	0.683516	0.552396	0.237891	0.130208		53.4258	-0.079837	0.0534924	0.987711	54.5203	-0.108713	0	0.977482
O95696																					0.99971	1.26875	0.682065	0.195469	0.511544				0.0225917																				44.1745
O95716	0.99971	1.05941	1.04849	0.973475	0.855725	0.74652	0.569431	0.413723	0.242724												0.99971	0.980927	1.01264	0.934956	0.896967	0.695719	0.570023	0.380779	0.226751		0.99971	0.934796	0.954539	0.944156	0.837866	0.604439	0.419427	0.412524	0.187817		57.1555	-0.0616721	0.10106	0.987345					56.8427
O95721	0.99971	1.0075	1.0355	0.987773	0.829028	0.565405	0.45228	0.35448	0.222683	0.647302	0.99971	1.05045	0.972438	0.915936	0.841449	0.651064	0.544786	0.406624	0.283607	0.301775	0.99971	0.97549	0.965252	0.939099	0.798209	0.661785	0.480378	0.383767	0.25126	0.43743	0.99971	1.03863	1.01287	0.97636	0.863328	0.689399	0.538836	0.403001	0.278753	0.425092	53.9493	-0.103333	0.411757	0.882156	56.4142	-0.0549013	0.243865	0.991834	55.4671
O95747	0.99971	0.938556	0.78883	0.598062	0.250033	0.193421	0.107231	0.0325543	0.0254228		0.99971	0.964844	0.811577	0.612352	0.23888	0.174911	0.119473	0.0334223	0.0305846		0.99971	0.964294	0.811989	0.639165	0.291041	0.192249	0.133315	0.0433329	0.0222644		0.99971	0.935642	0.807228	0.611761	0.275615	0.186539	0.13037	0.044661	0.0243617		47.629	-0.090857	0.0184058	0.993801	47.6861	-0.101657	0.0362605	0.993203	48.0819
O95749
O95757	0.99971	0.917096	0.908075	0.950811	0.670248	0.392231	0.199019	0.0842337	0.0802163	0.0456946	0.99971	0.997706	0.990682	0.833956	0.559811	0.393272	0.276431	0.175615	0.160838		0.99971	0.94116	1.00199	0.88335	0.580965	0.42594	0.288248	0.16043	0.0821001	0.0338008	0.99971	1.06019	1.00744	0.887466	0.612188	0.462622	0.349305	0.193264	0.109043	0.0163054	51.8506	-0.102232	0.0449846	0.989921	51.1487	-0.0851666	0.154516	0.995836	51.9631
O95758											0.99971	1.14846	0.741676	0.887475	0.842402	0.728449	0.471762	0.580527	0.118125																										56.9408	-0.0493761	0	0.822556
O95772																					0.99971	0.965122	0.91043	0.855335	0.815916	0.691859	0.48556	0.315667	0.263897																				55.9983
O95777	0.99971	0.877633	0.90037	0.837796	0.752026	0.641519	0.49751	0.421708	0.333763	1.27996	0.99971	0.919392	0.956517	0.897784	0.819463	0.687408	0.543887	0.444574	0.334436	1.35516	0.99971	0.954104	0.980942	0.886491	0.744435	0.605884	0.498558	0.412583	0.337456	1.0379	0.99971	0.989336	1.00578	0.902415	0.763675	0.638742	0.513335	0.426436	0.37747	1.0388		-0.0405399	0.637911	0.20819		-0.0524463	0.672282	0.191781
O95782	0.99971	1.06938	1.05001	0.958005	0.84082	0.639629	0.365166	0.194374	0.185863	0.0270705	0.99971	1.02464	0.967794	0.92026	0.774117	0.575168	0.331615	0.147799	0.220526		0.99971	1.04994	0.943624	0.965626	0.832165	0.639293	0.365395	0.250879	0.165351	0.130182	0.99971	0.944622	1.0046	0.954839	0.782396	0.570546	0.343074	0.212423	0.130044	0.135385	54.463	-0.0890235	0.0626764	0.988338	53.4889	-0.0872813	0.141595	0.988913	54.4479
O95793	0.99971	1.24618	1.25526	1.17266	0.657973	0.536737	0.372846	0.137544	0.0830082																						0.99971	0.810587	0.880582	0.91605	0.752469	0.514121	0.321112	0.18163	0.189071		53.3926	-0.0996762	0.0828757	0.879157
O95801	0.99971	1.06262	1.0246	0.903927	0.715041	0.606693	0.468282	0.343836	0.208438	0.133646											0.99971	1.01168	0.874943	0.830353	0.640467	0.457075	0.356167	0.161641	0.109653	0.0344576	0.99971	0.937855	0.977879	0.785674	0.712839	0.541302	0.520367	0.37824	0.194434		55.0541	-0.0563035	0.075223	0.98631					52.4351
O95816	0.99971	1.11417	1.12599	1.0093	0.959993	0.75893	0.471223	0.315078	0.147267	0.35964	0.99971	1.00747	0.945828	0.844265	0.783964	0.675121	0.428549	0.289312	0.0957937	0.0263843	0.99971	0.936988	0.933363	0.901182	0.809903	0.741166	0.474382	0.331152	0.127008	0.120249	0.99971	0.920377	0.997646	0.902984	0.865986	0.719484	0.506679	0.34218	0.123378	0.0987618	55.5266	-0.112102	0.255885	0.956196	54.8627	-0.066198	0	0.989609	55.8602
O95817	0.99971	1.02227	1.02702	0.948891	1.02095	0.84931	0.588097	0.486774	0.347831	0.929602	0.99971	0.942108	1.12019	0.855778	0.941598	0.897414	0.634687	0.501967	0.402804	0.623816	0.99971	0.947512	1.18072	0.927948	0.799968	0.708515	0.548112	0.480496	0.380977	1.1448	0.99971	0.918554	1.02473	1.00518	0.930733	0.814529	0.636058	0.566169	0.370161	1.37764		-0.484724	0.588076	0.670712		-0.0967418	0.504257	0.867417
O95819	0.99971	1.08114	1.01754	0.935988	0.701571	0.482674	0.30493	0.181489	0.0727814	0.0949363	0.99971	0.99424	0.985281	0.840905	0.58868	0.410497	0.263161	0.151944	0.0774537		0.99971	0.966761	0.9116	0.908547	0.64768	0.464283	0.301423	0.195536	0.102579	0.142177	0.99971	0.911515	0.924326	0.762962	0.624804	0.446935	0.29167	0.157055	0.0756084		52.8364	-0.0861956	0.071119	0.991353	51.6308	-0.0785456	0.0552117	0.996294	52.386
O95831	0.99971	0.980571	0.997385	0.98101	0.972957	0.873719	0.747378	0.557542	0.204391	0.031878	0.99971	0.982564	0.97288	0.982684	0.955997	0.882971	0.771974	0.611882	0.202901	0.00125208	0.99971	0.977493	0.990751	0.975402	0.975163	0.875736	0.722532	0.560953	0.211829	0.0217216	0.99971	1.01555	0.980345	0.979785	0.969303	0.879203	0.763174	0.572597	0.209305	0.00874935	59.1215	-0.0889315	0	0.993589	59.4816	-0.0966666	0	0.985924	59.0507
O95834	0.99971	1.01216	0.997571	1.00947	0.893198	0.72692	0.375447	0.214879	0.124194		0.99971	0.995546	0.975905	0.90603	0.941746	0.797697	0.30539	0.103139	0.0454575		0.99971	1.0686	1.00211	0.91843	0.839449	0.948357	0.612392	0.363558	0.106078	0.0616313	0.99971	0.955905	0.919695	0.827322	0.972666	0.76089	0.35801	0.26934	0.185569		54.9074	-0.110258	0.103602	0.99784	54.7985	-0.170171	0.0424711	0.991811	57.4073
O95861	0.99971	0.932696	1.00439	0.969193	0.937868	0.794889	0.648283	0.488595	0.192221	0.00972641	0.99971	1.02088	1.03204	0.968781	0.941974	0.786561	0.60703	0.516238	0.177232	0.00373736	0.99971	0.978965	0.992876	0.964367	0.936064	0.767387	0.582048	0.480632	0.179661	0.00773055	0.99971	0.998047	1.00227	0.971862	0.945025	0.771027	0.610352	0.510103	0.194036	0.0098876	58.014	-0.0761895	0	0.985659	57.8788	-0.075064	0	0.982361	57.5126
O95864	0.99971	1.13082	1.06872	1.00536	0.68848	0.506427	0.271173	0.119638	0.0742364		0.99971	1.01336	0.99285	0.862345	0.576802	0.371996	0.206315	0.0698336	0.0138402		0.99971	1.01781	0.922246	0.876199	0.573451	0.398661	0.219	0.0908696	0.050335		0.99971	0.852406	0.908276	0.725464	0.56103	0.390656	0.232811	0.0753507	0.0606595		52.8214	-0.0990686	0.0544726	0.974302	51.3221	-0.0911149	0	0.995915	51.4433
O95865	0.99971	0.954294	0.9423	0.919889	0.867981	0.793318	0.511632	0.202818	0.0850499	0.00518376	0.99971	1.01545	1.00822	0.976375	0.952712	0.790283	0.52241	0.224895	0.102264	0.00578827	0.99971	1.00455	0.980683	0.956125	0.938579	0.780323	0.532079	0.264698	0.08663	0.0110377	0.99971	0.979588	0.979041	0.925715	0.869128	0.752322	0.529307	0.22069	0.0987949	0.014431	55.8522	-0.0973109	0	0.988509	56.1175	-0.103959	0	0.998568	56.2237
O95881	0.99971	0.942746	0.975754	0.927761	0.785995	0.542957	0.342234	0.269215	0.174563	0.280848	0.99971	0.963573	0.978837	0.95688	0.809555	0.574907	0.352565	0.254577	0.14317	0.112831	0.99971	0.992215	1.00685	0.94011	0.778568	0.596262	0.355699	0.242562	0.165331	0.238307	0.99971	1.0177	1.02775	0.947683	0.84519	0.644683	0.382658	0.288825	0.168578	0.201971	53.4292	-0.0866093	0.218368	0.98987	54.0368	-0.0812461	0.102837	0.997952	53.8302
O95983	0.99971	1.14975	0.849842	0.81503	0.696923	0.754875	0.429579	0.340693	0.283029	0.351999	0.99971	0.946678	0.908942	0.798446	0.706361	0.715641	0.614007	0.500949	0.359378	0.643129	0.99971	0.971468	0.749408	0.77567	0.639378	0.456531	0.304957	0.114819	0.176671		0.99971	0.926214	0.825457	0.672976	0.565405	0.381577	0.330592	0.225748	0.178978	0.0383239	55.4786	-0.0463308	0.23959	0.906792		-0.0313614	0.4767	0.852302	51.7174
O95989	0.99971	1.02437	0.907886	1.01655	0.90108	0.726199	0.575525	0.299639	0.12208	0.0203127	0.99971	1.03684	0.987841	0.970468	0.953478	0.81223	0.583372	0.361858	0.207353	0.0176447	0.99971	1.06414	1.19342	0.991299	0.925409	0.738264	0.534279	0.376932	0.163128	0.025963	0.99971	1.04055	1.02982	0.958194	0.864265	0.759955	0.545635	0.31684	0.0973073	0.0802608	56.3876	-0.0821581	0	0.989233	57.2318	-0.080149	0	0.994541	56.7137
O96000	0.99971	1.00238	0.976238	0.947782	0.865743	0.737706	0.547357	0.258676	0.0574575		0.99971	1.03514	0.975767	0.935657	0.855375	0.746214	0.518768	0.287853	0.0695405		0.99971	1.00375	0.991678	0.942156	0.802166	0.718698	0.468497	0.263442	0.0722208		0.99971	0.977336	0.956789	0.91365	0.836512	0.692858	0.497635	0.285829	0.0466948		55.9609	-0.0863126	0	0.991937	55.9471	-0.0815543	0	0.992336	55.3901
O96005
O96006																					0.99971	0.951821	1.01792	1.00241	0.810745	0.626628	0.490338	0.332116	0.126916																				55.568
O96007											0.99971	1.10415	1.14314	0.946039	0.650273	0.656592	0.514229	0.326314	0.187274												0.99971	1.08896	1.07585	1.23956	0.887151	0.814728	0.60991	0.485393	0.276798	0.833801					55.3041	-0.0595802	0.0885458	0.925661
O96008	0.99971	1.01727	1.01081	1.02102	0.985837	0.867655	0.812648	0.64882	0.493695	1.63665	0.99971	1.04709	1.02136	1.01086	1.03788	0.958957	0.841283	0.726194	0.528011	2.68415	0.99971	1.0085	1.00446	0.970251	0.975328	0.883641	0.782583	0.641451	0.47627	1.32037	0.99971	1.04092	0.997961	0.999758	0.979175	0.903328	0.805692	0.671349	0.516298	1.60777		0.185757	1.5	0.41133		0.100338	1.5	0.350977
O96013											0.99971	0.610639	0.991135	0.43882	0.834576																															-0.462337	0.718792	0.262186
O96018	0.99971	0.917039	0.967106	0.936905	0.816707	0.661499	0.441929	0.226691	0.108613																																54.9664	-0.0745061	0	0.99153
O96019	0.99971	1.03953	0.9486	0.779379	0.720529	0.49983	0.218721	0.0671188	0.0487017		0.99971	1.00318	0.893773	0.790955	0.713861	0.490968	0.242603	0.0648614	0.0803435		0.99971	1.0173	0.92428	0.824792	0.708364	0.514101	0.237439	0.112551	0.0740843	0.00992933	0.99971	0.925729	0.866491	0.762341	0.677338	0.471282	0.214313	0.0730606	0.0686147		52.2918	-0.0833014	0	0.984485	52.2453	-0.0769192	0	0.984537	52.5204
O96028																															0.99971	1.01342	0.936257	0.95548	0.74672	0.76451	0.351487	0.30391	0.232922	0.0555544
O96033	0.99971	1.47385	0.628538	1.48738	0.460311	0.908113	0.525076		0.214977																																56.8057	-0.0651659	0.0653582	0.448327
P00167	0.99971	1.00609	1.04303	0.898878	0.735011	0.615757	0.433757	0.278499	0.147619		0.99971	1.01806	0.865026	0.805599	0.335467	0.315254	0.285096	0.114861			0.99971	0.971326	1.02626	0.969331	0.831538	0.642999	0.498261	0.404101	0.164998	0.0944301	0.99971	1.01426	1.0132	0.921511	0.77539	0.568538	0.474361	0.337883	0.176601	0.145402	54.6685	-0.0632048	0.0259609	0.990256	49.076	-0.118781	0.198394	0.963125	56.1333
P00338	0.99971	0.868982	0.936193	0.928262	0.938407	0.971176	0.883694	0.696098	0.24398	0.010688	0.99971	0.99695	1.06968	1.04433	1.12303	1.05082	1.05447	0.895923	0.308048	0.0162179	0.99971	0.998902	1.05068	1.0401	1.08395	1.0127	0.977694	0.831026	0.284463	0.0135066	0.99971	0.964915	0.942381	0.945615	0.978596	0.927104	0.867568	0.720858	0.270441	0.00462786	60.5007	-0.12258	0	0.968348	61.889	-0.190433	0	0.977545	61.456
P00367	0.99971	0.97966	0.966821	0.957315	0.942594	0.823275	0.662797	0.388184	0.0661619	0.00940743	0.99971	1.01017	0.982771	0.979961	0.975694	0.86743	0.683758	0.436424	0.0595611	0.0114543	0.99971	1.04769	1.01597	0.995485	0.977407	0.888626	0.677661	0.431778	0.0861282	0.00531278	0.99971	1.04946	0.998583	0.995658	0.992182	0.888803	0.699456	0.439026	0.0928947	0.00813428	57.4296	-0.0985499	0	0.992095	57.8623	-0.106394	0	0.993601	57.9039
P00374	0.99971	0.966903	0.842323	0.64847	0.404556	0.292684	0.163942	0.154109	0.0577601		0.99971	1.07628	0.904933	0.807824	0.671794	0.570568	0.423343	0.467745	0.358643	0.429893	0.99971	1.02678	0.815137	0.607056	0.345646	0.307504	0.191555	0.0864511	0.0265763		0.99971	1.03015	0.940167	0.77444	0.667904	0.605792	0.309378	0.377026	0.0270041	0.324927	48.9956	-0.0750344	0.0620945	0.996378	54.3752	-0.0529557	0.393102	0.971499	48.6185
P00387	0.99971	0.89918	0.896445	0.8651	0.816523	0.790896	0.507243	0.231022	0.0376438	0.00490843	0.99971	1.00516	1.04938	1.0145	0.953416	0.816432	0.645467	0.330697	0.072731	0.0911988	0.99971	1.03691	1.0723	1.01884	0.970437	0.829039	0.623224	0.322584	0.0573777	0.00599172	0.99971	0.962396	0.926575	0.904725	0.864147	0.734214	0.584144	0.313896	0.0672158	0.080898	55.6889	-0.0880757	0	0.963094	57.1202	-0.10026	0.0257433	0.99314	57.0165
P00390	0.99971	0.970452	0.99584	0.981144	0.960642	0.7536	0.78887	0.682155	0.501035	1.65992	0.99971	1.00322	0.982246	0.979591	0.999286	0.89476	0.787004	0.716322	0.590466	1.98283	0.99971	0.968141	0.968763	0.946854	0.950688	0.859112	0.756775	0.67996	0.537072	1.40864	0.99971	1.03059	1.01228	0.97299	0.955777	0.877026	0.780119	0.678662	0.547837	1.47488		0.442476	1.5	0.42616		0.114699	1.5	0.471155
P00403	0.99971	1.01612	1.004	0.968519	0.977033	0.805913	0.739116	0.581946	0.269814	0.00672901	0.99971	1.03008	1.05564	1.02004	0.966357	0.909748	0.831451	0.696883	0.368219		0.99971	1.00995	0.998235	0.950182	0.884425	0.835171	0.711509	0.571753	0.305862		0.99971	0.97922	0.958803	0.932166	0.863047	0.832294	0.663611	0.531673	0.299268		59.2552	-0.0778194	0	0.978803	61.3166	-0.0723038	0	0.981621	59.7123
P00441	0.99971	0.950866	0.977445	1.00337	0.978509	0.729864	0.898915	0.807781	0.642446	3.62461	0.99971	0.91443	0.945474	0.989153	1.01392	0.966137	0.873491	0.888212	0.792969	4.78922	0.99971	0.937577	1.01852	0.975091	0.898597	0.881875	0.857672	0.777623	0.660273	2.96234	0.99971	1.10082	1.13832	1.16666	1.09783	1.01389	1.02208	0.951938	0.748447	3.6146		0.0985861	1.5	0.258648		0.238734	1.5	0.185561
P00491	0.99971	0.929795	0.975169	0.964776	0.982199	0.823297	0.844497	0.726115	0.571447	2.21819	0.99971	0.99674	1.02751	1.02517	1.03433	0.96088	0.886662	0.815415	0.667832	2.95435	0.99971	0.982677	1.03002	0.995158	1.02607	0.926221	0.857603	0.769252	0.60793	1.86958	0.99971	1.00705	0.994053	0.967718	0.996672	0.90939	0.833475	0.73773	0.629206	1.9877		0.117111	1.5	0.447311		0.108223	1.5	0.337904
P00492	0.99971	0.882472	0.962509	0.937745	0.988214	0.944451	0.848732	0.765306	0.6516	3.15653	0.99971	0.993206	1.04121	1.01792	1.12353	1.05013	0.965297	0.909246	0.836109	5.10722	0.99971	0.963944	1.02665	1.01036	1.07497	1.00323	0.900588	0.848379	0.697137	2.79595	0.99971	0.976647	0.984055	0.962117	1.02321	0.942383	0.848286	0.818352	0.716868	2.96263		0.0913935	1.5	0.305911		0.151463	1.5	0.13548
P00505	0.99971	0.926512	0.975358	0.960408	0.975699	0.825173	0.842085	0.751547	0.560096	1.05164	0.99971	0.999952	1.01583	1.00287	1.03417	0.96291	0.924405	0.86999	0.658959	1.28577	0.99971	0.970183	1.00794	0.97218	0.995025	0.911045	0.85312	0.781573	0.578663	1.03723	0.99971	1.01182	0.999615	0.987731	1.00871	0.934971	0.867943	0.788929	0.615488	1.02295		-0.0588721	0.799916	0.315469		-0.0769996	0.934781	0.0568908
P00558	0.99971	0.913762	0.978403	0.992364	0.998102	0.721099	0.157341	0.00107438	0.0115161	0.000256245	0.99971	0.954319	0.959703	1.01641	1.03053	0.807586	0.153183	0.00360629	0.0221757	0.0001101	0.99971	0.916815	0.962516	0.961504	1.00582	0.795943	0.160063	0.00129016	0.0107895	5.62605e-05	0.99971	1.05128	1.02622	1.03551	1.02587	0.82276	0.164956	0.00446193	0.0119206	0.00114588	54.0433	-0.228269	0.000121513	0.995668	54.3174	-0.269704	0.00641804	0.997202	54.309
P00747																															0.99971	0.930105	0.936535	0.888629	0.832654	0.60569	0.479272	0.300831	0.261232	0.0846213
P00813	0.99971	0.909103	0.981113	0.976993	0.999953	0.86679	0.896568	0.769575	0.49837	0.989671	0.99971	0.967432	0.980964	1.01768	1.054	1.00621	0.958856	0.891955	0.624207	1.22162	0.99971	0.94122	0.998723	0.975279	1.00341	0.959325	0.904503	0.799687	0.544302	0.931367	0.99971	1.02604	1.02124	1.02348	1.05985	0.990057	0.946253	0.830917	0.577062	0.957375		-0.0309389	0.755609	0.361306		-0.0975119	0.912594	0.0843005
P00846	0.99971	0.856122	0.872757	0.811479	0.804592	0.909239	0.591266	0.485693	0.238597	0.0440433	0.99971	0.972441	1.06985	0.903209	0.864347	0.768495	0.695723	0.524005	0.226352		0.99971	1.02719	1.09715	0.971468	0.935803	0.86388	0.764088	0.5963	0.262736	0.0179291	0.99971	0.890734	0.906846	0.835351	0.820102	0.697155	0.590823	0.45096	0.225924	0.0467902	57.8975	-0.0596579	0	0.898328	58.6207	-0.0567553	0	0.962362	59.5392
P01111	0.99971	0.960512	0.938954	0.913613	0.833794	0.810685	0.575373	0.469866	0.292172	0.195121	0.99971	1.03878	1.1803	0.920962	0.90252	0.822961	0.770088	0.664348	0.550906	1.02241	0.99971	0.958235	0.998434	0.924859	0.877178	0.733812	0.607081	0.519152	0.310447	0.134281	0.99971	0.9324	0.893303	0.855531	0.792193	0.668233	0.542469	0.453752	0.320392	0.191279	58.2001	-0.0482108	0	0.989523		-0.0373435	0.751483	0.50065	58.3391
P01116											0.99971	0.928455	1.00121	1.16685	0.886621	0.804409	0.722583	0.810419	0.314971	2.52639																										0.0736544	1.5	0.280139
P01730	0.99971	1.05464	0.942331	0.917831	0.99391	0.514155	0.730276	0.23438	0.127184		0.99971	1.18445	1.09887	0.756331	0.542465	0.765884	0.601989	0.357083	0.174834		0.99971	1.07427	0.992326	0.590548	0.799374	0.526987	0.336984	0.198259	0.101406		0.99971	0.933165	0.816513	0.78222	0.750675	0.469504	0.401032	0.285302	0.304052		56.2155	-0.0720349	0	0.879283	55.9535	-0.0473694	0	0.818268	52.9872
P01737											0.99971	0.838959	0.981313	0.831539	0.801198	0.669263	0.481049	0.385542	0.313561																										56.4959	-0.0411568	0.0251581	0.95095
P01848	0.99971	0.928717	0.973592	0.914626	0.864724	0.713928	0.547864	0.395731	0.283644	0.544369	0.99971	1.008	0.981041	0.989585	0.849572	0.787586	0.592339	0.455744	0.53597	1.20286	0.99971	0.997263	0.98079	0.97099	0.868512	0.713692	0.504204	0.387122	0.248922	0.319304	0.99971	1.01043	0.906836	0.863733	0.807527	0.64038	0.468024	0.384957	0.213519	0.398433	56.7614	-0.0652623	0.393761	0.919027		-0.0606588	0.706749	0.330892	56.0829
P01850	0.99971	1.07793	1.0478	1.00298	0.857779	0.657667	0.414251	0.27828	0.19243	0.0956862	0.99971	1.02499	0.974115	0.995644	0.832894	0.653504	0.403114	0.319239	0.172935	0.124677	0.99971	0.990731	0.977991	0.963709	0.834892	0.634776	0.401717	0.295267	0.162651	0.136863	0.99971	0.98646	0.985275	0.983481	0.842137	0.63244	0.407869	0.324035	0.203311	0.0875758	55.0024	-0.0837621	0.111977	0.989869	55.0117	-0.0760798	0.112576	0.995012	54.793
P01889	0.99971	1.0553	0.972898	0.973848	0.910849	0.830832	0.709367	0.54248	0.420027	2.17916	0.99971	1.08791	0.906804	0.91503	0.92068	0.803059	0.339883	0.226283	0.583259	0.930062	0.99971	0.993187	1.27491	1.01018	0.979109	0.840382	0.682691	0.555545	0.374228	0.676629	0.99971	1.01189	1.02217	0.988079	0.925166	0.743366	0.700456	0.531989	0.440311	1.8144		0.125208	1.5	0.368869		-0.565404	0.519872	0.577065
P02042											0.99971	0.939513	0.91248	0.834834	0.703515	0.578821	0.458516	0.262573	0.234272	0.0567667	0.99971	1.07922	0.994714	0.956579	0.790084	0.615267	0.412644	0.281683	0.16724	0.0406137	0.99971	1.14294	1.01707	0.929945	0.739431	0.637728	0.429629	0.238085	0.200711	0.114153					54.3276	-0.0504775	0	0.989858	54.843
P02100	0.99971	1.19912	1.07783	1.03855	1.03402	0.620705	0.673396	0.243492	0.144433																																56.5087	-0.0882513	0.027971	0.906968
P02533																					0.99971	2.81515	0.914024	1.02558	1.0896	0.766897	0.717312	0.435814	0.211832	0.0915391																			58.2437
P02549											0.99971	1.16082	1.35622	1.14438	0.983923	0.374555	0.171525	0.124417			0.99971	0.99817	1.17784	1.08633	0.88944	0.740352	0.652101	0.537417	0.324753	0.545179															52.5682	-0.329654	0.145373	0.895063	59.4745
P02686	0.99971	0.936173	0.926181	0.928986	0.842004	0.841423	0.832107	0.692166	0.59437	3.5514	0.99971	1.00288	0.943973	0.910173	0.958333	0.944912	0.730451	0.907389	0.729946	3.87753	0.99971	1.12617	1.11196	1.10028	0.91027	0.890839	0.767507	0.844957	0.737546	3.27829	0.99971	1.21293	1.1325	1.20712	1.15846	1.12055	0.908692	0.886145	0.76134	4.15699		0.0845503	1.5	0.259295		0.127956	1.5	0.250734
P02765	0.99971	0.915694	0.937191	0.882169	0.844803	0.661177	0.384829	0.304619	0.0416227		0.99971	0.935872	1.01818	0.905041	0.917432	0.723548	0.420469	0.276189	0.0410109	0.0319451	0.99971	0.899223	1.00348	0.929797	0.886525	0.695804	0.409977	0.261859	0.0421639		0.99971	1.00132	0.958681	0.865277	0.850518	0.756093	0.659176	0.285618	0.540522		54.8481	-0.0735141	0	0.976461	55.4267	-0.0903664	0	0.989868	55.1716
P02768	0.99971	0.612041	0.569569	0.552615	0.560624	0.496698	0.420977	0.296434	0.974961	0.440889	0.99971	1.11908	1.745	0.982466	0.952445	0.891356	1.49183	0.721085	0.546864	0.924417	0.99971	0.939084	0.993921	0.924786	0.922806	0.966859	0.76913	0.619662	0.513655	6.02917	0.99971	0.539739	0.45881	0.381946	0.376276	0.33129	0.269091	0.234403	0.220269	0.355434		-0.162214	0.538626	0.406814		-0.201884	0.726565	0.183965
P02786	0.99971	0.957252	0.9933	0.978748	0.97415	0.847394	0.793706	0.645841	0.355267	0.316752	0.99971	1.02054	1.02974	1.00677	1.00057	0.933011	0.823648	0.712707	0.390387	0.442523	0.99971	0.978827	1.01536	0.993445	0.992078	0.899726	0.772961	0.655964	0.362974	0.339491	0.99971	0.993764	0.984345	0.97188	0.985435	0.90493	0.799027	0.666762	0.387261	0.377555	61.0315	-0.0565786	0.176865	0.98407	61.9666	-0.0673174	0.373614	0.975212	60.9591
P02787											0.99971	0.939498	0.905274	0.833387	0.720025	0.642913	0.480871	0.470979																											56.885	-0.0361422	0.26915	0.988289
P02794	0.99971	0.940814	0.935061	0.934032	0.875936	0.75093	0.636111	0.457805	0.367137	1.54525	0.99971	0.982231	0.982002	0.950264	0.93375	0.811944	0.703443	0.563138	0.421844	1.4067	0.99971	1.01925	1.03963	0.951673	0.929016	0.766875	0.631986	0.558119	0.429012	1.10859	0.99971	1.05077	1.00178	0.973653	0.893985	0.754709	0.723056	0.571824	0.373193	1.00926		-0.0457186	0.751214	0.0856501		-0.0551087	0.775858	0.133968
P04004	0.99971	1.06687	1.10935	1.08681	0.98616	0.943937	0.783633	0.566815	0.524197	1.04461	0.99971	1.00521	1.00325	0.980409	0.897931	0.74732	0.664391	0.511646	0.476255	0.716624	0.99971	1.05389	0.985867	0.974698	0.869064	0.794878	0.706385	0.518602	0.42067	0.819574	0.99971	0.955888	0.99651	1.00878	0.948376	0.81607	0.716284	0.599969	0.501085	0.348196		-0.0778561	0.716965	0.531727		-0.0590791	0.573607	0.900862
P04040	0.99971	1.07015	0.982791	0.99072	0.918247	0.71808	0.697347	0.558909	0.389905	0.51256	0.99971	1.10086	0.912535	0.947967	0.827094	0.735278	0.642893	0.5357	0.357392	0.307548	0.99971	1.02222	1.01013	0.908735	0.888819	0.784899	0.624033	0.526069	0.387452	0.538452	0.99971	1.03455	0.971324	0.956816	0.84767	0.754219	0.645942	0.528093	0.368965	0.557071	61.2971	-0.0480215	0.440029	0.9531	59.3572	-0.0404335	0.136019	0.97171	60.7647
P04049											0.99971	0.856784	0.728781	0.828668	0.699591	0.53615	0.363811	0.189568	0.243013																										53.0094	-0.0428223	0	0.929295
P04053	0.99971	1.22461	1.002	0.91753	0.865052	0.553515	0.37992	0.157189	0.0881632		0.99971	1.17834	0.904098	0.763765	0.708999	0.673008	0.411219	0.173316	0.185324		0.99971	1.02369	0.749339	0.774858	0.630132	0.447116	0.418095	0.218178	0.0899237	0.0688523	0.99971	1.08165	0.850736	0.668071	0.716081	0.742439	0.443365	0.162001	0.183479		54.0419	-0.0912679	0.0375218	0.956589	54.141	-0.0577586	0	0.925299	52.2407
P04066	0.99971	1.23755	1.15082	0.916097	0.799886	0.672317	0.582601	0.416993	0.206765		0.99971	1.16188	1.06062	1.02586	0.743043	0.661268	0.523506	0.374309	0.0656814	0.254746	0.99971	1.15722	1.14118	0.809674	0.686553	0.601838	0.371068	0.341513	0.276674	0.286901	0.99971	0.97607	0.665056	1.02192	0.927661	1.01009	0.617236	0.219295	0.3817	0.860387	56.8003	-0.0582214	0.0443435	0.894542	55.5923	-0.0675003	0.131574	0.933652	53.5909
P04075	0.99971	0.914615	0.957471	0.979017	1.00086	0.917008	0.970151	0.774756	0.269864	0.00244685	0.99971	0.975945	0.967424	1.01507	1.03583	1.00537	0.993288	0.84885	0.33577	0.00116919	0.99971	0.973791	1.00257	1.00486	1.02782	0.994665	0.985282	0.81849	0.322345	0.00453407	0.99971	1.04732	0.980287	1.0157	1.03608	0.997496	0.987548	0.820685	0.310668	0.00272086	61.1075	-0.145772	0	0.984098	61.7888	-0.159952	0	0.99493	61.5837
P04080	0.99971	0.731463	0.725567	0.744512	0.708481	0.686427	0.243036	0.157855	0.13478	0.205269	0.99971	0.924522	1.05132	0.994132	0.921535	0.66574	0.331447	0.199813	0.186395	0.245954	0.99971	0.959923	1.09261	0.983664	0.879873	0.640455	0.345935	0.19466	0.140627	0.159808	0.99971	0.921573	0.918812	0.898435	0.866469	0.605338	0.274687	0.17529	0.135337	0.246062	52.3211	-0.0410788	0	0.841625	54.1961	-0.136241	0.20298	0.990517	54.2383
P04083	0.99971	0.928407	0.960414	0.816844	0.32847	0.237149	0.127481	0.0580663	0.0522464	0.0161641	0.99971	0.990384	0.983156	0.853815	0.333732	0.217479	0.110867	0.0400217	0.0790478	0.00558615	0.99971	1.00658	0.997237	0.868946	0.32854	0.21673	0.128431	0.070845	0.0674238	0.0142043	0.99971	1.01399	0.962596	0.840549	0.308283	0.18688	0.106542	0.0306839	0.0387659	0.0180322	49.1878	-0.130513	0.0597489	0.987074	49.2218	-0.159375	0.0662309	0.990698	49.1892
P04179	0.99971	0.90442	0.905309	0.877985	0.867101	0.777251	0.737957	0.644438	0.512746	2.39157	0.99971	0.877481	0.865676	0.847786	0.866204	0.823674	0.741394	0.755023	0.647335	3.4495	0.99971	0.883274	0.898656	0.888856	0.886379	0.820178	0.777871	0.698309	0.587028	2.00842	0.99971	0.892386	0.897346	0.854432	0.874907	0.768744	0.725208	0.631344	0.518831	2.04871		0.113945	1.5	0.37822		0.0837609	1.5	0.275218
P04181	0.99971	0.997083	0.994335	0.917625	0.897236	0.741262	0.326824	0.164822	0.0952393		0.99971	0.997045	0.976401	0.961859	0.905065	0.684692	0.325938	0.132788	0.0934046		0.99971	1.02304	1.03791	1.02012	0.966624	0.77372	0.316743	0.20394	0.116879		0.99971	0.999125	1.00254	1.01939	0.979982	0.727246	0.315115	0.158656	0.0926409		54.6807	-0.124012	0.0725925	0.99239	54.4193	-0.122754	0.0635385	0.99842	54.7171
P04183	0.99971	0.973071	0.998483	0.954085	0.870311	0.850223	0.612015	0.438995	0.296092	0.6538	0.99971	0.966622	1.0427	1.02462	1.03207	0.897517	0.692977	0.521235	0.193721	0.288724	0.99971	0.935487	0.996932	1.0731	1.05124	0.891551	0.66146	0.447139	0.0756004	0.0760761	0.99971	0.962755	0.998157	0.985772	0.947985	0.746242	0.548824	0.441176	0.255518	0.548428	58.6481	-0.0787605	0.455302	0.856623	58.5234	-0.0900215	0.217736	0.977434	57.9451
P04198											0.99971	0.9417	0.972078	0.83423	0.699311	0.508449	0.325352	0.0895445	0.0357729																										52.7238	-0.0771991	0	0.989322
P04216											0.99971	1.02562	1.04573	1.01018	1.04776	0.929366	0.86052	0.726277	0.517551	1.85248																										0.127389	1.5	0.470761
P04234											0.99971	0.916138	0.775472	0.946012	0.820709	0.611946	0.364096	0.377858	0.237116	0.265237	0.99971	0.794357	0.762623	0.811163	0.80301	0.554047	0.350242	0.270951	0.192622	0.258276															54.8083	-0.0568928	0.197575	0.929249	53.8789
P04264	0.99971	0.359676	0.143518	0.261103	0.135274	0.159212	0.248151	0.221009	0.0403554	0.151462	0.99971	3.40916	0.977367	1.12907	3.39779	2.26001	0.450136	0.757981	0.809642	10.63	0.99971	2.73405	2.01855	2.579	1.30852	1.4599	1.90828	0.923217	0.309245	2.12425	0.99971	1.21568	1.06708	2.30001	0.870735	0.945017	1.17258	0.504758	0.728403	3.94222	40.8684	-1.2715	0.170011	0.944895		0.818088	1.5	-0.111408
P04350	0.99971	1.04477	1.0634	1.04293	0.887036	0.789825	0.714809	0.485878	0.307775	0.397863	0.99971	0.998988	0.904525	0.886808	0.821046	0.682961	0.445384	0.279741	0.0972338		0.99971	0.992624	1.03534	0.973343	1.03596	0.660658	0.478869	0.306142	0.195782		0.99971	1.03038	1.07457	1.05249	0.909149	0.757888	0.60785	0.390686	0.252589	0.302901	58.9013	-0.0604608	0.314725	0.963565	55.1613	-0.0681916	0	0.988551	55.3751
P04406	0.99971	0.902472	0.958829	0.952119	0.983115	0.877661	0.851465	0.727614	0.495017	0.00293772	0.99971	0.965745	0.988513	1.00321	1.03845	0.976825	0.916946	0.832077	0.595386	0.0110075	0.99971	0.956483	0.997246	0.992878	1.00751	0.960108	0.886811	0.782619	0.534013	0.00304499	0.99971	1.02926	1.01733	1.00463	1.05948	0.962323	0.887124	0.782682	0.55436	0.0114056	61.6676	-0.0897933	0	0.932917	63.2542	-0.158353	0	0.963482	62.4048
P04439	0.99971	0.905035	0.969918	0.911547	0.832843	0.652766	0.471351	0.355299	0.227016	0.341573	0.99971	0.958612	0.985598	0.958058	0.880609	0.702515	0.510471	0.42179	0.260823	0.428141	0.99971	0.965211	1.00057	0.949094	0.872145	0.704865	0.512903	0.428296	0.251292	0.346649	0.99971	0.976746	0.994942	0.947197	0.874007	0.67384	0.484955	0.388038	0.232208	0.301702	55.3566	-0.0646772	0.258268	0.97539	56.1681	-0.0714452	0.341144	0.973994	56.3692
P04632	0.99971	0.973081	1.00708	0.99105	1.0363	0.874059	0.78874	0.678513	0.343385	0.081156	0.99971	1.03083	1.01499	0.972448	0.981907	0.877182	0.751465	0.626786	0.399094	0.0449053	0.99971	1.02733	1.06056	1.01241	1.03267	0.926366	0.807041	0.697051	0.395329	0.176244	0.99971	1.06353	1.03109	1.01191	1.01022	0.87543	0.731222	0.616432	0.35055	0.142227	60.617	-0.0799787	0	0.983339	60.3379	-0.0721597	0	0.976327	61.4107
P04818	0.99971	1.01684	0.985129	0.791142	0.376897	0.293856	0.174141	0.0751618	0.0670339		0.99971	0.998737	0.957322	0.738937	0.335737	0.261001	0.176261	0.0859217	0.0702921	0.119291	0.99971	0.981743	0.971853	0.76082	0.357306	0.266851	0.155489	0.0575484	0.0657824		0.99971	1.03613	1.01196	0.796815	0.389169	0.273607	0.185774	0.0828746	0.0671651	0.0293185	49.4771	-0.114152	0.0954928	0.988297	48.9222	-0.119546	0.110469	0.991952	49.2018
P04843	0.99971	0.962409	1.01811	1.01933	0.963074	0.617467	0.200014	0.08239	0.0654523	0.0820186	0.99971	0.993929	1.01585	1.01405	0.970461	0.625135	0.203165	0.0571871	0.0647469	0.0486898	0.99971	0.97233	0.993751	1.01332	0.964207	0.657655	0.210717	0.0880343	0.0701409	0.0327296	0.99971	0.975076	0.994361	1.00501	0.961023	0.630221	0.204995	0.0783557	0.0658591	0.0591519	53.671	-0.184267	0.0722456	0.998503	53.7404	-0.182681	0.0519841	0.999183	53.9131
P04844	0.99971	1.00225	1.02524	1.0168	0.969949	0.679218	0.263441	0.0760779	0.0730314		0.99971	1.01525	1.05959	1.04727	0.999368	0.687994	0.227111	0.0489765	0.0351952		0.99971	0.98369	1.04614	1.01837	0.991835	0.707684	0.236693	0.0885443	0.0627897	0.00164865	0.99971	0.955884	0.976371	0.985018	0.969969	0.667384	0.231862	0.0788432	0.0465233	0.00504015	54.1657	-0.165481	0.0584754	0.99863	54.1183	-0.186268	0.0302355	0.995216	54.2422
P04899	0.99971	0.979675	0.987052	0.990642	0.906795	0.679337	0.377997	0.0924776	0.0848102	0.524561	0.99971	1.03138	1.01345	0.992673	0.906607	0.726072	0.35144	0.0840738	0.0874478	0.437266	0.99971	1.01632	1.0259	0.975652	0.919347	0.760911	0.352757	0.0915204	0.0734598	0.23522	0.99971	1.05483	1.0023	0.969372	0.896762	0.738004	0.366572	0.0866827	0.0799751	0.412789	54.2475	-0.142052	0.240158	0.890529	54.4076	-0.15829	0.205417	0.931577	54.7021
P04921	0.99971	1.01265	0.997987	0.878602	0.645294	0.429112	0.33605	0.235425	0.208179	0.18289	0.99971	0.940656	1.01217	0.977614	0.890725	0.779752	0.669546	0.523789	0.54301	2.20043	0.99971	1.0021	1.03324	0.985038	0.878496	0.655044	0.708136	0.564269	0.400563	1.07366	0.99971	0.963326	0.987378	0.913067	0.897724	0.73242	0.703639	0.624896	0.484912	1.57734	52.0811	-0.0812513	0.19299	0.997026		0.106815	1.5	0.363846
P05023	0.99971	0.98897	1.00543	0.977895	0.915772	0.834135	0.629194	0.416257	0.072516	0.0436552	0.99971	1.0261	1.01737	1.00485	0.938608	0.812987	0.674843	0.459905	0.0678544	0.0678951	0.99971	1.04825	1.05658	1.03079	1.01456	0.894847	0.74299	0.530692	0.0988071	0.0253044	0.99971	1.01475	0.99189	0.945578	0.859211	0.760996	0.610295	0.388472	0.0465652	0.0204079	57.427	-0.0907263	0	0.993116	57.8198	-0.089911	0	0.987537	58.7223
P05107	0.99971	0.989436	1.04036	0.937608	0.870146	0.68468	0.48219	0.365586	0.210129	0.411039	0.99971	1.02135	0.979689	0.939898	0.898255	0.705322	0.494448	0.36755	0.240583	0.507696	0.99971	1.01557	1.05055	0.972702	0.910265	0.744651	0.52763	0.416248	0.230273	0.568088	0.99971	0.962545	1.00681	0.959423	0.919423	0.709883	0.514463	0.407215	0.224728	0.438868	55.4807	-0.0779602	0.304182	0.969278	55.6549	-0.0858181	0.36237	0.945971	56.3398
P05114	0.99971	0.63377	0.694912	0.73575	0.61064	0.523524	0.413799	0.347467	0.260934	0.344769	0.99971	0.853608	0.863134	0.881	0.877358	0.801235	0.687138	0.577984	0.345718	0.0593088	0.99971	1.1242	1.2866	1.07641	0.894235	0.858639	0.683598	0.535007	0.231652	0.353386	0.99971	1.09784	1.07352	0.906784	0.924963	0.743543	0.593375	0.47745	0.303231	0.207355	52.9682	-0.0263246	0.041281	0.863084	59.1271	-0.0541881	0	0.914229	58.7103
P05120											0.99971	0.921914	0.980555	0.863427	0.797313	0.595475	0.382048	0.119841																											53.9099	-0.0803328	0	0.977962
P05141	0.99971	1.20779	1.24018	1.16084	1.00495	0.783156	0.552551	0.381399	0.191156	0.0640882	0.99971	1.01022	1.06869	0.984936	0.903052	0.668614	0.499961	0.329176	0.178262	0.0224341	0.99971	0.966803	1.00849	0.966719	0.886523	0.709435	0.504494	0.349283	0.172137	0.0116164	0.99971	0.849737	0.959149	0.933004	0.845393	0.672299	0.473342	0.305709	0.18813	0.0444215	56.9766	-0.0899754	0.0715737	0.917054	56.0543	-0.0733271	0	0.989536	56.2262
P05156																					0.99971	0.914251	1.18251	0.660468	0.820236	0.456287	0.585426	0.419398	0.227273																				55.4261
P05161	0.99971	0.914603	0.884954	0.727652	0.506477	0.408953	0.24778	0.168281	0.122413	0.0787164	0.99971	0.99214	0.927666	0.722	0.405825	0.349393	0.237536	0.106598	0.0609935	0.0744115	0.99971	1.00384	0.97996	0.803175	0.458413	0.3809	0.288122	0.128202	0.0632579	0.0324828	0.99971	0.932108	0.888973	0.727172	0.444975	0.347258	0.231388	0.110545	0.0879393	0.08925	50.7061	-0.0601218	0.0387398	0.996337	49.8214	-0.0781845	0.0636958	0.988436	50.8575
P05166	0.99971	1.01229	1.06524	1.05481	0.511495	0.67377	0.492353	0.270883	0.0214267		0.99971	1.14334	0.966109	0.954496	0.754571	0.619668	0.354259	0.143754	0.178393		0.99971	1.0947	0.9265	0.903466	0.833145	0.687192	0.495987	0.258915	0.212662		0.99971	1.04312	0.96475	1.00897	0.71248	0.574446	0.422041	0.281343	0.200402	0.757123	54.5	-0.0663531	0	0.888369	53.8605	-0.08528	0.0965285	0.970544	55.5668
P05198	0.99971	0.966349	0.981124	0.94818	0.786638	0.589616	0.303222	0.0562612	0.0261273		0.99971	0.99007	0.974656	0.921565	0.814611	0.603986	0.288947	0.0205943	0.0175008	0.00193275	0.99971	0.968784	0.94993	0.918909	0.741867	0.606316	0.312563	0.054167	0.0238875	0.00306605	0.99971	0.969352	0.994021	0.890666	0.805081	0.613666	0.318858	0.0597555	0.0382566	0.00465657	53.5649	-0.103346	0	0.99366	53.6131	-0.113558	0	0.992931	53.4525
P05204	0.99971	0.573796	0.618005	0.676209	0.499822	0.429086	0.400466	0.313859	0.0804977	0.141384	0.99971	0.913112	0.827977	0.825195	0.845658	0.814008	0.608263	0.514506	0.0993447	0.0272787	0.99971	1.11741	1.31504	1.03003	0.816359	0.82235	0.648446	0.453665	0.143476	0.169301	0.99971	1.24436	1.10203	0.88207	0.818476	0.758281	0.573327	0.433474	0.0666992	0.286171	49.3072	-0.0331602	0	0.855033	57.4394	-0.067701	0	0.913895	57.7832
P05386	0.99971	1.33297	1.14223	1.3338	1.18927	0.752134	0.683317	0.580044	0.640802	2.36898	0.99971	1.01938	1.01254	1.03161	0.862126	0.673319	0.542785	0.451992	0.550577	1.5442	0.99971	1.03122	0.890379	1.06282	0.803392	0.702376	0.626006	0.495488	0.655927	2.01824	0.99971	0.871018	0.984313	1.11167	0.865182	0.841104	0.801398	0.470885	0.636702	1.68846		0.134275	1.5	0.352785		-0.309586	0.752575	0.158967
P05387	0.99971	1.16856	1.05356	1.15258	1.04198	0.756693	0.639153	0.67393	1.32212	9.42718	0.99971	0.98099	1.02803	0.994561	0.875452	0.654526	0.554736	0.577642	1.23814	9.41026	0.99971	0.98169	0.892184	0.964917	0.753394	0.62673	0.592812	0.616625	1.28967	7.30569	0.99971	0.906334	1.04181	1.08591	0.919415	0.793726	0.720256	0.678627	1.41879	8.64095		0.474804	1.5	0.0231663		0.0547453	1.5	0.0316974
P05388	0.99971	1.33434	1.27373	1.34311	1.23619	0.778586	0.618509	0.314804	0.04827	0.00508599	0.99971	1.00016	0.989248	0.982286	0.870248	0.630913	0.47893	0.272528	0.0435344	0.00683726	0.99971	0.87601	0.781749	0.861428	0.751	0.625243	0.46341	0.276062	0.0396918	0.00411665	0.99971	0.865079	0.951368	0.978183	0.893994	0.742279	0.569516	0.328787	0.0385457		57.0014	-0.122258	0	0.845528	55.232	-0.0827671	0	0.993315	54.2511
P05412																					0.99971	1.05012	1.14066	0.962311	1.01178	0.949178	0.689743	0.597338	0.394688																				60.0231
P05455	0.99971	0.926271	0.85432	0.662713	0.403527	0.288941	0.146476	0.0346932	0.0202327	0.00049825	0.99971	1.00225	0.927277	0.712745	0.427134	0.302594	0.154433	0.0265497	0.0204312		0.99971	1.03171	0.967233	0.724627	0.443324	0.30854	0.153264	0.031336	0.019836		0.99971	1.03893	0.921705	0.705519	0.408916	0.285285	0.142173	0.0239042	0.0159363	0.0006858	49.0528	-0.0774764	0	0.996238	49.6563	-0.0862567	0	0.994001	49.8677
P05496	0.99971	0.894819	0.944189	0.944608	0.935732	0.856583	0.856741	0.733778	0.430645	1.66694	0.99971	0.94291	0.955933	0.926489	0.913358	0.981259	0.869977	0.813206	0.513355	2.52034	0.99971	0.980162	1.00281	1.02431	0.977263	0.965753	0.973473	0.804492	0.46912	1.5847	0.99971	0.943245	0.921252	0.896867	0.980562	0.919656	0.944406	0.761074	0.433305	1.45905		0.141388	1.5	0.353908		0.128349	1.5	0.415283
P05556	0.99971	0.945234	0.95366	0.929031	0.884595	0.830361	0.672039	0.531066	0.422013	1.53201	0.99971	1.00159	0.990471	0.984009	0.960838	0.893647	0.736597	0.644906	0.521138	2.23348	0.99971	1.03574	1.0057	0.963715	0.942423	0.815942	0.655791	0.558661	0.418053	1.27422	0.99971	1.0026	1.0003	0.946234	0.924563	0.821801	0.666964	0.57723	0.463215	1.38259		-0.0303046	0.798127	0.0645335		0.131155	1.5	0.431281
P05771											0.99971	0.911065	0.913889	0.859462	0.784022	0.638621	0.562502	0.424337	0.388278	0.499784											0.99971	0.948763	0.966525	0.858401	0.52106	0.338316	0.356874	0.293336	0.107424						58.1762	-0.0394714	0.392604	0.955793
P06126	0.99971	1.07295	0.92557	0.768555	0.562782	0.77739	0.343304	0.273064	0.189453												0.99971	1.15149	0.967002	0.957253	1.05552	0.910602	0.713645	0.598811	0.372555	0.310136	0.99971	0.806437	0.999305	0.976178	0.888908	0.784567	0.549676	0.338165	0.214373	0.262605	54.1185	-0.0493439	0	0.895926					60.0973
P06127	0.99971	1.00114	1.01858	0.978789	0.942934	0.781212	0.785221	0.569766	0.316515	0.407245	0.99971	0.907538	0.948715	0.924835	0.912713	0.815927	0.664095	0.591842	0.407936	0.784043	0.99971	0.960914	0.986096	0.966544	0.950534	0.791344	0.597954	0.477125	0.292017	0.434786	0.99971	0.946517	0.972567	0.913939	0.871022	0.786779	0.615749	0.513193	0.387544	0.213774	60.2932	-0.0535904	0.293569	0.959566		-0.0498903	0.587206	0.721814	57.7219
P06132	0.99971	0.923472	0.989942	0.981747	0.95546	0.921252	0.699743	0.571314	0.374165	0.212927	0.99971	1.03222	1.02886	1.01212	1.02393	0.897284	0.827742	0.701218	0.520844	0.30001	0.99971	1.05323	1.05832	1.0599	1.01758	0.890716	0.845353	0.663295	0.41832	0.312977	0.99971	1.08005	1.01945	1.04063	0.977959	0.876591	0.756927	0.635732	0.453212	0.278345	60.1482	-0.0601729	0.0897097	0.986368	62.9739	-0.0540349	0	0.987558	61.5397
P06239	0.99971	1.16531	0.998178	0.712606	0.485674	0.386077	0.232897	0.0850229	0.0967385	0.0173066	0.99971	0.953898	0.757854	0.536822	0.36649	0.274343	0.177963	0.0669268	0.0940039		0.99971	0.921193	0.749412	0.599743	0.448141	0.344274	0.210463	0.0969107	0.0951821	0.00959539	0.99971	0.831674	0.776985	0.605236	0.435309	0.336934	0.22266	0.0843183	0.114342	0.0111287	50.5531	-0.0811921	0.0432794	0.965492	47.9166	-0.0717278	0.0596407	0.992811	49.0115
P06307	0.99971	0.995088	0.988212	0.930652	0.781141	0.652004	0.539679	0.272104	0.131781	2.07484	0.99971	0.93735	0.876126	0.930007	0.709513	0.537741	0.325128	0.171831	0.0721275												0.99971	1.07608	0.872482	0.928247	0.836019	0.592791	0.335308	0.197534	0.106167	1.42133		0.0681707	1.5	0.0632139	53.2447	-0.072199	0	0.986888
P06396	0.99971	1.40556	0.755047	1.41407	0.767078	0.507084	0.20998	0.0334237	0.039282		0.99971	0.967156	0.942617	0.846235	0.794219	0.584221	0.280024	0.0399783	0.108455	0.254642	0.99971	0.976943	0.791932	0.858994	0.674413	0.488536	0.189844	0.0102179	0.0442405		0.99971	1.37104	0.795817	1.17644	0.759747	0.537027	0.249544	0.0583208	0.0273821		53.0119	-0.147893	0.0318411	0.812991	53.1796	-0.100661	0.118074	0.95618	51.9146
P06400	0.99971	0.987066	0.997842	0.93182	0.805321	0.645181	0.309991	0.0666382	0.0397502	0.0129517	0.99971	0.999208	1.00622	0.947337	0.852715	0.63337	0.329615	0.0550093	0.0553802	0.0113773	0.99971	0.998288	1.02073	0.967401	0.863247	0.647212	0.333968	0.0969798	0.0676092	0.0509665	0.99971	0.919232	0.920515	0.877506	0.786187	0.580966	0.292703	0.0859736	0.0668579	0.0452364	53.9198	-0.106011	0	0.994199	54.0676	-0.112399	0	0.995974	54.2043
P06454	0.99971	0.826648	0.773017	0.817728	0.789691	0.877843	0.724679	0.673421	0.610029	3.14664	0.99971	0.936353	0.954242	0.972812	0.924333	0.922772	0.911208	0.917674	0.796094	4.96521	0.99971	1.05385	1.14572	1.07269	0.860753	0.866047	0.936339	0.79413	0.596797	2.74884	0.99971	1.02825	1.00781	1.06544	0.986092	0.925547	0.941727	0.868534	0.757228	3.63467		0.0925555	1.5	0.304101		0.450128	1.5	0.178439
P06493	0.99971	1.13172	0.991214	0.696554	0.423546	0.376851	0.241824	0.116589	0.069489	0.107515	0.99971	0.944882	0.804585	0.544072	0.329092	0.265375	0.18215	0.0593077	0.052744	0.0261983	0.99971	0.924446	0.759017	0.573443	0.349863	0.296511	0.21335	0.10733	0.0580911	0.0540337	0.99971	0.818941	0.820464	0.580998	0.355457	0.278478	0.191815	0.0947122	0.0624446	0.0480367	49.9029	-0.0866194	0.103049	0.967684	48.0061	-0.0745035	0.0286208	0.992803	48.2332
P06576	0.99971	0.928128	0.961778	0.9804	0.985619	0.915153	0.887564	0.738418	0.343283	0.00861097	0.99971	1.01288	1.02124	1.04026	1.06562	1.01319	0.951809	0.855056	0.404722	0.00872738	0.99971	0.994835	1.01619	1.00377	1.01038	0.95706	0.90394	0.776349	0.376942	0.0163245	0.99971	1.02807	1.00644	1.01893	1.03319	0.969955	0.904406	0.761278	0.380781	0.0101189	61.1302	-0.111175	0	0.979682	62.1442	-0.147669	0	0.989025	61.5543
P06729	0.99971	1.72512	1.10962	1.19894	1.14605	0.99567	0.884126	0.667691	0.511503	1.34194	0.99971	0.968209	1.03562	0.963115	0.909322	0.800078	0.656631	0.548499	0.476264	1.33801	0.99971	0.95539	0.932717	0.979914	0.880637	0.773782	0.62937	0.555138	0.408003	1.02754	0.99971	1.93246	0.916782	1.14351	1.09625	0.910033	0.707851	0.523194	0.440541	1.1617		-0.178858	0.840378	0.0537897		-0.057121	0.758639	0.199114
P06730	0.99971	0.916581	0.981792	0.918986	0.833651	0.633684	0.401201	0.171195	0.0663426	0.00680789	0.99971	0.967756	0.993675	0.982346	0.874704	0.736337	0.504373	0.225089	0.100274		0.99971	0.986196	1.00016	0.956726	0.850067	0.71762	0.453598	0.208427	0.127959	0.0127767	0.99971	0.993642	1.00932	0.927718	0.866528	0.704713	0.433297	0.185056	0.0588515		54.4751	-0.0859927	0	0.993335	55.7407	-0.088376	0	0.996447	55.3369
P06733	0.99971	0.907031	0.959154	0.963371	0.949216	0.778416	0.671363	0.383496	0.0303485	0.0050172	0.99971	0.945275	0.981796	0.998122	0.996525	0.887862	0.707952	0.431495	0.0245842	0.00192669	0.99971	0.909388	0.973352	0.940217	0.970979	0.824518	0.663058	0.389641	0.0397722	0.000830877	0.99971	1.03442	1.03708	1.03117	1.00427	0.874898	0.705859	0.417395	0.0348759	0.0015497	57.2736	-0.0986712	0	0.977959	57.9407	-0.120385	0	0.990396	57.4196
P06744	0.99971	0.89473	0.948689	0.926859	0.848818	0.621513	0.191899	0.00846144	0.00885601	0.00163338	0.99971	0.970093	1.00277	0.98429	0.913543	0.671407	0.209807	0.00437007	0.0144571	0.00150186	0.99971	0.971868	1.00687	0.97029	0.895992	0.67002	0.211472	0.00648959	0.00794325	0.000909248	0.99971	1.01172	0.987316	0.964807	0.883117	0.654241	0.212775	0.0109155	0.01716	0.00690714	53.5497	-0.14373	0	0.986249	53.9532	-0.171269	0	0.997996	53.9294
P06746											0.99971	0.715481	1.02339	1.09511	0.93497	0.645687	0.40933	0.411611	0.254214																										54.5451	-0.115744	0.321153	0.867343
P06748	0.99971	1.28764	1.14083	1.24296	1.12568	0.769671	0.566107	0.3719	0.15209	0.0107811	0.99971	0.923635	0.974429	0.959689	0.841773	0.59305	0.418509	0.265564	0.0990986	0.015417	0.99971	0.94565	0.830215	0.967643	0.802943	0.646253	0.474017	0.310106	0.0958879	0.0177001	0.99971	0.767982	0.916576	0.986349	0.869263	0.651947	0.495879	0.321121	0.12927	0.012732	57.0666	-0.0988727	0.0219244	0.895423	54.7443	-0.0753788	0	0.992752	55.1957
P06753	0.99971	0.895196	0.862092	0.879163	0.799045	0.718034	0.68154	0.601031	0.514524	2.75282	0.99971	0.960371	0.942397	0.944116	0.888621	0.854857	0.755349	0.720101	0.641579	3.78758	0.99971	0.908924	0.957324	0.928565	0.853922	0.802497	0.727117	0.626861	0.587818	2.73836	0.99971	1.0502	1.01465	1.06163	0.936902	0.848284	0.738705	0.687964	0.578341	2.72647		0.134212	1.5	0.354117		0.111083	1.5	0.25738
P06865	0.99971	0.924758	0.962677	0.944878	0.886312	0.770869	0.630756	0.4298	0.128604	0.00252874	0.99971	0.995658	1.01351	1.02355	0.928259	0.798051	0.651523	0.53609	0.163225	0.0782255	0.99971	0.990538	1.0164	0.959361	0.917293	0.766271	0.654281	0.475797	0.157756	0.00294302	0.99971	1.05969	0.959623	0.975454	0.922423	0.785891	0.679716	0.493131	0.156057	0.0266167	57.298	-0.0771209	0	0.982192	58.2982	-0.0737854	0	0.986214	57.7533
P07108	0.99971	0.698891	0.664257	0.694811	0.678961	1.26835	0.492989	0.439788	0.396206	1.69353	0.99971	1.05978	1.14058	1.01189	1.0574	0.934355	0.809859	0.679637	0.571203	3.69366	0.99971	1.10496	1.25481	1.17062	1.00003	1.00237	0.906036	0.786354	0.513187	2.14522	0.99971	0.83127	0.803125	0.849058	0.832872	0.722989	0.56034	0.521104	0.505925	1.63752		0.442474	1.5	0.0359494		0.105665	1.5	0.238966
P07195	0.99971	0.878637	0.939586	0.941296	0.960272	1.01071	0.943574	0.814209	0.492721	0.516055	0.99971	1.00982	1.06375	1.04835	1.10426	1.06079	1.08249	1.01465	0.635224	0.69285	0.99971	0.982629	1.07862	1.0327	1.07699	1.03468	1.03794	0.942028	0.542679	0.561431	0.99971	1.00159	0.986624	1.00513	1.02949	0.996753	0.988136	0.89083	0.559286	0.501057	64.716	-0.1148	0.493458	0.919562		-0.340284	0.664006	0.879639
P07203	0.99971	1.05784	0.986789	0.882131	0.927436	0.781295	0.696817	0.44797	0.33042	0.564635	0.99971	0.808064	0.744319	0.801422	0.872599	0.598232	0.523029	0.39368	0.302934																						59.4975	-0.0586353	0.425557	0.902661	56.5401	-0.0309825	0	0.858115
P07205	0.99971	0.937866	0.980925	1.00554	0.977989	0.767385	0.295785	0.0868266	0.032073		0.99971	0.990912	1.00159	1.02819	1.03307	0.792032	0.281754	0.0991824	0.0367999		0.99971	0.979535	1.06394	1.07467	1.1564	0.895885	0.297051	0.08237	0.052195		0.99971	1.03249	0.974986	0.963129	0.936113	0.787332	0.320647	0.12396	0.0676514	0.0133186	54.6805	-0.171727	0.0303726	0.996852	54.7057	-0.194047	0.0497478	0.997338	55.0823
P07237	0.99971	0.896734	0.940608	0.936159	0.968892	0.821048	0.510136	0.303337	0.176409	0.463934	0.99971	0.956254	0.995315	0.991217	1.04674	0.894771	0.542632	0.334032	0.207326	0.350409	0.99971	0.966589	1.02113	0.997221	1.02647	0.897146	0.545123	0.335726	0.196723	0.481503	0.99971	1.00229	0.998013	0.990411	1.00997	0.882049	0.534112	0.332206	0.197549	0.429087	55.8725	-0.124658	0.307465	0.926518	56.3327	-0.143036	0.282135	0.984182	56.2979
P07305	0.99971	1.19657	1.09227	1.07695	0.936888	0.59326	0.546313	0.344801	0.170631		0.99971	0.914896	0.866989	0.859897	0.715753	0.571854	0.428982	0.296208	0.107242		0.99971	0.959546	0.937201	0.959314	0.722178	0.625298	0.432447	0.293095	0.170112	0.0400702	0.99971	0.99452	0.956644	0.938004	0.800458	0.591064	0.427869	0.235867	0.176059	0.0413282	55.7752	-0.0789912	0.149036	0.923456	54.0846	-0.0529376	0	0.9838	54.7968
P07311	0.99971	0.92721	0.901706	0.858973	0.782324	0.610207	0.341805	0.179848	0.111998	0.0840486	0.99971	0.964886	0.981805	0.953443	0.92006	0.742439	0.397133	0.236532	0.137433	0.0687404	0.99971	0.980928	1.03856	0.970906	0.900524	0.707876	0.3912	0.194826	0.111949	0.0513909	0.99971	0.993582	0.966603	0.940781	0.873613	0.669239	0.369009	0.196924	0.127564	0.0427215	53.8789	-0.0684141	0.00244174	0.987339	55.2228	-0.102138	0.0788622	0.99643	54.9573
P07339	0.99971	0.907918	0.920222	0.892074	0.885081	0.796828	0.664973	0.513919	0.180366	0.276548	0.99971	0.989651	0.998614	0.985452	1.01281	0.928269	0.799104	0.66588	0.254645	0.488211	0.99971	0.988069	1.03459	0.981313	0.957099	0.861283	0.715092	0.577697	0.196853	0.204706	0.99971	0.973788	0.960472	0.942529	0.908184	0.786755	0.658308	0.536698	0.191376	0.193226	58.5705	-0.0513942	0.0424583	0.946323	60.4523	-0.0839013	0.367555	0.925215	59.1776
P07355	0.99971	0.98474	0.950445	0.904381	0.837917	0.650011	0.215822	0.125769	0.0709915	0.0253435											0.99971	1.07254	1.00653	0.954043	0.890735	0.711464	0.292355	0.167998	0.108501	0.133931	0.99971	1.04817	0.996143	0.952347	0.890216	0.659009	0.264408	0.145299	0.0969125	0.0479107	53.7519	-0.114625	0.0256448	0.989647					54.3488
P07384	0.99971	1.05486	1.08793	1.04654	1.00029	0.8234	0.725085	0.593517	0.305102	0.235565	0.99971	0.986483	0.98781	0.961818	0.936425	0.822656	0.687983	0.62504	0.344348	0.200865	0.99971	0.954834	0.970295	0.959143	0.915172	0.7976	0.658113	0.563565	0.309733	0.132858	0.99971	0.930729	0.996083	0.976987	0.939742	0.809704	0.688387	0.572669	0.334972	0.137549	59.7898	-0.0642076	0.130254	0.974082	60.1639	-0.0533416	0	0.991548	59.1334
P07437	0.99971	1.25468	1.27212	1.13079	0.943711	0.811085	0.605538	0.319725	0.0481205		0.99971	0.947723	0.908948	0.80666	0.719133	0.623842	0.462932	0.249429	0.0652302		0.99971	0.916196	0.812585	0.831482	0.70996	0.648896	0.471714	0.247816	0.039133	0.00571331	0.99971	0.758445	0.938149	0.846195	0.745312	0.648148	0.458792	0.242767	0.0374205	0.000815858	56.8734	-0.105848	0	0.886169	54.1855	-0.0572337	0	0.975047	54.103
P07477																															0.99971	1.08707	1.27665	1.17476	1.14839	0.906178	0.77778	0.619315	0.749979	1.78947
P07602	0.99971	0.945796	0.955023	0.956869	0.947135	0.676816	0.825709	0.706245	0.551866	2.75672	0.99971	0.959511	0.996267	1.01378	1.00742	0.919197	0.824558	0.760476	0.624299	3.70018	0.99971	1.02266	1.07636	1.04557	0.987176	0.923498	0.852138	0.718411	0.660713	2.39399	0.99971	1.09257	1.11031	1.11958	1.08452	1.02197	0.937037	0.808183	0.646376	2.60332		0.0848012	1.5	0.327736		0.0956254	1.5	0.244518
P07686	0.99971	0.974967	0.998482	0.978048	0.951195	0.691965	0.667054	0.488156	0.212191	0.124346	0.99971	0.955584	0.958091	0.983277	0.930838	0.83054	0.677177	0.537815	0.273472	0.0954315	0.99971	0.971462	0.969835	0.944303	0.902147	0.805303	0.649892	0.497255	0.217165	0.102604	0.99971	1.06436	1.03398	1.02491	0.992817	0.871354	0.733907	0.568703	0.238915	0.199006	58.0638	-0.0617574	0	0.982169	58.9429	-0.0660073	0	0.99234	58.2646
P07737	0.99971	0.881828	0.963627	0.886976	0.780774	0.406191	0.164855	0.0737396	0.0724022	0.00441391	0.99971	0.918862	0.949155	0.902397	0.77023	0.489422	0.171507	0.0778835	0.0891781	0.00440623	0.99971	0.865796	0.943131	0.880054	0.769233	0.474779	0.154508	0.0742589	0.0657209	0.00776253	0.99971	1.04661	1.10591	1.0191	0.862298	0.527545	0.172383	0.0817232	0.0748954	0.00589368	52.2359	-0.113852	0.021333	0.987216	52.6071	-0.106306	0.0161978	0.990592	52.4652
P07741	0.99971	0.921565	0.95841	0.928673	0.899779	0.736291	0.595081	0.385786	0.0703046	0.00676243	0.99971	0.987937	0.994818	0.973287	0.926687	0.808766	0.618044	0.426522	0.0833087		0.99971	0.979164	0.99985	0.959344	0.900385	0.777698	0.607585	0.401258	0.0746481	0.0161471	0.99971	1.02826	0.98077	0.959917	0.868051	0.743361	0.544039	0.360552	0.0758665	0.0057178	56.6992	-0.0800852	0	0.980976	57.3852	-0.0848497	0	0.989191	57.0283
P07766	0.99971	0.954249	0.989691	0.947588	0.794452	0.540207	0.396067	0.253826	0.128383	0.00746564	0.99971	0.968174	1.01804	0.957402	0.787349	0.585048	0.385447	0.269615	0.110467	0.00611116	0.99971	0.971992	0.990465	0.933325	0.789381	0.585386	0.372034	0.267256	0.134095	0.0893986	0.99971	1.02847	0.985726	0.944473	0.822237	0.601008	0.368432	0.263709	0.149638	0.00361818	54.2562	-0.0712749	0	0.993416	54.4424	-0.0735457	0	0.994336	54.2563
P07814	0.99971	1.04725	0.933421	0.650308	0.318605	0.213018	0.145776	0.0605221	0.0381131	0.01628	0.99971	1.00142	0.8705	0.609278	0.303417	0.227778	0.146916	0.0514382	0.0356559	0.00854315	0.99971	0.980613	0.863884	0.604718	0.29693	0.211957	0.133715	0.0457871	0.03836	0.00937195	0.99971	0.993011	0.903161	0.623969	0.339004	0.227995	0.141254	0.0557205	0.0386051	0.0168063	48.5194	-0.109919	0.0521653	0.991757	48.247	-0.0942381	0.0345864	0.993312	48.124
P07858	0.99971	0.882916	0.734807	0.737531	0.801421	0.711869	0.561462	0.348384	0.31077	0.33376	0.99971	0.995542	1.04704	1.00827	1.01702	0.857148	0.827531	0.613604	0.426509	0.496544	0.99971	0.970097	0.924734	0.946263	0.956783	0.86298	0.684689	0.569038	0.296697	0.596405	0.99971	1.03965	1.00162	1.06561	0.980023	0.887723	0.635902	0.459082	0.311362	0.478147	57.1149	-0.0285667	0	0.896437	62.2619	-0.0618972	0.437243	0.967452	60.5083
P07900	0.99971	0.930247	1.01283	0.894026	0.502176	0.172433	0.105183	0.0316796	0.0320112	0.00260218	0.99971	0.930003	0.939741	0.877465	0.486389	0.203007	0.112161	0.0168964	0.0302622	0.000589327	0.99971	0.922879	0.94986	0.857697	0.473219	0.187347	0.095546	0.0228098	0.0292841	0.00179725	0.99971	1.02506	1.03306	0.911049	0.494737	0.208808	0.110658	0.0223733	0.0286054	0.00068694	50.0931	-0.150252	0.0300781	0.995388	50.0702	-0.126446	0.0162436	0.994482	49.9094
P07910	0.99971	0.744219	0.601377	0.478892	0.295537	0.228059	0.172912	0.0483409	0.0745977	0.000638025	0.99971	0.904829	0.800019	0.55154	0.337751	0.269386	0.188161	0.0319915	0.126289	0.00404751	0.99971	1.09946	1.01053	0.640767	0.405478	0.355739	0.265404	0.0722451	0.0849518	0.0058976	0.99971	1.24956	0.81821	0.572549	0.40608	0.344421	0.255291	0.0659416	0.120766	0.000602881	46.1237	-0.0583403	0	0.986318	48.0187	-0.0706687	0.0285999	0.986835	49.7839
P07919	0.99971	1.04382	1.00179	0.934384	0.83818	0.560686	0.514514	0.406309	0.429847	1.63671	0.99971	1.03009	1.00668	0.970198	0.85153	0.758545	0.5149	0.458135	0.489915	2.16509	0.99971	1.00864	1.04643	1.00997	0.879878	0.7212	0.481094	0.444113	0.443926	1.83081	0.99971	0.944028	0.999347	1.00247	0.801805	0.718156	0.493847	0.480107	0.453283	1.66198		-0.363341	0.709613	0.141574		0.126098	1.5	0.327788
P07947																					0.99971	1.17988	0.845865	1.13412	0.655294	0.39756	0.267913	0.261554	0.245595		0.99971	0.898622	0.97368	0.790698	0.448128	0.260419	0.230098	0.0590282	0.0182608
P07951											0.99971	0.678605	0.626533	0.831292	0.600611	0.718518	0.555947	0.497941	0.471353	1.22661	0.99971	0.84333	0.837205	0.78611	0.747407	0.605682	0.695385	0.579266	0.340301	1.12184	0.99971	0.969867	1.01409	1.00189	0.91374	0.809043	0.849661	0.757279	0.414689	2.44455
P07954	0.99971	0.916203	0.946363	0.949023	0.873469	0.671317	0.125989	0.0311093	0.0291321	0.00306951	0.99971	1.00689	0.986731	1.00642	0.932864	0.710612	0.132516	0.0230095	0.0165076	0.00286889	0.99971	0.999749	1.01241	1.00681	0.933234	0.723242	0.142318	0.0178138	0.0171858	0.00387716	0.99971	1.04032	1.00644	1.01078	0.94476	0.719142	0.161824	0.0275027	0.021449	0.00349695	53.7223	-0.191999	0.00570501	0.987821	53.9188	-0.227863	0.00715489	0.998644	53.9904
P08047	0.99971	1.31565	1.20508	1.2377	0.822825	0.910973	0.903799	0.179283	0.231358																																56.5637	-0.880006	0.205313	0.823432
P08133	0.99971	0.914329	0.925558	0.80186	0.440084	0.172436	0.0765365	0.0106683	0.0106907	0.00345674	0.99971	1.00756	0.975605	0.850397	0.471458	0.194838	0.0965792	0.0161345	0.0185425	0.00680865	0.99971	0.979294	0.979973	0.842589	0.471621	0.194865	0.0852251	0.02053	0.0194499	0.00171032	0.99971	1.02552	0.956378	0.824288	0.460744	0.190984	0.0860288	0.0198134	0.019038	0.00484931	49.5405	-0.117988	0	0.995442	49.923	-0.130195	0.0153511	0.998913	49.9018
P08134	0.99971	0.942535	0.962915	0.835984	0.782339	0.637704	0.483608	0.309819	0.172246	0.00198023	0.99971	0.997533	0.927002	0.85603	0.812401	0.659701	0.494235	0.409514	0.251593		0.99971	1.00495	1.06236	0.899156	0.877051	0.685561	0.534645	0.368829	0.245247	0.0445575	0.99971	0.992554	1.01682	0.912417	0.872305	0.751893	0.551997	0.424003	0.24883		55.0908	-0.0591554	0	0.985796	56.3956	-0.046239	0	0.994637	56.541
P08195	0.99971	0.968961	0.968351	0.954231	0.959888	0.915182	0.793116	0.610212	0.369558	1.01632	0.99971	1.02221	1.02186	1.00301	1.01469	0.917292	0.816581	0.680678	0.398665	1.14377	0.99971	1.03732	1.06327	1.03398	1.0358	0.946019	0.850497	0.680738	0.410722	0.960066	0.99971	1.0093	0.986056	0.96959	0.962987	0.866866	0.772927	0.613754	0.397039	0.878173		-0.0652022	0.66935	0.437978		-0.0559901	0.746818	0.333454
P08236																					0.99971	0.99245	0.933828	0.831728	0.736116	0.596964	0.433233	0.409025	0.260483	0.398866																			54.7667
P08238	0.99971	0.977937	1.0275	0.93287	0.523416	0.170642	0.116395	0.0388482	0.0373874	0.00180908	0.99971	0.969274	0.967169	0.890706	0.482656	0.179788	0.0957335	0.0148442	0.0290013	0.000733112	0.99971	0.929231	0.97369	0.8836	0.495459	0.192841	0.100238	0.0235938	0.0262965	0.00711229	0.99971	1.01938	1.00816	0.909015	0.48019	0.191256	0.101274	0.0226675	0.0205461	0.00159407	50.2332	-0.165659	0.0399869	0.99647	50.0132	-0.143526	0.0208236	0.997709	50.0937
P08240	0.99971	0.982739	0.96733	0.967039	0.735762	0.477346	0.281637	0.12649	0.0457396	0.0152728	0.99971	1.01952	0.974138	0.900959	0.703625	0.402274	0.239214	0.122489	0.0277035		0.99971	0.951689	0.979565	0.899483	0.722623	0.495677	0.273101	0.149664	0.0227366		0.99971	1.22945	1.01671	0.947386	0.716293	0.508974	0.295792	0.140411	0.0374722		52.9281	-0.0913227	0.00428077	0.997548	52.1931	-0.0923482	0.012692	0.99813	52.8554
P08243	0.99971	1.01207	1.00037	0.960558	0.849228	0.664539	0.316098	0.146851	0.0817686	0.139881	0.99971	0.968268	0.964333	0.926666	0.82143	0.585761	0.318535	0.174764	0.100017	0.0790531	0.99971	1.07793	0.989459	1.02202	0.880793	0.649185	0.347112	0.15455	0.0916767	0.103917	0.99971	1.01679	0.968162	0.883889	0.782133	0.576623	0.247331	0.0678339	0.0536073	0.0347927	54.1625	-0.112221	0.0900851	0.995356	53.819	-0.0900171	0.0566519	0.99839	54.326
P08247	0.99971	1.11478	0.738044	0.864019	0.665146	0.689192	0.621091	0.23328	0.147315																																55.2094	-0.048581	0	0.861719
P08397	0.99971	1.13659	1.15907	1.11586	0.99279	0.649667	0.820744	0.558432	0.40142	1.4561	0.99971	1.00717	0.969558	0.954535	0.978611	0.86854	0.757253	0.758049	0.679222	2.75973	0.99971	0.920969	0.928837	0.901311	0.772373	0.660356	0.569923	0.453511	0.354926	1.08799	0.99971	1.12444	1.11085	1.08518	0.97481	0.849234	0.764804	0.609024	0.506789	1.50472		-0.274705	0.777272	0.214171		0.112815	1.5	0.381914
P08559	0.99971	1.19	0.831841	0.750846	0.617767	0.285253	0.198141	0.079696	0.0906238		0.99971	1.05576	1.10671	0.958597	0.857263	0.651354	0.478978	0.304069	0.174403												0.99971	1.0583	1.07687	0.780839	0.481077	0.318882	0.233981	0.0859387	0.0524211		50.6186	-0.0835158	0.0378479	0.954921	55.4025	-0.075388	0.115724	0.980577
P08574	0.99971	0.844847	1.12065	0.921686	0.747906	0.797115	0.488543	0.167524	0.107929		0.99971	0.874353	0.702341	1.25375	0.935258	0.83076	0.489114				0.99971	0.93563	0.999654	0.983087	0.906241	0.74572	0.403102	0.343354	0.121962		0.99971	0.955219	0.968629	0.92992	0.870177	0.702124	0.482667	0.249183	0.141939		55.448	-0.0847653	0	0.925048	55.8923	-0.121849	0.278795	0.500366	55.59
P08575	0.99971	0.944678	0.987022	0.969198	0.939038	0.673536	0.436266	0.210051	0.161153	0.212929	0.99971	0.990382	0.996872	1.01466	0.989169	0.814504	0.44816	0.184162	0.157813	0.202214	0.99971	0.985164	1.00616	0.98142	0.967551	0.795252	0.426206	0.175761	0.139545	0.192832	0.99971	1.03298	1.01158	1.00232	0.955712	0.79539	0.439482	0.204099	0.169127	0.178871	54.8837	-0.1066	0.170786	0.992336	55.4478	-0.146778	0.166058	0.997226	55.2723
P08579	0.99971	1.09574	1.05516	1.04021	0.984416	0.859043	0.683296	0.441008	0.108805		0.99971	0.959892	0.941447	0.92071	0.892969	0.795951	0.661089	0.414407	0.125315	0.01131	0.99971	0.966718	0.940375	0.946079	0.913666	0.798408	0.645817	0.394677	0.0998871	0.00412806	0.99971	0.892117	0.945714	0.913081	0.910387	0.796082	0.603731	0.402948	0.127091		57.999	-0.0970185	0	0.980003	57.4756	-0.0812502	0	0.983816	57.3118
P08621	0.99971	1.12411	1.05078	1.07134	0.947721	0.553447	0.226062	0.110709	0.0700882	0.00736002	0.99971	0.973114	0.979946	0.950297	0.842734	0.486526	0.214743	0.0799804	0.0828341	0.000836182	0.99971	0.940806	0.896442	0.959817	0.793161	0.469439	0.190002	0.085304	0.0707187	0.00312662	0.99971	0.914377	1.00121	1.0329	0.908412	0.51188	0.213274	0.103017	0.093681	0.00689137	53.523	-0.155892	0.0529927	0.985186	52.9816	-0.122541	0.0304117	0.997406	52.7018
P08648																															0.99971	2.06496	0.889423	0.924017	1.01884	0.633307	0.913854	0.389109	0.422973	1.44131
P08670	0.99971	1.38245	1.14424	1.09832	1.12546	1.02916	0.831811	0.301654	0.10349	0.0786583	0.99971	0.921859	0.88872	0.861662	0.726941	0.730353	0.657185	0.229441	0.0953138	0.100037	0.99971	0.834299	0.698514	0.811506	0.72649	0.807394	0.627521	0.225163	0.0793215	0.08465	0.99971	0.808773	0.895879	0.90746	0.836086	0.848533	0.912621	0.26464	0.0947407	0.057035	57.8626	-0.206464	0.0857412	0.902853	55.8083	-0.0603292	0	0.93195	55.4607
P08708	0.99971	1.20241	1.19972	1.16515	1.05762	0.833044	0.661308	0.348577	0.0726134	0.0126439	0.99971	0.977567	0.991624	0.932735	0.843726	0.735462	0.544037	0.305881	0.0529606		0.99971	0.960612	0.944639	0.954402	0.814624	0.748084	0.549775	0.306941	0.0400465	0.00521137	0.99971	0.888966	1.00281	0.934396	0.870123	0.790314	0.597092	0.326925	0.0565397	0.00288215	57.3914	-0.113457	0	0.937167	56.0333	-0.0793277	0	0.987939	56.0159
P08729											0.99971	1.48463	0.836816	0.86503	1.48227	1.06098	0.484561	0.469714	0.417968	2.52386																										0.0834226	1.5	0.237216
P08754	0.99971	0.966926	0.924564	0.862353	0.695482	0.623049	0.268946	0.094066	0.118565		0.99971	1.03449	1.07192	1.02119	0.977926	0.803558	0.338708	0.0358463	0.00519641		0.99971	1.01232	0.984617	0.945677	0.869162	0.767366	0.30285	0.107669	0.0696005		0.99971	0.9568	0.912341	0.859898	0.790467	0.625388	0.285644	0.0100463	0.0692449		53.1558	-0.0759216	0	0.975839	54.9661	-0.180547	0	0.995036	54.628
P08758	0.99971	0.955186	0.963865	0.822519	0.402225	0.238151	0.142225	0.0474203	0.0268805	0.00324454	0.99971	1.00129	0.953432	0.832346	0.397413	0.244569	0.152949	0.0461621	0.0322731	0.0025608	0.99971	1.00275	1.00225	0.842884	0.421203	0.265992	0.146473	0.0536094	0.0255803	0.00263093	0.99971	1.03247	0.969845	0.817914	0.393943	0.247042	0.157447	0.0589894	0.0366269	0.0112128	49.6658	-0.112513	0.0296445	0.99314	49.6894	-0.11309	0.0341371	0.992354	49.9273
P08865	0.99971	1.10741	1.08903	1.06801	0.954128	0.814258	0.60607	0.317541	0.0418674	0.0011348	0.99971	0.946345	0.974413	0.915919	0.840378	0.71295	0.529713	0.261791	0.0437352		0.99971	0.950784	0.885689	0.873904	0.779719	0.700064	0.557146	0.276824	0.0270247		0.99971	0.888886	0.956337	0.88963	0.857106	0.730453	0.563419	0.311772	0.0518997	0.0048925	56.8521	-0.107389	0	0.982246	55.6698	-0.0803176	0	0.984221	55.4544
P09001	0.99971	1.05465	0.978491	0.867312	0.574594	0.318244	0.236085	0.0908388	0.143931		0.99971	1.05449	0.508948	0.865872	0.522996	0.421683	0.321949	0.186368	0.0389505																						50.851	-0.105387	0.120746	0.992818	50.7998	-0.0508189	0	0.84372
P09012	0.99971	1.01762	0.949475	0.963446	0.914331	0.978336	0.594177	0.442109	0.146486	0.137065	0.99971	0.998577	1.00469	0.987346	0.967451	0.814302	0.655787	0.471681	0.163315	0.0208798	0.99971	0.951224	0.90278	0.974182	0.880172	0.842392	0.659141	0.479643	0.157365	0.138703	0.99971	0.912674	0.96662	0.986328	0.953134	0.787327	0.613623	0.425814	0.154972	0.0418177	57.7237	-0.0978948	0.098758	0.977889	58.0011	-0.0827876	0	0.993766	58.1686
P09104	0.99971	0.93239	0.961285	0.956688	0.947724	0.843591	0.664113	0.421598	0.0929933	0.0148256	0.99971	1.00681	0.990498	0.991028	1.00505	0.895865	0.710544	0.489404	0.0945603	0.0091427	0.99971	1.02701	1.02209	0.999616	1.0101	0.868323	0.708502	0.45689	0.116169		0.99971	1.05752	1.0046	1.00897	0.986641	0.877428	0.684681	0.447678	0.0966567	0.00131896	57.688	-0.0952967	0	0.989717	58.361	-0.106787	0	0.993935	58.2266
P09110	0.99971	0.967754	0.97922	0.97454	0.902314	0.796665	0.63738	0.424555	0.131074	0.0813684	0.99971	0.956671	0.853776	0.969594	0.88275	0.763162	0.63423	0.464504	0.168342	0.0193734	0.99971	1.03828	1.00184	0.969068	0.859066	0.765952	0.61478	0.45815	0.173701	0.212512	0.99971	1.106	1.05607	1.01721	0.973115	0.826596	0.712657	0.49378	0.165901	0.0213214	57.5338	-0.0764128	0	0.994426	57.5426	-0.0701301	0	0.968098	57.6001
P09132	0.99971	1.0785	1.06982	1.03293	0.528201	0.403529	0.223339	0.115779	0.0733443		0.99971	0.903345	0.821207	0.910485	0.612977	0.507767	0.293931	0.0846337	0.000713898		0.99971	0.948778	0.883835	0.821846	0.462127	0.335926	0.226997	0.122901	0.0648038		0.99971	1.00783	0.94149	0.873377	0.571983	0.473622	0.304523	0.0932104	0.0951891		51.2901	-0.116777	0.110917	0.964616	52.201	-0.0739551	0	0.961987	50.3757
P09211	0.99971	0.865452	0.950563	0.916467	0.835824	0.482648	0.0508971	0.0080092	0.00883856	0.00307326	0.99971	0.928617	1.00319	0.962161	0.881846	0.53056	0.0535185	0.00776349	0.0135818	0.00224446	0.99971	0.934423	1.02635	0.952853	0.877466	0.548388	0.059797	0.00947044	0.0158599	0.00133539	0.99971	0.999195	1.01141	0.95055	0.879968	0.555683	0.0648731	0.0128155	0.0167677	0.00233119	52.6388	-0.166413	0	0.982625	53.0143	-0.198969	0	0.994392	53.0885
P09234	0.99971	1.01801	0.977818	0.958157	0.996559	0.862459	0.676244	0.60311	0.404128	1.18049	0.99971	0.911694	0.991298	0.911859	0.957676	0.845024	0.646627	0.594013	0.475749	1.42132	0.99971	0.915366	0.896513	0.961487	0.871181	0.797174	0.652545	0.579748	0.45483	1.55028	0.99971	0.922844	1.03075	1.03008	1.01327	0.880239	0.644676	0.585065	0.412716	1.14009		-0.334852	0.715993	0.335324		-0.0559547	0.788519	0.088413
P09326	0.99971	1.04745	1.04061	1.03369	1.02844	0.745231	0.762006	0.626559	0.365252	0.89606	0.99971	0.999598	0.984645	1.00401	0.956132	0.867195	0.750304	0.601534	0.403833	1.01131	0.99971	0.945485	0.967733	0.960986	0.914362	0.873768	0.728375	0.57815	0.380341	0.866525	0.99971	1.0946	1.05984	1.10936	1.06718	0.90747	0.864619	0.627168	0.469641	1.10762		-0.278536	0.662461	0.658865		-0.0608302	0.678195	0.504871
P09382	0.99971	0.914989	0.968135	0.836113	0.63194	0.639366	0.482903	0.334985	0.223791		0.99971	0.826061	0.801916	0.929087	0.781551	0.606597	0.479925	0.303738	0.181878	0.583596											0.99971	1.01595	1.01356	1.00035	1.0304	0.742461	0.523064	0.312139	0.176683	3.74305	55.0174	-0.043933	0	0.974276	54.9714	-0.0559965	0.338231	0.759381
P09417	0.99971	1.00904	1.02705	0.793386	0.54379	0.410613	0.340681	0.211862	0.103673		0.99971	0.935666	0.980568	1.00722	0.932659	0.58632	0.53798	0.350955	0.158406		0.99971	1.04991	1.00567	1.01296	0.892377	0.697154	0.502097	0.320986	0.082844		0.99971	0.914311	1.0413	0.953907	0.824233	0.715648	0.539168	0.240918	0.108368		51.4733	-0.0728276	0.124433	0.979632	55.9256	-0.0696754	0.0676708	0.96622	55.9538
P09429	0.99971	1.00121	1.06945	1.08267	0.943404	0.670879	0.643703	0.542445	0.437671	1.70534	0.99971	0.955052	0.988267	0.981477	0.924609	0.785228	0.586427	0.561047	0.465255	2.10718	0.99971	0.936743	1.0027	1.05956	0.849903	0.719794	0.61358	0.543612	0.428518	1.46245	0.99971	0.924924	1.07959	1.05616	0.900922	0.75066	0.633085	0.541815	0.440216	1.74033		0.442724	1.5	0.313157		0.0855329	1.5	0.295009
P09488	0.99971	0.952975	1.0017	0.880847	0.652899	0.394435	0.285196	0.135738	0.0485007	0.0319329	0.99971	0.961671	0.943446	0.868535	0.664741	0.411934	0.248793	0.139702	0.013945		0.99971	0.937456	0.969205	0.83471	0.657265	0.437625	0.254519	0.14841	0.0401409	0.0502838	0.99971	0.931164	0.962742	0.829329	0.609905	0.427984	0.265707	0.156495	0.00439755		52.0782	-0.0819653	0.0167267	0.994953	52.0409	-0.0812077	0	0.9974	52.104
P09496	0.99971	0.926072	0.895188	0.906931	0.841098	0.683348	0.559214	0.583401	0.490917	2.46811	0.99971	0.946829	0.960692	0.92861	0.855991	0.725142	0.608855	0.68954	0.573918	3.05673	0.99971	0.987046	0.986339	0.993903	0.884873	0.772421	0.646935	0.676479	0.566406	2.48912	0.99971	0.986487	0.994532	1.03377	0.935472	0.782551	0.637132	0.661248	0.569656	2.47227		0.104469	1.5	0.322886		0.0560494	1.5	0.254905
P09497	0.99971	0.969322	0.931987	0.869591	0.799701	0.644746	0.531406	0.518555	0.404684	2.0475	0.99971	0.925041	0.942407	0.874447	0.794638	0.701614	0.590069	0.617079	0.523714	2.8734	0.99971	1.01356	0.980556	0.911114	0.811512	0.714472	0.575773	0.569268	0.433092	1.81576	0.99971	0.987285	1.00948	0.987023	0.875384	0.753551	0.637894	0.661187	0.565709	2.55699		-0.0351685	0.826768	0.0215393		0.0786745	1.5	0.288319
P09525											0.99971	1.14814	1.17238	0.882902	0.50338	0.383355	0.141903	0.0772969	0.0159324																										50.9206	-0.111474	0.0410766	0.953833
P09543	0.99971	1.08372	1.06572	0.850417	0.544626	0.347938	0.208676	0.0837663	0.0442645		0.99971	0.959616	0.896828	0.719011	0.440776	0.275338	0.171931	0.0498763	0.0221482		0.99971	0.961292	0.810998	0.735375	0.488215	0.296454	0.186777	0.0793957	0.0514969		0.99971	0.86313	0.860781	0.762513	0.530539	0.358629	0.211672	0.112113	0.069081	0.0163846	50.9662	-0.100716	0.0553279	0.983341	49.6179	-0.0819363	0	0.997663	49.8297
P09564	0.99971	1.11676	1.2615	1.19167	1.00713	0.569028	0.584742	0.482421	0.305004	0.236149	0.99971	0.847987	0.869745	0.965068	0.832673	0.768255	0.512567	0.50001	0.359883	0.432222	0.99971	0.902292	0.741026	0.780573	0.75325	0.458159	0.391967	0.480832	0.354058	0.4873	0.99971	1.00007	1.14996	1.18706	0.890366	0.660184	0.647928	0.697509	0.235596		56.4117	-0.0758503	0.291693	0.85943	58.3886	-0.0452315	0.346185	0.903665	54.9757
P09622	0.99971	0.902358	0.930232	0.870843	0.7571	0.629951	0.586194	0.497599	0.369989	1.38001	0.99971	0.979888	0.982978	0.922194	0.825652	0.693153	0.649966	0.560507	0.43855	1.65938	0.99971	0.982994	1.00495	0.920452	0.827866	0.714785	0.628064	0.555399	0.408154	1.17363	0.99971	0.981324	0.971205	0.911189	0.805924	0.675103	0.590256	0.537617	0.41239	1.37597		-0.0473269	0.695526	0.154983		-0.0550649	0.802383	0.0675964
P09651	0.99971	0.929182	0.857901	0.729411	0.40411	0.222522	0.129452	0.0423138	0.0701215	0.000519088	0.99971	0.959535	0.854779	0.717062	0.413599	0.248105	0.136658	0.019579	0.0641073		0.99971	1.0035	0.947956	0.751214	0.44759	0.293554	0.171898	0.0540049	0.0652786		0.99971	1.11148	0.92217	0.735565	0.429653	0.266334	0.156709	0.0226593	0.048832		49.1461	-0.08759	0.0107412	0.995167	49.2186	-0.0856703	0.00985172	0.995647	49.8202
P09661	0.99971	1.00859	1.0287	0.98769	0.963484	0.845172	0.645887	0.367721	0.0534026	0.00315805	0.99971	0.96731	1.00915	0.953633	0.922799	0.813426	0.645658	0.367577	0.0841381	0.00499823	0.99971	0.960426	0.984719	0.967051	0.909505	0.80912	0.638225	0.366425	0.0633872	0.00633433	0.99971	0.887446	0.96559	0.948511	0.911912	0.796054	0.603826	0.35612	0.0657959	0.00253536	57.3241	-0.106386	0	0.995754	57.2395	-0.0942285	0	0.993241	57.1404
P09669	0.99971	0.888887	0.859442	0.865529	0.83737	0.886488	0.600858	0.375732	0.240384	0.104239	0.99971	0.952829	0.934862	0.84439	0.883921	0.768456	0.592486	0.414189	0.20037		0.99971	1.02303	0.994756	0.936048	0.95492	0.831828	0.570362	0.39769	0.231518	0.0574509	0.99971	0.999669	0.954403	0.941658	0.895862	0.834353	0.708154	0.550618	0.355295		57.5807	-0.061279	0	0.938706	57.3067	-0.0568574	0	0.972632	57.5182
P09693	0.99971	0.977568	1.01455	0.971837	0.848738	0.604924	0.521689	0.386868	0.208045	0.284134	0.99971	0.972969	0.914259	0.919089	0.751086	0.611216	0.466585	0.340505	0.220299	0.0435096	0.99971	0.983393	1.00744	0.989711	0.885044	0.699324	0.524494	0.386241	0.235119	0.232433	0.99971	1.06963	0.994468	1.0029	0.844837	0.675752	0.497098	0.380534	0.205862	0.199459	55.6097	-0.0652246	0.228195	0.984489	55.206	-0.054511	0	0.991139	56.3052
P09874	0.99971	1.23116	1.16285	0.902844	0.606409	0.528396	0.355793	0.183574	0.122894	0.0204057	0.99971	1.03409	0.966656	0.748567	0.514813	0.439732	0.324385	0.141251	0.115479	0.013285	0.99971	1.06063	0.937515	0.797845	0.557374	0.455353	0.347897	0.17341	0.124317	0.00706453	0.99971	0.891096	0.910555	0.731252	0.51657	0.41297	0.305116	0.142801	0.0947323	0.0105258	53.0798	-0.0770496	0.0392281	0.934194	51.5254	-0.0634825	0.000111197	0.982441	52.0881
P09884	0.99971	1.06512	0.992047	0.851171	0.687172	0.653262	0.346033	0.234439	0.131609												0.99971	1.05367	1.21927	0.876473	0.740695	0.703769	0.537455	0.256689	0.108922		0.99971	1.0759	0.871596	0.908261	0.687161	0.435282	0.468199	0.196752	0.131668		54.0216	-0.0640808	0	0.978267					55.5384
P09960	0.99971	1.01336	0.98335	0.884433	0.717814	0.439452	0.243075	0.0875712	0.0598373	0.0052939	0.99971	0.984243	0.952039	0.896374	0.74805	0.457739	0.245048	0.0954751	0.106378	0.0321794	0.99971	0.965869	0.951526	0.846733	0.719477	0.453558	0.22449	0.0820031	0.0623917	0.00439232	0.99971	1.00622	0.984497	0.893269	0.773621	0.507884	0.266408	0.110622	0.0797441	0.0381352	52.3921	-0.0909363	0	0.998868	52.5588	-0.0932324	0.0347767	0.997179	52.2863
P09972	0.99971	0.953853	0.994525	0.973573	1.02817	0.8774	0.793555	0.51699	0.098718	0.0150403	0.99971	0.973273	0.993262	1.00832	1.03234	0.938534	0.759342	0.543843	0.124306	0.0188859	0.99971	0.976067	1.00691	1.0033	1.07299	0.98026	0.792192	0.529599	0.11528	0.0177617	0.99971	1.02108	0.994803	1.00118	1.03093	0.935715	0.778793	0.532005	0.111229	0.032247	58.8182	-0.117114	0	0.989923	58.9651	-0.112564	0	0.993768	59.0132
P0C1Z6											0.99971	1.01223	1.01965	0.868404	0.682757	0.613591	0.485769	0.350187	0.16978	0.0884882																									55.0491	-0.0532931	0	0.985538
P0C628											0.99971	1.07509	0.976063	0.828811	0.641461	0.390001	0.272681	0.149347																											51.6525	-0.0838853	0.103226	0.989844
P0C7P3	0.99971	0.972275	0.998716	0.830969	0.987997	0.789655	0.633301	0.417959	0.127293																						0.99971	0.890486	1.08483	1.06745	1.00112	0.764764	0.706908	0.400301	0.138258		57.5015	-0.0785124	0	0.959425
P0C7V7	0.99971	1.00274	1.01149	1.00908	0.905851	0.557159	0.106458		0.000996999		0.99971	1.04658	0.930556	0.975588	0.917472	0.568224	0.124695	0.00725775													0.99971	0.985418	0.973782	0.999532	0.900877	0.56107	0.126915				53.2362	-0.188691	0	0.998956	53.3216	-0.185713	0	0.993499
P0CG12	0.99971	0.939621	0.914935	0.782096	0.641954	0.697767	0.346288	0.314366	0.111287	0.160539	0.99971	1.0273	1.03965	0.922688	0.909645	0.673959	0.492839	0.387144	0.0894828		0.99971	1.15473	1.03888	1.0776	0.834172	0.653298	0.551162	0.280052	0.215447		0.99971	0.929394	0.927745	0.917371	0.684678	0.620482	0.53228	0.444133	0.255465	0.106596	54.0147	-0.0489452	0	0.960755	56.082	-0.0717286	0	0.981451	55.7057
P0CG13	0.99971	0.923288	0.832212	0.556475	0.34627	0.245735	0.22212	0.0708904	0.0357649		0.99971	0.893797	0.900867	0.781664	0.403539	0.26374	0.241378	0.188541			0.99971	1.10672	0.993665	0.629659	0.538047	0.403419	0.250021	0.0537052	0.0786765		0.99971	1.05059	0.881623	0.70123	0.486297	0.371319	0.302183	0.081739	0.0474122		48.1735	-0.0742082	0.0399069	0.989323	49.2703	-0.107694	0.191429	0.981808	50.6564
P0DI82	0.99971	1.32712	1.16324	1.05248	0.861465	0.432909	0.29172	0.0872721	0.0869468		0.99971	1.1095	1.05201	0.862018	0.603314	0.348727	0.288263		0.0488384		0.99971	1.13797	0.954049	0.893631	0.66733	0.387844	0.179477	0.0968933	0.03181	0.116415	0.99971	1.09622	0.635122	1.08832	0.525029	0.5322	0.168065	0.228838	0.218009		52.8447	-0.13985	0.101066	0.917696	51.4613	-0.0930119	0.0759805	0.9723	51.6656
P0DJJ0											0.99971	1.24814	1.35205	1.18694	1.18476	1.03675	0.991487	0.700055	0.276458																										59.8713	-0.239449	0.26911	0.70561
P0DMV9	0.99971	0.942499	0.912529	0.860783	0.756278	0.602421	0.398603	0.190864	0.0833159	0.0245946	0.99971	1.0101	0.978326	0.912289	0.750018	0.606688	0.402852	0.165627	0.0684514	0.00309527	0.99971	1.02415	1.00226	0.927018	0.816831	0.648916	0.422641	0.223663	0.10689	0.0499011	0.99971	1.05807	0.98745	0.917862	0.791541	0.617678	0.415527	0.199817	0.0823072	0.0250518	53.9496	-0.0687673	0	0.991225	54.0558	-0.0779603	0	0.994878	54.8244
P0DP25	0.99971	0.928598	0.844011	0.854283	0.808286	0.805585	0.781237	0.70384	0.611452	3.28441	0.99971	0.918531	0.953149	0.92362	0.888409	0.912586	0.862565	0.846852	0.772743	4.85113	0.99971	1.01304	1.08264	1.02252	0.834319	0.881576	0.895734	0.802666	0.67124	3.12975	0.99971	1.01602	0.96889	0.999189	0.912119	0.861573	0.822055	0.797445	0.681439	3.26123		0.0980637	1.5	0.299237		0.449854	1.5	0.194416
P0DPB6																															0.99971	1.09822	0.898133	0.991117	0.867596	0.592428	0.485467	0.323023	0.346938	0.600133
P10109	0.99971	1.3679	1.04666	1.20967	0.797963	0.526949	0.448533	0.181985			0.99971	0.999672	1.10122	1.01902	0.947742	0.586332	0.425537	0.177595	0.603517		0.99971	1.08363	1.18721	1.15543	1.14881	0.579796	0.582637	0.200948	1.49762		0.99971	0.933403	0.880483	0.748691	1.09114	0.546647	0.485582		2.72313		53.6626	-0.10737	0.224611	0.815155	53.7719	-0.160278	0.397475	0.878319
P10155	0.99971	1.11059	1.0925	1.03575	0.907622	0.758985	0.604013	0.460412	0.35068	0.26493	0.99971	0.992712	0.962417	0.932145	0.814373	0.703525	0.574291	0.422481	0.284639	0.189418	0.99971	0.964423	0.938742	0.905443	0.805121	0.705897	0.567996	0.448806	0.313721	0.356914	0.99971	0.917997	0.95864	0.902617	0.834689	0.704853	0.577148	0.442451	0.345713	0.387166	57.8294	-0.0628501	0.257801	0.969929	57.3495	-0.0483393	0.0353517	0.999169	57.5945
P10253	0.99971	0.97637	0.992401	0.921461	0.824155	0.788403	0.517708	0.364262	0.193951	0.198745	0.99971	1.0075	1.01131	0.930817	0.834572	0.735916	0.551077	0.396226	0.201092	0.0683007	0.99971	1.05617	1.02782	0.953781	0.895158	0.710213	0.506567	0.360771	0.214617	0.104576	0.99971	0.94532	0.913198	0.842993	0.73762	0.593867	0.410547	0.264653	0.16346	0.0773918	56.5329	-0.0641888	0.10934	0.988836	56.7712	-0.0622729	0	0.995932	56.3565
P10412	0.99971	1.71732	1.68274	1.96676	1.63878	1.09234	0.850008	0.23552	0.273557		0.99971	0.944133	0.941307	0.972267	0.863456	0.76507	0.469208	0.0172593	0.305114		0.99971	0.814787	0.686597	0.998238	0.758149	0.755413	0.512377	0.127383	0.184842		0.99971	0.625364	0.949204	1.05921	0.971084	0.86821	0.635149	0.0275289	0.317445		56.4695	-0.827482	0.254534	0.277999	55.0676	-0.130862	0.159072	0.91839	55.247
P10515	0.99971	0.988488	0.934042	0.834573	0.622045	0.494744	0.302225	0.196021	0.0915391	0.0685202	0.99971	1.04243	1.02654	0.861063	0.602888	0.457862	0.295797	0.14374	0.0822522		0.99971	1.04524	0.991612	0.878196	0.595271	0.392348	0.23934	0.128506	0.0736634	0.00315616	0.99971	0.952131	0.875791	0.777111	0.543236	0.368966	0.235592	0.104605	0.0751088	0.00644461	52.4809	-0.064207	0.009452	0.997935	52.1322	-0.0781999	0.0488722	0.988159	51.6629
P10599	0.99971	0.840677	0.896912	0.907411	0.928009	0.858154	0.833349	0.712926	0.62089	3.03379	0.99971	0.956399	0.994018	0.98813	1.03474	0.969096	0.896773	0.901349	0.700077	4.5669	0.99971	0.993326	1.0861	1.03367	0.98764	0.903648	0.888096	0.828842	0.638884	2.56164	0.99971	1.03171	1.06918	1.07617	1.0331	0.94685	0.904652	0.819429	0.69111	2.90553		0.115127	1.5	0.342215		0.124664	1.5	0.180671
P10606	0.99971	0.936975	0.909383	0.910582	0.837068	0.726479	0.548217	0.442531	0.281108	0.516643	0.99971	0.985013	0.983659	0.939541	0.869146	0.72603	0.51575	0.450042	0.286146	0.409685	0.99971	1.01776	1.00183	0.976566	0.880741	0.759499	0.567823	0.464562	0.341625	0.619754	0.99971	1.0409	0.967721	0.959175	0.872516	0.68984	0.521548	0.404374	0.312184	0.452191	57.5247	-0.0515489	0.373297	0.918957	56.7052	-0.0634868	0.336939	0.981792	58.7561
P10636																					0.99971	0.983657	0.820115	0.662129	0.27118	0.300543	0.207373	0.131202	0.215971	0.0785574																			48.1544
P10644	0.99971	0.959334	0.968273	0.840992	0.672105	0.424654	0.169161	0.0418652	0.0317693		0.99971	0.965872	0.920723	0.795256	0.625349	0.405779	0.123609	0.0117648	0.0133426		0.99971	0.94775	0.932471	0.809963	0.641933	0.450849	0.176241	0.0678762	0.0348762	0.00502192	0.99971	1.03532	0.991974	0.844362	0.676239	0.441568	0.14525	0.0193684	0.0196089		51.765	-0.0948659	0	0.99547	51.1587	-0.0923177	0	0.989519	51.6336
P10747	0.99971	0.999868	1.05003	0.960506	0.92746	0.747161	0.66896	0.563219	0.360833	0.694655	0.99971	0.986734	0.929902	0.936711	0.907072	0.75448	0.64449	0.566953	0.350225	0.606782	0.99971	0.967515	0.959413	0.950373	0.920519	0.784687	0.64673	0.536411	0.359148	0.836706	0.99971	1.00549	1.00149	0.965117	0.939638	0.792408	0.659579	0.522854	0.367318	0.697914		-0.0572349	0.534919	0.863681	63.4262	-0.0481053	0.476823	0.899634
P10768	0.99971	0.920213	0.967395	1.01585	1.00679	0.822495	0.749712	0.35794	0.0363784	0.00354762	0.99971	0.967959	0.985214	1.02345	1.04033	0.949368	0.780921	0.40201	0.0628434	0.000558849	0.99971	0.976109	1.00669	1.00526	1.0571	0.950421	0.760769	0.388749	0.0237895	0.00334923	0.99971	1.04833	1.00709	1.04289	1.06813	1.00125	0.763912	0.38668	0.0394798	0.00428936	57.7215	-0.123976	0	0.983967	58.2172	-0.142415	0	0.997066	58.0456
P10809	0.99971	0.892859	0.940027	0.954315	0.985538	0.882075	0.667387	0.242193	0.0684767	0.0252808	0.99971	0.951423	0.972208	0.975307	1.02187	0.978935	0.703427	0.260737	0.0644619	0.012114	0.99971	0.9545	0.993669	0.979484	1.0181	0.962913	0.706951	0.266959	0.0735223	0.00652815	0.99971	1.03041	1.0009	0.997546	1.03848	0.969134	0.727401	0.265397	0.0646017	0.0105089	57.0292	-0.13726	0.0151921	0.986248	57.3251	-0.165982	0.0227481	0.996615	57.3632
P11021	0.99971	0.902433	0.959925	0.93247	0.920127	0.722773	0.571998	0.333221	0.146262	0.157514	0.99971	0.957153	0.972961	0.970503	0.966575	0.822669	0.613123	0.368123	0.186923	0.155578	0.99971	0.947233	0.995876	0.970881	0.945766	0.806745	0.599635	0.367514	0.173806	0.201521	0.99971	1.01221	1.02143	0.991051	0.973348	0.819458	0.612475	0.37017	0.1833	0.157884	56.4976	-0.0727777	0.072419	0.983571	57.2189	-0.0867635	0.117981	0.996675	57.0205
P11117	0.99971	1.05774	1.03526	0.866822	1.0999	0.842646	0.672814	0.315085	0.410966	0.733702											0.99971	1.08294	0.927272	0.930238	0.993497	0.76382	0.655873	0.55493	0.389257	0.561296											62.5465	-0.10783	0.498852	0.785934					61.9442
P11142	0.99971	0.864147	0.83611	0.781542	0.689165	0.6358	0.451547	0.140166	0.0260434	0.0169459	0.99971	0.94099	0.93605	0.889087	0.767359	0.639316	0.512403	0.160779	0.0357701	0.0013247	0.99971	0.976756	0.970811	0.889402	0.803045	0.640561	0.500945	0.168061	0.0309267	0.00706265	0.99971	1.01713	0.938505	0.90377	0.770687	0.632361	0.489334	0.165638	0.0346251	0.0104976	53.3569	-0.0600184	0	0.940921	54.6112	-0.0764661	0	0.975635	54.747
P11166	0.99971	0.934547	0.95859	0.923823	0.927499	0.935186	0.752779	0.675677	0.539095	2.32148	0.99971	1.00726	1.02742	0.956265	1.00813	0.902997	0.852229	0.720192	0.631872	3.27966	0.99971	0.969689	1.03417	0.9653	0.995107	0.899095	0.818634	0.73362	0.553364	1.93695	0.99971	0.959364	0.960538	0.928849	0.969123	0.857023	0.772832	0.694664	0.606967	2.05251		0.44577	1.5	0.498728		0.117168	1.5	0.30436
P11169	0.99971	1.06904	0.882492	0.930627	0.788911	0.632781	0.586243	0.428207	0.207462	0.31183	0.99971	1.02931	0.935587	0.973551	0.855985	0.73889	0.637585	0.596798	0.448922	0.557948	0.99971	1.0758	0.983542	1.0282	0.875668	0.640505	0.544752	0.390798	0.239641	0.303575	0.99971	1.09941	1.06087	1.00857	0.914127	0.796326	0.727287	0.531239	0.398626	0.679624	56.6375	-0.0474214	0.171908	0.95922		-0.0419205	0.496976	0.965928	55.988
P11171	0.99971	0.978558	1.00018	0.918537	0.770832	0.45955	0.266087	0.108962	0.0767452		0.99971	0.904512	0.928392	0.895055	0.727225	0.496456	0.405533	0.275598	0.102628		0.99971	1.02955	0.954802	0.943301	0.735512	0.49024	0.252309	0.132219	0.081543	0.0336281	0.99971	0.961102	0.946213	0.907469	0.783823	0.441746	0.288491	0.179401	0.114331		52.7523	-0.0986105	0.0449188	0.998387	53.7512	-0.0592269	0	0.985422	52.8144
P11172	0.99971	0.932949	0.969277	0.909779	0.79466	0.595046	0.428444	0.276129	0.132454	0.251076	0.99971	0.996392	1.0531	0.941576	0.893902	0.704439	0.540289	0.379373	0.211755	0.746012	0.99971	0.973287	1.00598	0.91365	0.832283	0.609622	0.412168	0.264921	0.152058	0.10384	0.99971	0.916214	1.02062	0.914945	0.781066	0.573851	0.429132	0.242804	0.149304	0.103874	54.3796	-0.0697648	0.159244	0.9843	56.6025	-0.0841468	0.449026	0.786647	54.6768
P11177	0.99971	0.982901	1.02196	0.74362	0.462354	0.369158	0.216622	0.0858798	0.0730162	0.0151714	0.99971	0.987073	0.934163	0.661471	0.417478	0.307458	0.178411	0.103127	0.0557582	0.036943	0.99971	0.953001	0.869618	0.717526	0.478674	0.332313	0.220787	0.123648	0.0699191		0.99971	1.07388	1.00636	0.772638	0.438816	0.327347	0.17863	0.108897	0.0515516		50.4397	-0.0815126	0.0298824	0.985058	49.4253	-0.0812414	0.043103	0.993732	50.0626
P11182	0.99971	1.10923	1.10385	1.01537	0.591741	0.264897	0.239229	0.192887	0.118078		0.99971	1.04672	0.96665	0.863331	0.641142	0.442505	0.242187	0.0730271	0.13706	0.064138											0.99971	1.09435	1.07671	0.809343	0.640844	0.404749	0.233757		0.0251135		50.5262	-0.205719	0.189687	0.977594	51.9005	-0.0864963	0.058089	0.992325
P11216	0.99971	0.995141	1.01546	0.926134	0.813197	0.56123	0.356244	0.141089	0.0509958	0.0345619	0.99971	1.01879	0.993329	0.915276	0.8851	0.72172	0.404201	0.177992	0.107902		0.99971	1.01145	1.03223	0.902622	0.787098	0.640896	0.353859	0.180481	0.101692	0.0201788	0.99971	1.16429	1.0964	0.984689	0.889935	0.665884	0.394689	0.214025	0.0840859	0.0124273	53.8525	-0.0884044	0	0.998174	55.0042	-0.0984006	0.0404	0.994277	54.2383
P11217	0.99971	1.09775	0.937561	1.21339	0.984186	0.85591	0.435313	0.194663	0.169594		0.99971	0.860483	1.00344	0.936128	0.560943	0.403431	0.454325	0.297512	0.194114												0.99971	0.810831	0.917306	0.821238	0.809673	0.644661	0.499185	0.0425501	0.131553		55.5215	-0.162933	0.15926	0.95211	51.3327	-0.0984694	0.294024	0.934413
P11233	0.99971	0.926648	0.973027	0.927353	0.904941	0.775713	0.706333	0.575664	0.324395	0.162059	0.99971	1.03892	1.01711	0.99169	0.952672	0.830628	0.75077	0.604173	0.333457	0.0651214	0.99971	1.00744	1.03926	0.97974	0.941726	0.844452	0.739142	0.63278	0.363532	0.144721	0.99971	1.0656	0.991398	0.999255	0.97767	0.843248	0.746585	0.63448	0.349376	0.0718377	59.4991	-0.0525268	0	0.982892	59.843	-0.0703032	0	0.984177	60.3587
P11274																					0.99971	0.520451	0.469436	0.334474	0.157012			0.162791	0.0784831																				42.8334
P11279	0.99971	1.00469	0.982244	0.974051	0.969332	0.781239	0.687343	0.521535	0.437257	1.41645	0.99971	0.969579	0.979409	0.954347	1.01219	0.905916	0.848435	0.713775	0.582524	2.86175	0.99971	1.0001	0.990143	0.982975	1.00121	0.860685	0.718902	0.623328	0.508611	1.67948	0.99971	1.01179	0.986898	0.974826	1.00408	0.817353	0.715453	0.592041	0.489253	1.59522		-0.0936972	0.766135	0.164898		0.104301	1.5	0.346376
P11309	0.99971	0.92375	1.03289	1.03481	0.816269	0.708084	0.536454	0.37228	0.252424																																56.3648	-0.0646806	0.173572	0.975713
P11310	0.99971	0.934174	0.933644	0.898633	0.839912	0.783694	0.486975	0.187933	0.0426229	0.9729	0.99971	1.02852	0.999886	0.963999	0.948377	0.78959	0.545165	0.218719	0.0431549	0.221859	0.99971	0.98542	0.98804	0.941607	0.880226	0.771856	0.520156	0.220535	0.0397564	0.534355	0.99971	0.982729	0.918929	0.895802	0.868978	0.758569	0.504222	0.199619	0.0390095	0.750234	55.6001	-0.110737	0.405102	0.497268	55.9828	-0.117063	0.115408	0.980624	55.5553
P11387	0.99971	1.3552	1.37412	1.05739	0.679822	0.585363	0.385271	0.153304	0.252822	0.207592	0.99971	1.00675	1.03936	0.784941	0.546955	0.430817	0.278424	0.0980865	0.135567		0.99971	1.06406	0.863295	0.837456	0.518566	0.450936	0.343852	0.14083	0.1775	0.100923	0.99971	0.750265	0.94033	0.765413	0.543462	0.436667	0.291697	0.0866826	0.16139	0.0637985	53.4065	-0.0968312	0.20506	0.839076	51.2962	-0.0791501	0.0905485	0.980321	51.593
P11388	0.99971	1.19875	1.09359	1.03534	0.79264	0.613576	0.442794	0.21935	0.150476	0.0158397	0.99971	0.976697	0.929538	0.854999	0.612668	0.506222	0.347586	0.13628	0.190413	0.00179215	0.99971	1.04879	0.929248	0.896117	0.689263	0.548616	0.402766	0.193306	0.136685	0.0300517	0.99971	0.975908	0.991393	0.919564	0.707644	0.56238	0.416515	0.198807	0.162208	0.0332865	54.8123	-0.0811063	0.0220369	0.959409	52.6738	-0.06264	0	0.984547	53.6583
P11413	0.99971	0.965503	0.981612	0.966809	0.886945	0.673344	0.343919	0.0568245	0.0420899	0.0149387	0.99971	0.990782	0.993875	0.985576	0.923811	0.761711	0.368891	0.0729883	0.0518532	0.0256151	0.99971	0.996471	1.01166	0.986148	0.900369	0.748898	0.357793	0.0624995	0.042075	0.0475972	0.99971	1.06112	1.02389	1.00126	0.930348	0.750993	0.36638	0.0566948	0.0425607	0.0248201	54.3851	-0.122845	0	0.996169	54.9097	-0.143737	0.017206	0.997961	54.7719
P11441	0.99971	1.09688	1.03307	0.917621	0.498966	0.462386	0.337721	0.162153	0.210141		0.99971	0.963225	0.979614	0.858993	0.548545	0.439509	0.370371	0.287952	0.15261		0.99971	0.991478	0.954675	0.880524	0.605416	0.443613	0.35874	0.345977	0.15479	0.388329											51.2053	-0.0947401	0.218175	0.958761	51.8873	-0.0687663	0.1862	0.979657	51.7757
P11488	0.99971	0.909115	1.00537	1.01326	0.864324	0.892621	0.62631	0.428461	0.292819	1.17093	0.99971	0.979997	0.873692	0.91179	0.862675	0.636433	0.548918	0.466219	0.267459	0.933723	0.99971	1.12571	1.17481	1.07156	0.9251	0.743002	0.755011	0.525859	0.341737	1.0476	0.99971	0.852913	0.911091	0.931553	0.697977	0.561641	0.519341	0.360516	0.302576	0.609985		-0.149365	0.627725	0.333781		-0.0730033	0.548966	0.551336
P11498
P11586	0.99971	0.926777	0.9087	0.821274	0.489856	0.196535	0.0956263	0.0416344	0.0354205	0.0983072	0.99971	0.987099	0.949742	0.857269	0.512603	0.20016	0.0920358	0.0248295	0.0334241	0.0132962	0.99971	0.990985	0.95124	0.865631	0.507248	0.205316	0.105338	0.0345311	0.0328923	0.0387611	0.99971	0.977236	0.915299	0.828886	0.499747	0.212348	0.104848	0.0360994	0.0317303	0.0285264	49.8135	-0.118919	0.0467294	0.99269	50.1189	-0.127676	0.0185364	0.99924	50.1156
P11717	0.99971	0.981435	0.984905	0.958888	0.902413	0.773465	0.611123	0.389489	0.208347	0.266739	0.99971	0.968507	0.99598	0.959988	0.926551	0.796122	0.635253	0.461833	0.240526	0.199696	0.99971	0.9901	0.987071	0.965862	0.868467	0.772451	0.612465	0.406062	0.215343	0.195408	0.99971	0.999991	0.979306	0.970625	0.926496	0.80719	0.611953	0.416688	0.250873	0.240728	57.1546	-0.0705693	0.187534	0.990799	58.0768	-0.0638205	0.104041	0.996948	57.4113
P11766	0.99971	0.913383	0.937078	0.93489	0.933261	0.874228	0.74314	0.512496	0.159019	0.0111169	0.99971	1.02242	1.01702	1.0344	1.05386	0.945179	0.824396	0.617811	0.173115	0.0118449	0.99971	0.981927	1.02478	1.01083	1.02944	0.92863	0.799597	0.596318	0.198176	0.00407232	0.99971	1.02716	0.970212	0.975358	1.00045	0.901684	0.760659	0.565649	0.187378	0.0208118	58.6859	-0.0939884	0	0.979354	59.6983	-0.118526	0	0.9922	59.5658
P11831											0.99971	0.811904	0.473753	0.706019	0.569319	0.150473	0.0839246	0.079155	0.148159																										47.6229	-0.0533001	0	0.848138
P11908	0.99971	0.935714	0.993381	0.957413	0.891461	0.767728	0.599618	0.378841	0.0542044	0.0160115	0.99971	1.01888	1.04237	1.01571	0.983342	0.913481	0.688642	0.491463	0.0546549		0.99971	0.974022	1.01781	0.993314	0.949069	0.816446	0.584768	0.401147	0.0503428		0.99971	1.00109	0.99004	0.96895	0.925943	0.780289	0.603153	0.376824	0.0543908		56.8083	-0.0854966	0	0.986416	58.2354	-0.10906	0	0.983008	57.096
P11940	0.99971	0.9922	0.94009	0.867249	0.688464	0.468729	0.161032	0.0813452	0.0464146	0.00097176	0.99971	0.970058	0.970566	0.861552	0.629524	0.338209	0.137888	0.0510919	0.0540262	0.0789965	0.99971	1.00041	0.981483	0.887696	0.666631	0.394535	0.174257	0.0820153	0.0471701	0.0226431	0.99971	0.93235	0.919436	0.826478	0.609417	0.366134	0.159824	0.0494528	0.0635661	0.0203958	52.0947	-0.0933674	0	0.995829	51.1535	-0.107637	0.042018	0.997785	51.763
P12004	0.99971	0.944988	0.982912	0.915058	0.964274	0.75222	0.559502	0.29529	0.0445792	0.00956022	0.99971	0.933167	0.948738	0.89818	0.977415	0.852149	0.56702	0.319035	0.05888	0.0735337	0.99971	0.917624	0.932118	0.884366	0.937287	0.82333	0.540399	0.303411	0.049187	0.0134587	0.99971	0.97112	0.972758	0.925571	0.972504	0.842617	0.551461	0.308567	0.0501653	0.0347499	56.3267	-0.0955587	0	0.989537	56.771	-0.104316	0.0224299	0.984798	56.4656
P12074											0.99971	0.881613	0.74162	0.92691	0.87179	0.538251	0.329614	0.102461	0.266241																										53.4136	-0.110893	0.175749	0.883029
P12081	0.99971	0.946093	0.935354	0.894547	0.743752	0.617518	0.355676	0.0653133	0.0386678	0.0337812	0.99971	1.05033	1.01581	0.955839	0.808079	0.619772	0.372494	0.0711125	0.0496029		0.99971	1.0423	1.02239	0.999723	0.839423	0.636424	0.400823	0.0748076	0.04763	0.013374	0.99971	1.00219	0.946614	0.917116	0.769349	0.573222	0.367318	0.0665804	0.0418034	0.0214595	53.6222	-0.0862442	0	0.984219	54.0659	-0.0997504	0	0.99017	54.3779
P12111
P12235	0.99971	1.38117	1.0775	1.01831	0.995385	0.72684	0.476078	0.315591	0.135925	0.0605847	0.99971	1.23425	1.03747	0.977976	0.910811	0.771768	0.49748	0.333065	0.177727	0.0710278	0.99971	1.33211	1.04533	0.947775	0.921514	0.770591	0.48635	0.337221	0.192709	0.119926	0.99971	1.29691	1.00744	0.854451	0.884276	0.710747	0.537074	0.321613	0.179796		55.9845	-0.0940805	0.0648934	0.910159	56.3462	-0.0810867	0.0525849	0.959257	56.2018
P12236	0.99971	1.28894	1.10789	1.09254	0.92911	0.67138	0.548506	0.312441	0.153478	0.15619	0.99971	1.02342	1.02213	0.924746	0.847353	0.658059	0.49666	0.337347	0.223115	0.0954053	0.99971	1.1624	1.01641	0.99382	0.933944	0.72231	0.511289	0.350969	0.207463	0.226914	0.99971	1.07021	1.05891	0.969915	0.846418	0.673927	0.50661	0.319281	0.21607	0.208533	56.0054	-0.0854493	0.124468	0.924609	55.9445	-0.0620144	0.0375348	0.995538	56.0538
P12268	0.99971	0.941224	0.965079	0.88353	0.809503	0.652422	0.553438	0.327572	0.047992	0.0302632	0.99971	0.970369	0.971771	0.883773	0.82707	0.700407	0.557482	0.349152	0.0400702	0.00817605	0.99971	0.979556	0.985536	0.885813	0.811093	0.681212	0.536086	0.341259	0.0464333	0.0345607	0.99971	0.999423	0.978556	0.888878	0.824281	0.70979	0.532808	0.329568	0.0492806	0.0426007	55.5547	-0.0681746	0	0.978314	55.9315	-0.0734633	0	0.978673	55.6896
P12270	0.99971	0.978649	0.96839	0.859884	0.48834	0.386363	0.246815	0.160762	0.079684	0.0609554	0.99971	1.06651	0.955586	0.865375	0.5411	0.390084	0.250886	0.124286	0.0821428	0.0058778	0.99971	1.03191	1.02198	0.871712	0.488052	0.401801	0.272604	0.1463	0.0931494	0.0257439	0.99971	0.980671	0.967562	0.82907	0.506575	0.392044	0.275889	0.152703	0.0802652	0.0706346	50.985	-0.0816138	0.0708666	0.988609	51.3812	-0.0809971	0.0254874	0.989146	51.2358
P12694	0.99971	0.977884	0.930835	0.828126	0.784122	0.551943	0.358456	0.230191	0.282531	0.502203											0.99971	0.850433	0.889317	0.810286	0.732756	0.614017	0.367003	0.291093	0.266474	0.256106	0.99971	1.13395	0.866102	0.764962	0.539939	0.442295	0.127184	0.308189			53.363	-0.0751044	0.324788	0.918972					54.2255
P12814	0.99971	0.942029	0.98903	0.984511	0.987436	0.817391	0.777334	0.411174	0.0628306	0.0320609	0.99971	0.981812	1.01333	1.00488	1.0214	0.938768	0.822003	0.455984	0.0823288	0.0352907	0.99971	0.969471	1.0242	1.0001	0.995864	0.908997	0.779637	0.422938	0.0624548	0.0047191	0.99971	1.03196	1.04199	1.04225	1.04269	0.930617	0.792311	0.434529	0.0686768	0.00977385	58.0908	-0.113898	0	0.984684	58.6239	-0.138134	0.00623748	0.998166	58.2713
P12829	0.99971	0.993144	1.02058	0.912766	0.700227	0.486357	0.482886	0.53164	0.358356	1.52655	0.99971	0.965738	0.925973	0.93545	0.69286	0.449256	0.460988	0.239917	0.0421245		0.99971	0.987771	1.08182	0.888072	0.795249	0.666184	0.490175	0.43196	0.352693		0.99971	1.06014	1.07716	0.971657	0.75904	0.572276	0.591628	0.628501	0.444599	1.20391		-0.12092	0.679088	0.195407	53.5156	-0.0642489	0	0.969345	56.0985
P12931	0.99971	1.45187	0.602291	0.924504	0.529037	0.772241	0.367234	0.239968	0.0739295												0.99971	3.18535	1.20987	1.23601	0.945659	0.814699			0.148039												53.8391	-0.0573528	0	0.701149					55.1435
P12955	0.99971	1.00683	1.01661	1.00019	0.986099	0.803816	0.537778	0.217315	0.0570615	0.012163	0.99971	0.989782	0.953903	0.983709	0.94338	0.787725	0.506307	0.216121	0.0673416		0.99971	1.0014	1.00824	0.985087	1.00766	0.850706	0.556921	0.258251	0.0924183	0.00537289	0.99971	1.08179	1.0419	1.04137	1.02825	0.900277	0.62	0.218306	0.0653467		56.1947	-0.116419	0	0.998848	55.9638	-0.107345	0	0.997766	56.5678
P12956	0.99971	1.16422	1.24041	0.709044	0.373224	0.31413	0.192962	0.0523519	0.072161	0.000974462	0.99971	1.00071	1.05803	0.619021	0.307232	0.267618	0.163766	0.0291501	0.0620538	0.00586053	0.99971	0.97831	0.938429	0.656627	0.341921	0.303845	0.194286	0.0565678	0.0630045	0.0132501	0.99971	0.733891	0.80732	0.550878	0.275608	0.235149	0.15064	0.0324283	0.0472357	0.00977182	49.4176	-0.125598	0.0836628	0.929434	48.5473	-0.118288	0.0676268	0.972027	49.0275
P13010	0.99971	1.20745	1.16384	0.450512	0.308895	0.254025	0.172705	0.0296484	0.0423163	0.00409656	0.99971	1.00616	0.946373	0.411122	0.276159	0.252751	0.157042	0.0267344	0.0440946	0.00268294	0.99971	0.966304	0.818395	0.397318	0.271234	0.257707	0.161225	0.0419044	0.0395797	0.0106113	0.99971	0.757508	0.723653	0.339969	0.226802	0.213389	0.135853	0.0270992	0.0360628	0.00282246	46.9221	-0.668565	0.135251	0.92598	47.1755	-0.122012	0.0786869	0.964613	46.952
P13073	0.99971	0.989925	1.00065	1.00068	0.90718	0.671471	0.648326	0.522677	0.376142	1.34662	0.99971	0.99529	0.981581	0.990084	0.946819	0.872353	0.7307	0.64952	0.507976	2.11247	0.99971	0.963767	0.980963	0.971385	0.908375	0.817329	0.683483	0.565912	0.423024	1.23464	0.99971	1.05303	1.04873	1.04065	0.996653	0.850038	0.709202	0.602094	0.462232	1.41992		-0.357658	0.713048	0.24846		0.132457	1.5	0.433679
P13473	0.99971	0.922675	0.989166	0.948758	0.977291	0.909294	0.870816	0.73765	0.581113	2.57367	0.99971	0.963623	1.02627	1.01094	1.01492	0.974077	0.906517	0.806045	0.599659	3.40678	0.99971	0.996589	0.970295	0.997248	0.993933	0.923638	0.869353	0.759523	0.56544	2.16136	0.99971	1.02589	1.00345	1.01874	0.982396	0.93648	0.921764	0.812781	0.625178	2.47461		0.113547	1.5	0.400073		0.155082	1.5	0.301029
P13489	0.99971	0.956905	0.948009	0.937912	0.813227	0.512918	0.20871	0.0635552	0.0578424	0.0155967	0.99971	1.00401	0.982362	0.964437	0.868164	0.586505	0.254809	0.127236	0.083829		0.99971	0.967894	0.978482	0.952956	0.836523	0.551288	0.201695	0.0805486	0.074613	0.0163835	0.99971	1.01079	0.985821	0.966766	0.838996	0.539477	0.219255	0.0784766	0.0784549	0.0237609	52.9946	-0.115324	0.0132345	0.996514	53.628	-0.121511	0.0655702	0.999444	53.2352
P13598	0.99971	0.924296	0.957486	0.956753	0.966817	1.12137	0.654687	0.498755	0.401564	1.26326	0.99971	1.03775	1.0199	0.987661	1.01412	0.870908	0.694539	0.647991	0.557833	1.89561	0.99971	1.02481	1.00301	0.96638	0.966579	0.804427	0.620747	0.539438	0.437925	0.936607	0.99971	0.977707	0.986743	0.947798	0.936473	0.763721	0.576253	0.464718	0.386008	0.702722		-0.15352	0.704117	0.28139		0.118187	1.5	0.423337
P13612	0.99971	1.0396	0.979775	0.987597	0.91885	0.852299	0.598623	0.395084	0.237473	0.48846	0.99971	1.07952	1.01276	0.972279	0.961384	0.787296	0.603286	0.439715	0.273924	0.308175	0.99971	1.07043	1.0142	0.974153	0.924286	0.779105	0.56308	0.379778	0.231552	0.318922	0.99971	1.10894	0.967602	0.952875	0.911868	0.791138	0.54846	0.370903	0.240055	0.282245	57.0577	-0.0971034	0.355324	0.948916	57.4781	-0.0733269	0.265829	0.988066	56.68
P13637																					0.99971	1.03256	1.05172	0.94254	0.85251	0.648995	0.46919	0.213429	0.285384																				54.8497
P13639	0.99971	0.87678	0.934469	0.931606	0.958709	0.91697	0.704022	0.361591	0.0167017	0.000562351	0.99971	0.975663	1.01493	1.02217	1.06005	0.966354	0.796713	0.436466	0.0220386	0.00157976	0.99971	0.973602	1.02488	1.01083	1.04711	0.965363	0.766138	0.417728	0.0161067	0.00217262	0.99971	1.00185	0.983471	0.980388	1.01127	0.928092	0.723252	0.407165	0.0165747	0.00232815	57.6488	-0.131817	0	0.979173	58.3915	-0.153903	0	0.994414	58.1962
P13645	0.99971	0.43101	0.361821	0.352415	0.309149	0.227834	0.262246	0.518606	0.0618618	0.0441652	0.99971	2.85941	0.920573	1.6643	4.59001	0.916003	0.384572	0.379267	0.76177	3.82898	0.99971	1.34146	1.61205	2.33238	0.940891	0.696362	1.3578	0.628601	0.175422	0.493448	0.99971	0.824576	0.781851	1.14638	0.660026	0.45794	0.462615	0.197972	0.33395	4.20551	40.6518	-0.178794	0.262567	0.737473		0.816693	1.5	-0.0138415	59.2067
P13667	0.99971	0.915569	0.956515	0.930979	0.786282	0.515087	0.306519	0.199992	0.144295	0.159029	0.99971	0.972682	0.998396	0.97396	0.820568	0.567617	0.327802	0.20452	0.165142	0.108753	0.99971	0.973746	0.996575	0.958336	0.804889	0.57179	0.323708	0.212046	0.166455	0.169044	0.99971	1.01407	1.00566	0.974156	0.830576	0.583547	0.329813	0.21144	0.169619	0.121109	53.1913	-0.0903954	0.134614	0.993014	53.7499	-0.0945398	0.12068	0.998545	53.6359
P13674	0.99971	0.954574	0.966515	0.911207	0.751811	0.567471	0.315419	0.204893	0.149875	0.180788	0.99971	1.00354	0.999503	0.942008	0.786837	0.559658	0.337943	0.216142	0.174941	0.176506	0.99971	1.03875	1.03973	0.983142	0.801639	0.60036	0.393023	0.271489	0.173076	0.199731	0.99971	0.963832	0.974031	0.918845	0.769032	0.560817	0.356066	0.234756	0.16661	0.149392	53.3929	-0.0810518	0.133776	0.994969	53.5758	-0.0880122	0.156186	0.999357	54.2375
P13693	0.99971	0.861223	0.918053	0.856486	0.782131	0.67528	0.268197	0.0985346	0.0928246	0.0391191	0.99971	0.939211	0.952839	0.924757	0.829018	0.673105	0.285169	0.124901	0.10853	0.0541824	0.99971	0.985818	1.00515	0.957948	0.859112	0.686308	0.301271	0.138871	0.0922064	0.0322327	0.99971	0.979097	0.947093	0.886965	0.817261	0.619207	0.273274	0.108217	0.100423	0.033389	53.7466	-0.0872544	0	0.963498	54.0598	-0.105598	0.0460836	0.98894	54.3045
P13716	0.99971	0.939659	0.972743	0.887535	0.827374	0.650677	0.617765	0.42699	0.312489	1.00382	0.99971	0.982164	0.977973	0.910848	0.866817	0.716015	0.565782	0.420593	0.354529	0.947102	0.99971	0.946443	0.926526	0.90887	0.810317	0.74768	0.671011	0.52443	0.415815	1.00957	0.99971	0.955478	0.961702	0.937037	0.877747	0.73516	0.601068	0.465679	0.37089	0.854898		-0.0558247	0.585469	0.489844		-0.0658326	0.570792	0.592276
P13796	0.99971	0.861575	0.927339	0.920596	1.01806	0.965181	0.822269	0.350527	0.147042	0.110182	0.99971	0.988161	1.02671	1.01017	1.1531	1.09274	0.944868	0.41482	0.159768	0.163093	0.99971	0.975312	1.00843	0.985844	1.09643	1.01943	0.872285	0.38388	0.158315	0.134697	0.99971	0.991827	0.995253	0.992718	1.08336	0.988979	0.834163	0.371323	0.162269	0.093254	58.0267	-0.171308	0.116587	0.973109	58.6064	-0.244754	0.159007	0.975663	58.3069
P13798	0.99971	0.958005	0.957862	0.957544	0.955794	0.895522	0.775515	0.663909	0.523112	1.44879	0.99971	0.999568	1.01136	0.992494	1.00563	0.935291	0.845784	0.762131	0.613065	1.85429	0.99971	0.977969	0.992686	0.967706	0.961679	0.870098	0.780643	0.669629	0.531751	1.1601	0.99971	1.04374	0.991397	1.00238	0.990109	0.875186	0.791877	0.687127	0.580048	1.21381		-0.0322172	0.856704	0.0451691		0.159201	1.5	0.568018
P13804	0.99971	0.97042	0.979885	0.950515	0.879517	0.65802	0.373182	0.25869	0.106195	0.00548884	0.99971	1.00772	1.02503	0.977971	0.973595	0.767045	0.407176	0.314569	0.132614		0.99971	1.00188	1.01575	0.974395	0.942423	0.765084	0.386883	0.282245	0.108288	0.00664641	0.99971	1.06594	1.03312	1.00214	0.93143	0.730619	0.409295	0.283015	0.126027		54.906	-0.0833521	0	0.996002	55.4499	-0.11068	0.150921	0.990889	55.5303
P13807	0.99971	0.990395	1.06652	1.03083	0.886999	0.498691	0.644775	0.498556	0.214399		0.99971	1.03232	1.0419	0.927363	0.928996	0.766203	0.544788	0.223889	0.248914		0.99971	1.07682	1.12515	0.916071	0.798905	0.649179	0.487241	0.211693	0.146299		0.99971	1.11572	1.06274	0.932562	0.884934	0.682533	0.48915	0.258895	0.0997204		57.151	-0.0531341	0.0792785	0.885564	55.9579	-0.0970804	0.178512	0.980367	55.0703
P13861	0.99971	0.915369	0.8916	0.806138	0.719113	0.414403	0.348652	0.214338	0.100376	0.155841	0.99971	1.05022	0.984882	0.861399	0.730852	0.647178	0.467085	0.262232	0.152022	0.0297691	0.99971	1.17354	1.04987	0.921706	0.787627	0.632187	0.437143	0.263998	0.170041	0.130168	0.99971	1.10624	1.1071	0.977857	0.813357	0.630569	0.390289	0.251322	0.196366		52.4755	-0.0606745	0.0637151	0.983834	54.7991	-0.0620972	0	0.988714	54.7677
P13984	0.99971	1.04729	1.01679	0.932096	0.749627	0.545553	0.305761	0.136392	0.0827548	0.111373	0.99971	1.01744	0.99731	0.966363	0.768546	0.534792	0.308902	0.183643	0.0944279		0.99971	0.93972	0.942416	0.899744	0.616847	0.493297	0.243931	0.127685	0.0763495		0.99971	0.897345	0.922681	0.892931	0.715004	0.506518	0.286817	0.139055	0.108498	0.072543	53.2511	-0.0910138	0.0678376	0.995006	53.4016	-0.0901714	0.0689717	0.998177	52.2752
P13987	0.99971	1.12093	1.05928	1.14426	1.0803	1.01872	0.913258	0.832217	0.510027	1.99837											0.99971	1.14464	1.23267	1.28464	1.08459	1.16195	0.854032	0.781022	0.387651	0.681434	0.99971	1.08913	1.02665	1.09256	1.14847	1.09965	0.954196	0.836743	0.616224	2.18029		0.11852	1.5	0.44353
P13995	0.99971	1.04808	1.02273	0.927177	0.883164	0.833154	0.466126	0.248435	0.0959727	0.214074	0.99971	1.02538	1.00467	0.983981	0.955312	0.778258	0.545419	0.264461	0.10646		0.99971	1.05385	0.929214	0.999143	0.958278	0.797081	0.409627	0.189587	0.126255		0.99971	1.02247	1.00373	0.965924	0.900857	0.719703	0.481396	0.258624	0.200315	0.0608464	55.7344	-0.11584	0.143597	0.981396	56.3093	-0.0971893	0.0209324	0.998381	55.2898
P14151	0.99971	1.04847	1.0065	0.960563	0.896449	0.787146	0.72288	0.564877	0.473311	2.03934	0.99971	0.975165	0.901745	0.843699	0.795591	0.7549	0.650307	0.625644	0.514147	2.08684	0.99971	0.991851	0.963905	0.915049	0.889948	0.799836	0.699551	0.563465	0.454991	1.38341	0.99971	1.01757	0.985385	0.985984	0.941835	0.877713	0.824029	0.646553	0.589557	2.09699		0.107669	1.5	0.355174			1.5	-0.0413341
P14174	0.99971	0.836895	0.886105	0.859187	0.938702	0.772512	0.759653	0.652706	0.41521	1.26373	0.99971	0.933557	0.99073	0.923174	1.02214	0.918268	0.840825	0.782406	0.527822	2.04645	0.99971	0.949918	1.00943	0.986238	0.973224	0.904786	0.812028	0.776678	0.489216	1.11475	0.99971	1.01278	1.03829	1.03532	1.02346	0.955342	0.823717	0.790009	0.533627	1.20568		-0.0150953	0.789205	0.0734693		0.126224	1.5	0.475238
P14209	0.99971	0.852758	0.90378	0.812105	0.795414	0.753511	0.62879	0.530909	0.606412	5.23738	0.99971	0.948157	0.957734	0.883753	0.928586	0.824502	0.605857	0.537698	0.719897	6.17005	0.99971	0.922217	0.944391	0.980721	0.76274	0.767926	0.639472	0.523315	0.670397	4.88469	0.99971	1.03893	1.0999	1.02457	1.0147	0.84152	0.602738	0.621514	0.723449	5.02742		0.0706089	1.5	0.156458		0.103229	1.5	0.124197
P14314	0.99971	0.901046	0.930465	0.925887	0.900074	0.781239	0.4588	0.339555	0.24814	1.03213	0.99971	0.970573	1.01288	1.02016	0.990332	0.780634	0.492261	0.393582	0.291045	1.34265	0.99971	1.0037	1.03014	1.03019	0.955162	0.775769	0.505834	0.388097	0.270748	0.96485	0.99971	0.989639	0.943242	0.985021	0.927955	0.75879	0.461871	0.363204	0.284786	1.02929		-0.566075	0.519656	0.468078		-0.437139	0.629886	0.303705
P14317	0.99971	0.946794	0.924596	0.917856	0.895552	0.736484	0.655052	0.482243	0.332262	1.14177	0.99971	0.995249	0.982231	0.98395	1.04787	0.883888	0.703289	0.561225	0.41702	1.23305	0.99971	1.01716	1.00838	1.0001	0.963194	0.843196	0.695373	0.528052	0.366601	1.09574	0.99971	1.04352	0.994411	1.04832	1.04779	0.849083	0.711229	0.558662	0.404305	1.16809		-0.0572599	0.651574	0.314201		-0.319642	0.728646	0.302067
P14324	0.99971	0.9443	0.949826	0.848947	0.571541	0.250359	0.0443808	0.00952194	0.0106465	0.000223718	0.99971	0.993651	0.966071	0.863067	0.568272	0.24207	0.0358158	0.00415491	0.0128931		0.99971	0.982797	0.984417	0.872299	0.569063	0.242625	0.0240496	0.00521783	0.00829332		0.99971	1.04187	0.967048	0.84625	0.56827	0.253677	0.037682	0.0101152	0.0135721	0.000571947	50.4839	-0.123036	0	0.99687	50.4893	-0.130466	0	0.998591	50.5151
P14406	0.99971	1.05353	0.923	0.942147	0.915102	0.767283	0.62344	0.447742	0.30396	0.289105	0.99971	1.03186	0.98751	0.987007	0.960121	0.820482	0.672571	0.510587	0.357004	0.282648	0.99971	1.10428	0.984341	0.98733	0.934609	0.796548	0.63699	0.477017	0.314568	0.373648	0.99971	1.13865	0.982063	0.988173	0.937461	0.824362	0.621068	0.489665	0.328693	0.220707	58.0126	-0.0570387	0.217247	0.987152	59.0953	-0.0595551	0.234314	0.997344	58.208
P14543																															0.99971	1.08503	0.904513	0.919874	0.809806	0.733113	0.546537	0.193368	0.360252	0.85849
P14550	0.99971	0.984535	0.983917	0.916916	0.783476	0.422852	0.160885	0.0851132	0.080256	0.0500795	0.99971	1.01582	0.952135	0.92573	0.767912	0.442611	0.180963	0.0817324	0.0927972		0.99971	0.98973	0.96528	0.899637	0.754346	0.431017	0.171958	0.0740614	0.0608877		0.99971	1.02643	0.991849	0.947997	0.794444	0.432791	0.185208	0.0783421	0.0678848		52.3075	-0.124392	0.0527474	0.99849	52.3789	-0.116264	0.0565696	0.997248	52.2699
P14618	0.99971	0.926526	0.978802	0.948939	0.965008	0.828577	0.844013	0.545277	0.00895982	0.000636091	0.99971	0.9822	0.978701	0.975166	0.996656	0.944083	0.870863	0.608975	0.0114949	0.000453315	0.99971	0.96327	0.982867	0.958142	0.972549	0.927396	0.849821	0.57117	0.0114261	0.00106117	0.99971	1.00711	0.974567	0.968964	0.989014	0.924086	0.85012	0.570559	0.0117188	0.000880793	58.9635	-0.151721	0	0.96847	59.4018	-0.193125	0	0.990842	59.1704
P14625	0.99971	0.916884	0.95998	0.950745	0.888713	0.584204	0.296903	0.181543	0.12467	0.159103	0.99971	0.976195	1.00604	1.00242	0.941662	0.666508	0.329909	0.213325	0.146131	0.199001	0.99971	0.970994	1.00259	0.981584	0.916966	0.659994	0.32798	0.213369	0.141391	0.180457	0.99971	1.00407	1.00069	0.990676	0.919594	0.663152	0.323389	0.215392	0.146186	0.173203	53.7357	-0.117599	0.135553	0.992078	54.2874	-0.134322	0.173541	0.998185	54.276
P14635	0.99971	1.09183	1.17552	1.05282	0.85251	0.481355	0.499773	0.293831	0.145086		0.99971	1.02732	0.8918	0.817029	0.726586	0.638183	0.486086	0.264629	0.172482		0.99971	0.898416	0.853228	0.811193	0.603328	0.513775	0.33863	0.181407	0.0641181		0.99971	1.02789	0.952342	0.874529	0.717945	0.584608	0.412129	0.194205	0.0731596		54.2497	-0.0865361	0.188227	0.927061	54.7739	-0.0516286	0	0.981761	52.2503
P14678	0.99971	1.13858	1.13187	1.08472	1.15613	0.811981	1.12874	0.883661	0.648759	1.48877	0.99971	0.998971	0.972484	0.918307	0.898018	0.917184	0.844905	0.677809	0.573159	1.05416	0.99971	0.90442	0.87051	0.892054	0.880308	0.884257	0.816301	0.656938	0.408681	1.12091	0.99971	0.890001	1.06402	1.07577	1.11981	1.0777	0.871272	0.806216	0.64833	1.13844		0.431772	1.5	0.457272		-0.0188989	0.785479	0.3202
P14735	0.99971	0.974045	0.891793	0.803589	0.594663	0.451092	0.284048	0.0903808	0.149431	0.214175	0.99971	1.03826	0.984308	0.881286	0.585469	0.398262	0.255648	0.102663	0.0932202	0.0555601	0.99971	0.973737	0.955684	0.849895	0.544652	0.29109	0.157936	0.0401113	0.0301449		0.99971	1.03465	1.02961	0.871361	0.622129	0.384928	0.240292	0.0812697	0.0782489	0.0236996	51.444	-0.0713063	0.123273	0.980797	51.5654	-0.0872525	0.0561857	0.994054	50.6404
P14854	0.99971	0.912264	0.882216	0.833372	0.763123	0.70706	0.370298	0.315639	0.143258	0.316965	0.99971	1.02253	1.06252	0.935199	0.822296	0.670274	0.418085	0.344051	0.143821	0.429552	0.99971	1.05305	1.03017	0.935702	0.819302	0.682537	0.424495	0.324327	0.155487	0.455713	0.99971	0.958634	0.944621	0.892186	0.791399	0.641717	0.37552	0.296743	0.138786	0.299337	54.7221	-0.0533363	0.151695	0.934839	54.7674	-0.0818463	0.282544	0.946182	54.8163
P14866	0.99971	0.88262	0.841493	0.569118	0.311973	0.267764	0.193272	0.0892526	0.0774338	0.0210708	0.99971	0.968756	0.893704	0.563247	0.363139	0.316773	0.242242	0.0956119	0.0894116	0.00672714	0.99971	1.05435	0.993418	0.585329	0.333756	0.300532	0.219749	0.100015	0.0954948	0.0202721	0.99971	1.14021	0.9191	0.514562	0.325834	0.2741	0.197261	0.0920567	0.0913111	0.0451387	48.1024	-0.0730819	0.0396815	0.98868	48.812	-0.0718468	0.0450818	0.979652	48.5511
P14868	0.99971	1.05668	1.0004	0.804728	0.584891	0.45883	0.350068	0.185454	0.0313652	0.00601726	0.99971	1.03495	0.928878	0.770532	0.562788	0.470134	0.363768	0.198356	0.03674	0.00362821	0.99971	1.00789	0.916325	0.753151	0.551954	0.445155	0.313011	0.165922	0.035915	0.00160134	0.99971	1.00737	0.925121	0.750506	0.554028	0.446976	0.313089	0.169378	0.0342196	0.00264918	52.2525	-0.0683391	0	0.983024	52.0481	-0.062199	0	0.983317	51.5303
P14921	0.99971	1.03347	0.719359	0.571255	0.464889	0.383935	0.246414	0.101761	0.0381903		0.99971	0.908853	0.601636	0.491157	0.434509	0.338896	0.209828	0.0924612	0.0623534		0.99971	0.939101	0.617673	0.502883	0.397354	0.336413	0.225616	0.106089	0.0170868		0.99971	0.847168	0.662583	0.488763	0.448781	0.360826	0.249844	0.0935746	0.0228449		49.292	-0.0580734	0	0.965653	47.7544	-0.0531293	0	0.967674	47.8196
P14927	0.99971	0.956267	0.992197	0.962563	0.931453	0.768073	0.647332	0.541447	0.314334	1.001	0.99971	0.987524	0.99493	0.969408	0.933681	0.823867	0.634896	0.554665	0.344941	0.882924	0.99971	0.992178	1.00629	0.967347	0.886221	0.787888	0.664289	0.551029	0.344389	0.911114	0.99971	1.02385	1.06881	1.02139	0.955187	0.85663	0.718177	0.544309	0.358392	0.887271		-0.0708193	0.620313	0.512871		-0.0766382	0.592256	0.672638
P15104	0.99971	0.968503	0.950802	0.915861	0.889759	0.69071	0.443879	0.248963	0.131574	0.14176	0.99971	0.992378	1.04538	0.942954	0.85404	0.717817	0.526386	0.301909	0.0960048	0.101305	0.99971	1.07418	1.06022	0.995222	1.04352	0.82977	0.555188	0.291424	0.0752286	0.0727054	0.99971	1.04698	1.00912	0.954538	1.03417	0.745692	0.529024	0.24625	0.0939544	0.0199732	55.2038	-0.0835859	0.0938598	0.994223	55.9999	-0.0748185	0.00942843	0.993731	56.5648
P15121	0.99971	0.925378	0.963961	0.934995	0.950702	0.806803	0.411222	0.0478932	0.0500026	0.0159035	0.99971	1.01161	1.05204	1.03888	1.09507	0.929464	0.449065	0.0258683	0.0346268	0.00593236	0.99971	0.983972	1.0343	1.0081	1.02223	0.896848	0.45167	0.0498984	0.045613	0.0230242	0.99971	1.01646	1.00648	1.00378	1.00518	0.865769	0.431268	0.040772	0.0408031	0.011093	55.2459	-0.160013	0.00883411	0.99034	55.7692	-0.25566	0.00971152	0.992554	55.7035
P15153	0.99971	0.942514	0.944184	0.923536	0.85865	0.604127	0.18334	0.00871197	0.0100316		0.99971	1.00606	0.983293	0.95186	0.898831	0.643518	0.186628	0.00568049	0.0109964		0.99971	0.969699	0.941549	0.93789	0.892065	0.635963	0.190245	0.00811582	0.0109319		0.99971	0.971995	0.932944	0.924851	0.848061	0.622447	0.180918	0.0023229	0.0084351		53.4705	-0.145734	0	0.989616	53.7508	-0.167301	0	0.996715	53.7118
P15170	0.99971	0.923988	0.937221	0.909516	0.856416	0.687779	0.316809	0.103079	0.0913176	0.0663265	0.99971	1.00472	1.00198	0.984215	0.956167	0.747255	0.374175	0.091768	0.102819	0.0299834	0.99971	0.999099	0.994503	0.968559	0.916402	0.728842	0.34783	0.129947	0.083486	0.0474561	0.99971	0.964554	0.91268	0.888818	0.826258	0.643756	0.315533	0.0985925	0.0809708	0.0259014	54.2693	-0.111813	0.0438673	0.985696	54.8989	-0.14162	0.045946	0.997455	54.7274
P15311	0.99971	0.924819	0.945288	0.938208	0.83323	0.490789	0.119644	0.0339631	0.0278765	0.0177037	0.99971	0.976616	0.981682	0.971016	0.877638	0.494117	0.129855	0.0330851	0.0324627	0.0208699	0.99971	0.976966	0.995838	0.980608	0.873734	0.521864	0.137963	0.0442256	0.034318	0.0148885	0.99971	0.994321	0.961307	0.944758	0.860892	0.492568	0.124519	0.0308734	0.0268284	0.0254527	52.759	-0.144449	0.00641825	0.993154	52.9153	-0.163444	0.0177795	0.999175	53.0543
P15374	0.99971	1.01948	1.04101	0.932154	0.679327	0.367685	0.299174	0.196056	0.101392	0.0986261	0.99971	0.960573	0.966073	0.872178	0.667713	0.424264	0.284227	0.213061	0.105986	0.123425	0.99971	0.992855	1.00618	0.899241	0.707092	0.451295	0.314692	0.222475	0.151402	0.110083	0.99971	0.981448	0.994175	0.902209	0.649751	0.407152	0.288555	0.241985	0.120408	0.040458	51.9738	-0.0986289	0.120884	0.99061	52.1749	-0.0783625	0.101675	0.997561	52.6579
P15498	0.99971	1.25971	0.990712	0.822284	0.683621	0.487382	0.399461	0.259787	0.0705201		0.99971	1.10047	0.796683	0.620527	0.446316	0.401732	0.233337	0.0872842	0.0442943		0.99971	0.877467	0.782164	0.642257	0.801637	0.301327	0.420817	0.334051	0.228027		0.99971	0.855671	0.748836	0.678563	0.528745	0.478331	0.235559	0.149225	0.083056		53.3652	-0.0653919	0.015195	0.927253	49.7822	-0.0643866	0	0.96259	52.5036
P15531	0.99971	0.817711	0.885096	0.860347	0.91076	1.0469	0.745114	0.649227	0.48913	0.472758	0.99971	0.995149	1.10602	1.08598	1.1948	1.07267	1.00856	0.853754	0.685801	0.917977	0.99971	1.01033	1.18747	1.14674	1.16374	1.08072	0.991489	0.806913	0.559934	0.613817	0.99971	0.961913	0.944006	0.952633	1.02457	0.916008	0.792175	0.731973	0.602436	0.579512	64.7605	-0.0317068	0	0.738763		-0.21075	0.801889	0.527473
P15586	0.99971	1.02467	0.992184	0.966695	0.926342	0.773756	0.579607	0.48992	0.347511	1.00027	0.99971	1.04161	0.895022	0.8723	0.820227	0.736128	0.590606	0.505066	0.476894	1.13411	0.99971	0.994195	0.947215	0.881239	0.809983	0.693002	0.542765	0.478489	0.383068	0.610062	0.99971	1.03067	0.96202	0.928341	0.846151	0.735586	0.603733	0.451211	0.44166	0.815946		-0.0853001	0.602625	0.568684		-0.0370686	0.686357	0.352939	60.8411
P15812											0.99971	0.991712	0.8135	0.939795	0.759872	0.757076	0.405213	0.414784	0.164996	0.704594	0.99971	1.26784	0.983405	0.989286	0.978945	0.828361	0.561032	0.446088	0.298987	0.449988	0.99971	1.32239	1.10478	0.82753	1.06155	0.619294	0.438651	0.390422	0.288094	0.335917					56.1193	-0.0601462	0.405159	0.702562	56.9529
P15813	0.99971	0.964826	0.920735	0.810107	0.724946	0.674626	0.504178	0.322093	0.310725	0.161471	0.99971	1.14473	1.07282	1.07173	1.01249	0.752083	0.651974	0.445049	0.182048	0.557207											0.99971	0.77668	0.678733	1.03237	1.03313	0.637167	0.46292	0.16972	0.175487		55.8501	-0.0420565	0	0.986412	57.4772	-0.0831447	0.376801	0.87372
P15814																															0.99971	0.919013	1.10042	1.11552	1.04027	0.726389	0.4392	0.439944	0.305558
P15880	0.99971	1.34837	1.28467	1.29327	1.21317	1.00716	0.766227	0.325639	0.032961	0.00432457	0.99971	0.990554	0.995581	0.972773	0.871789	0.779299	0.612158	0.270018	0.02785	0.000172886	0.99971	0.988359	0.926487	0.964904	0.84478	0.785114	0.60448	0.294817	0.0235324	0.00331269	0.99971	0.846464	0.946425	0.930417	0.866334	0.793447	0.602391	0.284315	0.016101	0.00498453	57.8434	-0.17215	0.00014543	0.863933	56.4688	-0.0996876	0	0.989114	56.4727
P15884																					0.99971	1.04919	0.902193	0.625227	0.529894	0.416286	0.291546	0.15151	0.0777424		0.99971	0.922103	0.890584	0.670862	0.357978	0.325171	0.226628	0.0471968	0.00233857										50.7507
P15923	0.99971	1.00708	0.885907	0.819413	0.847167	0.404326	0.356411	0.123845	0.100625	0.430119											0.99971	1.04076	0.670593	0.738319	0.637362	0.347615	0.376233	0.255358	0.182323	0.405363	0.99971	1.13072	1.03486	0.993854	0.857988	0.717731	0.482625	0.380153	0.192152	0.528057	52.5339	-0.106838	0.222871	0.8967					50.8664
P15927	0.99971	0.991902	1.0045	0.864541	0.70446	0.709564	0.640321	0.313186	0.0598148	0.00519229	0.99971	1.0636	0.998873	0.909195	0.758389	0.749761	0.612702	0.269193	0.0894515	0.0398508	0.99971	1.02852	0.951683	0.851386	0.712283	0.741762	0.648861	0.29267	0.0619558	0.00332099	0.99971	1.02323	0.993969	0.906536	0.744483	0.750677	0.65185	0.309558	0.0688815	0.0893021	55.8477	-0.0657161	0	0.949434	56.1055	-0.0733507	0	0.970973	55.9748
P15954																					0.99971	0.847388	0.917882	0.987013	0.945904	0.805072	0.692123	0.732992	0.321501	0.598513																			65.2884
P16083	0.99971	1.14166	1.0557	1.07089	0.927172	0.715317	0.554557	0.412239	0.40964	0.143114	0.99971	1.03361	0.914122	1.02896	0.931577	0.660591	0.560728	0.572454	0.411361		0.99971	0.977707	0.991496	0.88462	0.834039	0.598191	0.403585	0.342134	0.297521	0.09524	0.99971	1.02895	1.00006	1.01102	0.932491	0.679734	0.535939	0.382126	0.381213	0.171892	57.1982	-0.0653819	0.206235	0.94313	59.1609	-0.0867159	0.492077	0.949118	55.0781
P16104	0.99971	0.994448	1.08948	1.03457	0.847387	0.35669	0.586018	0.332037	0.240176	0.06921	0.99971	0.838537	0.87527	0.897644	0.725501	0.643473	0.521368	0.280924	0.222385	0.385677	0.99971	0.890507	0.932348	0.91766	0.771156	0.645351	0.514757	0.246585	0.149727	0.380127	0.99971	0.915636	1.03187	0.993709	0.821238	0.695714	0.516906	0.211211	0.132653	0.120368	54.7512	-0.0661478	0.120227	0.901052	55.3284	-0.0452388	0.210502	0.910478	54.9147
P16150	0.99971	1.01877	0.886443	0.873074	0.837887	0.898725	0.662386	0.569128	0.449648	1.95089	0.99971	0.997308	1.03018	0.974542	1.06555	0.90539	0.755608	0.837275	0.633573	2.9716	0.99971	1.14297	1.03472	1.04011	0.959342	0.835226	0.762491	0.661447	0.497443	1.8068	0.99971	1.06494	0.936498	0.979541	0.914404	0.744153	0.670626	0.544757	0.451629	1.52525		0.100611	1.5	0.297868		0.126374	1.5	0.350201
P16219	0.99971	1.0318	1.03183	0.986356	0.951915	0.773489	0.647927	0.289786	0.0904092		0.99971	1.11148	1.01519	1.13378	0.971322	0.811864	0.548996	0.282352	0.120835		0.99971	1.15173	1.04765	0.917412	1.03543	0.757054	0.512534	0.302341	0.15342	0.0291821	0.99971	1.04036	0.917351	0.890704	0.805528	0.730073	0.520301	0.314741	0.0831856		56.8885	-0.0965584	0	0.98938	56.4244	-0.108285	0.0775401	0.970458	56.3387
P16220	0.99971	1.02337	0.963638	0.870621	0.720184	0.636283	0.460968	0.362557	0.25715	0.939628	0.99971	1.00207	0.986749	0.903163	0.80033	0.684635	0.532731	0.40465	0.282911	0.908253	0.99971	1.09676	0.916343	0.938089	0.793858	0.706216	0.524912	0.382385	0.294065	0.895567	0.99971	1.08786	0.98535	0.83044	0.813868	0.663298	0.528194	0.324528	0.287365	0.0819146		-0.0651695	0.512083	0.605869		-0.0619604	0.53139	0.633151
P16278											0.99971	1.54682	1.00837	1.13561	0.94556	0.775535	0.445942	0.267462	0.136526	1.4564	0.99971	1.08701	1.02514	1.14821	0.799998	0.719891	0.532677	0.306688	0.0172511		0.99971	1.29215	1.0309	1.0882	1.03183	0.801753	0.630966	0.593443	0.115764							-0.499587	0.576582	0.300982	55.9341
P16284	0.99971	1.02853	0.995563	0.851496	0.768923	0.641379	0.458275	0.344961	0.250296	0.282264	0.99971	0.940768	0.970741	0.823529	0.72959	0.571547	0.509811	0.366219	0.236064	0.0569789	0.99971	0.973803	0.928151	0.880355	0.7999	0.69038	0.494339	0.364747	0.241239	0.386742	0.99971	0.977243	1.02702	0.865951	0.739572	0.576237	0.462683	0.308642	0.280193	0.218213	55.1066	-0.0562331	0.216432	0.990651	55.1362	-0.0481677	0	0.984375	55.8833
P16298	0.99971	0.853152	0.984841	1.04847	0.913131	0.57944	0.582786	0.314406	0.145103	0.0797944	0.99971	0.970474	0.916017	0.877933	0.88109	0.596599	0.370003	0.184035	0.235384	0.0462331	0.99971	1.08384	0.956434	1.1755	2.0315	0.827381	0.545401	0.380272	0.222154		0.99971	1.04664	1.04005	1.02473	0.884451	0.689661	0.467038	0.230149	0.09971		56.0586	-0.0699397	0.00675025	0.954185	54.3045	-0.0791655	0.0752503	0.976673	56.2977
P16401	0.99971	1.6672	1.64002	1.80017	1.546	1.65611	0.694572	0.0806196	0.502713	0.00352514	0.99971	0.947386	0.962134	0.909618	0.853906	0.705398	0.456569	0.0249514	0.312308		0.99971	0.93843	0.738239	1.04929	0.701665	0.726199	0.495025	0.0636443	0.289767	0.000886329	0.99971	0.610548	0.912166	1.01938	0.891735	0.788569	0.543994	0.0544014	0.324471	0.00115053	56.2215	-0.896046	0.195618	0.457801	54.6924	-0.106917	0.160204	0.91475	54.9043
P16402	0.99971	1.60184	1.58944	1.7859	1.5774	1.32231	0.751078	0.21842	0.216396		0.99971	0.931419	0.963742	0.979347	0.85656	0.758808	0.475003	0.0625546	0.272413		0.99971	0.925363	0.787782	0.989456	0.769449	0.747663	0.51811	0.167522	0.0729675	0.00382317	0.99971	0.680346	0.949592	1.00871	0.942741	0.820491	0.574424	0.138091	0.151529		56.2993	-0.87083	0.217406	0.396933	55.1241	-0.118443	0.151504	0.940183	55.3465
P16403	0.99971	1.66157	1.70251	2.06164	1.71397	1.21944	0.816538	0.0990335	0.609998		0.99971	0.900354	0.975208	0.968981	0.938154	0.778661	0.482281	0.0235245	0.48047		0.99971	0.828532	0.701612	1.00868	0.673615	0.803491	0.505006	0.10449	0.242086		0.99971	0.671407	1.01463	1.1035	1.11821	1.01668	0.593338	0.00565478	0.425245	0.00611452	56.4858	-0.717801	0.354516	0.146747	55.1417	-0.145501	0.270158	0.849779	55.1602
P16435	0.99971	1.01455	1.16072	1.17664	0.703245	0.42627	0.234946				0.99971	0.949194	0.775294	0.771123	0.607442	0.501747	0.224268	0.134097																							51.6419	-0.16325	0.268099	0.911114	51.4654	-0.0580263	0	0.965247
P16455	0.99971	0.967652	0.928625	0.899385	0.811082	0.575669	0.317645	0.118113	0.0932615	0.0467655	0.99971	1.00339	0.996103	0.952831	0.779848	0.496033	0.239499	0.053064	0.0504651		0.99971	1.00245	1.03845	1.01376	0.84799	0.616451	0.3111	0.171718	0.0736289	0.0316698	0.99971	0.970321	0.964812	0.943822	0.806838	0.542469	0.27916	0.153775	0.0604474	0.0340321	53.6478	-0.0877275	0.0169156	0.994113	52.9209	-0.108512	0.00450367	0.998317	54.0914
P16615	0.99971	0.988863	0.994665	0.944614	0.726801	0.385881	0.185591	0.0782591	0.0483617	0.0502775	0.99971	0.977062	0.976259	0.938461	0.741147	0.393974	0.170389	0.0643943	0.0588686	0.121282	0.99971	0.983283	0.999811	0.944615	0.74674	0.383791	0.15203	0.0565074	0.0357762	0.00277041	0.99971	1.02375	1.00833	0.94876	0.764743	0.387886	0.207476	0.112214	0.0768635	0.0534938	52.0267	-0.11754	0.0435064	0.999621	52.0075	-0.125899	0.0714893	0.996903	52.0683
P16930	0.99971	1.03094	1.01107	1.00849	0.923401	0.750748	0.758045	0.608956	0.442443	1.2995	0.99971	0.950496	0.960601	0.944437	0.929733	0.787522	0.710851	0.618311	0.459211	1.03862	0.99971	0.984176	1.00223	0.930523	0.940142	0.79138	0.692332	0.581823	0.431001	0.973246	0.99971	0.986863	0.996627	0.967699	0.915132	0.793285	0.678627	0.549589	0.38845	1.03317		-0.284321	0.771937	0.23816		-0.0534252	0.704571	0.426004
P16949	0.99971	0.927402	0.889703	0.921066	0.88941	0.729771	0.84638	0.772307	0.636066	3.51035	0.99971	0.866749	0.864084	0.900237	0.889674	0.906288	0.835132	0.831212	0.710764	4.13774	0.99971	0.97768	1.04596	1.02729	0.971125	0.902048	0.910398	0.804089	0.661224	3.17437	0.99971	1.06198	1.07367	1.14473	1.04442	0.959864	0.969063	0.90278	0.734755	3.74352		0.105146	1.5	0.28263		0.111631	1.5	0.230131
P16989	0.99971	1.02487	0.977407	0.917339	0.755029	0.368258	0.40367	0.344978	0.295818	0.961387	0.99971	0.896297	0.975452	0.732389	0.589467	0.42945	0.26208	0.176763	0.169007	0.127378	0.99971	1.08613	1.07663	0.87585	0.723865	0.484594	0.32653	0.222008	0.251482	0.038471	0.99971	0.980537	1.04024	0.824899	0.643175	0.432801	0.335205	0.168717	0.13131	0.0701247	50.6322	-0.656162	0.474822	0.646868	51.3211	-0.0653842	0.100745	0.987442	53.0251
P17029	0.99971	1.77779	1.52128	0.321543		0.301018			0.0354194		0.99971	1.03583	0.674326	0.250106	0.725523	0.321347	0.250831		0.0845839												0.99971	0.32361	0.321068								46.7972	-1.11278	0.168218	0.645784	48.649	-0.0502849	0.046905	0.750654
P17050	0.99971	1.42585	1.04394	1.1965	1.03272	0.744812	0.648063	0.200335	0.227065		0.99971	0.788598	0.974851	0.72973	0.7158	0.415318	0.824527	0.155873	0.130718																						56.4654	-0.112944	0.156449	0.816126	54.3717	-0.0429317	0	0.706922
P17096	0.99971	1.1607	1.21217	1.13335	1.06859	0.937985	0.775387	0.597684	0.18517	0.164596	0.99971	0.909898	0.968972	0.946033	0.812322	0.809384	0.668593	0.522649	0.135321	0.266901	0.99971	0.951982	0.878033	0.960333	0.786436	0.886614	0.729921	0.535629	0.150768	0.157937	0.99971	0.774427	1.0087	0.940802	0.777931	0.765613	0.606954	0.445128	0.111883	0.139065	59.4531	-0.101462	0.0992717	0.923745	58.3687	-0.0543806	0.0324227	0.938176	58.7891
P17174	0.99971	0.970499	0.961989	0.959044	0.933343	0.875577	0.712313	0.597352	0.503329	2.06049	0.99971	1.02457	1.01024	0.984783	0.976827	0.830671	0.762413	0.680566	0.574131	2.81336	0.99971	1.02541	1.03346	0.974248	1.00295	0.886833	0.767653	0.680831	0.533357	1.90843	0.99971	1.04959	0.994844	0.982583	0.952903	0.84632	0.735628	0.61888	0.538934	1.81676		0.0854621	1.5	0.339889		0.117733	1.5	0.360678
P17252	0.99971	0.979368	0.936337	0.793755	0.365317	0.168505	0.109857	0.0383566	0.0273731	0.00840551	0.99971	0.99761	0.943269	0.800518	0.389265	0.204005	0.123217	0.0414936	0.0230272	0.0307993	0.99971	0.993528	0.950631	0.830803	0.411734	0.216454	0.145292	0.0712963	0.0477017	0.0527271	0.99971	1.01015	0.910186	0.797839	0.393758	0.212059	0.135649	0.0613245	0.0336888	0.0199705	49.1682	-0.128982	0.0322166	0.996984	49.3851	-0.120631	0.0376879	0.996917	49.5751
P17480	0.99971	1.04763	1.04116	0.985922	0.820121	0.665713	0.498853	0.30923	0.198418	0.0022932	0.99971	1.0355	0.96652	0.917696	0.786817	0.653593	0.49137	0.268231	0.285221	0.0826473	0.99971	1.06501	0.97742	0.965121	0.810994	0.661378	0.502542	0.269074	0.15029		0.99971	1.04644	1.0191	0.974994	0.879532	0.665148	0.492872	0.321418	0.170232	0.0175426	55.7849	-0.0692681	0	0.987301	55.5434	-0.0580403	0.0384127	0.985384	55.5284
P17542	0.99971	1.02392	0.971055	0.848231	0.622257	0.586497	0.557566	0.446121	0.262203	0.882121	0.99971	0.927628	0.763873	0.811684	0.566592	0.423329	0.476197	0.423512	0.195178	0.438359	0.99971	1.06733	1.02062	0.925475	0.765684	0.631516	0.553471	0.415673	0.399403	0.638783	0.99971	0.932084	0.832581	0.961323	0.741327	0.658845	0.519663	0.344625	0.302206	0.844236		-0.0810296	0.540968	0.666387	52.5493	-0.0443255	0.313091	0.901652	60.0384
P17568	0.99971	1.07833	1.03218	0.994367	0.925204	0.701261	0.341344	0.0991614	0.033616		0.99971	1.03812	1.0333	0.915257	0.880131	0.748065	0.344511	0.0963068	0.0271069		0.99971	0.990187	0.996593	0.993344	0.901772	0.680323	0.313687	0.065511	0.0376887		0.99971	0.996917	0.891461	0.942622	0.822363	0.700143	0.348519	0.0907892	0.065008	0.0527654	54.6199	-0.129537	0.00387491	0.994626	54.7363	-0.1272	0	0.990476	54.3544
P17612	0.99971	0.868641	0.874932	0.797615	0.632869	0.520543	0.197688	0.0324006	0.0250791		0.99971	1.02831	1.03098	0.871424	0.728812	0.484458	0.203096	0.0488815	0.0701379		0.99971	1.00408	0.999167	0.938665	0.766445	0.529863	0.227969	0.0488389	0.0368906		0.99971	0.926458	0.908533	0.838349	0.705449	0.488536	0.220879	0.0321674	0.0372793	0.00516833	51.6987	-0.0759453	0	0.963022	52.4808	-0.099229	0.00234165	0.992443	52.9811
P17655	0.99971	1.03117	1.0053	0.936185	0.874813	0.813261	0.624261	0.51091	0.335802	1.98578																					0.99971	1.01128	0.9589	0.968065	0.98975	0.862674	0.70493	0.657159	0.437015	2.14247		0.130952	1.5	0.297964
P17693																															0.99971	0.78362	0.839926	0.778374	0.726698	0.640871	0.406508	0.37778	0.272769	0.779963
P17706	0.99971	0.981151	0.986503	0.802804	0.438167	0.48928	0.210802	0.133872	0.0469817	0.0921899	0.99971	1.00404	0.99882	0.850729	0.545433	0.391363	0.284402	0.19978	0.127908		0.99971	0.995586	0.947587	0.778808	0.412436	0.317872	0.244776	0.131545	0.080581		0.99971	0.925545	0.957103	0.730233	0.432241	0.330034	0.242626	0.168478	0.075778		50.9796	-0.0744519	0.0465496	0.970615	51.1604	-0.0859899	0.151897	0.992099	49.787
P17812	0.99971	0.988022	1.01715	0.911723	0.76856	0.486677	0.212722	0.0579819	0.040493	0.00359034	0.99971	0.987511	0.98149	0.898188	0.765439	0.506046	0.230235	0.0689271	0.0526994		0.99971	0.948828	0.954084	0.880755	0.737776	0.489928	0.220229	0.0667913	0.0424664	0.00168611	0.99971	0.957286	0.949828	0.880239	0.736315	0.488119	0.225669	0.0673863	0.0595107		52.7305	-0.106781	0	0.998314	52.8361	-0.0992288	0	0.997614	52.5675
P17844	0.99971	1.21711	1.11618	0.834358	0.475871	0.38452	0.277383	0.136212	0.106586	0.0919047	0.99971	0.982074	0.898178	0.632499	0.362707	0.302672	0.220922	0.0914612	0.0782519	0.0738597	0.99971	0.941965	0.785272	0.616662	0.306926	0.258338	0.201271	0.0816797	0.0531861	0.093611	0.99971	0.850544	0.900052	0.656418	0.382144	0.320758	0.24495	0.112252	0.0774108	0.0923201	50.6993	-0.100327	0.128062	0.945333	48.8861	-0.081886	0.0797125	0.989968	48.0859
P17858	0.99971	1.07139	1.05073	0.988677	0.872221	0.738655	0.561174	0.422582	0.194189	0.0407174	0.99971	0.948302	0.951501	0.912055	0.759941	0.60627	0.470671	0.320042	0.227438		0.99971	0.959871	0.961279	0.913673	0.808777	0.666846	0.516776	0.374241	0.216371	0.00687232	0.99971	0.935342	0.996758	0.936627	0.826506	0.672029	0.515463	0.36897	0.22527	0.013242	57.0411	-0.0682364	0	0.987157	55.1263	-0.0544573	0.0897052	0.996444	56.0108
P17900	0.99971	1.02493	1.01098	0.812002	0.753601	0.570004	0.464426	0.391947	0.228422	0.36091	0.99971	1.10235	0.975543	0.886207	0.662828	0.609604	0.392243		0.100888		0.99971	0.977592	0.997723	0.834729	0.781207	0.660215	0.459155	0.386595	0.267875	0.689639	0.99971	0.944255	0.944317	0.847721	0.761944	0.593168	0.480146	0.348297	0.282712	0.372671	54.6042	-0.0550905	0.279476	0.972572	53.952	-0.0641961	0	0.971122	56.2509
P17980	0.99971	0.998354	0.977852	0.919436	0.800165	0.671034	0.478405	0.140305	0.0687506	0.0403345	0.99971	0.992694	0.943112	0.89224	0.783223	0.663234	0.442072	0.0960738	0.0556918		0.99971	0.997495	0.950666	0.903298	0.762307	0.658033	0.453827	0.149617	0.0697823	0.0304888	0.99971	0.976731	0.946714	0.883036	0.791633	0.665499	0.454721	0.149801	0.0860583	0.0682345	54.8126	-0.0833206	0	0.988936	54.3993	-0.0851873	0	0.978053	54.4966
P17987	0.99971	0.959904	0.997805	0.986866	0.968458	0.79956	0.447395	0.22533	0.0676161	0.0148117	0.99971	0.98866	0.994937	1.00106	1.00241	0.875106	0.467691	0.240001	0.0587436	0.00418635	0.99971	0.994524	1.01031	1.00353	0.987214	0.864594	0.449583	0.234096	0.0757792	0.0226173	0.99971	1.00002	0.993866	1.00465	0.99973	0.86944	0.455323	0.234918	0.0805582	0.0234354	55.7473	-0.115029	0.0164059	0.997815	56.0847	-0.130496	0.0193294	0.996274	55.9156
P18031	0.99971	1.00131	0.861345	0.592712	0.37451	0.308021	0.238672	0.173289	0.0830921	0.0297054	0.99971	1.02237	0.910173	0.62834	0.407136	0.335283	0.281524	0.190632	0.146725	0.0177031	0.99971	1.05373	0.937323	0.658295	0.399998	0.342877	0.274162	0.171458	0.117557	0.00497215	0.99971	1.0264	0.882035	0.573368	0.358438	0.305037	0.25731	0.138354	0.0961511	0.0101927	48.8754	-0.0722869	0.0744753	0.984457	49.5002	-0.0710502	0.0978872	0.975693	49.6984
P18065	0.99971	1.11888	1.04928	0.980178	0.8712	0.655426	0.592729	0.396874	0.319213	0.519243	0.99971	0.937642	0.926693	0.916339	0.867422	0.736058	0.556021	0.427736	0.304218	0.470059	0.99971	1.06239	1.04588	0.99449	0.68993	0.684177	0.548606	0.359519	0.226444	0.561915	0.99971	0.991441	1.00216	0.967128	0.892628	0.730589	0.602288	0.430583	0.310142	0.696335	56.593	-0.0699941	0.411294	0.937072	57.2998	-0.0575648	0.362304	0.951248	55.6649
P18077	0.99971	2.1844	1.75121	2.13399	1.92911	1.27714	0.752952	0.355502	0.0319674	0.0360417	0.99971	0.986702	1.04162	0.979868	0.778976	0.498889	0.343569	0.096963	0.0709528	0.0260606	0.99971	0.951361	0.737525	1.06087	0.787328	0.613172	0.476088	0.266565	0.0294395		0.99971	0.571117	0.830246	0.928112	0.840286	0.637039	0.499063	0.24847	0.0377189	0.0427813	57.9932	-0.192488	0.0288867	0.334367	53.3584	-0.0950063	0.0174836	0.992727	54.8803
P18085	0.99971	0.889906	0.880853	0.79689	0.691576	0.583488	0.228508	0.0247816	0.0253435		0.99971	1.05289	1.08362	0.935272	0.850795	0.577961	0.258119	0.0404547	0.0343861		0.99971	1.02373	1.05675	0.954983	0.863053	0.614283	0.255137	0.0409782	0.0362131		0.99971	0.976471	0.886875	0.846435	0.754251	0.528793	0.211809	0.0356357	0.024376	0.00441226	52.4026	-0.0798207	0	0.954625	53.5562	-0.121892	0	0.990374	53.7552
P18124	0.99971	1.85276	1.50053	1.82382	1.66038	1.04518	0.624972	0.266014	0.081932	0.0187124	0.99971	0.998041	1.02861	1.04814	0.91058	0.639635	0.420726	0.161028	0.103691	0.0345419	0.99971	0.974394	0.773713	1.04632	0.799486	0.653788	0.416159	0.219776	0.0308212		0.99971	0.680096	0.903196	1.01868	0.918487	0.694258	0.493578	0.210485	0.0229053		56.9903	-0.183837	0.0590835	0.539156	54.7897	-0.103261	0.0390416	0.993329	54.7114
P18206	0.99971	1.01586	1.0514	0.889111	0.933015	0.591245	0.479969	0.387881	0.252707		0.99971	0.9775	0.880704	0.887916	0.865216	0.74273	0.588841	0.409634	0.146163		0.99971	1.02115	0.995854	0.915759	0.927509	0.750206	0.590662	0.415526	0.273786	0.172209	0.99971	0.988504	0.958302	0.954542	0.904504	0.744624	0.546407	0.389723	0.260541	0.127428	55.3251	-0.0725643	0.253554	0.970175	56.9313	-0.0603711	0	0.969453	57.5298
P18583	0.99971	1.07719	0.893839	0.854846	0.768738	0.614888	0.459331	0.308344	0.183514	0.0199557	0.99971	0.894032	0.802001	0.754658	0.68733	0.447828	0.312683	0.142194	0.228515		0.99971	0.924031	0.827899	0.758515	0.676228	0.508848	0.363896	0.179458	0.221593		0.99971	0.958363	0.966191	0.828745	0.579698	0.496936	0.355687	0.223993	0.266606		54.8766	-0.0577062	0	0.982981	52.0425	-0.0494742	0.00491139	0.963057	52.7429
P18615	0.99971	1.04326	0.87577	0.81162	0.665912	0.523361	0.350215	0.239292	0.204507	0.0667051	0.99971	1.01008	0.900082	0.752477	0.604022	0.46624	0.354654	0.237021	0.246425	0.0343948	0.99971	0.942139	0.924541	0.785816	0.656167	0.483463	0.374394	0.258575	0.200242	0.0485519	0.99971	0.976977	0.926213	0.833145	0.749134	0.529027	0.42687	0.153436	0.221695	0.160766	53.175	-0.054371	0.0139311	0.989732	52.4762	-0.0516467	0.0204077	0.983169	53.0393
P18621	0.99971	1.64427	1.45908	1.5645	1.38056	1.00795	0.662239	0.279127	0.0545527	0.0111907	0.99971	0.963899	1.00609	0.995986	0.836115	0.647521	0.460279	0.158311	0.0386264		0.99971	0.941358	0.79045	0.965009	0.7491	0.65062	0.460992	0.201108	0.0271629		0.99971	0.735017	0.947229	1.00152	0.856547	0.718544	0.508324	0.213879	0.0420027	0.00291358	57.2521	-0.169405	0.0270811	0.68702	54.8312	-0.0920626	0	0.99091	54.5268
P18669	0.99971	0.929261	0.982961	0.991138	0.967992	0.786574	0.563422	0.171922	0.0354241	0.0089404	0.99971	0.95794	0.984844	1.01534	1.01954	0.889295	0.586641	0.19208	0.0598169	0.0143298	0.99971	0.990719	1.01632	1.00528	0.99393	0.879528	0.603087	0.208218	0.044661	0.0271973	0.99971	1.04465	1.03608	1.03761	1.01624	0.885275	0.590405	0.198898	0.0425163	0.0112679	56.1036	-0.122555	0	0.99278	56.5236	-0.149594	0.0186752	0.997576	56.6219
P18754	0.99971	0.916642	0.918946	0.732186	0.411458	0.31707	0.192582	0.0723784	0.0353854	0.00766661	0.99971	1.00463	1.00189	0.827695	0.635218	0.461701	0.343686	0.170732	0.0585558		0.99971	1.0082	0.999445	0.807361	0.488196	0.341959	0.221175	0.0724506	0.0582386	0.0172259	0.99971	1.00519	0.920033	0.684289	0.430563	0.304044	0.213406	0.0820659	0.0494954	0.0487647	49.7581	-0.0768611	0	0.991539	52.5284	-0.0686995	0	0.991552	50.6221
P18858	0.99971	1.00953	0.943855	0.751821	0.434476	0.326337	0.220879	0.120983	0.0881814	0.0841865	0.99971	1.01614	0.921846	0.744685	0.405314	0.316968	0.211535	0.0864823	0.0605686	0.0312716	0.99971	1.03076	0.946702	0.749747	0.443058	0.339263	0.224907	0.142306	0.0843278	0.0411376	0.99971	0.960738	0.891139	0.695228	0.393131	0.294976	0.207866	0.106944	0.0691158	0.0156519	49.8971	-0.0865996	0.0897272	0.993648	49.7647	-0.0839456	0.0443992	0.990688	50.1155
P18859	0.99971	0.954058	0.916096	0.926285	0.950175	0.991515	0.812036	0.731361	0.639836	3.33136	0.99971	0.912035	0.946495	0.949156	0.943948	0.958884	0.857412	0.815737	0.672836	3.44538	0.99971	1.08837	1.10085	1.06236	0.954441	1.01699	0.924776	0.856935	0.677728	3.19515	0.99971	0.997375	1.0301	1.03706	0.98385	0.991965	0.869379	0.791433	0.710735	3.29051		0.0947812	1.5	0.287893		0.129691	1.5	0.298657
P18887	0.99971	1.16818	1.03188	0.983384	0.666179	0.451379	0.327577	0.207959	0.265363		0.99971	1.10919	1.0133	0.854989	0.695371	0.53794	0.396299	0.260875	0.194886		0.99971	0.984435	1.06806	0.920376	0.807921	0.551952	0.449527	0.454493	0.192294	0.140362	0.99971	1.01756	0.931374	0.847413	0.607426	0.426186	0.326821	0.159679	0.0712079		52.0502	-0.107274	0.24806	0.965055	53.4777	-0.0663178	0.153392	0.979303	55.4368
P19105	0.99971	1.01482	1.01704	0.883944	0.646529	0.612619	0.146416		0.0230289		0.99971	1.43128	1.44229	1.30285	1.02296	0.806242	0.247481				0.99971	1.02086	0.983579	0.924814	0.605778	0.498319	0.209813	0.0950152	0.0951613	0.222144	0.99971	1.14052	0.796412	0.835409	0.618055	0.496534	0.144378	0.0199063	0.0398554		52.6412	-0.0915133	0	0.963001	53.3704	-0.883721	0.247478	0.556537	51.8883
P19174	0.99971	1.00701	0.97041	0.858708	0.518125	0.35826	0.228425	0.135787	0.0978048		0.99971	0.940248	1.0023	0.862254	0.47466	0.323125	0.222774	0.149667	0.109422		0.99971	1.05586	1.05634	0.919932	0.511495	0.384537	0.235499	0.136407	0.103356	0.00881638	0.99971	0.994513	0.945902	0.84062	0.445277	0.314433	0.21197	0.0712277	0.0725272		50.7915	-0.0931317	0.105219	0.994423	50.2579	-0.110333	0.143068	0.989427	51.2072
P19338	0.99971	1.04469	0.996505	0.926074	0.591132	0.331154	0.190071	0.116617	0.0934223	0.0416139	0.99971	0.95363	0.972097	0.87722	0.519602	0.301788	0.184602	0.0898787	0.0780884	0.0416664	0.99971	0.945576	0.925108	0.891048	0.524973	0.342258	0.202134	0.124775	0.0886568	0.0607829	0.99971	0.875036	0.908725	0.869595	0.53722	0.311706	0.196512	0.110798	0.0817999	0.0495718	51.1547	-0.111129	0.0764568	0.99523	50.6005	-0.104147	0.0623482	0.995336	50.8443
P19367	0.99971	1.0206	1.01116	0.894178	0.676792	0.3917	0.164694	0.0599971	0.0346338	0.00460636	0.99971	0.99741	0.937213	0.87219	0.687719	0.413277	0.1769	0.0569671	0.0249056		0.99971	0.994661	0.931856	0.853504	0.650283	0.362735	0.140374	0.0427548	0.0232365		0.99971	0.967993	0.944008	0.85129	0.655314	0.384484	0.156576	0.0576321	0.0339178	0.00290548	51.8089	-0.105091	0.00242465	0.998797	51.8778	-0.0973389	0	0.998023	51.3711
P19387	0.99971	1.04987	0.734808	0.914689	0.709634	0.640817	0.538751	0.24942	0.00242006		0.99971	0.983523	0.87774	0.699216	0.513729	0.389595	0.298301	0.130753	0.066857		0.99971	0.784707	1.02467	0.779382	0.868434	0.502916	0.361863	0.176638	0.0556194		0.99971	1.02082	0.943068	0.86962	0.773888	0.56732	0.448992	0.259204	0.193936		54.5906	-0.0609971	0	0.899019	50.7386	-0.06089	0	0.992636	53.6073
P19388	0.99971	1.03525	1.02306	0.852478	0.708126	0.454323	0.346069	0.214596	0.183849	0.0362138	0.99971	1.08016	0.960365	0.86461	0.549705	0.516702	0.343482	0.193208	0.0933652		0.99971	0.976794	0.916119	0.808409	0.62323	0.49771	0.321468	0.197303	0.165022	0.0365134	0.99971	1.0708	0.966812	0.881324	0.716905	0.568179	0.385124	0.263647	0.218423	0.0302106	52.9367	-0.0709174	0.066313	0.987887	52.5172	-0.0654339	0.0305295	0.973198	52.5667
P19404	0.99971	0.979408	0.947676	0.854445	0.723596	0.72444	0.368888	0.203833	0.082949		0.99971	1.07371	1.08721	0.988008	1.01408	0.831024	0.538872	0.292018	0.154218		0.99971	1.07455	1.09238	1.05182	0.945252	0.793003	0.525366	0.219085	0.123131		0.99971	1.01874	0.895791	0.989636	0.911018	0.733578	0.458084	0.232756	0.0946913		54.3773	-0.0700974	0	0.971838	56.3837	-0.113344	0.131145	0.984811	56.0166
P19447	0.99971	2.37048	2.8664	1.42034	0.569855				0.182224																						0.99971	0.244304	0.854758	0.527512			0.11025		0.0561309		50.07	-1.02271	0.182224	-0.0209109
P19474											0.99971	0.877057	0.915973	0.829638	0.531167	0.39718	0.23793	0.150948	0.111037		0.99971	1.02315	0.973887	1.01093	0.67063	0.534052	0.281537	0.053825	0.0733539		0.99971	0.957549	0.972856	0.961346	0.729381	0.443964	0.262223	0.205121	0.0545632	0.0665895					51.0878	-0.0701747	0.0536251	0.985397	52.9267
P19525																					0.99971	1.00582	0.94171	0.807677	0.724155	0.551938	0.384397	0.289527	0.128255		0.99971	0.986238	0.923844	0.779793	0.571116	0.572142	0.340912	0.266275	0.179138										53.8592
P19623	0.99971	1.00009	0.989584	0.967271	0.848301	0.584328	0.294386	0.0826949	0.0663851	0.00818491	0.99971	1.00823	0.940709	0.967417	0.83601	0.628875	0.27584	0.0807482	0.0727885		0.99971	1.01117	0.975992	0.952954	0.853072	0.63006	0.28561	0.0870653	0.0472571	0.0152253	0.99971	1.07699	1.00861	1.0031	0.85515	0.670569	0.314641	0.0830735	0.0734514	0.00410198	53.7504	-0.110179	0.00841739	0.998709	53.8397	-0.113976	0.0184769	0.994095	53.9404
P19784	0.99971	0.985274	0.927433	0.892473	0.660573	0.468482	0.253857	0.15688	0.0396789		0.99971	0.953912	0.950273	0.844264	0.670712	0.460315	0.248602	0.111577	0.0721839		0.99971	1.11753	0.986241	0.929759	0.660775	0.457856	0.323922	0.157784	0.12404		0.99971	0.964968	0.95332	0.867911	0.685232	0.474389	0.276473	0.128186	0.0734889		52.3879	-0.0778932	0	0.997236	52.2098	-0.0775197	0	0.997855	52.4802
P19838	0.99971	0.791553	0.617466	0.573006	0.459078	0.503588	0.323221	0.240905	0.114227		0.99971	1.01294	0.808226	0.704533	0.627716	0.438042	0.394522	0.17915	0.0562407		0.99971	1.05207	0.94795	0.767215	0.602475	0.473382	0.302413	0.25407	0.149691	0.0518385	0.99971	0.775078	0.754926	0.856847	0.556045	0.532681	0.432102	0.289383	0.128585		49.3929	-0.0377142	0	0.942005	51.8042	-0.0535403	0	0.972292	52.273
P20042	0.99971	0.972383	1.00444	0.98435	0.850249	0.692205	0.339776	0.113479	0.0589987	0.0156938	0.99971	1.01515	1.04322	0.979682	0.943168	0.714629	0.40756	0.126328	0.0855631	0.0140959	0.99971	0.999847	1.00633	0.994384	0.824507	0.696723	0.382331	0.118327	0.0837616	0.0304118	0.99971	0.924267	0.956268	0.89945	0.851959	0.657795	0.35588	0.131982	0.0916454	0.0593968	54.4727	-0.110714	0.00426927	0.996996	55.0016	-0.119086	0.0220102	0.996879	54.6198
P20073	0.99971	0.983051	0.98583	0.981256	0.747607	0.303784	0.122031	0.0548348	0.0396094	0.0202224	0.99971	1.02696	0.994848	0.986097	0.793884	0.277606	0.13954	0.0394188	0.0328357		0.99971	0.978342	1.01048	0.969126	0.800331	0.290512	0.124393	0.0408267	0.0326494	0.00727017	0.99971	1.05628	0.991074	0.969555	0.789001	0.279884	0.106896	0.0404821	0.0259907	0.00632778	51.672	-0.156289	0.0371765	0.999135	51.7117	-0.181787	0.0504338	0.997464	51.7983
P20248	0.99971	0.939163	0.909913	0.870942	0.776261	0.696165	0.572002	0.476374	0.298339	0.449823	0.99971	0.996709	1.03161	0.96854	0.917282	0.81697	0.713895	0.596886	0.335837		0.99971	1.0165	0.977185	0.986828	0.833726	0.769386	0.69642	0.570952	0.322714	0.171989	0.99971	0.915705	0.915395	0.920822	0.804014	0.684309	0.59483	0.501789	0.317135	0.328999	58.2031	-0.0370772	0.295712	0.956266	60.1125	-0.0532614	0	0.989533	59.3669
P20290	0.99971	0.931099	0.928327	0.915115	0.897303	1.11266	0.644128	0.508995	0.393333	1.74427	0.99971	0.985696	1.00372	0.980305	0.967351	0.826336	0.690479	0.582697	0.397616	2.06042	0.99971	1.02047	0.952677	0.979306	0.925353	0.797831	0.671339	0.563119	0.378339	1.42058	0.99971	0.891284	0.900195	0.934519	0.880929	0.737264	0.59541	0.504432	0.386048	1.45685		-0.0118898	0.883114	0.00988205		0.130268	1.5	0.368331
P20292																					0.99971	0.987642	1.01078	0.799896	0.83869	0.605836	0.45697	0.185656	0.179206																				54.6427
P20338	0.99971	1.05987	1.04833	1.10502	0.850877	0.980733	0.74549	0.405268	0.259485	0.0754502	0.99971	1.0041	0.832432	0.866889	0.848285	0.576075	0.299506	0.204613	0.193655		0.99971	1.05672	0.942403	0.888667	0.720779	0.664348	0.476206	0.258579	0.129804	0.100809	0.99971	1.05724	1.15232	1.03207	0.861408	0.74394	0.532552	0.337582	0.163239		58.4491	-0.0995577	0.0828711	0.963011	53.6912	-0.0809593	0.118384	0.961295	54.9279
P20339	0.99971	0.962984	0.919518	0.925136	0.75281	0.645679	0.45703	0.325044	0.125412		0.99971	1.02542	0.963863	0.950188	0.932225	0.798411	0.675568	0.488689	0.239309		0.99971	1.1211	0.957624	0.92194	0.84332	0.638955	0.419103	0.256956	0.188712	0.0229342	0.99971	1.09792	0.985796	0.930121	0.879018	0.701662	0.526755	0.370515	0.197329	0.0295489	55.1213	-0.0589088	0	0.991078	58.5357	-0.0635079	0	0.993579	55.0467
P20340	0.99971	0.96679	0.989905	0.956988	0.917126	0.827824	0.715736	0.566985	0.400546	0.93582	0.99971	0.984296	0.98747	0.963188	0.948646	0.833961	0.716663	0.62528	0.454781	1.03383	0.99971	0.980238	1.01486	0.972619	0.952731	0.857334	0.741202	0.5763	0.370332	0.596383	0.99971	1.01156	1.00419	0.971833	0.939651	0.816319	0.704286	0.579388	0.448595	0.746445		-0.0526712	0.639868	0.580147		-0.0581667	0.703833	0.471505	63.367
P20618	0.99971	0.968927	0.975206	0.934828	0.943298	0.890444	0.811508	0.712155	0.612276	2.65547	0.99971	1.05015	1.03781	0.998642	1.01936	0.944223	0.929	0.838699	0.754614	3.87839	0.99971	1.03961	1.01791	0.973784	0.959335	0.902131	0.840126	0.771881	0.631863	2.28119	0.99971	1.00423	0.970136	0.956051	0.947957	0.895727	0.818656	0.736862	0.663483	2.3093		0.109835	1.5	0.386481		0.127523	1.5	0.234675
P20645	0.99971	0.942427	1.00195	0.970986	1.04107	0.944387	0.842574	0.750649	0.622611	3.28534	0.99971	1.02068	1.03529	1.0291	1.06615	0.979962	0.936037	0.851673	0.768162	4.20462	0.99971	1.01418	1.05416	1.04652	1.01736	0.960055	0.845134	0.760836	0.571782	2.24368	0.99971	1.02988	0.988107	1.01422	1.01548	0.926994	0.820211	0.763793	0.651505	2.45426		0.0934459	1.5	0.284783		0.175003	1.5	0.211765
P20671	0.99971	1.14658	1.15582	1.18453	1.07473	0.936059	0.83936	0.152981	0.346733		0.99971	0.863739	0.901141	1.05725	0.711754	0.665881	0.734452	0.00905171	1.14897												0.99971	0.914515	1.0281	1.07133	0.980784	0.839324	0.805093	0.342286	0.39178		56.4476	-0.832938	0.249854	0.902387		-0.453051	0.63959	0.221027
P20674	0.99971	0.946626	0.96807	0.954627	0.913258	0.670825	0.636707	0.522976	0.385374	1.07197	0.99971	0.957457	0.956891	0.976331	0.917045	0.829684	0.609676	0.586941	0.431301	1.3012	0.99971	1.03849	1.0107	0.978824	0.90129	0.754711	0.587255	0.50496	0.397411	1.08216	0.99971	1.10305	1.09554	1.10794	1.00797	0.865813	0.672977	0.576699	0.451095	1.34091		-0.115425	0.653635	0.450732		-0.0559376	0.739547	0.197969
P20700	0.99971	1.12134	1.05352	1.04809	1.01235	0.660431	0.407934	0.201283	0.104892	0.00930398	0.99971	1.02168	0.968856	0.96811	0.896511	0.581608	0.394327	0.134986	0.168076		0.99971	0.939601	0.876993	0.939266	0.831312	0.566871	0.357964	0.182805	0.0898049	0.00552716	0.99971	0.929961	0.960464	0.976999	0.93424	0.6073	0.403351	0.179258	0.101697	0.00335582	55.0342	-0.11309	0.0445057	0.979582	54.1314	-0.103915	0.119661	0.989953	54.0193
P20701	0.99971	0.962014	0.978391	0.954932	0.854583	0.684207	0.506473	0.364779	0.189092	0.215145	0.99971	0.984896	0.968386	0.928733	0.833323	0.638427	0.447487	0.325802	0.23924	0.184991	0.99971	0.970991	1.00923	0.948255	0.831446	0.684048	0.495263	0.361622	0.179593	0.233206	0.99971	0.975275	1.0189	1.02274	0.929303	0.745751	0.544863	0.414564	0.20957	0.387941	55.9913	-0.065272	0.146005	0.995169	55.2148	-0.0655694	0.159931	0.999352	55.8064
P20810	0.99971	0.994991	0.921668	0.8852	0.766894	0.742825	0.768837	0.456233	0.444494	1.40731	0.99971	0.968002	0.814727	0.98198	0.969138	0.806775	0.782811	0.618058	0.342333	1.91955	0.99971	1.16853	1.07498	1.00357	0.898576	0.87744	0.771056	0.620931	0.402276	1.54545	0.99971	0.95174	0.697155	0.82612	0.776107	0.663033	0.613422	0.523028	0.393391	0.535202		-0.0363979	0.762031	0.127097		0.109041	1.5	0.296442
P20839											0.99971	1.62841	0.824577	1.28831	1.47989				0.649669		0.99971	0.930058	1.08583	0.883544	0.881579	0.736883	0.288047	0.294404	0.104874																63.5478	-0.279624	0	-0.00487189	54.671
P20936																															0.99971	0.873953	0.764121	1.23952	0.791458	0.38814	0.516916	0.383552	0.0505596
P20962	0.99971	0.983109	0.901148	0.959065	0.95128	0.739305	0.846027	0.759335	0.652204	3.43509	0.99971	0.931933	0.861016	0.942483	0.912901	0.917677	0.786138	0.790292	0.74014	4.17589	0.99971	0.981685	1.02285	1.03596	0.988562	0.920556	0.819294	0.769957	0.654911	3.01719	0.99971	1.0658	1.11656	1.15416	1.09384	0.99264	0.964994	0.869385	0.749521	3.72697		0.108447	1.5	0.290082		0.140154	1.5	0.235344
P20963	0.99971	1.00185	1.03143	0.945273	0.821992	0.720039	0.448465	0.322743	0.210113	0.465734	0.99971	0.973234	0.930496	0.955641	0.781567	0.646592	0.503487	0.354268	0.201955	0.635599	0.99971	1.01766	1.02315	0.974126	0.786603	0.732469	0.433622	0.256794	0.100059	0.0480207	0.99971	0.996759	1.02041	0.919927	0.938208	0.747548	0.425942	0.291623	0.291378	0.450299	55.2305	-0.081203	0.315679	0.946848	55.3626	-0.0687424	0.396789	0.844401	55.3139
P21127	0.99971	1.11415	1.00977	0.883821	0.645272	0.505081	0.345766	0.19243	0.0934503	0.0531764	0.99971	0.957575	0.819342	0.736611	0.583268	0.420906	0.338803	0.17942	0.0874964	0.0170393											0.99971	0.994746	0.979727	0.867874	0.710161	0.486758	0.362834	0.193185	0.128887	0.146547	52.9752	-0.0718983	0.0270118	0.983439	51.3985	-0.0557859	0	0.992181
P21266	0.99971	0.952086	0.824445	0.715555	0.527822	0.284962	0.192471	0.0477839	0.0492222		0.99971	0.99833	0.831451	0.636355	0.481604	0.320016	0.228784	0.0654148	0.0190868		0.99971	0.968798	0.820951	0.692735	0.508454	0.322735	0.175819	0.0449536	0.0425528	0.00423799	0.99971	0.934726	0.852528	0.672674	0.50107	0.321952	0.175137	0.0393921	0.0425962		49.8881	-0.0729292	0	0.994026	49.6078	-0.0682192	0	0.990402	49.7911
P21281	0.99971	1.05371	1.0391	1.01302	0.958956	0.674666	0.545383	0.358215	0.253461	0.00270341	0.99971	0.988494	0.955388	0.979014	0.91711	0.732412	0.518192	0.382014	0.144671		0.99971	0.980111	0.976886	0.968064	0.903608	0.730386	0.528236	0.400924	0.157357	0.09213	0.99971	1.07014	1.00084	0.952291	0.942024	0.739788	0.516841	0.37795	0.175291	0.0693905	56.7226	-0.0709919	0	0.976294	56.5948	-0.0716621	0	0.993822	56.7465
P21283	0.99971	0.926432	0.880418	0.757971	0.440273	0.374449	0.209366	0.0581592	0.0146901												0.99971	1.00438	0.926013	0.782915	0.434085	0.345937	0.21016	0.0931485	0.0115042		0.99971	0.916929	0.844696	0.735079	0.476403	0.365917	0.254965	0.172163	0.0584131	0.0413084	50.1232	-0.0730108	0	0.987306					50.2587
P21291	0.99971	1.09859	0.972917	1.03238	1.0143	0.887055	0.852962	0.732138	0.604939	2.90823	0.99971	1.0426	1.0328	1.05709	1.08089	1.02178	0.942087	0.896878	0.697232	3.97814	0.99971	1.04393	1.01657	1.07241	1.03283	0.992726	0.879804	0.764479	0.610088	2.24364	0.99971	1.14381	1.0773	1.17559	1.13059	0.913685	0.857354	0.685651	0.617819	2.13322		0.11071	1.5	0.341699		0.135909	1.5	0.215623
P21333	0.99971	0.953198	0.946643	0.804665	0.416784	0.298316	0.168261	0.0711007	0.0601369	0.025434	0.99971	0.982498	0.970642	0.827219	0.428284	0.309478	0.17982	0.0730953	0.0774058	0.0481382	0.99971	0.986201	0.978639	0.838994	0.447442	0.31901	0.189681	0.0919205	0.0713335	0.0313991	0.99971	0.997571	0.96911	0.829158	0.42925	0.302401	0.183265	0.0709286	0.070682	0.0334523	49.8824	-0.0951199	0.0422354	0.992209	50.0188	-0.101475	0.0663514	0.991755	50.2502
P21359	0.99971	0.682212	0.586084	0.67641	0.448798	0.701531	0.345301	0.312801	0.0705612		0.99971	1.15673	1.01345	1.09647	0.504616	0.149579	0.441564														0.99971	1.19099	1.58097	0.756486	0.631075	0.705733	0.396874	0.191059	0.217144		50.5413	-0.0320386	0	0.7514	50.0063	-0.883642	0.295571	0.917663
P21399	0.99971	0.950171	0.959274	0.938802	0.871894	0.693856	0.283333	0.069867	0.056487	0.0060694	0.99971	1.0244	0.993179	0.965234	0.924333	0.740734	0.290657	0.0680987	0.063256	0.02632	0.99971	0.997763	0.981451	0.932722	0.859926	0.707125	0.299605	0.0944083	0.0621746	0.00753938	0.99971	1.02709	0.974215	0.920416	0.905551	0.732416	0.289366	0.080003	0.0656815	0.00773418	54.2379	-0.128572	0.00528605	0.993035	54.5089	-0.157637	0.030968	0.997683	54.355
P21796	0.99971	0.892627	0.983277	0.965363	0.986872	0.878118	0.865613	0.737712	0.593758	2.7643	0.99971	0.963134	0.989278	1.01142	1.03522	0.975812	0.927393	0.831773	0.695177	3.92679	0.99971	0.932539	0.987894	0.968049	1.0061	0.945431	0.850987	0.739637	0.601113	2.27497	0.99971	1.00029	1.0197	1.01177	1.0513	0.943654	0.84218	0.774185	0.64458	2.53834		0.0958331	1.5	0.353757		0.141705	1.5	0.238586
P21817											0.99971	0.958849	0.954747	0.93434	0.88931	0.7662	0.593263	0.381135	0.130433		0.99971	0.911347	1.00091	0.903691	0.897424	0.770758	0.565269	0.332476	0.164827																56.9629	-0.0720918	0	0.990311	56.7179
P21912	0.99971	0.943727	0.978101	0.94943	0.928437	0.826335	0.726789	0.58339	0.235435	0.0232024	0.99971	0.984403	0.984458	0.959978	0.935477	0.849103	0.726327	0.594983	0.227165	0.0033332	0.99971	0.992485	0.988213	0.953498	0.918583	0.822806	0.708984	0.575883	0.242895	0.00586538	0.99971	0.991351	0.971612	0.940422	0.941791	0.838953	0.731747	0.598521	0.264196	0.00446999	59.1062	-0.0772123	0	0.977769	59.1827	-0.0827409	0	0.980672	58.9617
P21953	0.99971	1.00092	1.16351	1.06158	0.980666	0.555755	0.227353	0.185955	0.173327		0.99971	0.903794	0.861129	0.880816	0.793865	0.593538	0.264199	0.106982													0.99971	1.1276	1.09382	1.03239	0.823292	0.635454	0.345385	0.168866			53.2731	-0.224601	0.184284	0.977707	53.3997	-0.0889126	0	0.958038
P21964	0.99971	0.97157	0.969462	0.833231	0.746821	0.62743	0.304341	0.193799	0.0848596		0.99971	1.0676	1.02824	0.970876	0.748213	0.574473	0.27406	0.0917828	0.0223554		0.99971	1.11342	1.09458	1.04035	0.815327	0.609944	0.322618	0.143543	0.083992		0.99971	0.952182	0.970136	0.900642	0.725593	0.504763	0.308553	0.133465	0.0613233		53.6817	-0.0717959	0	0.98748	53.3654	-0.100545	0	0.991009	53.9608
P22033	0.99971	1.16242	1.02126	0.782824	0.555462	0.303454	0.169453	0.0590263			0.99971	1.02353	0.961753	0.830625	0.6076	0.451129	0.217328	0.115178	0.133339		0.99971	0.919291	0.920421	0.844865	0.510741	0.342868	0.258107	0.1298	0.0496228		0.99971	0.994446	1.02604	0.797688	0.535201	0.321519	0.189	0.128514	0.0154475		50.5827	-0.101803	0.0452044	0.97079	51.6515	-0.0810374	0.0696917	0.993529	50.8934
P22059	0.99971	1.0895	1.03419	0.977211	0.830694	0.531559	0.307896	0.169746	0.0994139		0.99971	0.998102	0.975586	0.934638	0.766657	0.435161	0.231851	0.142717	0.0770357		0.99971	0.999296	0.995552	0.931578	0.803143	0.476416	0.256019	0.117037	0.118648		0.99971	1.01992	0.990184	0.93102	0.773413	0.431086	0.231411	0.136636	0.0913375		53.4813	-0.104301	0.0923008	0.991389	52.5018	-0.106287	0.0744725	0.999271	52.8422
P22061	0.99971	0.907548	0.919421	0.940336	0.905932	0.846322	0.328201	0.0593277	0.0692385	0.0342636	0.99971	0.995788	1.03932	1.0183	0.99365	0.838507	0.346657	0.0413603	0.0545795	0.00240819	0.99971	1.01416	1.057	1.0334	1.00456	0.858535	0.392618	0.0887143	0.0785389	0.0450767	0.99971	1.00455	0.996051	0.974046	0.974411	0.85183	0.364837	0.0674499	0.0721351	0.0214058	55.0084	-0.191528	0.0393849	0.983353	55.1042	-0.194446	0.0164149	0.997817	55.3491
P22087	0.99971	1.14823	1.09713	0.999921	0.752061	0.51104	0.273626	0.0831985	0.0304238		0.99971	0.975985	0.942884	0.841153	0.660389	0.473898	0.250905	0.0565467	0.0894944		0.99971	0.995491	0.944925	0.887981	0.720681	0.525803	0.336039	0.168711	0.0830136	0.0480521	0.99971	0.921503	0.947109	0.851084	0.71007	0.492827	0.273818	0.0856498	0.0380016	0.0177326	53.1164	-0.105446	0.0035693	0.974428	52.1433	-0.07966	0	0.992591	53.2664
P22090	0.99971	0.755577	0.757166	0.709093	0.689639	0.546928	0.390306	0.309107	0.188468	0.384251	0.99971	0.720012	0.955068	0.827464	0.885452	0.510318	0.421928	0.262386	0.295658		0.99971	1.11095	1.01696	0.97187	1.01206	0.837547	0.563251	0.310304	0.158027	0.0353403	0.99971	1.32229	0.909518	1.03537	0.886284	0.867709	0.66168	0.469586	0.222517		53.2139	-0.0319461	0.108591	0.891815	54.3388	-0.058018	0.173686	0.840847	56.8104
P22102	0.99971	0.969366	0.899268	0.700451	0.392346	0.248229	0.135612	0.0422577	0.0303871	0.00840748	0.99971	0.995197	0.890853	0.696193	0.393285	0.248422	0.133397	0.0361645	0.0269593	0.00333218	0.99971	0.967259	0.886357	0.724612	0.439682	0.284228	0.16251	0.0540272	0.034078	0.00659274	0.99971	0.976746	0.886788	0.700291	0.417943	0.267208	0.147374	0.0446886	0.0298538	0.00871636	49.1728	-0.0893489	0.00821353	0.997947	49.164	-0.0893997	0.00346397	0.997635	49.6369
P22234	0.99971	0.910023	0.963656	0.963375	0.986641	0.875742	0.909873	0.809492	0.629411	2.90518	0.99971	0.984495	1.0266	1.01425	1.06243	1.0129	0.991506	0.933408	0.803016	4.27802	0.99971	0.979226	1.03236	1.00531	1.05616	0.999421	0.946005	0.865735	0.692621	2.53217	0.99971	0.998263	0.993673	0.980804	1.02999	0.969237	0.908992	0.835284	0.698493	2.57822		0.106662	1.5	0.351512		0.449766	1.5	0.209775
P22307	0.99971	0.880367	0.908151	0.913764	0.898725	0.786335	0.434698	0.192811	0.0735595	0.0617984	0.99971	0.970645	1.00977	1.01856	1.03004	0.892143	0.493813	0.22057	0.11202	0.00195477	0.99971	0.978181	1.01673	0.982949	0.97316	0.808396	0.49407	0.216009	0.102506	0.0105159	0.99971	1.0273	1.02796	1.04692	1.0143	0.899236	0.518952	0.241224	0.10839	0.0293626	55.4444	-0.10677	0.0327925	0.976682	56.159	-0.141486	0.047979	0.994013	55.9857
P22314	0.99971	0.910732	0.948431	0.728007	0.213971	0.17353	0.0992825	0.0421687	0.0333716	0.00950099	0.99971	0.984583	0.972626	0.758288	0.210766	0.174555	0.109278	0.0406533	0.0378214	0.00789251	0.99971	0.987297	0.996755	0.757021	0.208427	0.173198	0.102847	0.0380652	0.0342868	0.0140387	0.99971	1.02289	0.98285	0.764293	0.224882	0.185431	0.111686	0.0390448	0.0325992	0.00518067	48.2636	-0.165911	0.0548164	0.987281	48.3363	-0.192887	0.0633836	0.99141	48.3212
P22392	0.99971	0.890255	0.88948	0.90241	0.932966	0.98065	0.852832	0.735945	0.578485	1.18237	0.99971	1.04213	1.06707	1.05414	1.09724	1.02555	1.00864	0.940333	0.734648	1.34215	0.99971	1.03837	1.06173	1.05448	1.09702	1.05461	0.998579	0.926139	0.669424	1.12617	0.99971	0.9836	0.967535	0.980161	1.01332	0.937433	0.899979	0.788164	0.65315	0.891677		-0.0540214	0.881867	0.0538115			1.08632	0.000185643
P22415																					0.99971	0.980877	1.06155	1.40921	1.06957	0.630653	0.477356	0.201428	0.13408																				55.0753
P22626	0.99971	0.854203	0.714032	0.531424	0.293035	0.214778	0.150066	0.043037	0.0265229	0.00117512	0.99971	0.958296	0.826847	0.575898	0.31557	0.240489	0.175159	0.0351113	0.0519229	0.00612008	0.99971	1.08398	0.937618	0.627492	0.324421	0.262858	0.184907	0.0636822	0.0253644		0.99971	1.16463	0.82313	0.57606	0.324802	0.250049	0.181027	0.0671374	0.0274695	0.00759258	47.1652	-0.069768	0	0.995503	48.1066	-0.0807956	0.021434	0.992553	48.5298
P22681	0.99971	0.934635	1.01839	0.958368	0.833418	0.750767	0.495634	0.18798	0.152931	0.115211	0.99971	1.03447	0.85244	0.961284	0.768926	0.605646	0.382507	0.229074	0.254145	0.704183	0.99971	1.00016	0.916435	0.948292	0.797549	0.618525	0.345737	0.240541	0.084103		0.99971	1.10205	0.928773	0.840514	0.802932	0.564319	0.377428	0.0925098	0.0987518	0.0830247	55.4944	-0.0882093	0.0752093	0.985755	53.7851	-0.0900669	0.390388	0.787496	54.2979
P22694	0.99971	0.758347	1.17949	1.08642	0.552646	0.490073	0.414979		0.0850049		0.99971	1.0837	1.1405	0.963442	0.885793	0.903637	0.465361	0.247767	0.124527												0.99971	1.10739	0.890454	0.872879	0.988612	0.597868	0.443082		0.0151284		52.9046	-0.0822845	0.11141	0.820234	55.9442	-0.138233	0.124263	0.964079
P22695	0.99971	1.22996	1.28222	1.22023	1.10167	0.889723	0.728705	0.440915	0.0405674	0.00939417	0.99971	0.989956	0.98297	0.931852	0.887814	0.788969	0.599848	0.366541	0.0355091	0.00292638	0.99971	0.942324	0.913038	0.953947	0.893762	0.786221	0.601634	0.377277	0.0352045	0.00433267	0.99971	0.847552	1.02474	0.984036	0.925448	0.807013	0.634054	0.380916	0.0368803	0.0048137	58.135	-0.125965	0	0.902128	56.7914	-0.0904852	0	0.986874	56.8423
P22830	0.99971	1.1659	1.15763	1.16121	1.0746	0.829808	0.564479	0.272552	0.0934443	0.0229364	0.99971	0.984791	1.00126	0.944748	0.899061	0.749546	0.48725	0.243563	0.0911726	0.015547	0.99971	0.928322	0.937441	0.941573	0.868961	0.645774	0.382741	0.20952	0.07839	0.00627357	0.99971	0.922482	1.00997	1.00909	0.953941	0.776657	0.513984	0.283993	0.136353		56.6084	-0.12066	0.0301665	0.951739	55.7759	-0.0909048	0	0.99866	54.6733
P23193	0.99971	0.997181	0.933102	0.912844	0.835937	0.603262	0.367016	0.242027	0.163349	0.228298	0.99971	0.990141	0.964261	0.93178	0.825294	0.653852	0.415073	0.260453	0.192596	0.185594	0.99971	1.0538	1.01397	0.981333	0.856836	0.627904	0.364459	0.247064	0.184434	0.288999	0.99971	1.06886	1.01329	1.01044	0.864883	0.653797	0.426028	0.258096	0.21023	0.226665	54.0941	-0.0843892	0.172508	0.991931	54.7498	-0.0760633	0.148908	0.99792	54.1372
P23246	0.99971	1.42445	1.49499	1.15644	0.63772	0.500352	0.345597	0.135671	0.0242997	0.0145588	0.99971	1.01542	0.94447	0.786578	0.552691	0.405028	0.276312	0.105049	0.0439074	0.00277938	0.99971	0.876965	0.764933	0.730395	0.432887	0.349692	0.226382	0.10662	0.0177053	0.00896266	0.99971	0.758312	0.997051	0.782066	0.507086	0.402628	0.272384	0.115942	0.0283169	0.0176359	53.19	-0.104213	0.0304988	0.819612	51.3183	-0.0729231	0	0.994129	49.5422
P23258	0.99971	1.14852	1.1236	1.00947	0.852692	0.467589	0.488643	0.294289	0.117677	0.0889252	0.99971	0.9767	0.936167	0.882534	0.720017	0.555577	0.383329	0.271616	0.0850312		0.99971	0.948289	0.930445	0.824169	0.70832	0.578128	0.412049	0.266053	0.0787063	0.0438975	0.99971	0.997209	1.01409	0.948676	0.740072	0.596958	0.466268	0.303367	0.0866122	0.0375852	54.515	-0.0778579	0.0861831	0.94697	53.866	-0.0623161	0	0.996187	53.812
P23284	0.99971	0.938257	0.862001	0.90145	0.822867	0.579094	0.307287	0.189623	0.103133	0.0263446	0.99971	0.981664	0.999623	1.00806	0.92629	0.598277	0.300405	0.182354	0.0820577	0.0803912	0.99971	1.03039	1.01646	1.04869	0.911268	0.627654	0.361813	0.220151	0.121541	0.10885	0.99971	0.999583	0.973244	1.01049	0.905711	0.618535	0.341433	0.201966	0.123841	0.118556	53.814	-0.0774236	0	0.984444	53.9932	-0.122953	0.0875	0.997629	54.4191
P23368	0.99971	0.985126	0.993991	0.958177	0.784265	0.509071	0.275736	0.127032	0.0564338	0.0256299	0.99971	0.999463	0.988603	0.959951	0.780312	0.547422	0.27821	0.105057	0.0390262	0.0183938	0.99971	0.982542	0.982852	0.953615	0.788147	0.548261	0.287462	0.147721	0.0675314	0.065136	0.99971	1.02782	0.997871	0.977228	0.798148	0.547339	0.286115	0.112975	0.0491302	0.0297312	53.1877	-0.0976905	0.0191969	0.999483	53.3598	-0.0984536	0	0.999283	53.4097
P23381	0.99971	0.976577	0.968538	0.941714	0.932666	0.790882	0.592006	0.408614	0.282134	0.595445	0.99971	1.04309	1.0353	1.00006	0.993914	0.786977	0.540292	0.383452	0.346338	0.274488	0.99971	1.02245	1.00028	0.964347	0.964961	0.790692	0.58915	0.434381	0.275582	0.472019	0.99971	1.07617	1.03573	0.979556	0.992169	0.807541	0.616919	0.42381	0.30521	0.527094	57.3423	-0.0843464	0.423269	0.903999	56.5174	-0.0931699	0.302861	0.992779	57.1727
P23396	0.99971	1.31738	1.26434	1.21472	1.15076	1.01153	0.758434	0.350915	0.0137875	0.000684208	0.99971	0.994457	0.994518	0.936853	0.874028	0.769748	0.597192	0.273478	0.0104678	0.00327439	0.99971	0.97595	0.907124	0.932542	0.847739	0.781696	0.596364	0.30094	0.0122003	0.00521683	0.99971	0.825085	0.910672	0.872867	0.839387	0.762888	0.567714	0.28892	0.00908417	0.00466396	57.9107	-0.166654	0	0.894991	56.3395	-0.0978626	0	0.987087	56.4103
P23434	0.99971	0.994324	1.04322	1.03063	1.0238	0.818681	0.771097	0.594745	0.43345	1.26345	0.99971	0.909121	0.931049	1.03868	1.03172	0.927869	0.686155	0.634214	0.470538	1.03314	0.99971	0.943773	1.01708	0.955967	1.01954	0.861064	0.695773	0.558801	0.438651	1.08596	0.99971	1.06978	1.1466	1.11677	1.07385	0.959061	0.810515	0.660601	0.498251	0.849219		-0.277698	0.765686	0.273383		-0.345156	0.706011	0.483719
P23443	0.99971	1.0215	1.0386	0.908926	0.564815	0.488611	0.326587		0.0233448																																52.4527	-0.0757119	0	0.969345
P23497	0.99971	1.03352	0.988832	0.874763	0.783265	0.566364	0.520733	0.334519	0.243278	0.251782	0.99971	0.902975	0.893798	0.878016	0.682235	0.626208	0.468387	0.366065	0.168611	0.360087	0.99971	1.0208	1.02511	1.00017	0.82986	0.617635	0.491401	0.359537	0.232829	0.0454593	0.99971	1.08936	0.88368	0.93336	0.711654	0.652865	0.529811	0.313601	0.226899	0.259818	55.1032	-0.055682	0.194366	0.988478	54.9064	-0.0456639	0.195516	0.947606	55.9496
P23511	0.99971	1.10506	1.1881	1.08416	0.992764	0.685187	0.469001	0.386426	0.213609	0.181373	0.99971	1.07444	0.895046	0.873475	0.863469	0.620067	0.555713	0.532116	0.259991		0.99971	1.18496	1.01564	1.00584	0.821216	0.788601	0.443764	0.263283	0.272532		0.99971	1.05719	0.907697	1.00963	0.765727	0.6172	0.480732	0.330273	0.260974		55.7355	-0.0926311	0.206166	0.947753	57.5906	-0.0424932	0	0.944039	55.4837
P23526	0.99971	0.936702	0.994626	0.990241	0.981667	0.770916	0.805125	0.658801	0.396193	0.133389	0.99971	1.01586	1.00007	1.03417	1.00827	0.897765	0.829825	0.721597	0.453232	0.0942713	0.99971	0.969941	1.00382	1.01549	1.01159	0.904979	0.815328	0.694207	0.413242	0.171442	0.99971	1.02017	0.993498	1.0084	1.01326	0.903852	0.812098	0.667042	0.412185	0.0775251	60.7725	-0.0620339	0	0.963242	61.6007	-0.0793151	0	0.979267	61.4727
P23528	0.99971	0.830138	0.905695	0.875373	0.824366	0.683505	0.268981	0.132648	0.112102	0.0633469	0.99971	0.954809	1.0094	0.98907	0.948012	0.775734	0.326506	0.183953	0.133967	0.116415	0.99971	0.945791	1.01732	0.96144	0.882752	0.729918	0.313182	0.165189	0.111742	0.0987241	0.99971	0.94931	0.969405	0.947544	0.870296	0.710631	0.286525	0.141181	0.114737	0.0628795	53.9953	-0.0971223	0.0411462	0.95602	54.7707	-0.156175	0.127488	0.997576	54.5361
P23588	0.99971	1.03026	0.939939	1.01016	0.946421	0.831772	0.859771	0.702996	0.53948	2.36159	0.99971	0.947717	0.934815	0.969908	0.900727	0.859142	0.767419	0.724641	0.56713	2.30359	0.99971	1.04119	1.0369	1.06181	0.957032	0.877243	0.870324	0.702917	0.573661	2.11854	0.99971	1.1018	1.01724	1.16936	1.00352	0.898598	0.889945	0.722962	0.596004	2.33294		0.125764	1.5	0.429384		0.127496	1.5	0.441615
P23610	0.99971	0.955737	0.963172	0.833479	0.710565	0.387361	0.325813	0.0984382	0.0794847																																52.2647	-0.0761729	0.00190779	0.988407
P23634	0.99971	1.09081	0.970632	0.926865	0.860836	0.676209	0.550193	0.2471	0.0831551	0.0685325	0.99971	1.08914	0.994599	0.90417	0.856795	0.66425	0.483875	0.210607	0.080094	0.118274	0.99971	1.22696	1.05939	1.02107	0.880064	0.711219	0.494971	0.243795	0.116374	0.0527442	0.99971	1.04253	0.993235	1.02394	0.85773	0.686714	0.491879	0.198796	0.0871853	0.0476065	55.6959	-0.0770141	0	0.986129	55.1315	-0.0803727	0.0372114	0.986058	55.6758
P23743	0.99971	1.20148	1.02359	0.937456	0.578922	0.38833	0.266641	0.182021	0.130337		0.99971	1.00106	0.892711	0.817548	0.557348	0.453711	0.31369	0.165228	0.0453995	0.157348	0.99971	1.02367	1.00376	0.854101	0.545505	0.44696	0.273772	0.188355	0.128551	0.027468	0.99971	1.05502	1.02531	0.965949	0.536661	0.409626	0.265409	0.137494	0.124396		51.3075	-0.107065	0.165183	0.96117	51.6772	-0.0655144	0.0601522	0.985412	51.8045
P23786	0.99971	1.09354	1.12958	0.981192	0.833887	0.581236	0.3924	0.23641	0.14898		0.99971	1.05828	0.958007	0.897691	0.650888	0.323983	0.278115	0.132171	0.124348		0.99971	1.0074	0.985849	0.906478	0.736416	0.462375	0.303217	0.198664	0.0954249		0.99971	1.18542	1.29217	0.936337	0.918232	0.706192	0.57723	0.393678	0.177604		54.189	-0.0908305	0.137123	0.974034	51.4086	-0.103199	0.127211	0.991071	52.8329
P23919	0.99971	0.950877	0.950716	0.927727	0.823349	0.677284	0.40583	0.212894	0.0257727		0.99971	0.978431	0.993668	0.947572	0.891397	0.680358	0.469569	0.27443	0.0333966		0.99971	1.00704	1.01045	0.972843	0.897439	0.703813	0.441527	0.229142	0.06315		0.99971	1.00673	0.989828	0.938451	0.873619	0.702805	0.440562	0.243384	0.0748463	0.00346122	54.7426	-0.085432	0	0.991109	55.4315	-0.0854715	0	0.99381	55.3278
P23921	0.99971	0.957107	0.98403	0.933176	0.819213	0.605584	0.360409	0.115329	0.0473809	0.0098683	0.99971	0.988455	0.985084	0.938367	0.830328	0.646284	0.370784	0.12577	0.054665	0.0478554	0.99971	0.975687	0.971634	0.943668	0.821664	0.639561	0.370952	0.150352	0.0492454	0.0562937	0.99971	0.995944	0.974501	0.930154	0.821837	0.620944	0.359225	0.115743	0.0455668	0.00379855	54.0283	-0.0938885	0	0.996677	54.3234	-0.0946332	0.00352768	0.997148	54.3179
P24001	0.99971	0.994754	1.02341	0.955517	0.934675	0.76014	0.62277	0.498413	0.35443	1.21134											0.99971	1.00968	1.04983	1.04965	0.941176	0.771205	0.666731	0.513476	0.418847	1.12132	0.99971	1.00894	1.02001	0.962533	0.849698	0.734052	0.595184	0.52542	0.386638	0.769589		-0.0772741	0.673363	0.340675
P24311	0.99971	0.952431	0.90688	0.90565	0.779961	0.733484	0.582487	0.459637	0.279181	0.236497	0.99971	1.10855	1.09074	1.03885	0.961911	0.831364	0.741499	0.610197	0.374453	0.404722	0.99971	1.06988	1.04264	1.07058	0.920393	0.858191	0.688783	0.540786	0.386684	0.337572	0.99971	1.03476	1.01765	1.05895	0.981024	0.82155	0.693483	0.540494	0.438565	0.3687	57.806	-0.0413855	0	0.990816	60.7149	-0.0556586	0.335988	0.954203	59.5992
P24534	0.99971	0.925072	0.941575	0.846685	0.321507	0.12765	0.0656632	0.00965004	0.0257785	0.0521972	0.99971	0.952192	0.99012	0.873593	0.315818	0.122144	0.0488293	0.00363523	0.0206251	0.10741	0.99971	0.983625	0.997249	0.884014	0.323697	0.139145	0.0614376	0.00300951	0.0202595	0.0677088	0.99971	0.974362	0.978251	0.899658	0.332852	0.140774	0.0704552	0.0056836	0.0164467	0.0391654	49.043	-0.179142	0.040254	0.993663	49.085	-0.20869	0.0510422	0.99434	49.164
P24539	0.99971	0.984004	1.04372	1.00779	0.986413	0.85857	0.788597	0.632245	0.238533	0.0120262	0.99971	1.00211	0.996087	0.960313	0.950112	0.917933	0.794754	0.673278	0.260846		0.99971	0.953482	0.989336	0.951938	0.940777	0.888998	0.795574	0.626556	0.256072	0.00387184	0.99971	0.948536	0.980456	0.938666	0.939042	0.872122	0.748993	0.624495	0.250851	0.00617657	59.7651	-0.0932339	0	0.983385	60.3374	-0.0841455	0	0.980348	59.8333
P24666	0.99971	0.950172	0.952236	0.892494	0.658108	0.502599	0.29701	0.144903	0.121429	0.0715241	0.99971	0.98067	0.963649	0.899349	0.726578	0.513463	0.337571	0.181625	0.168992	0.0268519	0.99971	0.992279	0.964488	0.929334	0.696188	0.519741	0.312005	0.185426	0.132936	0.238171	0.99971	1.0819	1.01697	0.94908	0.715795	0.529245	0.32399	0.176803	0.155912	0.157339	52.6408	-0.0739758	0.0421373	0.995624	53.3205	-0.0712578	0.0284776	0.995315	52.7879
P24752	0.99971	1.00388	1.02628	1.00921	0.953138	0.698267	0.583525	0.297704	0.0427188	0.0125436	0.99971	0.973081	0.949778	0.96019	0.904085	0.790856	0.535872	0.292011	0.0436437	0.0022303	0.99971	0.96795	1.01473	0.98002	0.97319	0.822359	0.586772	0.330654	0.0399851	0.00833086	0.99971	1.11083	1.11786	1.0759	1.03255	0.884333	0.669687	0.363222	0.0538938	0.00179955	56.2806	-0.0923292	0	0.989074	56.2653	-0.0967001	0	0.994106	56.8301
P24928	0.99971	1.18881	1.17743	0.931358	0.685921	0.573981	0.34737	0.204612	0.091641	0.459366	0.99971	0.995613	0.97692	0.797065	0.542059	0.427035	0.291564	0.203721	0.0752403	0.0900263	0.99971	0.945178	0.95398	0.808413	0.607346	0.440861	0.297634	0.204707	0.0939828	0.168937	0.99971	0.904161	0.87204	0.75426	0.451566	0.377777	0.313936	0.117201	0.0703024	0.37522	52.9713	-0.091495	0.252282	0.887517	51.5351	-0.0688392	0.0617673	0.991265	51.8259
P24941	0.99971	1.01705	0.973584	0.94179	0.838154	0.63984	0.369594	0.216719	0.123198	0.00566193	0.99971	0.987136	0.968248	0.940174	0.86865	0.642939	0.400974	0.209729	0.186579	0.00639626	0.99971	1.0235	0.964854	0.942703	0.845775	0.650628	0.394091	0.250799	0.14451	0.00874149	0.99971	0.958946	0.921333	0.934462	0.791771	0.588257	0.368606	0.214665	0.126739	0.0206879	54.5953	-0.0813805	0	0.99758	54.8363	-0.0800377	0.0207168	0.992119	54.907
P25098	0.99971	1.00117	0.939764	0.882348	0.702298	0.445267	0.215317	0.108034	0.0423103	0.0123671	0.99971	1.02279	0.954657	0.862229	0.703912	0.441302	0.233062	0.11762	0.0399527	0.00865771	0.99971	1.09418	0.973209	0.927836	0.709209	0.458891	0.214961	0.126364	0.0628474	0.0188736	0.99971	1.03673	0.974332	0.880188	0.661868	0.392621	0.207306	0.104428	0.0567879	0.0305777	52.2601	-0.0888177	0	0.99922	52.2803	-0.0860051	0	0.998923	52.4439
P25205	0.99971	0.998233	1.02358	0.953424	0.816137	0.499692	0.197784	0.0685633	0.0425129	0.0148807	0.99971	0.967151	0.983966	0.923379	0.787745	0.491139	0.187653	0.0495934	0.0424923	0.00341093	0.99971	0.965154	0.953409	0.929013	0.77278	0.504092	0.2013	0.0780802	0.0469764	0.0248834	0.99971	0.950886	0.968941	0.91754	0.784954	0.503057	0.199248	0.0705575	0.0432452	0.0140655	52.9394	-0.122144	0.0151542	0.999287	52.7549	-0.114396	0	0.998041	52.8028
P25325	0.99971	1.02133	0.942876	0.921205	0.63961	0.360584	0.235297	0.102579	0.12266		0.99971	1.01597	0.983774	0.917077	0.655292	0.39273	0.258927	0.138795	0.0816	0.0408517	0.99971	1.04047	1.00501	0.956127	0.654049	0.416933	0.249632	0.122417	0.104838		0.99971	1.06513	1.03636	0.961327	0.676972	0.39941	0.237626	0.0916777	0.11565	0.0135175	51.5086	-0.103193	0.101263	0.995506	51.9817	-0.0908161	0.0532255	0.996966	51.9821
P25391											0.99971	0.87783	0.923529	0.916747	0.937038	0.988104	1.09285	0.797455	0.569732																											-0.455608	0.569732	0.771814
P25398	0.99971	1.10849	1.09032	1.08983	1.02375	0.786648	0.727048	0.47747	0.14345	0.18255	0.99971	0.991018	0.991021	0.963221	0.934396	0.829676	0.64991	0.449668	0.176524	0.176144	0.99971	1.00952	0.959116	0.996567	0.895507	0.78845	0.675738	0.462429	0.159488	0.132203	0.99971	0.932672	0.986928	0.968157	0.896302	0.817382	0.649997	0.448782	0.132976	0.0978255	58.2849	-0.0864599	0.0954325	0.958328	57.9256	-0.075062	0.0858392	0.994809	58.033
P25440	0.99971	0.963284	1.08361	0.751695	0.580013	0.421926	0.23831	0.108081	0.0794949		0.99971	0.939036	1.00109	0.868814	0.602065	0.484217	0.372333	0.191122	0.212544	0.101925	0.99971	1.02409	0.86221	0.744814	0.44328	0.269095	0.174636	0.053019	0.0972198		0.99971	0.876792	0.992184	0.812538	0.559683	0.46378	0.550236	0.294939	0.213298	0.251414	51.3899	-0.0791963	0.038235	0.976145	52.5985	-0.0655409	0.108758	0.984003	49.5553
P25490	0.99971	1.32655	1.18609	0.92523	0.705558	0.537749	0.47398	0.244551	0.0338166		0.99971	0.952005	0.854633	0.74501	0.569022	0.452099	0.286108	0.181248	0.00963615		0.99971	0.97028	0.832673	0.735181	0.567931	0.503771	0.389882	0.206907	0.0691999		0.99971	0.800469	0.823775	0.708899	0.550163	0.514486	0.422034	0.246598	0.0114953		54.2638	-0.074422	0	0.879895	51.3573	-0.0601816	0	0.988928	52.0382
P25685	0.99971	0.984105	0.896471	0.737869	0.454799	0.258335	0.154158	0.0674329	0.0608018	0.00476707	0.99971	0.957083	0.911734	0.781007	0.482522	0.309613	0.177113	0.0724891	0.0977748		0.99971	0.970675	0.880205	0.747419	0.427298	0.262033	0.156396	0.0622631	0.0553596	0.00376327	0.99971	0.986627	0.919119	0.786596	0.472876	0.287338	0.161248	0.0647707	0.0693284	0.00279435	49.6662	-0.0868366	0.0167655	0.998715	50.095	-0.0867299	0.0561351	0.99663	49.5606
P25705	0.99971	0.962231	1.01738	1.00377	1.03882	0.909665	0.92206	0.747433	0.310535	0.00285115	0.99971	0.975853	0.978295	1.00245	1.04173	1.00888	0.932328	0.811426	0.334	0.00436311	0.99971	0.967738	1.00689	0.986877	1.02829	0.987813	0.903037	0.768643	0.328901	0.00478223	0.99971	1.01707	1.03543	1.0157	1.05013	1.00621	0.930043	0.771843	0.333569	0.00350673	61.0916	-0.124185	0	0.98689	61.5556	-0.140181	0	0.993177	61.2781
P25786	0.99971	0.923594	0.971066	0.93215	0.948322	0.832637	0.782736	0.668667	0.552654	2.49732	0.99971	0.975986	0.992067	0.9799	0.980783	0.937716	0.851893	0.76606	0.671275	3.44452	0.99971	1.0032	1.01443	0.969118	0.976204	0.925086	0.809306	0.720521	0.590675	2.1659	0.99971	1.01655	0.985513	0.972835	0.980145	0.89597	0.775985	0.701722	0.605498	2.20989		0.133951	1.5	0.414919		0.0898602	1.5	0.26844
P25787	0.99971	0.910655	0.943716	0.927121	0.916373	0.850507	0.677544	0.566512	0.436967	1.94337	0.99971	0.988927	1.0319	0.965753	0.96583	0.88371	0.776015	0.719547	0.555628	2.89751	0.99971	0.986258	0.995739	0.96685	0.919933	0.824554	0.712907	0.652466	0.469114	1.79867	0.99971	0.962698	0.949382	0.93264	0.92794	0.827781	0.703646	0.627864	0.511129	1.84764		0.120536	1.5	0.331784		0.103377	1.5	0.33646
P25788	0.99971	0.939247	0.982568	0.960085	0.946239	0.915763	0.80952	0.689215	0.564995	2.41852	0.99971	0.998038	1.00869	0.987954	1.0164	0.962333	0.856181	0.778396	0.643005	3.38955	0.99971	0.99115	1.01178	0.983697	0.997046	0.938276	0.830753	0.735381	0.59188	2.02017	0.99971	0.990881	0.961633	0.962286	0.979911	0.938729	0.832823	0.71696	0.613584	2.14448		0.144307	1.5	0.444092		0.0910036	1.5	0.269107
P25789	0.99971	0.922848	0.946009	0.901164	0.906326	0.889273	0.749228	0.637975	0.535785	2.16194	0.99971	1.01341	1.02864	0.997764	0.996236	0.935014	0.845419	0.743061	0.655548	3.38027	0.99971	1.01109	1.0482	1.00594	0.984427	0.93126	0.818093	0.727542	0.576597	2.02552	0.99971	0.951994	0.941726	0.933834	0.913552	0.8669	0.742694	0.66186	0.565857	2.01373		0.097412	1.5	0.383827		0.126769	1.5	0.296578
P26038	0.99971	0.923312	0.959821	0.973674	0.849033	0.278181	0.0770905	0.00678813	0.0135886	0.00551297	0.99971	0.979448	0.994042	1.01293	0.894208	0.303052	0.0825159	0.00366875	0.020922	0.00271098	0.99971	0.979266	1.01652	1.01513	0.90364	0.328833	0.0869802	0.00663056	0.0147103	0.00114325	0.99971	1.02709	1.00081	1.02681	0.910704	0.31557	0.0812787	0.00613229	0.0175901	0.00134207	51.8889	-0.211111	0.0139143	0.995432	52.1196	-0.232315	0.0175181	0.99875	52.2439
P26196	0.99971	1.04597	1.02269	0.952516	0.759869	0.404927	0.182981	0.0990135	0.0891886	0.134897	0.99971	0.984073	0.95102	0.883534	0.69823	0.400862	0.169641	0.0941549	0.0856019	0.091489	0.99971	0.949868	0.941677	0.889811	0.724764	0.444534	0.223157	0.135394	0.124285	0.167598	0.99971	0.926888	0.981175	0.893902	0.706985	0.41172	0.197009	0.106024	0.0817087	0.0782587	52.1315	-0.130723	0.0998502	0.99695	51.8079	-0.104267	0.064923	0.997714	52.1893
P26358	0.99971	1.06472	1.01665	0.956754	0.78773	0.626731	0.332929	0.204637	0.120207	0.138177	0.99971	1.05603	1.0086	0.955037	0.789319	0.540776	0.305226	0.141019	0.0979353	0.0143668	0.99971	1.01334	0.990934	0.950133	0.764094	0.55056	0.312423	0.139451	0.123678	0.02182	0.99971	1.00897	0.978289	0.912062	0.778226	0.54423	0.329643	0.145134	0.123868	0.0264004	53.9981	-0.0895365	0.103557	0.993226	53.4982	-0.0927182	0.0237708	0.996244	53.4793
P26368	0.99971	1.15349	1.03508	0.942419	0.593167	0.268329	0.121477	0.0164027	0.0212655		0.99971	0.949175	0.915896	0.79684	0.513532	0.237372	0.104252	0.0138313	0.0311412	0.00295395	0.99971	0.983093	0.844613	0.823762	0.511295	0.254369	0.120347	0.0216909	0.021663	0.00291463	0.99971	0.881679	0.907401	0.82323	0.541066	0.247882	0.124666	0.0220567	0.0253839	0.00276583	50.9051	-0.137249	0.0238593	0.983225	50.0384	-0.102452	0	0.997772	50.1035
P26373	0.99971	1.68764	1.40414	1.69722	1.46763	1.01373	0.620141	0.353861	0.0507	0.00196318	0.99971	0.991224	1.07014	1.10561	0.92267	0.622932	0.45307	0.20904	0.0456026	0.00123497	0.99971	0.947585	0.729623	1.04197	0.772926	0.643556	0.515019	0.290172	0.0535948	0.00241207	0.99971	0.66952	0.900085	1.05032	0.936274	0.738268	0.603975	0.32831	0.0381811	0.00790564	57.4564	-0.149249	0.0136067	0.636451	55.0862	-0.0991127	0	0.981681	55.1932
P26440	0.99971	1.11381	1.04906	0.918758	0.544663	0.406242	0.245798	0.0889408	0.0366356	0.012477	0.99971	1.08733	0.941576	0.918685	0.607251	0.478896	0.268902	0.122176	0.0442812		0.99971	1.10653	0.973246	0.922986	0.646458	0.495308	0.333395	0.161596	0.0775322	0.00734671	0.99971	1.01885	0.952083	0.854096	0.568253	0.44355	0.262732	0.0893915	0.055728	0.00924572	51.5908	-0.0926737	0.0201144	0.977953	52.3015	-0.0803363	0	0.984487	52.9065
P26583	0.99971	1.04067	1.17628	1.18138	0.937137	0.571774	0.669436	0.540707	0.427502	1.04186	0.99971	0.909155	0.878348	0.912623	0.824554	0.769195	0.57108	0.521066	0.483588	0.790787	0.99971	0.966897	0.996075	1.05241	0.77946	0.794667	0.616753	0.512245	0.431444	1.05822	0.99971	0.913403	1.08991	1.02029	0.921498	0.819654	0.642531	0.522251	0.44201	1.14261		-0.434571	0.650255	0.591497		-0.0350371	0.582897	0.702406
P26599	0.99971	0.8188	0.83887	0.619323	0.265902	0.248183	0.109732	0.0394536	0.0172294	0.00808297	0.99971	0.935966	0.868738	0.663372	0.39714	0.295377	0.208695	0.106761	0.0541138	0.0239486	0.99971	0.952941	0.9246	0.669707	0.257538	0.180744	0.104267	0.0295287	0.0148801	0.00608548	0.99971	0.954365	0.880264	0.62067	0.293463	0.210114	0.125403	0.02801	0.0201008	0.00250661	47.9325	-0.0786667	0	0.980066	49.2533	-0.0711796	0.0189612	0.995313	48.2578
P26639	0.99971	0.930949	0.973826	0.909238	0.7931	0.562689	0.232605	0.0545387	0.0445897	0.0105885	0.99971	0.982361	0.999738	0.939857	0.829098	0.591851	0.249918	0.0629468	0.0538819	0.00954205	0.99971	0.998331	1.01907	0.951075	0.838672	0.594639	0.245683	0.0733307	0.0528725	0.0139127	0.99971	0.98151	0.980668	0.92909	0.787734	0.560383	0.234979	0.0578141	0.0436845	0.0030208	53.2003	-0.106648	0	0.993194	53.5538	-0.114206	0.00130011	0.997483	53.5915
P26640	0.99971	1.00871	0.974566	0.840392	0.486969	0.315614	0.212484	0.0870215	0.0684516	0.0126625	0.99971	1.00825	0.968875	0.85396	0.45283	0.303371	0.190174	0.0697739	0.0451663	0.00313534	0.99971	1.02513	0.933519	0.854975	0.448847	0.292297	0.184234	0.0864284	0.0498392		0.99971	1.06351	0.963257	0.863062	0.473307	0.281778	0.190621	0.0578373	0.0593785	0.00939104	50.5346	-0.0931602	0.041982	0.992954	50.3206	-0.0986285	0.0317432	0.991042	50.1116
P26641	0.99971	0.930665	0.946412	0.829648	0.306462	0.131616	0.0666528	0.0191149	0.0205416	0.0049017	0.99971	0.974124	0.990151	0.866485	0.293764	0.116969	0.0582479	0.0130858	0.0346298		0.99971	0.9811	1.01561	0.87676	0.317164	0.134194	0.0650792	0.0181315	0.0176161	0.00091535	0.99971	0.963993	0.945167	0.840994	0.300796	0.120107	0.0555186	0.0130331	0.0182558	0.000242556	48.9564	-0.171196	0.0294638	0.994134	48.9843	-0.212566	0.0444082	0.997739	49.1381
P26885	0.99971	0.980391	0.980911	0.932022	0.897667	0.701785	0.425817	0.270141	0.204337	0.270681	0.99971	1.04629	1.02611	0.986531	0.961173	0.762144	0.539263	0.408491	0.277684	0.738911	0.99971	0.988218	1.07426	0.989203	0.947216	0.74495	0.50877	0.350217	0.251062	0.450077	0.99971	1.00542	0.9904	0.957139	0.892351	0.739497	0.49214	0.38974	0.337427	0.710659	55.0068	-0.0958146	0.220857	0.992985	57.0518	-0.112972	0.477622	0.833658	55.772
P27144	0.99971	1.04028	0.968714	0.912475	0.781027	0.551914	0.248309	0.0923434	0.0594325	0.0334338	0.99971	0.975828	0.967219	0.860578	0.690539	0.456105	0.228721	0.0785647	0.115036	0.0156474	0.99971	0.941479	0.986712	0.917335	0.788579	0.553232	0.226064	0.0801739	0.0731776		0.99971	0.957282	0.97343	0.893549	0.759099	0.474262	0.185406	0.0494333	0.0335542	0.0192441	53.1933	-0.0985469	0.0102456	0.996677	52.2188	-0.0857831	0.0161632	0.99548	53.1483
P27348	0.99971	0.915906	0.966442	0.945601	0.818898	0.43299	0.183797	0.0646138	0.049675	0.0249053	0.99971	0.921541	0.985428	0.971132	0.855634	0.47506	0.169906	0.0411196	0.0483005	0.00305532	0.99971	0.922015	0.980661	0.919636	0.794909	0.462917	0.178368	0.0593973	0.0434579	0.0182945	0.99971	1.01112	1.03998	0.998171	0.84227	0.478663	0.176994	0.0445852	0.0410091	0.00511966	52.5679	-0.128731	0.0298913	0.994576	52.8565	-0.142975	0.0170232	0.995757	52.6139
P27361	0.99971	0.965059	0.897203	0.760066	0.603091	0.435049	0.2969	0.148899	0.0338024		0.99971	0.937797	0.856804	0.74208	0.533752	0.364192	0.228043	0.169426	0.262085		0.99971	1.00802	0.978171	0.837179	0.611972	0.46531	0.417576	0.298342	0.189829		0.99971	1.02754	1.00345	0.803613	0.770239	0.598674	0.609356	0.528655	0.135524		51.6131	-0.0642832	0	0.995207	50.2657	-0.0700205	0.172603	0.986668	52.6717
P27449	0.99971	1.07596	0.593226	0.782955	0.355562	1.23635																																				-0.380325	0.742024	0.211863
P27482
P27635	0.99971	1.55846	1.42603	1.4357	1.26709	0.874646	0.536785	0.225887	0.101166		0.99971	0.990651	0.998751	0.960782	0.805893	0.582366	0.375232	0.109822	0.0920067	0.00185302	0.99971	0.943337	0.812352	0.928324	0.758895	0.614188	0.390932	0.170697	0.0852013	0.0186937	0.99971	0.737484	0.941896	0.927647	0.79949	0.622923	0.383982	0.152256	0.0532835	0.00587129	56.2475	-0.163843	0.110274	0.676846	53.992	-0.0904043	0	0.995628	54.004
P27694	0.99971	0.851074	0.97925	0.716493	0.415589	0.302658	0.191593	0.0815723	0.0487889	0.0254197	0.99971	0.895186	0.969924	0.747751	0.375462	0.279361	0.16294	0.0497958	0.0351485		0.99971	0.963212	0.948543	0.752964	0.419146	0.324569	0.195142	0.0664556	0.0521896	0.0283392	0.99971	0.964735	0.941426	0.729962	0.403661	0.304348	0.197256	0.053322	0.0411292	0.0326155	49.6929	-0.0803301	0.0226061	0.979693	49.4155	-0.0960362	0.0407248	0.983527	49.9035
P27695	0.99971	1.05826	1.0991	1.01046	0.582611	0.268228	0.164833	0.0583149	0.0515527	0.023159	0.99971	0.999704	0.963603	0.916837	0.574892	0.264739	0.146332	0.046644	0.0575202	0.0185512	0.99971	0.985605	0.976136	0.913485	0.509899	0.276177	0.154784	0.0614627	0.0543038	0.0117215	0.99971	0.99011	1.00607	0.928678	0.576477	0.282055	0.175258	0.0643381	0.0564962	0.0255345	50.8957	-0.150307	0.0616612	0.984934	50.768	-0.123437	0.0387847	0.997768	50.5193
P27701	0.99971	1.02674	1.06249	1.03187	1.00576	0.127263	0.884623	0.75682	0.577657	2.06827	0.99971	0.94282	0.912663	0.909568	0.874936	0.794031	0.773759	0.65295	0.553446	2.5447	0.99971	0.931988	0.986593	0.950873	0.94966	0.866978	0.808048	0.675883	0.512444	1.50925	0.99971	1.44592	1.53059	1.39673	1.38836	1.27197	1.26841	1.09437	0.895518	2.83835		0.13831	1.5	0.324657		0.0790014	1.5	0.334775
P27707	0.99971	0.935699	1.01824	0.950792	0.93288	0.699185	0.408742	0.212998	0.0433264	0.00121194	0.99971	0.95577	0.995515	0.953022	0.941547	0.753866	0.41074	0.212488	0.0217794	0.0466106	0.99971	0.929782	0.979	0.917173	0.896354	0.736877	0.395579	0.241192	0.037475	0.0406081	0.99971	0.97637	1.03811	0.974398	0.942794	0.750631	0.438502	0.203355	0.0450246	0.0224006	55.1411	-0.101429	0	0.995274	55.3341	-0.111045	0.0133738	0.995969	55.2279
P27708	0.99971	1.28497	1.25278	1.13894	0.842063	0.432212	0.448407	0.291471	0.184124	0.109756	0.99971	0.987219	0.929778	0.854101	0.630605	0.455319	0.301696	0.199443	0.129098	0.0552484	0.99971	1.00317	0.857592	0.846244	0.611275	0.421189	0.282269	0.167356	0.11373	0.0257069	0.99971	0.904792	0.994701	0.900733	0.652044	0.448492	0.324739	0.1832	0.132252	0.0163072	53.3417	-0.110383	0.204608	0.883434	52.3473	-0.0665978	0.0362387	0.998245	51.9155
P27797	0.99971	0.84277	0.891937	0.860593	0.754917	0.554899	0.323004	0.222877	0.158823	0.409947	0.99971	0.955667	1.0079	0.940355	0.82639	0.596431	0.372591	0.264999	0.198183	0.454818	0.99971	0.966664	1.00619	0.939797	0.796657	0.610244	0.366582	0.272686	0.195643	0.432151	0.99971	0.933327	0.92976	0.884287	0.780773	0.578927	0.349463	0.256976	0.197351	0.423169	53.1291	-0.0727743	0.237584	0.90833	53.8145	-0.0976547	0.298839	0.954169	53.8525
P27816	0.99971	0.961163	0.957849	0.928442	0.870711	0.764307	0.622917	0.515781	0.375949	1.16776	0.99971	0.992711	0.9865	0.938235	0.895224	0.791856	0.638642	0.559474	0.393421	1.32436	0.99971	0.995043	1.02697	0.980778	0.871501	0.770664	0.637927	0.549592	0.386279	1.03691	0.99971	0.975624	0.986268	0.971511	0.886355	0.761702	0.610637	0.527743	0.374536	1.0646		-0.0516148	0.675006	0.314078		-0.0510467	0.733832	0.20192
P27824	0.99971	0.904745	0.934185	0.911622	0.870475	0.755223	0.544138	0.430996	0.333077	1.04178	0.99971	0.990851	1.03574	0.989919	0.945062	0.783843	0.616475	0.525843	0.412809	1.44634	0.99971	0.998826	1.03397	0.990784	0.920717	0.776327	0.603775	0.494171	0.373118	0.987243	0.99971	0.951478	0.953123	0.931995	0.889386	0.747795	0.558469	0.459494	0.379744	0.947992		-0.0637883	0.590872	0.420461		-0.0788738	0.752796	0.174736
P28062	0.99971	0.987223	0.986991	0.971192	0.965746	0.893938	0.856984	0.735276	0.598878	2.37152	0.99971	1.0585	1.01895	1.00786	1.01616	0.962893	0.906297	0.837833	0.720566	3.51116	0.99971	1.02775	1.037	0.993873	0.98158	0.932916	0.865169	0.783891	0.614047	1.99071	0.99971	1.02814	1.00337	0.988882	0.976883	0.937269	0.842798	0.778812	0.647068	2.35705		0.103924	1.5	0.421386		0.145599	1.5	0.282324
P28065	0.99971	1.01787	0.972568	0.946913	0.903845	0.860974	0.652594	0.47831	0.302016	0.765345	0.99971	1.06177	1.00813	1.00875	0.970343	0.923315	0.732841	0.560817	0.357091	1.06862	0.99971	1.03896	0.96816	0.921899	0.909611	0.787272	0.619241	0.441831	0.285488	0.567132	0.99971	1.04277	0.991134	0.944149	0.942243	0.842659	0.703126	0.510533	0.341953	0.934605		-0.0797678	0.513598	0.767333		-0.0861646	0.666186	0.473963	58.1
P28066	0.99971	0.926469	0.936646	0.902783	0.87617	0.853203	0.759267	0.626047	0.496298	2.03568	0.99971	1.01968	1.01886	0.981928	0.958126	0.89862	0.833064	0.761109	0.616923	2.81823	0.99971	1.04731	1.01775	1.01163	0.946963	0.894605	0.828631	0.690814	0.528455	1.76231	0.99971	1.03312	0.969705	0.976553	0.968456	0.915068	0.819191	0.701601	0.581621	1.96907		0.0997367	1.5	0.361522		0.0998155	1.5	0.351119
P28070	0.99971	0.968716	0.987224	0.952057	0.987336	0.870291	0.811066	0.71414	0.621537	2.77723	0.99971	1.00919	0.993551	0.979027	1.01393	0.962936	0.887405	0.857952	0.748978	3.8047	0.99971	1.00414	0.987193	0.952739	0.980514	0.932533	0.824804	0.748049	0.639624	2.29313	0.99971	1.02356	1.03254	0.996162	1.01978	0.93941	0.835082	0.78418	0.670054	2.52096		0.0997824	1.5	0.358522		0.141556	1.5	0.252559
P28072	0.99971	0.94565	0.966292	0.93922	0.936868	0.849471	0.817561	0.724365	0.61853	3.15282	0.99971	0.999508	1.00229	0.967968	0.993777	0.936811	0.891222	0.857996	0.75572	4.36067	0.99971	1.00673	1.00843	0.975366	0.985879	0.916892	0.862629	0.802049	0.67131	2.86566	0.99971	0.97388	0.98587	0.937835	1.00179	0.88609	0.830536	0.766976	0.688521	2.88932		0.0982671	1.5	0.311442		0.167481	1.5	0.209366
P28074	0.99971	0.969156	1.02423	1.01299	0.964208	0.883332	0.789271	0.685669	0.578412	2.29781	0.99971	1.03156	1.00278	1.00542	0.958117	0.87478	0.827216	0.724208	0.606416	2.67999	0.99971	0.944776	0.956376	0.979858	0.942722	0.855836	0.733793	0.618534	0.603853	1.60831	0.99971	0.974042	0.961669	0.959565	0.929786	0.890842	0.766803	0.691432	0.637398	2.11967		0.111544	1.5	0.426682		0.098418	1.5	0.366119
P28288	0.99971	1.04668	0.966445	0.89774	0.79194	0.58833	0.299296	0.0276978	0.151567		0.99971	1.0251	1.01403	0.978652	0.894516	0.705211	0.35848	0.0740538	0.0504991		0.99971	0.987145	0.890709	0.850352	0.733295	0.5939	0.283051	0.0328127	0.0872088		0.99971	0.945107	0.889678	0.860393	0.747049	0.585513	0.269446	0.0354015	0.160554		53.4368	-0.099279	0.0415738	0.977379	54.6238	-0.124829	0	0.996388	53.0651
P28290																															0.99971	0.869076	0.836603	0.805402	0.540124	0.470885	0.27787	0.183811	0.149609
P28331	0.99971	0.962316	1.02383	0.94911	0.801472	0.500382	0.209512	0.0651865	0.0491315	0.0329455	0.99971	0.977415	0.971319	0.922455	0.766428	0.467779	0.179937	0.0617575	0.0518655	0.0124582	0.99971	0.987441	1.03365	0.963448	0.796292	0.505652	0.197416	0.0678882	0.0406013		0.99971	0.984852	0.987335	0.95255	0.775955	0.48867	0.207133	0.100834	0.0684696	0.00906356	52.9086	-0.117826	0.0224102	0.998121	52.5473	-0.111367	0.00892432	0.998518	52.9164
P28340	0.99971	1.09538	1.09466	0.894246	0.746296	0.490081	0.461459	0.177108	0.154471	0.0544992	0.99971	0.992512	0.837769	0.699978	0.536486	0.440425	0.329556	0.181124	0.0942281		0.99971	0.983328	0.845083	0.645587	0.586614	0.475259	0.402935	0.281234	0.157759	0.288855	0.99971	0.948238	0.949501	0.749419	0.656195	0.525692	0.360484	0.208611	0.081621		53.8273	-0.0721677	0.0448136	0.969113	51.2405	-0.0537713	0	0.990405	51.6546
P28482	0.99971	0.941203	0.916408	0.891481	0.844392	0.803099	0.525142	0.190352	0.0448467		0.99971	0.990041	0.977724	0.959346	0.920249	0.778326	0.533775	0.211483	0.0328166	0.0244503	0.99971	0.972651	0.912961	0.912168	0.869952	0.7576	0.553336	0.215511	0.0289216	0.00583822	0.99971	0.941516	0.907987	0.913348	0.868742	0.756618	0.554486	0.191032	0.0329841	0.0039314	55.8356	-0.0999361	0	0.967522	55.9835	-0.107172	0	0.996728	55.8863
P28702	0.99971	0.637409	0.534328	0.751455	0.640107	0.703791	0.221101		0.00982444		0.99971	0.796787	0.761061	0.823771	0.727584	0.687046	0.345388	0.413127	0.0711542																						50.7259	-0.0347091	0	0.640875	54.219	-0.0428463	0	0.85398
P28838	0.99971	0.949412	0.955856	0.898971	0.846187	0.726982	0.566182	0.388932	0.148784	0.0145297	0.99971	1.01103	0.970289	0.925834	0.868342	0.765966	0.585835	0.414938	0.146374	0.0091934	0.99971	0.999414	0.954802	0.903058	0.848986	0.74155	0.553527	0.406662	0.157788	0.0258404	0.99971	1.0113	0.976173	0.923548	0.880384	0.757153	0.570308	0.412393	0.163055	0.0311844	56.525	-0.0668483	0	0.98612	56.9856	-0.0723916	0	0.989512	56.6526
P28907	0.99971	0.919366	0.922574	1.06806	1.10558	0.912821	0.926788	0.695149	0.425501	1.42221	0.99971	0.997447	0.973429	0.902969	1.02942	0.983338	0.892112	0.64546	0.508312	1.25752	0.99971	1.12835	1.00251	1.05108	0.967841	0.89301	1.12031	0.670628	0.497633	1.2704	0.99971	1.17729	1.09918	1.10775	1.0596	0.967944	0.924365	0.726875	0.548325	1.35641		-0.156772	0.867412	0.068703		-0.219204	0.803763	0.157307
P29016	0.99971	1.05311	0.999183	0.884963	0.999581	0.840641	0.64746	0.456861	0.514073	0.669784	0.99971	0.974893	1.08761	1.16271	1.04267	0.742398	0.734807	0.643258	0.507859	0.820715	0.99971	1.20266	0.961981	1.06619	1.05527	0.963657	0.72784	0.525058	0.42835	0.942951	0.99971	1.08652	0.941739	1.05887	0.953961	0.841867	0.722096	0.320956	0.386808	1.20564		-0.0940098	0.552153	0.900087		-0.383416	0.67666	0.779753
P29017	0.99971	1.10789	0.985192	0.891849	0.946637	0.702702	0.703004	0.494639	0.305943	0.958707	0.99971	1.0883	1.07716	1.076	0.958142	0.923126	0.691589	0.678051	0.38888	0.88842																						-0.0663559	0.602691	0.557262		-0.09074	0.649345	0.68125
P29083	0.99971	1.04176	0.952779	0.766314	0.640793	0.608101	0.491765	0.275401	0.147917	0.0932423	0.99971	0.972549	0.841514	0.773257	0.628044	0.499428	0.426037	0.267729	0.175307		0.99971	1.05728	0.98001	0.790169	0.670597	0.494824	0.379499	0.216371	0.0927882		0.99971	1.63745	1.52499	1.12254	0.948161	0.912479	0.847313	0.367138	0.0720474		54.1783	-0.0505383	0	0.97569	53.1128	-0.0456717	0	0.993197	53.0468
P29084	0.99971	1.15484	1.05812	1.01259	0.711812	0.600768	0.335481	0.155259	0.181491		0.99971	0.970674	0.864351	0.697068	0.486438	0.373653	0.224786	0.0621	0.0488305		0.99971	0.905532	0.764348	0.655586	0.45296	0.36072	0.260352	0.169142	0.0965155	0.03877	0.99971	0.930376	0.930253	0.779789	0.52065	0.371952	0.28424	0.165641	0.185652		53.5625	-0.0909905	0.127247	0.960456	50.148	-0.0682546	0	0.993485	49.6498
P29144	0.99971	0.978379	0.970982	0.949718	0.916277	0.790945	0.472244	0.0618087	0.0611291	0.00573687	0.99971	1.01774	0.987279	0.970712	0.937354	0.834189	0.503746	0.069493	0.0746799	0.0332296	0.99971	1.0242	1.02402	0.984141	0.945333	0.836079	0.479869	0.0704043	0.0741195	0.0741394	0.99971	1.00007	0.966336	0.937926	0.906389	0.816538	0.468057	0.0607352	0.055703	0.0353711	55.4406	-0.138533	0	0.990767	55.7456	-0.158078	0.02471	0.992736	55.6307
P29218	0.99971	0.974841	0.980738	0.990056	0.975299	0.824062	0.7767	0.653127	0.509821	2.28	0.99971	1.01967	0.984888	1.01063	0.952125	0.896048	0.747556	0.652119	0.533359	2.41467	0.99971	0.998811	1.01188	0.973734	0.975291	0.865598	0.750016	0.656548	0.535062	1.75694	0.99971	1.03918	1.01504	1.0111	0.983171	0.863719	0.744785	0.65539	0.549581	1.9473		0.445546	1.5	0.494312		0.143287	1.5	0.427888
P29350	0.99971	1.08774	0.914483	0.689036	0.462365	0.39186	0.25482	0.139362	0.0957109	0.0508786	0.99971	0.940201	0.741004	0.541306	0.37349	0.308786	0.193681	0.161056	0.0859992		0.99971	0.873383	0.695381	0.489072	0.314061	0.272264	0.187589	0.125625	0.0622801		0.99971	0.785915	0.751848	0.551775	0.384397	0.313715	0.237	0.124574	0.114476	0.0132291	50.3257	-0.0707194	0.0571679	0.980318	48.0117	-0.0659689	0.0886128	0.992906	47.0825
P29353	0.99971	0.98429	1.0079	0.879888	0.781402	0.623426	0.385722	0.236716	0.166409																																54.3567	-0.0694506	0.0668269	0.995423
P29372											0.99971	1.22376	1.17164	0.977916	0.860311	0.74648	0.468453	0.48711	0.21681		0.99971	1.06416	1.00591	0.846288	0.830219	0.812147	0.609237	0.32126	0.349661																56.6101	-0.0671361	0.192032	0.890539	57.4277
P29401	0.99971	0.896912	0.975917	0.966838	0.982776	0.885594	0.884256	0.774233	0.5266	0.92549	0.99971	0.980286	1.0153	1.00214	1.063	1.01129	0.964365	0.890504	0.655234	1.20085	0.99971	0.944018	1.00446	0.978992	1.00971	0.970914	0.897682	0.822824	0.566031	0.920726	0.99971	1.01163	0.998091	0.994301	1.03747	0.973789	0.906033	0.840561	0.603136	0.925626		-0.0313399	0.736713	0.451649		-0.0941637	0.915528	0.104098
P29558											0.99971	1.03233	1.18073	1.02233	0.859366	0.613775	0.443304	0.248936	0.153146	0.876695																									54.3345	-0.112149	0.427364	0.697988
P29590	0.99971	1.00483	0.977747	0.991714	0.85501	0.594079	0.395889	0.277835	0.180527	0.0360312	0.99971	0.962674	0.998336	0.846423	0.763515	0.522631	0.410233	0.286186	0.111973	0.278645	0.99971	1.28655	0.983325	1.05206	0.623629	0.487741	0.439972	0.237635	0.171295	0.16235	0.99971	0.850668	0.874249	0.79113	0.639856	0.568866	0.379886	0.203723	0.165758	0.198275	54.7469	-0.0770922	0.0546986	0.991877	53.6579	-0.0667831	0.174559	0.9759	53.1104
P29692	0.99971	0.973555	0.985413	0.878117	0.402613	0.241397	0.183681	0.120853	0.0611333	0.030514	0.99971	0.97707	0.951837	0.861033	0.402941	0.239395	0.187832	0.112692	0.0468005	0.0141184	0.99971	0.986694	0.957262	0.864487	0.403704	0.246049	0.18502	0.123732	0.0642163	0.0162773	0.99971	0.97858	0.962132	0.875047	0.397294	0.241888	0.177452	0.127452	0.0602501	0.021614	49.6789	-0.138304	0.0944256	0.988815	49.7279	-0.119914	0.0723089	0.988036	49.7221
P30038	0.99971	0.867287	0.913615	0.684817	0.661163	0.466978	0.422222	0.158035	0.0288877		0.99971	1.02526	1.14894	0.912603	0.80237	0.408824	0.276219	0.120466	0.0577049		0.99971	1.04919	0.95754	0.980866	0.727411	0.466426	0.346668	0.112195	0.0913747		0.99971	1.15436	1.03638	0.998901	0.781863	0.483987	0.392048	0.0992658	0.0525454		52.111	-0.0543645	0	0.9537	52.6045	-0.111893	0.0700935	0.976499	52.9828
P30040	0.99971	0.923888	0.95199	0.947041	0.929265	0.719681	0.429871	0.282725	0.170128	0.301488	0.99971	0.979183	0.975038	0.998686	0.977464	0.773805	0.482813	0.335115	0.220315	0.111447	0.99971	1.01644	1.04187	1.02768	0.990675	0.767487	0.461203	0.319899	0.190511	0.215788	0.99971	1.02955	1.01692	1.03196	0.978442	0.760066	0.452216	0.307764	0.20003	0.209108	55.1061	-0.105807	0.229587	0.980123	56.1822	-0.0912329	0.13678	0.993472	55.676
P30041	0.99971	0.882367	0.924491	0.920387	0.865479	0.663605	0.272727	0.0870556	0.0493402	0.00664849	0.99971	1.00302	1.03864	1.02553	0.974254	0.718024	0.322199	0.110472	0.0496103	0.00880932	0.99971	1.00128	1.04936	1.02892	0.960381	0.710226	0.326116	0.116571	0.0668162	0.0110948	0.99971	1.02702	0.979488	0.988283	0.922526	0.696095	0.314013	0.120963	0.0730019	0.00658097	54.0594	-0.117733	0	0.983258	54.6489	-0.145291	0.0246655	0.997985	54.6236
P30043	0.99971	0.886078	0.894953	0.851143	0.723744	0.683775	0.524107	0.341876	0.258161	1.29102	0.99971	0.916217	1.04331	0.774634	0.576535	0.411466	0.253445	0.0616589	0.126199		0.99971	0.989614	1.05223	0.947861	0.871225	0.701442	0.629577	0.464989	0.289406	0.91641	0.99971	0.99002	1.05584	0.930513	0.77274	0.64953	0.616264	0.379364	0.30028	0.976736		-0.0424896	0.6149	0.209583	51.2882	-0.0795064	0.0532954	0.976148
P30044	0.99971	0.8406	0.918051	0.893478	0.903664	0.853029	0.615101	0.379946	0.115465	0.0443377	0.99971	0.995956	1.04019	1.02744	1.03888	0.920637	0.714973	0.473864	0.134776	0.0103295	0.99971	1.01673	1.09933	1.04993	1.03803	0.899333	0.70889	0.470947	0.140517	0.024552	0.99971	1.0194	1.02302	0.993489	1.00102	0.880149	0.658118	0.443856	0.144419	0.0243152	57.2969	-0.0852333	0	0.960949	58.447	-0.106585	0	0.993917	58.4064
P30046	0.99971	0.892961	0.881654	0.884727	0.879848	0.895667	0.76952	0.646862	0.520951	1.62511	0.99971	0.998733	1.03631	1.00303	1.0091	0.914325	0.88312	0.787995	0.589255	2.38743	0.99971	1.028	1.07794	1.04221	0.994529	0.926273	0.862039	0.761377	0.562956	1.38305	0.99971	1.00746	0.954513	0.959625	0.921077	0.863969	0.782496	0.669827	0.558651	1.33909		0.442082	1.5	0.359935		0.116724	1.5	0.434951
P30048	0.99971	0.918608	0.939044	0.933202	0.955409	0.866691	0.718408	0.564109	0.12614	0.0373441	0.99971	1.02545	1.08546	1.02831	1.06141	0.85235	0.857965	0.720688	0.150002		0.99971	1.02128	1.07064	1.03359	1.01358	0.836073	0.818354	0.648675	0.131847	0.00138775	0.99971	0.972532	0.971983	0.96583	0.969783	0.801915	0.708639	0.560825	0.146747	0.0111847	58.7739	-0.0923412	0	0.9738	60.2319	-0.136759	0	0.941595	59.6341
P30049	0.99971	0.916834	0.903445	0.920934	0.887978	0.862434	0.798811	0.673802	0.371278	0.207812	0.99971	1.00589	0.976325	1.00238	0.977895	0.944585	0.855611	0.818179	0.42832	0.217524	0.99971	1.06329	1.05521	1.04479	0.963397	0.895165	0.865281	0.778716	0.438438	0.300019	0.99971	1.06486	1.01436	1.03588	0.993999	0.959453	0.886579	0.755373	0.460652	0.218621	61.084	-0.0559067	0	0.953477	62.4508	-0.0786744	0	0.987715	62.649
P30050	0.99971	1.68425	1.50933	1.7832	1.65765	1.03818	0.806132	0.569719	0.211893	0.00332275	0.99971	0.993716	1.07515	1.07967	0.943932	0.697981	0.520912	0.365519	0.13325	0.00724256	0.99971	0.939518	0.759418	1.04001	0.813855	0.716652	0.566736	0.429108	0.216868	0.00409282	0.99971	0.643589	0.92616	1.04986	0.972486	0.794625	0.682221	0.44302	0.213051	0.00423195	59.6101	-0.124944	0	0.503601	56.4238	-0.0816585	0	0.980644	56.8087
P30084	0.99971	0.931126	0.944849	0.905639	0.873874	0.660472	0.260306	0.133677	0.0696035		0.99971	1.12135	0.935018	1.00308	0.960719	0.73644	0.251233	0.123364	0.0752218		0.99971	1.11314	1.00635	1.01452	1.00358	0.780776	0.176265	0.0797091	0.0408539	0.00715953	0.99971	1.20463	1.04976	1.07444	1.02529	0.806397	0.234722	0.114967	0.0493502	0.0327674	54.0268	-0.117027	0.0382915	0.986006	54.3314	-0.180476	0.0826141	0.986152	54.2728
P30085	0.99971	0.892208	0.910691	0.806154	0.582338	0.354446	0.174173	0.094142	0.0643265	0.0116793	0.99971	0.993093	0.979544	0.878289	0.613365	0.389038	0.204105	0.0711578	0.072539		0.99971	0.996103	0.996998	0.86885	0.601381	0.356321	0.172513	0.0901417	0.0622762	0.0052338	0.99971	1.04276	0.982275	0.878806	0.607666	0.383974	0.198869	0.09037	0.0527289	0.043164	50.9292	-0.0784829	0	0.993605	51.5105	-0.0935834	0.0334812	0.997789	51.2807
P30086	0.99971	0.823258	0.955814	0.897607	0.932174	0.812657	0.738724	0.61896	0.285466	0.167957	0.99971	0.910006	1.01908	0.97232	1.01662	0.941118	0.809918	0.737709	0.332793	0.0883033	0.99971	0.918445	1.02714	0.954138	1.00197	0.902721	0.7586	0.672992	0.324269	0.204324	0.99971	0.932225	1.02006	0.968979	0.974132	0.863969	0.751062	0.661149	0.326467	0.126338	59.8312	-0.0581589	0	0.934385	61.0366	-0.0912585	0	0.978854	60.7727
P30101	0.99971	0.911611	0.947208	0.886654	0.705257	0.441705	0.255271	0.159001	0.11807	0.0701228	0.99971	0.967613	0.976003	0.903833	0.715334	0.489987	0.262727	0.15561	0.146762	0.0348799	0.99971	0.954253	0.954309	0.887919	0.705031	0.490762	0.267917	0.166733	0.13322	0.0807666	0.99971	0.990328	0.967544	0.900322	0.731759	0.501665	0.271953	0.167727	0.136205	0.0422083	52.3507	-0.0823897	0.0630497	0.994093	52.7378	-0.0832363	0.053425	0.996271	52.6537
P30153	0.99971	0.981969	0.991887	0.974644	0.927843	0.650475	0.152741	0.0257947	0.0197596	0.000601891	0.99971	0.996427	1.00486	0.993498	0.970639	0.685486	0.163359	0.037528	0.0356253		0.99971	0.999068	0.995288	0.973158	0.929951	0.67102	0.147383	0.0237308	0.0178294	0.000374577	0.99971	0.986484	0.97751	0.963059	0.92615	0.653153	0.136268	0.0208588	0.0193577	0.000658474	53.7404	-0.190237	0.00422483	0.998916	53.8923	-0.212992	0.0287096	0.9999	53.8113
P30154	0.99971	1.03419	0.927736	0.77745	0.494693	0.414725	0.27283	0.158802	0.126196		0.99971	0.983475	0.860463	0.729872	0.475097	0.374113	0.266983	0.114495	0.0608246		0.99971	0.973606	0.884798	0.699312	0.481422	0.40417	0.264932	0.118392	0.0853317		0.99971	0.981521	0.972017	0.724869	0.558137	0.390652	0.289749	0.0856164	0.0550003		50.8338	-0.0729224	0.107583	0.989099	50.4443	-0.0642816	0	0.992888	50.5183
P30260																					0.99971	1.04796	0.889635	0.869512	0.707949	0.604686	0.238842	0.208	0.143016		0.99971	1.05817	0.997239	0.893152	0.534163	0.387062	0.290256	0.184385	0.292461										53.1992
P30405	0.99971	1.00561	1.01372	0.964472	0.848806	0.52195	0.236343	0.0909712	0.0377121		0.99971	0.969376	0.962203	0.967441	0.814368	0.50065	0.158916	0.0175244	0.0751817		0.99971	0.980738	0.937602	0.915218	0.7461	0.500523	0.156424	0.054164	0.0317092	0.0613851	0.99971	1.06305	0.974089	0.978742	0.84767	0.543193	0.179434	0.0535229	0.0610008		53.252	-0.120432	0.023581	0.999596	52.813	-0.136378	0.0216558	0.994659	52.5211
P30419	0.99971	1.0024	0.96215	0.926532	0.74693	0.59788	0.242189	0.108322	0.0773252	0.0804514	0.99971	0.991919	0.99735	0.932715	0.784249	0.576265	0.219162	0.0722377	0.0439668	0.0308869	0.99971	1.02794	0.99962	0.949132	0.778786	0.628684	0.329179	0.204692	0.141401	0.317812	0.99971	1.01337	0.968815	0.935032	0.802355	0.566922	0.272851	0.146854	0.101464	0.131772	53.2626	-0.0956459	0.0389878	0.992263	53.2439	-0.10879	0.00591587	0.996422	53.7545
P30484											0.99971	1.00822	1.17695	0.759814	0.596154	0.502569	0.508866	0.340837	0.252174																										52.481	-0.0691644	0.328012	0.902819
P30504											0.99971	0.837886	0.765525	0.820152	0.650134	0.28316	0.317565	0.331694	0.16572																										51.5425	-0.0462422	0.0460659	0.916502
P30519	0.99971	1.00274	0.924562	0.779784	0.363038	0.26034	0.181016	0.0727901	0.0470557	0.0116562	0.99971	1.02959	0.931751	0.792836	0.4059	0.312166	0.211088	0.0576799	0.0643687		0.99971	1.06052	0.997512	0.800438	0.396234	0.271216	0.183223	0.0484205	0.0483037	0.00928993	0.99971	1.03919	0.947239	0.772202	0.385261	0.261986	0.183478	0.0609651	0.044939	0.00689342	49.4038	-0.100429	0.04732	0.989844	49.823	-0.094335	0.0675776	0.98633	49.7132
P30520	0.99971	0.963854	0.954754	1.00157	0.946081	0.764093	0.635864	0.47932	0.151738	0.0148679	0.99971	1.00226	1.03824	1.00519	0.931798	0.799175	0.627988	0.504997	0.160815	0.0621314	0.99971	1.00116	0.997906	1.00218	0.954532	0.790113	0.64561	0.501667	0.177027	0.0662231	0.99971	1.04619	1.00268	1.01147	0.965924	0.787669	0.631115	0.483133	0.169331	0.0236128	57.7245	-0.0774031	0	0.984777	58.0018	-0.0749761	0	0.989326	58.123
P30566	0.99971	0.935804	0.952277	0.933803	0.96079	0.899399	0.795067	0.677509	0.314699	0.188673	0.99971	0.993745	1.02009	0.998604	1.01806	0.915585	0.834214	0.754518	0.349988	0.0467278	0.99971	0.997624	1.02985	1.01455	1.00668	0.923368	0.815295	0.718147	0.32182	0.0860119	0.99971	1.00658	0.999715	0.99004	1.00397	0.892248	0.791125	0.714593	0.343441	0.0827711	60.8003	-0.0690566	0	0.979564	61.1762	-0.0995218	0	0.984284	60.8746
P30622																					0.99971	0.915814	0.958302	0.807453	0.687748	0.564627	0.369554	0.201283	0.122374	0.165982																			53.2921
P30626	0.99971	0.938937	0.93331	0.90008	0.831305	0.67038	0.360217	0.200641	0.0970741	0.0346207	0.99971	0.949674	1.00215	0.951489	0.913233	0.763382	0.386457	0.220618	0.124367	0.0257312	0.99971	1.01432	1.04695	1.01254	0.903306	0.767547	0.446054	0.268544	0.114952	0.0339566	0.99971	1.04374	1.01968	1.05985	0.954201	0.771231	0.452395	0.253576	0.160251	0.0962152	54.5395	-0.0805618	0	0.991723	55.2528	-0.105087	0.046197	0.993682	55.7476
P30679	0.99971	1.12226	1.10117	0.900146	0.711446	0.402051	0.218287	0.0601634	0.0450778		0.99971	1.03982	1.05168	1.15791	0.642168	0.312334	0.120089	0.0477598	0.0429442		0.99971	1.18949	0.914068	1.02845	0.815647	0.514026	0.264391	0.137841	0.0407167		0.99971	0.947734	0.923798	0.964898	0.759602	0.42822	0.272166	0.112955	0.0715446		52.1157	-0.108296	0.0258097	0.979991	51.3405	-0.166809	0.0606465	0.971631	53.2737
P30825	0.99971	1.08115	1.02101	1.00628	0.932746	0.746207	0.67153	0.523897	0.350595	0.510654	0.99971	1.00211	0.998982	0.980866	0.873302	0.713814	0.616776	0.526978	0.368001	0.447558	0.99971	1.01636	0.998143	0.975963	1.02871	0.85296	0.786604	0.70993	0.476328	0.797875	0.99971	1.04371	1.00965	0.982771	0.941041	0.853926	0.714352	0.603466	0.427552	0.554602	59.6034	-0.0579129	0.426819	0.952959	58.9385	-0.0509655	0.393221	0.985026
P30876	0.99971	1.15774	1.11123	0.85053	0.610039	0.414569	0.339184	0.184042	0.0626525		0.99971	1.01611	1.0066	0.807211	0.576784	0.457609	0.399143	0.197281	0.0848022		0.99971	0.848417	0.780418	0.637377	0.483386	0.42497	0.368838	0.262352	0.143594		0.99971	0.931374	0.961069	0.841931	0.641551	0.504391	0.47665	0.189519	0.158341	0.0328859	52.0485	-0.0831031	0.0916252	0.952875	52.4969	-0.0618504	0.0143502	0.977089	50.6806
P31040	0.99971	0.937265	0.973607	0.957121	0.963448	0.881156	0.780042	0.646373	0.283614	0.0349685	0.99971	0.990296	1.00868	0.991928	1.01945	0.942364	0.83869	0.744389	0.320938	0.0206602	0.99971	0.971425	0.999858	0.968675	0.988433	0.914695	0.797237	0.67761	0.314927	0.0410356	0.99971	0.988533	0.982944	0.980864	0.963289	0.874031	0.753324	0.646882	0.31478	0.0203052	60.0271	-0.0856341	0	0.980463	60.9825	-0.107748	0	0.987157	60.4635
P31146	0.99971	1.00003	0.921177	0.812778	0.309495	0.0963609	0.0493756	0.00753427	0.0146631	0.00579066	0.99971	1.06732	0.927281	0.850102	0.316362	0.0988964	0.0597386	0.0158091	0.0223505	0.00280804	0.99971	1.05908	0.926856	0.84054	0.327417	0.1104	0.0584014	0.0149229	0.0202577	0.0110867	0.99971	1.08132	0.928672	0.842542	0.324932	0.108643	0.0611218	0.0185022	0.0237358	0.0191314	48.8849	-0.168282	0.0159743	0.997512	49.0253	-0.18631	0.025201	0.994627	49.051
P31150	0.99971	0.936643	0.941936	0.93885	0.922543	0.771103	0.311086	0.0598788	0.0438273	0.0100039	0.99971	1.00363	1.00252	1.02302	0.938545	0.755217	0.325932	0.0678576	0.0831543	0.00695142	0.99971	0.982904	1.02918	1.00659	0.975092	0.810593	0.335884	0.0558212	0.0571943	0.00522422	0.99971	1.01901	0.976702	0.983404	0.952156	0.72788	0.310604	0.0605638	0.057211	0.00550659	54.7117	-0.159707	0.0123733	0.991785	54.717	-0.155662	0.0288294	0.9973	54.9703
P31151	0.99971	3.1167	1.03718	1.15385	0.854244	0.488188	0.669063	0.300745	0.289098																																54.6178	-0.0883888	0.347831	0.220016
P31153	0.99971	0.969499	0.994749	0.977161	0.980053	0.84009	0.754999	0.569806	0.159825	0.139114	0.99971	0.985281	1.0074	0.973827	0.979448	0.910229	0.77009	0.630532	0.163257	0.150869	0.99971	0.977109	1.00551	0.989465	0.991893	0.894297	0.750536	0.595945	0.196324	0.148654	0.99971	1.0119	1.0199	1.00489	1.01337	0.900785	0.793843	0.635677	0.187939	0.149384	59.156	-0.0812299	0.00310653	0.984256	59.5996	-0.0925698	0.0424494	0.983145	59.4662
P31321											0.99971	1.14573	0.913	0.928582	0.799786	0.383037	0.263194				0.99971	0.756697	1.06214	0.891661	0.705695	0.500877	0.255548	0.0271466	0.018044		0.99971	1.06412	0.806727	0.736022	0.680039	0.515187	0.12188	0.137287	0.0975822	0.217761					52.0702	-0.141945	0.223811	0.95159	52.5867
P31350	0.99971	0.945242	0.952139	0.928807	0.876558	0.779587	0.677939	0.540466	0.427062	1.51764	0.99971	0.989903	0.994948	0.975201	0.93627	0.836159	0.690494	0.597488	0.486893	1.87014	0.99971	1.01093	1.02954	0.995184	0.948346	0.829064	0.716874	0.599784	0.482857	1.48114	0.99971	1.01687	0.97854	0.973563	0.906882	0.802751	0.677211	0.558902	0.468196	1.45679		-0.034045	0.791044	0.0731332		0.119009	1.5	0.361959
P31483	0.99971	1.1152	0.967947	1.0315	0.871463	0.661015	0.46142	0.215795	0.133032		0.99971	1.10507	1.02999	1.00342	0.899827	0.668951	0.488141	0.262613	0.162467		0.99971	1.02475	1.01416	0.928398	0.80302	0.661124	0.442301	0.243549	0.0871583	0.212272	0.99971	0.925938	0.931882	0.955589	0.734384	0.601569	0.449587	0.225173	0.139008	0.0738296	55.1166	-0.0891189	0.0707858	0.981108	55.4452	-0.0853222	0.107717	0.984242	54.7744
P31689	0.99971	1.22563	1.11222	1.05136	0.899972	0.777311	0.451883	0.14765	0.0476924		0.99971	1.0178	0.989745	0.904148	0.772646	0.59295	0.394083	0.122445	0.0619491		0.99971	1.00251	0.889821	0.910086	0.735208	0.580689	0.393507	0.149531	0.0485132	0.00655914	0.99971	0.878302	0.911556	0.877609	0.741621	0.572477	0.379403	0.123608	0.0350357		55.4585	-0.120334	0	0.952401	53.9353	-0.0823933	0	0.992702	53.7101
P31751	0.99971	0.982738	1.00462	0.96764	0.633031	0.270106	0.184229	0.15695	0.0578025	0.267694	0.99971	0.948611	0.95823	0.838216	0.630844	0.524646	0.250728	0.0959968	0.20075		0.99971	0.909985	0.942332	0.873887	0.571628	0.402225	0.201288	0.102264	0.0919157		0.99971	1.20096	1.12385	0.93012	0.665417	0.438477	0.265426	0.188704	0.0981942	0.0771193	50.848	-0.166896	0.163569	0.984438	52.1815	-0.0744792	0.0857974	0.976711	51.328
P31930	0.99971	0.952	0.995406	0.94145	0.898816	0.706771	0.601016	0.343577	0.0690846	0.0255285	0.99971	1.03339	1.03444	0.935362	0.841719	0.726716	0.563761	0.366045	0.0755589	0.082334	0.99971	0.990683	1.00332	0.938569	0.842113	0.733089	0.585283	0.370045	0.0560267	0.00819907	0.99971	1.01731	0.979465	0.921282	0.862786	0.70988	0.563848	0.358858	0.0507645	0.0140972	56.4707	-0.080041	0	0.987248	56.3943	-0.0723267	0	0.98803	56.444
P31937	0.99971	0.995402	0.979852	0.993116	0.959911	0.606325	0.665777	0.478534	0.253157		0.99971	0.985308	0.964375	0.97998	0.806651	0.755844	0.713955	0.666941	0.274375		0.99971	0.905282	0.949214	0.88632	0.893127	0.722342	0.591393	0.410913	0.233965		0.99971	1.08084	1.22669	1.04774	1.10554	0.988027	0.867439	0.664282	0.434309		58.0063	-0.0543655	0	0.939533	59.9997	-0.0451308	0	0.914823	57.3271
P31939	0.99971	0.923999	0.966448	0.916967	0.832807	0.678538	0.473437	0.201079	0.0345431	0.000652264	0.99971	1.0068	0.997439	0.956121	0.870671	0.730903	0.49656	0.24429	0.0288258	0.00220318	0.99971	0.984732	0.997423	0.945193	0.869274	0.725719	0.499883	0.253413	0.0369722	0.0029851	0.99971	1.01644	0.986716	0.938726	0.858363	0.716701	0.485499	0.244709	0.0343978	0.004751	55.0284	-0.0858201	0	0.98844	55.6238	-0.0931804	0	0.99553	55.6411
P31942	0.99971	0.98843	0.771397	0.53331	0.395754	0.330373	0.203537	0.0589664	0.0405966	0.0065618	0.99971	0.964583	0.811044	0.572584	0.444858	0.361272	0.268059	0.0971442	0.0803552		0.99971	0.985981	0.882745	0.65246	0.579582	0.473362	0.320816	0.196187	0.123334	0.00272013	0.99971	1.10795	0.772348	0.501583	0.368866	0.312088	0.22175	0.0467547	0.0428685		48.5343	-0.065285	0	0.983757	49.3479	-0.058821	0.0146839	0.984183	51.4946
P31943	0.99971	1.06506	0.933949	0.740405	0.46517	0.349837	0.2512	0.0881709	0.0378535		0.99971	0.968757	0.858002	0.636064	0.387161	0.313332	0.202835	0.063615	0.0449821	0.00616601	0.99971	0.963271	0.85057	0.675009	0.408153	0.340114	0.219219	0.113585	0.0532829	0.0197079	0.99971	0.997629	0.964353	0.736827	0.482951	0.381085	0.271086	0.109488	0.081979	0.0259992	50.354	-0.077628	0.0279905	0.984227	49.1501	-0.0713627	0	0.992639	49.5853
P31946	0.99971	0.893363	0.970003	0.957582	0.944982	0.512631	0.226682	0.0783337	0.0598733	0.00249393	0.99971	0.968814	1.01527	0.988514	0.969098	0.650323	0.220495	0.0656105	0.0266853		0.99971	0.945834	1.00531	0.968745	0.900739	0.615569	0.209086	0.0700613	0.0577756	0.00255404	0.99971	1.00109	1.0027	1.00253	0.953341	0.642097	0.222076	0.0586162	0.0579613		53.3357	-0.147204	0.0359445	0.988401	53.9465	-0.170325	0.0277264	0.998805	53.7019
P31947																					0.99971	0.81321	0.801301	0.926362	0.976272	1.52447	0.485459		0.12893																				55.9846
P31948	0.99971	0.89715	0.915994	0.887267	0.732352	0.622795	0.462247	0.240432	0.133194	0.203065	0.99971	0.955224	0.972322	0.932692	0.806012	0.66985	0.484819	0.264693	0.131598	0.195334	0.99971	1.00476	1.02121	0.971208	0.780408	0.665689	0.49411	0.262801	0.132812	0.206294	0.99971	1.01384	0.990925	0.955934	0.800475	0.658998	0.484462	0.249777	0.143608	0.162147	54.5251	-0.0563837	0.0629344	0.97587	55.2013	-0.0695522	0.10266	0.98943	55.1567
P32119	0.99971	0.893871	0.93871	0.946387	0.986803	0.852145	0.535116	0.265576	0.121987	0.0723454	0.99971	0.971907	0.993837	1.00241	1.04963	0.924279	0.584904	0.31169	0.122329	0.0668516	0.99971	0.991167	1.02316	1.01584	1.04993	0.922549	0.562714	0.298366	0.127017	0.0827419	0.99971	1.02355	0.996365	0.997129	1.02568	0.917231	0.549789	0.294828	0.139823	0.0476986	56.3958	-0.115081	0.0713046	0.985911	56.9431	-0.126522	0.0766878	0.994478	56.7323
P32121	0.99971	0.935693	1.0505	0.938745	0.660228	0.297363	0.244661	0.0814412	0.0637625		0.99971	0.95579	0.942443	0.978766	0.434149	0.216605	0.177938	0.0672629	0.00502311		0.99971	0.934595	1.00636	0.939682	0.634249	0.463839	0.258233	0.154058	0.151816												51.3802	-0.122489	0.0859638	0.98695	49.843	-0.192743	0.0952421	0.980891	52.1112
P32321	0.99971	0.977208	0.996742	0.955731	0.95003	0.823647	0.761778	0.551682	0.290566	0.0620455	0.99971	1.00351	0.925411	0.963755	0.929999	0.8375	0.751057	0.577992	0.28586	0.0397408	0.99971	1.0624	1.00315	0.996841	0.949443	0.840344	0.65382	0.617127	0.232081	0.0185674	0.99971	0.978144	1.05317	0.948555	0.874065	0.806244	0.727728	0.56578	0.265065		59.3864	-0.0726962	0	0.988617	59.4298	-0.0744485	0	0.980437	59.0019
P32322	0.99971	1.1445	1.15292	1.05132	0.970205	0.731049	0.644948	0.403044	0.218186		0.99971	1.13999	1.02848	0.961799	0.954023	0.700716	0.538188	0.367442	0.135407		0.99971	1.001	0.994682	1.01428	0.990186	0.804039	0.705546	0.501774	0.179589		0.99971	0.994903	1.00733	0.954215	0.871593	0.80229	0.565439	0.404045	0.240841	0.0178207	57.4544	-0.0754873	0.111861	0.933498	56.551	-0.0752151	0.000260318	0.969654	58.527
P32455	0.99971	0.942233	0.952932	0.938475	0.714618	0.315812	0.152522	0.0761585	0.0453852		0.99971	1.03112	0.972957	1.01898	0.714533	0.209206	0.109125	0.0189065	0.021163		0.99971	1.00485	0.957798	1.00092	0.731476	0.329028	0.165199	0.0557395	0.0652776	0.0141959	0.99971	1.04775	0.999101	1.01611	0.761074	0.323748	0.17436	0.074353	0.0484742	0.0300907	51.5867	-0.131468	0.0500035	0.995937	51.1822	-0.195545	0.0382109	0.996145	51.7845
P32456
P32519	0.99971	1.23636	0.894054	0.922535	0.642381	0.558892	0.451844	0.183761	0.0132654		0.99971	0.933877	0.790159	0.832261	0.751349	0.534321	0.419471	0.357586	0.197023												0.99971	0.845505	1.01474	0.919134	0.796209	0.757825	0.50774	0.24456	0.257695	0.304781	53.6154	-0.0695664	0	0.92433	54.3601	-0.0427347	0	0.970745
P32929	0.99971	0.77416	0.748635	0.811875	0.732015	0.490868	0.47145	0.431196	0.279895	0.71189	0.99971	1.09204	1.03213	0.84223	0.768241	0.547228	0.447883	0.296662	0.2218	0.496205	0.99971	1.22882	1.19864	1.03731	1.00164	0.688406	0.664638	0.490186	0.353602	0.571659	0.99971	0.810975	0.794825	0.794454	0.727836	0.570692	0.401001	0.34814	0.272792	0.727008	58.5409	-0.0306602	0.430951	0.642749	53.7591	-0.0724984	0.335539	0.928971	59.271
P32942	0.99971	0.826907	0.82927	0.73041	0.697503	1.00017	0.525244	0.391257	0.226973	0.201518	0.99971	0.969202	1.14371	0.940941	0.928051	0.719573	0.62503	0.495354	0.323687	0.257755	0.99971	0.98055	1.02154	0.914009	0.907364	0.703389	0.628816	0.538539	0.344087	0.425599	0.99971	0.913881	0.94556	0.896258	0.75498	0.696593	0.565953	0.466231	0.282892	0.585416	57.1267	-0.0380764	0	0.772905	58.2604	-0.0549573	0.198382	0.963632	59.0741
P32969	0.99971	1.89908	1.58998	1.81308	1.655	1.04029	0.640765	0.267619	0.0696078		0.99971	0.977415	1.03258	0.990988	0.840162	0.587004	0.397538	0.148656	0.0436207	0.00106554	0.99971	0.940081	0.725559	0.997082	0.761796	0.614731	0.424711	0.215584	0.0400671		0.99971	0.638807	0.872356	0.953753	0.851584	0.642813	0.502447	0.212248	0.0417462	0.0146708	56.9584	-0.191231	0.0955355	0.38512	54.2835	-0.0942328	0	0.995307	54.3093
P33176	0.99971	0.948729	0.931056	0.85803	0.696687	0.450783	0.191102	0.120258	0.0707645	0.0269467	0.99971	1.01206	0.968354	0.894462	0.704762	0.344103	0.208956	0.104871	0.0838835	0.0762386	0.99971	1.02261	1.00818	0.927072	0.71887	0.352531	0.222853	0.125319	0.0717872	0.0540644	0.99971	0.98138	0.935762	0.876009	0.69698	0.319912	0.208673	0.108656	0.0796693	0.0341427	52.1306	-0.0846007	0.00752427	0.995976	51.6906	-0.109017	0.0736887	0.998316	51.8917
P33240	0.99971	1.02502	0.925369	0.789046	0.852904	0.563217	0.464072	0.273813	0.2169	0.170959	0.99971	0.993919	0.948192	0.83991	0.758145	0.592494	0.367955	0.304824	0.122227	0.262678	0.99971	1.07263	0.990062	0.902602	0.847023	0.582168	0.411948	0.284839	0.171356	0.162622	0.99971	0.927247	0.868034	0.859568	0.672175	0.506631	0.387792	0.247428	0.275537	0.198029	54.7676	-0.0550497	0.0850527	0.97616	53.9397	-0.0628415	0.154002	0.980058	54.493
P33316	0.99971	0.98189	1.00063	0.987113	0.827746	0.52385	0.361755	0.242302	0.148632	0.300862	0.99971	0.991413	0.965791	0.975701	0.832468	0.577896	0.348464	0.251986	0.139226	0.212892	0.99971	1.01889	1.03723	0.987673	0.828325	0.591161	0.362603	0.25324	0.160135	0.275928	0.99971	1.07294	1.03951	1.03563	0.846467	0.611859	0.377778	0.243103	0.169317	0.208201	53.3973	-0.104517	0.225305	0.987197	53.8749	-0.0942005	0.171842	0.995692	53.897
P33527	0.99971	0.974787	1.1596	0.991096	0.930005	0.643317	0.492635	0.246203	0.230069		0.99971	0.749402	0.739824	0.739026	0.70608	0.585905	0.361209		0.0320533		0.99971	1.15195	0.88404	0.988866	0.962907	0.682208	0.33321	0.387408	0.0918157		0.99971	0.989695	1.01901	0.913139	0.753035	0.608973	0.418226	0.25906	0.147403	0.0884362	55.1502	-0.0928229	0.197492	0.963589	52.4785	-0.0421321	0	0.858758	54.8911
P33778											0.99971	0.617117	0.825817	0.672075	0.551723	0.474003	0.453553	0.142038																											51.119	-0.0349423	0	0.798271
P33981											0.99971	1.22587	0.423746	1.20774	0.430743				0.267125		0.99971	0.911789	0.982553		0.701732	1.86847		0.601148																	49.9032	-0.920744	0.267125	0.546244	59.1171
P33991	0.99971	1.10959	1.07143	0.968279	0.669303	0.283988	0.128775	0.060868	0.0447533	0.00630352	0.99971	1.00385	0.962097	0.871693	0.591368	0.259118	0.125973	0.0449993	0.0353834	0.00656098	0.99971	0.986619	0.927688	0.894837	0.604427	0.263968	0.122974	0.0549259	0.0476629	0.00945043	0.99971	0.932651	0.940122	0.875414	0.611454	0.284737	0.151123	0.0696017	0.0586385	0.0420986	51.3065	-0.14527	0.0378765	0.989555	50.7489	-0.116302	0.0163363	0.999431	50.8431
P33992	0.99971	1.08071	1.08603	1.0106	0.821623	0.439067	0.136687	0.0372244	0.0403786	0.012573	0.99971	0.986543	0.990558	0.938005	0.751473	0.4304	0.132171	0.0297916	0.0384235	0.00654743	0.99971	0.9662	0.955133	0.92732	0.746331	0.434391	0.128476	0.0430659	0.0319478	0.0108459	0.99971	0.968377	1.00303	0.952938	0.77549	0.439326	0.138266	0.0395328	0.0355011	0.00697014	52.5553	-0.151824	0.0207244	0.992192	52.2409	-0.124664	0.00224284	0.998768	52.2165
P33993	0.99971	1.12981	1.10026	0.959129	0.643705	0.242731	0.106386	0.0327395	0.037566	0.00147407	0.99971	0.988129	0.955173	0.823248	0.559657	0.218527	0.104744	0.0258306	0.0265147	0.0107804	0.99971	0.965609	0.903609	0.835968	0.557737	0.226761	0.105537	0.0377638	0.032344	0.00160042	0.99971	0.867407	0.927872	0.804004	0.550974	0.212533	0.101384	0.0323978	0.0296238	0.00297008	51.027	-0.156562	0.028424	0.985734	50.3279	-0.114939	0.00691776	0.999017	50.3417
P34896	0.99971	1.01654	1.04176	0.97663	0.929047	0.781998	0.669304	0.560467	0.335745	0.0553195	0.99971	1.00686	1.03641	0.986491	0.990807	0.859662	0.750496	0.645379	0.416134	0.0513718	0.99971	1.02304	1.02559	0.975112	0.930999	0.813355	0.656463	0.541799	0.318689	0.0501772	0.99971	0.986844	0.969278	0.944645	0.885648	0.777931	0.670763	0.541049	0.343108	0.0364985	59.0554	-0.0619519	0	0.978636	60.5126	-0.0703857	0	0.971227	58.9027
P34897	0.99971	0.929183	0.941757	0.939014	0.94667	0.907542	0.782069	0.636975	0.309972	0.0117883	0.99971	1.00568	1.00473	0.992627	1.01913	0.943072	0.859213	0.728833	0.379453	0.0053411	0.99971	1.0193	1.02803	1.02321	1.02783	0.950802	0.875157	0.712755	0.348099	0.0194099	0.99971	1.00242	0.939505	0.943371	0.959442	0.873053	0.771024	0.648228	0.335688	0.0259116	60.0819	-0.0866601	0	0.972164	61.1965	-0.103858	0	0.983916	61.0302
P34913	0.99971	1.00398	0.999047	0.975504	0.905245	0.777888	0.464602	0.237942	0.0755356	0.0766147	0.99971	0.989943	0.999187	0.985953	0.913211	0.783012	0.44864	0.245633	0.0606657	0.00965878	0.99971	1.00563	0.999911	0.95193	0.925183	0.776695	0.532827	0.258636	0.0691454	0.022321	0.99971	1.04269	0.984588	0.965798	0.929233	0.780973	0.530706	0.239468	0.0748225	0.0161084	55.6977	-0.101438	0.0416568	0.998597	55.7289	-0.101871	0	0.998576	56.1585
P34932	0.99971	0.946023	0.968102	0.957772	0.804295	0.239224	0.107067	0.0347077	0.034424	0.0104337	0.99971	0.966732	0.990792	0.986136	0.829156	0.255575	0.104514	0.0287723	0.0423919	0.00235093	0.99971	0.962552	1.00157	0.982435	0.83073	0.272017	0.106907	0.0325424	0.0352436	0.00127648	0.99971	1.02403	1.03101	1.01745	0.842549	0.261982	0.110495	0.0284317	0.0321856	0.00383848	51.5877	-0.202192	0.0353321	0.995997	51.7347	-0.210576	0.0340991	0.997791	51.8076
P34949	0.99971	0.960933	1.00064	0.881795	0.658007	0.451242	0.29568	0.10632	0.0808036	0.0401562	0.99971	0.992261	0.872472	0.911748	0.670914	0.4694	0.262642	0.100541	0.131044		0.99971	1.04297	1.02275	0.882689	0.716004	0.537481	0.344085	0.137465	0.0765099		0.99971	1.06844	1.08964	0.946683	0.710924	0.465116	0.306317	0.134906	0.141773		52.3642	-0.0802143	0.0174123	0.995627	52.3182	-0.0806218	0.0473135	0.986418	53.3082
P35080	0.99971	0.859009	0.839049	0.796688	0.617039	0.451409	0.185892	0.0889747	0.0489448		0.99971	0.976635	1.09125	0.918104	0.69578	0.44846	0.148925	0.0692698	0.0227647		0.99971	1.0228	0.998233	0.838713	0.68852	0.404871	0.151372	0.0159851	0.00471957		0.99971	0.889951	0.89277	0.751544	0.572762	0.355941	0.116129	0.0237471	0.0190836		51.265	-0.0692511	0	0.973535	52.1701	-0.110144	0	0.990144	51.7276
P35221																					0.99971	1.96813	1.21513	1.12734	1.07373	0.861434	0.829771	0.242554			0.99971	1.35731	0.989005	0.990181	1.09632	0.60895	0.195901	0.249731											57.6668
P35232	0.99971	0.936123	0.964523	0.971669	0.982202	0.819816	0.784341	0.640244	0.399483	0.517751	0.99971	0.982711	1.00321	0.98732	1.00925	0.950857	0.843856	0.746724	0.479866	0.548742	0.99971	0.97834	0.98899	0.961094	0.97809	0.911294	0.793951	0.672925	0.426889	0.535269	0.99971	0.999317	0.982837	0.968277	0.990801	0.921818	0.804897	0.689323	0.453968	0.546325	63.0247	-0.0479784	0.423937	0.937469		-0.0583797	0.490667	0.970749	64.0836
P35236	0.99971	0.971215	0.884203	0.759682	0.653789	0.445983	0.253073	0.150231	0.170623		0.99971	0.992563	0.829886	0.577151	0.473411	0.328765	0.251465	0.759213	0.231778		0.99971	1.00394	0.86095	0.68594	0.536563	0.362184	0.256197	0.168907	0.156331		0.99971	0.931393	0.816337	0.64358	0.581384	0.436018	0.26485	0.184704	0.18895		51.7473	-0.0635637	0.056207	0.990818	48.2111	-0.0955304	0.397314	0.746146	50.319
P35241	0.99971	1.01947	1.00699	0.928115	0.876141	0.775386	0.574177	0.371147	0.121777	0.0456235	0.99971	1.00347	1.03155	0.920175	0.873999	0.741554	0.61148	0.418375	0.126406	0.106917	0.99971	1.06603	0.98349	0.96307	0.853119	0.751665	0.640689	0.378787	0.0813546	0.0298211	0.99971	0.850368	0.762352	0.674695	0.628173	0.490815	0.412229	0.268148	0.106773		56.7874	-0.0759653	0	0.994898	57.1251	-0.0673586	0	0.989219	56.9417
P35244	0.99971	0.971726	1.00511	0.833214	0.72721	0.740574	0.661932	0.396501	0.137678	0.154433	0.99971	1.02863	1.00184	0.877109	0.731299	0.754325	0.665478	0.466865	0.148539	0.0375812	0.99971	0.992374	0.994686	0.854246	0.747897	0.761467	0.678079	0.412955	0.168009	0.0924321	0.99971	0.96369	0.939731	0.811905	0.697033	0.714978	0.613299	0.38834	0.109165	0.0595389	56.8362	-0.0519309	0	0.951872	57.1947	-0.0595292	0	0.951915	57.1852
[truncated: 3,086 more rows]
[truncated: 41 more columns]

## Sheet: volcano
Protein_ID	norm_rel_fc_126_DMSO_1	norm_rel_fc_127L_DMSO_1	norm_rel_fc_127H_DMSO_1	norm_rel_fc_128L_DMSO_1	norm_rel_fc_128H_DMSO_1	norm_rel_fc_129L_DMSO_1	norm_rel_fc_129H_DMSO_1	norm_rel_fc_130L_DMSO_1	norm_rel_fc_130H_DMSO_1	norm_rel_fc_131L_DMSO_1	norm_rel_fc_126_DMSO_2	norm_rel_fc_127L_DMSO_2	norm_rel_fc_127H_DMSO_2	norm_rel_fc_128L_DMSO_2	norm_rel_fc_128H_DMSO_2	norm_rel_fc_129L_DMSO_2	norm_rel_fc_129H_DMSO_2	norm_rel_fc_130L_DMSO_2	norm_rel_fc_130H_DMSO_2	norm_rel_fc_131L_DMSO_2	norm_rel_fc_126_MEKi_1	norm_rel_fc_127L_MEKi_1	norm_rel_fc_127H_MEKi_1	norm_rel_fc_128L_MEKi_1	norm_rel_fc_128H_MEKi_1	norm_rel_fc_129L_MEKi_1	norm_rel_fc_129H_MEKi_1	norm_rel_fc_130L_MEKi_1	norm_rel_fc_130H_MEKi_1	norm_rel_fc_131L_MEKi_1	norm_rel_fc_126_MEKi_2	norm_rel_fc_127L_MEKi_2	norm_rel_fc_127H_MEKi_2	norm_rel_fc_128L_MEKi_2	norm_rel_fc_128H_MEKi_2	norm_rel_fc_129L_MEKi_2	norm_rel_fc_129H_MEKi_2	norm_rel_fc_130L_MEKi_2	norm_rel_fc_130H_MEKi_2	norm_rel_fc_131L_MEKi_2	meltPoint_DMSO_1	slope_DMSO_1	plateau_DMSO_1	R_sq_DMSO_1	meltPoint_DMSO_2	slope_DMSO_2	plateau_DMSO_2	R_sq_DMSO_2	meltPoint_MEKi_1
[truncated: 4,177 more rows]
[truncated: 50 more columns]

[truncated: 2 more sheets: volcano (2), volc filtered]
