# Supplementary material for: Experimental strategies to improve drug-target identification in mass spectrometry-based thermal stability assays
Source: Commun Chem. 2023 Apr 6;6:64. doi: 10.1038/s42004-023-00861-1 (PMC10079678; doi:10.1038/s42004-023-00861-1)
Supplement: Supplementary file 6 — Supplementary Data file 4 [file 42004_2023_861_MOESM6_ESM.xlsx]

## Sheet: Results
Protein_ID	norm_rel_fc_126_DMSO_1	norm_rel_fc_127L_DMSO_1	norm_rel_fc_127H_DMSO_1	norm_rel_fc_128L_DMSO_1	norm_rel_fc_128H_DMSO_1	norm_rel_fc_129L_DMSO_1	norm_rel_fc_129H_DMSO_1	norm_rel_fc_130L_DMSO_1	norm_rel_fc_130H_DMSO_1	norm_rel_fc_131L_DMSO_1	norm_rel_fc_126_DMSO_2	norm_rel_fc_127L_DMSO_2	norm_rel_fc_127H_DMSO_2	norm_rel_fc_128L_DMSO_2	norm_rel_fc_128H_DMSO_2	norm_rel_fc_129L_DMSO_2	norm_rel_fc_129H_DMSO_2	norm_rel_fc_130L_DMSO_2	norm_rel_fc_130H_DMSO_2	norm_rel_fc_131L_DMSO_2	norm_rel_fc_126_MEKi_1	norm_rel_fc_127L_MEKi_1	norm_rel_fc_127H_MEKi_1	norm_rel_fc_128L_MEKi_1	norm_rel_fc_128H_MEKi_1	norm_rel_fc_129L_MEKi_1	norm_rel_fc_129H_MEKi_1	norm_rel_fc_130L_MEKi_1	norm_rel_fc_130H_MEKi_1	norm_rel_fc_131L_MEKi_1	norm_rel_fc_126_MEKi_2	norm_rel_fc_127L_MEKi_2	norm_rel_fc_127H_MEKi_2	norm_rel_fc_128L_MEKi_2	norm_rel_fc_128H_MEKi_2	norm_rel_fc_129L_MEKi_2	norm_rel_fc_129H_MEKi_2	norm_rel_fc_130L_MEKi_2	norm_rel_fc_130H_MEKi_2	norm_rel_fc_131L_MEKi_2	meltPoint_DMSO_1	slope_DMSO_1	plateau_DMSO_1	R_sq_DMSO_1	meltPoint_DMSO_2	slope_DMSO_2	plateau_DMSO_2	R_sq_DMSO_2	meltPoint_MEKi_1
A0A0B4J2D5	0.998992	0.919163	0.954588	0.93689	0.899027	0.77373	0.637828	0.546817	0.444576	0.955169	0.998992	0.984315	0.987959	0.984769	0.933334	0.815248	0.710594	0.656789	0.598852	2.29209	0.998992	0.998472	1.03613	1.01339	0.967463	0.896047	0.722823	0.633165	0.553402	0.95977	0.998992	0.985442	1.04735	0.997533	0.942874	0.834371	0.652968	0.539056	0.450194	0.920191		-0.0562585	0.644426	0.53955		0.445969	1.5	0.502663
A0A0B4J2E0											0.998992	1.01804	0.955556	0.925833	0.672639	0.454684	0.39051	0.247452	0.552179																										51.9722	-0.109135	0.393609	0.928709
A0A0J9YXQ4	0.998992	0.947644	0.917406	0.837801	0.764149	0.575667	0.414627	0.1726	0.0464588		0.998992	0.946599	0.946905	0.860311	0.715548	0.569258	0.428187	0.123112	0.00446784												0.998992	0.842788	0.919469	0.794006	0.694096	0.547333	0.372648	0.200035	0.0774285		53.7901	-0.0690207	0	0.983929	53.5332	-0.0736696	0	0.975986
A0A0U1RRE5	0.998992	0.957671	0.910023	0.915388	0.769425	0.591612	0.558046	0.449861	0.48038	1.09661	0.998992	0.85931	0.881523	0.867705	0.720141	0.662665	0.550086	0.491707	0.645176	1.54044	0.998992	0.928488	0.971724	0.916179	0.753819	0.680395	0.586079	0.51406	0.508728	0.919306	0.998992	0.834574	0.952869	0.909546	0.804448	0.647504	0.603447	0.495972	0.507423	1.07534		-0.0674191	0.635936	0.415003		-0.0269477	0.781345	0.0537294
A0A1B0GTU1																					0.998992	0.916644	0.805354	0.412865	0.216632	0.203953	0.170552	0.0911018																					46.365
A0AVT1	0.998992	0.995026	0.926899	0.803506	0.524283	0.409254	0.24447	0.164302	0.109516	0.0335346	0.998992	1.02819	0.988248	0.843406	0.568745	0.409892	0.272172	0.205045	0.132114		0.998992	1.01686	0.950195	0.828692	0.562387	0.369026	0.261174	0.181334	0.113822	0.0175053	0.998992	1.01414	0.970536	0.843912	0.591524	0.393103	0.279956	0.195164	0.116839		51.1851	-0.0701674	0.0361876	0.994847	51.3779	-0.0825354	0.142293	0.994048	51.3384
A0FGR8	0.998992	0.938836	0.850342	0.737084	0.561812	0.501642	0.302319	0.211855	0.140164	0.194329	0.998992	0.981151	0.903645	0.764637	0.594758	0.402625	0.276467	0.188869	0.103278	0.0197009	0.998992	1.03227	0.932925	0.817635	0.64975	0.462913	0.341323	0.249018	0.157302	0.174619	0.998992	0.910154	0.910359	0.81909	0.648709	0.450416	0.330175	0.222387	0.125733	0.136903	51.6156	-0.0525805	0.0906962	0.988909	51.5562	-0.0625311	0	0.99822	52.4177
A1L0T0	0.998992	1.04356	0.933537	0.75318	0.757026	0.612133	0.418388	0.31845	0.176646												0.998992	1.0938	0.812209	1.05002	1.09617	0.490992	0.735568	0.277099	0.19321		0.998992	0.977122	0.970711	0.832689	0.731006	0.695979	0.482798	0.298049	0.178796	0.432365	54.5775	-0.0503186	0	0.97798					56.668
A2RRP1																					0.998992	1.3566	1.05485	0.994402	0.982776	0.699896	0.524849	0.310755	0.0777384																				56.168
A3KN83											0.998992	1.27746	1.37284	1.25997	1.06052	0.701552	0.751612	0.332927	0.1349																										57.5915	-0.0988931	0.00479501	0.774448
A4D161
A4D1Z8	0.998992	0.917823	0.868096	0.845445	0.77898	0.680571	0.618972	0.575649	0.440342	1.04773											0.998992	0.949816	0.990033	1.09124	0.893343	0.819369	0.730846	0.677539	0.558155	1.11687												-0.0295856	0.671441	0.368275
A4QPH2																					0.998992	0.95656	1.02413	0.864013	0.888438	0.825847	0.537244	0.340032																					56.7702
A5PLL7																															0.998992	1.0447	0.891839	0.947491	0.718941	0.690187	0.566845	0.429965	0.185472	0.502425
A5PLN9	0.998992	0.967817	1.03221	0.940437	0.679383	0.484259	0.21629	0.0988243	0.0629163																																52.4416	-0.0969679	0.0261991	0.993631
A5YKK6											0.998992	0.948399	0.859008	0.877874	0.763446	0.52511	0.364351	0.233016	0.154414	0.319096	0.998992	0.998131	0.942647	0.916759	0.666184	0.510985	0.430853	0.273844	0.177256																53.29	-0.0694219	0.19891	0.962255	53.6228
A6NDG6	0.998992	0.923389	0.977912	0.911336	0.787082	0.687859	0.498111	0.350834	0.208961	0.0836821	0.998992	1.0655	0.991031	0.983697	0.928957	0.813258	0.69358	0.622953	0.388573	0.341328	0.998992	1.05132	1.00741	1.00914	0.838599	0.709346	0.571018	0.482837	0.253392	0.127349	0.998992	1.21345	1.05955	1.04841	0.965283	0.795144	0.705717	0.534574	0.303553	0.206718	55.9511	-0.0564778	0	0.993403	60.8135	-0.0460422	0.209948	0.984643	57.6098
A6NDU8																					0.998992	0.767767	0.85813	0.84904	0.76335	0.641102	0.337014	0.289337	0.173188		0.998992	0.858706	0.992557	0.873721	0.565911	0.40519	0.336059	0.263689	0.199133										54.1906
A6NF36																															0.998992	1.16765	0.915339	1.04477	1.27728	0.895978	0.353486
A6NHR9											0.998992	0.902059	0.82296	0.69465	0.655751	0.525373	0.444257	0.335943	0.134032																										53.1892	-0.0401738	0	0.975781
A6NHY2											0.998992	1.0104	1.04159	0.982176	0.840957	0.684795	0.536967	0.363657	0.0814921																										56.1232	-0.071961	0	0.984896
A6NKP2																															0.998992	1.04729	0.883027	1.032	0.951058	0.275742	0.393879	0.489392	0.110002
A6NM62	0.998992	0.888118	1.02609	0.813051	0.819187	0.497278	0.265251	0.110539	0.0294137												0.998992	1.01347	0.919615	0.884808	0.872124	0.566516	0.252803	0.0993577	0.0601837		0.998992	0.810339	0.994574	0.939224	0.847008	0.544771	0.290723	0.142219	0.176164		53.0143	-0.0910446	0	0.975662					53.5287
A6NMY6																					0.998992	0.940339	0.917995	0.832445	0.752925	0.582113	0.308391	0.201313	0.121528	0.0594647	0.998992	0.948705	0.909387	0.826234	0.754572	0.572857	0.312511	0.240266	0.145062	0.0641496									53.504
A8CG34											0.998992	2.59224	1.05722	0.984364	1.09002			0.412542			0.998992	1.87302	1.25206	1.8953	0.498991	0.416629	0.60101	0.54081	0.213063																				49.9961
A8MSI8											0.998992	0.92319	1.0021	1.00432	0.805544	0.559004	0.457322	0.465897	0.451111																										54.1886	-0.104989	0.454631	0.986372
A8MT69	0.998992	1.65794	0.994036	1.14446	1.00769	0.742176	0.655007	0.396445	0.244181	0.537481	0.998992	1.37569	1.00065	1.1464	0.997339	0.827184	0.628305	0.474003	0.251853	0.291139	0.998992	1.17814	1.18427	0.984628	0.998909	0.86482	0.657814	0.481359	0.165705	0.141484	0.998992	1.16118	1.0152	1.04128	0.880815	0.734385	0.632142	0.469899	0.175849	0.148989	57.2553	-0.0864803	0.38532	0.66134	57.8321	-0.0821914	0.254526	0.864277	58.1955
A8MVM7	0.998992	1.10437	1.04883	0.938872	0.673743	0.277685	0.11895	0.0548982	0.00335177																																51.281	-0.141554	0.0250702	0.990938
A8MWX3	0.998992	0.981183	0.914705	0.800939	0.563459	0.398616	0.333489	0.223057	0.304543		0.998992	0.974783	0.985078	0.833488	0.559375	0.400864	0.379307	0.297545	0.170214		0.998992	1.05771	1.00538	0.867429	0.555394	0.428788	0.324386	0.262879	0.239696		0.998992	1.07896	1.07624	0.941915	0.683607	0.432009	0.397828	0.241506	0.160634		51.0124	-0.0758412	0.254494	0.992461	51.4701	-0.0749046	0.225834	0.982693	51.1654
A8MZ59	0.998992	0.889108	0.784337	0.674673	0.587142	0.715302	0.463819	0.379655	0.349027	1.0094																																-0.0466222	0.575214	0.404944
A8MZA4	0.998992	0.998278	0.913353	0.739937	0.442955	0.261804	0.226942	0.174221	0.233683	0.329718																															49.1722	-0.111408	0.233265	0.985185
B0I1T2	0.998992	1.24192	1.1367	0.967083	0.632673	0.407034	0.300121	0.217466	0.127639	0.1361	0.998992	0.991731	0.916364	0.742897	0.512574	0.338082	0.244387	0.175338	0.0953251	0.0946353	0.998992	0.940342	0.873787	0.77221	0.533146	0.378829	0.282548	0.209171	0.121598	0.136505	0.998992	0.854617	0.912717	0.777992	0.544995	0.36546	0.260251	0.200478	0.115831	0.0825211	51.8572	-0.106391	0.164154	0.94443	50.4258	-0.074003	0.085481	0.998048	50.8968
B7ZAP0	0.998992	1.07109	1.07019	1.07455	1.06302	0.523913	0.660816	0.537034	0.5907		0.998992	1.00104	1.0241	1.07489	1.02576	0.658688	0.529552	0.455607	0.586038		0.998992	0.890245	0.792108	0.849061	0.833967	0.568958	0.475197	0.390398	0.439522	0.154	0.998992	0.944209	0.992334	1.07332	1.00718	0.666614	0.545077	0.496079	0.577066			-0.512321	0.578056	0.940259		-0.563765	0.523732	0.969875	56.4151
C9JLW8	0.998992	1.02946	0.884114	0.860475	0.727223	0.612423	0.540494	0.4773	0.421065	1.13039	0.998992	1.03863	0.994788	0.932893	0.818653	0.708958	0.628536	0.499868	0.359147	1.45972	0.998992	1.08488	1.0177	0.973342	0.767155	0.623118	0.528033	0.446349	0.418624	0.906397	0.998992	1.03389	0.985777	1.01225	0.810695	0.649534	0.587295	0.493549	0.421227	0.992371		-0.0514761	0.637283	0.397003		-0.0563108	0.732207	0.172653
D6RIA3	0.998992	0.907158	0.892355	0.919231	0.858496	0.742919	0.519338	0.425886	0.486807	0.391605																															58.119	-0.0486072	0.380809	0.943642
L0R6Q1	0.998992	0.887145	0.877536	0.840002	0.848192	0.699647	0.608141	0.542182	0.52875	1.11144	0.998992	0.980752	1.00658	0.94391	0.938585	0.817135	0.760838	0.701546	0.689278	2.71452	0.998992	1.03008	1.05602	0.988812	0.956687	0.767832	0.637161	0.579515	0.506064	0.877231	0.998992	1.00499	1.00616	0.992899	0.97938	0.828203	0.67689	0.599822	0.6031	1.09098		-0.0246087	0.705959	0.2627		0.148402	1.5	0.413214
O00115	0.998992	1.07048	0.975289	0.913702	0.705981	0.586958	0.486434	0.418027	0.337092	0.951232											0.998992	1.03317	1.05369	0.994046	0.773191	0.568487	0.502239	0.437986	0.33026	0.827702	0.998992	1.00753	0.889908	0.930577	0.792447	0.560658	0.519415	0.452411	0.339968	0.986224		-0.0836843	0.550214	0.645675
O00116	0.998992	1.0411	1.03142	1.0023	0.859464	0.592786	0.371065	0.207108	0.102146		0.998992	0.998788	0.936101	0.903985	0.816578	0.519471	0.313159	0.18766	0.106096		0.998992	0.993126	0.968279	0.919719	0.817085	0.541966	0.329387	0.208613	0.109703		0.998992	1.06848	0.995808	0.909836	0.791411	0.570475	0.356797	0.248248	0.137975	0.104824	54.2484	-0.0958736	0.0826485	0.994869	53.4501	-0.0850924	0.0617721	0.995808	53.682
O00139	0.998992	1.13098	1.05725	0.918662	0.601934	0.269705	0.214884	0.14573	0.0520513		0.998992	1.0067	0.95057	0.83291	0.587726	0.343998	0.266264	0.203206	0.248269	0.171246	0.998992	0.842208	0.732963	0.780813	0.562893	0.358676	0.269436	0.140184	0.128467		0.998992	0.867957	0.871642	0.740322	0.468125	0.244257	0.180432	0.118346	0.0316724		50.8636	-0.132215	0.113662	0.980002	50.8938	-0.0928253	0.198233	0.996725	50.5252
O00148	0.998992	0.890185	0.702954	0.494432	0.326041	0.235961	0.156967	0.157487	0.148333		0.998992	0.947545	0.789454	0.486542	0.297427	0.212206	0.146923	0.114599	0.114412		0.998992	0.971083	0.857623	0.610963	0.38589	0.266786	0.190561	0.142161	0.0859329	0.00880821	0.998992	1.00385	0.7693	0.550754	0.336917	0.236147	0.171809	0.138587	0.123591		46.8793	-0.075428	0.128763	0.998792	47.0838	-0.0945269	0.11571	0.998543	48.7854
O00151	0.998992	0.993635	0.97681	0.967282	0.847726	0.583918	0.504014	0.415073	0.297251	0.712387	0.998992	0.970199	0.97185	0.891898	0.785326	0.652252	0.486992	0.39705	0.280049	1.13879	0.998992	0.918232	0.958364	0.907264	0.813689	0.667032	0.484705	0.384582	0.280574	0.533045	0.998992	0.982792	1.01134	0.999807	0.825438	0.671546	0.500886	0.408791	0.320269	0.770216	55.5674	-0.09888	0.4772	0.853016		-0.0650154	0.581241	0.402057	55.7914
O00154	0.998992	0.930361	0.958917	0.940264	0.944919	0.854834	0.806777	0.740649	0.596221	0.250666	0.998992	0.969275	1.00296	0.992996	0.990028	0.934826	0.866833	0.828947	0.71158	0.326853	0.998992	0.971921	0.996763	0.975783	0.9932	0.915915	0.833779	0.799883	0.655521	0.279784	0.998992	1.02355	1.01044	0.997931	0.995177	0.91452	0.810918	0.780803	0.626622	0.240722	63.2656	-0.0485985	0	0.94135	65.0265	-0.0629848	0	0.957024	64.1835
O00161	0.998992	1.033	0.963005	0.892019	0.815512	0.704095	0.511928	0.427891	0.339232	0.688281	0.998992	1.00572	0.926959	0.901416	0.754319	0.612856	0.445202	0.39976	0.287779	1.34528	0.998992	0.997716	0.976271	0.919624	0.81847	0.604284	0.502289	0.385696	0.323151	0.441923	0.998992	1.01661	1.04827	0.964744	0.861107	0.674948	0.518807	0.432441	0.332987	0.638533	59.3198	-0.0583664	0.477029	0.855304		-0.0695235	0.6182	0.262921	55.3187
O00165																					0.998992	1.04359	0.933499	0.828493	0.736047	0.422275	0.277765	0.252865	0.189293	0.240426																			52.1848
O00170	0.998992	0.949056	0.904574	0.74494	0.50372	0.34198	0.221238	0.145464	0.0741757	0.00975751	0.998992	0.98545	0.93125	0.730009	0.450977	0.312013	0.199796	0.136136	0.0595411	0.0087389	0.998992	0.96724	0.932968	0.797117	0.527476	0.372928	0.243456	0.168119	0.0868567	0.0127144	0.998992	0.913203	0.899792	0.740913	0.518079	0.360399	0.240333	0.159808	0.0788782		50.4981	-0.0687034	0.00253958	0.997694	49.9927	-0.0783567	0.0297892	0.994803	51.0594
O00178	0.998992	0.921149	0.882837	0.773506	0.586494	0.420312	0.290534	0.191479	0.25422	0.0906271	0.998992	0.92644	0.819392	0.771984	0.686796	0.560935	0.404472	0.327311	0.118352	0.27882	0.998992	1.01294	0.862891	0.909856	0.807426	0.600295	0.494633	0.324815	0.152342	0.297783	0.998992	0.85707	0.864063	0.831513	0.63211	0.46505	0.286858	0.194292	0.197349	0.0843198	51.4938	-0.0582492	0.0997981	0.987328	53.6579	-0.0424051	0.0695842	0.963152	55.0712
O00182	0.998992	1.05085	0.963687	0.93814	0.747485	0.490595	0.420105	0.386442	0.195464	0.212055	0.998992	0.993624	0.998163	0.867703	0.71347	0.509361	0.396214	0.293279	0.159936		0.998992	1.02473	1.021	0.900044	0.737374	0.483527	0.358218	0.248648	0.15135		0.998992	1.049	0.957687	0.912043	0.734889	0.509788	0.405587	0.269413	0.166926	0.0345485	53.8852	-0.0662388	0.20775	0.981128	53.607	-0.0628744	0.112341	0.994414	53.1454
O00186	0.998992	0.926663	0.833609	0.851117	0.752001	0.346833	0.214601	0.306495	0.296369	0.669334																					0.998992	1.88992	1.65956	1.88042	1.48895	0.798599	0.638618	0.44919	0.071637	1.06872	51.3433	-0.198753	0.362772	0.776337
O00193	0.998992	0.938939	0.888023	0.881719	0.877669	0.853271	0.780493	0.779669	0.730274	1.772	0.998992	0.928403	0.935005	0.960162	0.921182	0.981053	0.860838	0.872653	0.834707	3.17413	0.998992	1.04743	1.1155	1.07598	1.01173	0.973774	0.934776	0.910197	0.828318	1.74812	0.998992	0.965941	0.989664	0.99754	0.963143	0.886681	0.81561	0.777949	0.71109	1.59888		0.151573	1.5	0.556774		0.163432	1.5	0.3539
O00204																					0.998992	0.991672	0.949552	0.950554	0.806403	0.692108	0.468397	0.388986	0.195519																				56.1033
O00217	0.998992	1.02467	1.04952	0.979358	0.820929	0.494661	0.293966	0.177462	0.112012		0.998992	0.982911	0.974148	0.912085	0.766438	0.507518	0.310938	0.211938	0.201079		0.998992	0.93532	0.91823	0.860077	0.741275	0.461072	0.277281	0.169121	0.102951		0.998992	0.981469	1.02253	0.965661	0.789779	0.490892	0.261949	0.176111	0.0908593		53.1489	-0.109466	0.119212	0.995528	53.0464	-0.0875215	0.16735	0.998838	52.6857
O00231	0.998992	0.957127	0.916417	0.807528	0.63809	0.510372	0.347957	0.139765	0.0848423	0.0589592	0.998992	1.00364	0.96938	0.845459	0.652489	0.534923	0.374382	0.152286	0.10974	0.0830577	0.998992	0.987225	0.949861	0.843756	0.648034	0.531216	0.361754	0.150293	0.0774202	0.0108375	0.998992	0.969739	0.922209	0.809748	0.633733	0.511201	0.356445	0.14581	0.085051	0.018039	52.5297	-0.0629014	0	0.994084	53.0774	-0.0650479	0.0116842	0.992668	52.8955
O00232	0.998992	0.971434	0.952582	0.841968	0.663443	0.509271	0.373646	0.16931	0.0893916	0.100118	0.998992	0.964103	0.951692	0.830358	0.650808	0.533226	0.380813	0.178699	0.0809572	0.076765	0.998992	0.970876	0.966572	0.840469	0.673435	0.557797	0.395167	0.179032	0.0814832	0.0454084	0.998992	0.984479	0.965467	0.844838	0.674244	0.545797	0.39094	0.190693	0.0971776	0.119022	52.9761	-0.0638501	0.0141261	0.994937	53.0571	-0.0621353	0	0.993987	53.3621
O00233	0.998992	0.970435	0.914344	0.844971	0.717771	0.567065	0.510917	0.405743	0.345278	0.706083	0.998992	0.982682	0.988117	0.897029	0.767721	0.654242	0.553187	0.462494	0.377668	1.27701	0.998992	0.965313	0.965458	0.888517	0.729512	0.573469	0.471233	0.373886	0.300687	0.516887	0.998992	1.03245	1.01741	0.922741	0.777871	0.595023	0.486312	0.365832	0.290694	0.524644	58.2664	-0.055268	0.481677	0.836939		-0.0630548	0.66562	0.287969	54.4912
O00244	0.998992	0.794886	0.819056	0.764979	0.779434	0.77434	0.576289	0.542263	0.528333	1.06572	0.998992	0.984558	0.998698	0.908458	0.872988	0.804058	0.626222	0.565297	0.581566	2.20904	0.998992	1.04833	1.03793	0.990072	0.918431	0.836504	0.647926	0.663653	0.612564	1.14855	0.998992	1.01877	0.945139	0.971761	0.91547	0.753559	0.615067	0.610831	0.571695	1.1237		-0.0274065	0.707224	0.240531		0.100922	1.5	0.366961
O00264	0.998992	0.966697	0.864201	0.808358	0.664932	0.553661	0.368191	0.29064	0.286574	0.571617	0.998992	1.02742	0.97325	0.881543	0.719451	0.566725	0.38456	0.335312	0.325715	1.03538	0.998992	1.03411	1.20293	0.961287	0.822514	0.587499	0.447106	0.362689	0.294249	0.454876	0.998992	0.916237	0.937174	0.898702	0.736388	0.518517	0.411645	0.352586	0.287939	0.522289	53.0953	-0.0572273	0.366386	0.889358		-0.0816863	0.523979	0.548783	54.2116
O00267	0.998992	0.922745	0.941105	0.785552	0.447724	0.201086	0.132755	0.0815127	0.0269218		0.998992	0.963901	0.841339	0.728576	0.661242	0.473769	0.359249	0.293479	0.25968		0.998992	0.963215	0.944605	0.79262	0.482415	0.210596	0.133328	0.0892247	0.0157614		0.998992	0.972704	0.976892	0.802883	0.42754	0.125239	0.0759029	0.0560377	0.0103681		49.5936	-0.108723	0.0429573	0.995063	52.5254	-0.0472699	0.155326	0.992291	49.8356
O00273	0.998992	0.964155	0.945305	0.903526	0.756614	0.596342	0.425222	0.30101	0.257478	0.382894	0.998992	0.993187	0.988833	0.890363	0.754442	0.595684	0.431601	0.339661	0.472065	1.35896	0.998992	0.98038	0.911002	0.863509	0.689291	0.490223	0.318412	0.239296	0.255932	0.167477	0.998992	1.0467	0.967618	0.914879	0.765527	0.623516	0.445542	0.29131	0.271124	0.205697	54.1877	-0.0669575	0.290754	0.980174		-0.0728738	0.642934	0.263183	52.7118
O00299	0.998992	0.921356	0.910045	0.833333	0.672359	0.327891	0.139194	0.0938919	0.0681984	0.0848425	0.998992	0.996967	0.967144	0.885888	0.71946	0.369463	0.156235	0.0961911	0.0470343	0.0589706	0.998992	0.983031	0.971229	0.866314	0.710684	0.398806	0.162673	0.101247	0.0713344	0.0513792	0.998992	1.02948	0.971855	0.891943	0.717822	0.384144	0.162427	0.103341	0.0735946	0.0571927	51.2079	-0.0990444	0.0495828	0.989777	51.7903	-0.11168	0.0432706	0.99859	51.8649
O00303	0.998992	0.960847	0.92857	0.632636	0.304252	0.200696	0.133961	0.0963119	0.0498574	0.00565559	0.998992	0.963247	0.927518	0.616341	0.30128	0.197047	0.143768	0.0976259	0.0619875	0.0175466	0.998992	0.934483	0.885701	0.652416	0.363822	0.259744	0.181041	0.122814	0.0602081		0.998992	0.92471	0.89993	0.63819	0.357198	0.237898	0.163516	0.114399	0.0477138	0.00170492	48.3141	-0.107718	0.0567898	0.99376	48.1932	-0.10962	0.0684568	0.994059	48.7431
O00330											0.998992	0.940995	0.938443	0.810007	0.662719	0.531868	0.415881	0.312533	0.17628		0.998992	1.03229	0.981705	0.879761	0.718553	0.547686	0.39083	0.268091	0.159976																53.8457	-0.0482519	0.00174495	0.996248	53.8074
O00399	0.998992	1.11791	1.07139	0.94857	0.718923	0.556311	0.468626	0.30048	0.16942		0.998992	0.963308	1.04766	1.02844	0.832148	0.764611	0.550618	0.382899	0.242292	0.33393																					54.377	-0.0670458	0.137779	0.96297	56.5699	-0.0711854	0.264206	0.977031
O00410	0.998992	0.960814	0.971498	0.956326	0.886103	0.713749	0.463692	0.194691	0.0556402	0.0510832	0.998992	0.991504	0.990822	0.970531	0.920202	0.754104	0.477618	0.189335	0.0412661	0.0355341	0.998992	0.974891	0.988019	0.956841	0.911156	0.740494	0.459175	0.195225	0.0680668	0.0513273	0.998992	0.992083	0.979703	0.957926	0.871695	0.721009	0.457788	0.195345	0.0632215	0.0440719	55.3307	-0.0937694	0	0.996718	55.5895	-0.106364	0	0.998795	55.4436
O00422	0.998992	1.03298	0.880845	0.736219	0.554648	0.360251	0.272395	0.219055	0.0270642		0.998992	0.986718	0.846163	0.692108	0.527879	0.356752	0.268478	0.214269	0.0338379		0.998992	1.05327	0.888807	0.726112	0.491182	0.338887	0.277241	0.221994	0.0361122	0.00301141	0.998992	1.00831	0.897052	0.72056	0.534166	0.34876	0.268043	0.207349	0.0180157	0.00531237	51.0647	-0.0633284	0	0.986169	50.6059	-0.0591435	0	0.99008	50.6862
O00425	0.998992	1.07105	1.0209	0.844033	0.615258	0.473518	0.305624	0.209755	0.0542441		0.998992	1.04711	0.980128	0.80974	0.660636	0.574644	0.461046	0.330525	0.0140406		0.998992	0.982349	0.943176	0.824532	0.669978	0.524544	0.419244	0.296784	0.0770783		0.998992	0.88426	0.871587	0.676601	0.570526	0.412565	0.376044	0.212871	0.0486703		52.4567	-0.0718565	0.0251978	0.982949	54.0176	-0.0574583	0	0.957647	53.5974
O00429	0.998992	1.03187	1.00217	0.975615	0.850629	0.548194	0.320262	0.222543	0.156456	0.165788	0.998992	1.0514	0.959136	0.967663	0.798778	0.471335	0.291038	0.213014	0.150887	0.0165292	0.998992	0.922119	1.0144	0.932309	0.814129	0.517788	0.311831	0.250308	0.208952	0.239171	0.998992	1.04147	0.981889	0.960929	0.852083	0.473575	0.276206	0.227349	0.122034	0.0819586	53.588	-0.105558	0.160673	0.998655	53.1723	-0.092165	0.0765316	0.988969	53.1747
O00442	0.998992	0.987267	0.866377	0.846234	0.683135	0.551035	0.350324	0.231666	0.108467	0.0845269	0.998992	1.08705	0.874542	0.767701	0.691576	0.563586	0.448709	0.237641	0.546103		0.998992	0.951968	0.786859	0.709144	0.734792	0.428243	0.325932	0.233832	0.243901	0.248191	0.998992	0.963416	0.951958	0.929025	0.62967	0.466502	0.402853	0.301463	0.200716	0.374004	53.2897	-0.0581422	0	0.994668	53.8767	-0.0534899	0.387876	0.875886	52.0936
O00462
O00471																					0.998992	1.14256	0.974021	1.01154	0.930094	0.606366	0.474213	0.370201	0.292366																				54.8045
O00479	0.998992	0.959881	0.881719	0.907528	0.780261	0.606105	0.510081	0.385812	0.0454677	0.0589865	0.998992	0.938944	0.922846	0.84459	0.794494	0.637629	0.488959	0.411563	0.00620802		0.998992	1.10258	1.01837	0.97669	0.788716	0.747292	0.55266	0.431709	0.018569		0.998992	0.942617	0.96247	0.916096	0.860082	0.70382	0.525778	0.415365	0.00297203		55.2117	-0.0600604	0	0.969884	55.2657	-0.0592279	0	0.943545	56.4741
O00483	0.998992	1.14472	1.0181	0.900624	0.825744	0.704793	0.515556	0.375315	0.272443	0.766034																					0.998992	0.862434	0.847099	0.839592	0.729735	0.585843	0.427716	0.310162	0.23017	0.501684	57.8365	-0.067815	0.470833	0.771527
O00487	0.998992	1.02002	0.984849	0.868258	0.700504	0.482152	0.415787	0.162244	0.0366248	0.0135174	0.998992	0.967293	0.924629	0.837252	0.655757	0.562212	0.387437	0.161801	0.0552014	0.0766184	0.998992	0.930626	0.924974	0.801348	0.652656	0.566769	0.387879	0.181929	0.0733432	0.0610919	0.998992	0.981341	0.967873	0.86365	0.704057	0.60767	0.418487	0.18005	0.0544609	0.0115146	53.1919	-0.0720936	0	0.988673	53.1444	-0.0636446	0	0.989181	53.0768
O00505	0.998992	1.08824	1.01335	0.907681	0.671311	0.480325	0.27223	0.196043	0.079985		0.998992	1.0782	0.991446	0.890186	0.708159	0.474034	0.292064	0.219278	0.0108847		0.998992	0.870917	0.907069	0.833711	0.696111	0.457643	0.239648	0.140959	0.070009	0.0945565	0.998992	1.01717	1.03567	0.949166	0.752549	0.469744	0.230069	0.155234	0.0800685		52.5744	-0.0838105	0.0703114	0.988243	52.9099	-0.0782835	0	0.986969	52.1778
O00507																															0.998992	0.9099	0.944702	0.806052	0.693268	0.574489	0.281126	0.34395	0.0489549	0.361766
O00541											0.998992	0.814524	0.957973	0.793364	0.690092	0.486141	0.39863	0.28891	0.268336		0.998992	0.970129	0.832287	0.630344	0.539363	0.401531	0.289846	0.213885	0.0780538		0.998992	0.884664	0.762847	0.623261	0.513695	0.403649	0.299798	0.189501	0.113721						53.3657	-0.0477088	0.137195	0.956109	50.6598
O00560	0.998992	1.05672	1.06718	0.848268	0.78621	0.415215	0.27025	0.178522	0.229872												0.998992	0.961125	0.884178	0.760616	0.714938	0.540162	0.425391	0.273654	0.197588	0.371101											52.287	-0.10879	0.190197	0.979887					53.4572
O00566																					0.998992	1.61279	1.19899	1.4198	0.911316	0.912119	0.601345	0.387105	0.312245																				57.0555
O00567	0.998992	1.07609	1.0349	0.918109	0.720754	0.494414	0.390401	0.258458	0.117974	0.0174214	0.998992	1.0564	1.0035	0.909555	0.721504	0.53274	0.356736	0.254129	0.16086	0.0417179	0.998992	0.973109	0.961232	0.834551	0.689188	0.509967	0.366152	0.251975	0.127052	0.0206997	0.998992	1.03228	1.03059	0.924904	0.730927	0.536337	0.404867	0.273423	0.130737	0.00278624	53.7667	-0.0687451	0.00176226	0.984615	53.7069	-0.0688065	0.0409258	0.991828	53.3183
O00571	0.998992	1.21212	0.96047	0.738026	0.569998	0.463166	0.334188	0.236963	0.134908	0.0503471	0.998992	1.01579	0.859624	0.675301	0.521356	0.402299	0.321473	0.246301	0.131804	0.0472988	0.998992	1.03507	0.795634	0.647626	0.505495	0.377814	0.285814	0.198451	0.121755	0.0345617	0.998992	0.990806	0.858292	0.682191	0.525676	0.404433	0.314237	0.220184	0.121689	0.0314815	52.0457	-0.0635364	0.0586379	0.949171	51.0897	-0.0535154	0.0206456	0.986439	50.3987
O00584	0.998992	0.929392	0.78627	0.6955	0.717431	0.507661	0.389923	0.364395	0.305088	0.428394											0.998992	1.02619	0.950122	1.06532	0.88181	0.661164	0.575483	0.48455	0.368103	0.494381											53.414	-0.0400577	0.306506	0.943865					57.1333
O00629	0.998992	1.07222	1.00258	0.983597	0.906997	0.612057	0.39234	0.205432	0.0888296	0.0554623	0.998992	1.05398	1.05005	1.00725	0.886317	0.64304	0.413037	0.295829	0.125756	0.235273	0.998992	1.19309	1.128	1.10249	1.00401	0.685704	0.388517	0.215585	0.102305	0.0854553	0.998992	1.00823	0.921273	0.909724	0.793488	0.590524	0.372357	0.217994	0.0992281	0.0516393	54.5965	-0.0960201	0.047492	0.994298	54.7433	-0.0941921	0.18237	0.986891	54.9083
O00743	0.998992	1.12974	1.14515	1.08681	0.95443	0.485873	0.639632	0.57179	0.26913	0.186234	0.998992	0.964197	0.90887	0.919798	0.808515	0.646906	0.55947	0.518356	0.207668		0.998992	0.923551	0.887165	0.870114	0.806582	0.620107	0.515326	0.460183	0.254508	0.183865	0.998992	1.05471	1.08354	1.05183	0.942268	0.757561	0.640301	0.569829	0.251279	0.0527385	57.7983	-0.0543297	0.124195	0.86387	57.2029	-0.0449806	0	0.965332	56.5772
O00754																					0.998992	0.753719	0.902741	0.753379	0.762931	0.463989	0.439454	0.485324	0.346291	0.841149
O00762																					0.998992	1.01877	0.923976	0.712983	0.477239	0.373913	0.271866	0.188044	0.0473941																				50.5089
O00764	0.998992	1.25128	1.20891	1.21698	1.0972	0.724164	0.648007	0.365154	0.144646		0.998992	0.944002	0.963844	0.945375	0.844554	0.682813	0.526249	0.341346	0.190669		0.998992	1.00135	0.947941	0.952081	0.899689	0.758542	0.550545	0.340428	0.144685		0.998992	1.02253	1.04083	1.09222	0.976789	0.869216	0.663562	0.373924	0.160454		57.2211	-0.0955841	0.0694896	0.850419	56.2274	-0.0607116	0	0.99574	56.6093
O00767	0.998992	1.07575	0.971324	0.902273	0.646252	0.5527	0.449721	0.353947	0.143534	0.291041	0.998992	1.05498	0.94407	0.800049	0.650284	0.508896	0.4046	0.31033	0.169387		0.998992	1.04177	0.909343	0.805324	0.647154	0.50811	0.408904	0.317251	0.161849	0.0936092	0.998992	0.925235	0.865137	0.779049	0.619532	0.505672	0.377464	0.282287	0.129567		53.824	-0.0597846	0.210567	0.965002	53.3065	-0.0545744	0.105853	0.986169	53.5775
O14497	0.998992	1.32812	1.059	1.01969	0.754957	0.604669	0.420094	0.301043	0.23554		0.998992	1.2117	0.951703	0.904368	0.67154	0.602172	0.426218	0.309767	0.217684		0.998992	1.0245	1.00861	0.940332	0.690642	0.471594	0.363782	0.330258	0.204428		0.998992	1.18151	1.02021	0.919886	0.689664	0.529653	0.442201	0.311605	0.184179	0.240516	54.2511	-0.0810171	0.231729	0.893619	54.1757	-0.0609898	0.169843	0.938268	52.7072
O14519	0.998992	1.18641	1.03294	1.02809	0.921615	0.726022	0.709348	0.510064	0.310854	0.244898																					0.998992	0.970491	0.953	0.855104	0.641974	0.344492	0.240185	0.202147	0.0969867	0.0124577	58.9478	-0.055884	0.142808	0.945603
O14530											0.998992	1.01398	0.899091	0.867164	0.703772	0.58078	0.29997	0.24288	0.16049		0.998992	0.968456	0.941552	0.822582	0.610064	0.377191	0.268887	0.186139	0.268683	0.283226															53.4102	-0.0635092	0.0560501	0.988988	51.0437
O14559																															0.998992	1.01809	0.965866	0.922914	1.02562	0.862189	0.551044	0.444862	0.259886
O14561	0.998992	0.873733	0.774631	0.75629	0.667892	0.77825	0.354969	0.244015	0.202128	0.207536	0.998992	1.08599	1.07252	0.969164	0.856577	0.631596	0.503034	0.349868	0.246718		0.998992	1.11474	1.13549	1.05292	0.867533	0.681576	0.493096	0.343519	0.241337	0.276625	0.998992	0.957309	0.852734	0.850007	0.708221	0.555137	0.35762	0.254263	0.203528	0.293647	54.133	-0.0396784	0	0.896125	55.5034	-0.0709659	0.21886	0.97876	55.5207
O14562	0.998992	0.889883	0.945122	0.849972	0.578112	0.294197	0.208868	0.193636	0.0719027		0.998992	1.01658	1.03082	0.911	0.87638	0.350513	0.247876	0.181356	0.00451186		0.998992	0.955458	0.876165	0.812091	0.565192	0.293966	0.148957	0.128011	0.0335587		0.998992	1.05154	1.03461	0.973563	0.75767	0.365799	0.256831	0.211875	0.0686933	0.122228	50.7888	-0.0936256	0.101251	0.984532	52.357	-0.148563	0.102687	0.976943	50.5736
O14579	0.998992	1.2247	1.13834	1.01531	0.799877	0.572634	0.297934	0.168299	0.10161	0.0583245	0.998992	1.1201	0.932705	0.879173	0.704275	0.447447	0.271512	0.175169	0.131308		0.998992	1.01077	0.894538	0.792417	0.610559	0.409644	0.247586	0.156939	0.0860307		0.998992	0.954946	0.947409	0.847182	0.704524	0.440355	0.273172	0.197545	0.126785		53.6538	-0.104668	0.0709341	0.958746	52.3606	-0.0843485	0.100898	0.984879	51.5509
O14602											0.998992	0.999825	0.992248	0.946197	0.897972	0.704346	0.477585	0.252539	0.0441568	0.0311841	0.998992	0.99895	0.993827	0.936032	0.804594	0.676669	0.49042	0.298776	0.106626	0.0543805	0.998992	0.936293	0.980016	0.948283	0.793931	0.683748	0.516623	0.32444	0.11465	0.042721					55.5252	-0.0893101	0	0.997645	55.4845
O14617	0.998992	1.34756	1.10011	0.798857	0.515622	0.427	0.270577	0.197687	0.14418		0.998992	1.14974	1.26769	0.945845	0.748452	0.408681	0.395041	0.241955	0.120873		0.998992	1.2893	1.1901	1.04451	0.802492	0.659332	0.657735	0.296154	0.311446	0.525728	0.998992	0.971504	1.08261	1.10371	0.973484	0.770862	0.591113	0.363483	0.192279		50.8177	-0.0970832	0.188264	0.895234	52.5987	-0.102905	0.193652	0.913625	56.3967
O14618	0.998992	0.979547	0.901636	0.854699	0.687416	0.459829	0.290109	0.214781	0.142847	0.079768	0.998992	1.02979	0.918501	0.770519	0.600863	0.389213	0.275095	0.182877	0.143541		0.998992	0.928641	0.901193	0.823686	0.595647	0.395858	0.280579	0.193178	0.138983	0.197495	0.998992	0.965408	0.914467	0.767395	0.594768	0.364063	0.244037	0.179041	0.11191	0.0655816	52.5452	-0.0671311	0.0566267	0.997446	51.2929	-0.071068	0.107181	0.996557	51.3519
O14641											0.998992	0.950361	0.791027	0.66031	0.613462	0.52304	0.464314	0.345613	0.137301																										52.9784	-0.0385572	0	0.962901
O14646																					0.998992	0.931535	0.926103	0.855541	0.776884	0.642936	0.472258	0.375415	0.214558	0.410775																			55.4117
O14653																					0.998992	1.10999	1.01632	0.982716	0.810908	0.634025	0.44928	0.439484	0.130117	0.194011																			55.5839
O14656	0.998992	1.33098	1.2876	1.13276	1.08299	0.794119	0.552833	0.279192	0.137888	0.317009	0.998992	1.23532	1.15353	1.11798	0.854006	0.750955	0.438133	0.362944	0.154863	1.13697	0.998992	1.14231	1.20516	0.964297	0.882775	0.789339	0.577991	0.31964	0.18453	0.464617	0.998992	1.17019	1.17168	0.879635	0.827846	0.62355	0.513682	0.26648	0.177251	0.41005	56.1382	-0.124995	0.222605	0.861046		-0.0974067	0.527082	0.49832	56.3856
O14662	0.998992	0.855139	0.922936	0.760239	0.475249	0.190082	0.168281	0.063984																							0.998992	0.863872	0.818685	0.915841	0.62048	0.257254	0.122406				49.6086	-0.0941127	0.0302694	0.978658
O14732																					0.998992	1.08068	1.0394	1.087	1.00464	0.76245	0.691919	0.523353	0.334584	0.333775	0.998992	1.05426	1.0011	0.986205	0.972535	0.730664	0.695257	0.35599	0.113619	0.274703									58.9143
O14733	0.998992	2.93226	1.89954	2.19501	1.78236	0.795063	1.31858	0.977156	0.416574		0.998992	1.62519	1.46415	0.979974	0.775205	1.08324	0.781551	0.438195	0.123889	2.70713											0.998992	2.88359	1.95517	2.10763	2.33526	1.00139	1.45192		0.15451		60.1864	-0.610265	0.416572	-0.34582		0.0474395	1.5	0.12862
O14734																					0.998992	1.28232	1.1794	1.09847	0.857383	0.722845	0.616523	0.36124	0.242141		0.998992	1.4143	1.26494	1.88278	1.16871	0.981615	0.799675	0.473936	0.322171										56.8837
O14737	0.998992	0.936524	0.932779	0.930031	0.881911	0.705831	0.550417	0.478684	0.426509	1.08539	0.998992	0.943384	0.948771	0.947016	0.913124	0.795536	0.588756	0.550535	0.498467	2.09251	0.998992	0.994727	1.02585	0.98418	0.906809	0.702922	0.512671	0.457332	0.408204	0.752163	0.998992	1.09184	1.10513	1.12631	1.00402	0.82183	0.603295	0.539771	0.47427	1.1172		-0.0756837	0.637868	0.409957		0.0873463	1.5	0.300396
O14744	0.998992	0.925437	0.919815	0.877335	0.819087	0.710324	0.488901	0.220227	0.0637287	0.0104547	0.998992	0.975247	0.961364	0.898387	0.838059	0.740119	0.530496	0.225043	0.0467706	0.0838023	0.998992	0.961621	0.945129	0.878698	0.833515	0.733847	0.516091	0.232765	0.0646285	0.0348435	0.998992	0.991617	0.972465	0.910217	0.853629	0.761798	0.53234	0.249695	0.0779492	0.0396762	55.2162	-0.0785833	0	0.980903	55.6761	-0.0822877	0	0.985276	55.564
O14745	0.998992	0.949237	0.921879	0.923878	0.837606	0.655828	0.575027	0.431527	0.304377	0.779662	0.998992	1.00963	0.945283	0.94049	0.817399	0.700496	0.539448	0.436352	0.27531	1.44269	0.998992	1.02418	1.00721	0.978805	0.886869	0.757266	0.613651	0.479155	0.36865	0.721038	0.998992	1.01968	1.00508	1.00651	0.90764	0.801823	0.620274	0.478883	0.328651	0.763648		-0.0618048	0.508394	0.736936		-0.064894	0.675858	0.188644
O14757	0.998992	0.996779	1.08572	0.918027	0.795265	0.49921	0.350169	0.183601	0.0808998		0.998992	0.990087	0.949953	0.843894	0.732539	0.486257	0.228791	0.133175	0.0765381		0.998992	1.04732	1.00063	0.882687	0.785195	0.462818	0.301526	0.177073	0.103189	0.0113326	0.998992	1.87253	1.25756	1.20995	0.670177	0.730856	0.400086		0.452117	1.30074	53.4728	-0.0869978	0.0556997	0.987888	52.5741	-0.0816119	0.00372358	0.996296	53.0834
O14772											0.998992	1.00731	1.02738	0.899904	0.934886	0.768788	0.388885	0.0933987													0.998992	0.989956	1.0585	0.967908	0.90225	0.683324	0.452869	0.316797	0.263799						55.0596	-0.136817	0	0.986695
O14773	0.998992	1.002	0.976024	0.888099	0.758706	0.607907	0.406973	0.310741	0.177148	0.0472437	0.998992	0.952637	0.910868	0.75354	0.638846	0.519604	0.378376	0.253206	0.219455		0.998992	0.946033	0.895937	0.775822	0.634355	0.501968	0.335752	0.249124	0.133259	0.0432425	0.998992	1.00718	0.996016	0.862186	0.722266	0.552015	0.384497	0.258491	0.226107		54.7213	-0.0598948	0	0.996633	52.9119	-0.0495986	0.0887753	0.995789	52.609
O14776	0.998992	1.03261	0.983688	0.84114	0.573881	0.395861	0.30481	0.198081	0.110637	0.0781723	0.998992	0.950598	0.894951	0.682698	0.434597	0.308397	0.203287	0.128668	0.0864587		0.998992	0.922078	0.924456	0.737334	0.491906	0.410037	0.296955	0.218372	0.139613	0.105368	0.998992	0.997273	0.970021	0.780203	0.5433	0.407335	0.288045	0.207613	0.129647	0.038768	51.6332	-0.0755755	0.0878222	0.992064	49.4812	-0.0763714	0.0745689	0.997609	50.8982
O14777	0.998992	1.04379	0.967295	0.653669	0.463246	0.308042	0.217242	0.159269	0.0723098																																49.5919	-0.0853225	0.108257	0.985422
O14787	0.998992	0.889682	0.871002	0.643952	0.378324	0.252389	0.244942	0.21767	0.0759703	0.026786	0.998992	0.948008	0.883759	0.657678	0.345971	0.223941	0.239531	0.236769	0.0640143	0.0325213	0.998992	0.970699	0.942881	0.697364	0.313799	0.218447	0.252008	0.25195	0.0641336	0.0233827	0.998992	1.04915	0.999376	0.670493	0.409794	0.290922	0.261424	0.2421	0.0885278	0.0818874	48.9602	-0.0682847	0.0629573	0.980715	48.6622	-0.0856082	0.103649	0.977058	48.5609
O14818	0.998992	0.94073	0.953346	0.942783	0.900596	0.831943	0.750735	0.660584	0.587076	1.26541	0.998992	0.963975	0.968506	0.962527	0.914766	0.865998	0.784157	0.724628	0.65784	2.41547	0.998992	0.969045	0.969205	0.959978	0.904323	0.858166	0.772878	0.696256	0.620153	1.06001	0.998992	1.03357	1.00107	0.982677	0.9292	0.881018	0.797432	0.720367	0.633526	1.21746		-0.02579	0.818997	0.120463		0.111815	1.5	0.432458
O14828	0.998992	1.06293	0.91796	0.857486	0.835218	0.754119	0.591636	0.497529	0.463307	1.03231	0.998992	1.00378	0.913467	0.907025	0.764422	0.63052	0.513068	0.412039	0.366031	0.710159	0.998992	1.03559	1.0039	0.980396	0.958453	0.86464	0.675406	0.693567	0.489141	1.04178	0.998992	1.00634	0.985792	0.922761	0.957663	0.825947	0.710801	0.683909	0.50346	1.08731		-0.0380781	0.656167	0.473133	61.0264	-0.0596797	0.492378	0.843691
O14874	0.998992	0.877472	0.690214	1.05786	0.567531	0.482863	0.637997	0.350156	0.421977																																56.3348	-0.0310696	0.229766	0.683031
O14907	0.998992	1.06157	0.96933	0.730324	0.666358	0.484169	0.349221	0.290958	0.149966												0.998992	0.942646	0.892598	0.677031	0.638745	0.474423	0.335555	0.258552	0.178254		0.998992	0.882834	0.842806	0.676147	0.549022	0.415092	0.310654	0.230795	0.154047		52.6993	-0.0577948	0.101285	0.977769					52.2019
O14925											0.998992	0.815549	0.77613	0.790698	0.67402	0.44732	0.335047	0.298095	0.231311																										52.6161	-0.0396485	0	0.957458
O14929	0.998992	0.933085	0.944742	0.805487	0.484602	0.159503	0.0945289	0.0708205	0.0427611	0.00728511	0.998992	0.999492	0.953363	0.875696	0.558006	0.237983	0.14526	0.101339	0.0632075	0.024462	0.998992	0.931605	0.906308	0.787092	0.501215	0.187769	0.0979868	0.0745211	0.0384767	0.000946835	0.998992	1.07057	1.09486	0.945289	0.637813	0.286123	0.168462	0.134149	0.0687636	0.0299549	49.7221	-0.122198	0.0291543	0.995798	50.4961	-0.119298	0.0557514	0.99798	49.7852
O14933	0.998992	1.20919	1.18822	1.12324	0.960538	0.560873	0.622453	0.298914	0.151064	0.154232	0.998992	1.23357	1.15392	1.07398	0.919424	0.783012	0.748638	0.344449	0.21783	0.729121	0.998992	1.20126	0.980098	0.882304	0.755419	0.541188	0.399866	0.288471	0.200587	0.0709106	0.998992	1.28225	1.09383	0.876069	0.505913	0.487053	0.475703	0.310305	0.154726		55.996	-0.0813508	0.117458	0.904493	58.5927	-0.0797415	0.439113	0.732919	54.1419
O14949											0.998992	0.932614	0.907506	0.818464	0.726537	0.595619	0.393351	0.259547	0.445135																										54.1005	-0.0522936	0.301865	0.93687
O14950	0.998992	0.94779	0.891363	0.817008	0.559152	0.42784	0.18053	0.0957406	0.0503634	0.0298614	0.998992	1.3761	1.05003	1.05844	0.57273	0.572301	0.171943	0.140599	0.0852972	0.223	0.998992	0.993474	0.992794	0.919411	0.647677	0.486793	0.263629	0.208352	0.158533	0.227812	0.998992	1.03203	0.985794	0.866319	0.651542	0.483156	0.227144	0.104778	0.0775715	0.107284	51.1565	-0.0754087	0	0.994379	52.2523	-0.105994	0.133359	0.886041	52.1874
O14964	0.998992	0.944948	0.948682	0.872731	0.665637	0.400045	0.30941	0.231299	0.154976	0.214039	0.998992	0.983785	0.936861	0.917335	0.681979	0.516019	0.438326	0.369372	0.322144	0.376953	0.998992	0.918012	0.895818	0.869327	0.714242	0.473785	0.358813	0.265475	0.24262	0.426884	0.998992	1.04504	1.04508	0.925589	0.72257	0.522438	0.371882	0.28864	0.240903	0.333999	51.917	-0.0822792	0.179441	0.994046	53.3765	-0.0692365	0.347391	0.992757	52.6092
O14974	0.998992	0.972572	0.885671	0.725908	0.482251	0.328082	0.244667	0.211822	0.319118	0.381048	0.998992	0.911018	0.885251	0.711533	0.444155	0.308873	0.247556	0.207269	0.323877		0.998992	0.969039	0.931201	0.734141	0.494221	0.334012	0.237752	0.209735	0.173422	0.0903937	0.998992	0.955583	0.925216	0.801622	0.558102	0.341862	0.294114	0.224566	0.213075	0.116476	49.4666	-0.0917041	0.282828	0.974304	49.2341	-0.0873665	0.243251	0.981903	50.1834
O14976																					0.998992	0.974034	1.01112	0.90065	0.884838	0.624877	0.447764	0.274931	0.123726		0.998992	0.900641	0.93143	0.794084	0.716083	0.540248	0.382996	0.23307	0.0504086										55.1667
O14979	0.998992	0.868887	0.78481	0.698472	0.545479	0.406374	0.336526	0.357488	0.290306	0.930274	0.998992	0.974491	0.900033	0.791653	0.647902	0.463362	0.3546	0.393688	0.354734	1.04133	0.998992	1.03249	0.981381	0.818983	0.653955	0.511593	0.414551	0.455233	0.386816	0.782431	0.998992	1.13694	0.904667	0.779061	0.639543	0.495645	0.388517	0.45077	0.382234	0.857279	52.2913	-0.0578447	0.466417	0.541316		-0.073087	0.525504	0.506396
O14980	0.998992	0.955536	0.955526	0.81957	0.462607	0.280787	0.176678	0.122077	0.0648391	0.0177337	0.998992	1.01355	0.999708	0.861573	0.476986	0.277964	0.195894	0.130428	0.0586719	0.00496389	0.998992	0.976549	0.968872	0.826824	0.439253	0.255291	0.158797	0.118091	0.0576847	0.0160794	0.998992	0.966397	0.957278	0.82193	0.468797	0.289931	0.193231	0.137892	0.0734713	0.0110968	50.1164	-0.0962925	0.0537574	0.994269	50.3239	-0.10683	0.0639218	0.990464	49.8818
O14981											0.998992	1.13414	1.03298	0.771468	0.467083	0.376671	0.27081	0.269074	0.141874												0.998992	0.759838	0.91686	0.755839	0.475715	0.368706	0.315478	0.24524	0.127935						49.9868	-0.104071	0.225825	0.965906
O14983																															0.998992	1.0719	0.931983	0.871885	0.703639	0.414875	0.248294	0.178516	0.0962974
O15014	0.998992	1.07498	0.71067	0.73617	0.461764	0.251636	0.280131	0.199813	0.0315427																																49.6397	-0.0652408	0.047633	0.948479
O15020											0.998992	0.957039	0.953357	0.599487	0.452571	0.264901	0.221207	0.142565	0.0126167																										49.3089	-0.0770091	0.0476372	0.980827
O15021																															0.998992	1.15907	1.01917	0.830912	0.46589	0.395277	0.303265	0.341538	0.183368
O15027											0.998992	1.16047	0.905256	0.807119	0.566415	0.585918	0.346608	0.261626	0.104601	1.26805											0.998992	0.891257	0.934118	0.84535	0.688122	0.508588	0.412541	0.340851	0.210246	0.781259						-0.087579	0.508249	0.374422
O15042	0.998992	1.12985	0.987108	0.791486	0.642727	0.423252	0.318355	0.235426	0.17528	0.183992	0.998992	0.972045	0.925773	0.730801	0.52478	0.366462	0.274547	0.205313	0.117394		0.998992	0.95617	0.869631	0.715733	0.56204	0.414084	0.318463	0.248348	0.185281	0.168381	0.998992	0.871294	0.870492	0.711342	0.572476	0.419208	0.313368	0.236591	0.135262	0.145905	51.8491	-0.0756799	0.173676	0.980047	50.6464	-0.0687868	0.11063	0.996632	51.178
O15067	0.998992	1.0317	1.13313	0.890617	0.711753	0.486184	0.307088	0.220378	0.162633	0.0839243	0.998992	0.956626	0.995352	0.832699	0.69302	0.445998	0.293228	0.229967	0.216155	0.433787	0.998992	0.986359	0.986848	0.876873	0.695111	0.486397	0.317619	0.226199	0.178414	0.195395	0.998992	0.96477	0.98967	0.876901	0.697038	0.450137	0.299351	0.218611	0.151459	0.113904	52.8675	-0.0847217	0.114883	0.979592	51.9199	-0.0889535	0.280282	0.956921	52.6491
O15111	0.998992	1.34346	0.959469	0.712171	0.801871	0.593155	0.524698	0.361566	0.157376	0.757113	0.998992	0.979353	0.772577	0.616928	0.388349	0.272497	0.294994	0.20815	0.0599838		0.998992	1.2931	0.988688	0.936766	0.710302	0.524462	0.331015	0.362933	0.252138	0.600593											55.7196	-0.0552435	0.43365	0.659143	48.6687	-0.0670957	0.112864	0.9784	52.643
O15116	0.998992	0.960917	0.943038	0.880501	0.946306	0.813877	0.673108	0.596824	0.503382	1.03503	0.998992	1.01563	0.987965	0.939531	0.940102	0.852835	0.755459	0.629158	0.543915	2.07048	0.998992	0.966239	0.9324	0.903561	0.908358	0.785213	0.652065	0.645856	0.541375	0.858437	0.998992	1.04856	1.03421	1.00227	0.971289	0.838192	0.701808	0.61616	0.531644	0.975327		-0.0564469	0.701963	0.396641		0.445089	1.5	0.516416
O15117	0.998992	1.06514	0.927584	0.814212	0.535451	0.341241	0.236335	0.201216	0.147434	0.23201	0.998992	1.08721	0.912186	0.795386	0.477701	0.297783	0.229416	0.185909	0.112896	0.0879517	0.998992	1.01557	0.96508	0.821042	0.49609	0.321591	0.244569	0.192049	0.099207	0.0982104	0.998992	1.06995	0.994664	0.854595	0.541894	0.328101	0.250925	0.199914	0.118972	0.114055	50.4671	-0.0944012	0.185628	0.991647	50.1043	-0.0917648	0.120398	0.988285	50.4485
O15118	0.998992	1.1087	1.20896	0.962405	0.885578	0.536213	0.589858	0.494571	0.319265	0.966583											0.998992	0.918001	0.843724	0.780572	0.803316	0.662018	0.494436	0.512086	0.411952	0.822232	0.998992	1.03237	1.00873	1.05627	0.865057	0.64361	0.560757	0.516025	0.247001	0.775975		-0.521371	0.581298	0.646006
O15126											0.998992	0.958453	1.00427	0.664203	0.478795	0.38293	0.28336	0.20197	0.129155		0.998992	0.966831	0.953469	0.919138	0.730543	0.543501	0.401975	0.247064	0.16785	0.413227	0.998992	0.993574	0.907015	0.911997	0.791042	0.645177	0.472766	0.442249	0.370646	0.6229					50.1376	-0.0746333	0.155359	0.977462	53.336
O15127	0.998992	0.853664	0.981675	0.925673	0.944765	0.728442	0.606474	0.371367	0.191267												0.998992	0.943273	1.06267	1.03494	1.07912	0.819358	0.657691	0.409315	0.129478		0.998992	1.01632	1.08817	1.06093	0.941235	0.867404	0.662639	0.398563	0.120942		57.1367	-0.0672196	0	0.959862					57.7595
O15131																					0.998992	0.967713	0.991205	0.900018	1.09392	0.603452	0.526207	0.321119	0.256968																				55.2658
O15143	0.998992	0.914506	0.934748	0.875784	0.849327	0.732333	0.584903	0.448503	0.118618		0.998992	0.974659	0.99929	0.965695	0.932365	0.813045	0.642879	0.473489	0.15932	0.0308632	0.998992	0.972006	1.01802	0.959628	0.920577	0.806128	0.643031	0.480585	0.138319	0.0308963	0.998992	1.00334	0.98659	0.950741	0.911794	0.797419	0.625372	0.488011	0.139552	0.00146685	56.924	-0.0589155	0	0.957665	57.8967	-0.0789825	0	0.992905	57.8377
O15144	0.998992	1.02668	0.998361	1.00364	0.974891	0.76049	0.731485	0.555103	0.248628	0.152544	0.998992	1.06658	1.04006	1.01378	1.03332	0.916383	0.798449	0.626809	0.325353	0.0738261	0.998992	1.07037	1.03846	1.02891	1.02725	0.895061	0.731882	0.585433	0.281556	0.0862969	0.998992	1.12798	0.989618	1.01927	0.968312	0.873584	0.725356	0.557813	0.255371	0.175487	59.2012	-0.064272	0	0.984145	60.3295	-0.0842035	0	0.987666	59.675
O15145	0.998992	0.9619	0.979692	0.965482	0.932539	0.758237	0.63269	0.411272	0.164296	0.259894	0.998992	0.937659	0.91548	0.929675	0.907598	0.780515	0.58233	0.364861	0.0566586	0.00136747	0.998992	0.946408	0.950192	0.939754	0.910022	0.758122	0.598499	0.362297	0.111008	0.0220624	0.998992	1.0355	1.01711	1.01939	0.950061	0.815538	0.622629	0.353399	0.0859089	0.010135	57.2999	-0.0722714	0.162016	0.981544	56.7163	-0.0875939	0	0.982007	56.8216
O15160											0.998992	1.07504	0.942654	0.844537	0.690429	0.466312	0.373288	0.307675	0.233838												0.998992	0.857353	0.828553	0.758193	0.633423	0.506039	0.372811	0.347941	0.191538						52.7633	-0.0676837	0.226704	0.98903
O15173	0.998992	1.00622	1.01601	0.880002	0.775216	0.496735	0.338531	0.252999	0.184683	0.443485	0.998992	0.937927	0.880119	0.832264	0.651112	0.522132	0.28952	0.258823	0.162023	0.0683288	0.998992	0.907851	0.936063	0.82668	0.683018	0.471266	0.300312	0.224119	0.151524	0.278442	0.998992	0.991025	1.00614	0.935477	0.79235	0.514832	0.34667	0.252217	0.193749	0.215925	52.8266	-0.0951934	0.286215	0.956065	52.8644	-0.0548897	0	0.992923	52.2636
O15182																					0.998992	0.875004	0.892232	0.810306	0.576728	0.515501	0.280367	0.142635	0.0455917		0.998992	0.87955	0.783678	0.751304	0.572311	0.440717	0.332059	0.255312	0.200779										51.8843
O15212	0.998992	0.899506	0.901685	0.896606	0.848813	0.780473	0.673713	0.631549	0.479515	1.02466	0.998992	0.994958	1.01114	0.969987	0.961064	0.849498	0.719905	0.696265	0.580868	1.98328	0.998992	0.99903	0.986518	0.956068	0.860982	0.793727	0.700479	0.68914	0.555205	0.949641	0.998992	1.00661	0.998684	1.02992	0.932343	0.855168	0.710751	0.633936	0.536573	0.921995		-0.0219607	0.70371	0.343274		0.0991657	1.5	0.418124
O15226											0.998992	1.04117	0.887022	0.838766	0.752797	0.579005	0.495649	0.271177	0.691043		0.998992	1.11951	0.84367	0.775914	0.569515	0.46739	0.297339	0.226069	0.106839																57.7412	-0.0543832	0.474346	0.789676	51.817
O15228																					0.998992	1.04517	1.05859	0.93746	0.82017	0.65317	0.479116	0.446753	0.294156	0.510294																			55.6897
O15234											0.998992	0.913671	1.07336	0.728284	0.690234	0.454951	0.380123	0.247597	0.383853																										52.175	-0.0698099	0.304951	0.934571
O15254	0.998992	1.12367	1.01624	1.01083	0.801714	0.46234	0.377631	0.222313	0.146634		0.998992	1.1695	0.855602	0.816963	0.594677	0.415181	0.283867	0.159577	0.0794479												0.998992	1.05934	1.23436	1.00297	0.760057	0.451456	0.347512	0.377428	0.152361		53.1644	-0.100626	0.175236	0.975083	51.6694	-0.0706137	0.0344902	0.963798
O15258	0.998992	1.06203	1.19781	1.1352	0.996561	0.210596	0.773186	0.634534	0.408927	0.819061											0.998992	0.91377	0.832227	0.86974	0.82167	0.764469	0.611733	0.559227	0.403137	0.593567	0.998992	1.01725	1.06234	1.10496	1.03692	0.890396	0.8198	0.696374	0.429241	0.843541		-0.529005	0.569263	0.655713					65.5927
O15260	0.998992	1.16957	0.90661	0.90965	0.74746	0.589438	0.473145	0.311898	0.260173	0.239301	0.998992	1.27655	0.981566	0.956342	0.762284	0.54549	0.450359	0.310304	0.258763	0.206133	0.998992	1.2218	0.980569	0.964043	0.786699	0.630654	0.50871	0.333419	0.292746	0.180711	0.998992	1.28145	0.966876	0.958004	0.760866	0.609333	0.493616	0.330616	0.254702	0.134494	54.6959	-0.0590644	0.203351	0.96237	54.187	-0.0715561	0.22047	0.932324	55.5507
O15270																															0.998992	1.30896	1.05973	1.39051	0.952815	0.655524	0.425379	0.270742	0.122589
O15347	0.998992	1.10788	1.28861	1.22805	0.996941	0.572145	0.637147	0.570212	0.435824	1.07621	0.998992	0.961398	0.905897	0.963418	0.855633	0.785758	0.554282	0.507361	0.446427	1.59217	0.998992	1.09495	1.02568	1.00874	0.806977	0.776136	0.590511	0.483469	0.389007	0.797604	0.998992	1.02201	1.1611	1.01089	0.909324	0.783628	0.577226	0.471866	0.381782	0.853161		-0.419471	0.658306	0.546168		-0.0490862	0.776977	0.0677758
O15355	0.998992	0.985117	0.854861	0.545559	0.349312	0.261851	0.213787	0.156517	0.101436	0.136309	0.998992	1.00108	0.872844	0.550576	0.321658	0.263002	0.217553	0.170957	0.106623		0.998992	0.999572	0.863501	0.522928	0.303536	0.240574	0.179772	0.133896	0.107823	0.0282927	0.998992	1.00205	0.850432	0.511193	0.292438	0.226499	0.183948	0.143739	0.0962315	0.024858	47.9425	-0.0903253	0.140427	0.993714	47.7548	-0.104034	0.16478	0.992027	47.6777
O15371	0.998992	1.00915	0.971233	0.679354	0.390077	0.293539	0.237095	0.181632	0.0955083	0.0538215	0.998992	1.07302	1.00638	0.705343	0.377491	0.274557	0.21755	0.175533	0.101718	0.088694	0.998992	0.971064	0.911329	0.629171	0.351208	0.241478	0.191799	0.153619	0.076397	0.0234102	0.998992	1.05374	0.993694	0.644854	0.318356	0.226341	0.181806	0.1304	0.0464818		49.2593	-0.0917748	0.116487	0.984855	49.0385	-0.115745	0.142977	0.984452	48.6191
O15372	0.998992	1.03376	0.984127	0.739496	0.508151	0.339459	0.292998	0.190139	0.0559513	0.00853239	0.998992	0.990421	0.967903	0.736235	0.507183	0.367415	0.264418	0.199567	0.0807529	0.0169348	0.998992	0.920445	0.922636	0.714845	0.543273	0.397846	0.26045	0.180255	0.0750859	0.012032	0.998992	0.948729	0.925266	0.709257	0.508447	0.370742	0.262984	0.180744	0.074995	0.0096463	50.8808	-0.0709685	0.0257189	0.982433	50.8815	-0.068095	0.028881	0.988997	50.983
O15381											0.998992	1.6835	0.759751	1.80173	1.068	0.503035	0.530375	0.328677	0.0198597		0.998992	1.35164	0.99004	1.46927	0.759788	0.510886	0.406773	0.219792																	55.5518	-0.104441	0.0628963	0.548233	52.8751
O15382	0.998992	0.981791	1.00785	0.9463	0.889788	0.745352	0.672953	0.561266	0.348331	0.534306	0.998992	0.999315	0.989517	1.01532	1.01463	0.933924	0.819197	0.693822	0.592409	1.60481	0.998992	0.988873	0.991162	0.931224	0.870933	0.729655	0.61395	0.473512	0.26424	0.339406	0.998992	1.00341	0.974432	0.94745	0.839504	0.743719	0.580796	0.459034	0.252757	0.349937	61.003	-0.0460844	0.427652	0.945342		0.186292	1.5	0.494307	57.8796
O15397																					0.998992	1.13386	1.05743	1.05417	1.02756	0.756765	0.302094	0.115864	0.0936985																				54.6073
O15400	0.998992	0.802121	1.09962	0.817522	0.789431	0.617007	0.526775	0.432995	0.252808	0.458085											0.998992	1.01535	0.917507	0.790492	0.628764	0.510037	0.327366	0.234993	0.166068	0.127686	0.998992	1.18528	1.09059	1.11327	0.882158	0.600138	0.522957	0.382876	0.300846	0.327574	56.0622	-0.0498246	0.338035	0.865158					52.5733
O15427	0.998992	1.08638	1.17492	1.14653	1.0283	0.662732	0.600974	0.48453	0.442781	0.897065	0.998992	1.00347	1.008	0.874087	0.888059	0.651035	0.555932	0.428441	0.582597		0.998992	0.923869	1.07797	1.00797	0.878856	0.70997	0.607798	0.497896	0.479607	0.688719												-0.467599	0.606338	0.734377	66.7421	-0.0645873	0.498798	0.939643
O15498	0.998992	0.998626	0.973814	0.92898	0.870784	0.696916	0.45985	0.256313	0.130624		0.998992	1.07753	1.05981	0.995292	0.925081	0.768509	0.53738	0.343184	0.204363		0.998992	1.01763	0.974164	0.892639	0.82293	0.645877	0.413279	0.256091	0.121784		0.998992	1.05399	1.01116	0.925821	0.853284	0.691922	0.439022	0.290436	0.119331		55.4642	-0.0770738	0.0111814	0.998639	56.468	-0.0828631	0.145246	0.988037	54.8622
O15511	0.998992	0.936797	0.944614	0.901518	0.853196	0.748026	0.665034	0.516083	0.235561	0.0808794	0.998992	0.975951	0.964997	0.922939	0.885949	0.759704	0.620265	0.487648	0.205118	0.00253203	0.998992	0.98233	0.997887	0.951855	0.917695	0.787143	0.647886	0.530836	0.257258	0.159723	0.998992	0.922496	0.933068	0.899578	0.846315	0.749533	0.620984	0.521426	0.263673	0.0567924	58.0946	-0.0568315	0	0.975044	57.643	-0.0672203	0	0.980514	58.7226
O15514	0.998992	1.15491	1.09238	1.06904	0.867305	0.816548	0.619938	0.371124	0.254101	0.455859	0.998992	0.970941	0.905689	0.826483	0.681294	0.440482	0.362463	0.181802	0.136352		0.998992	0.919781	0.84888	0.802956	0.662374	0.59579	0.49012	0.349892	0.197573	0.168627	0.998992	1.06861	0.940995	0.941622	0.897125	0.651003	0.544521	0.375094	0.237603	0.237477	57.1166	-0.0837432	0.33732	0.922245	52.6232	-0.0614476	0.0267385	0.994643	54.6233
O15530	0.998992	0.93124	0.933503	0.904691	0.72882	0.620426	0.361908	0.0926673	0.0724317																																53.6774	-0.0801643	0	0.980465
O15533											0.998992	0.941375	0.739135	0.828802	0.541705	0.507939	0.428607	0.16494	0.142585																										52.1919	-0.047146	0	0.946451
O43143	0.998992	0.954757	0.958402	0.893684	0.752393	0.58903	0.385668	0.168981	0.0601917	0.0228198	0.998992	1.00608	0.972301	0.893057	0.804652	0.641464	0.426467	0.174969	0.0910844	0.0432226	0.998992	0.978242	0.958863	0.908722	0.771237	0.612961	0.413211	0.185731	0.0787743	0.0213493	0.998992	0.967388	0.975488	0.91463	0.81427	0.653738	0.452601	0.212532	0.0911733	0.0327611	53.8594	-0.0755733	0	0.995361	54.5397	-0.0772976	0	0.995631	54.2506
O43148	0.998992	0.918351	0.895644	0.895055	0.88612	0.776177	0.514311	0.286718	0.0355154	0.00713484	0.998992	0.962176	0.956591	0.906845	0.818827	0.744615	0.545718	0.346251	0.100773		0.998992	1.02302	0.976636	1.00238	0.887817	0.79233	0.568966	0.399634	0.139684	0.206368	0.998992	0.981691	1.04328	0.938208	0.930822	0.720116	0.47669	0.322652	0.0783695	0.0333998	56.0077	-0.0904842	0	0.977036	56.2308	-0.0677273	0	0.98421	56.9289
O43149																															0.998992	0.973152	0.68308	0.642867	0.574529	0.379788	0.281927	0.180156	0.0909791
O43155																					0.998992	0.888519	0.948963	0.838909	0.692123	0.58918	0.533539	0.430807	0.343751	0.867179
O43156	0.998992	0.884309	0.957613	0.784264	0.632985	0.466091	0.343114	0.29072	0.153867												0.998992	0.923484	0.941779	0.771799	0.586701	0.448356	0.333202	0.228974	0.142505		0.998992	1.03698	0.96487	0.79776	0.571422	0.435674	0.308601	0.242309	0.123996		52.6311	-0.0532093	0.0603655	0.985415					51.9927
O43169	0.998992	0.887135	0.865452	0.892702	0.890305	0.900623	0.740163	0.661347	0.592293	0.955697	0.998992	1.06076	1.0693	1.01238	1.03582	0.947763	0.914977	0.865113	0.758888	2.14305	0.998992	1.10576	1.08782	1.09902	1.05497	0.966224	0.915262	0.870129	0.723156	0.956342	0.998992	0.970127	0.917773	0.93736	0.913909	0.800364	0.682678	0.641151	0.572768	0.785804		-0.0122189	0.729487	0.337169		0.120468	1.5	0.533928
O43172	0.998992	1.12863	1.1019	1.00116	0.781006	0.519568	0.317988	0.267414	0.131337		0.998992	1.03751	0.962677	0.867812	0.632456	0.472017	0.33345	0.224837	0.0875196		0.998992	1.08714	0.965735	0.880001	0.675643	0.517787	0.36653	0.236172	0.105756		0.998992	0.925903	0.874838	0.826977	0.65339	0.490559	0.401361	0.266882	0.0839616		53.2978	-0.0992603	0.167496	0.970023	52.6554	-0.0677103	0.0421073	0.992147	53.3229
O43175	0.998992	0.955615	0.964584	0.916517	0.85392	0.677347	0.546414	0.325698	0.0561397	0.0667312	0.998992	0.978392	0.965685	0.937123	0.866878	0.750883	0.588047	0.369004	0.0738687	0.0988726	0.998992	0.955444	0.950658	0.912449	0.844156	0.733498	0.54163	0.333403	0.0478284	0.00739331	0.998992	0.973353	0.978387	0.921178	0.87616	0.739479	0.54845	0.337596	0.0549065	0.0457746	55.8677	-0.0721725	0	0.987559	56.6739	-0.0739011	0	0.988646	56.044
O43181	0.998992	1.0633	1.00604	0.989171	0.840145	0.664781	0.471321	0.42012	0.255416												0.998992	1.00733	0.928569	0.928589	0.665795	0.470924	0.344621	0.294066	0.208734		0.998992	1.1003	1.1397	1.11496	0.896654	0.756764	0.625408	0.528622	0.346534	0.675663	55.7872	-0.066541	0.241447	0.985385					52.6079
O43236																					0.998992	1.04383	0.988394	0.982357	0.861817	0.618774	0.46841	0.252589	0.141013																				55.073
O43237																															0.998992	1.06052	1.06966	0.904125	0.678322	0.383666	0.266666	0.172933	0.0340252
O43242	0.998992	1.05104	1.00416	0.953442	0.777031	0.610632	0.42019	0.225856	0.112108	0.0397968	0.998992	1.00577	0.98298	0.900444	0.710797	0.573296	0.393208	0.162983	0.0845586	0.00959258	0.998992	0.989882	0.953939	0.895387	0.699307	0.559956	0.380858	0.190293	0.0927901	0.0533083	0.998992	0.969572	0.979065	0.911751	0.731627	0.57883	0.406725	0.244258	0.113632	0.0654244	54.5681	-0.0738458	0	0.995595	53.7014	-0.0733838	0	0.99436	53.6095
O43252	0.998992	1.02667	1.03763	0.984454	0.9228	0.687817	0.384374	0.155368	0.0854001	0.00713196	0.998992	0.985644	0.953306	0.953644	0.903649	0.738075	0.397039	0.157113	0.0855539	0.00208758	0.998992	0.973454	0.956713	0.92841	0.904756	0.725163	0.373719	0.141045	0.0733432	0.00641992	0.998992	0.985117	1.011	0.978271	0.929844	0.753058	0.398552	0.157813	0.085829	0.0119771	54.8403	-0.109965	0.0180389	0.997606	55.0758	-0.107962	0.00549882	0.996464	54.8766
O43264																					0.998992	1.03686	0.953895	0.974697	0.680483	0.658518	0.617068	0.408467	0.204049		0.998992	0.970135	0.980026	0.714986	0.704097	0.466172	0.321582	0.202564	0.110546										56.6366
O43290	0.998992	1.0345	1.00735	0.879769	0.690562	0.468533	0.303682	0.221444	0.149784	0.0287621	0.998992	0.996746	0.923136	0.81272	0.60458	0.448836	0.327999	0.24096	0.193642	0.00585833	0.998992	0.954023	0.874852	0.82519	0.641185	0.449177	0.326134	0.2538	0.146854	0.0815516	0.998992	0.899776	0.911897	0.816103	0.646974	0.45222	0.323826	0.242788	0.161431	0.00341879	52.8215	-0.074029	0.0539923	0.992657	52.4692	-0.0569126	0	0.988561	52.5104
O43314	0.998992	0.888911	0.981243	0.971346	0.982648	0.460535	0.612227	0.42473	0.123855	0.127471											0.998992	1.04985	1.16729	1.03089	1.00325	0.953758	0.694826	0.422545	0.109856												56.3287	-0.0595511	0	0.90603					58.1072
O43318																															0.998992	0.93491	1.1237	0.95508	0.680148	0.505794	0.342892	0.194986	0.273144	0.697568
O43324	0.998992	0.973999	0.937871	0.616188	0.351533	0.280548	0.184676	0.147583	0.0839716	0.0269262	0.998992	0.948227	0.887324	0.542152	0.277251	0.1779	0.13501	0.108759	0.042198		0.998992	0.956578	0.851514	0.536622	0.25562	0.153679	0.125663	0.100572	0.0232571		0.998992	0.90799	0.916247	0.515059	0.227595	0.131505	0.102134	0.0897684	0.0275334		48.7096	-0.0895216	0.0854879	0.987281	47.5673	-0.111898	0.0871847	0.995371	47.3865
O43390	0.998992	0.968725	0.918018	0.722092	0.406956	0.267023	0.199877	0.138647	0.0972563		0.998992	0.97074	0.92949	0.69451	0.37535	0.26254	0.187529	0.132232	0.0753191	0.0093086	0.998992	1.02624	0.955435	0.702893	0.384127	0.253872	0.186214	0.134847	0.0765497		0.998992	1.04191	0.958474	0.70428	0.407613	0.292877	0.21263	0.146181	0.0859946	0.00887244	49.2606	-0.09434	0.115173	0.997343	49.1587	-0.0892555	0.0630694	0.99168	49.0235
O43395	0.998992	0.978307	0.946416	0.714808	0.42131	0.277135	0.170602	0.121302	0.0467247		0.998992	0.95013	0.933799	0.774774	0.415604	0.285648	0.203865	0.162265	0.0564843		0.998992	0.942761	0.967868	0.738815	0.396628	0.304717	0.209159	0.167836	0.0749336		0.998992	0.903735	0.944756	0.739683	0.422322	0.288948	0.19696	0.117038	0.0432004		49.4629	-0.0918901	0.0712481	0.995754	49.644	-0.094047	0.103317	0.990584	49.4349
O43396	0.998992	0.907268	0.888476	0.73671	0.462777	0.287343	0.227901	0.168485	0.0659486	0.0333065	0.998992	0.972541	0.939789	0.791725	0.45856	0.29203	0.227672	0.185619	0.0844446		0.998992	0.946008	0.949712	0.781872	0.460332	0.293075	0.2168	0.175397	0.0813982	0.0142746	0.998992	1.01408	0.966303	0.791205	0.465466	0.288981	0.214838	0.165691	0.0675192	0.0180025	49.9518	-0.0697705	0.0312307	0.992593	49.9296	-0.0944933	0.129879	0.993505	50.1471
O43399	0.998992	0.931411	0.936466	0.892559	0.829323	0.745864	0.655003	0.578347	0.497162	1.11523	0.998992	0.965407	0.988668	0.971192	0.925147	0.848597	0.804539	0.74	0.645301	2.55891	0.998992	0.968008	0.976704	0.925601	0.86498	0.760493	0.68484	0.63569	0.555112	0.979406	0.998992	1.02505	1.00653	0.996044	0.91149	0.818788	0.720973	0.645559	0.581263	1.17354		-0.0333722	0.715146	0.310167		0.118294	1.5	0.415762
O43422											0.998992	0.935201	0.929928	0.87128	0.573838	0.273268	0.183971	0.125253	0.0493572																										50.7171	-0.103229	0.0663516	0.993356
O43427											0.998992	0.960844	0.898002	0.863412	0.715993	0.407656	0.258865	0.173259	0.323161																										51.8648	-0.0940367	0.222614	0.969211
O43447	0.998992	1.00067	0.962618	0.845786	0.58094	0.332112	0.178303	0.116888	0.0566354		0.998992	0.986526	0.935209	0.805813	0.570262	0.319439	0.18015	0.119508	0.0509306		0.998992	0.961512	0.91201	0.802585	0.568814	0.325588	0.186152	0.120905	0.0591137		0.998992	0.95512	0.948166	0.820906	0.581432	0.326416	0.177255	0.122943	0.0511931	0.00665688	50.9671	-0.0950916	0.0521615	0.999512	50.7714	-0.0868606	0.0354756	0.999596	50.7735
O43464	0.998992	0.849407	0.775073	0.956395	0.794102	0.516009	0.511794	0.559341	0.385398	0.690494	0.998992	1.41476	1.19128	1.53953	1.35846	0.980682	0.685077	0.533714	0.374671												0.998992	1.01377	1.0434	1.09821	0.880513	0.645776	0.573058	0.362726	0.229058	0.279151		-0.0326356	0.492893	0.670563	58.3182	-0.120674	0.417654	0.522832
O43488	0.998992	0.922475	0.961235	0.941375	0.805938	0.367253	0.266718	0.163527	0.0725178		0.998992	0.926118	0.953141	0.952408	0.863054	0.575268	0.308441	0.183806	0.118717		0.998992	0.950894	0.984679	0.936124	0.827414	0.511741	0.240376	0.144953	0.0774577	0.0588499	0.998992	1.03972	1.0491	1.03525	0.902668	0.637814	0.370393	0.198193	0.0938521	0.015905	52.305	-0.121238	0.112873	0.985095	53.7814	-0.103002	0.0995339	0.99278	53.1363
O43491	0.998992	0.992513	0.907004	0.871456	0.705347	0.548067	0.377783	0.275559	0.17299	0.149765	0.998992	0.947903	0.923105	0.852911	0.715473	0.538982	0.402505	0.307645	0.287937	0.474842	0.998992	1.02204	1.00587	0.959938	0.80099	0.580334	0.430728	0.308118	0.150363	0.029306	0.998992	1.01959	1.02164	0.941942	0.777533	0.566257	0.41181	0.280774	0.152147	0.0177497	53.6964	-0.0581012	0.0851008	0.998058	53.4417	-0.0644575	0.342384	0.955142	54.9029
O43504	0.998992	0.987528	1.00623	0.889281	0.737844	0.496819	0.439347	0.366054	0.274834	1.03052	0.998992	0.89712	1.02865	0.813117	0.683185	0.434205	0.31833	0.17173	0.383193	1.11818	0.998992	0.962172	0.961271	0.850944	0.646708	0.554545	0.530038	0.431557	0.501948	1.21695	0.998992	1.04431	0.98966	1.00103	0.794731	0.69773	0.533256	0.476223	0.52762	1.69338		-0.093234	0.519043	0.555934	54.3767	-0.091854	0.4896	0.444921
O43505	0.998992	1.04814	0.983078	0.861828	0.806554	0.49586	0.277358	0.163197	0.0851415		0.998992	1.00938	0.958272	0.885582	0.832777	0.595784	0.281822	0.14269	0.0649091		0.998992	0.904172	0.83414	0.815773	0.690375	0.52574	0.264722	0.122462	0.0794589		0.998992	0.997068	1.1683	0.7088	0.871034	0.556152	0.531531	0.197759	0.123601		53.1062	-0.0883719	0.0441255	0.992807	53.7403	-0.0926974	3.80616e-05	0.994411	52.3591
O43516																															0.998992	1.03839	1.0164	0.827732	0.689862	0.470083	0.347087	0.315627	0.25512	0.395411
O43583	0.998992	0.953174	0.941054	0.917349	0.840957	0.711612	0.586701	0.471129	0.287119	0.470713	0.998992	0.970413	0.937024	0.918406	0.883264	0.781871	0.656933	0.595404	0.388304	0.995019	0.998992	0.972711	0.969177	0.884882	0.794384	0.722426	0.627286	0.524939	0.357058	0.440803	0.998992	1.00959	0.991617	0.977867	0.893263	0.797639	0.662191	0.562994	0.335837	0.551092	57.9525	-0.0481793	0.348664	0.952156		-0.0426836	0.65592	0.467304	59.6899
O43592	0.998992	1.0236	1.01463	0.886577	0.592319	0.41709	0.290583	0.228997	0.138684	0.0580733	0.998992	1.00275	0.994679	0.881087	0.566142	0.393722	0.296625	0.229907	0.124283		0.998992	1.01954	1.02148	0.875253	0.548478	0.373563	0.263962	0.188389	0.107489	0.0139496	0.998992	0.987547	0.992524	0.852573	0.5274	0.32528	0.239991	0.168384	0.0971348		51.9292	-0.0791196	0.100498	0.988447	51.3743	-0.0872081	0.164811	0.990495	51.4034
O43598	0.998992	0.942007	0.933975	0.909324	0.887325	0.891166	0.669761	0.576916	0.444139	0.520359	0.998992	0.972843	0.945653	0.892189	0.814056	0.668679	0.483088	0.425613	0.293912	0.767855	0.998992	1.00565	1.01648	0.960266	0.949761	0.823564	0.710162	0.626479	0.495375	0.481114	0.998992	0.986821	0.977729	0.926633	0.877535	0.768874	0.625422	0.56494	0.419008	0.456752	63.2697	-0.0417519	0.433696	0.936193	59.3755	-0.06316	0.485898	0.762634	64.1064
O43615	0.998992	1.01133	1.00102	0.895536	0.773959	0.47358	0.326526	0.225867	0.124293	0.0917602	0.998992	1.01833	1.0002	0.908219	0.712202	0.454017	0.300787	0.249936	0.11558	0.206325	0.998992	1.06932	0.94669	0.915363	1.00782	0.576515	0.35873	0.243232	0.13358	0.00796778	0.998992	1.0508	0.990586	0.940407	0.95497	0.594021	0.443155	0.250229	0.122994	0.0264538	53.1639	-0.0806968	0.0893156	0.99657	52.5108	-0.0879821	0.166561	0.993681	54.5364
O43617	0.998992	1.0265	0.989204	0.965376	0.824664	0.705148	0.507104	0.307792	0.17304	0.196324	0.998992	1.01087	0.974685	0.90947	0.771101	0.637805	0.469968	0.322533	0.205559	0.399669	0.998992	0.998403	0.956169	0.912436	0.760374	0.62213	0.446213	0.272209	0.183461	0.21401	0.998992	0.981783	0.933965	0.88311	0.769644	0.60194	0.43277	0.266371	0.164261	0.226438	55.7526	-0.0703413	0.128177	0.994543	54.8523	-0.0646653	0.279142	0.968288	54.6268
O43633	0.998992	0.996288	0.944404	0.954414	0.837063	0.603018	0.356433	0.186568	0.0704494		0.998992	1.01651	0.971757	0.976801	0.815537	0.650514	0.483866	0.308707	0.152461		0.998992	1.01299	0.975313	0.995847	0.827742	0.653131	0.479346	0.2858	0.200524	0.225818	0.998992	1.14095	1.05884	1.08206	0.832371	0.685178	0.507444	0.289873	0.146617	0.305771	54.243	-0.0865813	0.00171733	0.998185	55.545	-0.0665556	0.0163139	0.996207	55.1683
O43639											0.998992	0.965934	0.922884	0.877252	0.620398	0.49087	0.442371	0.304222	0.171205																										53.4921	-0.0523055	0.0805815	0.984113
O43660	0.998992	1.07369	0.928912	0.787111	0.65552	0.504321	0.387193	0.247374	0.109624		0.998992	1.06026	1.06185	0.838717	0.720526	0.463539	0.315738	0.239297	0.053937		0.998992	1.02673	0.98132	0.888275	0.763612	0.599338	0.458506	0.349541	0.167925		0.998992	0.919981	0.928479	0.84316	0.657368	0.48654	0.359305	0.269194	0.120347		53.123	-0.0569385	0	0.984571	52.9378	-0.0751431	0.0353991	0.980124	55.1591
O43663											0.998992	0.939828	0.754685	0.543068	0.356481	0.244781	0.156016	0.136181	0.0453091		0.998992	0.882578	0.729956	0.574325	0.419822	0.329133	0.237232	0.173309	0.0799829																47.8118	-0.0722885	0.0543653	0.996168	48.6682
O43665											0.998992	0.893792	0.802891	0.850864	0.697784	0.544855	0.371569	0.285393	0.243282		0.998992	0.94235	0.932357	0.952524	0.701621	0.645915	0.443334	0.352446	0.122241	0.173199	0.998992	1.06863	1.02096	1.06141	0.797288	0.544698	0.397349	0.302512	0.233389						53.8052	-0.0433993	0	0.972198	55.0407
O43670	0.998992	1.10523	1.0901	1.03876	0.945612	0.805231	0.739989	0.621436	0.43102	0.735349	0.998992	0.968298	0.908974	0.885446	0.775362	0.621497	0.492177	0.395029	0.331233	0.909474	0.998992	1.00313	0.944441	0.943031	0.78867	0.708658	0.621521	0.515043	0.410085	0.506794	0.998992	0.969723	1.03591	0.989832	0.867394	0.749449	0.629933	0.501819	0.405599	0.73559		-0.0521451	0.590851	0.835988		-0.0606222	0.532207	0.613263	60.6723
O43674											0.998992	0.996902	0.949618	0.931755	0.899682	0.699772	0.466483	0.289348	0.114186												0.998992	1.07158	0.980363	1.01513	0.856178	0.673887	0.499481	0.333751	0.116907						55.6813	-0.0771221	0	0.996376
O43676											0.998992	0.927529	0.909504	0.987058	0.891352	0.720761	0.593341	0.466563	0.376097	1.43017											0.998992	1.00689	0.967534	1.03567	0.938514	0.700985	0.423735	0.427847	0.32306	0.668349						-0.118995	0.716656	0.146162
O43678	0.998992	0.929389	0.907355	0.837586	0.676406	0.408531	0.198716	0.142702	0.0476509		0.998992	0.967102	0.920096	0.863068	0.716144	0.457581	0.241569	0.171437	0.0815378		0.998992	0.836098	0.83153	0.924173	0.729918	0.472683	0.258952	0.172547	0.090177	0.107516	0.998992	1.0403	0.927275	0.867849	0.729489	0.486571	0.241608	0.175411	0.100208	0.079285	51.8206	-0.0786042	0	0.993529	52.4574	-0.0776439	0.0228985	0.996434	52.6363
O43681	0.998992	0.957934	0.94436	0.85788	0.740412	0.613771	0.489261	0.366882	0.139176	0.0111021	0.998992	0.989806	0.96967	0.888371	0.758566	0.621837	0.523328	0.3839	0.160983	0.0129436	0.998992	0.977973	0.979276	0.883691	0.758831	0.633984	0.517234	0.388209	0.15714	0.0228025	0.998992	0.979353	0.955244	0.87454	0.774008	0.635468	0.508195	0.388071	0.154947	0.027804	55.0166	-0.0562164	0	0.983935	55.5261	-0.0573357	0	0.984444	55.5733
O43684	0.998992	0.983355	0.939399	0.897999	0.805787	0.647624	0.41621	0.243449	0.0504102	0.0162906	0.998992	1.02405	0.973956	0.946268	0.850416	0.648996	0.409057	0.239861	0.0475825	0.0098625	0.998992	1.02607	0.945087	0.943361	0.817316	0.675793	0.466354	0.292506	0.0780424	0.0199873	0.998992	1.02827	0.95617	0.942867	0.847854	0.667062	0.45741	0.278826	0.0668759	0.00907739	54.6427	-0.0761338	0	0.994096	54.8206	-0.084904	0	0.99753	55.298
O43707	0.998992	0.957031	0.972292	0.968017	0.976202	0.765939	0.758032	0.500421	0.090069	0.0511784	0.998992	0.937499	0.951233	0.95672	0.929515	0.854858	0.747717	0.511194	0.100798	0.037922	0.998992	0.934379	0.965704	0.931756	0.919766	0.829887	0.698358	0.483888	0.108152	0.0426222	0.998992	0.992115	1.03112	1.01409	0.972362	0.877753	0.741459	0.501018	0.105577	0.0441057	58.3467	-0.091105	0	0.973201	58.5418	-0.0983182	0	0.981715	58.1193
O43708	0.998992	1.05898	0.973615	0.883802	0.824779	0.602621	0.560437	0.463819	0.346141	0.241473	0.998992	0.968732	1.04246	0.935072	0.861088	0.664458	0.467609	0.354077	0.330939	0.0712643	0.998992	0.883878	0.882753	0.82062	0.690618	0.542905	0.408869	0.262114	0.21723	0.0235166	0.998992	1.05335	0.998917	0.9714	0.895213	0.76453	0.529663	0.364614	0.285341	0.0445866	57.0762	-0.0443801	0.176903	0.981605	56.1475	-0.0591672	0.0677448	0.975441	53.6219
O43709																															0.998992	0.910435	1.05486	0.961525	0.806796	0.524959	0.336353	0.205327	0.087235
O43715																															0.998992	0.988261	0.890189	0.855666	0.687184	0.564833	0.422914	0.373823	0.332428	0.791027
O43719	0.998992	0.892212	0.704102	0.448979	0.283032	0.223352	0.172527	0.13812	0.0486314	0.00230325	0.998992	1.02152	0.852278	0.535466	0.382052	0.284188	0.216222	0.167109	0.0600645	0.0609776	0.998992	1.02941	0.852115	0.53695	0.348287	0.267387	0.213923	0.16143	0.0551947	0.0203932	0.998992	0.897956	0.672352	0.361655	0.247352	0.198375	0.152617	0.122075	0.0490659	0.00238722	46.7763	-0.071828	0.0445239	0.98979	48.4023	-0.0779633	0.0902945	0.982891	48.2253
O43747	0.998992	1.02129	1.04339	0.891824	0.702423	0.598599	0.455299	0.426243	0.379806	0.651613	0.998992	1.08521	1.23855	1.15724	0.950177	0.626465	0.496396	0.371973	0.21929		0.998992	0.898651	0.943559	0.777298	0.660214	0.624146	0.46873	0.389137	0.31956	0.569725	0.998992	0.917922	1.06821	0.827547	0.628828	0.528924	0.429375	0.371592	0.2255	0.417078	55.9768	-0.075293	0.480928	0.91351	55.2526	-0.0952256	0.266571	0.901114	55.4865
O43765	0.998992	0.94535	0.932258	0.843542	0.56416	0.320045	0.255727	0.204623	0.151826	0.209051	0.998992	0.975103	0.958665	0.87883	0.594875	0.366745	0.287429	0.240357	0.20122	0.366509	0.998992	0.973811	0.987888	0.882814	0.587747	0.347561	0.263307	0.217623	0.161037	0.176802	0.998992	1.01623	0.993223	0.905679	0.581731	0.358418	0.273386	0.237889	0.158498	0.224338	50.6862	-0.0950093	0.179879	0.994665	50.9457	-0.107477	0.265787	0.983364	51.0463
O43768	0.998992	0.800789	0.701669	0.702756	0.640446	0.98114	0.423666	0.37185	0.494818	1.03826	0.998992	0.955435	0.963426	0.823516	0.749371	0.725747	0.586606	0.537817	0.528996	2.13616	0.998992	1.05924	1.06602	0.986325	0.81221	0.74281	0.638214	0.574213	0.631821	1.24952	0.998992	0.898747	0.862944	0.833845	0.76075	0.624024	0.495522	0.48722	0.496557	1.12251		-0.0552695	0.662164	0.203848		-0.18434	0.869744	0.0108135
O43776	0.998992	0.979671	0.957591	0.948333	0.837066	0.561698	0.359602	0.184416	0.0828876	0.0525284	0.998992	1.00107	0.975985	0.981904	0.858915	0.618789	0.375672	0.202784	0.0569123	0.09759	0.998992	0.999329	0.967976	0.966927	0.853944	0.626074	0.376017	0.199508	0.0921845	0.0792664	0.998992	0.998665	1.00211	0.984953	0.85114	0.536227	0.314323	0.143841	0.0766167	0.0816331	54.0109	-0.0863518	0.0288128	0.998238	54.4032	-0.0936876	0.0537574	0.997514	54.4372
O43795	0.998992	1.15623	1.07363	0.836851	0.5779	0.360776	0.319504	0.191896	0.064851	0.063981	0.998992	0.674651	0.89039	0.965842	0.410631	0.649229	0.214432		0.374838		0.998992	1.04791	0.95232	0.89942	0.649774	0.410345	0.258016	0.122643	0.0963252	0.019662											51.5257	-0.0853291	0.0870465	0.964531	52.6869	-0.0432909	0.220466	0.624184	52.0318
O43809	0.998992	1.10474	1.08421	1.09092	1.04843	0.893657	0.707762	0.258649	0.0385019	0.00410813	0.998992	0.976307	0.977711	0.937403	0.962559	0.857546	0.636138	0.240304	0.0481704	0.00300717	0.998992	0.921663	0.895369	0.944969	0.886487	0.837687	0.620789	0.241669	0.036737	0.0220062	0.998992	0.915602	1.00092	0.975515	1.0006	0.882681	0.653927	0.258988	0.0356824	0.0124653	57.2835	-0.151879	0	0.982298	56.829	-0.126861	0	0.995082	56.6473
O43813	0.998992	0.9519	0.942983	0.925028	0.892476	0.765263	0.591601	0.440611	0.185237	0.235955	0.998992	1.01818	1.03144	0.977547	0.955752	0.852841	0.670474	0.493952	0.172914	0.408029	0.998992	1.01329	1.02749	0.998214	0.932736	0.799469	0.631294	0.495043	0.235709	0.2607	0.998992	1.00993	0.98512	0.975635	0.930906	0.806796	0.627516	0.466148	0.158234	0.110351	57.4178	-0.0600555	0.108715	0.983002	58.1202	-0.0820002	0.285093	0.951234	58.1429
O43815																															0.998992	0.886961	0.733096	0.705702	0.630043	0.464609	0.312713	0.183725	0.174487
O43818	0.998992	1.17599	1.05395	1.06099	0.851291	0.678822	0.532071	0.41175	0.697711		0.998992	1.03105	1.0456	0.898215	0.86747	0.78452	0.632061	0.595817	0.494368		0.998992	0.987783	0.96838	0.938608	0.862511	0.806236	0.682259	0.531504	0.316715	0.219438	0.998992	0.940001	0.991674	0.814443	0.803683	0.641302	0.521079	0.354546	0.196966			-0.0887803	0.54878	0.849476	63.3995	-0.0379659	0.437253	0.971651	59.3767
O43823	0.998992	1.37152	1.50653	1.32249	1.02713	0.919157	0.38561	0.510943	0.384285	1.22432	0.998992	1.06203	0.969997	0.974823	0.764477	0.597411	0.451982	0.303354	0.0948608	0.146758	0.998992	0.888328	0.680473	0.726149	0.58294	0.460189	0.333178	0.155695	0.140218	0.70767	0.998992	1.07389	0.960702	0.682756	0.48277	0.422292	0.355962	0.21647	0.288021	0.615119		-0.438466	0.626291	0.359136	54.7575	-0.0680205	0.0666972	0.986267	50.4923
O43837	0.998992	1.07897	1.06671	0.993234	0.81861	0.463511	0.135751	0.0951706	0.0434539		0.998992	0.988195	0.975986	0.901809	0.749615	0.437834	0.171667	0.103127	0.0624493		0.998992	0.953491	0.943585	0.914119	0.767753	0.478799	0.198449	0.142327	0.0940386	0.0552882	0.998992	0.909165	0.94851	0.885056	0.754555	0.455428	0.145112	0.104566	0.0546563		52.6299	-0.145593	0.0463413	0.991944	52.2891	-0.108145	0.0373029	0.998485	52.6281
O43847	0.998992	0.972431	0.960173	0.833652	0.624075	0.385137	0.24681	0.147974	0.0629255		0.998992	0.960513	0.969794	0.917538	0.711305	0.520197	0.369731	0.267898	0.16151		0.998992	1.02869	1.0285	0.931861	0.7113	0.471326	0.384733	0.281111	0.194668	0.0773691	0.998992	0.971369	0.939565	0.894525	0.720093	0.561139	0.392512	0.276248	0.165902		51.6275	-0.0786812	0.0325192	0.998916	53.4802	-0.0680939	0.119266	0.996366	53.3994
O43852	0.998992	1.05766	1.04775	1.01738	0.932115	0.713814	0.639014	0.57283	0.515532	1.23563	0.998992	0.953063	0.968731	0.924702	0.844568	0.716538	0.594454	0.531767	0.503201	2.24404	0.998992	0.974774	0.957475	0.944566	0.851347	0.706043	0.568098	0.531631	0.49132	1.04566	0.998992	0.914413	1.00567	0.983257	0.87763	0.729962	0.596021	0.569148	0.486155	1.15067		-0.329414	0.735364	0.36244		0.106918	1.5	0.329876
O43865	0.998992	0.97529	0.990073	0.8996	0.767842	0.592736	0.465132	0.35195	0.261144	0.42327	0.998992	0.957571	0.938193	0.850604	0.726123	0.607385	0.445901	0.341954	0.229386	0.161508	0.998992	0.900075	0.857472	0.879492	0.838425	0.737079	0.535096	0.455345	0.386642	0.203868	0.998992	1.07508	0.981073	0.895622	0.635168	0.565355	0.390802	0.279985	0.217848	0.0496964	54.5921	-0.0649392	0.326896	0.976865	54.9989	-0.0479235	0.0431225	0.999266	58.072
O43903																					0.998992	1.05933	0.95344	0.940699	0.933936	0.60728	0.481231	0.242357	0.0971959																				55.2569
O43924	0.998992	0.968809	0.960111	0.897883	0.793585	0.621855	0.432291	0.290323	0.139225	0.24866	0.998992	0.939501	0.941111	0.868857	0.787308	0.603252	0.44842	0.323983	0.173401	0.550906	0.998992	0.966786	0.969596	0.9019	0.8305	0.656075	0.48196	0.326141	0.165578	0.177557	0.998992	1.01726	0.973803	0.922471	0.853723	0.680601	0.517123	0.345633	0.159092	0.0432354	54.615	-0.0667084	0.153089	0.987659	54.4832	-0.0654855	0.336156	0.882331	55.5202
O43929	0.998992	1.16318	0.989133	0.815735	0.732832	0.403428	0.332525	0.225296	0.156994	0.341708	0.998992	1.08767	0.92769	0.807762	0.721261	0.53704	0.421713	0.38479	0.407017	1.07707	0.998992	1.20014	0.970243	0.820438	0.630559	0.417846	0.300257	0.203366	0.104361		0.998992	1.00312	0.958828	0.879083	0.683965	0.523485	0.45782	0.418138	0.293356	0.529101	52.0661	-0.0887504	0.233537	0.951651		-0.0663655	0.570193	0.501621	51.8946
O60216	0.998992	1.18056	1.08657	1.0593	0.920467	0.607711	0.486636	0.288012	0.196882	0.330751	0.998992	1.02354	0.973647	0.872871	0.721487	0.516653	0.396116	0.300146	0.219559	0.505422	0.998992	0.988237	0.969795	0.900837	0.825211	0.513753	0.342233	0.203054	0.111456	0.164314	0.998992	0.943857	0.924959	0.917649	0.806284	0.572529	0.396158	0.221895	0.155265	0.261752	54.7574	-0.0984602	0.266546	0.948225	53.0289	-0.0777354	0.336762	0.941782	53.4603
O60220	0.998992	1.06947	1.05381	0.989727	0.873379	0.730722	0.566685	0.453868	0.418414	0.634343	0.998992	0.893677	0.926915	0.869032	0.78225	0.709271	0.591205	0.43533	0.455037	1.54992	0.998992	1.00471	0.995732	0.906388	0.756057	0.588764	0.394415	0.30274	0.253435	0.416165	0.998992	0.952338	0.977833	0.965189	0.825857	0.720695	0.597747	0.413374	0.294771	0.325857		-0.0723031	0.500877	0.932081		-0.0313227	0.75262	0.0715842	53.823
O60231	0.998992	1.1059	0.865802	0.678468	0.48199	0.313072	0.221542	0.158773	0.0667297		0.998992	0.96333	0.818189	0.550226	0.377103	0.211839	0.157264	0.122454	0.0216187		0.998992	0.952093	0.830726	0.664559	0.449558	0.23473	0.133107	0.116279	0.0660776		0.998992	0.955648	0.844926	0.715453	0.522236	0.290397	0.181309	0.124718	0.1515		49.7927	-0.0769535	0.0819173	0.979949	48.0977	-0.0794475	0.0462589	0.994628	49.0356
O60232	0.998992	1.02279	1.01697	0.983668	0.924091	0.73563	0.671378	0.4558	0.374137	0.857451																																-0.0705476	0.576077	0.723232
O60234	0.998992	0.942151	0.928475	0.821091	0.574048	0.330707	0.241847	0.195511	0.124791	0.236085	0.998992	1.00499	0.949725	0.855755	0.618009	0.393099	0.27673	0.235975	0.157369	0.211584	0.998992	0.981223	0.979938	0.852344	0.629154	0.365479	0.263169	0.222107	0.138222	0.264799	0.998992	1.04073	0.985782	0.859402	0.608457	0.38074	0.26734	0.206248	0.155336	0.209404	50.7148	-0.0898909	0.171111	0.99082	51.473	-0.0851368	0.184038	0.997662	51.2576
O60244																															0.998992	1.44518	1.4534	1.31594	1.09723	0.809554	0.458583	0.237471		0.550101
O60256	0.998992	1.01291	0.960265	0.932019	0.874215	0.6155	0.51864	0.385876	0.174643	0.0534821	0.998992	1.01522	0.96906	0.932023	0.832343	0.7063	0.568765	0.448192	0.204672	0.0499681	0.998992	1.01471	0.988018	0.942923	0.883891	0.677466	0.489179	0.358347	0.140366		0.998992	1.01279	0.990813	0.905197	0.853376	0.689957	0.53167	0.411741	0.163041		56.0351	-0.0615741	0	0.989864	56.9296	-0.0592654	0	0.989549	56.0377
O60264	0.998992	1.09669	1.0584	0.758356	0.563758	0.390186	0.300579	0.182984	0.062914		0.998992	0.999026	0.902408	0.667866	0.48352	0.328175	0.243812	0.154908	0.119194		0.998992	0.956675	0.886582	0.666993	0.496216	0.334873	0.258237	0.171611	0.0568591	0.0611527	0.998992	0.935747	0.934862	0.734427	0.566329	0.418814	0.307521	0.187416	0.0807137	0.00579465	51.3223	-0.0783407	0.0882755	0.968714	49.8034	-0.073705	0.109423	0.995684	50.161
O60271	0.998992	0.975685	1.14563	1.07066	0.69111	0.3214	0.230276	0.188568	0.203976		0.998992	0.992326	0.908703	0.753813	0.524915	0.350218	0.269929	0.211188	0.119473		0.998992	1.00212	1.02373	0.987744	0.688169	0.371886	0.255448	0.19319	0.0980085												51.1757	-0.186388	0.211605	0.976023	50.5821	-0.0721227	0.123234	0.997038	51.8152
O60282																															0.998992	0.894433	0.924139	0.84741	0.673359	0.532069	0.435532	0.476664	0.379811	1.20913
O60306	0.998992	0.978539	0.907269	0.757047	0.705646	0.517329	0.377773	0.291407	0.203835	0.0245163	0.998992	0.977883	0.936119	0.835698	0.742927	0.57918	0.466346	0.360483	0.305322	0.0708522	0.998992	0.965649	0.875703	0.761505	0.631076	0.44858	0.311065	0.223313	0.133422		0.998992	0.999985	0.819447	0.701581	0.609754	0.457132	0.303402	0.247317	0.200306		53.427	-0.0512319	0	0.988283	55.2569	-0.0461409	0	0.985591	52.1055
O60313	0.998992	1.09053	1.053	0.984656	0.759338	0.583952	0.44571	0.345497	0.193598		0.998992	0.978659	0.924423	0.80058	0.601716	0.411639	0.268809	0.214882	0.104999		0.998992	1.01269	0.940395	0.907614	0.713118	0.544559	0.393729	0.29702	0.168273												54.6043	-0.0700784	0.187802	0.974376	51.632	-0.0675473	0.0689878	0.998541	53.9058
O60318											0.998992	1.41249	1.21493	0.263711	0.424571				0.0846322	1.7995
O60341	0.998992	0.998899	0.965348	0.856243	0.654236	0.625634	0.417857	0.298834	0.196684	0.0938321	0.998992	0.977111	0.852585	0.715331	0.523194	0.36014	0.234	0.154923	0.0981489		0.998992	0.927855	0.861531	0.700173	0.478724	0.322532	0.218722	0.183164	0.128656	0.00681585	0.998992	0.901326	0.893807	0.774005	0.613136	0.430296	0.299235	0.247022	0.187664	0.208574	54.4452	-0.0522512	0	0.990323	50.4218	-0.0644801	0.039675	0.998995	50.0259
O60381	0.998992	0.809486	0.864854	0.938707	0.787882	0.535795	0.197304	0.0862508	0.155021																																52.8927	-0.111437	0.0817416	0.940158
O60443																					0.998992	1.02395	0.939553	0.83152	0.765934	0.664407	0.420007	0.489807	0.229165																				56.186
O60493	0.998992	0.975628	0.858254	0.749359	0.690789	0.672978	0.380157	0.257962	0.159079	0.101912	0.998992	1.08367	0.917751	0.888485	0.728032	0.611878	0.425291	0.354102	0.184154		0.998992	0.943386	0.863429	0.705846	0.596005	0.417859	0.29206	0.208399	0.0638134		0.998992	1.01137	0.994111	0.885189	0.707267	0.497207	0.417452	0.298155	0.176799		53.896	-0.0494288	0	0.97306	54.8749	-0.0540381	0.049411	0.981655	51.339
O60506	0.998992	1.01662	0.993754	0.932693	0.685682	0.334123	0.213605	0.149532	0.0959966	0.0446034	0.998992	0.955217	0.921315	0.841175	0.661342	0.342294	0.195009	0.141009	0.113482	0.0322288	0.998992	1.0068	0.971632	0.884976	0.667472	0.389942	0.226076	0.159692	0.110998	0.0619658	0.998992	1.04076	0.993872	0.877517	0.669059	0.377612	0.225338	0.155748	0.103494	0.0438213	51.6392	-0.113416	0.0858417	0.996521	51.4112	-0.0871309	0.0512414	0.994596	51.8243
O60547	0.998992	0.958345	0.954242	0.912985	0.809146	0.699281	0.56965	0.415017	0.162137	0.0156754	0.998992	1.03906	1.02512	0.937281	0.848644	0.720659	0.630088	0.431646	0.178863		0.998992	0.946671	0.928311	0.775527	0.633986	0.509256	0.408736	0.301429	0.082319	0.110894	0.998992	0.934706	0.959392	0.866248	0.746948	0.632829	0.485979	0.375788	0.145425		56.466	-0.0616697	0	0.983046	57.3524	-0.0606231	0	0.983986	53.1543
O60563											0.998992	1.16816	1.20482	0.814516	0.6428	0.377497	0.300075	0.210738	0.439649		0.998992	0.872718	0.779859	0.789869	0.422083	0.266641	0.182829	0.158144	0.198964		0.998992	1.00875	0.964157	0.701447	0.616151	0.467202	0.2041	0.155996	0.318509						51.0884	-0.113584	0.311989	0.902709	49.3021
O60573	0.998992	1.05907	0.982223	0.739571	0.539171	0.410743	0.246064	0.174489	0.0337227		0.998992	0.864268	0.797928	0.569936	0.432412	0.278041	0.148285	0.100647	0.00052894		0.998992	0.924705	0.7999	0.776812	0.613064	0.41919	0.375704	0.339641	0.121475		0.998992	0.85415	1.0137	0.763101	0.580214	0.36042	0.189974	0.140297	0.130746		51.1859	-0.0716297	0.0204907	0.983151	48.4695	-0.0652694	0	0.993136	52.3773
O60610	0.998992	0.977393	0.95785	0.725705	0.348885	0.252153	0.186533	0.140957	0.0759524	0.052276	0.998992	0.975863	0.958186	0.70166	0.330471	0.233956	0.173201	0.125524	0.0591035	0.0146797	0.998992	0.980109	0.956089	0.710081	0.336226	0.247683	0.17934	0.131905	0.0769654	0.050226	0.998992	0.984159	0.963482	0.725154	0.362197	0.257913	0.190539	0.140375	0.0742124	0.0496563	48.993	-0.109421	0.101439	0.991493	48.8207	-0.109198	0.0783709	0.989808	48.8486
O60613	0.998992	0.994888	0.984234	0.91807	0.782719	0.536395	0.35341	0.255567	0.159614		0.998992	1.06877	1.00088	0.98595	0.898627	0.563623	0.306243	0.304579	0.176106		0.998992	1.02954	0.989853	0.960266	0.886144	0.674184	0.457749	0.354289	0.142624		0.998992	1.03715	1.02948	0.965712	0.859396	0.656286	0.427905	0.277714	0.138917		53.6632	-0.0775439	0.130918	0.999213	53.6089	-0.123989	0.222327	0.989248	55.762
O60641											0.998992	0.958287	1.17392	1.3134	0.85253	0.655297	0.296901	0.181897	0.20652																										53.9736	-0.142724	0.182692	0.901595
O60664	0.998992	0.904116	0.899901	0.86715	0.829495	0.742135	0.506227	0.391574	0.304371	0.573686	0.998992	1.00379	1.00922	0.945551	0.893285	0.749093	0.600536	0.460598	0.37967	1.23288	0.998992	1.0244	1.04158	0.990147	0.913741	0.744294	0.542841	0.411241	0.291086	0.381	0.998992	0.981948	0.965817	0.915278	0.8459	0.701024	0.477572	0.361513	0.304936	0.483956	57.3974	-0.0504575	0.394928	0.859588		-0.0680044	0.672352	0.321174	56.5606
O60684	0.998992	1.33988	0.917873	0.806081	0.907377	0.649792	0.628203	0.29921	0.223746	0.6657																															56.7578	-0.0617431	0.404784	0.706893
O60701	0.998992	1.00577	1.00604	0.8616	0.806682	0.564362	0.57179	0.225963	0.0923028		0.998992	0.97455	0.877826	0.864186	0.771119	0.637777	0.548652	0.19794	0.118795		0.998992	0.990022	0.983928	0.921149	0.808037	0.703823	0.640523	0.258703	0.0676647		0.998992	1.05258	1.00397	1.00493	0.852686	0.71519	0.560691	0.304596	0.160372		54.9694	-0.0651229	0	0.965897	54.9262	-0.0610182	0	0.962434	56.1162
O60711	0.998992	1.27266	1.03547	0.926646	0.697286	0.480418	0.36293	0.25262	0.164199	0.388507	0.998992	1.11542	0.954968	0.80385	0.547874	0.406694	0.309714	0.220019	0.175713	0.232573	0.998992	1.12815	0.888782	0.825226	0.591827	0.381543	0.293376	0.244373	0.184062	0.124433	0.998992	1.01219	0.867434	0.789012	0.598147	0.378444	0.276884	0.218858	0.16484	0.192863	52.4701	-0.0946134	0.2717	0.918724	51.0067	-0.0821048	0.206379	0.982054	51.3903
O60725	0.998992	0.922688	1.1999	1.03686	0.769786	0.577613	0.477626	0.389136	0.130213																																55.1833	-0.0689346	0.113718	0.915254
O60749	0.998992	0.89932	0.908469	0.785245	0.602727	0.372619	0.2168	0.144048	0.101748	0.269993	0.998992	0.987296	0.952535	0.96529	0.776667	0.624288	0.455695	0.333641	0.235562	0.121367	0.998992	0.963004	0.943673	0.857962	0.707231	0.491361	0.332625	0.255187	0.211225	0.33523	0.998992	1.05201	1.00513	0.956234	0.72745	0.422339	0.236464	0.156624	0.181898	0.299468	50.8678	-0.0794455	0.145661	0.972362	55.319	-0.0590539	0.0792841	0.994727	52.6165
O60762	0.998992	1.34712	1.24724	1.09386	0.847287	0.572343	0.381615	0.206347	0.0526721	0.00592272	0.998992	1.0601	0.947061	0.847075	0.667385	0.455221	0.302641	0.184514	0.059147		0.998992	1.00383	0.863526	0.814878	0.637896	0.472167	0.33539	0.193182	0.0763859	0.00509778	0.998992	0.861529	0.913049	0.801054	0.654202	0.476068	0.317328	0.190293	0.0859384	0.00646643	54.3755	-0.0995285	0.0172253	0.906628	52.5279	-0.0712667	0	0.99377	52.3527
O60763	0.998992	0.970842	0.963139	0.893421	0.575779	0.340288	0.242	0.160769	0.10524	0.0183465	0.998992	1.00048	0.951853	0.861501	0.57469	0.339246	0.215944	0.149592	0.0693988	0.00809763	0.998992	0.966279	1.00034	0.893736	0.632425	0.36343	0.242104	0.181294	0.131018	0.0279022	0.998992	1.02742	0.998565	0.906588	0.6075	0.394028	0.267596	0.203907	0.118766	0.0819467	51.2785	-0.0887805	0.065382	0.992363	51.1836	-0.0861943	0.0349089	0.996068	51.6387
O60784	0.998992	1.07818	1.01364	1.00963	0.686405	0.462072	0.419834	0.308549	0.0904244	0.0391972	0.998992	1.32792	1.24265	1.20524	0.955653	0.598586	0.746509	0.36284	0.198279		0.998992	1.03806	1.06282	1.02195	0.82245	0.527579	0.384773	0.208922	0.10029	0.0273386	0.998992	1.00024	1.02942	0.934598	0.791586	0.609896	0.459091	0.350685	0.142108	0.281065	53.8297	-0.0686765	0.0226058	0.966047	57.4431	-0.0752256	0.0564393	0.776852	54.0539
O60826											0.998992	1.18508	0.909388	1.01589	1.16699	0.552952	0.367287	0.219188	0.169562																										53.0817	-0.702934	0.252005	0.930597
O60828	0.998992	1.09736	1.04788	0.961776	0.878803	0.729079	0.590275	0.481577	0.494787	1.17194	0.998992	1.05835	1.19345	0.986063	1.03433	0.924393	0.760144	0.662016	0.385532	2.66646	0.998992	0.968586	0.883123	0.90967	0.791971	0.713464	0.606926	0.500334	0.526134	0.544486	0.998992	1.30231	1.3263	1.14157	0.897553	0.80967	0.61802	0.472686	0.482439			-0.0757422	0.68758	0.421948		0.100027	1.5	0.319522
O60830	0.998992	1.28499	1.18511	1.13802	1.04881	0.617462	0.709954	0.502592	0.35189	0.698807											0.998992	1.1512	1.10136	1.00556	0.931827	0.790896	0.666288	0.486923	0.36372	0.57211	0.998992	1.19118	1.11841	0.957802	0.921938	0.802284	0.634763	0.514757	0.318647	0.37386		-0.516183	0.56581	0.752975					59.8709
O60831	0.998992	1.46724	1.08168	1.14479	0.914724	0.774876	0.609559	0.424674	0.371132	0.75117	0.998992	1.13516	1.05466	1.06547	0.919895	0.813099	0.781659	0.61607	0.526118	1.95127	0.998992	1.20372	0.995889	0.936837	0.955729	0.5849	0.517623	0.469307	0.329996	0.686459	0.998992	1.72891	1.09938	1.18935	1.21826	0.815903	0.675165	0.488891	0.357922	0.698812		-0.0875247	0.52221	0.673259		0.107115	1.5	0.392151	58.0782
O60832	0.998992	1.1936	1.01504	1.09501	0.942762	0.621074	0.585244	0.458703	0.251156	0.383664	0.998992	1.12805	1.03174	1.02168	0.891053	0.728556	0.593482	0.449521	0.299065		0.998992	0.940358	0.865926	0.880539	0.690113	0.58554	0.458715	0.340886	0.155263		0.998992	0.965076	0.973653	0.925062	0.849848	0.685786	0.610155	0.46567	0.203353		56.3544	-0.0741576	0.337735	0.916863	57.4467	-0.0619711	0.233359	0.965742	54.5933
O60841	0.998992	1.108	1.1014	0.992984	0.763972	0.513569	0.372362	0.265824	0.123716	0.0928837	0.998992	1.01016	1.01334	0.871266	0.725922	0.516131	0.371257	0.254249	0.148375	0.0437945	0.998992	0.921721	0.91926	0.851646	0.713318	0.529491	0.399849	0.300887	0.177536	0.1414	0.998992	0.935889	0.967361	0.882028	0.741843	0.506806	0.371863	0.248601	0.155673	0.0552373	53.7129	-0.0839466	0.105889	0.975225	53.6871	-0.0651101	0.0190559	0.994546	53.9087
O60869	0.998992	0.957362	0.915661	0.916766	0.847795	0.938014	0.70012	0.60624	0.599115	1.39096	0.998992	1.00291	0.98817	0.952611	0.927992	0.860389	0.713629	0.693421	0.671727	2.62868	0.998992	1.01735	0.991489	1.01114	0.876423	0.791438	0.705529	0.618909	0.596874	1.18707	0.998992	1.01265	1.01122	1.03413	0.934669	0.810229	0.68454	0.639081	0.64095	1.33409		-0.0170193	0.846918	0.0566867		0.09645	1.5	0.378102
O60880	0.998992	0.935892	0.90893	0.81306	0.587291	0.348427	0.24551	0.165164	0.0716965	0.0152179	0.998992	0.976183	0.971437	0.85182	0.624276	0.380026	0.251643	0.173907	0.0817037	0.030882	0.998992	0.974911	0.998254	0.85505	0.576321	0.342218	0.204863	0.141652	0.0542834		0.998992	1.04825	1.02796	0.903249	0.650948	0.42245	0.286556	0.219854	0.109164	0.0564441	51.2651	-0.0699862	0	0.996155	51.7157	-0.0791079	0.0383474	0.997288	51.0691
O60884	0.998992	1.1095	1.01802	0.991987	0.867534	0.667164	0.451537	0.273255	0.168749	0.248925	0.998992	1.13489	0.986801	0.96642	0.765213	0.563198	0.366165	0.167354	0.093519		0.998992	1.1491	0.933417	0.967841	0.805146	0.57183	0.333122	0.135954	0.0730506		0.998992	0.966981	0.939757	0.886004	0.737206	0.587314	0.414786	0.279799	0.2026	0.279978	55.0032	-0.0882316	0.193418	0.98425	53.8223	-0.083868	0.0331346	0.981349	53.7929
O60885	0.998992	1.09046	0.95653	0.767059	0.532046	0.323889	0.301798	0.210084	0.108812		0.998992	0.944379	0.892145	0.67551	0.5846	0.478417	0.403016	0.300058	0.278996												0.998992	0.911982	0.907875	0.716328	0.552111	0.36533	0.281459	0.205066	0.165376	0.00624254	50.5366	-0.0840896	0.154601	0.981837	51.9615	-0.0484306	0.229885	0.990809
O60888	0.998992	0.948921	0.944037	0.902481	0.811324	0.668197	0.589889	0.479025	0.416166	0.845615	0.998992	0.98534	1.0128	0.950898	0.883374	0.795272	0.656543	0.610695	0.598384	2.31202	0.998992	1.05551	1.00321	0.956991	0.884064	0.673072	0.556513	0.483477	0.378876	0.651661	0.998992	0.945615	0.90503	0.851228	0.760603	0.628718	0.485268	0.407509	0.358507	0.535524		-0.0522683	0.577839	0.704824		0.446018	1.5	0.479114
O60907											0.998992	1.00195	0.878203	0.815149	0.763188	0.638606	0.475921	0.338865	0.16605												0.998992	0.887196	0.859673	0.798839	0.731992	0.608533	0.457176	0.308673	0.127061						55.1481	-0.0491715	0	0.985713
O60925	0.998992	0.950598	0.918116	0.920928	0.89027	0.724121	0.603387	0.436061	0.246434	0.508722	0.998992	0.994105	0.992105	0.962543	0.899175	0.80428	0.63783	0.480112	0.249147	0.67316	0.998992	0.980708	0.991466	0.942337	0.863758	0.763581	0.598883	0.470265	0.287094	0.49995	0.998992	1.07818	1.03479	1.05759	0.928771	0.850031	0.703239	0.506748	0.310239	0.67168	57.5214	-0.0585526	0.361634	0.913535	59.3305	-0.0680655	0.456798	0.833553	58.0713
O75027	0.998992	0.965129	0.928845	0.803906	0.588542	0.32721	0.19608	0.148953	0.104237																						0.998992	0.866121	0.974623	0.802804	0.699284	0.39262	0.276532	0.210113	0.116057	0.413526	50.8333	-0.0852645	0.0813606	0.998802
O75052																															0.998992	1.18817	1.09699	0.980427	0.89982	1.00094	0.676461	0.432353	0.0741386
O75083	0.998992	0.970654	0.997066	0.909579	0.742601	0.388099	0.124208	0.0651292	0.0196451	0.00416797	0.998992	0.97075	0.974881	0.908992	0.749484	0.41206	0.110863	0.0571706	0.0204898	0.00136788	0.998992	0.947177	0.967873	0.878814	0.736669	0.42223	0.111431	0.0593942	0.0173749	0.0103086	0.998992	0.97585	0.977011	0.889645	0.72254	0.410992	0.112112	0.059384	0.0159011	0.00433376	51.9947	-0.121435	0.00419092	0.998707	52.0921	-0.122281	0	0.997867	52.0289
O75094	0.998992	0.90028	0.97555	0.943687	0.976342	0.845124	0.400668	0.0649521													0.998992	0.991959	0.995786	0.933818	0.946875	0.871563	0.390743	0.072338			0.998992	0.995784	0.970554	0.960103	1.01487	0.8153	0.398195	0.0643101			55.3652	-0.176822	0	0.982842					55.3944
O75113																					0.998992	0.954941	1.04804	0.859767	0.679594	0.535461	0.409386	0.25186	0.101388																				53.7482
O75116	0.998992	0.80507	0.934926	0.723731	0.312826	0.183934	0.167605	0.08229													0.998992	1.03953	0.963522	0.697001	0.389054	0.238772	0.28396	0.11594	0.0377545		0.998992	0.906403	0.933292	0.80272	0.337216	0.224807	0.132382	0.12359		0.179398	48.5666	-0.12463	0.106354	0.960254					49.1181
O75122	0.998992	0.983519	0.926577	0.820074	0.723543	0.562523	0.416579	0.377155	0.238502	0.441795	0.998992	1.01021	0.903095	0.72443	0.378753	0.282909	0.204242	0.147943	0.190585												0.998992	0.918294	1.04404	0.731522	0.547309	0.450281	0.345451	0.202302	0.147279		54.0351	-0.0550385	0.319603	0.961554	48.9598	-0.106364	0.1736	0.995706
O75131	0.998992	0.978703	0.945249	0.896325	0.69038	0.4084	0.335699	0.227961	0.0115116	0.316287	0.998992	1.02985	0.972379	0.923764	0.709746	0.410438	0.280497	0.201454	0.0702264		0.998992	1.10934	0.994579	0.916025	0.675884	0.377938	0.251051	0.164274	0.0630864		0.998992	1.04658	1.01452	0.957387	0.635477	0.371368	0.285923	0.162504	0.102903		52.1556	-0.0862504	0.172598	0.953774	52.3601	-0.0899744	0.0875803	0.993878	51.8977
O75145	0.998992	0.91363	0.840581	0.789875	0.690496	0.541843	0.414462	0.241292	0.186167												0.998992	1.00493	1.00638	0.896174	0.709036	0.62325	0.400815	0.256975	0.173641	0.152997											53.4766	-0.0464893	0	0.988936					54.2244
O75150	0.998992	1.09875	0.906221	0.577878	1.04293	0.31164	0.368213	0.439773	0.110957	0.145784											0.998992	1.01728	1.01201	0.637364	0.477724	0.411309	0.405874	0.244986	0.221072	0.414654	0.998992	0.998974	0.971167	0.802164	0.508599	0.38641	0.302046	0.19464	0.0195363		53.7664	-0.0511032	0.0422035	0.782582					49.1099
O75152											0.998992	0.980686	0.808198	0.465881	0.265518	0.238908	0.181693	0.105933	0.0248985																										47.0581	-0.0989634	0.10153	0.985039
O75153											0.998992	1.22347	0.974646	0.883022	0.710105	0.64857	0.235173	0.307784	0.159265		0.998992	1.09574	0.932859	0.886445	0.734614	0.45108	0.456956	0.259282	0.100232	0.20446	0.998992	1.00674	1.04358	1.12336	0.75285	0.570686	0.428915	0.312759	0.118079	0.474481					53.5762	-0.0752041	0.129271	0.924582	53.4318
O75155											0.998992	1.02391	1.22819	1.00011	0.833231	0.649816	0.432432	0.383233	0.24316		0.998992	1.16769	0.848726	0.724411	0.775526	0.753504	0.425267	0.36638	0.229423																54.9816	-0.0817232	0.264272	0.934261	55.7226
O75165											0.998992	1.0136	0.957121	0.927403	0.678224	0.449046	0.365719	0.303114	1.03844		0.998992	0.919922	0.854113	0.821372	0.614057	0.488911	0.299503	0.249618	0.0677962		0.998992	1.15753	1.11571	1.07128	0.590912	0.409992	0.33336	0.248285	0.173346							-0.118481	0.541059	0.524537	52.289
O75170	0.998992	1.33641	1.36072	1.20523	1.59538	0.367965	0.377552	0.174801			0.998992	0.761041	0.63882	0.896943	0.806698	0.655674	0.236445	0.113577	0.0361459		0.998992	1.25793	1.05389	1.06633	0.821842	0.66348	0.520444	0.34555	0.463742		0.998992	1.19671	1.07437	0.997147	1.14578	0.792259	0.548309	0.504591	0.312669	0.909838	52.7606	-0.860265	0.276171	0.680218	53.5281	-0.0867175	0	0.806358	55.5746
O75175	0.998992	1.13065	1.0981	0.968806	0.8452	0.548979	0.439907	0.256506	0.194467		0.998992	1.06567	0.989832	0.928356	0.738771	0.58483	0.393687	0.223024	0.163207												0.998992	0.77062	0.741402	0.858799	0.828523	0.448609	0.390824	0.306488	0.116909		54.2165	-0.0862205	0.187415	0.96682	54.0071	-0.0719852	0.0913749	0.991816
O75179	0.998992	1.23061	1.12711	0.637026					0.0938168	0.269595	0.998992	1.00804	0.913996	0.597507	0.179616	0.125494	0.100348	0.113136	0.0180524		0.998992	0.946034	0.769468	0.476044	0.209956				0.00945032		0.998992	1.01044	0.722723	0.468883	0.106414	0.0434032		0.0459683		0.483924	47.1277	-1.08724	0.181706	0.923334	47.5113	-0.16671	0.0781257	0.99524	46.7235
O75190																															0.998992	0.976781	0.947336	0.879424	0.689807	0.562429	0.400529	0.269857	0.150285	0.49646
O75208	0.998992	1.14691	1.07439	1.08597	0.918042	0.60081	0.429042	0.330268	0.221498																																54.4446	-0.105648	0.263286	0.957717
O75223	0.998992	0.942764	0.946765	0.950347	0.911088	0.792524	0.641282	0.331166	0.085509	0.0168194	0.998992	0.94507	0.961192	0.993419	0.85221	0.780667	0.643113	0.333275	0.16061		0.998992	0.975454	0.991063	0.95653	0.914779	0.806282	0.618567	0.331432	0.101613	0.0173472	0.998992	0.984144	0.987524	0.966272	0.922711	0.820418	0.634766	0.34357	0.106485	0.0682793	56.9934	-0.0916235	0	0.988934	57.0948	-0.0742252	0	0.98201	56.9657
O75251	0.998992	1.08647	1.01704	0.951612	0.808108	0.499694	0.366919	0.195001	0.0376167		0.998992	0.970315	0.921997	0.856274	0.701846	0.441513	0.241584	0.153218	0.00918981		0.998992	1.00541	0.983733	0.957749	0.745777	0.582275	0.384566	0.2228	0.0464802		0.998992	0.994745	0.947485	0.924204	0.774076	0.521156	0.338507	0.168875	0.021914		53.7476	-0.084516	0	0.986137	52.2774	-0.0804981	0	0.995799	54.072
O75264	0.998992	1.06379	1.0558	0.995832	0.756534	0.488231	0.449041	0.327066	0.286729	0.70548	0.998992	0.927492	0.908717	0.914196	0.963156	0.773458	0.710694	0.727486	0.689862	2.62718											0.998992	0.987939	0.99562	0.938631	0.936108	0.650693	0.62077	0.569605	0.353967	0.696648	52.4754	-0.143308	0.443108	0.866382		0.108162	1.5	0.393684
O75306	0.998992	1.12923	0.989589	0.948532	0.812677	0.505918	0.428333	0.235373	0.160428	0.0938829	0.998992	1.20023	1.08427	1.07983	0.915439	0.751277	0.516327	0.277307	0.250108		0.998992	0.917157	0.873127	0.873101	0.763101	0.51152	0.367643	0.215777	0.110926	0.0392714	0.998992	0.994773	1.03064	0.912356	0.732596	0.553403	0.365741	0.246963	0.142069		54.048	-0.0765226	0.0935954	0.979549	55.8452	-0.0971817	0.213131	0.943176	53.4966
O75312	0.998992	1.0318	0.957494	0.883997	0.759575	0.503107	0.329525	0.239637	0.180847	0.323094	0.998992	1.04454	1.00373	0.949545	0.817389	0.538611	0.372446	0.25969	0.251526	0.68655	0.998992	1.01235	0.994476	0.909775	0.77705	0.532942	0.35616	0.245547	0.196932	0.245902	0.998992	1.0178	0.985434	0.907832	0.841121	0.520306	0.38848	0.273667	0.217817	0.130096	52.9078	-0.0858562	0.231299	0.984272	53.2392	-0.114916	0.390977	0.856144	53.3953
O75323	0.998992	1.03203	1.0887	0.991479	0.882567	0.669021	0.394745	0.193819	0.02528		0.998992	0.986058	0.963191	0.938901	0.826679	0.641045	0.416124	0.195139	0.00931764		0.998992	0.943429	0.939338	0.931319	0.838502	0.683097	0.435907	0.224951	0.0227618		0.998992	1.02836	1.0603	0.997818	0.882507	0.676051	0.432513	0.230742	0.0330281		54.8338	-0.10045	0	0.990932	54.5873	-0.0872615	0	0.993784	54.9716
O75340	0.998992	1.08191	1.05596	1.01714	0.901102	0.515387	0.384337	0.239722	0.0544011	0.075144	0.998992	0.969928	1.00704	0.937103	0.856675	0.64947	0.384711	0.312766	0.196827	0.557368	0.998992	0.978369	0.988191	0.933758	0.800966	0.570717	0.252991	0.143961	0.0388536		0.998992	1.08201	1.06456	1.01336	0.891408	0.631544	0.339603	0.198887	0.0391595	0.0557432	54.1292	-0.0961114	0.0672679	0.979978	54.3356	-0.10085	0.34593	0.911134	53.4787
O75347	0.998992	0.842925	0.772378	0.780922	0.73294	0.826883	0.63942	0.550579	0.458634	0.993521	0.998992	0.958831	0.966677	0.943226	0.886056	0.84364	0.729212	0.669748	0.540375	2.20356	0.998992	1.04598	1.06495	1.01838	0.883728	0.810698	0.740687	0.638781	0.50327	1.01001	0.998992	0.977518	0.930017	0.953625	0.83326	0.751744	0.632557	0.565613	0.471319	0.961305		-0.026447	0.690362	0.307504		0.09035	1.5	0.374543
O75348	0.998992	0.992699	0.964166	0.972579	0.742764	0.488283	0.35635	0.233187	0.186772	0.233778	0.998992	0.924248	0.918006	0.94249	0.787679	0.572292	0.382211	0.296195	0.248448	0.35728	0.998992	0.944242	0.9154	0.87748	0.739161	0.568147	0.377485	0.270909	0.208882	0.232552	0.998992	1.00965	1.02939	0.996437	0.828218	0.688789	0.459388	0.365373	0.234465	0.474583	52.9792	-0.0904947	0.205768	0.995049	53.7929	-0.0811362	0.283442	0.977102	53.7864
O75351	0.998992	0.939104	0.879443	0.768795	0.523287	0.263939	0.179888	0.127891	0.0592059	0.0332299	0.998992	1.03288	1.00423	0.831965	0.533566	0.243149	0.167739	0.131472	0.0648994	0.0059114	0.998992	1.04094	0.97623	0.863547	0.551066	0.264522	0.197404	0.136914	0.0590684	0.0114368	0.998992	0.975615	0.893226	0.771065	0.525178	0.219515	0.155977	0.123681	0.0450305	0.0123486	50.136	-0.0797137	0.0273103	0.99645	50.3622	-0.110765	0.0597705	0.993978	50.6464
O75352	0.998992	0.957782	0.894268	0.834514	0.795163	0.714625	0.49254	0.413815	0.308779	0.289994	0.998992	1.04374	1.11788	1.06751	0.9941	0.836305	0.694545	0.548717	0.472215	0.876652	0.998992	1.12129	1.06368	1.14046	1.03134	0.807169	0.676822	0.494824	0.362316	0.451158	0.998992	0.923487	0.926075	0.91188	0.84835	0.691697	0.566896	0.449235	0.418474	0.442527	56.9302	-0.0397938	0.126716	0.983764		-0.0855099	0.639296	0.749415	58.6368
O75367	0.998992	1.02114	1.04452	0.939671	0.790931	0.571916	0.435918	0.301398	0.0793045	0.0566059	0.998992	1.00553	1.06933	0.922959	0.785438	0.551543	0.453502	0.34997	0.0813122	0.0471655	0.998992	1.00386	0.98359	0.894726	0.741276	0.538883	0.404215	0.293647	0.081113	0.00943946	0.998992	0.954893	1.00285	0.908642	0.771878	0.605799	0.461932	0.318929	0.0798697	0.0113337	54.7087	-0.069672	0	0.990372	54.831	-0.0658765	0	0.980598	54.05
O75368	0.998992	0.939389	0.909369	0.907286	0.825785	0.656688	0.401174	0.265881	0.199296	0.516942	0.998992	0.966246	0.910159	0.962382	0.870624	0.689039	0.455324	0.337255	0.259724	1.09578	0.998992	1.01107	1.00478	0.956023	0.876217	0.681506	0.439796	0.299897	0.209797	0.442576	0.998992	1.07346	1.02179	1.04242	0.945291	0.734728	0.465151	0.321626	0.230846	0.568875	54.4116	-0.0848374	0.316901	0.899525		-0.0921563	0.541797	0.445298	54.8747
O75369	0.998992	0.939129	0.914496	0.821079	0.575624	0.365306	0.236529	0.16469	0.115472	0.0482786	0.998992	0.976318	0.968686	0.873232	0.61188	0.402769	0.265575	0.192464	0.127975	0.0962986	0.998992	1.02319	0.974875	0.875826	0.614675	0.396315	0.252998	0.173803	0.104902	0.0511347	0.998992	1.01041	0.957684	0.867137	0.613799	0.405084	0.257803	0.183234	0.120676	0.048968	51.1873	-0.073244	0.0500268	0.996892	51.713	-0.0814679	0.103624	0.997953	51.7373
O75376	0.998992	0.992661	0.723867	0.611735	0.482476	0.374102	0.375791	0.28176	0.198636		0.998992	1.06578	1.12158	0.884465	0.779561	0.584883	0.507837	0.365879	0.185257		0.998992	0.997171	1.01904	0.873991	0.7344	0.60573	0.477272	0.348099	0.180102	0.638645	0.998992	0.911794	0.878268	0.650773	0.496766	0.319199	0.287899	0.224493	0.208601		49.5023	-0.0546025	0.221451	0.973073	55.3499	-0.0594478	0.107486	0.957252	54.5399
O75381											0.998992	0.923748	1.02849	0.881326	0.761338	0.668902	0.480988	0.267191	0.0939658	0.0473057	0.998992	0.986132	0.936214	0.750543	0.602905	0.470484	0.300638	0.26154	0.128721		0.998992	0.697658	0.984814	1.04624	0.625279	0.692942	0.37899	0.231968	0.228678	0.193091					55.0459	-0.0672058	0	0.985981	52.0685
O75390	0.998992	0.935329	0.915984	0.887346	0.760068	0.507795	0.257713	0.105321	0.0621672	0.00377597	0.998992	1.00079	0.983485	0.951991	0.82291	0.578633	0.282143	0.124487	0.0906291	0.000847879	0.998992	0.991087	0.965132	0.9266	0.831971	0.575312	0.261778	0.0965421	0.0510767	0.000723541	0.998992	1.01366	0.957761	0.925477	0.813098	0.56865	0.269239	0.0950149	0.0365015	0.000762042	52.8889	-0.0872231	0	0.993617	53.6644	-0.100108	0.0138126	0.998327	53.5453
O75391											0.998992	1.16702	1.03594	1.16132	0.942684	0.804171	0.555473	0.500395	0.324918	1.22924	0.998992	0.926182	1.02842	0.880864	0.697801	0.520309	0.408874	0.276875	0.113064		0.998992	1.06317	1.13991	0.921827	0.730959	0.488632	0.37628	0.242001	0.0978323							-0.410227	0.652505	0.40241	53.8602
O75396	0.998992	0.998488	0.973494	0.898535	0.657731	0.337452	0.170571	0.0990113	0.0385979	0.0181789	0.998992	1.03164	0.945788	0.889259	0.640976	0.328988	0.173464	0.101149	0.0501382	0.0204058	0.998992	0.986652	0.944577	0.879909	0.706934	0.386526	0.216167	0.126653	0.0518104	0.0196381	0.998992	0.998763	0.97186	0.896374	0.700414	0.395305	0.206671	0.124447	0.0664821	0.020972	51.4854	-0.105799	0.0271652	0.999361	51.3488	-0.102689	0.031602	0.99807	52.0127
O75400	0.998992	1.083	0.989118	0.834827	0.606696	0.528497	0.430187	0.364248	0.226068	0.411938	0.998992	0.94318	0.877574	0.676028	0.501722	0.403236	0.347243	0.283114	0.0809741	0.351258	0.998992	0.968143	0.946803	0.82852	0.634039	0.477061	0.394294	0.299486	0.263416	0.0319053	0.998992	1.0031	0.983255	0.815729	0.650522	0.500281	0.399213	0.318644	0.205944	0.233777	52.6744	-0.0673973	0.333593	0.959712	50.2962	-0.0615624	0.22353	0.950196	53.4757
O75431	0.998992	1.00021	0.926083	0.94506	0.861088	0.547794	0.349746	0.222486	0.12567	0.100295	0.998992	1.20596	0.998965	1.09476	0.765803	0.706818	0.473911	0.346508	0.29161												0.998992	1.45681	0.968442	1.0773	0.974538	0.570863	0.334145	0.160233	0.150663		53.9278	-0.0886229	0.0937485	0.994492	55.4805	-0.0742783	0.264166	0.920569
O75436	0.998992	0.966948	0.956615	0.910583	0.835462	0.592187	0.363603	0.24027	0.133575	0.0547352	0.998992	0.971833	0.979186	0.960351	0.817562	0.577425	0.363052	0.251206	0.1643	0.0996675	0.998992	0.981728	0.961094	0.875867	0.838262	0.575232	0.363267	0.245891	0.167111	0.0885691	0.998992	0.961201	0.950973	0.909483	0.789948	0.564559	0.384035	0.254059	0.159314	0.0898213	54.3295	-0.0749866	0.0304358	0.997026	54.1376	-0.0807751	0.102432	0.998052	54.1882
O75439	0.998992	0.95722	0.946224	0.834883	0.67456	0.515498	0.353106	0.300714	0.242247	0.396204	0.998992	0.949017	0.944723	0.860038	0.742926	0.520503	0.281533	0.219697	0.171007	0.163778	0.998992	1.02033	1.00402	0.874946	0.725896	0.56607	0.36687	0.261422	0.191521	0.231532	0.998992	1.01868	0.95891	0.92913	0.747139	0.578142	0.379955	0.273497	0.19073	0.17497	52.7026	-0.0673532	0.292851	0.977189	52.9423	-0.0756128	0.131235	0.9941	53.5538
O75449	0.998992	1.14698	1.16388	0.909976	0.637303	0.397666	0.318151	0.1627	0.118028												0.998992	1.21808	1.13967	0.925861	0.817565	0.66697	0.471826	0.204351	0.010024		0.998992	0.965802	0.898743	0.921474	0.622728	0.440019	0.358784	0.186009	0.156195	0.503396	51.8331	-0.101149	0.148784	0.9533					54.9942
O75475	0.998992	1.0193	1.05265	1.02655	0.737822	0.460362	0.34274	0.253554	0.106742	0.0218598	0.998992	0.946938	0.925116	0.878333	0.732261	0.47568	0.32684	0.267077	0.160247	0.0512984	0.998992	0.969625	0.903598	0.935754	0.698512	0.496694	0.323222	0.243112	0.1483	0.045435	0.998992	0.909142	0.976849	0.902766	0.735028	0.489604	0.345394	0.242554	0.152597	0.00896261	53.3308	-0.0852134	0.0640447	0.978996	53.2772	-0.0627333	0.0285822	0.992629	53.2401
O75477	0.998992	1.06154	0.843129	0.791396	0.717406	0.659539	0.28168	0.279376	0.146627		0.998992	0.997118	0.920317	0.872538	0.65217	0.539545	0.427047	0.272409	0.232272	0.3801	0.998992	0.922329	0.831921	0.692095	0.746818	0.421552	0.375276	0.197002	0.304527		0.998992	0.954749	0.888985	0.914869	0.720935	0.481079	0.353254	0.242539	0.116496	0.0504394	53.7441	-0.0554383	0	0.951162	53.1767	-0.0623078	0.278779	0.973479	52.3908
O75489	0.998992	0.762629	0.755851	0.770978	0.758017	0.579969	0.397304	0.455701	0.217451		0.998992	1.00614	0.96335	0.991551	0.88121	0.677098	0.519921	0.398225	0.238831	0.0737145	0.998992	0.993022	0.981575	0.912535	0.856716	0.541151	0.392663	0.312301	0.18063	0.249381											54.7458	-0.0313582	0	0.88202	56.679	-0.0607843	0	0.991864	54.0132
O75494	0.998992	1.06159	0.997667	0.844593	0.792202	0.540697	0.41496	0.285692	0.277735	0.106834	0.998992	0.951086	0.947983	0.782841	0.600725	0.466112	0.347369	0.255943	0.330415	0.030582	0.998992	0.962445	0.90752	0.817562	0.709496	0.508775	0.392274	0.297913	0.213152	0.0880492	0.998992	0.926115	0.925236	0.803439	0.705096	0.494832	0.37634	0.27579	0.244302		54.285	-0.0613259	0.12222	0.981906	52.5771	-0.0525784	0.081527	0.962898	53.7974
O75506	0.998992	1.04595	0.944536	0.854422	0.855489	0.767641	0.688281	0.540204	0.408411	0.966031	0.998992	1.36802	1.12238	1.04203	1.06274	0.932023	0.814051	0.590665	0.411321	2.58861	0.998992	1.24348	1.05944	1.00182	0.813078	0.689988	0.564971	0.48742	0.38041	0.793075	0.998992	1.03202	0.942978	0.92749	0.858702	0.761115	0.579092	0.489706	0.436274	0.806738		-0.0338025	0.646968	0.523047		0.093806	1.5	0.296116
O75521	0.998992	0.960111	0.967391	0.918922	0.791997	0.515015	0.297057	0.186169	0.0605321		0.998992	0.932602	0.936984	0.934541	0.747261	0.562835	0.321151	0.187991	0.0993662		0.998992	0.939823	0.928859	0.873058	0.738267	0.555071	0.322337	0.164193	0.0521918		0.998992	0.985192	0.970878	0.910747	0.768461	0.594192	0.378239	0.161363	0.045372		53.3769	-0.0848243	0.0178954	0.997319	53.5913	-0.0759842	0.0144359	0.993584	53.3146
O75528											0.998992	0.521379	0.369178	0.52629	0.375042	0.336429	0.287109	0.332784	0.0658862
O75530	0.998992	1.2547	1.12819	1.02323	0.668166	0.453468	0.337398	0.222035	0.081713		0.998992	1.06393	0.917922	0.821837	0.595281	0.352984	0.236635	0.212571	0.13524		0.998992	1.01962	0.895721	0.784703	0.613293	0.395577	0.294115	0.191883	0.099512		0.998992	0.90092	0.887798	0.790497	0.677115	0.431005	0.325386	0.247582	0.135962	0.124014	52.6022	-0.0979273	0.139982	0.924982	51.0521	-0.0847895	0.139489	0.992644	51.6406
O75531	0.998992	0.884187	1.57313	2.17936	1.75697	0.765692	0.372807	0.190128	0.0933887	0.000501422	0.998992	1.09291	2.21148	2.90794	2.2543	1.11906	0.622759	0.382509	0.123801		0.998992	1.46336	2.73985	3.35119	2.53379	1.23442	0.684929	0.349157	0.133015	0.0129997	0.998992	1.58542	2.46804	3.4685	2.55318	1.25451	0.644974	0.293027	0.142251	0.000706655	55.2142	-0.198245	0.0818169	0.540043	57.0083	-0.186567	0.199981	0.0616475	57.6884
O75533	0.998992	1.09429	1.0435	0.89203	0.683445	0.580187	0.220417	0.157645	0.11756	0.0946662	0.998992	0.998271	0.941584	0.808169	0.631749	0.410565	0.20673	0.156796	0.109584	0.0327767	0.998992	0.97861	0.910832	0.800548	0.611084	0.435592	0.222819	0.165386	0.0908742	0.0438643	0.998992	0.932633	0.927117	0.7879	0.613763	0.420596	0.207242	0.155516	0.0968465	0.0520006	52.8693	-0.0876993	0.072419	0.980261	51.6059	-0.0764714	0.0337665	0.997745	51.658
O75534	0.998992	0.995431	0.859485	0.666563	0.529764	0.389583	0.321693	0.232623	0.142206	0.186608	0.998992	0.930321	0.788547	0.618516	0.47082	0.354043	0.257927	0.160935	0.063416	0.281107	0.998992	0.949017	0.806918	0.611751	0.467964	0.323292	0.258221	0.190773	0.152318	0.0248197	0.998992	0.936745	0.893552	0.735697	0.603321	0.48035	0.369149	0.286646	0.151842		50.5343	-0.0591265	0.144554	0.992131	49.1611	-0.0620633	0.143491	0.968239	49.548
O75569	0.998992	1.33306	1.09533	0.927854	0.841939	0.612153	0.461255	0.274728	0.124419		0.998992	0.780974	0.666501	0.795372	0.48945	0.398842	0.24821	0.169666	0.195966		0.998992	0.982464	0.870845	0.83206	0.665963	0.521258	0.439394	0.258439	0.128233		0.998992	1.1304	0.882087	0.847289	0.75649	0.574605	0.392285	0.302369	0.142954		55.015	-0.0767047	0.0602591	0.899843	50.0734	-0.043704	0	0.928344	53.5469
O75592	0.998992	0.910659	0.933014	0.909382	0.834735	0.63861	0.542945	0.459822	0.3379	1.09982																																-0.0686619	0.608044	0.384171
O75607																					0.998992	1.21579	1.20021	0.920599	0.822775	0.57843	0.397054	0.361924	0.278342																				54.0455
O75608	0.998992	0.935801	0.906429	0.89671	0.83217	0.681687	0.572727	0.369816	0.124961	0.0265564	0.998992	1.0551	0.988766	0.954657	0.909369	0.762163	0.564821	0.39509	0.154272	0.32952	0.998992	1.02497	0.970525	0.947008	0.882241	0.753796	0.526735	0.359785	0.143505	0.0466573	0.998992	1.03434	0.958742	1.07217	0.853537	0.695358	0.545003	0.371299	0.135811		56.1514	-0.063765	0	0.978792	56.6582	-0.0763208	0.224232	0.971941	56.4939
O75643	0.998992	1.23051	1.11821	0.997595	0.770329	0.465983	0.313401	0.223874	0.145794	0.11903	0.998992	1.01459	0.924496	0.826801	0.648245	0.419085	0.270581	0.197858	0.132744	0.300022	0.998992	0.961357	0.88238	0.820021	0.626695	0.386338	0.253018	0.181683	0.114388	0.100566	0.998992	0.862695	0.921169	0.830687	0.645797	0.384427	0.264976	0.184753	0.117491	0.167502	52.9076	-0.105182	0.149738	0.954602	51.5943	-0.0817639	0.191469	0.981782	51.5195
O75663	0.998992	0.927686	0.915967	0.87578	0.628199	0.319238	0.156799	0.101885	0.0444738	0.014142	0.998992	0.990616	0.984409	0.914731	0.674355	0.34716	0.157727	0.0913425	0.0334998	0.00555597	0.998992	0.995374	0.977183	0.914316	0.663773	0.362931	0.171796	0.109929	0.0567848	0.00531854	0.998992	1.02228	0.96158	0.888607	0.638151	0.330788	0.146402	0.0898146	0.0245417	0.00946716	51.1849	-0.0968764	0.0175089	0.994621	51.6116	-0.110588	0.0193875	0.999337	51.6602
O75676	0.998992	0.933764	0.941155	0.924498	0.844058	0.488395	0.63703	0.587817	0.507545	0.856154	0.998992	0.912572	0.875484	0.802465	0.822108	0.761094	0.641617	0.600335	0.522643	1.83419																						-0.48006	0.615388	0.708125		0.133329	1.5	0.283185
O75691											0.998992	1.07336	0.937882	0.652264	0.510022	0.398504	0.29303	0.323245	0.0963763																										50.401	-0.0684345	0.180412	0.958041
O75694	0.998992	1.12773	1.0183	0.812303	0.694681	0.54708	0.388651	0.270922	0.163104	0.0536672	0.998992	0.991595	0.952115	0.898435	0.704229	0.467766	0.270735	0.212223	0.205978		0.998992	1.04746	0.920162	0.887438	0.733748	0.459664	0.311742	0.212294	0.138483	0.0273222	0.998992	1.02362	0.897249	0.768179	0.48021	0.34544	0.207883	0.144224	0.142091		53.8123	-0.0604082	0.0146687	0.975498	52.3838	-0.0870593	0.172865	0.998183	52.9781
O75695	0.998992	1.09676	1.14611	0.719246	0.584117	0.308903	0.403212	0.334378	0.224377		0.998992	1.05283	0.830565	0.538516	0.362522	0.215447	0.213517	0.176491			0.998992	0.886006	0.828584	0.558643	0.339449	0.276369	0.235204	0.165442	0.10892		0.998992	0.795173	0.777231	0.545104	0.420022	0.323163	0.180792	0.182447	0.0273053		50.2904	-0.103603	0.304409	0.930839	47.5942	-0.105241	0.188034	0.989918	47.9837
O75717	0.998992	1.09676	0.928438	0.720721	0.49319	0.441651	0.296425	0.201854	0.100338		0.998992	1.13267	0.987476	0.806579	0.705166	0.6594	0.379417	0.297067	0.19692		0.998992	1.16784	1.0766	0.858964	0.828712	0.535304	0.374493	0.312507	0.208679		0.998992	1.3846	1.26121	1.01846	0.692733	0.459631	0.448409	0.386968	0.0363542	0.689493	50.9518	-0.0669137	0.102493	0.97148	54.3927	-0.0574774	0.0794147	0.957336	53.8079
O75746	0.998992	1.05376	0.966219	0.911863	0.781516	0.671697	0.392147	0.238935	0.174213	0.10665	0.998992	1.00929	0.969581	0.917061	0.727932	0.526091	0.344892	0.267079	0.154077		0.998992	1.00947	0.987322	0.850638	0.717518	0.603121	0.401596	0.227427	0.126693	0.165007	0.998992	1.03161	0.937783	0.860747	0.7115	0.569048	0.361294	0.246841	0.147509		54.6693	-0.0712657	0.0686132	0.992619	53.4189	-0.0725842	0.124953	0.997951	53.9548
O75787											0.998992	1.15683	1.24744	1.00094	0.970736	0.925672	0.618031	0.411733	0.0804544																										57.6291	-0.105675	0	0.918802
O75791	0.998992	0.912316	0.833407	0.660585	0.521106	0.440642	0.30843	0.231109	0.103516	0.00666098	0.998992	0.985303	0.891874	0.725133	0.541101	0.4163	0.311946	0.230649	0.112358		0.998992	0.981183	0.964783	0.812462	0.69072	0.609235	0.532402	0.448827	0.219003	0.0119255	0.998992	0.968363	0.894752	0.76799	0.639402	0.538241	0.442893	0.37329	0.184035	0.00403279	50.8475	-0.0510642	0	0.989206	51.256	-0.0579126	0.0663713	0.994517	55.4727
O75792	0.998992	0.940627	0.929279	0.814998	0.539095	0.274638	0.154296	0.0908448	0.0320318	0.0154373	0.998992	0.963282	0.929463	0.829381	0.558291	0.303912	0.167747	0.100939	0.0448266	0.0339725	0.998992	0.973952	0.955206	0.858602	0.605692	0.344444	0.209539	0.132049	0.0473919	0.0302845	0.998992	0.987153	0.940553	0.842572	0.57472	0.323085	0.200546	0.118075	0.0563356	0.0572428	50.4392	-0.0924334	0.014252	0.997772	50.69	-0.0914258	0.0280076	0.99897	51.3037
O75794																					0.998992	1.10452	0.951038	0.937209	0.696051	0.407425	0.292195	0.22294	0.0359257		0.998992	1.10814	0.930646	0.834753	0.687059	0.365873	0.210087	0.14396	0.0163548	0.0502455									52.4491
O75818	0.998992	0.972661	0.93184	0.694831	0.497004	0.462778	0.342133	0.263359	0.188204																						0.998992	0.898571	0.917644	0.801891	0.660914	0.581002	0.416433	0.280439	0.29041		50.9975	-0.0593658	0.18747	0.983691
O75821	0.998992	0.928326	0.888719	0.685346	0.431984	0.319741	0.228876	0.181747	0.0937877	0.0170456	0.998992	1.02118	0.997602	0.808844	0.514041	0.358924	0.272992	0.209325	0.127262	0.0179812	0.998992	1.05213	0.989012	0.802302	0.515209	0.358181	0.273023	0.227787	0.118447	0.00444516	0.998992	0.944763	0.932055	0.788057	0.516204	0.391469	0.297011	0.222846	0.158554	0.00700951	49.7638	-0.0660871	0.034896	0.991946	51.0146	-0.0779277	0.0820154	0.984275	51.0686
O75822	0.998992	1.01021	0.967097	0.914536	0.772755	0.511626	0.281669	0.196083	0.130676	0.0398208	0.998992	0.988507	0.93686	0.856857	0.74186	0.484897	0.26545	0.189439	0.153657	0.00563764	0.998992	0.978074	0.935526	0.881833	0.768015	0.50824	0.260529	0.198683	0.125164	0.0371296	0.998992	0.951024	0.933728	0.874487	0.755485	0.483266	0.261566	0.192791	0.142929	0.0154529	53.2132	-0.0840106	0.0546068	0.997492	52.8823	-0.072846	0.0162006	0.992871	53.0759
O75832	0.998992	1.11272	1.19532	0.930521	0.500305	0.196658	0.231247	0.163954	0.128604		0.998992	0.847607	0.758927	0.684878	0.352662	0.250155	0.157548	0.114192	0.0675654		0.998992	0.799829	0.823785	0.6509	0.377731	0.24393	0.144334	0.107844	0.0720693		0.998992	1.29598	1.40475	1.06145	0.494403	0.363229	0.232484	0.151034	0.0275685		49.9891	-0.20308	0.170979	0.964532	48.4578	-0.0651965	0.00728838	0.984668	48.5125
O75844	0.998992	0.967141	0.941696	0.884587	0.824364	0.84746	0.622916	0.483143	0.20866	0.0297615	0.998992	0.9948	0.980727	0.945015	0.864684	0.793455	0.672361	0.526774	0.241738		0.998992	1.0045	1.03327	0.951523	0.852045	0.767569	0.662479	0.526876	0.232102	0.0542575	0.998992	0.958842	0.906365	0.857926	0.837715	0.749811	0.621338	0.510903	0.226666	0.0341596	57.8576	-0.0663082	0	0.969364	58.6957	-0.0563645	0	0.987132	58.2324
O75874	0.998992	0.943813	0.969088	0.91656	0.843703	0.679063	0.583694	0.366501	0.114136	0.143152	0.998992	0.975095	0.992245	0.986455	0.921994	0.79623	0.672655	0.383976	0.0721597	0.0576237	0.998992	0.973911	1.00284	0.942654	0.898625	0.765507	0.614761	0.383781	0.0793444	0.0479446	0.998992	0.997225	0.990994	0.939096	0.859696	0.732771	0.578592	0.363836	0.104605	0.0954853	56.4093	-0.0609124	0	0.985351	57.4027	-0.0908386	0	0.991298	56.9664
O75880	0.998992	1.22094	1.20429	1.09981	0.988016	0.560612	0.550886	0.0893526	0.18591	0.363343	0.998992	1.07567	0.728643	0.954882	0.612246	0.604197	0.519766	0.464216	0.347817	1.71327	0.998992	0.829099	1.00321	1.05858	0.907592	0.89098	0.299825	0.121902			0.998992	0.852358	0.85326	0.743411	0.68435	0.362177	0.423621	0.374805	0.150032	0.133644	54.4835	-0.115376	0.237001	0.878187		-0.376966	0.743119	0.0937104	54.9896
O75884	0.998992	0.955437	0.965771	0.914651	0.605734	0.283501	0.188237	0.114762																																	50.8701	-0.126407	0.118005	0.996703
O75909											0.998992	0.875348	0.865939	0.729042	0.604185	0.356762	0.19059	0.138937	0.0870849																										50.7184	-0.0640423	0	0.988355
O75915	0.998992	0.9799	0.912123	0.918548	0.88884	0.782004	0.686015	0.531382	0.381637	0.748509	0.998992	1.02415	0.962926	0.962234	0.930431	0.808881	0.709398	0.5913	0.425746	1.4123	0.998992	1.05383	0.994449	0.958074	0.961613	0.824839	0.713511	0.556037	0.401061	0.601782	0.998992	1.08434	0.955276	0.93479	0.925044	0.806516	0.655358	0.528543	0.369984	0.722784		-0.0437555	0.5476	0.767188		-0.0577084	0.785951	0.135259
O75925	0.998992	1.04087	1.50488	1.15314	1.32486		0.816715	0.680958			0.998992	1.07969	1.2399	1.07301	0.758127	0.314161	0.749708	0.421254	0.28776	0.828746	0.998992	0.908447	0.792189	1.00387	0.804863	0.547294	0.332204	0.187529	0.0849494	0.111222	0.998992	0.986665	1.25881	1.16055	1.20945	0.818325	0.411647	0.198534	0.0870733	0.711701		-0.271992	0.680944	0.2005		-0.599671	0.520326	0.685023	53.6682
O75934	0.998992	1.07406	0.972648	0.822412	0.691342	0.482641	0.329599	0.221286	0.187206		0.998992	1.04391	0.977838	0.820966	0.666701	0.491006	0.291165	0.148321	0.21124		0.998992	0.941013	0.877355	0.749714	0.587158	0.426398	0.283995	0.18495	0.172255	0.0608343	0.998992	0.980009	0.956471	0.824453	0.679023	0.504059	0.293698	0.176893	0.11705		52.6428	-0.0706733	0.142426	0.990273	52.2927	-0.0754199	0.132739	0.98738	51.5247
O75935	0.998992	1.08001	1.38379	0.949647	0.638253	0.365209	0.33656	0.228408	0.09164		0.998992	1.02431	0.967295	0.932336	0.586662	0.353717	0.262625	0.194606	0.145223		0.998992	0.936789	1.11715	0.915906	0.657247	0.430236	0.349511	0.228171	0.176954	0.28846	0.998992	0.944185	1.20403	0.894082	0.674044	0.45948	0.326014	0.214796	0.115945		51.483	-0.124562	0.198607	0.885308	51.1238	-0.109753	0.175789	0.994332	51.9599
O75937	0.998992	0.913325	0.883312	0.782281	0.523276	0.310118	0.205705	0.15516	0.0946542	0.119497	0.998992	0.949001	0.932536	0.850295	0.591285	0.394448	0.268645	0.195556	0.0754531	0.0083929	0.998992	0.971886	0.952143	0.83681	0.53409	0.321839	0.210235	0.16301	0.115012	0.103108	0.998992	1.00995	1.01087	0.899515	0.591378	0.353212	0.22788	0.172546	0.101542	0.054135	50.297	-0.0773901	0.0859536	0.994555	51.7767	-0.0690245	0	0.994543	50.6087
O75940	0.998992	0.942579	0.869217	0.869945	0.753464	0.699734	0.559883	0.498432	0.427397	0.973601	0.998992	1.00117	0.895675	0.890683	0.753241	0.677641	0.569087	0.505973	0.40633	1.63009	0.998992	1.0388	0.908536	0.858357	0.717817	0.632682	0.558535	0.461791	0.364624	0.760757	0.998992	1.06906	0.991778	0.92468	0.804457	0.698939	0.65178	0.577132	0.455385	1.00577		-0.0361302	0.619672	0.491253		-0.038169	0.758783	0.0831024
O75947	0.998992	1.00946	0.995148	0.972477	0.916642	0.813204	0.787345	0.655309	0.316174	0.0850951	0.998992	0.976659	0.972811	0.924245	0.86249	0.839136	0.74933	0.653307	0.315692	0.0426827	0.998992	0.981714	0.974787	0.94764	0.855567	0.82544	0.742279	0.645988	0.336198	0.0830343	0.998992	0.955082	0.954563	0.921878	0.859153	0.830511	0.714906	0.6231	0.31601	0.0745364	60.1728	-0.0705372	0	0.976042	59.8797	-0.069292	0	0.957976	59.9454
O75964	0.998992	0.990549	1.02843	0.990255	0.921171	0.669431	0.676691	0.532706	0.264572	0.0024808	0.998992	0.98975	0.987383	0.926742	0.887107	0.806232	0.667707	0.531659	0.290493		0.998992	0.958559	0.964961	0.910162	0.870275	0.76354	0.632004	0.526337	0.26872	0.00777239	0.998992	0.959307	0.96654	0.927577	0.877503	0.754399	0.624926	0.49601	0.240011	0.00166886	58.1498	-0.0633665	0	0.9598	59.0868	-0.052894	0	0.994066	58.0688
O75995	0.998992	0.89349	0.866796	0.830155	0.740883	0.65681	0.354449	0.268918	0.21319	0.463604	0.998992	0.993383	1.04525	0.965867	0.858021	0.639302	0.430184	0.314119	0.237961	0.977444	0.998992	1.02238	1.04046	1.00678	0.836615	0.630009	0.420342	0.325759	0.217363	0.247374	0.998992	0.996392	0.985903	0.974695	0.839204	0.606056	0.400209	0.286856	0.200818	0.315568	54.0863	-0.0541066	0.272111	0.887377	57.1807	-0.102454	0.492779	0.612224	54.6898
O76001	0.998992	0.787322	0.767407	0.719642	0.604363	0.483061	0.196176	0.144936	0.106347		0.998992	0.991902	1.08292	0.872074	0.78293	0.445245	0.254292	0.206745	0.108231												0.998992	0.908898	0.873377	0.782263	0.665278	0.353945	0.158209	0.127173	0.0507908		50.7092	-0.0505377	0	0.947473	52.6122	-0.0995911	0.118456	0.986409
O76003	0.998992	0.961258	0.90468	0.706333	0.425843	0.288077	0.229674	0.157337	0.102992	0.0351102	0.998992	0.9859	0.927168	0.712067	0.425115	0.303222	0.235469	0.167452	0.0963815	0.217833	0.998992	0.987145	0.926793	0.727562	0.479865	0.338167	0.255416	0.182709	0.131417	0.0636983	0.998992	1.03505	0.939022	0.718202	0.428048	0.304859	0.222355	0.158097	0.0911631	0.0262036	49.5922	-0.0770533	0.0719496	0.99367	49.3508	-0.09267	0.163268	0.991242	50.2471
O76021	0.998992	1.31103	1.19252	1.1698	0.999886	0.710363	0.420127	0.267409	0.0826075		0.998992	1.07634	0.988504	0.973565	0.901689	0.586641	0.400604	0.253557	0.13626	0.0816059	0.998992	1.02826	0.915478	0.956772	0.874124	0.584973	0.444857	0.279205	0.106278	0.0458832	0.998992	0.884443	0.962474	0.96645	0.88333	0.622688	0.380383	0.241709	0.116511	0.0654646	55.2874	-0.116848	0.103284	0.88884	54.5924	-0.0878125	0.0862697	0.991213	54.985
O76031	0.998992	0.87885	0.842932	0.643298	0.553011	0.526806	0.387377	0.230568	0.109364	0.335641	0.998992	0.860639	0.969328	0.781071	0.652493	0.412772	0.314768	0.268665	0.02167		0.998992	0.91669	0.830771	0.642584	0.486449	0.416859	0.324272	0.26267	0.0829538	0.283196	0.998992	0.802109	0.779153	0.694544	0.501335	0.514357	0.406645	0.212199	0.111177	0.413394	51.4832	-0.0443969	0.153144	0.935737	52.1943	-0.0606018	0	0.968345	50.1201
O76071																															0.998992	0.974467	0.77656	0.746483	0.732978	0.598352	0.446217	0.316422	0.203592
O76094	0.998992	0.953027	0.925226	0.889033	0.724696	0.654819	0.365731	0.178743	0.0711507	0.0519334	0.998992	0.989319	0.955876	0.84801	0.591666	0.432251	0.273034	0.153508	0.163633		0.998992	0.970034	0.931604	0.811299	0.569167	0.425951	0.280954	0.143348	0.11865	0.0100782	0.998992	0.925337	0.946324	0.792759	0.520399	0.383645	0.262883	0.146285	0.118595		53.9971	-0.071891	0	0.988241	51.619	-0.0782541	0.120325	0.996411	51.6767
O94776	0.998992	0.969505	0.873615	0.661334	0.466353	0.366811	0.269404	0.182171	0.0769332	0.317181	0.998992	0.94852	0.897727	0.737947	0.545854	0.397766	0.291002	0.196558	0.128865	0.553641	0.998992	0.981944	0.851611	0.662979	0.48399	0.36082	0.255877	0.178378	0.108461	0.231044	0.998992	0.937272	0.873235	0.666822	0.468599	0.341583	0.273565	0.179314	0.0863256	0.29385	49.545	-0.0726828	0.185878	0.966222	50.3169	-0.0776304	0.284996	0.876773	49.7075
O94804											0.998992	0.916176	0.916656	0.664653	0.557958	0.417713	0.360191	0.265968	0.212353	0.429413	0.998992	1.19846	1.02702	0.682171	0.678608	0.523177	0.349307	0.268901	0.106744	0.081701															50.5489	-0.0638107	0.297124	0.95201	53.0304
O94819											0.998992	0.902181	1.00935	0.864104	0.628484	0.564599	0.366131	0.199615	0.179682																										53.2184	-0.0619335	0.0742824	0.976051
O94826	0.998992	0.890196	0.950558	0.880568	0.428134	0.182945	0.176841	0.133201	0.0853265		0.998992	0.935014	1.002	0.879452	0.549456	0.445458	0.328302	0.314261	0.264508		0.998992	0.982629	1.01491	0.887084	0.464924	0.247947	0.187492	0.146261	0.0575381		0.998992	0.987496	0.97195	0.862901	0.458869	0.210479	0.145903	0.0862778	0.0773718	0.0343138	49.5762	-0.16333	0.126056	0.986475	51.1606	-0.0939079	0.29483	0.986478	49.9566
O94830	0.998992	1.00933	1.03652	0.84829	0.754233	0.707499	0.448792	0.254141	0.119404		0.998992	0.898559	0.822608	0.692846	0.716001	0.542746	0.345838	0.302176	0.0420352		0.998992	1.07002	0.975814	0.847875	0.726082	0.610477	0.469012	0.294869	0.185535		0.998992	1.08167	0.865038	0.781427	0.672601	0.596621	0.452585	0.280292	0.199557		55.0449	-0.066004	0	0.979471	52.7127	-0.0481883	0	0.950891	54.8642
O94855																															0.998992	1.19817	0.915488	0.662827	0.745484	0.389361	0.260239	0.181179	0.0793886
O94874	0.998992	0.936417	0.92877	0.803102	0.630806	0.603757	0.357415	0.271356	0.195498		0.998992	0.981322	0.937159	0.692355	0.415914	0.323841	0.25504	0.169574	0.185969		0.998992	1.00122	0.970927	0.806714	0.526572	0.476509	0.360419	0.206268	0.121112		0.998992	0.794239	0.837017	0.671501	0.452405	0.331388	0.264071	0.189062	0.130878		53.6082	-0.0493428	0.00990319	0.98585	49.2341	-0.0926322	0.190093	0.994997	52.0067
O94888	0.998992	0.935444	0.948902	0.894931	0.792564	0.626598	0.366658	0.221875	0.116538	0.0867125	0.998992	0.964128	0.911243	0.833494	0.736382	0.566058	0.361437	0.217608	0.13337		0.998992	0.980621	0.923339	0.880429	0.813673	0.62425	0.371628	0.245508	0.17099	0.0418024	0.998992	0.958946	0.959	0.893477	0.818873	0.648043	0.387148	0.235464	0.183434		54.286	-0.0713578	0.0246007	0.99462	53.6476	-0.0603769	0	0.995969	54.5228
O94900																					0.998992	1.01262	0.824313	0.744065	0.61632	0.469523	0.304113	0.300324	0.239128		0.998992	0.892092	0.904378	0.871756	0.623523	0.293636	0.205046	0.177156	0.138994	0.232235									51.8874
O94903	0.998992	0.902393	0.884998	0.624638	0.441218	0.304243	0.212732	0.13845	0.103194	0.134105	0.998992	0.911501	0.848529	0.603601	0.458731	0.292901	0.210559	0.165053	0.140589		0.998992	0.974284	0.931251	0.715366	0.543271	0.371346	0.240188	0.149295	0.105842	0.0373109	0.998992	0.987696	0.927968	0.682453	0.505168	0.360318	0.229826	0.152973	0.107025	0.126769	49.1348	-0.0714661	0.0982962	0.994353	48.9939	-0.0679708	0.108607	0.996964	50.7754
O94905
O94906	0.998992	1.21958	0.931273	0.744595	0.557417	0.432107	0.300888	0.217363	0.107964	0.176787	0.998992	1.00059	0.932088	0.73169	0.6622	0.476808	0.372581	0.324681	0.196861	0.386967	0.998992	1.11574	0.968764	0.810992	0.772766	0.579063	0.377052	0.221439	0.170819		0.998992	0.824513	0.798682	0.724835	0.542603	0.428969	0.338049	0.243893	0.162974	0.265561	51.238	-0.072717	0.143633	0.950329	52.2882	-0.0588228	0.276923	0.966436	53.9162
O94915	0.998992	0.950979	1.24334	0.934678	0.689589	0.133043	0.223484	0.142932	0.0931427		0.998992	0.764141	0.861273	0.778689	0.556472	0.310523	0.114762	0.0877843	0.100942		0.998992	1.2734	1.20629	1.13137	1.03861	0.675703	0.559686	0.240495	0.0367588												50.1818	-1.06252	0.14815	0.954417	50.1733	-0.0712604	0	0.950544	56.0437
O94919	0.998992	1.00533	0.989013	0.908443	0.837009	0.755894	0.56582	0.416135	0.238287	0.17423	0.998992	1.02184	1.00137	0.925886	0.859471	0.731658	0.639711	0.501387	0.336751	0.620902	0.998992	0.994637	0.965871	0.945183	0.822882	0.68196	0.555781	0.447997	0.269663	0.135565	0.998992	0.970919	0.926555	0.916304	0.891554	0.736668	0.628276	0.53584	0.333944	0.312184	57.2939	-0.0540293	0.0277189	0.996978	61.5541	-0.0504289	0.471013	0.90367	57.1918
O94925	0.998992	0.976134	0.901321	0.868523	0.663129	0.553444	0.380678	0.262156	0.155647		0.998992	1.0875	0.952536	0.853172	0.678921	0.553871	0.406407	0.268015	0.168225	0.0988107	0.998992	1.05892	0.94846	0.783555	0.570308	0.391604	0.25296	0.190174	0.104789		0.998992	1.07272	0.956044	0.912449	0.754878	0.559524	0.391652	0.266445	0.172885	0.0222237	53.6574	-0.0545783	0	0.996007	53.8366	-0.0583007	0.0425784	0.988254	51.1723
O94966																					0.998992	0.998901	0.908693	0.90831	0.638367	0.474084	0.381746	0.244515	0.142518	0.101058																			53.0114
O94972											0.998992	0.89551	0.986014	0.812943	0.805259	0.635363	0.530981	0.394243	0.236132	1.51668	0.998992	0.847678	0.909602	0.824436	0.846202	0.677657	0.360197	0.0985508	0.0606408		0.998992	0.958697	1.07614	0.986962	0.956283	0.730279	0.385403	0.122739	0.0572293	0.0398188						-0.0498032	0.670579	0.130287	54.2686
O94973	0.998992	1.12974	0.985718	0.898491	0.753051	0.454831	0.272417	0.151808	0.133733	0.0528266	0.998992	0.963924	0.918726	0.95166	0.820855	0.563698	0.317105	0.229457	0.170142	0.284261	0.998992	1.08145	0.983718	0.944116	0.724336	0.50773	0.356319	0.256862	0.193382	0.0585357	0.998992	1.05445	0.968498	0.95119	0.741126	0.471888	0.290384	0.1895	0.12215	0.0781148	52.6786	-0.0919527	0.0740934	0.986614	53.4725	-0.100833	0.211489	0.985238	53.5137
O94979	0.998992	0.982733	1.1216	0.967526	0.892859	0.346699	0.525072	0.52404	0.217871	0.648248	0.998992	0.981948	1.00918	0.765699	0.653142	0.4614	0.337907	0.266051	0.185249	0.346236	0.998992	1.20448	0.993629	0.983532	0.856347	0.751262	0.550355	0.444281	0.292138	0.650843	0.998992	1.32568	1.37388	0.944383	0.952485	0.708065	0.704675	0.517434	0.228677	0.626892	50.7602	-0.680712	0.452386	0.849716	51.962	-0.0711623	0.250017	0.974575	57.9071
O94988																					0.998992	1.05364	1.09968	1.23907	1.17833	0.915763	0.872625	0.938585	0.689045	0.914937
O95067											0.998992	0.941	0.798018	0.787679	0.608724	0.674265	0.5229	0.5014	0.42031																										58.1331	-0.0285431	0.325138	0.951422
O95071																					0.998992	0.757754	0.879117	0.79613	0.653691	0.529494	0.358322	0.274793	0.073861																				52.7445
O95104											0.998992	0.848253	0.908442	0.548167	0.25903	0.239715	0.210428	0.185489	0.0118519		0.998992	0.546031	0.842692	0.409234	0.11249	0.134186	0.124959	0.178756			0.998992	0.437631	0.932904	0.389817	0.1258	0.143331	0.0952829	0.105045		0.219564					47.6369	-0.0986332	0.119487	0.95979	45.3664
O95139	0.998992	1.0362	1.00797	0.912188	0.794317	0.672669	0.379183	0.276576	0.250409	0.208652	0.998992	1.09952	1.07138	0.970598	0.803214	0.641617	0.443076	0.39422	0.380577	0.498486	0.998992	1.07831	1.04418	0.988128	0.847675	0.625795	0.496836	0.310657	0.281747	0.326914	0.998992	0.901008	0.979901	0.936499	0.771498	0.571159	0.408397	0.303801	0.216802	0.116498	54.5879	-0.0750049	0.192074	0.991178	54.988	-0.0822828	0.416866	0.962862	55.0294
O95155	0.998992	1.06364	1.05673	1.02583	0.948089	0.470447	0.688303	0.549339	0.176384		0.998992	0.944412	0.955942	0.971918	0.842034	0.782307	0.676313	0.507927	0.178506		0.998992	1.02084	1.02996	0.921362	0.89158	0.668052	0.562829	0.430886	0.23391		0.998992	1.01871	1.00751	0.930823	0.824946	0.767655	0.594479	0.411721	0.241509		57.6662	-0.0546094	0	0.838512	58.2065	-0.0616032	0	0.967068	57.0044
O95163											0.998992	1.02235	0.960044	0.911538	0.821012	0.658747	0.416867	0.274182	0.134154												0.998992	1.08807	1.09921	1.03997	0.885902	0.777942	0.480491	0.253507	0.160712						55.0386	-0.0688364	0.00112368	0.997635
O95169											0.998992	0.99455	0.960828	0.877169	0.672588	0.537646	0.454999	0.28927	0.0830233		0.998992	1.12209	1.05916	0.869219	0.893289	0.653316	0.470258	0.365295	0.202384	0.191089	0.998992	1.0569	0.984536	0.938014	0.750941	0.74049	0.554224	0.452179	0.432981	0.665308					53.9919	-0.0578015	0	0.985282	55.6538
O95180	0.998992	1.09535	0.959949	0.978462	0.81011	0.801942	0.603818	0.419832	0.456065	1.12593																																-0.0536781	0.663811	0.416151
O95182	0.998992	1.10325	1.14197	1.17113	0.734351	0.247445	0.269827	0.241608	0.180529																																50.3135	-0.772456	0.234848	0.958003
O95183																					0.998992	0.979635	0.864872	0.790169	0.62295	0.559608	0.399962	0.154932	0.16622																				52.9393
O95197	0.998992	1.06862	0.867927	0.905248	0.824104	0.766546	0.627551	0.437942	0.446695	0.860627	0.998992	0.890393	0.952235	0.916989	0.778094	0.643274	0.587401	0.557444	0.404942	1.79472	0.998992	1.12956	1.00833	1.03313	0.966283	0.821487	0.687725	0.436666	0.504854	0.745417	0.998992	1.02849	0.956763	0.968489	0.871807	0.682181	0.601611	0.439251	0.484052	0.770855		-0.0406432	0.587461	0.646251		-0.273111	0.794313	0.0323037
O95202	0.998992	0.966772	0.941226	0.915661	0.818188	0.621691	0.345917	0.227992	0.126222	0.144288	0.998992	0.989688	0.997167	0.972836	0.882429	0.629499	0.377867	0.295316	0.166496	0.277558	0.998992	0.999029	0.984187	0.954019	0.845628	0.617186	0.387724	0.281654	0.163611	0.174235	0.998992	0.975358	0.971431	0.956804	0.844295	0.597368	0.376305	0.249106	0.133467	0.0502562	54.1464	-0.0816309	0.0997442	0.994831	54.3629	-0.0993548	0.224066	0.99275	54.4921
O95218	0.998992	0.906837	0.845136	0.837726	0.808388	0.757984	0.673726	0.607687	0.577167	1.44158	0.998992	0.911935	0.922551	0.916304	0.861977	0.856324	0.719696	0.674944	0.631093	2.8229	0.998992	1.0343	1.07152	1.01087	0.926285	0.869497	0.790703	0.728982	0.675176	1.4584	0.998992	0.988323	1.00478	1.00573	0.926628	0.854079	0.739706	0.722158	0.656841	1.50798		-0.0313673	0.814079	0.0616755		0.113424	1.5	0.364124
O95232	0.998992	1.09308	0.995362	0.965527	0.770975	0.555629	0.362867	0.212337	0.0770814	0.0686044	0.998992	0.988273	0.963286	0.860627	0.688594	0.47064	0.349519	0.226236	0.0373374		0.998992	1.04093	0.918022	0.873766	0.697147	0.494825	0.360256	0.223377	0.0947504	0.0322528	0.998992	0.965159	0.933777	0.863207	0.702448	0.50637	0.391042	0.238852	0.0624317	0.027993	53.8809	-0.0814096	0.0374703	0.991343	52.9648	-0.0679655	0	0.993548	53.2167
O95243											0.998992	1.22611	1.08022	0.904486	0.795829	0.727223	0.438984	0.313899	0.214909																										55.4426	-0.0704121	0.139305	0.929711
O95248	0.998992	1.24767	1.2731	1.04728	1.0132	0.499046	0.622802	0.270083	0.177298												0.998992	0.886476	0.865775	0.744361	0.691648	0.562294	0.384196	0.31843	0.159633	0.150806	0.998992	1.24369	1.01106	0.996382	0.824001	0.746493	0.448054	0.203457	0.176095		55.5636	-0.0839116	0.154681	0.832654					53.5594
O95249	0.998992	1.68522	1.13523	1.00779	1.28895	0.756741	0.995812	0.37425	0.20178	0.484748																															58.2849	-0.435736	0.343272	0.629549
O95251											0.998992	1.10552	1.03417	0.812068	0.556757	0.541555	0.365585	0.193684	0.136107												0.998992	0.840596	0.861295	0.988467	0.582999	0.43733	0.270425	0.119852	0.0425987						52.5882	-0.0654542	0.0857714	0.958309
O95260	0.998992	1.12515	1.07117	0.902952	0.708413	0.619357	0.307585	0.171564	0.138925		0.998992	0.905558	0.832993	0.648822	0.656794	0.484535	0.327712	0.247842	0.208452		0.998992	1.00626	0.954732	0.821997	0.511295	0.405819	0.302441	0.188434	0.0903989												53.5704	-0.0817225	0.0701027	0.968964	52.1384	-0.0429063	0	0.981931	51.2288
O95292	0.998992	1.01112	1.02544	0.913186	0.636194	0.399945	0.31976	0.261982	0.131107	0.207804	0.998992	0.992288	1.06267	0.904474	0.718006	0.465709	0.358648	0.236199	0.109701		0.998992	0.987261	0.964101	0.910734	0.562248	0.347264	0.212003	0.177609	0.0630906		0.998992	0.881294	0.904193	0.829289	0.559941	0.327543	0.201387	0.157464	0.063995		51.8096	-0.0931757	0.195084	0.98959	53.0361	-0.0784251	0.107792	0.987034	51.0704
O95299	0.998992	1.09568	0.978825	0.729217	0.434418	0.206865	0.159634	0.0766836			0.998992	0.961121	0.899655	0.728809	0.503134	0.30171	0.263697	0.190843	0.0685825		0.998992	0.876209	0.811801	0.860628	0.498734	0.364963	0.185638	0.132383	0.0569078		0.998992	0.854134	0.930564	0.722093	0.374531	0.148473	0.0534018	0.0481765			49.2992	-0.116876	0.0941917	0.988258	50.2181	-0.0710913	0.0771777	0.993377	50.6303
O95319	0.998992	0.944296	0.916183	0.866214	0.615236	0.358418	0.235129	0.14447	0.0430411	0.0361501	0.998992	0.99434	0.958022	0.855071	0.690614	0.398212	0.268493	0.187281	0.116197		0.998992	0.998207	0.909863	0.743652	0.507242	0.289697	0.178564	0.12019	0.0465879	0.0453504	0.998992	0.964983	0.890118	0.714054	0.494735	0.282292	0.148439	0.0934109	0.0319483	0.0200992	51.4997	-0.0797303	0.0158052	0.995755	52.0179	-0.0829071	0.0991945	0.998145	50.1113
O95336	0.998992	0.957937	1.02828	0.939237	0.88785	0.773163	0.627082	0.50302	0.242134	0.11834	0.998992	0.996957	1.02456	0.951724	0.90439	0.796615	0.652003	0.531735	0.287696	0.0811597	0.998992	0.989026	1.031	0.958357	0.923109	0.792651	0.63746	0.543228	0.290649	0.19069	0.998992	0.994851	1.10426	0.96899	0.913162	0.806211	0.645645	0.547963	0.284104	0.0806529	58.1916	-0.0592901	0	0.991951	58.6717	-0.0616813	0	0.990213	59.0233
O95347	0.998992	1.03319	0.995723	0.743001	0.465508	0.327752	0.216825	0.142181	0.059669	0.0312588	0.998992	0.960743	0.846441	0.631934	0.392963	0.26594	0.19482	0.140355	0.080077		0.998992	0.909387	0.789065	0.661886	0.430011	0.274726	0.196011	0.135072	0.0701268	0.0601386	0.998992	0.844511	0.872138	0.680974	0.441909	0.291549	0.20479	0.137505	0.0645268	0.0326993	50.2257	-0.0850625	0.0577316	0.988856	48.7429	-0.0782764	0.0874293	0.998164	49.0423
O95363											0.998992	1.09008	0.864331	0.553932	0.41106	0.321597	0.259693	0.200915	0.115597																										48.4329	-0.0871629	0.185471	0.971141
O95372	0.998992	0.936708	0.99418	0.868288	0.550563	0.284996	0.180134	0.0983821	0.0243038	0.0143814	0.998992	0.967849	0.87785	0.936149	0.81461	0.613847	0.346029	0.145237	0.0426012	0.082315	0.998992	0.982454	0.955181	0.915292	0.810515	0.629386	0.326706	0.133591	0.0118991		0.998992	1.0512	0.940819	0.87931	0.822389	0.612368	0.436751	0.329637	0.138129	0.208284	50.7533	-0.102427	0.0296499	0.994461	54.0077	-0.0880098	0.0149845	0.987409	53.9767
O95373	0.998992	1.06111	1.03255	0.949614	0.790324	0.529029	0.397498	0.257258	0.137678	0.20738	0.998992	1.03364	0.973822	0.876154	0.754958	0.5618	0.393297	0.257069	0.132001	0.0997427	0.998992	0.998564	1.00529	0.912744	0.743655	0.52608	0.403949	0.243575	0.128488	0.342802	0.998992	1.04608	0.970678	0.876276	0.735267	0.554376	0.412118	0.234082	0.146153	0.164404	53.7509	-0.0827245	0.16688	0.989421	54.0577	-0.0650738	0.0413083	0.997762	53.3545
O95376																															0.998992	0.959857	0.995617	0.806635	0.649179	0.385991	0.310639	0.155201	0.10476
O95379	0.998992	1.02422	0.960063	0.92376	0.752136	0.487303	0.397927	0.236393	0.116209		0.998992	1.02583	0.910255	0.921707	0.808041	0.529911	0.314688	0.229426	0.145846		0.998992	0.931549	0.896538	0.834752	0.758028	0.535422	0.355168	0.181271	0.0778797	0.0225165	0.998992	0.991851	0.986571	0.930956	0.727813	0.543453	0.346524	0.200147	0.110211		53.6071	-0.0708744	0.0640484	0.992374	53.4804	-0.0842332	0.116958	0.992245	53.3378
O95394											0.998992	0.998698	1.06726	0.873201	0.687101	0.522914	0.467351	0.279768	0.231131																										53.7334	-0.0635584	0.203056	0.975981
O95400	0.998992	1.16229	0.984413	0.87142	0.739592	0.646208	0.51112	0.352178	0.164341	0.435425	0.998992	0.991747	0.882202	0.785056	0.697373	0.578868	0.458686	0.342266	0.297972	0.464875	0.998992	0.928135	0.788353	0.648383	0.36993	0.31669	0.30564	0.210441	0.0369722	0.905544	0.998992	0.956476	0.929034	0.880214	0.747948	0.681828	0.50566	0.332784	0.170873	0.527421	55.1352	-0.0582515	0.283152	0.914771	54.3812	-0.0473237	0.340066	0.957701	48.118
O95433	0.998992	0.932697	0.928213	0.852866	0.543427	0.260996	0.173765	0.106618	0.0291817	0.000949458	0.998992	0.98348	0.966419	0.896735	0.576172	0.288915	0.200558	0.129707	0.0343323		0.998992	1.00463	0.985807	0.902027	0.592837	0.274493	0.184967	0.127526	0.0377934	0.013599	0.998992	0.98032	0.94061	0.859027	0.567009	0.266887	0.181034	0.122315	0.0391221	0.0052734	50.5627	-0.0958251	0.018629	0.993922	50.8796	-0.108102	0.0724719	0.995003	50.9496
O95453	0.998992	1.01383	0.925383	0.752629	0.682469	0.558147	0.371105	0.278189	0.163977																						0.998992	1.10443	0.976498	0.851381	0.71244	0.567168	0.461323	0.405992	0.214591		53.5285	-0.0510453	0	0.99005
O95456	0.998992	0.889818	0.901946	0.893229	0.83572	0.849909	0.646907	0.399297	0.137417		0.998992	1.0346	1.06307	1.03005	1.00134	0.885586	0.748908	0.479604	0.210245		0.998992	1.0275	1.04639	0.980724	0.897795	0.78643	0.643938	0.420692	0.157572	0.0370753	0.998992	1.00366	0.916031	0.965332	0.898715	0.838321	0.673314	0.425899	0.157041	0.00752988	57.5004	-0.0727429	0	0.936311	58.776	-0.0901137	0.0428599	0.989079	57.5377
O95466	0.998992	0.913744	0.641738	0.34465	0.291339	0.191014	0.204187	0.175168	0.0635312		0.998992	0.898312	0.693928	0.575769	0.480347	0.322579	0.244482	0.176315	0.113738		0.998992	1.02661	0.567089	0.368775	0.309597	0.221678	0.185731	0.11215	0.129724		0.998992	0.935307	0.617595	0.419753	0.319439	0.269096	0.210044	0.132751	0.0750884		45.5498	-0.0976517	0.149019	0.984005	48.8571	-0.0513049	0.03495	0.9914	45.3255
O95470																					0.998992	0.962648	0.977526	0.812977	0.623702	0.527744	0.381934	0.271963	0.15069																				53.2119
O95475	0.998992	1.129	1.04998	0.987321	0.778085	0.589758	0.386294	0.288832	0.210772	0.191221											0.998992	0.976336	0.880893	0.795065	0.556924	0.482041	0.334272	0.22527	0.173044		0.998992	0.686588	0.887112	0.798005	0.574813	0.371431	0.223584	0.177983	0.0644243		54.1032	-0.0821243	0.192381	0.980488					51.9868
O95486	0.998992	0.856403	0.919386	0.826458	0.642427	0.290082	0.199061	0.0898547	0.101782		0.998992	1.16493	1.03304	0.7989	0.47986	0.279667	0.264978	0.109632	0.0885007		0.998992	1.01775	0.924034	0.865092	0.692917	0.496499	0.344216	0.245977	0.216748	0.232244	0.998992	1.08897	0.962346	0.862661	0.707958	0.52139	0.338834	0.252298	0.203722		50.9981	-0.0899091	0.0520551	0.977157	50.0487	-0.111294	0.131635	0.967595	52.7877
O95487	0.998992	0.883404	0.825874	0.691194	0.4537	0.396671	0.323188	0.184702	0.101374	0.259738	0.998992	1.10472	0.853152	0.839059	0.562054	0.338395	0.281517	0.201212	0.209412		0.998992	0.996789	0.98689	0.595661	0.25431	0.253075	0.136884	0.0763647	0.189493		0.998992	0.921157	0.880765	0.737972	0.556008	0.404382	0.285271	0.133967	0.158299	0.354022	49.9522	-0.0565202	0.145415	0.972043	50.7631	-0.0856906	0.190789	0.976065	47.671
O95562	0.998992	1.08688	0.873798	0.942018	0.865665	0.83127	0.675019	0.594251	0.53732	1.19921	0.998992	1.16394	0.953959	0.961654	0.909965	0.7883	0.687615	0.64386	0.572514	2.43251	0.998992	1.13688	1.0357	1.05205	0.931794	0.812055	0.723809	0.651849	0.581564	1.12459	0.998992	0.96251	0.940184	0.959012	0.845135	0.763377	0.621355	0.582004	0.540347	0.973108		-0.0291181	0.761996	0.248398		0.0815436	1.5	0.342888
O95563	0.998992	1.03629	1.09951	0.951038	0.856951	0.508076	0.363168	0.227105	0.208964		0.998992	0.927781	0.950966	0.770695	0.665781	0.513383	0.350679	0.268181	0.264457		0.998992	0.947891	0.937414	0.88902	0.780026	0.479893	0.379528	0.308778	0.200002	0.175474	0.998992	0.944736	0.965752	0.892498	0.748339	0.550796	0.404712	0.32159	0.269734		53.3998	-0.107431	0.211345	0.985002	52.815	-0.0551378	0.178961	0.990176	53.5772
O95571																					0.998992	0.903945	0.921485	0.758118	0.645191	0.554811	0.436255	0.383955	0.215434																				54.2964
O95573	0.998992	0.993951	0.909497	0.764938	0.500813	0.346513	0.250799	0.176318	0.160319	0.0332535	0.998992	0.949328	0.908049	0.712439	0.422376	0.290206	0.235804	0.17209	0.202542		0.998992	0.926432	0.859336	0.689001	0.46892	0.319349	0.255577	0.185658	0.0991948	0.114593	0.998992	0.945276	0.858242	0.70204	0.448767	0.295911	0.230886	0.17105	0.147347	0.0915905	50.5523	-0.0719731	0.0790351	0.992533	49.2109	-0.0925597	0.184008	0.997253	49.7975
O95630	0.998992	0.993754	0.965897	0.774534	0.703213	0.648329	0.360564	0.35421	0.147317																																54.3841	-0.0511568	0	0.97229
O95671	0.998992	1.24784	0.998632	1.04989	0.653685	0.298815	0.38869	0.284493	0.140243	0.547254	0.998992	1.03136	1.04279	0.921941	0.731063	0.408485	0.358564	0.257275	0.265829	1.199	0.998992	0.982447	0.998912	0.87753	0.661998	0.464242	0.306311	0.233733	0.170037	0.144989	0.998992	1.18268	1.04515	0.960863	0.702505	0.428549	0.326262	0.216954	0.132398	0.0925092	50.2042	-0.835426	0.331899	0.886657	51.0832	-0.628109	0.497831	0.46581	52.4204
O95674	0.998992	1.0618	0.96206	1.07111	1.06501	1.04312	0.622291	0.636476	0.290788		0.998992	1.07867	1.13437	0.958858	0.992399	0.815658	0.720446	0.640812	0.358531		0.998992	1.19464	0.996658	1.15574	0.939165	0.960562	0.834233	0.682959	0.365964		0.998992	0.857383	0.834083	0.778761	0.972065	0.744409	0.605621	0.58792	0.241053		59.5802	-0.0804117	0.196148	0.897318	60.6014	-0.0561306	0	0.926773	61.2159
O95684																					0.998992	0.900442	0.942134	0.824081	0.723418	0.472847	0.275141	0.209052	0.128681	0.142759	0.998992	0.779127	0.94893	0.817553	0.702249	0.497449	0.301472	0.304578	0.101123										52.5477
O95696	0.998992	1.20176	0.937048	0.927763	0.596998	0.150387	0.171145																								0.998992	0.85399	1.05728	0.859463	0.752241	0.657726	0.459846	0.340128			50.3895	-0.217517	0.137153	0.953194
O95716	0.998992	1.08039	0.98443	0.89159	0.735234	0.665165	0.553053	0.416963	0.295505												0.998992	0.951584	0.884406	0.840895	0.693488	0.577946	0.4709	0.387625	0.252499	0.203309	0.998992	1.08603	1.04665	0.965846	0.833142	0.643019	0.416616	0.411401	0.258008		56.5883	-0.0463792	0.163315	0.976205					55.1741
O95721	0.998992	1.00939	0.942649	0.91306	0.798978	0.62233	0.494539	0.372725	0.295062	0.661203	0.998992	1.00548	1.01922	0.886513	0.823369	0.630766	0.510991	0.409304	0.269007	0.611865	0.998992	0.96983	0.95155	0.87761	0.747707	0.574448	0.460212	0.411954	0.354215	0.333036	0.998992	0.919186	0.965649	0.858692	0.745348	0.549356	0.39913	0.351776	0.315136	0.343204	55.7912	-0.0688889	0.441334	0.867748	55.9863	-0.0659529	0.424984	0.896325	55.0207
O95747	0.998992	0.922997	0.793506	0.599076	0.278419	0.180086	0.136479	0.0980378	0.041054	0.0171783	0.998992	0.978411	0.820667	0.609415	0.282226	0.173095	0.137963	0.0950388	0.0501419		0.998992	0.990676	0.866516	0.662954	0.381342	0.249924	0.188521	0.133493	0.0550045	0.0245796	0.998992	0.961416	0.825283	0.616584	0.318154	0.197255	0.146336	0.108841	0.0474059	0.00211668	47.7168	-0.0864602	0.0360014	0.995087	47.8081	-0.100811	0.0700197	0.99667	48.9461
O95757	0.998992	1.05014	1.0126	0.868677	0.64723	0.365115	0.288442	0.240835	0.1107	0.321135	0.998992	0.988656	0.910152	0.76061	0.50723	0.281824	0.197723	0.144726	0.0884731		0.998992	1.09019	1.04856	0.978777	0.685933	0.459013	0.368287	0.268868	0.127222		0.998992	1.08394	0.968281	0.857879	0.631919	0.408955	0.348173	0.194874	0.122827	0.280492	51.3645	-0.103391	0.22181	0.977004	50.0646	-0.0860184	0.0861894	0.9991	52.7964
O95777	0.998992	0.920665	0.927412	0.84212	0.702206	0.583327	0.463865	0.374456	0.322514	0.731815	0.998992	0.981256	0.994226	0.901115	0.794607	0.681042	0.538807	0.466754	0.385236	1.38319	0.998992	0.952089	0.970882	0.853408	0.676316	0.559706	0.433743	0.386388	0.353312	0.659751	0.998992	0.939218	0.996046	0.878416	0.724603	0.595334	0.464942	0.373791	0.305678	0.602298	56.4002	-0.0574166	0.468515	0.788479		-0.0580669	0.692616	0.212625	54.4223
O95782	0.998992	1.07687	1.06687	0.933479	0.809723	0.495364	0.357473	0.241236	0.191357	0.163437	0.998992	0.963149	0.939019	0.908875	0.69125	0.554711	0.362801	0.298103	0.280725	0.107011	0.998992	0.927329	0.867763	0.790306	0.7502	0.56734	0.386603	0.289315	0.190541	0.219429	0.998992	0.988789	0.984311	0.940686	0.742557	0.591705	0.377929	0.26215	0.212743		53.3456	-0.0925735	0.177322	0.988437	53.8376	-0.0584079	0.121346	0.986391	53.9541
O95801	0.998992	1.07667	0.992034	0.858343	0.679641	0.659465	0.444954	0.361667	0.372927	0.577077	0.998992	0.952824	0.922388	0.86654	0.552008	0.281126	0.201835	0.149701	0.0766392	0.202422	0.998992	1.13751	1.01992	0.899278	0.81045	0.565971	0.441272	0.350036	0.214158	0.279649	0.998992	1.12407	0.963781	0.927174	0.640435	0.398196	0.287955	0.229672	0.131099		55.2065	-0.0607471	0.434661	0.917762	50.4794	-0.110474	0.137617	0.98968	54.4462
O95816	0.998992	1.08042	0.968856	0.836694	0.808838	0.635217	0.504256	0.2611	0.07278	0.325566	0.998992	0.984785	0.931988	0.849239	0.734996	0.615075	0.408117	0.318386	0.112355	0.0164035	0.998992	0.988338	0.916865	0.849217	0.769233	0.598991	0.464382	0.31415	0.175177	0.333611	0.998992	0.899068	0.886374	0.878726	0.749367	0.621755	0.423706	0.284913	0.130561	0.347961	54.8678	-0.0652576	0.156526	0.940406	54.3822	-0.0600469	0	0.990736	54.6409
O95817	0.998992	0.979367	0.909432	0.884542	0.896017	0.732522	0.533592	0.493184	0.414191	0.903224	0.998992	0.861597	0.965754	0.944262	0.794568	0.76029	0.565057	0.461038	0.382919	1.93343	0.998992	1.03484	1.14167	1.13161	0.926907	0.795361	0.664471	0.558829	0.515808	0.994831	0.998992	0.877452	0.925665	0.97122	0.899916	0.729363	0.526936	0.492109	0.439896	1.17039		-0.0667397	0.586497	0.608724		-0.243598	0.816216	0.0168819
O95819	0.998992	1.07742	1.02808	0.924559	0.712369	0.439769	0.286572	0.219838	0.0930844	0.180057	0.998992	1.01999	0.929056	0.791191	0.573536	0.357624	0.261156	0.182215	0.0672757	0.146175	0.998992	0.944723	0.917836	0.836651	0.65715	0.438159	0.270741	0.196237	0.0829001	0.0778912	0.998992	0.892465	0.978629	0.862897	0.646069	0.409308	0.261237	0.180225	0.0839447	0.0495055	52.3981	-0.0956042	0.145981	0.989245	51.0105	-0.0775506	0.100213	0.994316	52.1627
O95831	0.998992	0.978468	0.983905	0.950256	0.911372	0.836255	0.692649	0.539132	0.239806	0.0336328	0.998992	0.978372	0.971218	0.956459	0.903583	0.845246	0.736598	0.603968	0.275364		0.998992	1.0058	0.994771	0.964426	0.940971	0.859311	0.712486	0.572782	0.274469	0.0514422	0.998992	0.991943	0.994425	0.961515	0.908637	0.822439	0.696179	0.555977	0.226927	0.0357284	58.75	-0.0733802	0	0.987363	59.7985	-0.0612866	0	0.979985	59.2774
O95834																															0.998992	0.988013	0.949972	0.85864	0.77483	0.64993	0.477993	0.227673	0.253309
O95861	0.998992	0.979852	0.996648	0.943462	0.88561	0.672881	0.557811	0.421097	0.211418	0.0339757	0.998992	0.928773	0.974357	0.941147	0.845618	0.689177	0.561186	0.455348	0.219548	0.0134886	0.998992	0.967399	0.978111	0.926558	0.885675	0.702626	0.567183	0.467979	0.24208	0.0290827	0.998992	0.997709	0.9817	0.941621	0.862288	0.696957	0.542061	0.443239	0.194651	0.00705765	56.762	-0.0624849	0	0.989422	56.8678	-0.0598178	0	0.979063	57.211
O95864	0.998992	1.18305	1.07957	1.08629	0.794595	0.552835	0.295169	0.23274	0.107283		0.998992	1.05755	0.945989	0.883896	0.655654	0.440387	0.245761	0.15876	0.0848729		0.998992	1.03157	0.995855	0.916461	0.748093	0.467438	0.249816	0.148819	0.03907		0.998992	0.929056	0.963367	0.836245	0.664534	0.430725	0.251723	0.165034	0.0947842		53.474	-0.109401	0.137378	0.956162	52.112	-0.0832116	0.0564783	0.995452	52.7572
O95865	0.998992	0.944522	0.956467	0.946152	0.836994	0.648675	0.460283	0.257446	0.141024	0.119337	0.998992	1.01731	0.996234	0.952845	0.901024	0.749454	0.527031	0.260099	0.126005	0.182857	0.998992	0.997972	0.976829	0.935625	0.901089	0.75426	0.50936	0.268123	0.144947	0.10962	0.998992	1.00651	0.999756	0.964475	0.863119	0.714821	0.482716	0.256508	0.143991	0.0648103	55.1192	-0.0723264	0.0599467	0.995954	55.8958	-0.0901731	0.118324	0.993311	55.9604
O95881	0.998992	0.967162	0.961635	0.911948	0.812115	0.595832	0.410956	0.285067	0.127269	0.192992	0.998992	0.953554	0.966982	0.907012	0.789374	0.54739	0.323712	0.256006	0.133732	0.016966	0.998992	0.968495	0.982972	0.910684	0.748609	0.565936	0.382895	0.3009	0.166304	0.344023	0.998992	0.953816	0.984407	0.917745	0.828811	0.623076	0.409693	0.302045	0.132375	0.347942	54.4546	-0.0706668	0.122195	0.993649	53.9019	-0.0704967	0.000327982	0.99407	53.672
O95983	0.998992	0.903837	0.946832	0.799316	0.665841	0.486727	0.390552	0.255205	0.214308	0.0645904	0.998992	0.97304	0.842095	0.64241	0.622636	0.594368	0.508127	0.439159	0.191215		0.998992	0.981878	0.874623	0.726332	0.590464	0.496262	0.343036	0.275641	0.16666		0.998992	0.96911	0.964544	0.835726	0.643871	0.508422	0.38771	0.255552	0.190781		53.2651	-0.0508052	0	0.989989	54.5697	-0.0341372	0	0.933304	52.2828
O95989	0.998992	0.942766	0.963737	0.991786	0.868672	0.825222	0.610267	0.378709	0.312185	0.461066	0.998992	1.0267	1.04061	0.976762	0.952005	0.804637	0.58441	0.427281	0.457311	0.566224	0.998992	1.00152	0.990742	0.950847	0.930446	0.793372	0.481607	0.380693	0.291779		0.998992	1.01171	1.00641	0.967705	0.781727	0.664568	0.423754	0.320937	0.208846		57.3354	-0.0779636	0.362309	0.954656	58.7837	-0.0946797	0.483905	0.971173	56.1104
O96000	0.998992	1.05376	1.01931	0.938683	0.844798	0.729019	0.546618	0.267911	0.0544458		0.998992	0.9982	0.985553	0.969194	0.839909	0.696052	0.549072	0.292347	0.110953		0.998992	1.07024	0.949751	0.960784	0.856085	0.711246	0.550423	0.304473	0.100413		0.998992	1.00597	1.05539	0.961577	0.823899	0.711266	0.512044	0.282963	0.0627809		55.9057	-0.0831425	0	0.986417	55.975	-0.0732854	0	0.994103	56.0939
O96007																					0.998992	1.12031	1.0438	0.954612	0.783222	0.685228	0.522763	0.403115	0.295981	0.571608	0.998992	0.897335	1.03838	1.03144	0.71701	0.617431	0.554312	0.410962	0.270667	0.664572									56.2884
O96008	0.998992	0.92237	0.920308	0.926734	0.907435	0.833786	0.706692	0.606448	0.477562	1.02152	0.998992	1.00737	0.971394	0.994805	0.948161	0.850472	0.739721	0.636557	0.522661	2.15396	0.998992	0.972534	0.971052	0.94781	0.942515	0.845436	0.739817	0.639035	0.521307	0.907693	0.998992	0.995354	0.971757	0.952648	0.91822	0.826435	0.704075	0.605584	0.486197	0.900609		-0.0376844	0.701331	0.369914		0.0907464	1.5	0.372774
O96013	0.998992	1.18036	1.17709	0.870573	0.602928	0.105448			0.0225691	0.600336	0.998992	1.05142	0.910476	0.748682	0.408794	0.0780977	0.012708		0.0164626	0.483841	0.998992	0.932508	0.825146	0.824477	0.567107	0.124825	0.0433422	0.0470432	0.0442766		0.998992	0.916268	0.946921	0.675483	0.495959	0.158578	0.0851089	0.0693013	0.0292757	0.0789891	50.1137	-0.94695	0.242784	0.804144	48.8006	-0.151261	0.147133	0.879923	49.9728
O96019	0.998992	1.0386	0.950839	0.810364	0.70413	0.454893	0.247342	0.168951	0.0949377	0.0340049	0.998992	1.0372	0.883992	0.776672	0.659793	0.46072	0.223056	0.145306	0.119524	0.0134954	0.998992	0.9954	0.871613	0.781742	0.702497	0.493301	0.257221	0.179928	0.138459	0.0031504	0.998992	0.947327	0.903293	0.806301	0.707611	0.4966	0.287195	0.191769	0.137715	0.0382519	52.3509	-0.0744138	0.0147221	0.99533	51.909	-0.0683725	0	0.990587	52.4149
O96028																															0.998992	0.736597	0.766453	0.661465	0.593152	0.317622	0.344091	0.423612	0.261859
O96033	0.998992	0.813469	1.18376	0.648576	0.585199	0.534723	0.320738	0.325546	0.205435	0.677702																															50.1469	-0.102354	0.414986	0.717806
P00167																					0.998992	1.00421	1.04844	0.909699	0.826797	0.690318	0.465869	0.386653	0.1963																				55.9735
P00338	0.998992	0.850628	0.887908	0.884087	0.900986	0.93981	0.824407	0.701723	0.294482	0.0188315	0.998992	1.00321	1.05776	1.0383	1.07647	1.01779	0.993808	0.846802	0.368661	0.00772737	0.998992	0.985399	1.03167	1.01316	1.04962	0.977909	0.921681	0.820407	0.331901	0.0468435	0.998992	0.954804	0.917195	0.931172	0.939995	0.904173	0.810994	0.709162	0.308086	0.0100332	60.5655	-0.100247	0	0.925898	61.9542	-0.153412	0	0.987698	61.6086
P00367	0.998992	0.945605	0.935947	0.909312	0.863994	0.760642	0.585982	0.365772	0.0905982	0.036737	0.998992	1.00371	0.977015	0.965514	0.906992	0.804889	0.624161	0.410976	0.107318	0.071547	0.998992	1.04858	0.991048	0.962014	0.924481	0.818602	0.629935	0.41535	0.115851	0.0103736	0.998992	1.03179	0.998628	0.98231	0.931338	0.844184	0.654848	0.427031	0.125311	0.0794176	56.6328	-0.0756093	0	0.984498	57.3685	-0.0805355	0	0.994818	57.4482
P00374	0.998992	0.987104	0.897967	0.74512	0.559788	0.425489	0.330762	0.270569	0.181989												0.998992	1.00241	0.906786	0.634939	0.539035	0.358215	0.334507	0.344476	0.129979		0.998992	1.03183	1.02525	0.79879	0.630287	0.422242	0.481478	0.299777	0.276628		51.3895	-0.0594785	0.163256	0.996995					50.3658
P00387	0.998992	0.901454	0.880067	0.846706	0.744673	0.731107	0.493192	0.245133	0.0638645	0.0124548	0.998992	1.02791	1.0302	0.935039	0.844213	0.71579	0.55102	0.275217	0.0374666		0.998992	1.0035	1.00403	0.945533	0.874921	0.73249	0.560304	0.314044	0.0590668	0.0250255	0.998992	0.956819	0.942959	0.898418	0.832152	0.699147	0.56114	0.312843	0.0711368	0.0885026	55.0118	-0.0671013	0	0.958828	55.8675	-0.0827024	0	0.984757	56.2077
P00390	0.998992	0.96738	0.970203	0.94964	0.906235	0.698394	0.707122	0.630058	0.513664	0.960524	0.998992	0.985208	0.98491	0.951266	0.90397	0.767959	0.662946	0.604629	0.514942	1.39911	0.998992	0.966981	0.977978	0.914334	0.899608	0.796782	0.682198	0.641836	0.549955	0.817681	0.998992	1.02352	1.01237	0.975803	0.925809	0.843274	0.723163	0.651363	0.554884	0.93456		-0.134939	0.701282	0.595234		-0.262441	0.789916	0.137181
P00403	0.998992	0.982369	0.981954	0.885967	0.788641	0.658426	0.587917	0.477476	0.272427	0.0105338	0.998992	0.976928	1.03299	0.968649	0.911026	0.836329	0.784309	0.681931	0.408302	0.316801	0.998992	0.982375	0.95223	0.954622	0.882011	0.781471	0.688702	0.581919	0.365262	0.00760485	0.998992	0.955609	0.951297	0.881302	0.831232	0.733909	0.613106	0.543095	0.303044	0.00234973	56.8869	-0.0517893	0	0.967238	61.9853	-0.0462656	0	0.984832	59.1538
P00441	0.998992	0.890578	0.853431	0.884254	0.811788	0.718015	0.7796	0.711696	0.612555	1.56782	0.998992	0.943197	0.943119	0.975871	0.957933	0.937052	0.827716	0.872945	0.859611	3.53416	0.998992	0.972869	1.01851	0.97492	0.893295	0.875708	0.830026	0.796248	0.749983	1.57038	0.998992	1.08991	1.11072	1.1314	1.04594	1.00332	0.929265	0.932142	0.79431	1.84117		0.205415	1.5	0.267264		0.239324	1.5	0.311128
P00491	0.998992	0.928277	0.950035	0.940537	0.938696	0.798515	0.767476	0.713465	0.622693	1.22786	0.998992	1.00118	1.02008	1.01116	1.02141	0.920626	0.854764	0.777626	0.717258	2.57558	0.998992	0.978165	1.0149	0.974455	0.990209	0.889847	0.795846	0.747282	0.647872	1.08313	0.998992	1.01984	1.00625	0.973313	0.958433	0.883188	0.767757	0.724567	0.609309	1.11547		-0.0221427	0.830449	0.115173		0.103835	1.5	0.407202
P00492	0.998992	0.881018	0.925556	0.904423	0.932025	0.886581	0.786332	0.734278	0.692916	1.58994	0.998992	0.974711	1.02485	0.997192	1.04143	0.968794	0.893566	0.845542	0.853312	3.57847	0.998992	0.976542	1.0211	0.976177	1.01622	0.946752	0.844044	0.8476	0.783469	1.51179	0.998992	0.980717	0.987179	0.958088	0.977376	0.8956	0.790776	0.793007	0.736009	1.50015		0.176423	1.5	0.490606		0.4498	1.5	0.297289
P00505	0.998992	0.93656	0.96271	0.936289	0.932364	0.749683	0.763853	0.715995	0.579717	0.745021	0.998992	0.990444	1.00425	0.998494	0.993473	0.92272	0.854622	0.802152	0.706759	1.62102	0.998992	0.961088	0.980098	0.95002	0.940839	0.858717	0.767338	0.74458	0.623218	0.660656	0.998992	1.0029	0.985032	0.955419	0.948248	0.862845	0.764667	0.736434	0.623111	0.717229		-0.0291221	0.665623	0.851726			1.34981	0.116732
P00558	0.998992	0.910914	0.959793	0.966148	0.96476	0.702826	0.184918	0.0170587	0.0170882	0.00075455	0.998992	0.967056	0.973499	1.0041	0.996409	0.749783	0.190736	0.0154476	0.0216909	0.000293525	0.998992	0.937711	0.965298	0.959073	0.986734	0.755668	0.192786	0.0130943	0.0122499	0.000613791	0.998992	1.07337	1.05126	1.04888	1.01534	0.795093	0.20329	0.0140378	0.0143939	0.00140305	54.0513	-0.199349	0.00264963	0.99415	54.2452	-0.219028	0.00620389	0.998791	54.276
P00813	0.998992	0.908359	0.948909	0.94475	0.95918	0.835262	0.840253	0.76454	0.563978	0.747068	0.998992	0.948049	0.970198	0.993983	1.00047	0.938762	0.865766	0.806174	0.634712	1.44019	0.998992	0.942529	0.962741	0.951953	0.971714	0.917383	0.853512	0.801834	0.618107	0.645481	0.998992	1.0294	1.01437	1.00804	1.02683	0.947681	0.873915	0.806382	0.614977	0.727782		-0.0211792	0.623173	0.762804		0.425201	1.5	0.474801
P00846	0.998992	0.887035	0.858115	0.748825	0.707777	0.771205	0.507599	0.454365	0.263666	0.145054	0.998992	1.06488	1.09432	0.855554	0.755513	0.676417	0.575292	0.49764	0.299201		0.998992	0.990399	1.06394	0.892331	0.828143	0.710337	0.639831	0.540285	0.278424	0.144799	0.998992	0.864263	0.889778	0.78636	0.740331	0.637179	0.519773	0.436897	0.225529	0.110545	56.348	-0.0370065	0	0.937436	57.4574	-0.0441689	0.169561	0.941249	58.299
P01111	0.998992	0.884677	0.839331	0.807955	0.737615	0.789697	0.543587	0.451773	0.357306	0.451273	0.998992	0.968044	1.0196	0.86905	0.819179	0.66248	0.58531	0.528225	0.407645	0.56193	0.998992	0.979208	0.953365	0.897815	0.825831	0.680803	0.565359	0.484533	0.317576	0.219746	0.998992	0.850704	0.832487	0.804125	0.714958	0.606552	0.489579	0.412034	0.34699	0.302827	59.4922	-0.0266469	0.165069	0.909616	62.4071	-0.0458762	0.479297	0.956391	57.9211
P01112											0.998992	0.947662	0.90266	0.971359	0.77908	0.669516	0.643362	0.496883	0.361435	1.37742																										-0.0851148	0.709885	0.168463
P01730	0.998992	1.26349	1.06699	0.96549	0.704756	0.555858	0.468217	0.357709	0.213971	0.547613											0.998992	0.959089	0.760321	0.650911	0.584424	0.495394	0.517949	0.286146	0.268461		0.998992	1.11259	1.00454	0.990749	0.778326	0.612439	0.512394	0.428559	0.207774		53.4772	-0.0854654	0.385576	0.86891					52.75
P01848	0.998992	0.929407	0.95269	0.880613	0.762045	0.58512	0.454136	0.390377	0.527121	0.584734											0.998992	0.991414	0.990285	0.939473	0.82264	0.672794	0.559096	0.439334	0.487211	0.541634											57.6893	-0.0668552	0.485214	0.926883					60.4195
P01850	0.998992	1.00967	0.985391	0.950503	0.809268	0.641603	0.398762	0.299307	0.202206	0.304526	0.998992	1.00071	0.993378	0.957023	0.814667	0.587347	0.412109	0.32042	0.216309	0.134184	0.998992	0.97013	0.948487	0.92833	0.796478	0.592049	0.399864	0.289058	0.204847	0.270314	0.998992	0.943499	0.962403	0.908255	0.761226	0.572572	0.391492	0.294258	0.222067	0.217672	54.4687	-0.0805013	0.237342	0.991093	54.6718	-0.0700602	0.137524	0.996392	54.1905
P01889																					0.998992	1.06496	1.0267	1.03365	0.868525	0.766379	0.716444	0.548701	0.469863	1.15353	0.998992	1.03598	0.954927	0.965086	0.836962	0.6769	0.643644	0.474031	0.458064	1.22946
P02042											0.998992	0.94939	0.95956	0.919108	0.816204	0.623051	0.517078	0.382329	0.299727		0.998992	1.1531	0.948533	0.879415	0.703145	0.515274	0.433294	0.275141	0.212881	0.234118															56.0117	-0.0524808	0.205657	0.994656	53.5015
P02100	0.998992	1.02682	0.902397	0.959668	0.80417	0.64236	0.553545	0.38663	0.217493	0.0338489																					0.998992	1.12385	0.952089	0.92612	0.845001	0.663092	0.539431	0.393209	0.200909	0.703451	56.2199	-0.0574885	0	0.982482
P02533																					0.998992	2.16747	1.00771	1.04875	0.940325	0.676456	0.665228	0.450862	0.369066	0.629149																			64.2039
P02549																															0.998992	1.04759	0.917797	0.968146	0.822678	0.767116	0.573202	0.479779	0.458912	0.710023
P02686	0.998992	0.946972	0.900344	0.89782	0.82907	0.736711	0.808765	0.767841	0.683362	1.69858	0.998992	0.975364	0.862905	0.939412	0.922766	0.875959	0.71447	0.795035	0.77431	3.13282	0.998992	1.14097	1.11213	1.03161	0.968804	0.850746	0.790417	0.806106	0.798638	1.62593	0.998992	1.12199	1.08663	1.10271	1.04028	0.994839	0.887296	0.808424	0.780422	1.98154		0.163822	1.5	0.480525		0.153986	1.5	0.359044
P02765	0.998992	1.15266	0.954631	0.943496	0.75283	0.530842	0.427474	0.288735	0.0364566		0.998992	1.03866	0.964113	0.887021	0.79075	0.556492	0.45484	0.410204	0.388489		0.998992	0.904067	0.993155	0.986823	0.882006	0.654092	0.337438	0.291701	0.0430801		0.998992	1.09339	0.972137	0.844502	0.685634	0.509232	0.372764	0.313457	0.148493		54.2111	-0.0697914	0	0.96289	54.6567	-0.0653437	0.372409	0.992792	54.7594
P02768	0.998992	0.606669	0.584833	0.565271	0.522038	0.428514	0.396952	0.361354	1.00168	0.722121	0.998992	0.999384	1.5197	0.918673	0.905267	0.802871	1.19894	0.634747	0.500194	0.993843	0.998992	0.901615	0.931153	0.917092	0.846624	0.883355	0.694054	0.586001	0.648437	2.79234	0.998992	0.584761	0.555867	0.444598	0.391037	0.361516	0.282102	0.263638	0.207838	0.3724		-0.201313	0.572792	0.345987		-0.122215	0.705984	0.296538
P02786	0.998992	0.958777	0.969272	0.93858	0.911952	0.784088	0.711822	0.597622	0.370559	0.463503	0.998992	0.99089	0.988505	0.956472	0.905318	0.798549	0.685672	0.58795	0.374113	0.852997	0.998992	0.964775	1.00885	0.962866	0.919605	0.823338	0.685157	0.599292	0.391746	0.373891	0.998992	0.993291	0.995255	0.964011	0.91177	0.824397	0.695332	0.597484	0.369136	0.417112	61.4188	-0.0410825	0.34239	0.964754		-0.0513903	0.605341	0.691611	60.7157
P02794	0.998992	0.962461	0.952266	0.839658	0.790609	0.704018	0.686365	0.481757	0.363429	0.887401	0.998992	1.00357	0.998411	0.940953	0.878795	0.733223	0.679129	0.522885	0.424579	2.03272	0.998992	1.00487	0.939634	0.923553	0.853003	0.6743	0.619531	0.536003	0.405077	0.794354	0.998992	0.989926	0.972853	0.978339	0.844606	0.692882	0.61766	0.508493	0.373162	0.879989		-0.0364098	0.593027	0.591548		0.13814	1.5	0.345211
P03886
P03915	0.998992	1.37636	1.26054	1.32546	1.22256	0.875704	0.663779	0.360049	0.134318												0.998992	0.841487	0.479602	0.750068	0.881867	0.668865	0.40928		0.184878	0.501335											57.4513	-0.124921	0.104974	0.763992					56.9295
P04004	0.998992	1.05155	1.01938	0.958293	0.894417	0.907799	0.704959	0.653229	0.642734	1.6416	0.998992	0.986806	1.00891	0.989063	0.872065	0.729952	0.629439	0.522593	0.45774	1.671	0.998992	0.992438	0.995431	0.996429	0.867003	0.747308	0.650358	0.600003	0.556588	0.797316	0.998992	1.00046	1.01205	0.969434	0.881487	0.779288	0.645587	0.529702	0.497926	0.787311		0.442885	1.5	0.489018		0.442446	1.5	0.272741
P04040	0.998992	1.07667	1.00331	0.952406	0.855912	0.681899	0.593959	0.46944	0.336971	0.430875	0.998992	1.22583	1.00184	1.02835	0.880172	0.760303	0.66354	0.587025	0.454161	0.915492	0.998992	1.00198	1.03637	0.935179	0.870151	0.751857	0.599814	0.470796	0.333615	0.294117	0.998992	1.00438	0.977268	0.907377	0.809014	0.667518	0.572422	0.464174	0.361023	0.560739	57.5998	-0.0548914	0.370135	0.9769		-0.0615048	0.653817	0.660399	58.0831
P04049											0.998992	0.872772	0.875558	0.829813	0.643375	0.503069	0.381467	0.34706	0.291213												0.998992	0.905785	0.869853	0.786475	0.691782	0.437495	0.30354	0.227312	0.149135						53.3651	-0.0452651	0.188972	0.981777
P04053	0.998992	1.05222	0.975084	0.903987	0.856811	0.591344	0.547777	0.449636	0.295258	0.394149	0.998992	1.12898	0.920626	0.981928	0.717185	0.597586	0.350253	0.271904	0.127074		0.998992	1.02625	0.888845	0.826221	0.74755	0.531369	0.380358	0.238722	0.165483	0.0591338	0.998992	1.11362	0.926138	0.835264	0.790654	0.57953	0.389837	0.312889	0.194028	0.356384	56.2158	-0.0563491	0.33766	0.973242	53.9868	-0.0726192	0.0777514	0.969221	53.6983
P04066	0.998992	1.11054	0.72036	1.12527	0.809459	0.847155	0.901099	0.533964	0.498861	0.330593	0.998992	0.829308	0.929468	1.04591	0.891192	0.846966	0.815678	0.732641	0.69823	2.59065	0.998992	1.33954	1.25796	1.62945	1.21457	1.10758	1.19238	0.848304	0.795209	1.66337	0.998992	1.02473	0.942732	0.864541	0.701126	0.486126	0.362988	0.338835	0.229668	0.460745	62.3979	-0.0415649	0	0.758638		0.447135	1.5	0.476092
P04075	0.998992	0.920978	0.926134	0.945386	0.941008	0.872099	0.866571	0.738463	0.320959	0.0064809	0.998992	1.0068	1.00382	1.02188	1.0358	0.995489	0.96221	0.844632	0.388025	0.00375027	0.998992	0.982259	0.994791	0.992657	1.01532	0.956301	0.900016	0.791322	0.376211	0.0102281	0.998992	1.03208	0.984346	1.0066	1.00138	0.969912	0.88858	0.767437	0.353079	0.00809501	60.9425	-0.107568	0	0.959036	62.0133	-0.147155	0	0.993817	61.6124
P04080	0.998992	0.775126	0.742665	0.774013	0.738923	0.653491	0.271473	0.171892	0.145386	0.405296	0.998992	0.926598	0.988343	0.920748	0.857121	0.602928	0.320728	0.223375	0.194231	0.850905	0.998992	0.959656	1.03856	0.947962	0.834095	0.585275	0.327539	0.221947	0.164678	0.348893	0.998992	0.914413	0.908989	0.896339	0.833069	0.555236	0.289131	0.199037	0.159329	0.305528	52.9651	-0.0393849	0.100996	0.793627	53.7428	-0.11921	0.399326	0.684048	53.5968
P04083	0.998992	0.931658	0.924607	0.805099	0.328632	0.195975	0.118072	0.0857166	0.0708772	0.0239801	0.998992	0.973022	0.950907	0.809349	0.345007	0.189123	0.116487	0.0827554	0.117833	0.0361486	0.998992	0.993831	0.991923	0.83044	0.368278	0.214591	0.133612	0.100362	0.0834663	0.0310818	0.998992	1.00993	0.948371	0.811374	0.349904	0.196375	0.123667	0.0917485	0.0892214	0.0432693	49.0119	-0.137332	0.0705178	0.990874	49.0534	-0.149596	0.0881092	0.995299	49.2987
P04179	0.998992	0.937791	0.939658	0.901021	0.840604	0.682226	0.660107	0.627087	0.525169	1.21079	0.998992	0.882436	0.881407	0.82022	0.786692	0.719532	0.655766	0.621812	0.616677	2.36613	0.998992	0.921217	0.910854	0.861018	0.806978	0.720149	0.609037	0.606769	0.544172	1.00901	0.998992	0.869187	0.890279	0.824692	0.782424	0.662359	0.579882	0.543526	0.451752	0.977562		-0.0377986	0.745774	0.225014		0.446193	1.5	0.443923
P04181	0.998992	1.01467	0.959824	0.937523	0.863085	0.682625	0.313599	0.184926	0.117062		0.998992	0.968425	0.950146	0.967794	0.837534	0.638304	0.323562	0.195527	0.138814		0.998992	0.982576	1.0419	0.96913	0.886163	0.705492	0.369061	0.217144	0.145425	0.0111462	0.998992	0.98326	0.95453	0.933753	0.889338	0.703242	0.327385	0.198301	0.124697	0.00684969	54.3478	-0.105578	0.0824551	0.993971	54.1343	-0.0974683	0.101559	0.995421	54.9381
P04183											0.998992	1.01318	1.01853	0.984866	0.876651	0.707118	0.649876	0.519213	0.392296	1.90999											0.998992	1.10469	1.05984	1.11496	0.988303	0.884228	0.638236	0.417361	0.147081	0.181136						0.125752	1.5	0.28683
P04198											0.998992	0.938034	0.887111	0.82694	0.675902	0.481824	0.334022	0.177842	0.0432857		0.998992	0.90512	0.854126	0.811754	0.645093	0.448087	0.315687	0.227717	0.0444832		0.998992	0.943086	0.87698	0.821336	0.672837	0.471339	0.327599	0.203011	0.0678853						52.5626	-0.0646071	0	0.992234	52.1659
P04234											0.998992	0.84324	0.722417	0.895414	0.759395	0.585023	0.389825	0.358762	0.28602	0.599522																									55.8825	-0.0356395	0.350238	0.741632
P04264	0.998992	0.346743	0.163346	0.254316	0.138293	0.168485	0.22628	0.202744	0.0667593	0.157326	0.998992	4.34841	1.17911	1.30759	3.73838	2.73407	0.610349	0.946779	1.05211	9.46972	0.998992	2.37058	1.83822	2.11748	1.18334	1.25515	1.49616	0.813082	0.367322	1.2872	0.998992	1.24889	1.15127	2.48373	0.945882	1.14391	1.19832	0.584358	0.826001	2.00227	40.8525	-1.26868	0.172194	0.963605		0.814985	1.5	-0.190045
P04350	0.998992	0.97894	0.958942	0.946721	0.830221	0.683822	0.614557	0.492185	0.319419	0.497294	0.998992	1.14675	0.980518	0.910015	0.827749	0.666014	0.509243	0.363966	0.164993		0.998992	0.955781	0.874737	0.871187	0.702829	0.485456	0.439299	0.300878	0.218286		0.998992	0.969026	0.980787	0.967817	0.810917	0.617681	0.542178	0.292785	0.159505		58.4963	-0.0479228	0.392937	0.956344	56.0362	-0.0608211	0	0.970115	53.8036
P04406	0.998992	0.88969	0.924012	0.934243	0.934083	0.825471	0.801739	0.7168	0.54818	0.00495642	0.998992	0.955055	0.968242	0.981143	0.998705	0.94893	0.864038	0.797714	0.653793	0.00495841	0.998992	0.972389	0.980229	0.969842	0.985757	0.924243	0.845287	0.788965	0.61357	0.0075859	0.998992	1.01401	0.991391	0.986772	0.982846	0.92449	0.825618	0.787933	0.588344	0.0165022	61.5529	-0.07202	0	0.873629	63.6115	-0.212434	0	0.924625	62.8715
P04439	0.998992	0.89176	0.917535	0.876824	0.763768	0.643274	0.423708	0.338108	0.227764	0.331376	0.998992	0.946357	0.977754	0.929732	0.742161	0.48497	0.30743	0.248852	0.166208	0.0859741	0.998992	0.949162	0.98693	0.910648	0.805863	0.597629	0.419675	0.344681	0.241094	0.32701	0.998992	0.935673	0.94287	0.88916	0.765414	0.57384	0.413116	0.3486	0.225261	0.325455	54.8945	-0.053866	0.223761	0.967688	53.0932	-0.0792985	0.108836	0.994242	54.4694
P04632	0.998992	0.989908	0.988673	0.936496	0.898449	0.752342	0.679096	0.592103	0.353119	0.270633	0.998992	1.06368	1.00701	0.956431	0.91923	0.781791	0.713393	0.650579	0.475253	0.291268	0.998992	0.996949	0.993245	0.969443	0.931522	0.807047	0.694863	0.601641	0.404318	0.214854	0.998992	0.982291	1.01004	0.949431	0.9009	0.792842	0.65545	0.608459	0.376014	0.268252	60.1183	-0.0431295	0	0.991755	61.7771	-0.0408609	0	0.980166	60.4539
P04818	0.998992	0.977041	0.943079	0.728579	0.326142	0.220547	0.157341	0.112172	0.0658021	0.0192072	0.998992	0.992718	0.949438	0.745119	0.354637	0.242248	0.181756	0.132112	0.0918215	0.139143	0.998992	0.971178	0.934913	0.723369	0.3393	0.213767	0.149968	0.110853	0.0548178	0.0878363	0.998992	1.0094	0.965163	0.74368	0.346291	0.22751	0.165854	0.122478	0.067055		48.8305	-0.115757	0.0770729	0.992504	48.9298	-0.12327	0.132847	0.996221	48.7931
P04843	0.998992	0.953017	0.967959	0.968761	0.912882	0.578525	0.254474	0.151775	0.0706922	0.04609	0.998992	0.977289	0.988098	0.985875	0.926935	0.592235	0.244705	0.149118	0.0802534	0.0799774	0.998992	0.969686	0.977297	0.98383	0.928679	0.613485	0.262426	0.168128	0.0868378	0.070182	0.998992	0.969835	0.98215	0.981615	0.898999	0.58888	0.257639	0.163503	0.108245	0.0657753	53.7096	-0.127412	0.0620307	0.996526	53.7	-0.142314	0.0867455	0.998897	53.8929
P04844	0.998992	1.01108	1.02397	0.987378	0.898419	0.619031	0.278635	0.155557	0.0680021	0.0143252	0.998992	1.00881	1.04451	1.04139	0.94503	0.620383	0.290938	0.179141	0.117601		0.998992	1.00402	0.986384	0.966216	0.877254	0.594121	0.284671	0.166409	0.0796891	0.0290989	0.998992	0.932485	0.947713	0.942883	0.876434	0.603684	0.262157	0.151487	0.0923736	0.00443389	54.0284	-0.118524	0.0360494	0.998166	53.951	-0.142734	0.13246	0.995616	53.8971
P04899	0.998992	1.007	0.976798	0.929496	0.839619	0.604326	0.345934	0.161874	0.0887346	0.0412395	0.998992	1.02189	0.98481	0.960964	0.839592	0.648916	0.375872	0.178761	0.131033	0.300721	0.998992	0.982968	0.995009	0.936086	0.856017	0.664801	0.347383	0.156292	0.0808215	0.132421	0.998992	1.03868	1.00278	0.985394	0.860953	0.681672	0.378803	0.163727	0.103512	0.217436	54.1106	-0.0902702	0.022312	0.999249	54.1995	-0.102418	0.188096	0.979382	54.3221
P04921	0.998992	1.03078	1.01926	0.894506	0.690995	0.454735	0.423522	0.350863	0.269265	0.57219	0.998992	0.899912	0.850848	0.747544	0.524476	0.367059	0.29963	0.286571	0.205898	0.612911	0.998992	0.852509	0.814718	0.744138	0.509162	0.331761	0.243421	0.196664	0.15839	0.242852	0.998992	1.02459	1.02731	0.966477	0.770666	0.621724	0.523818	0.468148	0.432863	0.547666	52.3033	-0.0982603	0.39713	0.933299	50.1235	-0.0739698	0.340017	0.846532	49.9476
P05023	0.998992	0.97714	0.968483	0.929418	0.847025	0.739625	0.562725	0.387561	0.0839259	0.0307686	0.998992	0.992213	0.998388	0.919082	0.737023	0.579209	0.44567	0.334451	0.108521	0.182874	0.998992	1.02437	1.04154	0.988278	0.858424	0.725444	0.574294	0.403735	0.0918217	0.0229121	0.998992	1.00541	0.94542	0.918845	0.824197	0.697706	0.563748	0.39688	0.119337	0.0529322	56.4827	-0.0732919	0	0.987977	54.5774	-0.0613878	0.0907821	0.987281	56.6575
P05107	0.998992	0.944554	0.94812	0.897286	0.807579	0.640731	0.440567	0.336874	0.229695	0.474961	0.998992	1.00096	0.994493	0.934784	0.797542	0.624779	0.460058	0.371406	0.212426	0.679365	0.998992	0.987423	0.992408	0.934673	0.877205	0.674262	0.508373	0.420541	0.280349	0.477723	0.998992	0.96207	0.987954	0.94199	0.825437	0.653661	0.456095	0.364113	0.241591	0.50045	54.8236	-0.0689832	0.32777	0.941603	54.936	-0.0780345	0.41832	0.841309	56.0073
P05114	0.998992	0.78847	0.863401	0.8851	0.72583	0.368593	0.406042	0.354739	0.229232	0.258014	0.998992	0.877139	0.833892	0.834821	0.799267	0.724707	0.534981	0.491196	0.434513	0.0398794	0.998992	1.11556	1.26796	1.05211	0.823653	0.769556	0.587262	0.52304	0.414843	0.951662	0.998992	1.16444	1.16339	1.01949	0.967546	0.72374	0.615227	0.556031	0.294357	0.215552	53.1069	-0.0495878	0.18704	0.910808	57.4525	-0.0386721	0	0.898819
P05120																					0.998992	1.26327	1.14315	1.05303	1.04492	0.689813	0.607287	0.417442	0.182445																				57.1602
P05141	0.998992	1.21303	1.23156	1.15545	0.963781	0.695601	0.525671	0.374507	0.190941	0.0986838	0.998992	0.987689	1.02902	0.957724	0.851759	0.632726	0.46526	0.337492	0.179896	0.0620378	0.998992	0.966682	0.993126	0.974279	0.874181	0.676041	0.484859	0.353216	0.231246	0.15155	0.998992	0.856371	0.965797	0.9327	0.79037	0.627967	0.461099	0.317682	0.201626	0.0394696	56.3984	-0.0846245	0.10756	0.913546	55.6354	-0.066084	0.0120006	0.994296	55.9101
P05161	0.998992	0.833492	0.769134	0.681079	0.493556	0.427217	0.291706	0.210239	0.101073	0.150085	0.998992	0.976419	0.894704	0.679307	0.42213	0.301204	0.21782	0.149096	0.0714578	0.191148	0.998992	0.988093	0.942066	0.725818	0.444718	0.328364	0.257003	0.160433	0.0686707	0.0536091	0.998992	0.91649	0.872158	0.754513	0.542473	0.401767	0.318328	0.229472	0.113267	0.121937	50.3609	-0.0451763	0.00305988	0.987633	49.2223	-0.0840596	0.131181	0.991684	50.0853
P05165	0.998992	0.978329	0.948079	0.787634	0.879266	0.488047	0.473944	0.395095	0.202197																																55.2008	-0.0483707	0.0261529	0.942512
P05166																															0.998992	1.11329	1.10257	0.934342	0.819287	0.503336	0.515757	0.274832	0.182348
P05198	0.998992	0.972696	0.992634	0.936294	0.765245	0.516958	0.305244	0.138228	0.0512771	0.0011421	0.998992	1.00514	0.965486	0.911166	0.782617	0.543556	0.29295	0.111155	0.0233702		0.998992	0.972236	0.94352	0.907937	0.727931	0.5551	0.313398	0.133553	0.0508444	0.0142163	0.998992	0.960264	0.976603	0.874023	0.767644	0.556513	0.304792	0.128179	0.0349204	0.00240594	53.29	-0.0885486	0	0.998905	53.3251	-0.0930248	0	0.998223	53.2703
P05204	0.998992	0.60175	0.621092	0.667142	0.505378	0.398551	0.396589	0.324699	0.115542	0.52645	0.998992	0.93851	0.832225	0.843761	0.808683	0.714307	0.588105	0.519561	0.15873	0.078196	0.998992	1.2131	1.2646	1.03565	0.829019	0.832702	0.639006	0.512796	0.177647	0.747458	0.998992	1.2411	1.07278	0.846191	0.852596	0.715451	0.584527	0.475529	0.0999414		48.7774	-0.0372538	0.292917	0.711764	56.9299	-0.0498129	0	0.93764	60.1101
P05386	0.998992	1.37537	1.20911	1.3001	1.13424	0.843539	0.704605	0.636762	0.772049	2.30914	0.998992	1.00885	1.07315	1.05394	0.857902	0.655133	0.545819	0.509768	0.641293	3.43252	0.998992	1.03676	0.900525	1.04926	0.774895	0.673335	0.593033	0.592952	0.765729	1.82678	0.998992	0.908553	0.971682	1.03406	0.882976	0.792538	0.770672	0.593022	0.682818	1.84537		0.132028	1.5	0.369073		0.108933	1.5	0.280002
P05387	0.998992	1.17681	1.05434	1.10726	0.998709	0.710616	0.593994	0.699121	1.37934	4.35601	0.998992	1.00269	1.03477	0.975035	0.849757	0.619196	0.547403	0.642715	1.35067	6.86688	0.998992	0.990878	0.888894	0.951731	0.719911	0.659965	0.586421	0.685298	1.48363	4.22973	0.998992	0.90037	0.986971	1.01634	0.863324	0.711614	0.640936	0.71177	1.4346	3.85112		0.0683864	1.5	0.189151		0.475838	1.5	0.1026
P05388	0.998992	1.25124	1.14962	1.21257	1.10016	0.718855	0.551898	0.354994	0.0950576	0.00256529	0.998992	1.01264	1.005	0.967857	0.851613	0.617545	0.475489	0.303785	0.0857709	0.0983317	0.998992	0.938029	0.842663	0.905624	0.763114	0.605734	0.438042	0.328648	0.0605499	0.0368148	0.998992	0.885077	0.947687	0.973586	0.865323	0.719712	0.548115	0.356775	0.0591308		56.7191	-0.0989073	0	0.912856	55.2869	-0.0727456	0.0224448	0.993613	54.5632
P05412	0.998992	1.10543	1.12526	1.14506	1.07141	0.659103	0.763364	0.676503	0.422776	1.24613																																-0.0984218	0.753216	0.35374
P05455	0.998992	0.930974	0.845498	0.647277	0.419923	0.258512	0.154284	0.0933024	0.0257529		0.998992	0.988681	0.897398	0.694071	0.438934	0.272083	0.157745	0.0926304	0.0251489		0.998992	1.03726	0.954072	0.716173	0.461551	0.289248	0.170739	0.0993377	0.0306476	0.00119817	0.998992	1.02979	0.894761	0.690735	0.4269	0.26849	0.154056	0.0883431	0.0320478	0.000126743	49.0162	-0.0736789	0	0.999267	49.4772	-0.0827358	0.0204916	0.998308	49.8936
P05496	0.998992	0.892704	0.943892	0.954776	0.95266	0.860115	0.805104	0.70748	0.479987	1.12299	0.998992	0.932159	0.92797	0.902999	0.866049	0.889639	0.815938	0.740478	0.557644	2.19099	0.998992	0.948757	0.957742	0.974019	0.940642	0.896098	0.918456	0.796194	0.540457	1.00064	0.998992	0.97531	0.934619	0.891661	0.951915	0.903883	0.835336	0.746352	0.48781	1.04353		-0.0368149	0.774682	0.189047		0.445515	1.5	0.531887
P05556	0.998992	0.945219	0.923678	0.870704	0.835161	0.713505	0.593565	0.511033	0.404591	0.922281	0.998992	0.966766	0.980786	0.926078	0.860721	0.754616	0.645026	0.549346	0.429516	1.62307	0.998992	1.01278	0.976452	0.916958	0.874927	0.756057	0.608929	0.557345	0.486678	0.855074	0.998992	0.976056	0.963966	0.929862	0.863818	0.757899	0.621142	0.564355	0.447714	0.902948		-0.0399009	0.605957	0.566401		0.189595	1.5	0.193693
P06126	0.998992	0.836405	0.812084	0.685365	0.73943	0.674066	0.404709	0.283934	0.249386		0.998992	1.15851	0.977388	0.854001	0.746256	0.614644	0.411639	0.35175	0.273944		0.998992	0.975044	0.96528	0.773615	0.729394	0.487797	0.430307	0.353808	0.253864												54.267	-0.0361631	0	0.916974	54.5187	-0.0598767	0.230396	0.960152	53.7176
P06127	0.998992	1.08952	1.03058	0.995664	0.984875	0.640849	0.60621	0.491549	0.372905	0.561064	0.998992	1.12782	1.27192	1.23983	1.12483	0.812955	0.783338	0.724091	0.644657	0.686151	0.998992	0.903326	0.886556	0.814456	0.704836	0.553715	0.454284	0.41168	0.277343	0.239902	0.998992	0.949594	1.01818	0.989678	0.799587	0.656171	0.572768	0.543841	0.31183	0.101751	61.5296	-0.123497	0.499787	0.939876		-0.343337	0.709559	0.660512	55.1026
P06132	0.998992	1.03571	0.983801	0.924413	0.889777	0.726768	0.627251	0.516302	0.362973	0.342311	0.998992	1.01296	1.01569	0.972751	0.960398	0.824144	0.743605	0.666183	0.513924	0.499186	0.998992	1.01255	0.961087	0.920984	0.894241	0.75415	0.616682	0.540971	0.407586	0.224806	0.998992	1.0158	0.998501	0.964817	0.902802	0.798888	0.684891	0.623914	0.468378	0.429944	58.9435	-0.0455449	0.261235	0.992906	65.9352	-0.0383934	0.442971	0.989641	59.5742
P06239	0.998992	1.12585	0.972539	0.712223	0.540372	0.385999	0.258818	0.16246	0.14804	0.0120462	0.998992	0.948057	0.775238	0.566773	0.403696	0.2946	0.195245	0.138533	0.130144	0.00733729	0.998992	0.884481	0.725268	0.585203	0.459167	0.342603	0.221324	0.154298	0.108807	0.0280462	0.998992	0.855489	0.809432	0.603647	0.45464	0.337712	0.22656	0.152397	0.125016	0.0374703	50.9468	-0.0729723	0.0613122	0.972955	48.5493	-0.0637385	0.0390092	0.991857	48.9444
P06307																															0.998992	0.995892	0.99954	1.01812	0.865487	0.615182	0.467546	0.359471	0.285339
P06396	0.998992	0.875236	0.829016	0.810031	0.676425	0.472554	0.179712	0.138052	0.034632	0.215979	0.998992	1.00826	1.07716	0.909005	0.792085	0.506934	0.236244	0.136729	0.0508915		0.998992	1.44503	0.826063	1.34672	0.90304	0.448922	0.241707	0.081701	0.0385011		0.998992	0.999626	1.25984	0.99938	0.895149	0.59846	0.356558	0.161496			51.6727	-0.069671	0.0605136	0.949054	53.0187	-0.102835	0.0337682	0.992828	52.9002
P06400	0.998992	0.972814	0.941732	0.878588	0.749415	0.61244	0.315086	0.139228	0.0759786	0.0378406	0.998992	1.00431	0.985406	0.88781	0.765238	0.520581	0.306073	0.129541	0.0838382	0.019178	0.998992	0.992133	0.990485	0.936357	0.815304	0.592221	0.340566	0.152351	0.0809618	0.0434203	0.998992	0.924978	0.923602	0.840001	0.733614	0.529777	0.293248	0.138592	0.0622377	0.0434514	53.6078	-0.0787827	0	0.993506	53.2414	-0.0830694	0	0.998676	53.9527
P06454	0.998992	0.855479	0.770629	0.814292	0.78028	0.873466	0.736734	0.685179	0.719146	1.73419	0.998992	0.923135	0.941143	0.956854	0.880302	0.879346	0.858813	0.884392	0.874326	3.62043	0.998992	1.09139	1.17944	1.10517	0.920082	0.919303	0.980028	0.904836	0.85898	1.79577	0.998992	1.00001	0.992433	1.03803	0.925893	0.840201	0.847178	0.831621	0.793425	1.73072		0.144917	1.5	0.384543		0.163353	1.5	0.29482
P06493	0.998992	1.17979	1.01502	0.686387	0.450209	0.334516	0.250404	0.162367	0.0812531	0.0569489	0.998992	0.967954	0.812243	0.586873	0.378709	0.279021	0.212512	0.145609	0.0755807	0.0799909	0.998992	0.92681	0.756708	0.573692	0.365446	0.278349	0.202974	0.144095	0.0643784	0.041176	0.998992	0.819259	0.82413	0.595923	0.385703	0.283631	0.212433	0.153166	0.0822406	0.0587353	49.9245	-0.0893282	0.104189	0.959265	48.4852	-0.0726395	0.0798915	0.995424	48.2536
P06576	0.998992	0.906154	0.933047	0.927532	0.928021	0.87644	0.810599	0.702488	0.372481	0.0147323	0.998992	0.997594	1.00848	1.00827	0.998189	0.951357	0.890948	0.784638	0.435547	0.0282461	0.998992	0.998062	1.0184	0.987724	0.991413	0.940836	0.872403	0.78039	0.430691	0.0155414	0.998992	1.00401	0.980329	0.977638	0.97648	0.919013	0.829551	0.740215	0.413885	0.011783	60.7724	-0.0857444	0	0.946649	61.8891	-0.110339	0	0.985006	61.7765
P06729	0.998992	1.07964	1.03559	1.01234	0.809256	0.583877	0.580873	0.456017	0.487064	0.677609	0.998992	0.976247	0.98635	0.929816	0.884409	0.752721	0.548921	0.507822	0.500208	1.79256	0.998992	1.31932	0.924148	1.02515	0.948661	0.800135	0.643145	0.531204	0.426758	0.773753	0.998992	0.881457	0.986767	0.95072	0.889238	0.737458	0.556169	0.471294	0.445975	0.811035		-0.123863	0.551408	0.928988		-0.0374291	0.825826	0.0403385
P06730	0.998992	0.890022	0.945412	0.890058	0.799317	0.65775	0.446167	0.227204	0.0598659	0.00205857	0.998992	0.969683	0.955815	0.908233	0.804985	0.674115	0.469924	0.253343	0.21077		0.998992	0.956176	0.975233	0.912873	0.831671	0.716306	0.486145	0.270998	0.126977	0.0171122	0.998992	0.978951	1.01281	0.965329	0.86018	0.714845	0.560568	0.325041	0.132807	0.195473	54.734	-0.0753346	0	0.98339	55.2818	-0.063655	0.0618106	0.992477	55.5866
P06733	0.998992	0.890586	0.936085	0.925847	0.896882	0.748802	0.636082	0.37843	0.0495162	0.00224166	0.998992	0.935988	0.971678	0.974776	0.958763	0.842152	0.677772	0.414516	0.0605324	0.00141304	0.998992	0.934396	0.972301	0.9506	0.935643	0.816891	0.645328	0.408607	0.0632655	0.00126018	0.998992	0.999272	1.0015	0.989353	0.947475	0.836695	0.655339	0.4161	0.058697	0.00104914	56.8867	-0.0850793	0	0.969616	57.6666	-0.103384	0	0.989376	57.3933
P06744	0.998992	0.890749	0.912656	0.889086	0.802304	0.572617	0.207263	0.0386996	0.0171701	0.0140046	0.998992	0.981919	1.01371	0.975221	0.88943	0.621499	0.228065	0.0393897	0.0167579	0.0176178	0.998992	0.971172	1.00138	0.954724	0.870839	0.618503	0.237404	0.0437116	0.0125173	0.00344005	0.998992	0.982496	0.958356	0.922531	0.827681	0.591751	0.218861	0.0373965	0.00984714	0.00672961	53.1553	-0.11225	0	0.981562	53.7655	-0.143221	0.00127918	0.998885	53.7366
P06746	0.998992	0.977943	1.01132	0.90995	0.834023	0.760099	0.660871	0.615832	0.545748	1.55212	0.998992	0.922613	0.982878	0.860783	0.816692	0.788118	0.68941	0.645737	0.597304	2.51405	0.998992	1.00017	0.978704	0.897285	0.847511	0.787848	0.67208	0.672101	0.565133	1.30728	0.998992	0.86715	0.966433	0.886033	0.796617	0.733575	0.62749	0.612397	0.546798	1.35842		-0.113493	0.828098	0.0770857		0.44644	1.5	0.453552
P06748	0.998992	1.31282	1.13718	1.22367	1.08854	0.778244	0.551296	0.465235	0.158211	0.0033193	0.998992	0.934632	0.957529	0.938404	0.805276	0.565906	0.416289	0.352194	0.143841		0.998992	0.94746	0.831759	0.958745	0.771237	0.637901	0.465557	0.387956	0.136959	0.00431397	0.998992	0.800196	0.909143	0.955079	0.840275	0.625974	0.479525	0.395178	0.152557	0.000310175	57.5258	-0.0886066	0	0.887519	54.8207	-0.0614665	0.0456097	0.985324	55.323
P06753	0.998992	0.97419	0.914476	0.923794	0.836261	0.676874	0.688774	0.666337	0.588908	1.60003	0.998992	0.954856	0.916886	0.921968	0.83857	0.806076	0.693425	0.683141	0.655951	2.8693	0.998992	1.02725	1.02495	0.987271	0.892277	0.805288	0.688636	0.625763	0.616213	1.44632	0.998992	1.07639	1.08373	1.10628	0.96024	0.891927	0.791966	0.771926	0.701318	1.62791		0.219973	1.5	0.278503		0.083838	1.5	0.329305
P06865	0.998992	0.890779	0.874408	0.869413	0.797083	0.671583	0.524341	0.383565	0.168002	0.033974	0.998992	0.980951	0.993057	1.00474	0.937094	0.766645	0.653009	0.49469	0.211247		0.998992	0.98276	0.980892	0.915744	0.890061	0.74191	0.591519	0.467239	0.190727	0.0825969	0.998992	1.041	0.966531	0.946607	0.871365	0.758632	0.634321	0.473972	0.188582	0.0164799	55.7849	-0.0548082	0	0.970087	58.2597	-0.0655671	0	0.989218	57.4242
P07108	0.998992	0.741367	0.657338	0.674648	0.667899	1.15892	0.51016	0.429347	0.41558	0.907828	0.998992	0.982652	1.13662	0.980402	1.01263	0.886331	0.773774	0.635533	0.585891	2.88797	0.998992	1.13607	1.27033	1.18355	0.994489	0.993643	0.859435	0.802299	0.586814	1.28552	0.998992	0.817802	0.783849	0.822997	0.780449	0.697649	0.521059	0.49371	0.501345	0.911971						0.117957	1.5	0.3461
P07195	0.998992	0.881653	0.931092	0.920723	0.939303	0.951623	0.885395	0.809023	0.54083	0.535924	0.998992	0.994102	1.04243	1.03446	1.0562	1.01394	1.00545	0.928662	0.674275	1.06682	0.998992	0.988423	1.03048	1.01443	1.04022	0.990091	0.94725	0.902792	0.615087	0.4848	0.998992	0.957313	0.941064	0.959385	0.96931	0.927789	0.866614	0.809102	0.572805	0.472673		-0.0473567	0.455372	0.866505		-0.137254	0.870547	0.296639	66.0327
P07203	0.998992	0.903535	0.635184	0.681396	0.706726	0.48208	0.343941	0.190814	0.10597	0.515122											0.998992	1.03963	0.993477	0.797636	0.843413	0.754454	0.560157	0.381581	0.241283	0.432273											51.331	-0.041137	0.220585	0.775283					56.9785
P07205	0.998992	0.958336	0.970016	0.930083	0.900984	0.651817	0.24821	0.0980081	0.0157985	0.00966684	0.998992	0.97698	0.975482	0.894297	0.812049	0.634968	0.357707	0.221311	0.0741266		0.998992	1.01694	1.05855	0.984762	0.960654	0.717129	0.287441	0.122872	0.0564173	0.127024	0.998992	1.05143	0.992146	0.949465	0.873937	0.720981	0.314974	0.162476	0.04654	0.0423915	54.0159	-0.131232	0.0027145	0.996064	54.3497	-0.0779566	0	0.996511	54.3848
P07237	0.998992	0.904143	0.927737	0.921789	0.92287	0.762311	0.499354	0.303466	0.185301	0.479069	0.998992	0.970886	0.99379	0.973925	0.986532	0.846857	0.547374	0.333662	0.213679	0.906115	0.998992	0.981442	1.00784	0.984698	0.995863	0.855367	0.549902	0.347942	0.21653	0.429111	0.998992	0.976181	0.976631	0.96236	0.957686	0.825049	0.523672	0.333649	0.207145	0.455343	55.6557	-0.103033	0.314127	0.913607	57.3474	-0.145321	0.489116	0.656275	56.3668
P07305	0.998992	1.09066	0.998023	0.941892	0.828469	0.51865	0.412398	0.297325	0.249935	0.0276176	0.998992	0.951221	0.904556	0.861421	0.672725	0.474117	0.328667	0.242775	0.287811		0.998992	0.897638	0.903937	0.833072	0.722886	0.550832	0.372164	0.335876	0.168335		0.998992	1.04441	0.993697	0.985086	0.765668	0.565854	0.408326	0.284356	0.267565		54.4935	-0.0683175	0.0745845	0.972771	52.4449	-0.0687518	0.22213	0.989993	54.0399
P07311	0.998992	0.921927	0.897612	0.824162	0.746676	0.569693	0.322334	0.190721	0.116597	0.0792963	0.998992	1.01104	0.980983	0.940841	0.862371	0.652711	0.414696	0.285493	0.169258	0.263376	0.998992	1.00207	0.997863	0.929029	0.808746	0.611797	0.349396	0.216119	0.126437	0.152798	0.998992	0.987214	0.964478	0.935026	0.825167	0.612342	0.347543	0.217524	0.115808	0.0401352	53.3879	-0.0626369	0	0.989484	54.7328	-0.0854823	0.201736	0.993136	54.0441
P07339	0.998992	0.886868	0.889359	0.855702	0.811631	0.71954	0.587678	0.478646	0.222419	0.233029	0.998992	0.980015	0.97226	0.95642	0.934151	0.845554	0.723118	0.603002	0.271591	0.436318	0.998992	0.959095	0.976719	0.950815	0.936681	0.829522	0.707668	0.602046	0.277442	0.269214	0.998992	1.01627	0.994427	0.969124	0.934561	0.830407	0.680566	0.582314	0.264807	0.319165	57.5394	-0.0410761	0	0.966784	60.0278	-0.0577355	0.315929	0.945953	59.8524
P07355	0.998992	0.966543	0.942862	0.892067	0.810063	0.560519	0.273034	0.200337	0.0968452	0.0726778	0.998992	1.02661	1.01796	0.923005	0.798165	0.551692	0.265306	0.175978	0.0856909	0.0187925																					53.4991	-0.0855605	0.0519357	0.994626	53.4488	-0.0925686	0.0265707	0.997024
P07357																															0.998992	0.973826	0.959846	0.832729	0.764304	0.676502	0.555734	0.447439	0.364611	0.784058
P07384	0.998992	1.06175	1.07535	1.03684	0.959183	0.755012	0.666836	0.570607	0.304852	0.165806	0.998992	1.00489	1.02101	0.947786	0.874439	0.747046	0.622758	0.548534	0.315659	0.0274333	0.998992	0.955146	0.94988	0.916425	0.817574	0.690345	0.560058	0.495305	0.31031	0.12215	0.998992	0.92984	0.987877	0.947442	0.882924	0.746177	0.59559	0.540879	0.321972	0.134864	59.3031	-0.0580895	0	0.972975	58.3601	-0.0580897	0	0.971085	57.5564
P07437	0.998992	1.20168	1.22454	1.07634	0.919298	0.761121	0.585276	0.351517	0.0486864	0.000659584	0.998992	0.945702	0.915948	0.81131	0.679901	0.596437	0.457975	0.281346	0.049687	0.000727862	0.998992	0.893521	0.808262	0.788984	0.670649	0.588873	0.455642	0.279113	0.0538652	0.000405578	0.998992	0.730507	0.877953	0.799856	0.679912	0.591069	0.423638	0.257583	0.0269081	0.000253853	56.7042	-0.0950261	0	0.940197	53.8643	-0.0585849	0	0.975708	53.3836
P07477																					0.998992	0.892121	1.17529	1.08994	1.10523	0.973775	0.8178	0.884455	0.813117	1.73471
P07602	0.998992	0.9422	0.948612	0.94732	0.920052	0.617196	0.783136	0.729302	0.617813	1.44615	0.998992	0.934849	0.973969	1.00868	0.974798	0.89825	0.772419	0.741375	0.672823	2.92558	0.998992	1.02412	1.09237	1.04292	0.977066	0.911847	0.812068	0.722034	0.747764	1.32174	0.998992	1.08646	1.10034	1.09705	1.02842	0.983614	0.863747	0.813893	0.661274	1.43706		-0.0340125	0.847116	0.0489162		0.134265	1.5	0.371388
P07686	0.998992	0.960311	0.933469	0.912013	0.844282	0.721361	0.560711	0.438027	0.219305	0.144649	0.998992	0.974076	0.937888	0.945146	0.871037	0.728785	0.554425	0.448152	0.247914	0.192369	0.998992	0.980656	0.981821	0.937689	0.885656	0.779347	0.635354	0.508104	0.269753	0.218973	0.998992	1.08702	1.04614	1.03379	0.956059	0.847018	0.715506	0.572293	0.300785	0.206588	57.1392	-0.0527389	0	0.995008	57.3974	-0.0531778	0.0595741	0.995543	58.6391
P07737	0.998992	0.851216	0.910057	0.82766	0.732386	0.386474	0.152118	0.107201	0.076101	0.00275223	0.998992	0.905697	0.970543	0.891795	0.768828	0.437054	0.167151	0.120419	0.076024		0.998992	0.898049	0.954503	0.876186	0.753553	0.437744	0.16795	0.113138	0.0644487	0.0109069	0.998992	0.970631	0.983725	0.903676	0.752683	0.431261	0.16858	0.111862	0.0755251	0.00740486	51.7941	-0.0878192	0	0.976125	52.3178	-0.109998	0.0537616	0.989494	52.2882
P07741	0.998992	0.904863	0.929383	0.90144	0.842814	0.685232	0.563166	0.391491	0.10052	0.033351	0.998992	0.982804	0.971875	0.979126	0.910912	0.829443	0.66197	0.47586	0.12233	0.00124683	0.998992	0.983065	0.988748	0.959557	0.860015	0.744731	0.567169	0.393728	0.0949102	0.0150597	0.998992	1.02172	0.99364	0.9567	0.898581	0.783183	0.588553	0.42069	0.113863	0.013241	56.2119	-0.0654183	0	0.975431	57.9068	-0.0865116	0	0.988212	56.6246
P07766	0.998992	0.963386	0.969702	0.918227	0.758588	0.491562	0.361856	0.268028	0.125037	0.0343472	0.998992	1.00978	1.01042	0.985863	0.813011	0.538122	0.382774	0.282086	0.118215		0.998992	0.964171	0.973114	0.925172	0.755758	0.531852	0.356885	0.24055	0.149539	0.0849755	0.998992	1.0045	0.990192	0.945564	0.781979	0.539463	0.363457	0.263512	0.142482	0.0603284	53.7269	-0.0673232	0.00948458	0.993421	54.0372	-0.082007	0.117829	0.990905	53.6926
P07814	0.998992	1.02171	0.953102	0.747731	0.467787	0.1825	0.152884	0.110433	0.0454958	0.0520322	0.998992	0.973219	0.856846	0.649794	0.387775	0.225226	0.154771	0.111192	0.0391142	0.0281353	0.998992	0.954902	0.87667	0.674859	0.42641	0.236825	0.164101	0.11999	0.0582483	0.0547043	0.998992	0.978716	0.902244	0.652363	0.391757	0.249049	0.173336	0.121284	0.0585081	0.0522162	49.5208	-0.109351	0.062885	0.996497	48.7781	-0.0835056	0.0359901	0.998205	49.1085
P07858											0.998992	1.01799	0.978733	1.06189	0.888798	0.848321	0.64499	0.556894	0.30058	1.21696	0.998992	0.982259	1.0209	1.02215	0.886376	0.79231	0.620615	0.435531	0.286278																	-0.0597641	0.681772	0.315951	57.8376
P07900	0.998992	0.924514	0.975504	0.866621	0.508529	0.159807	0.116467	0.0991227	0.0489513	0.00838891	0.998992	0.942695	0.934235	0.857872	0.494051	0.177968	0.116301	0.0928683	0.0482332	0.00134661	0.998992	0.939837	0.942227	0.84146	0.487922	0.174002	0.107158	0.0847094	0.0335457	0.00473535	0.998992	0.9987	0.996173	0.878478	0.492724	0.174899	0.111776	0.0891208	0.0325074	0.00633729	50.0043	-0.142802	0.0517718	0.993516	49.958	-0.128444	0.0428733	0.994371	49.885
P07910	0.998992	0.780977	0.639607	0.512355	0.345408	0.233835	0.202442	0.131575	0.111688		0.998992	0.928272	0.827552	0.566181	0.345349	0.21032	0.165411	0.122633	0.18297		0.998992	1.11911	0.980933	0.636568	0.440625	0.343951	0.279539	0.186877	0.0956444		0.998992	1.25797	0.820565	0.567841	0.381064	0.260188	0.200174	0.143847	0.152493	0.000277256	46.7473	-0.0574758	0.0650979	0.992595	47.7473	-0.0915387	0.137914	0.996609	49.4102
P07919	0.998992	0.933643	0.863916	0.814913	0.722106	0.57038	0.335555	0.265769	0.245873	0.511999	0.998992	0.955191	0.925685	0.89047	0.785916	0.652162	0.463639	0.366588	0.427855	1.73494	0.998992	0.996506	1.03624	0.964694	0.795026	0.720127	0.473486	0.396727	0.453307	0.888744	0.998992	0.92266	0.939877	0.891434	0.802195	0.532144	0.28484	0.175868	0.216468	0.322061	53.2508	-0.0583932	0.313942	0.894498		-0.0491082	0.733243	0.0716705
P07954	0.998992	0.932613	0.935764	0.942475	0.853737	0.594812	0.182883	0.0749689	0.0414469	0.0194095	0.998992	1.00348	0.976675	0.987243	0.888938	0.651802	0.179116	0.0659742	0.036583	0.0116141	0.998992	0.997938	1.00898	0.973027	0.896685	0.656522	0.210415	0.0809071	0.042354	0.0222588	0.998992	1.03887	1.00479	0.993488	0.90156	0.662308	0.208403	0.0884363	0.0522186	0.0248452	53.4373	-0.133712	0.0154629	0.99199	53.7707	-0.162189	0.0180379	0.9976	53.8828
P08047											0.998992	1.14328	1.10859	0.941574	0.924306	0.702131	0.537735	0.347307	0.17355												0.998992	1.07309	1.04645	0.973478	0.882228	0.750014	0.483462	0.316639	0.159857	0.314966					56.3415	-0.0747621	0.0791192	0.960069
P08133	0.998992	0.920038	0.894579	0.771964	0.440722	0.152763	0.0872041	0.0636391	0.0172481	0.00153974	0.998992	1.01406	0.962065	0.845568	0.488021	0.191931	0.119967	0.0871171	0.0273339	0.0237319	0.998992	0.989251	0.962069	0.827562	0.485482	0.180111	0.104201	0.0781702	0.0259272	0.00958115	0.998992	1.03912	0.953557	0.825337	0.480827	0.182281	0.109871	0.0832364	0.0266867	0.0127183	49.3502	-0.108766	0.00868587	0.994294	49.9511	-0.127271	0.0440872	0.998169	49.8668
P08134	0.998992	0.956272	0.939783	0.852339	0.751703	0.572682	0.47839	0.335393	0.205027	0.174742	0.998992	0.988885	0.844519	0.706734	0.559114	0.484148	0.344918	0.26081	0.125547	0.0736495	0.998992	0.925555	0.855887	0.844966	0.830243	0.658204	0.492931	0.371144	0.252652	0.136247	0.998992	0.941547	0.95154	0.854997	0.707645	0.58564	0.448722	0.32946	0.204986	0.0997855	54.9869	-0.049061	0.0523318	0.997385	51.9188	-0.04929	0	0.991296	56.0262
P08195	0.998992	0.947852	0.952394	0.92704	0.89718	0.800886	0.696617	0.55895	0.36054	0.684244	0.998992	1.0158	1.00344	1.00721	0.966973	0.846614	0.751816	0.631	0.426899	1.27094	0.998992	0.986241	1.01745	0.990288	0.971973	0.856999	0.75634	0.618618	0.427131	0.686762	0.998992	0.993103	0.981506	0.94951	0.913834	0.79735	0.677686	0.564394	0.391521	0.658397		-0.0456548	0.514503	0.827353		-0.0599135	0.770198	0.233553
P08238	0.998992	0.947616	0.975554	0.879585	0.493762	0.135819	0.0979055	0.0761277	0.0284263	0.00448466	0.998992	0.954073	0.959742	0.87262	0.485632	0.156821	0.0993465	0.0761722	0.0327665	0.00660937	0.998992	0.935614	0.963264	0.856428	0.488258	0.158143	0.0982117	0.0776726	0.0256068	0.00485226	0.998992	1.03824	1.03592	0.921816	0.518055	0.176768	0.114171	0.0852715	0.036961	0.00321234	49.9235	-0.156732	0.0389721	0.99617	49.9086	-0.145657	0.0393782	0.996766	49.8937
P08240	0.998992	1.02472	0.927008	0.906117	0.660487	0.38719	0.259338	0.197501	0.0382835	0.0450677	0.998992	0.993596	1.02912	0.947544	0.770356	0.461971	0.308957	0.261713	0.0800182	0.0396522	0.998992	0.999752	1.00538	0.922331	0.693815	0.433417	0.29779	0.210144	0.0167355	0.0139393	0.998992	0.984554	1.01171	0.92245	0.655529	0.416689	0.264356	0.190976	0.0085942	0.0210355	52.0611	-0.0819479	0.0340585	0.99249	53.244	-0.0832793	0.0543017	0.98902	52.7272
P08243	0.998992	1.03776	0.947629	0.876852	0.800707	0.599443	0.328778	0.195663	0.0989085	0.0644521	0.998992	0.977561	1.022	0.962726	0.812523	0.599348	0.385261	0.260331	0.0857285	0.182328	0.998992	1.16016	1.06777	0.962311	0.780611	0.511823	0.237539	0.129735	0.0893413	0.152007	0.998992	0.818005	0.761386	0.724078	0.629246	0.397726	0.145792	0.0719917	0.022661		53.9174	-0.0773955	0.0208202	0.995318	54.2581	-0.0834172	0.118759	0.991661	52.8908
P08397	0.998992	1.02331	0.988519	0.979058	0.922495	0.557285	0.779856	0.664629	0.538848	1.22084	0.998992	1.01866	0.972304	0.935981	0.867048	0.796263	0.700448	0.620248	0.551855	2.20637	0.998992	0.979585	0.983929	0.928156	0.879036	0.747903	0.680688	0.577778	0.524093	0.895932	0.998992	1.17082	1.24678	1.21999	0.92406	0.693012	0.578701	0.514031	0.378506	0.70296		-0.308684	0.752292	0.304555		0.113362	1.5	0.397925
P08559	0.998992	0.936204	0.940201	0.85361	0.686386	0.570928	0.387503	0.242833	0.141127		0.998992	1.02465	0.998931	0.930391	0.838629	0.64654	0.462954	0.391676	0.179584		0.998992	0.979648	0.864453	0.698651	0.415407	0.279161	0.164042	0.109028	0.0397162												53.7552	-0.0569698	0	0.995972	55.7897	-0.0609659	0.0668977	0.991523	49.3219
P08574											0.998992	1.0023	0.976949	0.916457	0.814829	0.694473	0.545417	0.383356	0.198408		0.998992	0.961228	1.84609	1.67694	1.26719	1.07736	0.87085	0.766684	0.289584																56.526	-0.0558367	0	0.997973	61.149
P08575	0.998992	0.952114	0.974903	0.947992	0.888468	0.634455	0.406386	0.222501	0.152748	0.167064	0.998992	0.995022	0.981607	0.986331	0.921388	0.739681	0.435311	0.230493	0.159425	0.322998	0.998992	0.971028	0.994461	0.962049	0.925533	0.744293	0.421558	0.224545	0.150279	0.153704	0.998992	1.03563	1.02899	0.9881	0.937858	0.759227	0.442049	0.233676	0.159058	0.174444	54.5941	-0.0926622	0.137926	0.99604	55.0759	-0.117617	0.224964	0.983705	55.2012
P08579	0.998992	1.01456	1.02455	0.985415	0.860223	0.663409	0.52564	0.355636	0.101688	0.000881015	0.998992	0.978492	1.00041	0.930394	0.853329	0.682572	0.555784	0.364582	0.101839		0.998992	0.98848	0.931847	0.93262	0.841714	0.723597	0.509502	0.33692	0.14604	0.00430421	0.998992	0.914927	0.986771	0.933256	0.822251	0.712613	0.551912	0.369024	0.105814	0.00076481	55.9657	-0.0745109	0	0.989695	56.2284	-0.0675086	0	0.989037	56.0306
P08621	0.998992	1.07663	1.01346	1.01299	0.903544	0.511549	0.256089	0.183303	0.0927164	0.0195921	0.998992	0.977933	0.984826	0.937264	0.813951	0.466573	0.241612	0.169943	0.111108		0.998992	0.93714	0.895784	0.948851	0.784389	0.471843	0.236438	0.175462	0.0962915	0.0697278	0.998992	0.884947	0.954277	0.963275	0.872901	0.489963	0.230642	0.173635	0.10387	0.00658577	53.4018	-0.126545	0.0762732	0.989983	52.7867	-0.11355	0.1132	0.9985	52.8064
P08670	0.998992	1.30044	1.11998	1.05018	0.998308	0.891551	0.709466	0.350987	0.113289	0.0928785	0.998992	0.916454	0.858889	0.824739	0.651492	0.579007	0.496819	0.261799	0.13331	0.263368	0.998992	0.854908	0.736594	0.807107	0.703908	0.745237	0.576059	0.27244	0.0806264	0.0592042	0.998992	0.866372	0.924744	0.922834	0.807826	0.774728	0.780061	0.338552	0.122719	0.113029	57.6469	-0.120154	0.0658569	0.934624	54.0828	-0.0440746	0.0556754	0.961215	54.8895
P08708	0.998992	1.18199	1.19395	1.13308	1.02981	0.795791	0.656294	0.370249	0.102156	0.0359978	0.998992	0.978415	0.972365	0.929903	0.832968	0.729256	0.536368	0.308452	0.0633808	0.00627934	0.998992	0.947688	0.914274	0.908479	0.827535	0.731362	0.573752	0.346334	0.0644433	0.00285739	0.998992	0.882851	0.999572	0.935072	0.841012	0.7675	0.582491	0.343783	0.0688137	0.0165625	57.437	-0.099691	0	0.942563	55.932	-0.0790893	0	0.990257	56.1956
P08729	0.998992	0.50943	0.365987	0.400361	0.275591	0.288112	0.24722	0.22523	0.0876962	0.0724722	0.998992	1.59759	1.02632	0.991071	1.47578	1.026	0.456404	0.439374	0.279296	2.85604																					42.6378	-0.0712244	0.17681	0.886146		0.17855	1.5	0.271099
P08754	0.998992	1.0056	0.984903	0.908853	0.810942	0.679863	0.414382	0.240639	0.279893		0.998992	0.980063	1.04689	0.91348	0.965137	0.720884	0.352665	0.087065	0.0304727												0.998992	1.09367	1.20511	1.01787	0.680296	0.687287	0.300327	0.118216	0.18689		54.7685	-0.0749243	0.195799	0.986047	54.7618	-0.136609	3.55195e-05	0.992554
P08758	0.998992	0.967373	0.948786	0.816951	0.447326	0.261827	0.181043	0.118036	0.0375065	0.00630711	0.998992	0.976845	0.94558	0.819875	0.425487	0.230245	0.160072	0.108513	0.0416661		0.998992	0.978265	0.974276	0.817632	0.454418	0.263778	0.177555	0.125788	0.0424094	0.0191002	0.998992	1.02994	0.990585	0.839238	0.439583	0.250094	0.177123	0.123715	0.0511466	0.0119967	50.0008	-0.0970088	0.0414069	0.993171	49.6322	-0.117168	0.0814396	0.995537	50.019
P08865	0.998992	1.09514	1.07538	1.01779	0.910846	0.749934	0.566874	0.312206	0.0441963	0.00498918	0.998992	0.965387	0.945062	0.884334	0.798072	0.670824	0.511428	0.280116	0.036276		0.998992	0.949995	0.882936	0.87093	0.768571	0.664687	0.519997	0.29859	0.0417788		0.998992	0.882511	0.945749	0.861663	0.803953	0.679637	0.525638	0.308539	0.0533079	0.000512527	56.383	-0.0938558	0	0.9848	55.2458	-0.069992	0	0.978782	55.1339
P09001											0.998992	0.964325	0.865686	0.878332	0.664751	0.385935	0.257889	0.173672	0.0459109																										51.972	-0.0734384	0	0.989504
P09012	0.998992	1.03238	0.970622	1.014	0.972459	0.911639	0.613551	0.452061	0.204237	0.256328	0.998992	0.970419	0.960105	0.918809	0.836349	0.69715	0.572121	0.418922	0.153662	0.145314	0.998992	0.944245	0.901983	0.925988	0.827354	0.741647	0.565755	0.417869	0.178872	0.28317	0.998992	0.916926	0.954195	0.957335	0.868114	0.72729	0.532221	0.402317	0.164891	0.159357	57.6746	-0.0942195	0.215575	0.989	56.7731	-0.0567459	0	0.991458	56.9899
P09104	0.998992	0.939523	0.918636	0.918708	0.899678	0.843271	0.639028	0.41394	0.114491	0.0148623	0.998992	1.0104	1.02104	1.00867	0.992043	0.87276	0.699607	0.473116	0.142514	0.00763167	0.998992	0.996365	0.963544	0.933526	0.879815	0.77203	0.59702	0.415598	0.153315	0.0157402	0.998992	1.00047	0.95198	0.957178	0.907548	0.788676	0.616005	0.425859	0.122169	0.00778912	57.5111	-0.0865489	0	0.981624	58.2992	-0.0968765	0	0.995558	57.1202
P09110	0.998992	0.964347	0.918459	0.887836	0.801248	0.649678	0.588132	0.437205	0.206763	0.0619247	0.998992	1.04094	0.958712	0.960708	0.89162	0.767095	0.604867	0.454843	0.187751	0.104311	0.998992	1.06173	0.975831	0.945612	0.904093	0.732335	0.582325	0.462843	0.196659	0.118257	0.998992	1.00305	0.98369	0.937294	0.853095	0.655432	0.547389	0.427214	0.292051	0.231596	56.5278	-0.0521413	0	0.980813	57.5969	-0.0646439	0	0.994309	57.4771
P09132	0.998992	1.095	1.0307	0.908777	0.554967	0.397944	0.251441	0.18671	0.0556436		0.998992	1.04753	1.02922	0.860389	0.563609	0.343828	0.245848	0.134626	0.0309032		0.998992	0.998205	0.934932	0.830781	0.514958	0.298439	0.204243	0.10639	0.0401244	0.0868399	0.998992	0.959049	0.923686	0.821585	0.515264	0.340019	0.241035	0.178025	0.0990434	0.0650368	51.4188	-0.0939007	0.104039	0.977827	51.1617	-0.0935551	0.0626728	0.988034	50.4616
P09211	0.998992	0.842129	0.911068	0.861445	0.792565	0.442567	0.0864791	0.0308965	0.0174477	0.0038763	0.998992	0.930354	1.01029	0.942947	0.870294	0.497463	0.0857174	0.0304755	0.0262846	0.0056371	0.998992	0.923208	0.998776	0.934911	0.864201	0.504969	0.0942497	0.0340299	0.018706	0.0055459	0.998992	0.975479	0.998441	0.939689	0.845864	0.479638	0.0751948	0.0286434	0.0109398	0.00218036	52.261	-0.128558	0	0.972313	52.8553	-0.171225	0.00550487	0.995015	52.8828
P09234	0.998992	1.06666	0.99771	1.00085	0.981861	0.845366	0.684873	0.631973	0.487028	1.21232	0.998992	0.995074	0.94805	0.949333	0.913992	0.824698	0.652677	0.590164	0.510003	2.00942	0.998992	0.936148	0.851857	0.916439	0.827361	0.755603	0.565342	0.545482	0.470016	0.845982	0.998992	0.970084	1.0379	1.06965	0.975676	0.866337	0.658908	0.587857	0.486246	1.02442		-0.29067	0.754047	0.324		0.085463	1.5	0.317372
P09326	0.998992	1.11884	1.03262	1.01418	0.937142	0.687694	0.666072	0.560168	0.415314	0.775136	0.998992	1.01729	0.950982	0.984402	0.908251	0.775738	0.653553	0.564141	0.476712	1.58861	0.998992	0.979464	0.943921	0.951298	0.899336	0.769772	0.636919	0.537547	0.461653	0.660121	0.998992	1.05684	0.967459	0.947328	0.85695	0.722575	0.598646	0.499552	0.42433	0.726738		-0.0889933	0.598396	0.827078		-0.235278	0.811752	0.0784884
P09417											0.998992	1.00318	0.784084	0.727	0.747133	0.651634	0.452309	0.172349	0.0923671																										53.7477	-0.0527274	0	0.924049
P09429	0.998992	0.993398	1.03121	1.01924	0.875887	0.586975	0.594948	0.530231	0.455586	1.12457	0.998992	0.928496	0.963806	0.947957	0.835397	0.710047	0.566235	0.542757	0.499979	2.05621	0.998992	0.978464	1.00629	1.01926	0.840787	0.724687	0.572934	0.518176	0.459876	0.95317	0.998992	0.938128	1.08329	1.07432	0.906829	0.753686	0.579273	0.546216	0.464259	1.09931		-0.425994	0.658462	0.493984		0.115665	1.5	0.313136
P09488	0.998992	0.983	0.978049	0.834088	0.637046	0.367761	0.264372	0.195832	0.079087	0.172	0.998992	0.957006	0.938872	0.826996	0.59585	0.295525	0.17887	0.123038	0.028009		0.998992	0.950241	0.959495	0.820541	0.614472	0.442005	0.318769	0.247889	0.120693	0.401154	0.998992	1.01272	0.955341	0.83894	0.62359	0.349542	0.216606	0.15268	0.0831299	0.0358465	51.479	-0.0856347	0.125356	0.993897	50.8759	-0.0909378	0.0266257	0.996795	51.5884
P09496	0.998992	0.956475	0.890636	0.890323	0.830197	0.670854	0.546425	0.599933	0.540624	1.38726	0.998992	0.945704	0.940952	0.899667	0.802235	0.671499	0.52948	0.599743	0.569366	2.35128	0.998992	0.989227	0.966268	0.953125	0.837248	0.713707	0.596201	0.656565	0.598776	1.32238	0.998992	0.986585	0.972823	1.00884	0.900461	0.74939	0.60863	0.662762	0.618435	1.43082		-0.030397	0.760292	0.122629		-0.0183391	0.919767	0.00231157
P09497	0.998992	0.987977	0.937021	0.898011	0.78971	0.562897	0.549367	0.548409	0.454955	1.15987	0.998992	0.942614	1.02871	0.922121	0.841023	0.679399	0.576286	0.638815	0.592392	2.71672	0.998992	0.983545	0.971579	0.921403	0.79527	0.642869	0.549633	0.541547	0.455959	1.10033	0.998992	0.952353	0.961277	0.88139	0.73141	0.613739	0.503179	0.490069	0.38781	1.02383		-0.063775	0.659765	0.370978		0.0939066	1.5	0.33031
P09543	0.998992	1.10363	0.985111	0.855325	0.656635	0.54827	0.331185	0.232677	0.172447	0.145412	0.998992	1.0204	0.890872	0.718858	0.54721	0.346166	0.259627	0.158777	0.0902326		0.998992	0.989534	0.870731	0.80764	0.586775	0.380167	0.282288	0.182069	0.12567		0.998992	0.95552	1.00105	0.85646	0.594529	0.403481	0.253765	0.199929	0.073935		53.0242	-0.0686389	0.121664	0.984798	50.6241	-0.0687913	0.0587672	0.995278	51.3339
P09564	0.998992	1.17776	1.30563	1.19676	1.04032	0.675694	0.613386	0.593685	0.301518		0.998992	0.94469	0.895933	0.887287	0.817901	0.535909	0.448026	0.495194	0.343799												0.998992	0.96904	1.0115	1.01337	0.800715	0.65469	0.436355	0.475874	0.321069		58.1171	-0.0679722	0.352897	0.764367	55.5534	-0.0500587	0.331697	0.95373
P09622	0.998992	0.91502	0.911914	0.870922	0.725799	0.576205	0.520305	0.447941	0.389741	0.760343	0.998992	0.9731	0.968581	0.918863	0.791588	0.67472	0.628009	0.584645	0.547757	1.85506	0.998992	0.973915	0.965966	0.908476	0.794865	0.66623	0.575518	0.523802	0.43601	0.710595	0.998992	0.99652	0.95812	0.911752	0.787097	0.669156	0.587165	0.541974	0.451627	0.797813		-0.0551693	0.522005	0.780675		0.111969	1.5	0.284523
P09651	0.998992	0.921237	0.852705	0.690322	0.407697	0.168971	0.122209	0.0891402	0.0520486	0.000229014	0.998992	0.961252	0.865697	0.692103	0.417793	0.211868	0.139957	0.101978	0.0676776		0.998992	1.00077	0.924045	0.713001	0.404738	0.21624	0.141872	0.101702	0.0524512	0.00120228	0.998992	1.09471	0.932193	0.730863	0.448608	0.243115	0.153253	0.110422	0.0798837	0.000472841	48.8325	-0.088098	0.0163782	0.995362	48.9931	-0.0896369	0.0559691	0.999164	49.2003
P09661	0.998992	1.03847	1.04746	0.997069	0.941144	0.717753	0.603389	0.383895	0.0809761	0.0137171	0.998992	0.951086	0.96514	0.910314	0.821755	0.731299	0.574035	0.364128	0.121945	0.016958	0.998992	0.957152	0.932317	0.922497	0.853868	0.740295	0.57549	0.370868	0.0974526	0.00897344	0.998992	0.920599	0.98761	0.945619	0.883308	0.763517	0.573462	0.371201	0.106527	0.0310984	56.8215	-0.0837439	0	0.98663	56.3794	-0.0691046	0	0.985861	56.491
P09669	0.998992	0.95912	0.883362	0.884152	0.817482	0.864309	0.618393	0.515192	0.384685	0.219247	0.998992	0.967527	0.975778	0.925358	0.941943	0.792855	0.525038	0.271216	0.149833		0.998992	0.996993	0.988601	0.908681	0.856276	0.780647	0.590304	0.498471	0.375621	0.139059	0.998992	0.998986	0.973849	0.94329	0.839742	0.779097	0.592754	0.52921	0.380054	0.053575	59.4279	-0.0411758	0	0.962727	56.2116	-0.0943111	0.0773385	0.993416	58.5947
P09693	0.998992	1.02697	0.972433	0.988464	0.807521	0.569024	0.462345	0.375754	0.231041	0.611773	0.998992	0.949258	0.879045	0.895615	0.740867	0.563531	0.416932	0.327896	0.244783		0.998992	0.988676	0.946372	0.877141	0.774774	0.530315	0.41694	0.318075	0.278902	0.331487	0.998992	1.03758	1.00166	0.983945	0.80997	0.689961	0.48723	0.386397	0.211567	0.335007	54.1114	-0.0937211	0.409703	0.900092	54.4782	-0.0514762	0.121661	0.990197	53.807
P09874	0.998992	1.18853	1.13059	0.888876	0.616195	0.473624	0.348753	0.252515	0.14815	0.0550249	0.998992	1.04769	0.954325	0.751372	0.520252	0.38979	0.298064	0.226328	0.143744	0.0182597	0.998992	1.0279	0.921715	0.768778	0.544002	0.416716	0.316301	0.230392	0.124311	0.0497706	0.998992	0.904454	0.943896	0.763217	0.553082	0.411593	0.321181	0.237054	0.134572	0.0274567	52.7125	-0.0767461	0.101955	0.947323	51.2218	-0.0656949	0.0597248	0.982327	51.6129
P09884	0.998992	1.37248	1.10632	0.840966	0.500801	0.436905	0.607342	0.399204	0.379439	0.482583	0.998992	1.14987	1.01955	1.00479	0.80418	0.555147	0.521181	0.418683	0.204486	0.101828	0.998992	1.09708	1.0512	1.01684	0.69014	0.487113	0.45326	0.320227	0.142974	0.0194717	0.998992	0.960421	0.960091	0.845356	0.739324	0.48304	0.415587	0.295654	0.178338		49.6191	-0.18566	0.463474	0.83033	55.9151	-0.0585352	0.0454166	0.955409	54.3438
P09960	0.998992	0.999217	0.982902	0.873176	0.738788	0.478389	0.294737	0.185474	0.117211	0.03774	0.998992	0.980389	0.905573	0.835478	0.649349	0.372625	0.241052	0.154326	0.154309	0.0729995	0.998992	0.957807	0.894091	0.824372	0.702333	0.391865	0.216108	0.135218	0.0718302	0.00707574	0.998992	1.00777	0.961313	0.874947	0.717776	0.420324	0.253892	0.166157	0.113927	0.0798023	52.9337	-0.0773683	0.0351702	0.998284	51.5465	-0.0788786	0.081784	0.99586	51.8675
P09972	0.998992	0.938243	0.954448	0.957993	0.959384	0.818978	0.725066	0.507007	0.153562	0.0622099	0.998992	0.967371	0.98413	0.976092	0.984687	0.890561	0.735345	0.528211	0.169377	0.0862942	0.998992	0.964099	0.978762	0.983472	1.01514	0.906432	0.739071	0.535698	0.161065	0.0449834	0.998992	1.01237	1.00435	0.988221	0.972341	0.896093	0.710291	0.508406	0.142577	0.0338036	58.5106	-0.0834514	0	0.985451	58.9138	-0.0889854	0	0.995515	58.928
P0C628											0.998992	0.991336	0.942916	0.849373	0.629197	0.354286	0.24284	0.18644	0.0191065												0.998992	1.05204	0.888701	0.914999	0.745716	0.364184	0.257817	0.144585							51.6038	-0.0793386	0.01991	0.993098
P0C7V7											0.998992	1.04103	0.960918	0.96781	0.884065	0.493618	0.137716	0.0726698	0.00398654																										52.9535	-0.157215	0.0169353	0.997029
P0CG08	0.998992	1.02396	0.889245	0.857019	0.773302	0.562377	0.477144	0.345172	0.152337																																54.9199	-0.0518069	0	0.986289
P0CG12																					0.998992	0.880581	0.905279	0.795747	0.638624	0.426407	0.310692	0.272975	0.190999	0.490527																			51.5381
P0CG13	0.998992	1.13029	0.95018	0.758541	0.543894	0.343161	0.261737	0.182275	0.074047		0.998992	1.13773	0.979161	0.663529	0.488122	0.355854	0.312844	0.173776	0.291954												0.998992	0.984997	0.903842	0.858199	0.653999	0.548767	0.36895	0.194644	0.172926		50.7282	-0.0811526	0.1011	0.977103	49.4563	-0.0964289	0.260623	0.960434
P0DI82																					0.998992	1.22658	1.18015	0.907732	0.661322	0.2768	0.284273	0.194511	0.164863	0.372359																			50.8983
P0DJJ0																					0.998992	0.993686	0.928874	0.687733	0.642474	0.5331	0.36429	0.231915	0.12049	0.345603																			52.2541
P0DMV9	0.998992	0.930203	0.886625	0.819278	0.718015	0.553305	0.381463	0.207771	0.102078	0.0781889	0.998992	0.990129	0.947696	0.878626	0.73352	0.544048	0.377522	0.201067	0.0987811	0.0852401	0.998992	0.975786	0.951387	0.874075	0.801326	0.60723	0.407983	0.227391	0.103319	0.0213216	0.998992	0.992294	0.954978	0.89026	0.750124	0.578897	0.409427	0.24097	0.11763	0.0736495	53.4064	-0.0585161	0	0.992601	53.6398	-0.0670459	0.0124427	0.9987	54.3857
P0DP25	0.998992	0.918699	0.798532	0.802648	0.77046	0.76575	0.708569	0.689843	0.685315	1.69518	0.998992	0.88052	0.900882	0.866853	0.814973	0.812832	0.774761	0.773107	0.764187	3.23788	0.998992	1.02898	1.09615	1.01723	0.828015	0.846281	0.841083	0.80321	0.759943	1.65685	0.998992	0.999787	0.993785	0.997509	0.885698	0.815705	0.767616	0.795978	0.732929	1.65992		0.14829	1.5	0.320775		0.169165	1.5	0.35137
P0DPB5											0.998992	1.23994	1.0947	0.844735	0.800567	0.644513	0.563742	0.352544	0.461159	1.86196																										0.141324	1.5	0.223173
P10109											0.998992	1.04962	1.12125	1.05973	0.865263	0.613507	0.416002	0.307617	0.179857																										54.592	-0.0933005	0.198656	0.971671
P10155	0.998992	1.07771	1.04846	0.971444	0.823429	0.688812	0.597022	0.498009	0.422041	0.49782	0.998992	1.01424	0.96176	0.921518	0.805148	0.650649	0.515952	0.387414	0.248614	0.03904	0.998992	0.983798	0.960044	0.912159	0.789175	0.660655	0.491669	0.417167	0.350769	0.438283	0.998992	0.927896	0.956122	0.869812	0.756012	0.657302	0.518797	0.4272	0.347638	0.451899	59.2134	-0.0555371	0.458215	0.972892	56.1553	-0.0558187	0	0.989963	56.1208
P10253	0.998992	0.980614	0.975046	0.846714	0.724113	0.652321	0.399269	0.310703	0.179817	0.05947	0.998992	0.993858	1.04353	0.887691	0.723884	0.545609	0.398306	0.296189	0.151479		0.998992	0.990788	1.00076	0.917025	0.782397	0.587426	0.442644	0.351248	0.19689	0.0482275	0.998992	0.967606	0.94935	0.849013	0.753892	0.592882	0.439626	0.327367	0.168372	0.0694176	54.6893	-0.0565783	0	0.992077	53.9321	-0.0653277	0.103407	0.989728	55.1586
P10412	0.998992	1.72873	1.64184	1.9609	1.68629	0.970766	0.814253	0.553988	0.497962		0.998992	0.947238	0.971027	0.982242	0.84095	0.719499	0.485229	0.311105	0.500761		0.998992	0.947178	0.781753	1.00128	0.745198	0.679409	0.494833	0.341463	0.284286	0.000225864	0.998992	0.665737	0.969862	1.02123	1.00213	0.843257	0.620337	0.343224	0.537415			-0.124326	0.502902	0.0424427	55.8204	-0.0796352	0.396357	0.942834	55.7888
P10515	0.998992	0.962465	0.933213	0.820297	0.549368	0.365367	0.231512	0.16016	0.0979451		0.998992	1.01205	0.9588	0.857726	0.646766	0.456693	0.311784	0.237545	0.131982	0.0880738	0.998992	1.03324	0.985505	0.865823	0.613406	0.416375	0.270404	0.187069	0.0949055	0.0178759	0.998992	1.02795	0.956385	0.84609	0.612905	0.447794	0.300933	0.224791	0.115868	0.0312363	50.9622	-0.0793228	0.0818791	0.998163	52.4867	-0.0686375	0.0772102	0.997363	52.0052
P10599	0.998992	0.843637	0.867745	0.895481	0.87924	0.811468	0.781241	0.744068	0.664719	1.48861	0.998992	0.920917	1.00751	0.985103	0.977339	0.907659	0.869967	0.840223	0.788734	3.22757	0.998992	0.97122	1.03372	1.02324	0.97878	0.913971	0.807559	0.830616	0.758379	1.46508	0.998992	1.00808	1.02189	1.06716	1.00885	0.943686	0.835648	0.826774	0.749566	1.57778		-0.188607	0.886245	0.0247378		0.155115	1.5	0.339157
P10606	0.998992	0.926079	0.889395	0.854421	0.791735	0.657271	0.514507	0.448501	0.337684	0.543822	0.998992	1.04433	0.987736	0.91253	0.845814	0.627717	0.426588	0.358517	0.271882	0.555105	0.998992	0.99845	0.995944	0.924385	0.823505	0.668579	0.478547	0.398654	0.306284	0.392633	0.998992	0.996097	0.940781	0.9218	0.81292	0.636839	0.437833	0.3913	0.279565	0.409743	57.965	-0.0406088	0.398924	0.92225	54.6527	-0.0859361	0.386282	0.9327	55.7004
P10636	0.998992	0.992366	0.943571	0.687944	0.433408	0.308727	0.255161	0.224016	0.29466	0.646386											0.998992	1.01314	0.893737	0.609459	0.313123	0.238388	0.207479	0.14911	0.25041												48.6743	-0.127607	0.346346	0.867913					47.8622
P10644	0.998992	0.960026	0.947299	0.784729	0.628579	0.347369	0.172286	0.0912206	0.0340862		0.998992	0.95914	0.905593	0.802859	0.619155	0.388883	0.180334	0.105977	0.0399411		0.998992	0.920001	0.920457	0.827465	0.637159	0.441379	0.208372	0.117241	0.07489	0.0344255	0.998992	1.04815	1.00884	0.907974	0.731072	0.412412	0.214139	0.120874	0.0860065	0.0298592	51.1194	-0.0845071	0	0.997521	51.2724	-0.0789984	0	0.997694	51.7656
P10747	0.998992	0.996931	1.05503	1.00062	0.895057	0.683063	0.590872	0.501486	0.373379	0.748768	0.998992	1.00436	0.970458	0.915804	0.818696	0.696486	0.599642	0.516273	0.400141	1.37019	0.998992	0.921909	0.936662	0.917206	0.844902	0.718234	0.562365	0.484229	0.375296	0.58201	0.998992	1.00366	1.00892	0.973616	0.914137	0.749962	0.583007	0.524411	0.385548	0.731477		-0.0812473	0.545817	0.851989		-0.0523053	0.718049	0.201368	59.9188
P10768	0.998992	0.952326	0.959197	0.963494	0.964973	0.822302	0.702924	0.354603	0.0447884	0.0021171	0.998992	0.972804	1.00077	1.00595	1.00398	0.939463	0.732807	0.370873	0.0689402	0.00436096	0.998992	0.960854	0.964881	0.979034	0.986586	0.885946	0.715532	0.399318	0.0470718	0.00532275	0.998992	0.979857	0.974277	0.968046	0.958403	0.884022	0.697536	0.373614	0.0441354	0.00217399	57.4717	-0.111403	0	0.988811	57.9043	-0.1322	0	0.999146	57.8562
P10809	0.998992	0.882649	0.898794	0.902025	0.917471	0.861502	0.638494	0.242031	0.0647394	0.0189223	0.998992	0.956764	0.982059	0.97347	0.996467	0.955182	0.703642	0.268347	0.0722888	0.0309546	0.998992	0.971662	0.990282	0.975703	0.988824	0.927274	0.686499	0.274455	0.069877	0.0133923	0.998992	0.989228	0.980511	0.972544	0.983699	0.912699	0.664736	0.268925	0.0637565	0.0213307	56.8397	-0.118464	0	0.970696	57.3285	-0.158108	0.0335239	0.997985	57.29
P11021	0.998992	0.909058	0.932557	0.917101	0.877319	0.683952	0.554379	0.329717	0.174921	0.327137	0.998992	0.959007	0.978269	0.965477	0.9172	0.789371	0.592248	0.366612	0.204486	0.349885	0.998992	0.946713	0.985862	0.934115	0.917858	0.783747	0.582006	0.372857	0.204694	0.315406	0.998992	1.01055	1.00833	0.981776	0.934966	0.785974	0.580225	0.371529	0.19966	0.316831	56.0167	-0.066475	0.212421	0.958649	56.8027	-0.0822148	0.258544	0.977525	56.8091
P11049																					0.998992	0.91751	0.985673	0.981404	0.86708	0.606066	0.265121	0.14082	0.130809																				53.7089
P11117																															0.998992	0.998904	1.029	0.891404	0.927438	0.796193	0.611631	0.548611	0.339222	0.633465
P11142	0.998992	0.873027	0.843245	0.786787	0.694666	0.561546	0.452815	0.178053	0.0385939	0.0329007	0.998992	0.939104	0.911851	0.860283	0.73576	0.618428	0.492503	0.183622	0.0380647	0.00116508	0.998992	0.972582	0.950158	0.862549	0.780937	0.623961	0.488549	0.202102	0.0316889	0.0207488	0.998992	1.00702	0.930392	0.884991	0.744318	0.615327	0.474221	0.19384	0.0381498	0.0269275	53.1519	-0.0570999	0	0.960661	54.2471	-0.0691838	0	0.974411	54.5525
P11166	0.998992	0.910922	0.930666	0.90343	0.879433	0.829148	0.681411	0.620074	0.540067	1.22609	0.998992	1.01971	1.02174	0.951771	0.949575	0.818119	0.728035	0.671308	0.655244	2.64163	0.998992	0.976398	0.993551	0.91924	0.879706	0.760811	0.658339	0.603215	0.565394	1.05925	0.998992	0.961452	0.969722	0.909298	0.886494	0.795473	0.666316	0.635726	0.56787	1.13949		-0.0200576	0.780767	0.142738		0.119102	1.5	0.394862
P11169	0.998992	1.06652	0.918812	0.879344	0.785627	0.528544	0.513462	0.410098	0.270053	0.457469	0.998992	1.01343	0.956792	0.907085	0.805214	0.563111	0.51741	0.447876	0.337386		0.998992	1.08865	1.03736	1.03634	0.874547	0.570161	0.590661	0.441708	0.331818	0.665545	0.998992	1.05752	0.990896	0.944739	0.81689	0.635555	0.547011	0.425685	0.269065	0.289052	54.8617	-0.058925	0.362197	0.950928	55.7417	-0.0537695	0.32952	0.987052
P11171	0.998992	0.998009	0.983954	0.894443	0.738388	0.408209	0.311583	0.288177	0.140691		0.998992	1.02244	1.0268	0.937976	0.850018	0.449427	0.281379	0.228351	0.123065		0.998992	1.16316	1.03296	0.914933	0.779927	0.480467	0.338876	0.189349	0.0717269		0.998992	0.920075	1.03811	0.924717	0.904091	0.686917	0.546129	0.31154	0.159483		52.412	-0.0885125	0.180939	0.989454	52.8342	-0.121097	0.164274	0.992491	53.2784
P11172	0.998992	1.05042	0.985837	0.962377	0.870009	0.561916	0.52356	0.337809	0.187005	0.135845	0.998992	0.954247	1.04076	0.952199	0.850345	0.67792	0.546559	0.417693	0.278442	0.899608	0.998992	0.989963	1.03987	0.982891	0.835496	0.677945	0.480413	0.359162	0.18845	0.160474	0.998992	0.961767	1.02402	0.919198	0.802368	0.627429	0.486334	0.343702	0.166903	0.0647007	55.5239	-0.0645214	0.089654	0.983631		-0.0765973	0.532385	0.65634	55.7899
P11177	0.998992	0.955466	0.968855	0.737901	0.54034	0.390316	0.248653	0.176343	0.104176		0.998992	1.07107	1.01408	0.881303	0.675222	0.537669	0.368794	0.244255	0.171695	0.153464	0.998992	0.883265	0.956856	0.840079	0.676968	0.504421	0.372328	0.328163	0.161368		0.998992	0.951114	0.933193	0.888912	0.717282	0.537788	0.446066	0.323168	0.239504	0.345646	50.8892	-0.0709268	0.0802771	0.994048	53.284	-0.0692328	0.131007	0.989906	53.5557
P11182											0.998992	0.956977	0.965944	0.855385	0.599857	0.403274	0.305036	0.204901	0.205859																										51.4904	-0.0821023	0.188476	0.996789
P11216	0.998992	1.09405	1.0233	0.898914	0.778633	0.537236	0.393427	0.254525	0.0977791	0.0169848	0.998992	1.02637	0.907552	0.846782	0.668917	0.537777	0.344468	0.19201	0.0728622	0.0401759	0.998992	0.925545	0.927365	0.800616	0.630676	0.480611	0.342099	0.218807	0.110627	0.057761	0.998992	1.18117	1.08776	0.964169	0.854546	0.67161	0.455535	0.274527	0.0990355	0.0115301	54.1005	-0.0716967	0	0.987911	53.0366	-0.0655717	0	0.994843	52.5432
P11217											0.998992	0.897845	1.05213	0.741234	0.723521	0.439245	0.306185	0.143538	0.235358		0.998992	0.847335	0.957234	0.835548	0.67478	0.563196	0.321168	0.216539	0.18393																52.166	-0.0735018	0.144307	0.95324	53.2337
P11233	0.998992	0.913843	0.957964	0.927179	0.866808	0.729317	0.660106	0.5716	0.353371	0.376173	0.998992	0.999365	0.981295	0.964421	0.91145	0.800316	0.732929	0.639533	0.402144	0.55759	0.998992	0.988356	0.960321	0.944539	0.901896	0.801164	0.680377	0.610816	0.402357	0.288514	0.998992	0.995439	0.976703	0.937931	0.870999	0.755093	0.643541	0.578802	0.368733	0.382665	60.2391	-0.0365048	0.172154	0.973795	64.9111	-0.0399623	0.45104	0.94349	60.8493
P11274	0.998992	0.799871	0.590537	0.504845	0.496668	0.248235	0.168949	0.10923	0.139742																																47.3112	-0.0506076	0.0164731	0.963115
P11279	0.998992	1.0094	0.975063	0.922573	0.913064	0.676657	0.592295	0.49546	0.478579	0.839814	0.998992	1.03159	0.975355	0.932246	0.936502	0.778318	0.675603	0.575307	0.598984	2.02524	0.998992	0.973882	0.95098	0.885759	0.875571	0.696247	0.579276	0.498083	0.507194	0.749489	0.998992	0.996421	1.0133	0.962519	0.915104	0.757154	0.63594	0.574264	0.45054	0.921829		-0.0880686	0.599708	0.774485		0.115889	1.5	0.401885
P11310	0.998992	0.946311	0.926008	0.883035	0.831209	0.722749	0.488642	0.205401	0.0378197	0.602135	0.998992	1.01293	0.963759	0.915828	0.860961	0.728393	0.512243	0.223696	0.0391919	0.61214	0.998992	0.997331	0.95817	0.926837	0.851143	0.735257	0.505674	0.238617	0.0406151	0.456948	0.998992	0.980254	0.909393	0.865423	0.808148	0.663452	0.452387	0.199971	0.0423077	0.378599	55.0391	-0.087438	0.279445	0.785874	55.2825	-0.0949873	0.291846	0.808951	55.349
P11387	0.998992	1.26566	1.23146	0.979254	0.643477	0.506247	0.322066	0.24339	0.246506	0.163014	0.998992	1.00651	1.01351	0.805361	0.622906	0.478396	0.367825	0.296319	0.373739	0.438265	0.998992	1.01229	0.884882	0.8004	0.542615	0.418259	0.273778	0.211641	0.138226	0.176848	0.998992	0.795207	0.897333	0.740552	0.540149	0.3876	0.282882	0.227237	0.25972	0.172932	52.486	-0.0975734	0.215627	0.910199	51.7855	-0.081255	0.365871	0.978213	51.1263
P11388	0.998992	1.15389	1.04268	0.980143	0.737493	0.519127	0.397853	0.275655	0.165983	0.0540289	0.998992	0.989517	0.958012	0.853321	0.661716	0.485098	0.350022	0.256988	0.248174	0.0475279	0.998992	1.02434	0.94477	0.88404	0.675939	0.487225	0.373693	0.275797	0.200313	0.119218	0.998992	0.938477	0.955711	0.857983	0.681387	0.484913	0.371455	0.265092	0.169268	0.000735883	53.9595	-0.0738805	0.0780293	0.969585	53.0888	-0.059614	0.0713233	0.986942	53.1881
P11413	0.998992	0.961323	0.966869	0.937423	0.856189	0.611154	0.352825	0.124705	0.0564798	0.0265888	0.998992	0.973069	0.965133	0.958282	0.881994	0.689291	0.359384	0.119453	0.0600433	0.007375	0.998992	0.978	1.00148	0.95055	0.873252	0.681151	0.353595	0.125523	0.0527222	0.0309783	0.998992	1.0415	1.01201	0.976126	0.874843	0.692463	0.366081	0.129622	0.0524263	0.0207419	54.1611	-0.0968023	0	0.997491	54.6013	-0.109628	0	0.997586	54.5185
P11441	0.998992	0.927058	0.919007	0.741124	0.528824	0.386153	0.329895	0.26763	0.158605		0.998992	0.9979	0.981075	0.82999	0.612855	0.378844	0.339013	0.336196	0.100439												0.998992	0.93858	0.981785	0.891944	0.597351	0.455251	0.370181	0.344428	0.180051	0.539481	50.9766	-0.0613117	0.156645	0.991557	51.8015	-0.0719348	0.169342	0.973249
P11586	0.998992	0.923743	0.89567	0.796155	0.489846	0.177379	0.111001	0.0854707	0.0386775	0.0244572	0.998992	0.977723	0.936598	0.831907	0.510212	0.188175	0.11489	0.0875365	0.03367	0.00949082	0.998992	0.98857	0.927467	0.842407	0.516906	0.194761	0.119964	0.0954299	0.0459973	0.0557061	0.998992	0.975689	0.910706	0.82257	0.507425	0.189957	0.115964	0.0870489	0.0425034	0.0469638	49.7132	-0.106766	0.0295043	0.993335	50.0063	-0.1188	0.0331258	0.997409	50.0409
P11717	0.998992	1.00492	0.948391	0.965797	0.858096	0.699433	0.564197	0.402153	0.239452	0.431802	0.998992	0.965687	0.980807	0.933117	0.870436	0.746107	0.591705	0.443005	0.280205	0.615964	0.998992	0.978867	0.953245	0.918041	0.81089	0.688438	0.54177	0.391429	0.250391	0.329076	0.998992	0.984265	0.996467	0.962006	0.885625	0.766142	0.599735	0.429254	0.244013	0.376568	56.5477	-0.0639065	0.320313	0.963484	58.1812	-0.0621211	0.434942	0.883393	56.4321
P11766	0.998992	0.923488	0.925909	0.929444	0.916346	0.828416	0.704649	0.508977	0.176181	0.00290998	0.998992	1.00479	1.00412	1.00985	1.00225	0.895228	0.77311	0.570115	0.198259	0.0208505	0.998992	0.985306	1.01242	0.997102	1.00238	0.897465	0.743268	0.579811	0.230964	0.0319424	0.998992	1.02321	0.968697	0.958544	0.956807	0.872985	0.724889	0.553962	0.216722	0.0104115	58.3921	-0.0820187	0	0.974012	59.3064	-0.0975222	0	0.994518	59.3726
P11831	0.998992	1.18096	1.19953	1.17057	0.804124	0.597742	0.423663	0.293765	0.0205364																						0.998992	0.990993	1.1691	1.01196	0.692061	0.560305	0.324369	0.187208	0.0325216		54.9216	-0.0884965	0.000901111	0.906843
P11908	0.998992	0.950249	0.978911	0.939957	0.891075	0.770188	0.599252	0.412173	0.0868593	0.0556709	0.998992	1.01209	1.02027	1.02479	0.997285	0.855685	0.668596	0.449948	0.12969		0.998992	0.955918	1.00073	0.951214	0.899456	0.766304	0.57287	0.41042	0.0794595	0.00250934	0.998992	0.957402	0.97471	0.968578	0.896528	0.771801	0.584898	0.411027	0.0820812		57.0259	-0.0772407	0	0.988244	58.0355	-0.0919369	0	0.993243	56.8415
P11940	0.998992	0.98117	0.930884	0.850515	0.645408	0.404043	0.159755	0.124717	0.0533123	0.145941	0.998992	0.960614	0.956795	0.840397	0.645134	0.359943	0.186029	0.149455	0.0625821	0.0275618	0.998992	0.994406	0.960552	0.859842	0.66405	0.362651	0.197387	0.130576	0.0796912	0.0359357	0.998992	0.901844	0.903869	0.795205	0.604212	0.322293	0.154801	0.120638	0.0647342		51.4642	-0.093415	0.0753465	0.992376	51.4627	-0.0870605	0.0304324	0.997663	51.5918
P12004	0.998992	0.944227	0.956088	0.89738	0.927283	0.716565	0.530084	0.299111	0.0557076	0.00929832	0.998992	0.937752	0.943815	0.88498	0.922957	0.814009	0.552258	0.325966	0.0708676	0.07544	0.998992	0.927148	0.928571	0.871792	0.897575	0.786029	0.525251	0.322941	0.0772677	0.0477721	0.998992	0.993863	0.984492	0.930635	0.937972	0.820839	0.547537	0.316648	0.0607321	0.0343978	55.9958	-0.0856406	0	0.987392	56.6137	-0.0871587	0	0.983608	56.3046
P12074											0.998992	0.97474	0.884133	0.851212	0.846848	0.535527	0.331775	0.238199	0.130519																										53.8353	-0.0688755	0.0280673	0.979349
P12081	0.998992	0.934719	0.916454	0.839545	0.676178	0.486519	0.304286	0.130075	0.0424874	0.0169831	0.998992	1.0017	0.956309	0.87473	0.723144	0.524537	0.339959	0.135238	0.0420538	0.0671356	0.998992	1.04272	1.00049	0.954486	0.811388	0.59692	0.392245	0.155969	0.0680833	0.0272752	0.998992	1.03265	0.940791	0.897084	0.754474	0.558009	0.35832	0.134141	0.058533	0.0250841	52.4641	-0.0723744	0	0.99474	53.1579	-0.076048	0	0.996369	54.2321
P12235	0.998992	1.40155	1.01833	0.902014	0.886578	0.668067	0.461249	0.330502	0.191485		0.998992	1.11065	0.999959	0.887273	0.793003	0.610933	0.448449	0.330968	0.18864		0.998992	1.32362	1.01569	0.911414	0.868355	0.679191	0.492261	0.344782	0.268175	0.379166	0.998992	1.15081	0.97348	0.887278	0.772226	0.549737	0.460982	0.363055	0.242852	0.612055	55.4853	-0.0743466	0.141007	0.857211	55.0075	-0.0618858	0.102737	0.980862	55.5164
P12236	0.998992	1.28502	1.13948	1.07952	0.91507	0.678947	0.528491	0.371515	0.219863	0.350569	0.998992	1.05082	0.967842	0.906195	0.784278	0.644538	0.470162	0.353663	0.230001	0.0613147	0.998992	1.07205	0.960003	0.923562	0.767954	0.620424	0.463351	0.336102	0.176709	0.278098	0.998992	1.06483	0.984208	0.939718	0.806892	0.656472	0.497136	0.373698	0.202019	0.331823	55.7705	-0.086046	0.289989	0.901845	55.658	-0.0563516	0	0.99216	54.8819
P12268	0.998992	0.928232	0.936994	0.857922	0.783573	0.60862	0.517039	0.32359	0.0640918	0.0548434	0.998992	0.977876	0.98154	0.908134	0.839985	0.711695	0.554829	0.341396	0.0669398	0.105737	0.998992	0.980614	0.974943	0.891919	0.819181	0.673515	0.516608	0.339285	0.0825105	0.0609818	0.998992	0.978793	0.959467	0.879016	0.802448	0.687468	0.517183	0.327065	0.0769272	0.068886	55.0133	-0.0608989	0	0.97964	56.1355	-0.0693761	0	0.98763	55.6686
P12270	0.998992	0.95876	0.949511	0.845186	0.552447	0.368805	0.260651	0.195393	0.106886	0.0206688	0.998992	0.959533	0.955567	0.81426	0.466996	0.361087	0.279908	0.224605	0.191828	0.008428	0.998992	0.970606	0.947352	0.837144	0.578124	0.381386	0.270011	0.210798	0.129088	0.067999	0.998992	0.970589	0.966457	0.851136	0.52986	0.377377	0.27656	0.220016	0.126561	0.0791241	51.3516	-0.0736311	0.0463292	0.992069	50.7583	-0.0733578	0.103531	0.974577	51.4565
P12694	0.998992	0.886324	0.818785	0.783633	0.637803	0.322651	0.292316	0.274083	0.616378	0.663519																															51.983	-0.0651593	0.441022	0.686909
P12814	0.998992	0.944087	0.979169	0.955585	0.931543	0.739995	0.69267	0.400214	0.0873742	0.0619738	0.998992	0.963838	0.975498	0.963638	0.947872	0.872868	0.748318	0.436754	0.0994109	0.049036	0.998992	0.948888	0.972854	0.945747	0.91805	0.826435	0.670392	0.405601	0.103677	0.0295252	0.998992	1.00492	1.0257	0.991384	0.957836	0.858464	0.717726	0.420292	0.0743479	0.0156736	57.4178	-0.0820138	0	0.980744	58.2353	-0.104502	0	0.993305	57.5993
P12829											0.998992	1.11953	0.958643	0.869866	0.737713	0.594709	0.42137	0.399695	0.353788	1.518	0.998992	0.916606	0.993113	0.923861	0.699924	0.534548	0.437935	0.494519	0.342966	0.766949																-0.0711459	0.661753	0.209847
P12931	0.998992	1.28512	1.24728	1.06004	1.06198	0.790521	0.656554	0.36347	0.191389	0.676563											0.998992	1.72418	0.797064	0.848285	0.921098	0.58039	0.510667	0.305525	0.264359												57.3028	-0.100425	0.413344	0.757607					55.2709
P12955	0.998992	0.997775	1.04055	0.938103	0.744729	0.536503	0.412299	0.256132	0.127317	0.047871	0.998992	1.04373	0.999884	0.994525	0.839709	0.732052	0.495188	0.282645	0.116136		0.998992	0.846823	0.871523	0.850766	0.866966	0.697712	0.443706	0.219145	0.076164	0.00377716	0.998992	1.0161	0.97234	0.945362	0.915278	0.770236	0.496015	0.281076	0.115486	0.0119298	54.1546	-0.0688116	0.0167137	0.991878	55.8587	-0.0784592	0	0.994375	55.0479
P12956	0.998992	1.15769	1.20875	0.692348	0.377784	0.276269	0.192004	0.114199	0.0782803	0.0294027	0.998992	1.00968	1.03813	0.62007	0.336925	0.248839	0.182231	0.112173	0.0937165	0.0505347	0.998992	0.986018	0.943295	0.657287	0.359176	0.271764	0.187953	0.111679	0.0888695	0.00968029	0.998992	0.752179	0.797967	0.550659	0.308556	0.230757	0.160352	0.0989396	0.0790539	0.0189436	49.1143	-0.13492	0.112503	0.941496	48.4718	-0.122578	0.113972	0.981632	48.9457
P13010	0.998992	1.18359	1.12307	0.488458	0.333247	0.241735	0.179086	0.113619	0.0588361	0.0164901	0.998992	1.00681	0.939035	0.424627	0.284151	0.226538	0.157106	0.102977	0.0604609	0.0027251	0.998992	0.975365	0.840989	0.4439	0.303159	0.253454	0.17153	0.113437	0.0490844	0.0210548	0.998992	0.775128	0.738115	0.37375	0.26168	0.219065	0.147846	0.0982256	0.0527752	0.0146426					47.0996	-0.131071	0.101815	0.973009	47.3511
P13073	0.998992	0.942021	0.942788	0.950514	0.897342	0.617029	0.653609	0.59277	0.496487	1.0456	0.998992	0.969692	1.00878	0.944436	0.866074	0.780962	0.678966	0.599636	0.541243	2.01128	0.998992	0.959017	1.01615	0.98484	0.969341	0.839154	0.680995	0.623772	0.500714	0.833011	0.998992	1.05892	1.06972	1.04944	0.973941	0.85492	0.701881	0.621728	0.530733	0.985379		-0.397468	0.681098	0.476881		0.122349	1.5	0.389565
P13473	0.998992	0.926807	0.947695	0.946971	0.993927	0.837273	0.838825	0.766194	0.63809	1.47708	0.998992	0.957267	0.996139	0.943445	0.972256	0.882379	0.859825	0.779565	0.671674	2.80937	0.998992	0.976653	1.0117	1.02868	1.02848	0.892339	0.854817	0.792134	0.678432	1.35815	0.998992	1.0374	1.00507	1.01368	0.986943	0.913941	0.854642	0.792106	0.668701	1.34644		0.429105	1.5	0.430345		0.447324	1.5	0.436829
P13489	0.998992	0.924018	0.917088	0.880879	0.741372	0.455636	0.210895	0.112475	0.0812722	0.0128626	0.998992	0.943191	0.910079	0.908596	0.803173	0.548382	0.308282	0.234728	0.143904	0.00436792	0.998992	0.998292	0.985384	0.916158	0.746115	0.446554	0.227333	0.149282	0.0953603	0.0125511	0.998992	0.966283	0.958284	0.912687	0.767471	0.47399	0.24506	0.153966	0.0929403	0.000758044	52.4337	-0.0881543	0.00645075	0.992361	53.7995	-0.0716262	0	0.988787	52.5515
P13533																															0.998992	1.0932	0.905369	0.933966	0.877118	0.735725	0.565543	0.485798	0.437677	0.891976
P13598	0.998992	1.00231	1.07076	1.03186	0.972078	0.6866	0.647843	0.522387	0.42124	0.814282	0.998992	0.975531	1.03511	0.982147	1.01228	0.794051	0.6439	0.60234	0.48023	1.98229	0.998992	1.07821	1.03184	0.996116	0.917893	0.762464	0.646785	0.559614	0.465541	0.731682	0.998992	1.07237	1.05807	1.03936	0.966445	0.781857	0.624615	0.499454	0.36372	0.657741		-0.120929	0.599482	0.812836		0.444513	1.5	0.459072
P13612	0.998992	1.14689	0.970059	0.970393	0.86581	0.741615	0.55091	0.397486	0.244285	0.4546	0.998992	1.09906	0.993508	0.988174	0.891432	0.739705	0.553669	0.412077	0.273984	0.818174	0.998992	1.14213	0.972383	0.956966	0.880629	0.706015	0.536023	0.40043	0.288455	0.315914	0.998992	1.1643	0.963023	0.965811	0.855079	0.700603	0.514012	0.367401	0.245453	0.384557	56.5577	-0.0709477	0.337472	0.939803		-0.0833441	0.502354	0.749603	56.4676
P13637																															0.998992	0.933125	0.993225	0.956083	0.86215	0.503021	0.364652	0.279765	0.226133
P13639	0.998992	0.885704	0.924617	0.922195	0.936918	0.85826	0.676384	0.371735	0.0202119	0.00277901	0.998992	0.970769	0.996923	0.998183	1.01713	0.9236	0.754301	0.415884	0.0276714	0.0011205	0.998992	0.959818	1.00235	0.982677	1.00443	0.918338	0.712128	0.419029	0.0252393	0.00412373	0.998992	0.987556	0.983143	0.969911	0.959993	0.891897	0.689715	0.398019	0.0263771	0.00157922	57.4469	-0.113175	0	0.97411	58.1172	-0.136816	0	0.995743	57.9522
P13645	0.998992	0.386117	0.334397	0.33938	0.286053	0.219413	0.2343	0.533461	0.0834963	0.205417	0.998992	2.60123	1.07094	1.51799	3.24517	1.08887	0.490272	0.505799	0.658233	3.57739	0.998992	1.28816	1.46786	1.9981	0.914118	0.660343	1.04545	0.544943	0.204463	0.479224	0.998992	0.829944	0.861849	1.03926	0.743995	0.518998	0.454191	0.274298	0.230192	1.53718	40.3324	-0.253119	0.278718	0.792862		0.814862	1.5	0.0163899	59.0817
P13667	0.998992	0.924397	0.941282	0.900902	0.753809	0.47511	0.302648	0.213293	0.156468	0.268318	0.998992	0.975009	0.989617	0.946182	0.795459	0.526092	0.333859	0.245499	0.195725	0.313047	0.998992	0.967116	0.972416	0.923374	0.771971	0.522995	0.326553	0.245985	0.198616	0.272694	0.998992	0.990581	0.980163	0.929745	0.77241	0.520442	0.321822	0.238779	0.167727	0.261804	52.6693	-0.0903016	0.194312	0.984838	53.1863	-0.0991472	0.241492	0.991379	53.1348
P13674	0.998992	0.986035	0.98032	0.922188	0.741345	0.506066	0.34787	0.246918	0.141467	0.184584	0.998992	0.987885	0.986207	0.935028	0.781782	0.558525	0.363832	0.281757	0.205572	0.495128	0.998992	0.962501	0.97574	0.895673	0.705932	0.503076	0.326747	0.228661	0.11941	0.132203	0.998992	0.964678	0.989461	0.918196	0.722731	0.500838	0.341431	0.227279	0.110071	0.103265	53.2238	-0.0787912	0.149863	0.997587	53.3817	-0.0933656	0.320694	0.944597	53.04
P13693	0.998992	0.900834	0.91094	0.878492	0.766614	0.594405	0.280518	0.144617	0.0866987	0.137925	0.998992	0.976695	1.00233	0.946092	0.82149	0.636651	0.309807	0.164997	0.11835	0.0624392	0.998992	0.964722	0.97027	0.906826	0.817382	0.612035	0.296509	0.155213	0.128876	0.178227	0.998992	1.01736	0.962641	0.905068	0.800922	0.600784	0.283567	0.151688	0.10519	0.0601042	53.3599	-0.0819687	0.0607915	0.978825	54.0374	-0.0964263	0.0582068	0.997159	53.681
P13716	0.998992	0.950086	0.938	0.844669	0.777065	0.611313	0.473108	0.366707	0.267594	0.496913	0.998992	0.903372	0.944276	0.91236	0.851172	0.649791	0.504863	0.40755	0.250737	0.658695	0.998992	0.950613	0.938258	0.855748	0.795491	0.670876	0.556735	0.43522	0.411113	0.663458	0.998992	0.985691	0.916044	0.832549	0.785362	0.645606	0.541267	0.443623	0.370908	0.64158	55.2077	-0.0539472	0.351187	0.939543	56.1616	-0.070811	0.433887	0.825643
P13796	0.998992	0.85062	0.918824	0.907853	0.984325	0.886339	0.789562	0.35372	0.165387	0.288304	0.998992	0.973702	1.0127	1.00744	1.08722	1.0242	0.897844	0.407601	0.171017	0.387843	0.998992	0.957828	0.991215	0.968645	1.03747	0.966929	0.822098	0.379304	0.177017	0.234511	0.998992	0.990359	1.0098	0.977372	1.05281	0.98283	0.810523	0.378957	0.179495	0.265963	57.7919	-0.154984	0.219761	0.938772	58.2979	-0.207084	0.280714	0.967325	58.0605
P13798	0.998992	0.964662	0.960776	0.954152	0.895926	0.784139	0.685912	0.593395	0.492043	0.838355	0.998992	0.975365	0.978733	0.943312	0.899557	0.820889	0.709471	0.644288	0.564688	1.72239	0.998992	0.973935	0.986122	0.951119	0.900681	0.785716	0.689574	0.6321	0.549367	0.70188	0.998992	1.01295	1.00396	0.964938	0.93845	0.813105	0.688751	0.626495	0.509864	0.786621		-0.0472722	0.641901	0.749765		0.162408	1.5	0.407309
P13804	0.998992	0.95938	0.964895	0.928206	0.874704	0.613632	0.393901	0.294634	0.150827	0.00515824	0.998992	1.00562	0.984848	0.951089	0.882801	0.6862	0.407366	0.31789	0.169076		0.998992	0.988652	0.966844	0.93188	0.886339	0.65281	0.363974	0.29084	0.153627	0.0187027	0.998992	1.0456	1.03369	0.986114	0.903254	0.685199	0.403707	0.307447	0.137901	0.00133625	54.9562	-0.0723338	0	0.991431	55.1877	-0.0815721	0.135333	0.996175	54.9851
P13807											0.998992	1.0304	1.01403	0.91514	0.620855	0.463405	0.313964	0.171912	0.00238506		0.998992	0.942854	1.04026	0.91704	0.74829	0.529367	0.335462	0.182186	0.110288	0.0550487	0.998992	1.10735	1.06193	1.07263	0.831839	0.582936	0.569173	0.242145	0.262958						52.5417	-0.078374	0	0.985124	53.4474
P13984	0.998992	1.01903	0.96568	0.898573	0.673573	0.45983	0.257026	0.157092	0.117787		0.998992	0.943914	0.922926	0.876449	0.815406	0.72409	0.614683	0.533281	0.435689	1.92991	0.998992	0.966802	1.01718	0.955153	0.734095	0.448889	0.264376	0.165542	0.0458562		0.998992	0.943965	0.962333	0.915854	0.703832	0.490276	0.309958	0.187201	0.103982		52.2954	-0.0854438	0.0836802	0.998644		0.444149	1.5	0.346988	52.6731
P13987	0.998992	1.10641	1.05284	1.0439	0.978291	0.861959	0.733896	0.657773	0.435147	1.12737																					0.998992	1.11618	1.08898	1.10524	1.11255	1.1506	0.915308	0.910286	0.666837	1.23571		-0.086052	0.737395	0.418828
P13995	0.998992	1.07103	1.0195	0.901023	0.747404	0.554127	0.40993	0.264668	0.158008	0.116879	0.998992	1.07529	0.933849	0.876051	0.788205	0.57777	0.478288	0.365503	0.219127		0.998992	0.995627	0.871321	0.857544	0.693654	0.563411	0.335765	0.197102	0.127099		0.998992	1.02814	0.946335	0.87295	0.85548	0.596596	0.42305	0.323641	0.167128	0.263959	54.0763	-0.0679665	0.0871368	0.99178	55.2314	-0.0532342	0.104675	0.984073	53.3029
P14151	0.998992	1.05508	1.00368	0.952927	0.872598	0.758662	0.67833	0.602291	0.479978	1.22946	0.998992	0.973956	0.898914	0.859812	0.783705	0.733145	0.628128	0.562695	0.482645	2.25944	0.998992	1.0205	0.984916	0.943343	0.846057	0.732307	0.621588	0.532575	0.483825	1.00274	0.998992	1.04511	1.0129	0.97465	0.88942	0.806929	0.671249	0.590971	0.523094	1.15655		-0.0539217	0.746961	0.299941		0.105251	1.5	0.321547
P14174	0.998992	0.868199	0.910833	0.872821	0.910588	0.729934	0.721893	0.662603	0.490087	0.804677	0.998992	0.904832	0.981901	0.959479	1.01334	0.883877	0.814495	0.732803	0.569517	1.77663	0.998992	0.981765	1.02991	0.967332	0.983276	0.885111	0.758451	0.754162	0.571038	0.77426	0.998992	0.975117	0.984039	0.969573	0.938113	0.852619	0.73022	0.735998	0.515927	0.732568		-0.0186211	0.608589	0.62534		0.103925	1.5	0.430988
P14209	0.998992	0.868481	0.875493	0.780805	0.779136	0.732217	0.603966	0.537153	0.662663	2.64144	0.998992	0.933304	0.983973	0.812733	0.919743	0.867519	0.645311	0.676389	0.931585	6.53761	0.998992	1.00917	1.01005	0.933722	0.773124	0.732978	0.630422	0.605841	0.842892	3.01088	0.998992	0.960293	1.02412	0.972645	0.923421	0.767439	0.542162	0.604303	0.740978	2.96891		0.147786	1.5	0.372192		0.0735692	1.5	0.100959
P14314	0.998992	0.884349	0.905621	0.902973	0.864647	0.718584	0.448328	0.340236	0.265369	0.751998	0.998992	0.980719	1.00466	0.971644	0.934555	0.738603	0.485905	0.376201	0.306507	1.59221	0.998992	1.00121	1.01136	1.00433	0.954619	0.757526	0.495614	0.392148	0.315007	0.687178	0.998992	0.955591	0.935572	0.942324	0.866172	0.68649	0.436404	0.343138	0.27947	0.653075	55.9875	-0.0864285	0.443008	0.713566		-0.0961844	0.693981	0.151184	55.9329
P14317	0.998992	0.919762	0.891209	0.885404	0.843469	0.677985	0.600852	0.465278	0.342651	0.667396	0.998992	0.988177	0.952951	0.951161	0.969662	0.807022	0.638416	0.503042	0.41598	1.1211	0.998992	1.0048	0.976201	0.959263	0.931208	0.776824	0.617468	0.47506	0.356446	0.622912	0.998992	1.00137	0.985988	0.988235	0.929932	0.775611	0.613299	0.501536	0.372711	0.723721	62.9795	-0.0414764	0.474147	0.817054		-0.390136	0.669635	0.398447	60.0459
P14324	0.998992	0.912026	0.907853	0.80624	0.538463	0.204392	0.051176	0.0348751	0.0153964	0.00150682	0.998992	0.983799	0.961348	0.845586	0.574529	0.234674	0.0552036	0.0413715	0.0191597		0.998992	0.975412	0.962813	0.859159	0.573821	0.232971	0.0486282	0.038954	0.0132296	0.000691769	0.998992	1.01313	0.945097	0.837286	0.579135	0.233655	0.0594736	0.0456547	0.0195835	0.00090791	50.0352	-0.112662	0	0.993002	50.4723	-0.122769	0.00208487	0.99882	50.4962
P14406	0.998992	1.04441	0.920859	0.937095	0.873599	0.743443	0.605202	0.4668	0.343517	0.514126	0.998992	1.03204	0.955422	0.979054	0.889254	0.796493	0.634879	0.509117	0.403026	0.845716	0.998992	1.05193	1.01013	0.989996	0.898463	0.787868	0.630594	0.479422	0.339312	0.5289	0.998992	1.06476	0.952871	0.951911	0.875973	0.779503	0.581759	0.445955	0.330904	0.514313	58.6134	-0.0539649	0.409137	0.951243		-0.0615757	0.586625	0.731351	58.7681
P14543	0.998992	0.935283	1.01441	0.936449	0.919749	0.793024	0.689238	0.479751	0.1649	0.348232											0.998992	0.947803	1.12437	0.995706	0.892431	0.741384	0.630098	0.502221	0.140129	0.285079	0.998992	1.00219	1.10135	1.02053	1.00392	0.802428	0.639986	0.469611	0.0890226	0.179127	58.136	-0.06785	0.215327	0.948547					57.7052
P14550	0.998992	0.989748	0.962389	0.901494	0.748898	0.434745	0.223093	0.141783	0.116282	0.0053766	0.998992	0.994786	0.952977	0.941125	0.743754	0.40056	0.200402	0.157461	0.124849		0.998992	1.01921	0.975805	0.899206	0.729545	0.423126	0.258311	0.180741	0.120878		0.998992	1.00802	0.972672	0.886121	0.719964	0.402606	0.21688	0.147256	0.11413	0.00910159	52.4571	-0.0942276	0.0410413	0.996026	52.0696	-0.118523	0.12161	0.998495	52.302
P14618	0.998992	0.908621	0.930691	0.909252	0.90257	0.795848	0.77506	0.531164	0.0140137	0.00117709	0.998992	0.971349	0.960898	0.970783	0.961736	0.906837	0.826628	0.58549	0.0270109	0.00177784	0.998992	0.961641	0.952514	0.940998	0.946589	0.88798	0.806994	0.57197	0.01581	0.00124082	0.998992	1.00916	0.973562	0.953798	0.950968	0.893013	0.789045	0.567148	0.0171288	0.00117163	58.4774	-0.11175	0	0.943465	59.1868	-0.152275	0	0.983192	59.0192
P14625	0.998992	0.916195	0.937393	0.923244	0.84784	0.544943	0.297957	0.205103	0.136987	0.28911	0.998992	0.973543	0.983975	0.99155	0.879618	0.593924	0.321832	0.227272	0.150499	0.279457	0.998992	0.96448	0.980774	0.961181	0.884224	0.600164	0.325419	0.225415	0.1549	0.275758	0.998992	0.989634	0.975653	0.959117	0.873276	0.61094	0.315357	0.224694	0.1552	0.310408	53.3291	-0.110983	0.197748	0.976134	53.7624	-0.120224	0.209264	0.991543	53.8262
P14635	0.998992	1.12621	1.56573	1.00429	1.12152	0.809267	0.580405	0.23657	0.186456		0.998992	0.797723	0.847034	0.774786	0.713548	0.616105	0.534757	0.24888	0.142939												0.998992	1.12283	1.10413	0.949048	0.810432	0.690998	0.533482	0.356193	0.262068		56.3554	-0.129955	0.156167	0.773568	54.2774	-0.0424808	0	0.915119
P14678	0.998992	1.21852	1.23518	1.11719	1.13201	0.796813	1.03399	0.897074	0.71977	1.32872	0.998992	0.970967	0.945849	0.921911	0.929278	0.921542	0.840876	0.720852	0.529908	2.09197	0.998992	0.873481	0.824737	0.852642	0.866082	0.880898	0.799351	0.664932	0.49054	0.840854	0.998992	0.884632	0.971552	0.949316	0.98917	0.980639	0.860369	0.763837	0.545393	1.06976		0.420157	1.5	0.242707		0.445102	1.5	0.546522
P14735	0.998992	1.00664	0.997921	0.735226	0.47289	0.349337	0.219388	0.163353	0.0670629		0.998992	1.08881	1.32254	1.04871	1.03965	1.05809	0.856041	0.614631	0.385614		0.998992	1.01391	1.04318	0.910759	0.705146	0.532701	0.404657	0.303173	0.198161	0.452303	0.998992	1.04548	0.955686	0.805151	0.555803	0.319496	0.210228	0.133016	0.0843605		50.2021	-0.0848815	0.0977529	0.988249	60.2491	-0.104088	0.351671	0.805183	53.0976
P14854	0.998992	0.912779	0.883196	0.816952	0.733811	0.651742	0.387988	0.283388	0.163379	0.39182	0.998992	0.964033	1.02767	0.951801	0.836119	0.629276	0.430426	0.320415	0.141299	0.834579	0.998992	1.04987	1.05556	0.948949	0.757689	0.609254	0.403503	0.324902	0.160659	0.3149	0.998992	0.949846	0.940732	0.874073	0.760015	0.583439	0.357886	0.326096	0.153605	0.405777	54.2056	-0.0515839	0.211085	0.925944	54.6386	-0.0955038	0.427305	0.702718	54.1979
P14866	0.998992	0.889576	0.836215	0.570094	0.344162	0.261157	0.200217	0.158349	0.10629	0.0208746	0.998992	0.961221	0.89621	0.560582	0.331088	0.258202	0.206402	0.156026	0.107711	0.00389388	0.998992	1.04753	0.996434	0.563455	0.312256	0.241908	0.19533	0.146704	0.0952688	0.03585	0.998992	1.08219	0.932721	0.534144	0.338979	0.26372	0.207246	0.150654	0.0701772	0.0260755	48.2251	-0.0706627	0.0638418	0.98972	48.2226	-0.086435	0.0914504	0.983217	47.9675
P14868	0.998992	1.05891	0.959415	0.792988	0.582873	0.447249	0.351911	0.22408	0.0486749	0.0115914	0.998992	1.02617	0.908223	0.755403	0.579193	0.449846	0.361665	0.229956	0.0571259	0.00335713	0.998992	1.02588	0.915395	0.760611	0.569055	0.437939	0.330406	0.208243	0.0516209	0.00721328	0.998992	1.01839	0.924629	0.758192	0.552909	0.422601	0.315254	0.194939	0.0444658	0.0139852	52.2227	-0.0638387	0	0.984146	52.028	-0.0593187	0	0.985809	51.7924
P14921	0.998992	0.969323	0.72408	0.604237	0.475433	0.395354	0.302282	0.218102	0.0393915		0.998992	0.909906	0.631425	0.479768	0.432168	0.318252	0.228913	0.158022	0.0688172		0.998992	0.862112	0.674118	0.50437	0.447832	0.372582	0.246559	0.170272	0.133014		0.998992	1.06259	0.765441	0.663282	0.622671	0.505638	0.385033	0.262718	0.140068		49.8381	-0.0500204	0	0.973139	47.7522	-0.0538767	0.0429539	0.974943	48.2449
P14927	0.998992	0.936815	0.943367	0.900352	0.839088	0.736115	0.564936	0.445275	0.298587	0.62595	0.998992	0.960936	0.988196	0.934761	0.851402	0.722529	0.569289	0.490353	0.309311	1.16014	0.998992	0.991971	0.983048	0.931537	0.800373	0.680883	0.54682	0.474142	0.346495	0.506818	0.998992	1.02285	1.00973	0.971066	0.856771	0.738441	0.593687	0.466167	0.308024	0.60005	58.7041	-0.0527939	0.439895	0.861181		-0.063592	0.636588	0.361082	57.5923
P15056	0.998992	0.884261	0.93317	0.946185	0.873361	0.675355	0.669487	0.570495	0.286378																																59.0527	-0.0421701	0	0.932255
P15104	0.998992	1.06113	1.06828	1.02125	0.770422	0.502853	0.478475	0.351364	0.219848	0.533175	0.998992	0.987903	0.948398	0.884243	0.821563	0.595574	0.461777	0.207138	0.0586498		0.998992	1.10823	0.986429	0.870054	0.98913	0.654333	0.470346	0.261954	0.0983191		0.998992	1.00578	0.953521	0.905983	0.964186	0.684114	0.555304	0.348099	0.14286	0.311979	53.0605	-0.109927	0.387561	0.927517	54.5514	-0.0736817	0	0.989741	55.5088
P15121	0.998992	0.909018	0.933642	0.926537	0.911772	0.752082	0.412487	0.10769	0.0505309	0.037509	0.998992	1.00184	1.01159	0.976505	0.988768	0.857904	0.460784	0.108369	0.0547626	0.0549177	0.998992	0.951384	1.01195	0.966234	0.948141	0.809008	0.418949	0.123938	0.0755567	0.0128392	0.998992	1.00423	0.97646	0.987529	0.969049	0.812046	0.427841	0.116241	0.0541122	0.0395214	55.0763	-0.122224	0.0130047	0.986571	55.6729	-0.168067	0.0422253	0.998968	55.373
P15153	0.998992	0.925653	0.926507	0.884762	0.808801	0.558314	0.195842	0.0444103	0.0102025	0.00287749	0.998992	0.991765	0.976404	0.926879	0.860506	0.597014	0.21385	0.0568907	0.0244003		0.998992	0.984089	0.94788	0.917895	0.878484	0.593159	0.22187	0.0612547	0.0140363		0.998992	0.978375	0.954151	0.90753	0.832475	0.573667	0.199019	0.0488072	0.00748629		53.089	-0.114823	0	0.987862	53.5432	-0.129044	0	0.996606	53.5866
P15170	0.998992	0.901946	0.903495	0.894439	0.819858	0.696979	0.371947	0.186506	0.123561	0.175169	0.998992	0.999195	0.993834	0.974121	0.904724	0.683868	0.38308	0.180067	0.121925	0.121186	0.998992	0.993696	0.993665	0.955639	0.876766	0.67051	0.381921	0.206332	0.104848	0.0971267	0.998992	0.99131	0.949976	0.927509	0.861709	0.673511	0.366202	0.196181	0.138084	0.152234	54.5032	-0.084041	0.100808	0.970773	54.6896	-0.10923	0.102615	0.999459	54.6921
P15311	0.998992	0.906093	0.905707	0.888879	0.767696	0.423093	0.135784	0.070558	0.0376276	0.0330873	0.998992	0.969235	0.957193	0.930012	0.80917	0.439311	0.154297	0.081411	0.060617	0.016426	0.998992	0.982713	0.981542	0.947964	0.84827	0.475226	0.159268	0.0848667	0.0351129	0.015056	0.998992	0.98471	0.946904	0.925168	0.816948	0.439107	0.134671	0.070004	0.0290453	0.0117387	52.1868	-0.113615	0.0143294	0.987214	52.4989	-0.128305	0.0312046	0.997286	52.8147
P15374	0.998992	0.954337	0.915981	0.854154	0.614038	0.309469	0.23394	0.20135	0.126271	0.0330554	0.998992	0.96845	0.953786	0.873809	0.612906	0.364339	0.275372	0.236813	0.128067		0.998992	1.01347	0.99845	0.886988	0.674041	0.400145	0.25187	0.212701	0.121212	0.0198344	0.998992	0.986788	0.989562	0.910002	0.66542	0.404676	0.307983	0.250062	0.127552	0.0523426	51.1921	-0.0830117	0.0780501	0.989647	51.4196	-0.087136	0.156166	0.994482	52.1306
P15498																					0.998992	0.89795	0.736171	0.565514	0.451743	0.320857	0.241562	0.145431	0.0827426	0.120085																			48.6871
P15531	0.998992	0.844896	0.869116	0.865884	0.889727	0.978971	0.700053	0.632639	0.537299	0.524268	0.998992	1.02064	1.08532	1.04514	1.12842	1.01725	0.951966	0.817945	0.737551	1.3159	0.998992	0.985507	1.11299	1.05566	1.10153	1.00069	0.896083	0.824698	0.647031	0.558872	0.998992	0.926581	0.922387	0.915636	0.932809	0.830678	0.721587	0.695998	0.586746	0.444864		-0.021824	0	0.780324		0.419738	1.5	0.429136
P15586	0.998992	0.969152	0.957613	0.896976	0.811999	0.685092	0.572743	0.480768	0.404613	0.769124	0.998992	0.999794	0.868389	0.762612	0.610289	0.506587	0.38159	0.327922	0.330169	0.141488	0.998992	0.978749	0.893262	0.831705	0.742676	0.647692	0.491285	0.403798	0.350389	0.43252	0.998992	0.994911	0.978184	0.86377	0.734243	0.624833	0.477285	0.425634	0.401929	0.48695		-0.0513876	0.54825	0.801341	53.0336	-0.0460037	0.147507	0.98158	56.3191
P15812	0.998992	0.965062	0.881852	0.834678	0.688238	0.662653	0.440506	0.29124	0.319369	0.609797											0.998992	1.06955	0.896386	0.923501	0.862776	0.640697	0.43621	0.37853	0.227196	0.131673											55.1329	-0.0500663	0.397841	0.849729					55.6719
P15813	0.998992	0.87646	0.974185	0.875915	0.687108	0.597793	0.546861	0.335383	0.296313	0.47855	0.998992	1.02817	1.01948	0.951447	0.846523	0.704702	0.630216	0.424324	0.358165	0.46171											0.998992	0.903001	0.983632	1.05752	0.900301	0.632951	0.488103	0.552614	0.315026	0.865567	55.2304	-0.0501436	0.355398	0.922466	57.9272	-0.0548105	0.384947	0.973465
P15880	0.998992	1.35514	1.28165	1.26431	1.1725	0.96552	0.757365	0.378699	0.0411189	0.00713382	0.998992	0.97748	0.966684	0.939416	0.837013	0.736127	0.565494	0.277347	0.0364468	0.0104029	0.998992	0.985148	0.91943	0.939329	0.824183	0.745021	0.5797	0.294692	0.0163276	0.00196597	0.998992	0.851805	0.916749	0.913302	0.827948	0.749266	0.559415	0.288274	0.0218342	0.00266896	58.0304	-0.150861	0	0.868526	55.9901	-0.0851358	0	0.987074	56.0909
P15884																					0.998992	1.03981	0.882655	0.6701	0.484878	0.307642	0.211844	0.174293	0.116253		0.998992	0.917412	0.913249	0.638597	0.485943	0.309246	0.231181	0.139497	0.0218416										49.6251
P15927	0.998992	1.00258	0.978426	0.820095	0.664572	0.640341	0.595614	0.30289	0.0635437		0.998992	1.03494	0.940235	0.868477	0.740258	0.712238	0.616883	0.359881	0.163643	0.0383978	0.998992	1.02648	0.958188	0.821711	0.676178	0.693802	0.608773	0.321132	0.0681269	0.00819833	0.998992	1.03596	0.983635	0.841277	0.698541	0.731937	0.631791	0.330696	0.0649805	0.0128457	55.0279	-0.0538755	0	0.938426	56.2635	-0.0576505	0	0.970327	55.3766
P16083	0.998992	1.03498	0.984349	0.925422	0.909475	0.511337	0.406439	0.344185	0.372485																						0.998992	1.01421	1.00323	0.950824	0.793644	0.5324	0.417625	0.340282	0.344366	0.161443	53.2079	-0.145683	0.366284	0.989491
P16104	0.998992	0.998158	1.00005	0.991089	0.865342	0.325615	0.629705	0.64132	0.359276	0.0872115	0.998992	0.983494	0.925309	0.889889	0.652965	0.579867	0.517457	0.454281	0.519122	0.114286	0.998992	0.910238	0.962593	0.880932	0.761443	0.552736	0.449408	0.379978	0.25353		0.998992	0.973818	1.01752	1.00383	0.847782	0.698595	0.66634	0.596529	0.356937	0.150442	57.5655	-0.0414767	0	0.792337	57.0222	-0.0345183	0	0.903236	54.8483
P16150	0.998992	1.06738	0.951828	0.941279	0.829924	0.786732	0.624033	0.541421	0.424627	1.04415	0.998992	1.0582	1.10109	1.01195	0.951171	0.796364	0.795841	0.701647	0.59788	2.63125	0.998992	1.04137	1.04055	1.00166	0.858769	0.753557	0.711064	0.645665	0.487927	1.05174	0.998992	0.884338	0.92343	0.940904	0.766267	0.671501	0.578091	0.526474	0.438898	0.940429		-0.0462882	0.665104	0.48322		0.0907083	1.5	0.35343
P16190											0.998992	1.06886	0.969842	0.91864	0.917862	0.788953	0.671498	0.578666	0.406454	1.64523																										-0.0294878	0.824388	0.0660389
P16219	0.998992	1.01093	1.06485	1.03323	0.833971	0.535273	0.491094	0.330872	0.134839	0.171954	0.998992	1.10765	1.19809	1.05737	1.0028	0.734708	0.604809	0.353593	0.190161	0.265643	0.998992	1.10277	1.11275	1.09926	1.04548	0.831602	0.528907	0.308139	0.229543	0.364577	0.998992	1.15817	1.04274	1.03318	0.835504	0.74127	0.602821	0.337033	0.131704	0.350781	54.8417	-0.0745971	0.140713	0.97238	56.6797	-0.089636	0.211898	0.943731	56.0657
P16220	0.998992	1.15242	0.95161	0.880597	0.771367	0.614611	0.458425	0.362315	0.304167	0.805102	0.998992	1.18416	0.998336	0.935563	0.829639	0.614824	0.455817	0.383195	0.214695	1.19008	0.998992	1.06446	0.828911	0.901932	0.738485	0.523835	0.464233	0.20644	0.0268266												57.1922	-0.0698015	0.482108	0.748632		-0.100015	0.562915	0.439369	53.8001
P16278																					0.998992	0.908061	0.890755	0.855631	0.700179	0.554528	0.449664	0.350053	0.0974426																				54.2349
P16284	0.998992	1.07776	0.991033	0.867202	0.643623	0.577918	0.422404	0.363118	0.204472	0.0870606	0.998992	0.903494	0.810112	0.723059	0.559663	0.449671	0.359208	0.299025	0.292177	0.283112	0.998992	1.01389	1.01064	0.972967	0.702628	0.575675	0.509553	0.371873	0.328663		0.998992	1.08645	1.01976	0.858801	0.698423	0.538625	0.453462	0.361726	0.234881		54.4945	-0.0522035	0.0214585	0.976303	51.4411	-0.0475019	0.237217	0.995758	54.6137
P16298	0.998992	1.19544	1.12666	1.11079	1.35006	0.675633	0.597569	0.38896	0.200972		0.998992	0.989227	0.920444	0.907662	0.880734	0.570756	0.39735	0.263329	0.255034		0.998992	1.01846	1.00367	0.993575	0.893523	0.579538	0.408746	0.271298	0.24705	0.0960628	0.998992	1.0269	1.02018	1.01697	1.13782	0.690344	0.480376	0.304545	0.166941	0.0100947	56.6836	-0.103612	0.219329	0.805448	54.1577	-0.0864319	0.22309	0.985565	54.5367
P16401	0.998992	1.79584	1.66001	2.0586	1.63443	1.49766	0.786673	0.478506	0.864072		0.998992	1.00208	0.984112	0.93499	0.865184	0.686363	0.467651	0.310526	0.550269		0.998992	0.928819	0.782703	1.0211	0.747591	0.693913	0.465272	0.337016	0.451786		0.998992	0.613832	0.822954	0.933201	0.848844	0.748837	0.52017	0.296037	0.437881			-0.367793	0.671289	-0.255961	55.6025	-0.0853345	0.422745	0.932682	55.9036
P16402	0.998992	1.54784	1.48489	1.65621	1.40619	1.06284	0.687855	0.458605	0.266793		0.998992	0.945576	1.00939	0.936867	0.776346	0.664705	0.454442	0.29368	0.319656		0.998992	0.977049	0.89052	0.98162	0.72683	0.602323	0.448271	0.302202	0.102894		0.998992	0.752138	0.963493	1.0217	0.928878	0.798075	0.557043	0.367534	0.292781	0.0135167	57.7824	-0.141789	0.30075	0.433219	55.0364	-0.066238	0.247254	0.984684	54.725
P16403	0.998992	1.42278	1.40498	1.66034	1.4979	1.04915	0.730078	0.441679	0.77794		0.998992	0.930758	0.967158	0.986639	0.936786	0.799596	0.5091	0.284936	0.729936		0.998992	1.03915	0.866946	1.0947	0.877834	0.858999	0.530569	0.382439	0.415342	0.0161973	0.998992	0.654415	1.02271	1.06017	1.02206	0.949271	0.593277	0.344635	0.678907			-0.436921	0.60981	0.199048		-0.16975	0.503768	0.779095	57.8814
P16435											0.998992	1.30671	1.09936	1.10499	1.00641	0.864294	0.546857	0.455825	0.0797195		0.998992	1.0553	0.777332	0.980386	0.593956	0.448174	0.336081	0.14257			0.998992	0.913391	0.835256	0.871631	0.547939	0.324475	0.236483	0.137955	0.0911861						57.4239	-0.0944524	0	0.886436	52.3903
P16455	0.998992	0.910083	0.907257	0.853697	0.730739	0.485824	0.264732	0.181644	0.0914602	0.00644446	0.998992	0.931745	1.01712	0.942757	0.777852	0.412454	0.232477	0.119568	0.0113362		0.998992	0.981842	1.06419	0.954886	0.800504	0.487103	0.261627	0.165573	0.0712117	0.0801711	0.998992	0.904619	0.973155	0.893422	0.757767	0.449683	0.238383	0.155901	0.0608097	0.00364941	52.732	-0.0718527	0	0.991252	52.5314	-0.10811	0.0228144	0.992839	53.0161
P16520											0.998992	0.900041	0.94666	0.905528	0.732093	0.626253	0.456028	0.391148	0.37315	0.462717																									55.317	-0.0567309	0.388276	0.965421
P16615	0.998992	0.98946	1.00003	0.928992	0.729283	0.334236	0.186304	0.141052	0.0762022	0.0319641	0.998992	0.978121	0.945613	0.900079	0.706553	0.330087	0.168356	0.116879	0.0477052	0.00172744	0.998992	0.987979	0.975859	0.893855	0.686194	0.323954	0.16395	0.119593	0.0542359	0.00442752	0.998992	1.03999	1.03065	0.949072	0.739552	0.323049	0.177501	0.126779	0.0499092	0.00609385	51.7763	-0.122004	0.0708924	0.996767	51.6608	-0.108415	0.0277392	0.996188	51.5303
P16930	0.998992	1.00952	1.02628	0.985286	0.915965	0.633448	0.68794	0.564487	0.36101	0.552855	0.998992	0.989049	1.00791	0.905809	0.841924	0.684376	0.574862	0.439475	0.295279	0.897359	0.998992	0.974966	0.981374	0.962807	0.890111	0.696539	0.588576	0.482472	0.303752	0.447985	0.998992	0.99319	0.945931	0.868784	0.810606	0.680111	0.573181	0.49202	0.380386	0.687624	61.9413	-0.0526042	0.477495	0.915962		-0.062769	0.546092	0.645296	57.61
P16949	0.998992	0.920665	0.870059	0.885716	0.866816	0.700648	0.783364	0.743818	0.69089	1.77613	0.998992	0.875863	0.86303	0.902016	0.844645	0.884984	0.795285	0.794407	0.765743	3.01865	0.998992	0.973935	1.02272	1.00152	0.940641	0.878445	0.842713	0.799943	0.747183	1.65804	0.998992	1.04053	1.03867	1.09383	0.986619	0.908344	0.87816	0.869303	0.734737	1.836		0.157853	1.5	0.470843		0.161176	1.5	0.381878
P16989	0.998992	1.09653	1.00413	0.796803	0.673381	0.470569	0.367652	0.262314	0.175566	0.228691	0.998992	0.930321	1.131	0.854899	0.69326	0.568353	0.460799	0.342628	0.176347		0.998992	1.00248	0.967475	0.84003	0.60261	0.447689	0.305172	0.248028	0.196985	0.250819	0.998992	1.00767	1.11565	0.85894	0.732299	0.50178	0.378471	0.284514	0.22934	0.194098	52.542	-0.0690293	0.19045	0.981169	54.5185	-0.0570952	0.106736	0.948654	51.7
P17026																					0.998992	0.886147	0.877926	0.922394	0.682686	0.486128	0.477227	0.333087																					54.2149
P17029	0.998992	1.2182	0.945663	0.844343	0.617064	0.501386	0.440019	0.257983	0.0284011		0.998992	0.922282	0.828932	0.741409	0.577371	0.340381	0.258593	0.266837	0.00685605		0.998992	0.870664	0.688868	0.518764	0.396549	0.31069	0.279156	0.13516	0.00741448		0.998992	0.674332	0.63795	0.556432	0.522446	0.35496	0.219806	0.186536	0.0324517		53.2934	-0.062429	0	0.930129	50.8891	-0.0578361	0	0.976684	48.0733
P17050
P17066																					0.998992	1.25822	0.880991	1.15175	0.870451	0.598131	0.60315	0.143705	0.315112																				55.1818
P17096	0.998992	1.223	1.26998	1.14745	1.12086	0.984777	0.81659	0.713824	0.226579	0.116374	0.998992	0.93295	0.961154	0.9283	0.815938	0.807066	0.682632	0.618299	0.17262	0.0389037	0.998992	0.986826	0.89895	0.944711	0.718389	0.81962	0.682279	0.576492	0.148565	0.161705	0.998992	0.803147	0.973834	0.928863	0.801815	0.724408	0.586549	0.513539	0.140677	0.0385542	60.4539	-0.110394	0.0426329	0.883123	58.6261	-0.0677305	0	0.942679	58.3431
P17174	0.998992	0.966681	0.944841	0.941321	0.887401	0.764038	0.65251	0.565091	0.500812	1.15262	0.998992	1.02041	0.993647	0.952148	0.928478	0.806715	0.694521	0.644548	0.600544	2.39413	0.998992	1.0238	1.01229	0.955959	0.908185	0.789579	0.66659	0.601884	0.536733	1.04749	0.998992	1.00875	0.979356	0.953331	0.87653	0.745125	0.632808	0.567854	0.474566	0.99833		-0.0523971	0.719732	0.312829		0.128475	1.5	0.42095
P17252	0.998992	0.977064	0.925516	0.794705	0.453605	0.221054	0.173858	0.137768	0.0734504	0.113205	0.998992	0.983463	0.916654	0.790039	0.457616	0.255443	0.194817	0.162172	0.0943525	0.196321	0.998992	0.973804	0.914264	0.805025	0.448385	0.237249	0.172874	0.133438	0.0653312	0.0669999	0.998992	0.973581	0.916662	0.774424	0.452828	0.244953	0.167935	0.141297	0.0792792	0.0692714	49.6196	-0.11042	0.104178	0.997345	49.6401	-0.106741	0.146321	0.994392	49.7316
P17480	0.998992	1.06546	1.01384	0.991668	0.816932	0.619437	0.513678	0.337889	0.295342	0.129778	0.998992	1.02417	0.95106	0.899771	0.740394	0.564353	0.427892	0.317756	0.264601	0.186471	0.998992	1.08074	1.01523	0.940567	0.784038	0.597309	0.441447	0.331323	0.264739	0.134374	0.998992	1.17912	1.02483	0.987873	0.802072	0.615728	0.469095	0.340428	0.185841	0.142286	55.7727	-0.0619876	0.13407	0.982025	54.3514	-0.0590662	0.173637	0.997141	54.9266
P17542	0.998992	1.00608	1.01416	0.755251	0.651863	0.566679	0.484343	0.384549	0.32633	0.937375	0.998992	0.938992	0.849722	0.6963	0.529073	0.47784	0.443352	0.460294	0.33419	1.11529	0.998992	1.03772	1.02643	0.92055	0.792204	0.583473	0.533969	0.442293	0.407625	0.715776	0.998992	0.898988	1.00635	0.895758	0.678863	0.592965	0.53538	0.375529	0.31121	0.817128		-0.0805121	0.542177	0.631674		-0.0730709	0.560373	0.412187
P17568											0.998992	1.05911	1.07047	0.948639	0.854975	0.560692	0.361359	0.230294	0.0476527												0.998992	1.01395	0.994867	0.747925	0.685594	0.564597	0.346668	0.144485	0.0383085						54.1979	-0.0880322	0.0194531	0.986629
P17612	0.998992	0.961221	0.940637	0.85467	0.704597	0.4808	0.283629	0.174201	0.0863835		0.998992	1.05553	1.0616	0.863899	0.703734	0.461394	0.272244	0.153335	0.0834964		0.998992	0.999713	1.00369	0.960003	0.763369	0.572838	0.260462	0.118181	0.0238408	0.0304085	0.998992	1.08416	1.04244	0.970395	0.735726	0.523202	0.234534	0.114828	0.05421	0.0306615	52.7158	-0.0714044	0.00093118	0.998992	52.5121	-0.0867365	0.0577935	0.989642	53.3826
P17655	0.998992	0.957198	0.901129	0.835863	0.855554	0.779799	0.584017	0.545618	0.394136	1.33514	0.998992	0.9991	0.965281	0.902919	0.903662	0.784725	0.619517	0.577936	0.348371	2.32383	0.998992	1.06122	1.06238	1.00917	0.962671	0.865971	0.705821	0.65313	0.485027	1.26072	0.998992	0.900339	0.85653	0.899022	0.767766	0.667251	0.527946	0.368822	0.212641	0.689815		-0.0281538	0.733971	0.144343		0.0901376	1.5	0.289917
P17706	0.998992	0.985351	1.01947	0.837412	0.548713	0.386787	0.253311	0.222086	0.0769082																						0.998992	1.03008	1.00763	0.844497	0.690522	0.582401	0.539832	0.390989	0.23819	0.692559	51.1848	-0.0846711	0.11947	0.9872
P17812	0.998992	0.990592	0.98566	0.893472	0.745774	0.4777	0.267852	0.155585	0.114538	0.00240764	0.998992	0.985832	0.969395	0.890794	0.74244	0.495752	0.299404	0.177168	0.161263		0.998992	0.972288	0.945557	0.872778	0.732716	0.500346	0.297186	0.187557	0.152182	0.028496	0.998992	0.963059	0.970178	0.871526	0.72786	0.483538	0.264147	0.150153	0.115957		52.8659	-0.0837663	0.019768	0.997212	52.8849	-0.0828805	0.112617	0.998766	53.056
P17844	0.998992	1.24316	1.09081	0.781062	0.428642	0.308437	0.233167	0.171567	0.0806033	0.0258305	0.998992	0.97132	0.900176	0.638652	0.396594	0.313921	0.252187	0.199129	0.127281	0.320389	0.998992	0.951248	0.793712	0.600999	0.331565	0.245442	0.188232	0.137279	0.0639625	0.0257375	0.998992	0.883243	0.907643	0.687301	0.472436	0.352457	0.286604	0.224074	0.133526	0.157006	49.8874	-0.112911	0.115405	0.943786	48.6438	-0.094324	0.220717	0.979158	48.202
P17858	0.998992	1.04307	1.04522	0.925708	0.778894	0.6331	0.482935	0.359865	0.254324	0.10937	0.998992	0.924235	0.87881	0.862849	0.735705	0.585731	0.436781	0.299969	0.346734	0.00369752	0.998992	0.947577	0.924569	0.895148	0.76042	0.596673	0.453499	0.322725	0.212906	0.0876678	0.998992	0.97979	0.991465	0.945488	0.794965	0.595285	0.486155	0.362323	0.251013	0.0720319	55.7238	-0.0571227	0.0637695	0.987609	54.7774	-0.0476887	0	0.957259	55.0394
P17900	0.998992	1.03815	0.985167	0.874273	0.764642	0.585416	0.488691	0.401003	0.332894	0.623874																															55.5966	-0.0659291	0.449256	0.913594
P17980	0.998992	0.965316	0.951497	0.875434	0.732669	0.599427	0.413264	0.170367	0.0830943	0.0664023	0.998992	0.999089	0.958204	0.877682	0.753234	0.607772	0.438978	0.171695	0.0729436	0.0448317	0.998992	0.986903	0.931936	0.873483	0.735341	0.625455	0.455613	0.20834	0.103993	0.0792318	0.998992	0.972021	0.939982	0.887418	0.76	0.619492	0.425081	0.189351	0.083833	0.00392264	53.947	-0.0686766	0	0.993241	54.1745	-0.0715867	0	0.992434	54.3942
P17987	0.998992	0.988499	0.989298	0.970797	0.935721	0.72365	0.442008	0.246635	0.0862089	0.0382106	0.998992	0.98263	0.976705	0.966447	0.943452	0.811406	0.454601	0.253084	0.0751759	0.0221126	0.998992	0.975308	0.99097	0.968982	0.941545	0.80535	0.442647	0.240966	0.0876543	0.0337314	0.998992	0.995566	0.968318	0.967152	0.944286	0.792897	0.426492	0.230808	0.0732994	0.0212268	55.5093	-0.095463	0.0194654	0.999056	55.8943	-0.10636	0.0131875	0.997343	55.7512
P18031	0.998992	0.987829	0.871231	0.697271	0.495487	0.371868	0.298255	0.246131	0.104056	0.0414514	0.998992	1.0237	0.930685	0.654215	0.429513	0.330183	0.275746	0.221926	0.152386		0.998992	0.955331	0.873972	0.675706	0.446731	0.346624	0.28891	0.226559	0.132926		0.998992	1.01319	0.879798	0.710959	0.530451	0.390815	0.326826	0.242465	0.134937	0.112016	50.76	-0.0568356	0.0259652	0.989074	49.1833	-0.0881934	0.201529	0.990006	49.7057
P18065	0.998992	1.01577	0.9726	0.852192	0.698494	0.501056	0.381329	0.289934	0.174801		0.998992	1.01809	0.980145	0.920624	0.764538	0.68796	0.558032	0.500968	0.378549	0.422142	0.998992	1.00582	0.933968	0.96749	0.703001	0.583255	0.447337	0.359262	0.317474	0.399801	0.998992	0.932334	0.896343	0.740343	0.722043	0.458313	0.400446	0.268898	0.177763	0.332801	53.3218	-0.0626079	0.133487	0.996271	58.0351	-0.044632	0.373613	0.989386	54.1166
P18077	0.998992	1.76356	1.46655	1.67406	1.41936	0.919905	0.582867	0.420217	0.0697712	0.176589	0.998992	1.03695	1.04523	0.991608	0.819099	0.506099	0.387279	0.246174	0.0960825	0.0457209	0.998992	0.978649	0.719854	1.05681	0.784383	0.574487	0.435215	0.332572	0.0167463		0.998992	0.579803	0.772221	0.920625	0.81324	0.622966	0.49486	0.30082	0.0432367	0.0354884	57.2408	-0.131106	0.136513	0.576887	54.0087	-0.0827656	0.0478671	0.98758	54.6801
P18085	0.998992	0.863334	0.83735	0.753371	0.648483	0.524799	0.217423	0.0946443	0.0429963	0.00553943	0.998992	1.04924	1.06386	0.951188	0.829144	0.554287	0.307747	0.148675	0.0762872		0.998992	1.05169	1.03973	0.94208	0.814973	0.559913	0.269078	0.112462	0.0486199		0.998992	0.975684	0.882825	0.820764	0.721657	0.495227	0.246466	0.121551	0.0605219		51.6207	-0.0655722	0	0.968146	53.6329	-0.101	0.0506481	0.993801	53.4801
P18124	0.998992	1.67989	1.37861	1.60808	1.43732	0.88052	0.537665	0.359314	0.0655269		0.998992	1.03128	1.0608	1.05768	0.909902	0.585428	0.424085	0.298482	0.112101	0.164368	0.998992	0.966	0.801695	1.00204	0.783605	0.564544	0.384889	0.273159	0.036293	0.00196183	0.998992	0.746419	0.897075	0.991766	0.862378	0.640159	0.45288	0.272983	0.053257	0.00499555	56.7452	-0.139224	0.101229	0.553513	54.6694	-0.0937016	0.145789	0.981256	54.1837
P18206	0.998992	0.90401	0.734916	0.511467	0.579596	0.197993	0.346409	0.24191	0.153311	0.749567	0.998992	1.43243	1.3123	1.03105	0.621329	0.551033	0.383653	0.245823	0.104202		0.998992	0.938561	0.862548	0.736541	0.677175	0.570791	0.411393	0.254546	0.147731	0.0477166	0.998992	0.934559	0.880827	0.884541	0.775096	0.747142	0.675834	0.538198	0.441364	0.448026	47.7221	-0.0735081	0.35414	0.671734	53.3251	-0.087416	0.143204	0.810089	53.2653
P18583	0.998992	1.09904	0.835913	0.81764	0.698624	0.404217	0.225882	0.30527	0.29596		0.998992	0.854479	0.732102	0.768326	0.499921			0.24007	0.512493		0.998992	0.962333	0.932015	0.840669	0.67713	0.472274	0.317638	0.288209	0.160553		0.998992	0.909193	0.816184	0.754815	0.592969	0.242453	0.150015	0.304621	0.287505		51.7024	-0.0770183	0.24074	0.949264	51.5191	-0.0438933	0.348796	0.840277	52.7224
P18615											0.998992	0.98686	0.853861	0.792539	0.689942	0.447477	0.310409	0.231214	0.108355																										52.4653	-0.0576937	0	0.992421
P18621	0.998992	1.65284	1.45969	1.50151	1.34168	0.874703	0.652085	0.347332	0.0327783		0.998992	1.01838	1.06447	0.993405	0.81208	0.608125	0.442227	0.242778	0.0492814		0.998992	0.955296	0.798906	0.948589	0.720912	0.608398	0.451177	0.262519	0.0310621	0.00769658	0.998992	0.752704	0.901198	0.933678	0.79823	0.665052	0.483186	0.264886	0.0671089		57.4306	-0.136326	0	0.592024	54.782	-0.0811005	0	0.987305	54.2657
P18669	0.998992	0.951684	0.961025	0.969075	0.94491	0.749132	0.562358	0.205573	0.0501853	0.069128	0.998992	0.950189	0.955254	0.985564	0.975584	0.852606	0.578289	0.227363	0.0668341	0.118526	0.998992	0.97398	0.999621	0.982919	0.95469	0.846896	0.581062	0.22028	0.0501269	0.0402805	0.998992	1.03421	0.997052	1.00373	0.95348	0.838232	0.567285	0.230189	0.0587039	0.0423377	56.0362	-0.103303	0.0114962	0.990971	56.4319	-0.130522	0.0745719	0.993636	56.4753
P18754	0.998992	0.89152	0.87856	0.717456	0.457094	0.310367	0.196323	0.131809	0.077114	0.00309437	0.998992	0.980916	0.963206	0.778281	0.560619	0.390238	0.315246	0.212889	0.11389	0.0139121	0.998992	1.02099	1.00985	0.833925	0.615886	0.44401	0.351789	0.266516	0.103337	0.171972	0.998992	0.941538	0.916205	0.716919	0.496186	0.319808	0.223921	0.15006	0.081485	0.00547307	49.8537	-0.0675113	0	0.994476	51.6657	-0.0628224	0.0113031	0.990388	52.26
P18858	0.998992	1.00185	0.92197	0.750782	0.462803	0.315892	0.233335	0.174113	0.125893	0.0495839	0.998992	0.981304	0.886233	0.726361	0.449301	0.318198	0.217684	0.167435	0.103449		0.998992	0.971237	0.881345	0.714023	0.433975	0.308479	0.228361	0.167475	0.120754	0.0605282	0.998992	0.934866	0.885631	0.691755	0.40916	0.274253	0.199138	0.139936	0.0803833	0.000741852	50.0645	-0.0799106	0.092952	0.993954	49.7422	-0.0783623	0.106947	0.99755	49.668
P18859	0.998992	0.901885	0.852603	0.842504	0.829261	0.983247	0.713094	0.672678	0.662902	1.60035	0.998992	0.927698	0.939242	0.913875	0.907839	0.900406	0.74584	0.748271	0.713682	2.94351	0.998992	1.08941	1.08694	1.03735	0.978073	0.986287	0.86399	0.831116	0.776861	1.71952	0.998992	0.983788	0.994066	1.02175	0.953438	0.930295	0.772134	0.755333	0.745739	1.62318		0.176056	1.5	0.362002		0.149132	1.5	0.382866
P18887											0.998992	1.14791	0.92392	0.932388	0.777865	0.570494	0.411943	0.259281	0.22759		0.998992	0.910439	0.946368	0.764136	0.642732	0.518871	0.323801	0.244943	0.154172	0.365534	0.998992	1.01354	0.9218	0.751312	0.578927	0.415425	0.318862	0.187392	0.153856						54.1009	-0.071999	0.177805	0.970109	52.2284
P19105	0.998992	0.845001	0.816937	0.729219	0.506319	0.470451	0.164679	0.0819131	0.0925735		0.998992	1.2173	1.32635	1.10575	0.821588	0.644483	0.27767	0.207571	0.112094	0.464505											0.998992	0.973437	0.92439	0.732326	0.702889	0.418321	0.184911	0.11541	0.0352552		50.3297	-0.0597469	0	0.966096	53.7263	-0.133319	0.249126	0.857572
P19174	0.998992	0.985499	0.913274	0.932879	0.653815	0.535042	0.310803	0.233541	0.17639		0.998992	1.02305	0.975408	0.857051	0.520754	0.334702	0.238596	0.191576	0.139197		0.998992	1.03954	0.974752	0.867846	0.595051	0.436943	0.334017	0.240151	0.182035	0.100481	0.998992	1.03799	1.02317	0.843691	0.559889	0.410301	0.305861	0.239025	0.153185	0.0247639	52.9433	-0.0707819	0.126498	0.988754	50.5289	-0.103774	0.167204	0.996234	52.1205
P19338	0.998992	1.0423	0.969608	0.891107	0.58401	0.315653	0.200735	0.165975	0.097826	0.0529623	0.998992	0.949901	0.968614	0.857343	0.53043	0.281351	0.188376	0.161958	0.0931462	0.0509248	0.998992	0.95609	0.922817	0.872729	0.539986	0.317814	0.212472	0.177774	0.0996775	0.0691978	0.998992	0.859732	0.890542	0.842961	0.534769	0.289583	0.189883	0.162255	0.0984046	0.0500024	51.003	-0.104064	0.0925985	0.99515	50.4986	-0.10387	0.0910311	0.994772	50.7761
P19367	0.998992	1.01289	0.962308	0.846388	0.655221	0.326171	0.165464	0.120309	0.0344502	0.00799047	0.998992	0.986077	0.916818	0.834185	0.65108	0.36587	0.204157	0.141615	0.0527832	0.0108269	0.998992	0.966129	0.890729	0.793021	0.633372	0.359924	0.167085	0.116399	0.0536351	0.00448741	0.998992	0.975735	0.925244	0.82549	0.672023	0.365588	0.189775	0.126793	0.0507017	0.0166934	51.3443	-0.0966167	0.0159403	0.997703	51.5638	-0.0804455	0.00115855	0.997876	51.155
P19387	0.998992	0.917485	0.942239	0.925051	0.635344	0.453834	0.356091	0.258251	0.0215864												0.998992	0.987305	0.968986	0.883267	0.76132	0.481753	0.347624	0.224024	0.0764725		0.998992	0.900609	0.975279	0.748037	0.630975	0.531528	0.439394	0.225591	0.0434456		52.8679	-0.0659507	0	0.974417					53.3869
P19388	0.998992	1.16053	1.05946	0.855451	0.699741	0.433593	0.323366	0.26933	0.217163		0.998992	1.21456	0.940376	0.862186	0.624288	0.516703	0.361637	0.266093	0.213894		0.998992	0.925356	0.887992	0.776466	0.629272	0.452862	0.297723	0.204707	0.189957		0.998992	1.02823	0.947265	0.797477	0.629885	0.473072	0.36054	0.261788	0.27224		52.1918	-0.0896507	0.228929	0.966641	52.6613	-0.0692408	0.201254	0.944697	51.9518
P19404	0.998992	0.991864	0.939146	0.900009	0.837291	0.74668	0.439433	0.270162	0.126763	0.0300071	0.998992	1.11268	1.05742	1.04688	0.950646	0.769475	0.525766	0.329979	0.150072		0.998992	1.07438	1.05041	1.03118	0.902796	0.752571	0.538577	0.317429	0.150752	0.00896503	0.998992	0.996761	0.912063	0.883803	0.841005	0.685572	0.423603	0.258441	0.128569	0.21424	55.5007	-0.0753883	0	0.991733	56.3676	-0.091068	0.0980676	0.978664	56.4522
P19447	0.998992	2.30307	1.50274	0.971497	0.262267	0.155331	0.110363		0.0159858		0.998992	0.6868	0.567924	0.341279	0.292082	0.294568	0.182762	0.267703	0.078947		0.998992	1.0005	0.610914	0.358723	0.133658	0.0702682	0.052882		0.0097328		0.998992	0.489371	0.748682	0.53324	0.24495	0.186701	0.1502	0.0694967	0.0342624	0.135246	49.1912	-0.358877	0.0923984	0.57528	44.6416	-0.0671953	0.168694	0.953374	45.4223
P19474	0.998992	0.938356	0.987416	0.893178	0.686582	0.427528	0.270507	0.182377	0.111303		0.998992	1.016	1.11827	0.952252	0.598724	0.536254	0.339352	0.231402			0.998992	0.989641	1.00253	0.909076	0.654431	0.430939	0.254698	0.215558	0.124803	0.170268	0.998992	0.973952	1.13304	0.925129	0.648309	0.454654	0.228378	0.208256	0.100886		52.2302	-0.0857188	0.0971165	0.996246	52.4272	-0.0867507	0.239	0.950935	51.9627
P19484											0.998992	0.465823	0.750063	0.366062		0.404257			0.293121																										45.106	-0.0528898	0.321646	0.688319
P19525	0.998992	1.04414	0.977244	0.752823	0.619407	0.540388	0.372145	0.283547	0.114659		0.998992	0.916817	0.920474	0.78003	0.766378	0.560071	0.403275	0.395099	0.232978																						53.1697	-0.0541484	0	0.977589	54.8551	-0.0424997	0.00615745	0.979677
P19623	0.998992	0.928966	0.932442	0.882051	0.710352	0.462317	0.258902	0.134482	0.0646176		0.998992	1.01315	0.981577	0.948118	0.820192	0.576099	0.285846	0.118539	0.0551442		0.998992	1.00272	0.945683	0.932503	0.80319	0.577657	0.28413	0.137913	0.0697311	0.0108915	0.998992	1.05043	0.998467	0.969283	0.782267	0.561289	0.27879	0.142344	0.0685464		52.5293	-0.0795378	0	0.995583	53.6402	-0.100734	0.00848173	0.999422	53.6169
P19784	0.998992	1.00295	0.911114	0.925619	0.674941	0.446064	0.252936	0.159284	0.07118	0.0407908	0.998992	1.00734	0.960555	0.893662	0.737044	0.528847	0.390036	0.31032	0.207448	0.581034	0.998992	0.980938	0.944424	0.91912	0.748017	0.640966	0.528396	0.520227	0.421163	0.528553	0.998992	0.965678	0.986749	0.834277	0.662389	0.446998	0.278696	0.161237	0.0601199	0.014197	52.3693	-0.0824253	0.0279476	0.995866	53.161	-0.0823488	0.360496	0.901952	59.5234
P19838	0.998992	0.977234	0.880775	0.693544	0.6559	0.606341	0.432497	0.27483	0.168346		0.998992	0.981548	0.973625	0.684455	1.00539	0.606117	0.455421	0.407385	0.226096		0.998992	1.13761	0.928031	0.786472	0.640302	0.547529	0.268069	0.251813	0.207106		0.998992	0.97708	1.0281	0.915649	0.7382	0.567824	0.41741	0.330395	0.217303		53.6388	-0.0442914	0	0.973377	56.1301	-0.0493702	0	0.866218	52.4583
P20020											0.998992	0.92437	0.988236	0.867667	0.879594	0.774256	0.516053	0.338377	0.313621																										56.5492	-0.0634319	0.204926	0.965815
P20042	0.998992	0.976763	1.00143	0.98275	0.811294	0.583902	0.346242	0.16459	0.0906903	0.0372816	0.998992	0.99666	0.995507	0.937836	0.86582	0.62727	0.370955	0.172484	0.0915822		0.998992	0.987678	0.987982	0.956804	0.795333	0.622706	0.362985	0.173838	0.087359	0.00566937	0.998992	0.910398	0.963184	0.898495	0.822159	0.609642	0.350967	0.187434	0.110069	0.0826707	53.987	-0.0910092	0.0281467	0.998364	54.4048	-0.0928916	0.0325153	0.999144	54.2322
P20073	0.998992	0.954524	0.911972	0.878306	0.740305	0.329804	0.187457	0.136841	0.069589	0.157344	0.998992	1.01846	0.983257	0.932149	0.863043	0.263413	0.183999	0.126739	0.0753503	0.0616943	0.998992	1.03105	1.00667	0.967702	0.804801	0.273102	0.140147	0.0977189	0.0345789	0.019221	0.998992	1.07617	1.00479	0.94741	0.78028	0.254358	0.144053	0.0978798	0.042509	0.0239692	51.6476	-0.118417	0.10744	0.987045	51.782	-0.22525	0.105055	0.992853	51.7177
P20248	0.998992	0.945226	0.864517	0.856633	0.791393	0.746066	0.614077	0.497332	0.316884	0.226775	0.998992	1.02793	0.980558	0.897647	0.815291	0.714476	0.562518	0.484411	0.291428		0.998992	1.01674	0.963559	0.957659	0.838954	0.760417	0.654756	0.556172	0.372235	0.380817	0.998992	1.12966	1.09411	0.967679	0.683545	0.5774	0.366158	0.340911	0.211679	0.516951	58.3441	-0.0376131	0	0.980586	57.8252	-0.0450346	0.00196901	0.991785	59.9941
P20290	0.998992	0.951938	0.930729	0.919721	0.849757	0.891195	0.611282	0.513014	0.396504	1.03407	0.998992	1.00325	0.995594	0.954816	0.903391	0.767359	0.635343	0.555943	0.446105	2.05558	0.998992	1.01925	0.972852	0.954015	0.86297	0.715628	0.590535	0.526425	0.399444	0.861006	0.998992	0.932995	0.914774	0.9171	0.848597	0.7097	0.56961	0.484411	0.395859	0.887853		-0.0434174	0.643831	0.389988		0.123765	1.5	0.347903
P20338																															0.998992	1.0917	0.872895	0.859548	0.718885	0.544118	0.479903	0.28153	0.201021
P20339	0.998992	1.0258	0.975991	0.919315	0.829889	0.739116	0.514309	0.431897	0.265761	0.0705509	0.998992	1.01262	0.948412	0.890677	0.776641	0.674962	0.496657	0.420664	0.25668	0.349304	0.998992	0.969777	0.949621	0.870786	0.805263	0.616676	0.470258	0.370074	0.233337	0.178365	0.998992	1.04624	0.975533	0.911206	0.801394	0.655129	0.495932	0.373503	0.220036	0.0877598	56.9461	-0.0559635	0	0.989965	56.1316	-0.0504073	0.256001	0.984906	55.5894
P20340	0.998992	0.981148	0.972631	0.918169	0.885293	0.773559	0.67583	0.571273	0.423619	0.730531	0.998992	0.982035	0.923034	0.891887	0.843577	0.741554	0.644591	0.550348	0.527564	1.48678	0.998992	0.964187	0.988083	0.934165	0.890773	0.73148	0.608198	0.522342	0.39249	0.538813	0.998992	1.01905	0.982915	0.965148	0.907806	0.750073	0.655283	0.557838	0.428938	0.667185		-0.0428225	0.566588	0.839918		-0.0293927	0.796585	0.0858909	60.4008
P20618	0.998992	1.00174	0.951421	0.920154	0.871096	0.803666	0.747149	0.70474	0.648697	1.38776	0.998992	1.06065	1.01952	0.978818	0.950112	0.876111	0.827085	0.779694	0.746135	2.94628	0.998992	1.05799	1.00249	0.960833	0.907051	0.835284	0.778181	0.723926	0.659021	1.1582	0.998992	1.03643	0.972956	0.927569	0.88334	0.826132	0.741474	0.693168	0.647589	1.25668		-0.0238392	0.860432	0.0797054		0.139587	1.5	0.373421
P20645	0.998992	0.902889	0.940394	0.939727	0.913743	0.888002	0.745119	0.675851	0.58932	1.34801	0.998992	1.00558	1.07938	1.04382	1.04526	0.943115	0.871595	0.856605	0.789267	2.74756	0.998992	1.00791	1.04611	1.00508	0.985314	0.92545	0.816917	0.750359	0.644513	1.2291	0.998992	0.982443	1.00615	0.989546	0.957855	0.860371	0.757219	0.74883	0.691698	1.33645		-0.0115649	0.859153	0.0431415		0.160718	1.5	0.414037
P20671	0.998992	1.22839	1.4765	0.730091	0.83989	0.720713	0.863483	0.573325	1.2836		0.998992	0.927984	0.946609	1.0586	1.00122	0.779985	0.701812	0.490852	0.408941												0.998992	0.846483	0.80336	0.301008	0.621636	0.453504	0.557842	0.430347				-0.225945	0.835187	0.211493	59.1261	-0.0642097	0.363938	0.952878
P20674	0.998992	0.908454	0.884889	0.88682	0.818795	0.70131	0.548332	0.476059	0.395098	0.742131	0.998992	0.948334	0.939548	0.937099	0.872532	0.768715	0.580971	0.559311	0.454908	1.60363	0.998992	1.0596	1.03194	1.00497	0.882609	0.735151	0.589586	0.535126	0.482409	0.746829	0.998992	1.05119	1.05149	1.06522	0.941539	0.8221	0.637417	0.558573	0.483782	0.866809		-0.0407829	0.522637	0.75605		-0.0372952	0.797006	0.0572205
P20700	0.998992	1.09744	1.01965	1.00536	0.927811	0.628915	0.416978	0.299548	0.112879	0.0227588	0.998992	0.990796	0.980821	0.945247	0.863573	0.566599	0.383718	0.300747	0.127983	0.0533412	0.998992	0.942155	0.911362	0.944262	0.831212	0.566864	0.371114	0.269867	0.089634	0.0306296	0.998992	0.937799	1.00167	0.982133	0.920879	0.620527	0.392163	0.268257	0.101331	0.0435143	55.2374	-0.0844863	0.020816	0.984679	54.603	-0.0743818	0.0376217	0.992657	54.3459
P20701	0.998992	0.916968	0.94365	0.843198	0.797606	0.628955	0.51089	0.377008	0.181533	0.137513	0.998992	0.999941	1.00614	0.918353	0.838995	0.690855	0.522855	0.372971	0.230139	0.406618	0.998992	0.953745	0.950795	0.881542	0.821079	0.662374	0.483336	0.364462	0.183603	0.219131	0.998992	0.957889	0.95558	0.907891	0.824097	0.65774	0.498004	0.382683	0.222046	0.265713	55.7374	-0.0494614	0	0.9904	55.9762	-0.0648415	0.298318	0.971406	55.7475
P20749	0.998992	0.932559	0.949563	0.891237	0.760406	0.452902	0.196874	0.123509																																	52.492	-0.0969895	0.0140189	0.99154
P20810	0.998992	1.25109	1.04734	0.971313	0.897347	0.540817	0.647748	0.568732	0.484708	0.963757	0.998992	1.01012	0.932505	1.05137	0.55381	0.788371	0.64158	0.592883	0.385779	1.9554											0.998992	1.03377	0.941314	1.06516	0.921328	0.764754	0.701938	0.590849	0.452815	1.0417		-0.446953	0.641152	0.649578		0.105092	1.5	0.237702
P20839											0.998992	0.468326	0.57429	0.620807	0.712832	0.317158	0.405748		0.19073	1.68403											0.998992	1.10412	0.990583	0.920638	0.784885	0.758878	0.571539	0.321125	0.162594
P20936																					0.998992	1.1779	1.11169	1.11756	0.739509	0.476371	0.164108	0.171196	0.0921775																				52.4893
P20962	0.998992	0.949113	0.893639	0.92286	0.897357	0.707016	0.763309	0.712542	0.680656	1.71555	0.998992	0.884226	0.856527	0.919821	0.87017	0.854103	0.710899	0.711462	0.716128	2.74162	0.998992	0.971394	1.02336	1.00412	0.941904	0.87603	0.787998	0.758879	0.721075	1.51956	0.998992	1.06581	1.11979	1.1426	1.01222	0.913282	0.86035	0.849666	0.745508	1.86141		0.178675	1.5	0.466107		0.107347	1.5	0.380906
P20963	0.998992	0.969087	1.01969	1.01676	0.812384	0.665333	0.41132	0.300409	0.141034	0.123126	0.998992	0.95544	1.07534	0.971318	0.797334	0.541408	0.416015	0.316766	0.178624	0.40179	0.998992	0.989123	0.967365	0.874435	0.818582	0.61978	0.403741	0.230505	0.128941	0.26057	0.998992	0.830757	1.01875	0.949667	0.842133	0.601342	0.428889	0.288366	0.140314	0.295927	55.0069	-0.0784825	0.0959127	0.9925	53.6387	-0.0917909	0.296488	0.96302	54.2682
P21127	0.998992	1.08803	0.964761	0.985552	0.716918	0.645285	0.509197	0.375964	0.21679	0.148868											0.998992	0.997594	0.905514	0.775509	0.597332	0.416305	0.348143	0.235244	0.120903		0.998992	0.974405	0.91285	0.877141	0.74544	0.604919	0.473018	0.400911	0.244093	0.115611	55.8135	-0.0548884	0.065883	0.976972					51.9253
P21266	0.998992	0.974376	0.906295	0.809445	0.624316	0.312577	0.222382	0.136696	0.0728973	0.019072	0.998992	0.982644	0.88111	0.760303	0.566117	0.348127	0.21695	0.124569	0.0743821	0.0113539	0.998992	0.975173	0.865443	0.759252	0.585043	0.400622	0.258663	0.150067	0.0813858	0.0308946	0.998992	0.924366	0.807348	0.670001	0.537587	0.314453	0.198462	0.130254	0.0515172	0.0168566	51.136	-0.07886	0.0187931	0.995868	50.8113	-0.0706975	0	0.998985	51.2406
P21281	0.998992	1.0869	1.02592	0.95517	0.844011	0.574587	0.496683	0.371038	0.18293	0.0672551	0.998992	1.02391	0.956421	0.956692	0.825392	0.650794	0.50163	0.372851	0.213407	0.290198	0.998992	0.999464	0.940818	0.925937	0.800994	0.632034	0.488263	0.348485	0.171663	0.0481219	0.998992	1.05745	1.03327	0.971818	0.845286	0.651897	0.49959	0.348633	0.217291	0.0272973	55.7214	-0.0616194	0.000591985	0.97996	55.6696	-0.0632428	0.220845	0.990273	55.5404
P21283	0.998992	1.0442	0.90815	0.750357	0.520905	0.348942	0.226208	0.132742	0.0227664		0.998992	1.00279	0.932021	0.697028	0.468427	0.274052	0.174376	0.120338	0.0179641		0.998992	0.945148	0.896177	0.744542	0.561145	0.348526	0.218642	0.141222	0.0436304												50.6706	-0.0735375	0.00105396	0.992861	49.724	-0.0838806	0.0329014	0.995429	50.7446
P21291	0.998992	1.06708	0.924162	0.989332	0.957449	0.799184	0.751228	0.7002	0.597536	1.39431	0.998992	1.01685	0.924002	0.93788	0.938493	0.887936	0.768243	0.732059	0.822584	2.77665	0.998992	1.08214	0.947594	1.01318	0.980766	0.893315	0.705654	0.658192	0.587887	1.1482	0.998992	1.15792	0.994754	1.144	0.960486	0.845539	0.758025	0.691707	0.616743	1.25138		0.422648	1.5	0.194001		0.139647	1.5	0.413344
P21333	0.998992	0.949376	0.918638	0.794775	0.456039	0.287214	0.188653	0.137785	0.0869339	0.082512	0.998992	0.972753	0.955309	0.816495	0.455292	0.288584	0.185049	0.126005	0.0910477	0.0409969	0.998992	0.983662	0.970849	0.826465	0.467589	0.312085	0.211158	0.14826	0.104368	0.0900084	0.998992	0.978528	0.947692	0.812167	0.471357	0.30418	0.206357	0.145343	0.090445	0.0660996	49.9216	-0.0916174	0.0877194	0.996318	50.0455	-0.0983738	0.078054	0.995089	50.1865
P21359
P21399	0.998992	0.982255	0.959911	0.924453	0.874969	0.652027	0.292082	0.127067	0.0830101	0.0456982	0.998992	1.02269	0.963765	0.953604	0.862027	0.64951	0.301952	0.143107	0.0830543	0.00457766	0.998992	1.00655	0.978735	0.913857	0.861857	0.666351	0.331318	0.180275	0.0937966	0.0235762	0.998992	1.02285	0.999892	0.956817	0.888984	0.687726	0.346841	0.181515	0.101776	0.0641103	54.1031	-0.113173	0.0409805	0.995953	54.1878	-0.105307	0.0146133	0.997131	54.4326
P21796	0.998992	0.896846	0.950023	0.936026	0.946845	0.835968	0.807671	0.743915	0.65297	1.47215	0.998992	0.959843	0.980842	0.983734	0.994458	0.945057	0.855178	0.798962	0.748821	2.96023	0.998992	0.933766	0.965286	0.944849	0.983095	0.912471	0.812725	0.750059	0.703364	1.28566	0.998992	1.00864	1.0122	0.986481	0.993226	0.925931	0.806659	0.772288	0.679293	1.35649		0.428338	1.5	0.379871		0.128791	1.5	0.367356
P21817	0.998992	0.86421	0.944608	0.900575	0.865298	0.753489	0.482272	0.348441	0.12709		0.998992	0.977188	1.01915	0.933782	0.893163	0.752307	0.50864	0.367384	0.136501		0.998992	0.944385	0.968453	0.89431	0.826285	0.737091	0.521389	0.381929	0.15334												56.1262	-0.0683191	0	0.965332	56.4684	-0.0722298	0	0.994529	56.3948
P21912	0.998992	0.934984	0.969042	0.912532	0.817895	0.710999	0.550559	0.445602	0.203487	0.0122361	0.998992	1.00267	0.968441	0.933891	0.87166	0.787106	0.682261	0.580407	0.298354	0.010652	0.998992	0.984003	0.968729	0.929423	0.904755	0.797031	0.658251	0.561175	0.267735	0.018873	0.998992	0.946741	0.921053	0.878556	0.839868	0.719758	0.584205	0.490837	0.243056	0.0163859	56.6927	-0.0594066	0	0.979685	58.8466	-0.0633562	0	0.965375	58.6178
P21964	0.998992	0.978567	0.894046	0.839104	0.607697	0.424334	0.250431	0.147302	0.0524228		0.998992	1.04062	1.0039	0.863114	0.620704	0.476898	0.306387	0.154724	0.0780828		0.998992	1.05958	0.965048	0.871063	0.672792	0.463099	0.239623	0.130433	0.0708752		0.998992	0.971847	0.939338	0.811298	0.610983	0.428429	0.247557	0.141634	0.0829801	0.0398166	51.7409	-0.0712595	0	0.9977	52.415	-0.074405	0.0259812	0.991084	52.291
P22033	0.998992	0.919461	0.922493	0.828311	0.579332	0.452452	0.330187	0.233761	0.21231		0.998992	1.11696	0.972768	0.889782	0.684544	0.290304	0.263138	0.205863	0.0795252		0.998992	0.933668	0.991276	0.80462	0.579026	0.322392	0.174275	0.132688	0.032832	0.312721	0.998992	0.937392	1.0329	0.840452	0.683423	0.409277	0.336156	0.197958	0.101435	0.126332	51.8805	-0.0628364	0.163117	0.992419	51.3671	-0.113311	0.139956	0.977806	50.5631
P22059	0.998992	0.96705	0.970083	0.88749	0.702156	0.427546	0.276425	0.206744	0.10439		0.998992	1.01263	0.969707	0.894032	0.726667	0.442014	0.298764	0.224995	0.145471	0.0433159	0.998992	1.0177	0.971322	0.885861	0.744687	0.45464	0.281754	0.194773	0.108318		0.998992	0.97801	0.92418	0.858343	0.706837	0.40735	0.266725	0.19603	0.114103		52.3477	-0.0829528	0.095711	0.99746	52.769	-0.0774019	0.069909	0.994692	52.6785
P22061	0.998992	0.910957	0.916285	0.904643	0.872228	0.743383	0.353657	0.132876	0.0967796	0.0587008	0.998992	0.980995	0.986145	0.96947	0.930623	0.723113	0.349167	0.142068	0.0662787		0.998992	0.977931	1.00142	0.966882	0.943864	0.782608	0.350448	0.110378	0.0670481	0.000396467	0.998992	0.988819	0.969047	0.940031	0.924858	0.767547	0.350447	0.110444	0.0690953	0.0392329	54.7403	-0.113498	0.045815	0.980141	54.7486	-0.127248	0.0449472	0.999081	54.9721
P22087	0.998992	1.16038	1.07212	0.974995	0.746478	0.391534	0.238432	0.127394	0.0168646	0.0109834	0.998992	1.02439	0.984914	0.854501	0.72126	0.469359	0.248933	0.129796	0.101069	0.0154012	0.998992	1.00776	0.978652	0.831334	0.652315	0.45086	0.318931	0.2482	0.118825	0.0868419	0.998992	0.991157	0.978272	0.885271	0.880413	0.655308	0.350741	0.141875	0.0665655	0.0220634	52.3833	-0.111814	0.029682	0.978675	52.5526	-0.0831118	0.0154848	0.997006	52.5094
P22090																					0.998992	1.19894	0.923241	0.97075	0.999914	0.737792	0.540948	0.361786	0.264807	0.147292	0.998992	1.63686	1.21029	1.13504	1.07829	0.989014	0.839094	0.55006	0.333532										56.6299
P22102	0.998992	0.975803	0.893106	0.726841	0.469425	0.269213	0.185656	0.129874	0.0656948	0.040811	0.998992	0.997173	0.891549	0.717303	0.469807	0.271822	0.178761	0.12473	0.0504267	0.00112511	0.998992	0.962034	0.888461	0.741613	0.481357	0.296157	0.174884	0.120669	0.0499571	0.0170329	0.998992	0.954983	0.885669	0.709951	0.448642	0.265518	0.167295	0.113319	0.0537721	0.0107992	49.7484	-0.0810248	0.0462999	0.998774	49.7955	-0.0790595	0.0165184	0.997338	49.9985
P22234	0.998992	0.884559	0.922096	0.915415	0.941352	0.897537	0.841884	0.783925	0.695189	1.52314	0.998992	0.976768	1.01929	0.994708	1.01609	0.977164	0.949081	0.894182	0.858416	3.3173	0.998992	0.972515	1.01336	0.978471	1.02078	0.970388	0.892303	0.870901	0.792614	1.42236	0.998992	1.00954	1.01021	1.00804	1.00966	0.970002	0.888228	0.841731	0.747032	1.44969		0.439818	1.5	0.535793		0.153946	1.5	0.313743
P22307	0.998992	0.877624	0.909086	0.882616	0.865891	0.722121	0.441258	0.220343	0.10058	0.053141	0.998992	0.965308	0.981252	0.984136	0.955067	0.809806	0.485557	0.242068	0.121439	0.0183719	0.998992	1.00321	1.02592	0.968037	0.928872	0.782108	0.487352	0.247877	0.105568	0.0958423	0.998992	0.993721	0.966392	0.968684	0.921176	0.788883	0.473683	0.23402	0.100028	0.0492328	55.258	-0.079182	0	0.976209	56.0265	-0.106396	0.0295542	0.997222	55.8573
P22314	0.998992	0.895303	0.913548	0.705051	0.242289	0.172253	0.120013	0.0871444	0.0509943	0.0317336	0.998992	0.974966	0.974691	0.74193	0.242216	0.163686	0.113902	0.0859772	0.0477054	0.0124876	0.998992	0.979554	0.963601	0.734575	0.260617	0.17703	0.125734	0.0922718	0.0509042	0.0228991	0.998992	0.996923	0.969968	0.730291	0.246255	0.16378	0.116018	0.0843623	0.0438678	0.0300917	48.237	-0.136694	0.0691053	0.987065	48.3836	-0.17409	0.0725525	0.993785	48.4427
P22392	0.998992	0.865123	0.881488	0.881394	0.881123	0.932347	0.79935	0.737967	0.640869	0.746889	0.998992	1.01481	1.05849	1.02105	1.02062	0.95336	0.926306	0.853988	0.785771	1.60973	0.998992	1.05768	1.09623	1.05598	1.06063	0.989629	0.924097	0.872385	0.727064	0.726948	0.998992	0.986205	0.93023	0.935768	0.958214	0.907431	0.835368	0.784484	0.671795	0.696636		-0.00995203	0	0.695543		0.196944	1.5	0.764702
P22415											0.998992	0.743655	0.739819	0.510369	0.420511	0.291205	0.32098	0.208928	0.206846																										47.7145	-0.0505961	0.163047	0.971251
P22612																															0.998992	0.928928	0.893681	0.807309	0.658123	0.587901	0.231087	0.163039	0.083231
P22626	0.998992	0.837837	0.706263	0.51783	0.289171	0.184716	0.145886	0.125847	0.0282042	0.00920834	0.998992	0.956808	0.819975	0.559272	0.304713	0.182783	0.155341	0.1393	0.075882	0.00120791	0.998992	1.10017	0.975533	0.64033	0.343682	0.230475	0.190357	0.169666	0.026382	0.0030117	0.998992	1.13848	0.834663	0.559812	0.318812	0.213159	0.177269	0.155783	0.0283369	0.00692571	46.9725	-0.0678628	0.00872226	0.994105	47.7178	-0.0895675	0.0637179	0.993176	48.6671
P22681	0.998992	1.0459	1.01589	0.889172	0.685536	0.479461	0.242209	0.147877	0.044027		0.998992	0.891715	0.983987	0.921254	0.6614	0.416634	0.274967	0.130302	0.0257769		0.998992	1.07176	1.00039	0.942342	0.724363	0.513547	0.328444	0.162435	0.0946377	0.0691932											52.5389	-0.0858725	0.010432	0.99492	52.2658	-0.0837983	0	0.986778	53.2015
P22695	0.998992	1.21609	1.24807	1.17194	1.05873	0.785418	0.685949	0.461175	0.09118	0.0185985	0.998992	0.980216	0.981437	0.917124	0.801079	0.685521	0.520645	0.335511	0.0357103	0.00341211	0.998992	0.950373	0.910642	0.920475	0.811956	0.701591	0.534424	0.352626	0.0685958	0.037138	0.998992	0.881407	1.01316	0.952958	0.86007	0.729949	0.572715	0.375154	0.0752707	0.0248413	57.9554	-0.0986673	0	0.910707	55.5927	-0.0735336	0	0.983433	55.8701
P22830	0.998992	1.15404	1.14263	1.09702	0.999264	0.727275	0.493657	0.30037	0.128049		0.998992	0.980475	0.983675	0.940364	0.844552	0.686013	0.46957	0.310527	0.117387		0.998992	0.943833	0.893705	0.860902	0.811154	0.597973	0.369059	0.226343	0.126179	0.0468799	0.998992	0.978198	1.02564	0.993317	0.859824	0.666876	0.432854	0.266067	0.123078		55.8871	-0.10195	0.114103	0.94732	55.6156	-0.0707131	0	0.998621	54.1757
P23193	0.998992	0.994361	0.951686	0.900981	0.77629	0.529325	0.36818	0.269831	0.194684	0.29565	0.998992	1.02462	0.975653	0.919433	0.792016	0.570772	0.379923	0.262457	0.185962	0.247513	0.998992	1.02298	0.975406	0.919316	0.790999	0.548989	0.345183	0.255101	0.199837	0.267133	0.998992	1.04978	0.986787	0.914929	0.776322	0.543117	0.357245	0.248115	0.159378	0.162899	53.4259	-0.0788862	0.229	0.99148	53.8664	-0.0789911	0.197549	0.995943	53.4735
P23246	0.998992	1.35957	1.4266	1.08965	0.678945	0.468295	0.354703	0.230145	0.0351436	0.00664072	0.998992	0.942602	0.901979	0.764013	0.517055	0.34391	0.254535	0.177311	0.0481118	0.0140669	0.998992	0.833149	0.739977	0.744843	0.483187	0.35406	0.258786	0.177251	0.0247726	0.0122782	0.998992	0.779169	0.980821	0.771132	0.532978	0.395937	0.292037	0.19314	0.0235383	0.00882669	53.2762	-0.0967526	0.0476595	0.849048	50.7609	-0.0663274	0	0.99518	49.854
P23258	0.998992	0.986956	1.05718	0.876713	0.743289	0.463515	0.365411	0.259543	0.0872742	0.0680492	0.998992	0.984777	0.942557	0.868986	0.729754	0.541067	0.437616	0.327785	0.202218	0.176016	0.998992	0.976883	0.952954	0.801042	0.679173	0.505205	0.345754	0.25769	0.0940244	0.0471028	0.998992	1.03761	1.04789	0.965995	0.823914	0.562598	0.519334	0.31694	0.178478	0.160062	53.3604	-0.0716818	0.0434677	0.986968	54.3126	-0.054085	0.110718	0.998171	53.0477
P23284	0.998992	0.895953	0.802442	0.851931	0.75689	0.497944	0.354896	0.268526	0.10974	0.204477	0.998992	0.99976	0.993673	0.978374	0.892947	0.561272	0.308522	0.22164	0.0989017	0.101512	0.998992	1.04902	1.03275	1.0442	0.879692	0.614857	0.381004	0.266939	0.150011	0.277977	0.998992	0.970384	0.953716	1.00954	0.854584	0.585233	0.382736	0.260092	0.152048	0.229502	53.3323	-0.0521052	0.0498747	0.960868	53.8243	-0.10854	0.106957	0.996894	54.2108
P23368	0.998992	0.965868	0.976902	0.931986	0.754033	0.484485	0.297462	0.18962	0.0805424	0.0664766	0.998992	0.989698	0.957826	0.910034	0.731484	0.502498	0.303959	0.19146	0.0678985	0.0882607	0.998992	0.977138	0.962427	0.91245	0.747749	0.488528	0.279557	0.177289	0.0700314	0.0565153	0.998992	1.01212	0.982005	0.934531	0.76683	0.507992	0.297076	0.180727	0.0721113	0.0599259	53.0593	-0.0850921	0.0521659	0.998223	53.0624	-0.0793415	0.0456736	0.998591	52.9671
P23378																					0.998992	1.01104	0.720474	0.852725	0.697949	0.608703	0.573595	0.493149	0.298055	0.0827337	0.998992	1.13012	0.960406	0.962629	0.81564	0.800186	0.559836	0.434381	0.347221	0.445762									56.1399
P23381	0.998992	0.976976	0.95339	0.905463	0.819463	0.706389	0.490814	0.363174	0.266468	0.366438	0.998992	1.01694	1.01525	0.979101	0.94883	0.766008	0.571872	0.406251	0.326087	0.658071	0.998992	1.04685	1.01548	0.963785	0.950864	0.770476	0.584717	0.450923	0.326412	0.486275	0.998992	1.06127	0.987056	0.964134	0.907076	0.730942	0.540987	0.416212	0.314267	0.351608	55.9219	-0.0603619	0.279635	0.981816	57.4823	-0.0943971	0.466385	0.898321	57.4013
P23396	0.998992	1.28757	1.2388	1.16981	1.10922	0.964428	0.705741	0.366235	0.0208857	0.0155265	0.998992	0.990524	0.996821	0.904458	0.848505	0.73378	0.567566	0.289998	0.0180533	0.00606461	0.998992	0.966096	0.901562	0.90795	0.826475	0.75536	0.574813	0.315982	0.0152853	0.012049	0.998992	0.835947	0.920181	0.871302	0.810151	0.742872	0.566046	0.300896	0.0139516	0.000965256	57.765	-0.143727	0	0.913411	56.0141	-0.0858478	0	0.983965	56.1534
P23434	0.998992	1.00687	1.06058	1.05947	1.07057	0.657918	0.721585	0.59176	0.465042	0.806903	0.998992	0.941375	0.925816	0.963517	0.903799	0.819047	0.65757	0.51638	0.419982	1.20897	0.998992	0.934997	1.01438	0.976831	0.972312	0.848941	0.706271	0.579313	0.470076	0.720316	0.998992	1.18253	1.20408	1.17049	1.11472	1.00664	0.841657	0.671856	0.55631	0.932557		-0.422826	0.646316	0.824615		-0.0532077	0.705385	0.24525
P23497	0.998992	1.02316	0.875723	0.733352	0.636631	0.466216	0.457262	0.367241	0.205902	0.568476	0.998992	1.03877	0.939699	0.876269	0.745566	0.578765	0.474327	0.37217	0.282839	0.129719	0.998992	1.30429	1.10939	1.17816	0.908696	0.745222	0.640456	0.423518	0.326747		0.998992	1.02995	0.97687	0.946547	0.709565	0.634069	0.498405	0.374015	0.231791	0.0966325	52.3952	-0.0574791	0.379234	0.887131	55.4067	-0.048081	0.0503103	0.990248	57.5192
P23511											0.998992	1.09178	0.888864	0.931481	0.746902	0.529245	0.466267	0.450256	0.37273	0.438606	0.998992	1.17167	1.07971	1.09176	0.891906	0.694147	0.617311	0.382995	0.329638		0.998992	1.14115	1.00984	0.950941	0.68915	0.562311	0.361058	0.357428	0.227856	0.242845					54.3239	-0.0705658	0.410784	0.966898	56.8857
P23526	0.998992	0.95992	0.962541	0.965264	0.925505	0.728081	0.738552	0.627483	0.411032	0.180677	0.998992	0.981991	0.9932	0.993322	0.951079	0.846362	0.770064	0.681188	0.460302	0.202527	0.998992	0.962928	0.981745	0.977119	0.943078	0.850191	0.74496	0.649794	0.44557	0.212214	0.998992	1.00304	0.972118	0.971909	0.931688	0.825825	0.733951	0.64834	0.414708	0.196647	60.4331	-0.047744	0	0.968113	61.5788	-0.0548033	0	0.986774	61.2785
P23528	0.998992	0.838681	0.896803	0.875261	0.808393	0.611212	0.293904	0.165778	0.121608	0.205676	0.998992	0.968597	1.00251	0.976236	0.927464	0.713123	0.333262	0.204473	0.15389	0.22672	0.998992	0.960602	1.00415	0.937176	0.877206	0.684766	0.310871	0.179006	0.121256	0.179733	0.998992	0.948479	0.982579	0.942877	0.870853	0.671399	0.302693	0.182086	0.131606	0.184919	53.6028	-0.087221	0.121617	0.952799	54.4699	-0.139998	0.183002	0.995856	54.2616
P23588	0.998992	1.02377	0.927122	0.987353	0.900643	0.793083	0.753329	0.65861	0.5898	1.35823	0.998992	0.985812	0.924435	0.987413	0.877826	0.808184	0.726369	0.682733	0.618355	2.29101	0.998992	1.09188	1.01329	1.08696	0.928343	0.804343	0.769019	0.664905	0.594755	1.15529	0.998992	1.08238	1.00674	1.12052	0.971704	0.877264	0.813981	0.715708	0.63407	1.38548		-0.212047	0.830611	0.119551		0.115991	1.5	0.428625
P23634	0.998992	0.885953	0.893866	0.866403	0.864095	0.732325	0.446813	0.251428	0.126734	0.229629											0.998992	0.990912	1.00677	0.92713	0.867593	0.660605	0.499672	0.325532	0.213775	0.240377	0.998992	0.975072	1.02858	0.895364	0.879996	0.703859	0.503065	0.322772	0.238768	0.247896	55.2722	-0.0783063	0.131764	0.953787					55.589
P23743	0.998992	1.11332	1.04508	0.977305	0.718361	0.50488	0.394008	0.267257	0.165323	0.0454371	0.998992	1.15382	0.898456	0.812954	0.647733	0.575504	0.39799	0.291732	0.249296	0.526782	0.998992	1.13879	1.0314	0.836238	0.719532	0.557219	0.303396	0.311131	0.176492		0.998992	1.00614	0.933336	0.872179	0.623605	0.429847	0.312784	0.223712	0.157064	0.0210769	53.7862	-0.073371	0.0727845	0.974836	53.0209	-0.0630922	0.352131	0.8968	53.2914
P23786	0.998992	1.15834	1.0315	0.915466	0.757673	0.523073	0.557992	0.352648	0.27282	0.429906	0.998992	0.973827	0.863146	0.730057	1.54798	0.360168	0.165669	0.123234	0.125133	0.979787	0.998992	1.04108	0.96006	0.821902	0.646638	0.52187	0.395774	0.315562	0.229198	0.106849	0.998992	1.10865	0.931717	0.951253	1.06478	0.439385	0.349822	0.240087	0.18448	0.155288	54.4059	-0.0684436	0.358008	0.933917	52.4155	-0.78085	0.348308	0.549058	53.5658
P23919	0.998992	1.00475	0.988452	1.01833	0.848549	0.627744	0.496328	0.269424	0.0842882		0.998992	0.944497	1.01395	0.926874	0.851905	0.684761	0.462319	0.291386	0.0287675		0.998992	0.998386	1.0065	0.933557	0.816254	0.633757	0.429631	0.264795	0.0896832		0.998992	0.947191	0.966884	0.922388	0.821138	0.637694	0.422261	0.245262	0.0668018		55.3605	-0.0775164	0	0.989888	55.3552	-0.0803553	0	0.987634	54.9
P23921	0.998992	0.964963	0.976702	0.919989	0.785628	0.560675	0.352963	0.179577	0.0771457	0.0607708	0.998992	1.0022	0.962512	0.93646	0.80322	0.579031	0.360789	0.195932	0.0768799	0.0679276	0.998992	0.985378	0.969388	0.928702	0.807841	0.601046	0.36686	0.199919	0.0831393	0.0558083	0.998992	1.01019	0.975666	0.936512	0.816877	0.603572	0.36746	0.196026	0.0796407	0.0107653	53.8002	-0.0797147	0.0166255	0.998937	54.0198	-0.0812809	0.0250954	0.999286	54.1979
P24001	0.998992	1.0291	1.02936	0.93243	0.846484	0.688039	0.604431	0.499383	0.389675	1.04227	0.998992	0.977984	0.985977	0.896189	0.808021	0.773166	0.610094	0.561317	0.437189	2.06136	0.998992	0.998629	0.942776	0.894022	0.83165	0.764539	0.63608	0.546853	0.472052	0.970765	0.998992	0.932012	0.960626	0.917025	0.806246	0.571447	0.504218	0.405876	0.290661	0.574432		-0.0670769	0.634152	0.530037		0.127605	1.5	0.329312
P24311	0.998992	0.962494	0.913333	0.770505	0.632393	0.543291	0.456891	0.325822	0.174556	0.150824	0.998992	1.05841	1.01219	0.866291	0.765494	0.59317	0.49511	0.438242	0.268683	0.798107	0.998992	1.07947	1.03976	1.00822	0.855616	0.743647	0.588066	0.466981	0.362604	0.428128	0.998992	1.02204	0.964113	0.950253	0.785016	0.734573	0.584296	0.427682	0.333208	0.321193	53.9108	-0.0441619	0	0.992817	60.9676	-0.0676462	0.496125	0.761924	57.7914
P24386	0.998992	0.647999	0.450482	0.726032	0.43014	1.075	0.484552	0.311868	0.236017	0.267068											0.998992	0.92491	0.866827	0.984278	0.789762	0.634235	0.406016	0.430022	0.257756	0.580935											54.0711	-0.0224133	0	0.394764					54.7635
P24534	0.998992	0.926254	0.917609	0.835368	0.353565	0.121952	0.0808471	0.0546579	0.0354193	0.348216	0.998992	0.952598	0.9541	0.851757	0.34789	0.122893	0.0757385	0.0509531	0.0249305	0.314467	0.998992	0.97202	0.973687	0.858422	0.382087	0.178533	0.116221	0.0746251	0.0311942	0.172591	0.998992	0.967157	0.984376	0.885406	0.346174	0.11969	0.0649827	0.0471851	0.0252827	0.247369	49.0047	-0.182987	0.122586	0.948258	49.0605	-0.195042	0.112276	0.96338	49.3227
P24539	0.998992	0.964677	1.02109	0.96862	0.936925	0.766582	0.758345	0.640542	0.280177	0.0214287	0.998992	0.979179	1.02596	0.943697	0.900392	0.843976	0.739461	0.62368	0.334197	0.0247233	0.998992	0.959143	0.991253	0.943782	0.925243	0.864534	0.717657	0.623032	0.309968	0.0165165	0.998992	0.979596	0.992075	0.940597	0.914254	0.856886	0.701328	0.618709	0.29137	0.0220241	59.5826	-0.0730451	0	0.960313	59.7772	-0.071049	0	0.969428	59.636
P24666	0.998992	0.94348	0.935204	0.860746	0.665752	0.512494	0.310433	0.200144	0.138613	0.256485	0.998992	0.966434	0.995518	0.924904	0.759334	0.55239	0.386842	0.259702	0.222967	0.451187	0.998992	0.970605	0.967801	0.892957	0.711294	0.5175	0.341097	0.237152	0.169998	0.276841	0.998992	1.02814	1.00391	0.908611	0.693192	0.518061	0.338304	0.231162	0.177686	0.264779	52.5197	-0.0717911	0.162169	0.984712	53.3713	-0.0861278	0.307244	0.959333	52.9378
P24752	0.998992	1.01491	1.01649	0.975974	0.906605	0.578908	0.534695	0.300193	0.0797827	0.0130499	0.998992	0.992792	0.929986	0.917988	0.832536	0.696892	0.49352	0.291028	0.0572407	0.0121377	0.998992	0.960629	0.952175	0.901227	0.8778	0.725433	0.508822	0.299802	0.0772087	0.0293233	0.998992	1.02852	1.00828	0.975009	0.918066	0.771803	0.560932	0.327572	0.0765603	0.00823439	55.5141	-0.0769355	0	0.982763	55.4855	-0.0768209	0	0.990479	55.8645
P24928	0.998992	1.05604	1.08675	0.869635	0.731654	0.517901	0.392837	0.293774	0.127797	0.453924											0.998992	0.940006	0.894606	0.782359	0.600015	0.411365	0.32269	0.219663	0.117298	0.191524	0.998992	0.937177	0.972622	0.841021	0.678379	0.501147	0.34715	0.24086	0.115754	0.398972	53.0528	-0.082067	0.287803	0.930989					51.5893
P24941	0.998992	1.03146	0.966729	0.92952	0.802939	0.646345	0.396089	0.255476	0.165046	0.00536284	0.998992	0.992811	0.94697	0.922226	0.84401	0.60139	0.396616	0.247903	0.152127	0.0133563	0.998992	1.01509	0.967179	0.906575	0.766724	0.571483	0.3849	0.291132	0.156383	0.0130382	0.998992	0.962694	0.908642	0.889211	0.761264	0.557805	0.404938	0.271984	0.150344	0.0148116	54.8043	-0.0711131	0	0.994516	54.6647	-0.0722275	0	0.995581	54.358
P25098	0.998992	1.01161	0.942051	0.862968	0.660533	0.432967	0.235612	0.185482	0.113734	0.0634686	0.998992	1.00124	0.969557	0.86147	0.710497	0.414453	0.287089	0.216971	0.0909052	0.0527027	0.998992	1.01224	0.967771	0.8901	0.745524	0.493772	0.286524	0.214284	0.111044	0.0152707	0.998992	1.0158	0.925707	0.82893	0.613448	0.347565	0.222376	0.167349	0.137873	0.0233024	52.0503	-0.0794589	0.0638428	0.998359	52.4615	-0.0763755	0.0486261	0.995724	53.1354
P25205	0.998992	1.00458	1.00147	0.943487	0.795961	0.485417	0.249412	0.150402	0.0652679	0.013044	0.998992	0.975519	0.969113	0.907662	0.762023	0.463829	0.219492	0.135412	0.0633839	0.00235177	0.998992	0.970092	0.953366	0.910526	0.751798	0.474575	0.227972	0.142195	0.0654031	0.0177548	0.998992	0.941422	0.953908	0.906085	0.76598	0.47917	0.229525	0.136836	0.062381	0.0211587	53.0319	-0.100104	0.0280007	0.998596	52.6778	-0.0949212	0.0112738	0.998263	52.7129
P25325	0.998992	1.05614	0.957628	0.951693	0.70153	0.397478	0.296422	0.205491	0.179216	0.0170571	0.998992	1.04827	1.00669	0.921222	0.65592	0.384074	0.278844	0.208649	0.143549	0.0274365	0.998992	1.02473	0.957368	0.942757	0.677549	0.375283	0.246355	0.144377	0.129441	0.0112677	0.998992	1.06073	0.991991	0.912736	0.649772	0.357923	0.222043	0.160719	0.0769736	0.0336985	52.3818	-0.088656	0.0981675	0.983644	52.0266	-0.0891718	0.094634	0.988079	51.9615
P25398	0.998992	1.12278	1.05878	1.0653	0.986119	0.797271	0.682533	0.467118	0.210216	0.40397	0.998992	0.98932	0.980428	0.963392	0.887939	0.790543	0.627878	0.443183	0.180117	0.196025	0.998992	1.00392	0.946914	0.954482	0.850332	0.755721	0.620882	0.450782	0.187094	0.336518	0.998992	0.916526	0.964205	0.921135	0.851412	0.772389	0.62375	0.435222	0.183405	0.284532	57.9954	-0.0797514	0.298548	0.941346	57.6984	-0.0653892	0.0765852	0.992126	57.5409
P25440	0.998992	0.931856	0.879889	0.730349	0.382843	0.345515	0.192775	0.110927	0.0520116		0.998992	1.09267	1.01288	0.925318	0.743848	0.506507	0.440223	0.2341	0.287602		0.998992	0.984523	0.907851	0.765562	0.552934	0.379807	0.223955	0.173506	0.0837951												49.6007	-0.0735763	0.032902	0.987369	53.399	-0.0786969	0.253334	0.977249	50.9289
P25490	0.998992	1.11988	1.08925	0.933704	0.652488	0.52084	0.510615	0.355542	0.134592	0.023468	0.998992	0.947803	0.798767	0.676279	0.524686	0.406766	0.284145	0.217274	0.0302427		0.998992	0.971257	0.812582	0.783129	0.565274	0.473983	0.364791	0.287022	0.0973897	0.119182	0.998992	0.829407	0.860882	0.726405	0.585256	0.45889	0.397012	0.277739	0.0733934	0.121164	54.6787	-0.0594952	0	0.94686	50.585	-0.0537656	0	0.987906	52.2595
P25685	0.998992	0.975579	0.870874	0.71606	0.43488	0.221867	0.161277	0.115411	0.0542908	0.0138915	0.998992	0.954039	0.89953	0.756887	0.485706	0.28606	0.189684	0.141242	0.0576831	0.0369318	0.998992	0.97383	0.893648	0.755183	0.469283	0.266227	0.189831	0.13325	0.0870711	0.0244858	0.998992	0.974496	0.909728	0.764779	0.484661	0.259188	0.173554	0.125967	0.0507734		49.3216	-0.085491	0.0329733	0.997356	50.0458	-0.0792164	0.037801	0.997829	49.8506
P25705	0.998992	0.962692	0.995233	0.981047	0.992529	0.848084	0.863539	0.746441	0.359656	0.0217766	0.998992	0.980694	0.971659	0.98977	0.985143	0.939348	0.861292	0.753722	0.377116	0.0124952	0.998992	0.970214	0.989341	0.970049	0.989024	0.937568	0.834671	0.744465	0.384478	0.0163624	0.998992	1.01533	1.01806	1.00957	1.02037	0.967629	0.868899	0.76375	0.382821	0.0186635	61.1574	-0.100545	0	0.969738	61.3299	-0.10672	0	0.983062	61.2487
P25786	0.998992	0.938774	0.959671	0.933576	0.919625	0.77449	0.734983	0.671739	0.587699	1.32965	0.998992	1.0012	0.978269	0.965997	0.929543	0.844252	0.735265	0.696123	0.630152	2.58179	0.998992	0.986607	0.988743	0.96169	0.93486	0.844977	0.713819	0.681388	0.649512	1.20174	0.998992	0.990658	0.99863	0.95268	0.948045	0.866956	0.733777	0.704068	0.635305	1.28267		-0.0279476	0.824629	0.0945744		0.125505	1.5	0.409474
P25787	0.998992	0.929622	0.973728	0.948423	0.910638	0.796145	0.645651	0.570789	0.46654	1.11824	0.998992	0.988918	1.00104	0.943202	0.918843	0.83645	0.730677	0.655124	0.563245	2.45467	0.998992	0.992302	1.05495	1.0018	0.942313	0.827392	0.704002	0.654493	0.515464	1.01888	0.998992	0.963172	0.97641	0.948021	0.917823	0.820845	0.661114	0.605914	0.505755	1.0565		-0.0561323	0.703751	0.346553		0.137702	1.5	0.420627
P25788	0.998992	0.929155	0.960651	0.940962	0.926767	0.824279	0.755308	0.680117	0.625718	1.3404	0.998992	0.999303	0.996405	0.982657	0.95211	0.889844	0.817785	0.746176	0.690018	2.75939	0.998992	0.978862	0.973037	0.981488	0.958311	0.901868	0.796225	0.729299	0.687614	1.21047	0.998992	1.00667	0.987638	0.966518	0.962625	0.916416	0.790107	0.721119	0.644129	1.25671		-0.0215286	0.849638	0.0635172		0.11515	1.5	0.385642
P25789	0.998992	0.933936	0.950373	0.910974	0.871678	0.805227	0.695146	0.62419	0.541603	1.19112	0.998992	0.999641	0.997391	0.973738	0.93599	0.874698	0.81033	0.726298	0.666482	2.23149	0.998992	0.978771	0.982113	0.95055	0.916673	0.852721	0.741066	0.691721	0.627765	1.13602	0.998992	0.932981	0.920443	0.916194	0.859557	0.784818	0.65966	0.593749	0.516099	0.978781		-0.0276557	0.76973	0.202824		0.127739	1.5	0.485828
P26012	0.998992	0.913137	0.924331	0.909151	0.72949	0.892968	0.655353	0.45852	0.0616491																																57.6169	-0.0772251	0	0.884151
P26038	0.998992	0.909841	0.925529	0.933346	0.803377	0.252402	0.0960045	0.0426655	0.0210813	0.00403434	0.998992	0.975854	0.989722	0.995883	0.856584	0.282112	0.103165	0.0465428	0.028629	0.00101594	0.998992	0.974632	0.998871	0.983198	0.869322	0.30317	0.111431	0.0527567	0.0231533	0.00138157	0.998992	1.02228	0.997298	0.998365	0.863971	0.290574	0.102948	0.0468293	0.0241759	0.00187946	51.6318	-0.189978	0.0264537	0.989873	51.9211	-0.213414	0.0338432	0.998199	52.0411
P26196	0.998992	1.0403	1.02976	0.951972	0.735016	0.389626	0.268395	0.21696	0.156233	0.232807	0.998992	0.962617	0.93698	0.84776	0.662023	0.34602	0.164083	0.111321	0.0797062	0.0191446	0.998992	0.955381	0.921835	0.876725	0.68252	0.390289	0.220884	0.166702	0.110205	0.107713	0.998992	0.939114	0.970586	0.884762	0.698904	0.389145	0.230268	0.180454	0.123125	0.163395	51.9533	-0.123915	0.201762	0.995062	51.3987	-0.0939157	0.0297749	0.996932	51.8015
P26358	0.998992	1.19703	0.968941	0.97389	0.74451	0.505121	0.330827	0.207531	0.140527	0.0407694	0.998992	1.14138	0.934775	0.939507	0.787377	0.524928	0.377433	0.255834	0.199758	0.301486	0.998992	1.02483	0.971397	0.906765	0.720521	0.546322	0.314277	0.213489	0.128576	0.0222534	0.998992	1.05462	0.982112	0.926744	0.690285	0.468581	0.295208	0.193398	0.102857	0.0202301	53.3626	-0.0837652	0.0683985	0.969422	53.4018	-0.0874525	0.239336	0.972546	53.4756
P26368	0.998992	1.15713	0.994411	0.901213	0.594009	0.275043	0.147007	0.101636	0.0365234	0.00308615	0.998992	0.943493	0.90906	0.780505	0.502929	0.22653	0.137025	0.0977774	0.0391527	0.00298781	0.998992	0.989771	0.84348	0.80351	0.516261	0.223534	0.119313	0.0846925	0.0263467	0.000698289	0.998992	0.884766	0.893269	0.810147	0.538874	0.236173	0.132481	0.0892582	0.0290946	0.0056186	50.9061	-0.119909	0.0389386	0.984311	49.9402	-0.0933223	0.0165259	0.996789	49.9892
P26373	0.998992	1.54097	1.31359	1.50434	1.23373	0.787725	0.520934	0.371947	0.0395662	0.00474281	0.998992	1.00118	1.04934	1.01439	0.786122	0.494985	0.367445	0.243262	0.0377304		0.998992	0.961541	0.801474	0.961242	0.648179	0.485483	0.375368	0.264122	0.0499055	0.00280173	0.998992	0.735682	0.880201	0.938526	0.733824	0.532761	0.423119	0.279091	0.0529426	0.00343368	56.7984	-0.116641	0.000780578	0.753032	53.7533	-0.0853674	0.03843	0.980128	53.0942
P26440	0.998992	1.07569	0.925476	0.908797	0.841949	0.638673	0.433573	0.238446	0.248936	0.0699661	0.998992	1.00817	0.939542	0.831514	0.557407	0.409253	0.242079	0.164573	0.0523423	0.0588037	0.998992	1.01354	0.953747	0.875855	0.59485	0.433933	0.283231	0.164452	0.0688842	0.0124857	0.998992	1.06162	0.996421	1.00215	0.80431	0.572462	0.386455	0.302645	0.18284	0.326825	54.9974	-0.068007	0.0652765	0.982344	51.4217	-0.0747591	0.0316399	0.995987	52.077
P26583	0.998992	1.10295	1.189	1.1964	0.940937	0.582777	0.649927	0.587032	0.55304	1.17132	0.998992	0.920679	0.851473	0.895112	0.794837	0.727576	0.555824	0.529864	0.553442	1.53945	0.998992	0.971149	0.986661	1.0187	0.770752	0.763648	0.600794	0.531315	0.493119	0.936467	0.998992	0.854216	1.02771	0.968415	0.855494	0.755356	0.588072	0.534061	0.481248	1.09419		-0.362019	0.708818	0.473912		-0.0257856	0.79137	0.0573439
P26599	0.998992	0.875669	0.857728	0.63374	0.265037	0.217163	0.123865	0.0948077	0.0304113	0.0234365	0.998992	0.961705	0.895418	0.627053	0.298754	0.184949	0.151731	0.1079	0.0234159	0.0227716	0.998992	0.967099	0.936465	0.690453	0.328425	0.195769	0.123582	0.0981757	0.0145692	0.00708821	0.998992	0.98682	0.932945	0.644738	0.320475	0.201933	0.128425	0.0950668	0.018149	0.00759001	48.0372	-0.0897683	0.0357903	0.987235	48.1953	-0.103525	0.0559675	0.993934	48.6925
P26639	0.998992	0.961858	0.956188	0.903922	0.761332	0.496607	0.256962	0.135396	0.059376	0.0272938	0.998992	0.976167	0.98154	0.895365	0.770554	0.529641	0.272508	0.150744	0.0839175	0.0548525	0.998992	0.976942	0.997196	0.927289	0.78584	0.553532	0.267514	0.147729	0.0674578	0.0235818	0.998992	0.978045	0.952695	0.879051	0.757712	0.521154	0.262474	0.140731	0.0691351	0.024001	52.9357	-0.088281	0.00784173	0.998657	53.164	-0.087314	0.0333682	0.998861	53.3884
P26640	0.998992	0.99765	0.918026	0.831002	0.505015	0.284444	0.226699	0.150136	0.0767314	0.0642275	0.998992	0.990018	0.913969	0.812467	0.493576	0.308425	0.205059	0.137742	0.0959887	0.0395297	0.998992	0.992727	0.910112	0.809234	0.521938	0.322595	0.220202	0.15977	0.0918728	0.0112947	0.998992	1.0382	0.963548	0.83523	0.50238	0.292931	0.211904	0.145954	0.0921462	0.0162458	50.3884	-0.0906642	0.0811351	0.994783	50.3633	-0.0856424	0.0648775	0.996281	50.6866
P26641	0.998992	0.92566	0.927587	0.820836	0.326919	0.109896	0.0751474	0.0592632	0.0299286	0.00166943	0.998992	0.969854	0.981362	0.856906	0.341657	0.126922	0.0843998	0.0601818	0.0382086	0.00200527	0.998992	0.971586	0.995833	0.852559	0.351361	0.135833	0.0881015	0.0684456	0.0280833	0.00549732	0.998992	0.966695	0.949015	0.830694	0.33114	0.118607	0.0769106	0.0570936	0.0234617	0.00303943	48.9702	-0.165074	0.0368714	0.993573	49.1604	-0.183048	0.0474011	0.997164	49.2045
P26885	0.998992	0.9274	0.871956	0.907758	0.820553	0.666112	0.456092	0.36677	0.330027	0.697286	0.998992	1.13839	1.03333	0.9751	0.860226	0.651531	0.486078	0.21651	0.202084	0.230878	0.998992	1.03667	1.03405	0.94082	0.935512	0.687227	0.460253	0.339711	0.252517	0.395029	0.998992	0.931094	0.948832	0.935153	0.90272	0.705203	0.503876	0.427415	0.407772	0.75183	56.4933	-0.0679033	0.45397	0.789707	54.9741	-0.0863315	0.18449	0.974938	55.1489
P27144	0.998992	1.16477	0.966883	0.927958	0.739056	0.505293	0.318833	0.223244	0.129252		0.998992	1.24427	0.982538	0.938598	0.747313	0.442707	0.284657	0.182541	0.0614225		0.998992	1.13965	0.971683	0.907358	0.738485	0.470843	0.281173	0.187082	0.116045	0.132762	0.998992	1.15609	0.949374	0.884633	0.741025	0.445957	0.268152	0.14257	0.0694047		53.1248	-0.0833132	0.115133	0.974342	52.7079	-0.0950929	0.0743812	0.953994	52.6867
P27348	0.998992	0.903535	0.952046	0.913598	0.792864	0.377163	0.173019	0.108486	0.0547037	0.0322502	0.998992	0.954015	1.00149	0.958191	0.807081	0.433574	0.192425	0.123623	0.0592512	0.0915088	0.998992	0.942364	0.98808	0.919503	0.789943	0.432055	0.187706	0.114082	0.049774	0.0174336	0.998992	0.973385	0.986509	0.945068	0.809367	0.437077	0.191705	0.125358	0.0589237	0.0224221	52.1787	-0.123734	0.0468276	0.990393	52.5096	-0.129399	0.0783074	0.997948	52.4983
P27361	0.998992	1.04713	0.953787	0.809646	0.614651	0.437621	0.280101	0.189242	0.29526												0.998992	0.948464	0.894174	0.8097	0.626844	0.408808	0.278434	0.194501	0.210094		0.998992	0.954078	0.786327	0.677377	0.373587	0.228673	0.174988	0.123118	0.26103		51.4566	-0.0802012	0.222976	0.985597					51.5692
P27449
P27635	0.998992	1.53062	1.40477	1.41283	1.26764	0.784035	0.544469	0.310743	0.179559	0.00940932	0.998992	0.97773	0.986771	0.906543	0.743695	0.534787	0.354692	0.213563	0.146109	0.0358809	0.998992	0.951538	0.820271	0.922164	0.721236	0.561439	0.37885	0.225987	0.108624	0.015349	0.998992	0.740798	0.886016	0.924381	0.781987	0.58524	0.381435	0.207441	0.1247	0.00660057	56.5966	-0.120755	0.0797021	0.744506	53.6749	-0.0704374	0.0203806	0.997652	53.6917
P27694	0.998992	0.939496	0.979721	0.769976	0.495734	0.307082	0.233304	0.162048	0.084283	0.0852558	0.998992	0.959393	0.95974	0.753904	0.441751	0.288993	0.198192	0.127542	0.0606755	0.023509	0.998992	0.927516	0.947071	0.734558	0.43932	0.299472	0.202173	0.13038	0.0648009	0.0159121	0.998992	0.923937	0.945898	0.721469	0.436428	0.301805	0.206294	0.129022	0.0540136	0.0205141	50.2826	-0.0855274	0.0932413	0.993443	49.8942	-0.0868926	0.0510639	0.993778	49.8811
P27695	0.998992	1.04643	1.06966	0.973815	0.616839	0.269495	0.218651	0.143138	0.0848125	0.023425	0.998992	0.980007	0.982062	0.88784	0.594934	0.303137	0.207386	0.149758	0.089417	0.0312023	0.998992	0.957403	0.969993	0.885483	0.574138	0.297023	0.199519	0.135907	0.0506561	0.0185413	0.998992	0.98086	1.05402	0.937011	0.621774	0.3433	0.227843	0.155405	0.0760568	0.030482	51.0319	-0.139207	0.0982969	0.986265	51.0504	-0.102771	0.0754465	0.995656	50.9623
P27701	0.998992	1.00963	1.02559	0.952545	0.895393	0.171413	0.718717	0.654757	0.553607	1.15663	0.998992	0.962708	0.950048	0.891716	0.821567	0.748127	0.713576	0.612562	0.541102	2.40836	0.998992	0.916215	1.01719	0.929339	0.911298	0.823229	0.755745	0.673195	0.57729	0.971109	0.998992	1.38271	1.42415	1.33489	1.2637	1.13564	1.0604	1.01188	0.870784	1.59387		-0.43477	0.651026	0.351819		0.111044	1.5	0.372952
P27707	0.998992	0.938683	0.999263	0.922187	0.887293	0.543877	0.392419	0.222397	0.0363818	0.0476914	0.998992	0.975433	0.984706	0.970015	0.915714	0.697125	0.428286	0.25778	0.0474086	0.0379213	0.998992	0.93873	0.959406	0.909981	0.875022	0.666953	0.39651	0.223141	0.0548319	0.0682049	0.998992	0.976517	1.00934	0.95426	0.893377	0.693784	0.403953	0.239646	0.0457423	0.0149721	54.3146	-0.083682	0	0.989119	55.3424	-0.0915112	0	0.997462	54.8346
P27708	0.998992	1.21548	1.1229	1.04565	0.811936	0.503922	0.402006	0.314541	0.217513	0.0443794	0.998992	1.05788	0.951584	0.843735	0.618207	0.387255	0.283689	0.197751	0.131069	0.0366125	0.998992	0.939434	0.903794	0.832708	0.630567	0.457619	0.341243	0.242783	0.196227	0.113826	0.998992	0.916391	0.923522	0.85712	0.631919	0.414962	0.304063	0.205859	0.132098	0.099958	54.1059	-0.0837617	0.134713	0.935837	51.8001	-0.0752102	0.0656666	0.991792	52.4862
P27797	0.998992	0.835014	0.860266	0.818178	0.711957	0.51931	0.310911	0.230709	0.172515	0.435425	0.998992	0.951595	0.99565	0.934029	0.807791	0.568618	0.365714	0.269792	0.208638	0.946722	0.998992	0.961083	0.972705	0.905718	0.793626	0.565801	0.368814	0.278611	0.213701	0.446261	0.998992	0.921619	0.901494	0.868712	0.764341	0.557587	0.336693	0.260266	0.216885	0.458259	52.6336	-0.0585073	0.239523	0.891922	53.8826	-0.108724	0.451354	0.617298	53.5599
P27816	0.998992	0.96295	0.930594	0.898003	0.814573	0.732792	0.567636	0.489	0.388845	0.803043	0.998992	0.999328	0.97801	0.950006	0.890646	0.776362	0.641995	0.575714	0.426259	1.49969	0.998992	0.994953	0.993678	0.975788	0.851094	0.728988	0.595121	0.518715	0.41855	0.728197	0.998992	0.97183	0.970887	0.940393	0.834054	0.700114	0.546916	0.470195	0.356447	0.698979		-0.0462389	0.554283	0.732994		-0.0505899	0.78336	0.108605
P27824	0.998992	0.875392	0.891991	0.856643	0.787361	0.715647	0.506984	0.416789	0.330349	0.696279	0.998992	0.97451	1.02632	0.957394	0.898034	0.738956	0.584043	0.484945	0.424642	1.58422	0.998992	0.993892	1.0306	0.958163	0.883672	0.754824	0.572037	0.496532	0.409191	0.663767	0.998992	0.928254	0.90466	0.887137	0.823539	0.69567	0.508178	0.444114	0.389423	0.651286	60.8472	-0.0398226	0.459339	0.754071		-0.295488	0.763361	0.112247
P27986																					0.998992	1.08911	1.06493	0.916872	0.687372	0.534927	0.518626	0.26919	0.190029	0.268867																			54.0345
P28062	0.998992	1.00317	0.975309	0.926531	0.898436	0.782514	0.727761	0.66543	0.574044	1.22996	0.998992	1.05861	1.03341	1.00049	0.926056	0.846346	0.762324	0.691129	0.629236	2.34945	0.998992	1.04535	1.00813	0.986678	0.936378	0.86742	0.779613	0.738457	0.639413	1.13808	0.998992	1.02675	0.992061	0.949456	0.904415	0.835414	0.722418	0.673362	0.581278	1.09515		-0.0323546	0.797443	0.215636		0.122303	1.5	0.439402
P28065	0.998992	1.1006	0.951533	0.948463	0.876401	0.820574	0.611745	0.465979	0.338474	0.672221	0.998992	1.12949	0.97189	0.988451	0.94995	0.85493	0.663667	0.527235	0.402297	1.37541	0.998992	1.18463	0.973064	0.988927	0.929801	0.768251	0.639069	0.480479	0.3436	0.536965	0.998992	1.14645	0.978362	0.985916	0.932554	0.824376	0.642218	0.501049	0.338433	0.661854	61.2909	-0.066307	0.484606	0.853916		-0.30439	0.742153	0.211021	58.8126
P28066	0.998992	0.94421	0.889246	0.904817	0.858339	0.837848	0.708448	0.615107	0.521388	1.18092	0.998992	1.05074	1.01755	0.983834	0.94856	0.877878	0.807794	0.731819	0.664697	2.55678	0.998992	1.0421	1.01661	0.977421	0.939589	0.874979	0.801236	0.697672	0.604398	1.08439	0.998992	1.01163	0.958075	0.948851	0.893045	0.827431	0.730071	0.630435	0.548211	1.05765		-0.0194078	0.770916	0.17981		0.109565	1.5	0.407025
P28070	0.998992	0.971424	0.978563	0.962082	0.95342	0.840253	0.793872	0.746309	0.695095	1.49179	0.998992	1.02341	0.998981	0.97609	0.979791	0.906176	0.831643	0.778339	0.729207	2.78041	0.998992	0.983961	0.999623	0.960818	0.977175	0.890249	0.805433	0.791188	0.765729	1.3709	0.998992	1.04373	1.01257	0.959076	0.947719	0.880534	0.780854	0.753675	0.722429	1.44275		0.432837	1.5	0.476502		0.119151	1.5	0.388933
P28072	0.998992	0.924047	0.936021	0.909376	0.870563	0.798308	0.742364	0.711868	0.679421	1.61292	0.998992	0.977399	0.985724	0.915723	0.913318	0.856325	0.79554	0.753757	0.766042	3.17335	0.998992	0.963536	0.965304	0.919616	0.879973	0.823723	0.756485	0.738941	0.716258	1.34587	0.998992	0.977606	0.955521	0.914835	0.902918	0.846691	0.738837	0.720253	0.711025	1.45318		0.210493	1.5	0.444738		0.216582	1.5	0.366115
P28074	0.998992	1.01174	1.03731	1.02238	0.981054	0.826322	0.736866	0.672469	0.762887	1.34766	0.998992	1.00871	0.994604	0.929682	0.859928	0.79612	0.685319	0.612559	0.667967	2.25024	0.998992	0.956089	0.949345	0.941459	0.892251	0.829349	0.676033	0.628901	0.683008	0.989976	0.998992	0.939371	0.985383	0.981918	0.930745	0.844551	0.692495	0.632414	0.779854	1.02318		-0.162308	0.86924	0.141676		0.106271	1.5	0.414153
P28288	0.998992	1.0851	1.03897	0.926157	0.779206	0.540995	0.299285	0.145053	0.12402		0.998992	1.01576	1.01726	0.995596	0.893258	0.713582	0.38277	0.182805	0.0116097		0.998992	1.04867	0.925813	0.855228	0.761167	0.543954	0.27658	0.117614	0.138213	0.00253323	0.998992	0.940098	0.932577	0.855069	0.741055	0.545234	0.289421	0.11609	0.129002		53.3057	-0.0945587	0.0817662	0.990507	54.944	-0.108942	0	0.997703	53.1463
P28331	0.998992	0.96551	0.96982	0.89599	0.730276	0.49276	0.237403	0.152228	0.112637		0.998992	0.98023	1.01134	0.926975	0.750556	0.493783	0.275829	0.199177	0.123311		0.998992	0.964899	0.910821	0.892485	0.742333	0.485475	0.267651	0.218558	0.140601	0.0907716	0.998992	0.923825	0.936458	0.900899	0.70902	0.415668	0.217379	0.135642	0.0567142	0.067899	52.6478	-0.089112	0.0682602	0.997679	52.8902	-0.0918676	0.111455	0.998609	52.8419
P28340											0.998992	0.918783	0.842468	0.843651	0.680672	0.527805	0.365341	0.291211	0.241218	0.176371	0.998992	1.06363	0.950217	0.715184	0.556825	0.42095	0.311417	0.256515	0.15736	0.0419378	0.998992	1.02291	0.924928	0.783066	0.705535	0.581436	0.477317	0.343012	0.220852						53.4815	-0.0476093	0.0899292	0.989753	51.5834
P28482	0.998992	0.944516	0.938286	0.884921	0.828413	0.6981	0.523457	0.196584	0.0362668		0.998992	0.971576	0.931487	0.926217	0.821552	0.705895	0.503018	0.225171	0.0757527		0.998992	0.92324	0.892548	0.884471	0.837823	0.718972	0.518008	0.227004	0.0327957	0.00196664	0.998992	0.925645	0.909965	0.881988	0.810116	0.721569	0.533133	0.24341	0.0901133	0.131017	55.2845	-0.0817666	0	0.973553	55.3855	-0.0781356	0	0.987211	55.446
P28702	0.998992	1.08672	0.884574	0.747398	0.568833	0.461174	0.432025	0.307801	0.0689659		0.998992	0.93944	1.01438	0.892137	1.03112	0.62008	0.56466	0.404039	0.236455		0.998992	0.734329	0.706024	0.935687	0.719274	0.561729	0.476725	0.2676	0.189396	0.365974											52.649	-0.0510437	0	0.953822	56.5668	-0.0673516	0.176493	0.936211	54.7406
P28838	0.998992	0.955863	0.920608	0.877776	0.805631	0.690565	0.533738	0.37092	0.166096	0.022645	0.998992	0.994753	0.933139	0.891523	0.814257	0.691924	0.54035	0.386735	0.167829	0.0246201	0.998992	0.975035	0.943206	0.876656	0.826568	0.712683	0.545018	0.403421	0.184676	0.0308038	0.998992	0.986619	0.955715	0.887559	0.81922	0.707513	0.522703	0.389113	0.176258	0.02135	55.9802	-0.0596795	0	0.985036	56.1655	-0.0607035	0	0.987984	56.4256
P28907	0.998992	0.931298	0.995425	0.86619	0.902581	0.770239	0.831186	0.66886	0.455447	0.859287	0.998992	1.19679	1.01386	0.925703	0.989425	0.999577	0.838316	0.691621	0.517334	1.7892											0.998992	1.00664	0.98017	1.01352	1.0141	0.757224	0.807625	0.641558	0.479628	0.710701						0.443673	1.5	0.527132
P29016											0.998992	1.28499	0.894624	1.21881	0.761656	0.624533	0.68634	0.449881	0.423366	1.66503	0.998992	1.3944	1.05346	1.06621	0.911003	0.742196	0.701952	0.550535	0.490818	1.12546																-0.296722	0.768382	0.15774
P29017	0.998992	1.04955	1.04696	1.0215	0.837618	0.650043	0.558995	0.284133	0.191749		0.998992	1.07728	1.12262	0.983485	0.975563	0.741594	0.549384	0.472554	0.407757	1.39055																					55.852	-0.0714989	0.0907861	0.977937		-0.115791	0.706177	0.276291
P29083	0.998992	1.06225	0.925508	0.869104	0.555456	0.553431	0.398908	0.236421	0.140016		0.998992	0.974217	0.832978	0.822288	0.577508	0.534633	0.452528	0.26286	0.232917		0.998992	1.03523	0.974493	0.938443	0.911714	0.682244	0.504672	0.493331	0.25108	0.0895424	0.998992	0.98177	0.939832	0.850126	0.654616	0.505447	0.417496	0.299222	0.189887	0.0566109	53.1204	-0.0570509	0.0406621	0.968722	53.3524	-0.0443252	0.0659018	0.976754	57.1909
P29084	0.998992	1.40785	1.06686	0.920285	0.717076	0.35533	0.286775	0.378041	0.284773		0.998992	0.992363	0.908427	0.652985	0.448121	0.33944	0.261337	0.201377	0.168543		0.998992	1.04412	0.854643	0.705827	0.329608	0.24427	0.221	0.108749	0.0568287		0.998992	0.967535	1.02304	0.868105	0.656969	0.504872	0.342374	0.176422	0.122993		51.4177	-0.15368	0.30966	0.865259	49.3839	-0.0790235	0.181951	0.995324	48.7175
P29144	0.998992	1.02026	0.964089	0.903189	0.818198	0.674462	0.4503	0.163602	0.103464	0.0916038	0.998992	1.01179	0.948736	0.92395	0.824181	0.703912	0.469109	0.169434	0.116139	0.0657203	0.998992	1.01723	0.980501	0.901472	0.835164	0.709373	0.451769	0.152602	0.104894	0.045769	0.998992	1.00926	0.966768	0.92698	0.841124	0.724483	0.469791	0.163326	0.119666	0.0988355	54.8126	-0.0796162	0.022255	0.990942	55.1179	-0.0806211	0.00668345	0.99089	55.0292
P29218	0.998992	0.992502	0.999509	0.962404	0.890118	0.700086	0.637056	0.550876	0.453878	0.950917	0.998992	1.00464	0.978571	0.998167	0.90616	0.798397	0.691637	0.621074	0.525577	1.9779	0.998992	1.00548	0.993115	0.947903	0.869595	0.757564	0.626998	0.573563	0.491773	0.91441	0.998992	1.03325	1.00044	0.984829	0.857204	0.727018	0.600751	0.535859	0.438769	0.853866		-0.0769063	0.647408	0.640741		0.103175	1.5	0.369883
P29350	0.998992	1.23413	1.00741	0.711288	0.464505	0.349801	0.268854	0.266585	0.139464		0.998992	0.921283	0.701712	0.505487	0.328881	0.239832	0.174138	0.156792	0.0932118	0.0400137	0.998992	0.908765	0.730432	0.554139	0.38425	0.28416	0.224583	0.224264	0.096175		0.998992	0.904115	0.828452	0.686858	0.578233	0.426632	0.38952	0.253203	0.136431		49.6127	-0.103937	0.224864	0.93959	47.2602	-0.0698961	0.0710796	0.993902	47.9711
P29401	0.998992	0.893618	0.92671	0.915923	0.908397	0.838934	0.788613	0.722812	0.548807	0.671331	0.998992	0.957408	0.990389	0.985457	1.00059	0.958387	0.894615	0.83587	0.687743	1.45096	0.998992	0.962946	0.996684	0.968778	0.989924	0.926932	0.864957	0.822026	0.646638	0.665614	0.998992	0.991291	0.995008	0.976453	0.977231	0.92598	0.829719	0.796817	0.622838	0.690461		-0.0170088	0.372034	0.857197		0.426039	1.5	0.586379
P29590											0.998992	0.990832	0.985163	0.878555	0.7125	0.506348	0.407092	0.284616	0.240326	0.203762	0.998992	0.959381	0.94449	0.862821	0.653652	0.446756	0.340699	0.264813	0.195973	0.148872	0.998992	1.03015	0.962308	0.891996	0.657326	0.469285	0.328632	0.27733	0.200159	0.0535523					53.4485	-0.0652588	0.195337	0.997889	52.4915
P29692	0.998992	0.964114	0.950215	0.855901	0.427745	0.234736	0.18044	0.161377	0.0785825	0.033982	0.998992	0.975325	0.944193	0.852053	0.416445	0.22746	0.182172	0.155033	0.0711257	0.0187865	0.998992	0.990188	0.967403	0.86361	0.428754	0.222262	0.175088	0.157382	0.0781322	0.0418922	0.998992	0.981382	0.958201	0.866657	0.426714	0.2378	0.189866	0.159515	0.0848164	0.0238388	49.7436	-0.123705	0.0997445	0.989994	49.6788	-0.123059	0.0915407	0.98882	49.6986
P30038	0.998992	1.01032	0.979012	0.914744	0.734496	0.492221	0.268826	0.246086	0.15856	0.168746	0.998992	1.10247	1.02672	0.922974	0.704729	0.507313	0.414992	0.245193	0.170578		0.998992	1.04462	1.0165	0.946335	0.832567	0.519115	0.334817	0.225435	0.114488	0.0687978	0.998992	1.03236	0.909577	0.80923	0.702435	0.45125	0.335335	0.2425	0.144274	0.0950876	52.743	-0.0887188	0.15823	0.997939	53.4442	-0.07302	0.151632	0.978721	53.69
P30040	0.998992	0.93545	0.928719	0.918162	0.874303	0.667973	0.453183	0.319883	0.189286	0.420208	0.998992	0.975645	0.966115	0.979794	0.918723	0.717359	0.45486	0.327239	0.219189	0.448014	0.998992	0.997977	0.994075	0.973346	0.927704	0.707338	0.450336	0.319537	0.208741	0.327422	0.998992	1.01646	1.00776	0.996335	0.923591	0.703479	0.429009	0.311225	0.200957	0.327847	55.0313	-0.0822569	0.290057	0.948799	55.1877	-0.105058	0.323549	0.964823	55.228
P30041	0.998992	0.892245	0.891813	0.900656	0.819396	0.61327	0.327016	0.189641	0.101938	0.107769	0.998992	1.0022	1.00605	0.990085	0.917668	0.661511	0.355787	0.196039	0.0857558	0.0945619	0.998992	0.99856	1.01965	0.979777	0.891638	0.655996	0.332437	0.185617	0.0966963	0.0687789	0.998992	1.00601	0.958698	0.948542	0.856272	0.635263	0.325391	0.172339	0.085113	0.0248369	53.9672	-0.0805638	0.0535073	0.980255	54.5524	-0.111091	0.0817039	0.999309	54.3937
P30043	0.998992	0.837553	0.82128	0.80161	0.708321	0.695188	0.54366	0.435278	0.378122	0.710479	0.998992	0.911439	0.941624	0.920746	0.66049	0.569718	0.426459	0.296543	0.106679												0.998992	1.03058	0.97218	0.943214	0.813219	0.663759	0.542025	0.456513	0.37808	0.550579		-0.0273915	0.479967	0.726297	54.0997	-0.0566083	0	0.979803
P30044	0.998992	0.840331	0.87847	0.883813	0.881932	0.810196	0.609674	0.384629	0.144378	0.141075	0.998992	0.988412	1.01663	1.00074	1.01055	0.873296	0.6799	0.448889	0.155871	0.00722179	0.998992	0.990573	1.03295	1.01746	0.99304	0.858264	0.654966	0.467144	0.177285	0.166966	0.998992	1.02391	1.01149	1.00588	0.978815	0.854461	0.640319	0.445444	0.163016	0.0999459	57.2573	-0.0650878	0	0.945327	58.1399	-0.0954805	0	0.995882	58.0722
P30046	0.998992	0.885481	0.882405	0.865734	0.843099	0.826897	0.709256	0.616166	0.527409	0.938445	0.998992	0.997997	1.01823	0.977286	0.926788	0.819882	0.748609	0.665759	0.588122	1.86788	0.998992	1.03735	1.08163	1.04269	0.976612	0.892288	0.838051	0.786778	0.61612	0.937811	0.998992	0.978714	0.945323	0.931811	0.89551	0.824146	0.719839	0.655481	0.563488	0.86491		-0.0170715	0.690864	0.427921		0.12377	1.5	0.44626
P30048	0.998992	0.913051	0.901092	0.903565	0.899221	0.806328	0.663352	0.562029	0.162494	0.00770514	0.998992	1.02481	1.0503	1.00214	1.0142	0.830737	0.79811	0.664404	0.177419	0.00469644	0.998992	1.01585	1.03931	1.00169	0.973893	0.793817	0.761269	0.652684	0.181957	0.0203431	0.998992	0.974365	0.947778	0.907973	0.934718	0.777043	0.684129	0.563228	0.167127	0.00633394	58.2964	-0.0742797	0	0.951955	59.7555	-0.10495	0	0.972606	59.4567
P30049	0.998992	0.943528	0.892341	0.901997	0.871654	0.816347	0.732972	0.654506	0.422563	0.47145	0.998992	0.99882	0.980359	0.986925	0.952993	0.90805	0.825678	0.781181	0.485117	0.920721	0.998992	1.05408	1.02121	1.00893	0.941644	0.86897	0.801702	0.754033	0.516053	0.442339	0.998992	1.05528	1.03417	1.01257	0.94522	0.905796	0.828777	0.728579	0.479888	0.467601	63.849	-0.0274731	0	0.948314		-0.0355669	0.719655	0.556488	64.5629
P30050	0.998992	1.65484	1.46659	1.65923	1.53325	0.881302	0.710389	0.574692	0.350301	0.0237988	0.998992	0.97801	1.03217	1.04105	0.880951	0.627764	0.501909	0.381705	0.169654	0.0306415	0.998992	0.939916	0.770437	0.98906	0.792905	0.673069	0.520629	0.45783	0.302555	0.0168514	0.998992	0.686177	0.927446	1.00952	0.916948	0.749035	0.622908	0.492563	0.295282	0.00718779	59.9045	-0.091954	0	0.531662	56.1023	-0.068935	0	0.981626	56.6347
P30084	0.998992	1.21804	0.96884	1.00127	0.953337	0.62473	0.199328	0.10977	0.0416158	0.0107187	0.998992	0.96656	0.969109	0.979372	0.883748	0.692306	0.355968	0.246278	0.100556		0.998992	1.07888	0.945163	0.944526	0.936867	0.719706	0.239629	0.151201	0.0651767	0.00314261	0.998992	1.17018	1.00294	1.01045	0.950761	0.724846	0.254367	0.164187	0.0561465		53.7794	-0.165431	0.0383065	0.974731	54.7776	-0.0979041	0.0781944	0.995004	54.3156
P30085	0.998992	0.924778	0.895836	0.784841	0.572501	0.323354	0.191518	0.139856	0.081695	0.0163179	0.998992	0.971587	0.969703	0.860174	0.630995	0.376471	0.223212	0.160225	0.0705868		0.998992	0.972579	0.938456	0.81149	0.593154	0.331179	0.18853	0.141773	0.0696857	0.00280699	0.998992	1.00967	0.956742	0.840526	0.596274	0.342886	0.191155	0.143903	0.0683187	0.0111189	50.7593	-0.073862	0.0104317	0.996192	51.5586	-0.087096	0.0647444	0.998528	51.0397
P30086	0.998992	0.8619	0.927071	0.905459	0.926791	0.809575	0.718823	0.609049	0.346466	0.359745	0.998992	0.955092	0.991729	0.969519	0.99072	0.913364	0.807559	0.697753	0.390212	0.490851	0.998992	0.910615	1.01837	0.947022	0.956645	0.860522	0.727237	0.668674	0.380935	0.335798	0.998992	0.96707	1.02508	0.968593	0.96521	0.876487	0.720017	0.662115	0.371013	0.313203	61.2082	-0.0383381	0	0.935646	62.4298	-0.0609299	0.41075	0.956634	61.4194
P30101	0.998992	0.902326	0.906273	0.835754	0.667139	0.405046	0.241268	0.171995	0.138616	0.118179	0.998992	0.960423	0.941831	0.861548	0.681414	0.443185	0.263526	0.190132	0.137569	0.0720798	0.998992	0.969753	0.956684	0.876144	0.696396	0.460264	0.275097	0.198475	0.142174	0.173263	0.998992	0.966693	0.94156	0.864152	0.68462	0.446448	0.260396	0.185733	0.145917	0.0719924	51.7689	-0.0746966	0.0890475	0.990938	52.2869	-0.0752847	0.0692684	0.998197	52.3459
P30153	0.998992	0.9617	0.959075	0.930917	0.87495	0.576641	0.183721	0.0938606	0.0352249	0.0149861	0.998992	0.978499	0.977691	0.953418	0.897107	0.62465	0.227969	0.133538	0.0976519	0.0899897	0.998992	0.968623	0.970897	0.935718	0.887432	0.619568	0.187947	0.0980604	0.0426724	0.00896045	0.998992	0.993742	0.997065	0.96221	0.888693	0.621585	0.200205	0.102546	0.0394719	0.00387779	53.4108	-0.134957	0.0188473	0.995615	53.7395	-0.14226	0.0879636	0.997633	53.6478
P30154	0.998992	0.996859	0.893329	0.720767	0.558189	0.363998	0.280338	0.137217	0.0572764		0.998992	0.972166	0.886584	0.745772	0.388779	0.371095	0.346968	0.192448	0.232412		0.998992	1.04904	0.921566	0.752217	0.600409	0.42987	0.292405	0.167443	0.119458		0.998992	0.990235	0.959044	0.757478	0.57838	0.431654	0.255779	0.14016	0.0715749		50.9223	-0.0647998	0	0.995486	49.4497	-0.0856709	0.240389	0.97772	51.6157
P30405	0.998992	0.933576	0.943829	0.874667	0.828793	0.383256	0.213164	0.154903	0.0757131		0.998992	0.954309	0.920806	0.869898	0.830067	0.465727	0.19725	0.15475	0.0526804		0.998992	0.941483	0.949564	0.877821	0.788786	0.477937	0.21816	0.146287	0.0820721		0.998992	1.00447	1.01054	0.939625	0.821109	0.510607	0.216942	0.150019	0.0805296		52.3308	-0.119678	0.0914852	0.983242	52.7664	-0.103468	0.0400119	0.985196	52.7319
P30419	0.998992	0.999703	0.93839	0.838127	0.678695	0.542882	0.294998	0.220759	0.143975	0.202045	0.998992	0.998549	0.951809	0.818946	0.652169	0.465566	0.255405	0.171034	0.0844852	0.19516	0.998992	0.995151	0.975593	0.887001	0.687068	0.489406	0.280184	0.194008	0.117356	0.0170433	0.998992	0.983499	0.989316	0.883055	0.736284	0.515027	0.308668	0.231909	0.152374	0.176957	52.7787	-0.0684211	0.131044	0.991701	51.9675	-0.0767134	0.109909	0.990699	52.8141
P30484	0.998992	1.01255	0.928952	0.933539	0.841548	0.741736	0.640578	0.481686	0.437723	1.20431																																-0.0484974	0.694586	0.295443
P30508											0.998992	1.0816	1.00282	0.959829	0.790552	0.637642	0.600942	0.448052	0.426273	2.40786																										-0.152265	0.88522	0.0133707
P30519	0.998992	0.991498	0.933506	0.764623	0.403224	0.259592	0.210328	0.150291	0.0700891	0.0268211	0.998992	0.99846	0.916101	0.789439	0.450203	0.318745	0.248555	0.177315	0.0784523		0.998992	1.03352	0.952681	0.793448	0.450274	0.296616	0.215732	0.154508	0.0736415	0.0400743	0.998992	1.01821	0.95292	0.793917	0.43985	0.282585	0.204927	0.140084	0.0753401	0.0118055	49.5547	-0.0944374	0.0783785	0.990832	50.0677	-0.0851809	0.116278	0.990767	50.0646
P30520	0.998992	0.941365	0.92441	0.884909	0.802195	0.671722	0.522658	0.41193	0.139377	0.0180913	0.998992	0.973398	0.985123	0.944166	0.844888	0.700435	0.586745	0.465168	0.170099	0.00644894	0.998992	1.02203	0.979566	0.969085	0.901997	0.729337	0.542698	0.447051	0.187953	0.105373	0.998992	0.986999	1.02989	0.968981	0.862259	0.740175	0.619255	0.505974	0.198792	0.23193	55.9285	-0.0591743	0	0.979135	56.9532	-0.0641064	0	0.98024	57.1499
P30566	0.998992	0.928554	0.936552	0.918872	0.892061	0.778276	0.689837	0.607562	0.321327	0.14672	0.998992	0.997383	1.00357	0.964984	0.925491	0.81967	0.741571	0.673675	0.375605	0.108304	0.998992	1.00143	1.01401	0.99331	0.965468	0.877933	0.765026	0.706314	0.388219	0.156558	0.998992	1.01111	0.993686	0.969376	0.934721	0.836458	0.713935	0.651035	0.342243	0.102045	59.4944	-0.0516634	0	0.971825	60.4469	-0.061839	0	0.974608	61.114
P30622	0.998992	1.10883	1.07568	0.958463	0.880499	0.651699	0.457102	0.257012	0.205684												0.998992	0.857212	0.818976	0.771587	0.68958	0.522509	0.334069	0.226869	0.136629		0.998992	0.94454	1.0449	0.908418	0.946037	0.685834	0.451105	0.285709	0.210217		55.0344	-0.0854017	0.164135	0.979398					52.6453
P30626	0.998992	0.953936	0.927623	0.920087	0.838431	0.596684	0.381342	0.218892	0.115073	0.125167	0.998992	0.974651	0.961868	0.95244	0.891589	0.704454	0.413165	0.246531	0.11774	0.00808332	0.998992	0.961248	1.01682	0.953447	0.898925	0.749681	0.479208	0.312366	0.182259	0.234832	0.998992	1.03881	1.05173	1.01607	0.935126	0.766155	0.450707	0.300413	0.17113	0.172302	54.259	-0.0796932	0.0774558	0.994083	55.2833	-0.0855114	0	0.996891	55.7555
P30679	0.998992	1.15036	1.19326	0.985485	0.765739	0.323677	0.369836	0.227151	0.14528	0.128912	0.998992	0.920807	0.899432	1.11504	0.489529	0.305123	0.35295	0.277189	0.0447154		0.998992	1.12627	0.989507	0.949483	0.792626	0.436175	0.284021	0.225359	0.102121	0.0429775	0.998992	1.05139	1.06811	1.07728	0.797229	0.528494	0.383992	0.227648	0.158363	0.144037	51.8695	-0.142716	0.197274	0.945695	49.9875	-0.946605	0.244994	0.927685	52.9057
P30825	0.998992	1.04803	0.97914	0.974103	0.841388	0.664855	0.625824	0.533246	0.394594	0.317752	0.998992	1.03575	1.00543	0.968537	0.831248	0.653798	0.56515	0.49518	0.369879	0.609412	0.998992	1.0275	1.00981	1.00721	0.931752	0.789381	0.719166	0.60042	0.453863	0.537687	0.998992	1.09221	1.04956	0.998951	0.950125	0.823028	0.756618	0.636943	0.481173	0.547479	58.8882	-0.0425021	0.256141	0.981126	60.5748	-0.066329	0.490945	0.941104	65.9283
P30876	0.998992	1.097	1.05262	0.809803	0.613012	0.375267	0.361558	0.192516	0.0607757	0.0744863	0.998992	0.978231	0.939663	0.727178	0.522014	0.402087	0.276634	0.180776	0.0480986	0.0441771	0.998992	0.899652	0.812693	0.711828	0.509192	0.391108	0.345872	0.247191	0.10331	0.0341577	0.998992	1.02238	1.21095	1.1003	0.824838	0.684195	0.593193	0.299613	0.229066	0.584667	51.9455	-0.0752422	0.0646769	0.972358	51.0889	-0.0634754	0	0.992923	50.9071
P31040	0.998992	0.936132	0.964822	0.930066	0.902341	0.800573	0.701683	0.614071	0.33775	0.121993	0.998992	0.962762	0.978618	0.960615	0.896321	0.807093	0.690805	0.576698	0.344674	0.0279028	0.998992	0.969367	0.978038	0.958407	0.935703	0.841053	0.728208	0.633377	0.369154	0.113972	0.998992	0.975622	0.964387	0.939144	0.896806	0.796258	0.663988	0.586557	0.352317	0.0569589	59.6835	-0.0558303	0	0.975585	59.2198	-0.0630918	0	0.970452	60.2099
P31146	0.998992	1.02687	0.893779	0.829184	0.342617	0.0947711	0.0700814	0.0480711	0.031181	0.010388	0.998992	1.11528	0.925202	0.868599	0.369024	0.12353	0.0935275	0.0700679	0.0388887	0.0474156	0.998992	1.08875	0.926747	0.856224	0.362385	0.113937	0.0834651	0.062529	0.0378683	0.0403354	0.998992	1.07379	0.941706	0.84898	0.352502	0.102335	0.0745006	0.0587312	0.0348911	0.0372342	49.0352	-0.164835	0.0326084	0.99453	49.2749	-0.179533	0.0600965	0.989752	49.2111
P31150	0.998992	0.92654	0.933231	0.89747	0.803086	0.637432	0.317078	0.151362	0.101316	0.0313905	0.998992	1.01111	1.00941	0.97219	0.866466	0.651313	0.3406	0.17279	0.145001	0.0495555	0.998992	1.00633	1.01452	0.948904	0.885553	0.676992	0.34987	0.164749	0.103561	0.0596039	0.998992	0.99078	0.983169	0.94294	0.857837	0.651258	0.34359	0.186981	0.117131	0.0171416	54.0029	-0.0829144	0	0.989554	54.3569	-0.101947	0.0704989	0.997506	54.5268
P31153	0.998992	0.954399	0.988067	0.963375	0.908923	0.74064	0.666964	0.534876	0.190548	0.147852	0.998992	0.982619	0.989992	0.96816	0.948025	0.85769	0.752011	0.616478	0.205674	0.225087	0.998992	0.959735	1.00887	0.959866	0.895515	0.776822	0.630555	0.519432	0.186536	0.173395	0.998992	0.978246	0.981817	0.955683	0.884168	0.777288	0.636219	0.505157	0.17951	0.090504	58.3529	-0.0604302	0	0.981914	59.6321	-0.0713867	0.0803378	0.976684	58.2474
P31321	0.998992	0.79298	0.917903	0.819031	0.6245	0.593111	0.254859	0.164949	0.0418319	0.431383											0.998992	0.967813	0.888848	0.880384	0.680703	0.622834	0.299714	0.172709	0.0884403	0.398702											52.2097	-0.0645933	0.176528	0.842435					53.0289
P31323											0.998992	0.974975	1.06685	0.921757	0.757492	0.481153	0.412458	0.374102	0.499437		0.998992	0.986274	0.906629	0.675982	0.627043	0.390161	0.310529	0.219363	0.257632																52.8137	-0.111887	0.423035	0.973836	51.0596
P31350	0.998992	0.933994	0.934812	0.886669	0.825784	0.744091	0.596611	0.495224	0.423419	0.88709	0.998992	1.00561	1.00197	0.961945	0.914355	0.778055	0.685144	0.588522	0.530924	2.02516	0.998992	1.02397	1.02243	0.986905	0.903735	0.792573	0.682648	0.593395	0.529611	0.931895	0.998992	1.00923	0.976728	0.956624	0.873907	0.743133	0.595928	0.511905	0.438931	0.84449		-0.041159	0.598476	0.613367		0.0979578	1.5	0.355824
P31483	0.998992	1.08561	0.981042	1.00039	0.808994	0.640935	0.522361	0.302939	0.199413	0.294635	0.998992	1.10093	0.956124	0.930802	0.832676	0.674733	0.484639	0.350897	0.271845	0.302448	0.998992	1.11521	0.922105	0.970438	0.930866	0.752594	0.540104	0.325886	0.214947	0.345357	0.998992	1.04987	1.07066	1.03359	0.841027	0.641857	0.447626	0.330786	0.169544	0.183606	55.3142	-0.071063	0.221173	0.976603	55.6033	-0.0656813	0.255886	0.984337	56.1054
P31689	0.998992	1.1998	1.09004	1.01923	0.81518	0.648398	0.426094	0.197031	0.0508777	0.0123254	0.998992	1.06678	0.970321	0.879715	0.712135	0.500553	0.363981	0.189246	0.0521235	0.00216868	0.998992	1.03617	0.929506	0.924547	0.734664	0.554728	0.384459	0.188781	0.0636183	0.00362742	0.998992	0.894322	0.905076	0.881982	0.733037	0.53776	0.372697	0.181038	0.0659856	0.00287284	54.7887	-0.0909443	0	0.967953	53.2329	-0.0737854	0	0.992473	53.7235
P31751	0.998992	1.19299	1.19086	0.97691	0.857646	0.40607	0.452869	0.389487	0.326847	0.830231	0.998992	0.905523	0.856497	0.781943	0.568451	0.386041	0.238982	0.19968	0.147409	0.140734											0.998992	1.15653	1.0709	0.956885	0.7289	0.520257	0.381393	0.341385	0.179963	0.484204	50.8609	-0.646152	0.481101	0.773487	50.9585	-0.0631361	0.0955288	0.993606
P31930	0.998992	0.953868	0.98858	0.928073	0.837406	0.683638	0.563491	0.378787	0.0983622	0.160493	0.998992	0.974387	0.971975	0.93181	0.847889	0.721905	0.584346	0.417919	0.1466	0.397747	0.998992	0.981962	1.00205	0.94615	0.886304	0.733337	0.571394	0.390073	0.06483	0.0713551	0.998992	0.991838	0.982426	0.921902	0.823318	0.696408	0.551418	0.373682	0.0885655	0.0487678	56.376	-0.0612436	0	0.984182	56.7698	-0.0605427	0.244859	0.941764	56.6206
P31937	0.998992	0.976277	0.973356	0.953366	0.901041	0.707151	0.558022	0.527866	0.261601		0.998992	0.840746	0.786239	0.808735	0.667265	0.561973	0.448551	0.330167	0.309418		0.998992	0.963349	1.00355	0.934042	0.884328	0.680815	0.567579	0.470616	0.291285		0.998992	1.11294	1.02062	1.00408	0.760778	0.636888	0.543006	0.457767	0.222711	0.13116	58.0406	-0.0505344	0	0.978461	54.558	-0.0334438	0	0.969003	57.4983
P31939	0.998992	0.951716	0.958758	0.911866	0.803611	0.613456	0.46775	0.237495	0.0442145	0.0113903	0.998992	0.994787	0.967645	0.926779	0.819368	0.689316	0.49874	0.265402	0.0615581	0.0266644	0.998992	0.977488	0.969857	0.913395	0.820206	0.681635	0.483172	0.264295	0.0454739	0.0107606	0.998992	1.01111	0.992597	0.920843	0.820958	0.68386	0.483867	0.262133	0.0451695	0.0108545	54.6959	-0.0750404	0	0.990945	55.394	-0.0771015	0	0.993835	55.2388
P31942	0.998992	0.947095	0.759587	0.552168	0.41037	0.28576	0.217577	0.149788	0.0488356	0.0255103	0.998992	0.963041	0.815963	0.607603	0.469079	0.350796	0.279743	0.189185	0.097291	0.00408776	0.998992	0.983794	0.864625	0.704539	0.603972	0.478612	0.324592	0.250059	0.143437		0.998992	1.07789	0.884014	0.674792	0.532377	0.376365	0.273112	0.194681	0.0676165	0.00204218	48.5526	-0.0609264	0.00924522	0.992542	49.8384	-0.0554672	0	0.989168	52.0669
P31943	0.998992	1.06464	0.931656	0.712696	0.464879	0.272164	0.209301	0.132844	0.0634928	0.0125419	0.998992	0.95437	0.871158	0.600101	0.362186	0.275014	0.189826	0.129528	0.0533175	0.0152663	0.998992	0.961415	0.856767	0.654329	0.413541	0.293451	0.210983	0.139326	0.0550692	0.00799224	0.998992	0.972991	0.898529	0.642636	0.403133	0.303534	0.209025	0.15109	0.0487685	0.0216289	49.8282	-0.0849476	0.048998	0.989986	48.684	-0.0758253	0.0405853	0.992303	49.3394
P31946	0.998992	0.898015	0.92048	0.893232	0.842676	0.471662	0.202848	0.117913	0.0713912	0.00137217	0.998992	1.00028	1.03499	0.987453	0.946409	0.609797	0.244082	0.141919	0.0458243	0.00350707	0.998992	0.944513	0.995372	0.943332	0.885631	0.590612	0.229844	0.13559	0.0549565	0.00348181	0.998992	1.00845	0.985594	0.979425	0.917139	0.57822	0.209334	0.124937	0.0861074	0.000968214	52.874	-0.109204	0.0226344	0.984456	53.9029	-0.138675	0.0351789	0.996585	53.6751
P31948	0.998992	0.886883	0.879016	0.847574	0.696701	0.601912	0.437907	0.239428	0.137313	0.364928	0.998992	0.963945	0.960943	0.916126	0.777751	0.632944	0.472026	0.266537	0.137909	0.417016	0.998992	1.00814	1.00448	0.946916	0.762491	0.635128	0.478432	0.275797	0.156926	0.333091	0.998992	0.996718	0.981141	0.935709	0.774816	0.633952	0.459489	0.261508	0.144719	0.347198	53.8804	-0.0518678	0.179973	0.930159	54.5856	-0.0698488	0.250429	0.939903	54.7105
P32119	0.998992	0.906215	0.920434	0.927739	0.924242	0.789237	0.516283	0.270064	0.119068	0.250109	0.998992	0.968084	0.969086	0.995344	0.981555	0.857244	0.556552	0.296424	0.140719	0.100222	0.998992	0.993281	1.00229	0.996154	1.00974	0.867163	0.54675	0.306955	0.152141	0.184223	0.998992	1.00567	0.968108	0.967184	0.954199	0.838701	0.523978	0.287428	0.131771	0.139696	55.9363	-0.101977	0.166919	0.969068	56.6108	-0.110639	0.0943677	0.998191	56.4779
P32121																					0.998992	1.01337	0.846602	0.790995	0.782692	0.42448	0.309096	0.173773	0.205798																				52.5239
P32241																															0.998992	1.23456	1.23977	1.23601	1.10576	0.847424	0.752274	0.484622	0.0889238
P32321	0.998992	0.983085	0.930557	0.872322	0.886288	0.706814	0.61529	0.523013	0.298755		0.998992	1.02592	0.990682	0.96145	0.894493	0.78341	0.692964	0.60791	0.35908		0.998992	1.02416	1.01558	1.02755	0.944313	0.866669	0.698922	0.719012	0.375909		0.998992	1.0139	1.07696	1.02156	0.811237	0.586466	0.47054	0.376437	0.249174		58.5729	-0.0427392	0	0.980813	60.3168	-0.0459201	0	0.986703	61.2992
P32322	0.998992	1.18442	1.12119	1.09662	0.898673	0.681137	0.570489	0.39393	0.244141	0.0712989	0.998992	1.12917	0.994379	0.99819	0.968884	0.793417	0.697187	0.542501	0.178576	0.143849	0.998992	0.952018	0.956748	0.923865	0.897157	0.769418	0.611953	0.477207	0.243452	0.0186978	0.998992	1.01611	1.04262	0.954535	0.924311	0.791753	0.655954	0.48197	0.203401	0.0107837	56.955	-0.0694004	0.0423724	0.943209	58.7443	-0.0709011	0	0.972487	57.7505
P32455	0.998992	0.9281	0.916226	0.875927	0.659312	0.25659	0.153666	0.103659	0.0295848	0.0967438	0.998992	0.74834	0.64744	0.848538	0.688133	0.671867	0.448088	0.258235	0.218247		0.998992	0.976432	0.986718	0.928079	0.726281	0.329124	0.243356	0.164551	0.103187	0.0251444	0.998992	1.01149	0.98072	1.02892	0.760686	0.352976	0.262387	0.14813	0.00362129	0.00666622	51.0062	-0.119326	0.0636774	0.989419	54.0079	-0.0331363	0	0.80806	51.8722
P32456	0.998992	0.654061		0.762969							0.998992				0.790123																0.998992											-0.481495	0.708515	0.904627
P32519											0.998992	1.28452	1.09441	1.04247	1.04667	0.645241	0.458779	0.321415	0.193322																										55.0548	-0.111338	0.233422	0.905394
P32929	0.998992	0.807276	0.832105	0.757519	0.587012	0.479685	0.381573	0.292042	0.143743	0.370482	0.998992	0.923041	1.02143	0.909284	0.824433	0.612477	0.464155	0.394332	0.32142	0.599261	0.998992	1.12828	1.14854	0.984734	0.942951	0.656722	0.546692	0.46767	0.299225	0.317636											52.0737	-0.0426207	0.183518	0.928993	55.2047	-0.0780456	0.432162	0.913244	56.5439
P32942	0.998992	0.820871	0.846983	0.828762	0.743011	0.76411	0.57271	0.478677	0.289597	0.638223	0.998992	1.03222	1.26343	1.12193	0.8835	0.793689	0.630417	0.539433	0.258933	0.990409	0.998992	0.85928	0.859934	0.849682	0.874458	0.780304	0.692628	0.652038	0.567813	0.904424	0.998992	0.987513	1.00498	0.946948	0.875639	0.801524	0.730717	0.64948	0.429945	0.914999	62.3098	-0.0246334	0.354693	0.731401		-0.0717989	0.59722	0.553766
P32969	0.998992	1.84341	1.50669	1.68595	1.50658	0.905313	0.65687	0.364484	0.119479	0.0103958	0.998992	1.02018	0.99615	0.994065	0.828784	0.552414	0.433379	0.239001	0.0801594		0.998992	0.966451	0.755889	0.9993	0.750812	0.552646	0.452386	0.280385	0.0555266	0.033786	0.998992	0.698725	0.867898	0.930977	0.792352	0.586178	0.477459	0.26927	0.0708258	0.0267765	57.6053	-0.135443	0.038743	0.568199	54.5261	-0.0783185	0.012144	0.98982	54.3019
P33176	0.998992	0.969073	0.907159	0.849843	0.683469	0.467426	0.274717	0.208225	0.125664	0.191248	0.998992	0.980552	0.952199	0.854964	0.670934	0.317855	0.227614	0.179678	0.110178	0.187466	0.998992	0.995291	0.969434	0.887779	0.719338	0.382972	0.314194	0.210932	0.12594	0.167835	0.998992	0.983245	0.976043	0.882872	0.721846	0.392343	0.276097	0.208623	0.137147	0.313883	52.286	-0.0732368	0.126523	0.993397	51.2738	-0.103777	0.14568	0.993493	52.158
P33240	0.998992	0.982608	0.982586	0.904133	0.73463	0.500056	0.391203	0.298389	0.17498	0.359373	0.998992	1.0502	0.941253	0.896265	0.747913	0.526842	0.385237	0.280684	0.246099	0.0462827	0.998992	1.03501	0.99431	1.01759	0.886789	0.575943	0.462041	0.326298	0.0422637		0.998992	0.899533	1.15869	0.982021	1.01236	0.519431	0.48273	0.289908	0.254637	0.563209	53.1152	-0.0784446	0.264637	0.979024	54.0626	-0.0605516	0.0531462	0.985142	55.1997
P33316	0.998992	0.973206	0.958864	0.931289	0.785562	0.520046	0.350984	0.252379	0.164126	0.327086	0.998992	1.00106	0.993149	0.949345	0.775783	0.520619	0.327839	0.235011	0.141501	0.321988	0.998992	1.01967	1.02577	0.946941	0.804429	0.565294	0.358529	0.266568	0.165811	0.269896	0.998992	1.05686	1.02518	1.00518	0.800159	0.576545	0.366643	0.25908	0.171723	0.200432	53.2238	-0.0910402	0.234987	0.983524	53.0847	-0.0976032	0.222206	0.983861	53.7001
P33527	0.998992	1.04375	0.986721	0.798685	0.821333	0.695174	0.359852	0.353901	0.26532	0.719889	0.998992	0.940309	0.978082	0.853366	0.683289	0.593056	0.377274	0.349042	0.214763		0.998992	1.06565	0.963529	0.92798	0.773847	0.608234	0.364709	0.263132	0.165289	0.127972	0.998992	1.02212	1.05921	0.902015	0.784828	0.567822	0.437911	0.374513	0.298708		55.4956	-0.066117	0.422875	0.769228	54.1409	-0.0533733	0.127272	0.988057	54.1945
P33991	0.998992	1.09687	1.0395	0.931587	0.65728	0.253681	0.154136	0.124253	0.0572938	0.0196443	0.998992	0.989598	0.971948	0.861305	0.606705	0.247873	0.148816	0.115473	0.057042	0.00438454	0.998992	0.984575	0.927733	0.858034	0.606354	0.259458	0.159145	0.125215	0.0606631	0.0220658	0.998992	0.930544	0.964432	0.874522	0.607453	0.26028	0.159323	0.128026	0.0526881	0.00277318	51.0913	-0.142236	0.0677575	0.990336	50.7719	-0.113556	0.0436964	0.996563	50.7926
P33992	0.998992	1.05519	1.06199	0.983762	0.793667	0.399648	0.163956	0.103741	0.0494192	0.0321448	0.998992	0.968286	0.962874	0.901978	0.716942	0.387691	0.156414	0.101278	0.0499419	0.0241814	0.998992	0.959159	0.945603	0.907501	0.740617	0.415863	0.170292	0.11081	0.0528952	0.01994	0.998992	0.960493	0.986773	0.921837	0.735012	0.408869	0.174186	0.109822	0.0466761	0.0278851	52.3074	-0.139046	0.0518774	0.995174	51.9153	-0.108243	0.0276984	0.998489	52.1807
P33993	0.998992	1.11666	1.09446	0.951064	0.651907	0.229047	0.140104	0.102781	0.0436892	0.00580306	0.998992	0.971111	0.934431	0.809599	0.549622	0.205105	0.122582	0.0923044	0.0355578	0.00191662	0.998992	0.949148	0.885054	0.808426	0.552146	0.221356	0.123258	0.0933527	0.0431461	0.00310082	0.998992	0.883578	0.928909	0.819449	0.575971	0.232992	0.145658	0.103778	0.0537076	0.000458157	50.9913	-0.15843	0.0576793	0.98507	50.1955	-0.107364	0.0225836	0.996539	50.2033
P34896	0.998992	1.04178	0.963116	0.974849	0.891367	0.734975	0.541245	0.427145	0.271982	0.148643	0.998992	1.00089	0.972638	0.985606	0.920527	0.743813	0.599801	0.496083	0.381855	0.502454	0.998992	1.03301	1.02253	0.97439	0.918151	0.763332	0.654016	0.573955	0.394007	0.0723101	0.998992	1.06969	0.986011	0.939439	0.894292	0.772767	0.614726	0.535422	0.365528	0.0903901	57.2258	-0.059196	0.0770742	0.994362	58.6088	-0.0645438	0.439791	0.982169	59.2976
P34897	0.998992	0.937882	0.919127	0.902576	0.891405	0.832351	0.723497	0.613034	0.350317	0.0167036	0.998992	1.01049	0.991495	0.965382	0.951449	0.858339	0.784992	0.676031	0.40999	0.0207817	0.998992	1.0136	1.01474	0.982018	0.947993	0.858661	0.762703	0.655526	0.383566	0.0630794	0.998992	1.00355	0.954309	0.949562	0.915768	0.825621	0.712491	0.618862	0.363438	0.0264682	59.6082	-0.0656858	0	0.945658	60.6825	-0.0764182	0	0.96421	60.4558
P34913	0.998992	0.937291	0.953507	0.925936	0.844871	0.731657	0.447546	0.259006	0.0737203	0.0460588	0.998992	0.982361	0.968665	0.953752	0.855561	0.726824	0.457155	0.281403	0.0919413	0.0892984	0.998992	1.00703	1.01038	0.964158	0.877162	0.755975	0.525216	0.2886	0.115827	0.0474787	0.998992	1.04189	1.00184	0.955906	0.877648	0.749045	0.522666	0.288311	0.111012	0.0727242	55.4174	-0.0810227	0	0.992603	55.5788	-0.079408	0.0217645	0.996999	56.166
P34932	0.998992	0.907413	0.942075	0.913058	0.757216	0.229791	0.128697	0.10278	0.0501942	0.0140537	0.998992	0.980828	0.973605	0.960684	0.790921	0.24315	0.132535	0.106496	0.0599955	0.0119547	0.998992	0.966975	0.989131	0.947675	0.801233	0.266664	0.14162	0.114914	0.0563229	0.0167906	0.998992	1.00332	0.998552	0.972595	0.790419	0.258571	0.143673	0.114038	0.0514657	0.00983188	51.3635	-0.175091	0.0584165	0.987065	51.5266	-0.196999	0.0674371	0.995517	51.6583
P34949	0.998992	0.987178	1.04513	0.889557	0.645026	0.38455	0.214842	0.149292	0.0807726		0.998992	1.01342	0.993367	0.881667	0.608739	0.373787	0.227082	0.138865	0.292017		0.998992	0.954615	0.890724	0.743386	0.572956	0.373412	0.274651	0.186176	0.146483	0.0555152	0.998992	1.03088	1.0075	0.976371	0.799625	0.633485	0.461121	0.297184	0.0799178	0.0363471	51.6473	-0.0999666	0.0883834	0.995331	51.0705	-0.110293	0.207607	0.986213	51.1132
P35080	0.998992	0.920091	0.887664	0.824869	0.685738	0.543259	0.248936	0.207653	0.102682		0.998992	0.993981	0.984385	0.867372	0.742457	0.535156	0.248877	0.217364	0.0720369		0.998992	0.982886	0.968307	0.888464	0.67835	0.482495	0.266738	0.188101	0.0872434		0.998992	0.948221	0.907762	0.801032	0.650324	0.413748	0.197436	0.122855	0.0525981		52.711	-0.0628989	0	0.985258	53.1069	-0.0780462	0.020999	0.993584	52.5836
P35232	0.998992	0.934551	0.960565	0.94473	0.941426	0.770682	0.740052	0.64357	0.445323	0.597975	0.998992	0.980585	0.964814	0.948852	0.947985	0.878783	0.768954	0.674529	0.521851	1.08209	0.998992	0.971849	0.984027	0.941774	0.921085	0.838693	0.72846	0.640047	0.462858	0.482097	0.998992	1.00487	1.00279	0.986866	0.970956	0.893836	0.77458	0.688723	0.486205	0.603742		-0.0364452	0.4996	0.91514		-0.0440011	0.758856	0.343949	63.7219
P35236											0.998992	0.956972	0.835172	0.66692	0.598474	0.354803	0.284405	0.78015	0.350762	0.379485	0.998992	1.00089	1.05002	0.785401	0.713502	0.535605	0.382727	0.322288	0.248109	0.216097	0.998992	0.9315	0.810383	0.729121	0.566225	0.414334	0.273313	0.220551	0.29439						51.0927	-0.063666	0.429883	0.734668	53.5062
P35241	0.998992	0.998996	0.880097	0.845356	0.769031	0.687789	0.576387	0.351073	0.0970227	0.0756284	0.998992	1.0292	0.936325	0.808016	0.640164	0.585732	0.503357	0.306917	0.17349	0.496167	0.998992	0.996956	0.961573	0.869057	0.709835	0.659771	0.540582	0.373214	0.171436	0.101714	0.998992	0.812149	0.765075	0.665739	0.562657	0.46976	0.376326	0.261757	0.0999858	0.0285665	55.7693	-0.0571384	0	0.969536	53.8514	-0.0530773	0.316854	0.903281	55.7
P35244	0.998992	0.946917	0.939409	0.838205	0.677739	0.643235	0.618017	0.435311	0.245902	0.336878	0.998992	1.01574	0.967184	0.830519	0.698364	0.703276	0.632404	0.449596	0.230064	0.185289	0.998992	0.989053	0.958582	0.847081	0.728753	0.719778	0.657013	0.468283	0.251021	0.133857	0.998992	0.991808	0.980212	0.821416	0.658978	0.687535	0.628399	0.389725	0.160396	0.117218	56.9991	-0.0359338	0.123629	0.958876	57.1016	-0.0425584	0	0.967475	57.4447
P35249	0.998992	0.942403	0.941116	0.849276	0.679985	0.427802	0.232668	0.180546	0.144168	0.178637	0.998992	0.939237	1.00234	0.899904	0.749191	0.515372	0.312267	0.193711	0.0653045		0.998992	1.01412	0.982208	0.885553	0.694672	0.392734	0.204215	0.121365	0.0840826		0.998992	0.9243	0.926329	0.845231	0.667027	0.367145	0.245974	0.16035	0.0819108	0.00703004	51.8764	-0.0845948	0.135605	0.994337	53.3275	-0.077346	0.00151569	0.995755	51.8794
P35250	0.998992	1.01594	0.943667	0.868497	0.671383	0.36651	0.203664	0.149665	0.0763917	0.00404697	0.998992	0.97465	0.972774	0.857223	0.678672	0.357327	0.210661	0.162845	0.109177	0.0359162	0.998992	0.959362	0.900446	0.812419	0.632862	0.346673	0.207797	0.158575	0.0938256	0.0202415	0.998992	0.942096	0.89578	0.822067	0.649996	0.363051	0.204819	0.159293	0.050264	0.00560579	51.7349	-0.0888099	0.0269639	0.99665	51.6627	-0.0915644	0.0651801	0.996313	51.3068
P35251	0.998992	2.22117	1.99038	1.24698	0.749509	0.765703	0.464498	0.395602	0.413567		0.998992	1.01764	1.07241	0.894006	0.770988	0.603813	0.430927	0.354878	0.287725	0.733895	0.998992	1.80461	1.23166	0.895292	1.15562	0.710719	0.548413	0.208882	0.35254		0.998992	0.97982	0.91078	0.823495	0.626721	0.497187	0.35135	0.223106	0.220751		55.7313	-0.090245	0.38915	0.292366	54.85	-0.0802601	0.451059	0.822758	55.5816
P35268	0.998992	1.37517	1.28919	1.35989	1.21948	0.887315	0.601597	0.34643	0.0621196	0.0152227	0.998992	1.03489	1.01971	1.02154	0.904519	0.668553	0.450941	0.259309	0.0348047	0.00464601	0.998992	0.946947	0.831524	1.00253	0.812014	0.676556	0.462539	0.277408	0.0533462		0.998992	0.775781	0.888789	0.901651	0.820391	0.657052	0.456455	0.260723	0.0456346	0.00413212	57.2203	-0.127246	0.0115761	0.834261	55.3192	-0.0927361	0	0.993734	55.2236
P35269	0.998992	1.06987	1.07109	1.0102	0.856556	0.732244	0.417052	0.280793	0.213097	0.285834	0.998992	0.952223	1.00585	0.928888	0.768638	0.532653	0.403412	0.303667	0.304685	1.2814	0.998992	0.963261	0.934826	0.937978	0.767552	0.600474	0.416666	0.287566	0.218206	0.25366	0.998992	0.895875	0.921165	0.919735	0.790754	0.590967	0.409466	0.302667	0.185196	0.0243851	55.0547	-0.0992351	0.235067	0.983007		-0.121407	0.563813	0.347807	54.3254
P35270	0.998992	0.961588	0.987165	0.925296	0.843791	0.64017	0.356518	0.121953	0.0386864												0.998992	0.917906	0.927635	0.891985	0.829386	0.712949	0.3942	0.0974136	0.0637786		0.998992	0.968149	0.956652	0.923903	0.830343	0.671962	0.391615	0.103028	0.0660154		54.2502	-0.0986782	0	0.995946					54.6191
P35527	0.998992	0.318726	0.102217	0.222699	0.0834421	0.12374	0.210852	0.104492	0.0551096	0.112902											0.998992	2.43483	1.81216	1.70418	1.21428	1.51997	1.40474	0.857598	0.446013	1.54507	0.998992	1.58712	1.79046	2.70544	1.12409	1.90875	1.47067	0.811916	0.942844	1.79714	40.8399	-1.33776	0.126932	0.965307
P35573	0.998992	1.10313	1.08392	1.01696	0.78317	0.454763	0.315611	0.205596	0.0918617		0.998992	1.03686	1.11586	1.01391	0.949303	0.438345	0.260849	0.165637	0.13278		0.998992	1.19156	1.07307	0.988904	0.753236	0.355924	0.240402	0.173257	0.051103		0.998992	1.14699	1.0807	0.984897	0.7083	0.416828	0.31676	0.211038	0.11345		52.9068	-0.108365	0.133669	0.977005	52.7498	-0.203218	0.172987	0.984949	52.0055
P35579	0.998992	0.940958	0.933635	0.884409	0.5855	0.404952	0.135506	0.0738647	0.0357826	0.014429	0.998992	0.982348	0.972071	0.910476	0.604333	0.420324	0.147203	0.0806452	0.0538923	0.0160649	0.998992	0.980483	0.968931	0.911858	0.604572	0.432235	0.136874	0.0747583	0.0361321	0.012202	0.998992	0.971828	0.951148	0.900442	0.596639	0.422607	0.138017	0.0754949	0.0384008	0.0136116	51.3306	-0.0926979	0	0.993885	51.5872	-0.0976225	0.0133542	0.995454	51.6341
P35580	0.998992	1.01717	1.02318	0.957757	0.66241	0.377273	0.246552	0.187233	0.10632	0.0397743	0.998992	0.981571	0.987181	0.928432	0.642953	0.353985	0.243072	0.192664	0.10798	0.0927633	0.998992	0.992141	0.99403	0.929467	0.65945	0.373099	0.252682	0.191473	0.09623	0.0492999	0.998992	0.954466	0.970744	0.915829	0.656741	0.380566	0.238952	0.182123	0.0964933	0.0753631	51.9063	-0.102095	0.0928009	0.99169	51.5656	-0.102805	0.118847	0.995846	51.8851
P35606	0.998992	1.09838	1.06398	0.946525	0.714398	0.437241	0.278409	0.198388	0.0944206	0.0701797	0.998992	0.998055	0.987943	0.870294	0.647907	0.39234	0.238617	0.156797	0.0736103		0.998992	0.963949	0.94218	0.851172	0.650169	0.400367	0.263058	0.182901	0.103211	0.0437491	0.998992	0.912357	0.933891	0.8239	0.618511	0.36704	0.251569	0.160541	0.0860566	0.0068916	52.5462	-0.0956512	0.0910785	0.986208	51.7781	-0.0881699	0.0673303	0.998678	51.9555
P35610	0.998992	0.952401	0.943637	0.8585	0.621384	0.332036	0.167575	0.121364	0.0455177	0.00806231	0.998992	0.985698	0.937923	0.878872	0.631743	0.318139	0.169142	0.11612	0.0552678		0.998992	0.97848	0.911576	0.878757	0.688929	0.372759	0.204599	0.148855	0.0661085	0.0267397	0.998992	1.04122	1.00346	0.935908	0.659459	0.342505	0.191208	0.123781	0.0462596		51.2289	-0.0924057	0.0164604	0.997544	51.1841	-0.103196	0.0540125	0.998339	51.8239
P35611	0.998992	1.00831	0.961368	0.925572	0.837179	0.548671	0.621265	0.48734	0.283396	0.307652	0.998992	0.969583	0.900042	0.919217	0.789439	0.705277	0.608794	0.523746	0.287667	0.988509	0.998992	1.08718	1.0352	1.01285	0.952838	0.852451	0.776993	0.639161	0.365076	0.26329	0.998992	1.04027	0.979971	1.02092	0.845499	0.737277	0.60846	0.47963	0.298783	0.426911	57.2015	-0.0445409	0.217141	0.958152		-0.0452287	0.599629	0.472315	60.9273
P35612
P35613	0.998992	0.944734	0.913108	0.899787	0.850013	0.782815	0.64896	0.596372	0.524369	1.17966	0.998992	0.969237	0.938311	0.926555	0.859022	0.755285	0.688964	0.64399	0.53796	2.07822	0.998992	1.06197	1.03263	0.97881	0.911299	0.829519	0.698156	0.636748	0.539893	1.02356	0.998992	1.02176	1.00024	0.979565	0.883626	0.791745	0.664156	0.59805	0.514776	1.10839		-0.0267303	0.746344	0.224633		0.0914798	1.5	0.347599
P35626																					0.998992	0.801441	0.817069	0.966776	0.833584	0.687014	0.461267	0.355286	0.216573																				55.9948
P35637	0.998992	1.0575	0.942172	0.984981	0.825763	0.630458	0.609162	0.54016	0.452497	1.20079	0.998992	0.954311	0.933947	0.936814	0.82282	0.702609	0.6159	0.56702	0.444064	2.08843	0.998992	0.948908	0.903265	0.935481	0.754158	0.628249	0.551899	0.482172	0.407603	0.883522	0.998992	1.02297	1.03299	1.08686	0.906403	0.730763	0.641188	0.567848	0.455332	1.20745		-0.392111	0.686614	0.37338		0.11614	1.5	0.312958
P35658	0.998992	0.895996	0.973231	0.84648	0.547618	0.426494	0.265967	0.204434	0.11302												0.998992	1.0978	0.965847	0.976831	0.619687	0.406193	0.262368	0.254707	0.0942174		0.998992	1.01651	1.03415	0.938806	0.647907	0.420102	0.30248	0.242669	0.0386762		51.492	-0.0727555	0.0970764	0.984184					51.7503
P35659	0.998992	1.03437	1.07371	0.844223	0.440216	0.449838	0.225327	0.16791	0.0512477		0.998992	0.948112	0.931443	0.753454	0.517091	0.362727	0.261183	0.197491	0.136123		0.998992	0.938451	0.852542	0.74043	0.446204	0.340523	0.258029	0.2013	0.137662	0.0336843	0.998992	0.795684	0.876116	0.685923	0.462171	0.327551	0.251165	0.18952	0.118152		50.9077	-0.0878699	0.095615	0.959104	50.5617	-0.0726613	0.127047	0.997395	50.1595
P35754	0.998992	0.926467	0.918887	0.925287	0.927584	0.828974	0.709382	0.65928	0.557981	1.13284	0.998992	0.993582	0.954304	0.990411	0.942257	0.845808	0.784974	0.755071	0.747292	2.73918	0.998992	1.03861	1.01561	0.988524	0.946511	0.839475	0.764295	0.74463	0.649017	1.14729	0.998992	1.06692	1.0507	1.04023	0.961978	0.870521	0.778434	0.724817	0.660033	1.20801						0.121496	1.5	0.40165
P35813	0.998992	0.989036	0.955616	0.906505	0.796075	0.480897	0.332938	0.217256	0.158822	0.12333	0.998992	1.13688	1.04154	0.916057	0.721783	0.609141	0.487601	0.370762	0.35316	1.66484	0.998992	1.05452	0.993239	1.04521	0.803195	0.425144	0.299387	0.19221	0.153824		0.998992	0.998118	0.975964	0.905078	0.733264	0.440992	0.246451	0.159096	0.155641		53.2164	-0.0832957	0.122207	0.996763		-0.106109	0.698861	0.17083	52.5193
P35908	0.998992	0.468211	0.31823	0.330178	0.234036	0.151617	0.309316	0.618936	0.0908119		0.998992	1.82808	0.957707	1.49204	2.28022	0.77374	0.478299	0.456758	0.578611	2.24855	0.998992	1.26539	1.20045	1.37521	0.708068	0.389658	0.582534	0.301998	0.0949429	0.220251	0.998992	1.00721	0.845467	1.11062	0.781387	0.678066	0.570548	0.308335	0.285464	1.84666	40.821	-0.217842	0.291721	0.719533		0.0942366	1.5	0.073503	50.3979
P35914	0.998992	1.03943	0.987865	0.970229	0.76772	0.712728	0.521486	0.29479	0.0990045		0.998992	0.980714	1.03078	0.895931	0.861531	0.775579	0.666373	0.271445			0.998992	1.03177	0.975101	1.07905	0.899841	0.877549	0.727635	0.323761	0.128231	0.330147	0.998992	1.08798	1.04021	1.03877	1.02574	0.946511	0.719233	0.303597	0.0109605		55.7193	-0.0702294	0	0.984601	56.8725	-0.0776959	0	0.938916	57.4036
P35998	0.998992	0.966678	0.944321	0.87054	0.74717	0.555942	0.40736	0.180545	0.0738477	0.0512519	0.998992	0.990997	0.957162	0.875647	0.741386	0.583375	0.410484	0.176421	0.0816342	0.0356552	0.998992	0.995094	0.97343	0.905687	0.751285	0.593113	0.400972	0.190548	0.0832207	0.0301205	0.998992	0.97639	0.959735	0.878088	0.743132	0.58072	0.401863	0.17822	0.0779171	0.0349465	53.7614	-0.0690707	0	0.995476	53.904	-0.070572	0	0.995527	54.0624
P36402	0.998992	1.16626	0.941316	0.901585	0.740225	0.361501	0.36263	0.358286	0.172164		0.998992	0.885745	0.75231	0.717041	0.530582	0.23003	0.14304	0.209137	0.512742		0.998992	1.1688	0.855007	0.742478	0.534518	0.388539	0.415883	0.264312	0.0939737		0.998992	0.915142	0.807983	0.766765	0.559317	0.515221	0.414558	0.328468	0.0605639		52.0595	-0.101443	0.260829	0.9459	49.0271	-0.0702688	0.260575	0.834194	51.43
P36404	0.998992	1.02031	1.0053	0.931553	0.811832	0.608046	0.406004	0.246396	0.106641	0.0205924	0.998992	0.985284	0.94514	0.927876	0.802032	0.608404	0.424673	0.268638	0.119679	0.0120294	0.998992	1.10189	0.984428	0.935325	0.851437	0.647285	0.4333	0.251273	0.109672	0.00508067	0.998992	1.03593	0.966443	0.918595	0.794883	0.580609	0.39635	0.264314	0.106292	0.0305652	54.6088	-0.0749744	0	0.998249	54.704	-0.0697972	0	0.997059	55.0327
P36405	0.998992	0.944355	0.929995	0.890526	0.764086	0.648117	0.484131	0.353604	0.182339	0.395065	0.998992	0.988329	0.944799	0.946317	0.834064	0.688252	0.548776	0.415739	0.218012	0.507899	0.998992	0.967487	0.951208	0.935786	0.807028	0.682679	0.506034	0.365778	0.21965	0.311946	0.998992	0.985216	0.936464	0.901507	0.825855	0.678625	0.496584	0.365659	0.233485	0.362102	55.254	-0.0548972	0.251964	0.953717	56.4579	-0.0613126	0.354055	0.925972	55.8574
P36406											0.998992	1.00275	1.07779	0.963186	0.833855	0.509417	0.212262	0.084116	0.0713921																										53.0342	-0.127674	0.0512494	0.995062
P36507	0.998992	0.903226	0.917592	0.804856	0.59261	0.261791	0.114052	0.0878051	0.0133152		0.998992	0.941252	0.962175	0.871128	0.709692	0.408601	0.186636	0.115124	0.129038	0.0140339	0.998992	0.952654	0.942103	0.830704	0.724985	0.597006	0.526743	0.45538	0.271373	0.385797	0.998992	0.97996	0.96547	0.868323	0.791086	0.738232	0.588115	0.429918	0.0581293		50.5389	-0.0951724	0	0.990869	51.9809	-0.094607	0.0446655	0.993182	56.1016
P36542	0.998992	1.09335	1.09648	1.07924	1.04554	0.90293	0.905856	0.767487	0.333007	0.0462953	0.998992	0.986902	0.986536	0.961951	0.932165	0.934097	0.846324	0.716239	0.332806	0.0822108	0.998992	0.945277	0.943319	0.953767	0.930455	0.928426	0.805213	0.712066	0.355831	0.0606495	0.998992	0.938452	0.986791	0.957303	0.950426	0.950111	0.82235	0.731813	0.332105	0.0448025	61.3203	-0.115069	0	0.968322	60.9861	-0.0922684	0	0.988759	60.8955
P36543	0.998992	0.968828	0.950137	0.889709	0.766708	0.563057	0.335963	0.18505	0.0884182	0.0974945	0.998992	1.04556	0.969262	0.971795	0.821672	0.625568	0.351677	0.174819	0.0466832	0.0921447	0.998992	1.02673	0.959817	0.921927	0.815738	0.603778	0.333765	0.185148	0.0986465		0.998992	1.06042	0.980415	0.929302	0.783824	0.584634	0.341566	0.185477	0.0851812	0.0877763	53.5954	-0.0757428	0.0383395	0.997508	54.1893	-0.0937056	0.0402224	0.995586	54.0218
P36551	0.998992	0.994168	1.01654	0.932738	0.906567	0.585234	0.651015	0.456495	0.210339	0.237802	0.998992	0.962847	0.948941	0.906591	0.846098	0.732269	0.591965	0.409668	0.216137		0.998992	1.00388	0.980379	0.970452	0.911777	0.727224	0.644445	0.442948	0.199927	0.166654	0.998992	1.04829	1.00358	0.950712	0.894167	0.732941	0.593252	0.407608	0.212471	0.107173	57.3071	-0.0523144	0.104199	0.957622	57.1956	-0.0546923	0	0.993448	57.7478
P36578	0.998992	1.68164	1.43842	1.66475	1.49187	0.849185	0.604825	0.431519	0.198278		0.998992	1.01229	1.04471	1.03621	0.866846	0.582871	0.42242	0.282688	0.0975186		0.998992	0.930429	0.806983	0.975074	0.754934	0.574266	0.408411	0.290909	0.121391		0.998992	0.744712	0.922022	1.00291	0.879206	0.667753	0.518457	0.341539	0.140704	0.013496	57.1975	-0.123094	0.233999	0.447266	54.7143	-0.0853125	0.0825823	0.983959	54.4079
P36639	0.998992	0.925314	0.90046	0.851788	0.731334	0.558902	0.307672	0.174689	0.0835048	0.0502712	0.998992	1.02354	1.02183	0.948388	0.81271	0.578328	0.327769	0.184788	0.0785409	0.0229052	0.998992	1.00594	1.02651	0.910914	0.809036	0.600185	0.322163	0.183287	0.0861557	0.0302525	0.998992	0.997434	0.985557	0.907212	0.781658	0.572675	0.312192	0.16752	0.0763449	0.0189566	53.2107	-0.0687074	0	0.991948	53.9335	-0.088488	0.0136698	0.9984	53.9672
P36776	0.998992	0.964735	0.923842	0.832413	0.717962	0.550985	0.360676	0.197681	0.0789599	0.0880508	0.998992	0.990508	0.929057	0.823307	0.678728	0.506459	0.336919	0.199989	0.0868391		0.998992	1.00747	0.951547	0.865075	0.734454	0.542069	0.330999	0.185465	0.0610182	0.0538471	0.998992	1.00906	0.950981	0.840827	0.721287	0.547742	0.356196	0.224876	0.0800319	0.0758622	53.3799	-0.0633774	0	0.995997	52.8987	-0.0634504	0	0.998765	53.3539
P36871	0.998992	0.962295	0.950195	0.934176	0.893645	0.796173	0.618847	0.451774	0.199247	0.156504	0.998992	0.997603	0.988725	0.979146	0.965105	0.851003	0.699559	0.516347	0.220449	0.11721	0.998992	1.02376	0.999584	1.00066	0.93924	0.821271	0.655701	0.513647	0.209254	0.115377	0.998992	1.01904	0.978573	0.945839	0.899676	0.798644	0.609173	0.475525	0.213382	0.0521304	57.8825	-0.0610134	0	0.993006	58.8541	-0.0735147	0	0.998085	58.5055
P36873																															0.998992	0.940986	1.13172	1.00888	0.848994	0.530243	0.366628	0.189499	0.11486
P36915	0.998992	1.175	1.10052	0.99736	0.786533	0.486456	0.335503	0.186265	0.0457624		0.998992	1.00737	0.929071	0.888047	0.745287	0.547995	0.389955	0.222153	0.0516866		0.998992	0.98667	0.894901	0.872672	0.672151	0.429046	0.305258	0.17524	0.0703529		0.998992	1.00837	0.962092	0.867081	0.730627	0.53964	0.34359	0.202719	0.0459773		53.368	-0.0967483	0.0590575	0.962408	53.7673	-0.0691748	0	0.994662	52.4086
P36954	0.998992	1.20097	1.08838	1.05205	0.800576	0.596095	0.448613	0.308726	0.158616	0.147878	0.998992	1.26575	1.17262	0.972399	0.884312	0.720947	0.409336	0.320231	0.214629		0.998992	1.15212	1.03532	0.901433	0.79133	0.643217	0.41565	0.347638	0.135404	0.0676525	0.998992	1.10469	0.96289	0.80316	0.709349	0.537408	0.465973	0.264286	0.158705	0.270062	54.7839	-0.0791814	0.138549	0.953222	55.169	-0.0945983	0.20957	0.909789	55.1975
P36957	0.998992	0.946016	0.913457	0.848732	0.768177	0.666425	0.612806	0.54384	0.491262	1.12344	0.998992	0.996921	0.985397	0.915942	0.805827	0.685639	0.627215	0.56603	0.603886	2.1372	0.998992	1.0196	0.983682	0.87077	0.794793	0.660495	0.558244	0.537359	0.472405	0.908651	0.998992	1.01033	0.990363	0.897822	0.799255	0.721338	0.59674	0.551583	0.488418	0.997974		-0.0389705	0.689587	0.338063		0.114808	1.5	0.367667
P37108	0.998992	1.13036	1.10779	1.0974	0.896707	0.57106	0.44346	0.335906	0.143129	0.00427425	0.998992	1.00623	0.986458	0.935577	0.796036	0.569455	0.394016	0.294915	0.110378		0.998992	0.969311	0.885887	0.938072	0.721907	0.571644	0.397646	0.300433	0.118765		0.998992	0.955682	1.02416	0.973155	0.817037	0.629012	0.453493	0.324706	0.130282		55.3108	-0.079977	0.0228659	0.954479	54.4283	-0.0696923	0.0380815	0.995333	54.2606
P37198	0.998992	0.972043	0.984514	0.8301	0.697226	0.529344	0.404568	0.295195	0.322917	0.583186	0.998992	1.02123	1.02268	0.912518	0.685149	0.493468	0.333443	0.244482	0.184254	0.160161	0.998992	1.14225	1.09337	0.956726	0.648921	0.49655	0.361802	0.274704	0.180489		0.998992	0.957897	1.02301	0.900757	0.62096	0.466189	0.325256	0.219502	0.133298	0.0174245	53.1343	-0.0719348	0.394856	0.914681	52.831	-0.0790453	0.162751	0.995803	52.672
P37235	0.998992	0.918407	0.9408	0.864683	0.742329	0.556711	0.401271	0.250773	0.0990636	0.0139261	0.998992	0.951528	0.921255	0.879727	0.716702	0.508151	0.298564	0.192705	0.105791		0.998992	1.08244	1.03617	0.999141	0.829723	0.657071	0.408241	0.274699	0.18465	0.242699	0.998992	1.04119	0.989412	0.897078	0.827228	0.587437	0.367377	0.25173	0.169591		53.8866	-0.0639022	0	0.992478	53.0224	-0.0698809	0.014069	0.997024	54.6399
P37268	0.998992	0.983166	0.965561	0.90298	0.764036	0.416588	0.188616	0.135382	0.0726205	0.0323491	0.998992	0.987288	0.969184	0.900722	0.757257	0.44561	0.215697	0.166949	0.0809541	0.0631621	0.998992	0.997518	0.977505	0.931395	0.838317	0.642447	0.323002	0.156349	0.0912808	0.0240638	0.998992	0.986613	0.963305	0.920095	0.835595	0.632187	0.317782	0.148009	0.0750084	0.0120805	52.3032	-0.106303	0.0467436	0.997565	52.4872	-0.0975813	0.0635139	0.998085	54.1929
P37802	0.998992	0.934731	0.904631	0.877598	0.631384	0.342553	0.248291	0.197818	0.115875	0.286227	0.998992	1.05053	0.977506	0.985819	0.690727	0.368437	0.264761	0.21256	0.121455	0.164689	0.998992	1.03544	1.01243	0.962661	0.678785	0.374582	0.266039	0.219824	0.128222	0.200758	0.998992	1.08117	0.994596	1.00764	0.682655	0.378628	0.253844	0.206117	0.119632	0.255027	51.1602	-0.0996728	0.189087	0.977383	51.7727	-0.120087	0.168074	0.992585	51.6944
P37837	0.998992	0.897097	0.925464	0.914673	0.801413	0.558314	0.263187	0.134033	0.0836613	0.0271764	0.998992	0.953731	0.969224	0.952059	0.854037	0.598108	0.28562	0.155619	0.135733	0.0153607	0.998992	0.953927	0.977348	0.954139	0.870377	0.620913	0.288954	0.155165	0.104681	0.0491447	0.998992	0.98961	0.968559	0.943533	0.840423	0.593192	0.276405	0.15049	0.109294	0.0456475	53.3846	-0.091163	0.0139101	0.988593	53.8474	-0.102615	0.0506134	0.994135	53.9714
P38117	0.998992	0.90441	0.90312	0.851504	0.779174	0.637587	0.355814	0.250767	0.115877	0.0817742	0.998992	0.987853	0.958349	0.885859	0.820091	0.657408	0.38359	0.278078	0.139745	0.119772	0.998992	0.991371	0.953671	0.913198	0.827667	0.653813	0.375187	0.269108	0.137594	0.0331026	0.998992	1.00028	0.946161	0.923537	0.829645	0.641987	0.366292	0.277716	0.1322	0.101828	54.2347	-0.0623096	0	0.984706	54.7471	-0.0695088	0.0598154	0.995353	54.8059
P38159	0.998992	1.067	0.918758	0.817198	0.616344	0.4207	0.351989	0.260424	0.0992788	0.0549576	0.998992	0.931399	0.80866	0.668699	0.607296	0.482923	0.345414	0.297194	0.0343929		0.998992	1.0199	0.943988	0.814736	0.605731	0.4586	0.351224	0.271434	0.0903489	0.0466804	0.998992	0.988629	0.90861	0.784882	0.565144	0.421331	0.327103	0.250119	0.0751233	0.00876795	52.4063	-0.0607308	0.0201244	0.98605	51.7492	-0.0473208	0	0.968692	52.6178
P38606	0.998992	0.988556	0.997242	0.948529	0.805786	0.552971	0.467849	0.354378	0.166251	0.0857072	0.998992	0.953014	0.945326	0.943067	0.805623	0.625355	0.458911	0.36347	0.195554	0.0181254	0.998992	0.93958	0.945895	0.904635	0.783969	0.578792	0.44117	0.335058	0.187385	0.0675401	0.998992	1.02928	1.08266	1.0276	0.894438	0.661075	0.506593	0.395615	0.170022	0.133629	55.1865	-0.0601358	0.0172088	0.989586	55.4824	-0.0602785	0	0.989132	54.9697
P38646	0.998992	0.957626	0.930234	0.904464	0.808216	0.555131	0.354428	0.217326	0.0393652	0.0189772	0.998992	1.00548	0.966838	0.932997	0.83475	0.614801	0.393104	0.253191	0.0566056	0.0311647	0.998992	0.990522	0.977543	0.930328	0.845814	0.614618	0.373782	0.244127	0.0338527	0.0171581	0.998992	1.01222	0.973697	0.934549	0.834282	0.597433	0.369466	0.231665	0.0353427	0.0130946	53.881	-0.0782033	0	0.99464	54.5927	-0.0788633	0	0.997715	54.4827
P38919	0.998992	0.965882	0.913715	0.844767	0.593562	0.332634	0.243429	0.185935	0.0761283	0.0705228	0.998992	1.00119	0.97546	0.881477	0.598496	0.342896	0.25196	0.191063	0.0742489	0.303663	0.998992	1.02199	0.980809	0.880923	0.618396	0.349415	0.244871	0.195662	0.0636903	0.0447882	0.998992	0.967052	0.925046	0.84009	0.593997	0.340039	0.240631	0.189635	0.074676	0.115442	51.1928	-0.0795812	0.0661963	0.995223	50.9831	-0.108127	0.188971	0.977989	51.5402
P39019	0.998992	1.25761	1.23741	1.20929	1.14907	0.952555	0.786439	0.479573	0.0669395	0.0722376	0.998992	0.976683	0.985385	0.944695	0.875417	0.791648	0.635931	0.382578	0.0319224	0.00434313	0.998992	0.978114	0.917283	0.940198	0.853369	0.779711	0.61957	0.396819	0.0457853	0.0276041	0.998992	0.887139	0.987593	0.940144	0.899361	0.832515	0.644366	0.401355	0.048694	0.0241336	58.6087	-0.136312	0.0267179	0.898205	57.0305	-0.0914493	0	0.982974	56.927
P39023	0.998992	1.80446	1.58969	1.79595	1.59906	0.925204	0.600233	0.403993	0.0794805	0.00253323	0.998992	0.986868	1.03419	1.02548	0.870737	0.531632	0.365136	0.238839	0.0563574	0.00243218	0.998992	0.904283	0.730782	0.962204	0.745815	0.590856	0.397877	0.286334	0.0697685	0.00259304	0.998992	0.634832	0.864286	0.962545	0.837184	0.618398	0.459766	0.29282	0.0584657	0.00182966	57.5907	-0.133198	0.0178208	0.535791	54.2328	-0.0899541	0.00682786	0.987479	54.0981
P39656	0.998992	0.965158	1.00331	0.982306	0.914326	0.580693	0.26448	0.156725	0.0700156	0.00482099	0.998992	0.984294	0.978466	0.9863	0.911263	0.588182	0.253697	0.161211	0.0619013	0.00100477	0.998992	0.927596	0.953177	0.955523	0.930758	0.629403	0.274044	0.165176	0.072932	0.0137249	0.998992	0.950206	0.993878	0.992753	0.937536	0.62996	0.281546	0.167569	0.0870806	0.00385164	53.8234	-0.121595	0.0395987	0.996339	53.8259	-0.122525	0.0353242	0.996482	54.1004
P39687	0.998992	0.888343	0.878572	0.88042	0.831016	0.640852	0.449253	0.330796	0.215551	0.606371	0.998992	0.931703	0.928932	0.934013	0.882337	0.715105	0.48111	0.348208	0.241117	1.04431	0.998992	0.980137	1.00846	0.969052	0.875793	0.722055	0.473743	0.336845	0.241453	0.530808	0.998992	1.04157	1.01749	1.04833	0.94851	0.756365	0.497215	0.345318	0.234016	0.617372	55.072	-0.0679309	0.372273	0.817511		-0.0884751	0.530309	0.467922	55.4486
P39748	0.998992	0.956012	0.897962	0.745534	0.480604	0.237532	0.138008	0.100737	0.039005		0.998992	0.954903	0.870961	0.710706	0.464758	0.224263	0.11598	0.0824939	0.0293396		0.998992	0.946074	0.863454	0.737718	0.47232	0.239979	0.12279	0.0922861	0.042162	0.000609737	0.998992	0.956351	0.884412	0.721781	0.46904	0.219705	0.114856	0.0885498	0.0407765	0.00159615	49.6978	-0.0894889	0.0297116	0.998626	49.3978	-0.0857509	0.005268	0.998795	49.5967
P40121	0.998992	0.919425	0.896296	0.755816	0.376821	0.214639	0.128912	0.0910225	0.0420704	0.0315276	0.998992	0.973028	0.933949	0.785916	0.365709	0.202875	0.114574	0.0713535	0.0414762	0.00777107	0.998992	0.971493	0.951159	0.804107	0.404915	0.230312	0.140674	0.0947636	0.0424428	0.036217	0.998992	1.03235	0.977537	0.810282	0.399411	0.22438	0.135901	0.0918074	0.04626	0.0369482	49.1381	-0.0999971	0.0426263	0.993791	49.2065	-0.11921	0.0429113	0.995879	49.5255
P40222	0.998992	0.991251	0.776448	0.826326	0.676236	0.447701	0.349309	0.272461	0.132613	0.139522	0.998992	0.982925	0.967766	0.911776	0.762935	0.554995	0.317226	0.234722	0.118211		0.998992	1.37935	1.1126	1.20264	0.981009	0.74912	0.696466	0.42862	0.212539	0.243653	0.998992	1.15133	1.09141	1.07113	0.959871	0.746079	0.54478	0.408773	0.308899		52.6739	-0.0507903	0.0261	0.978862	53.5965	-0.0761617	0.0662351	0.998464	57.8099
P40227	0.998992	0.928474	0.95424	0.940791	0.93244	0.7997	0.464616	0.260631	0.0725506	0.0365769	0.998992	0.993783	0.992016	0.993811	0.964489	0.832946	0.475934	0.270123	0.061389	0.028575	0.998992	0.987739	0.993806	0.977632	0.968989	0.832218	0.464863	0.257018	0.0712831	0.0261437	0.998992	0.967288	0.952681	0.947069	0.93138	0.801511	0.447802	0.238587	0.0579461	0.0248531	55.9189	-0.0997739	0.00943998	0.992036	56.1171	-0.110904	0.0156178	0.997701	56.0122
P40306	0.998992	0.988772	0.991495	0.851068	0.578065	0.444323	0.354069	0.253566	0.292191	0.151048	0.998992	1.01449	0.952659	0.879377	0.834258	0.698061	0.614556	0.540178	0.459703	0.689664	0.998992	1.16267	0.970177	0.934379	0.863642	0.737287	0.602115	0.478392	0.345039	0.668448	0.998992	1.02697	0.937945	0.88369	0.827081	0.705203	0.551842	0.431104	0.33679	0.451304	51.85	-0.0732805	0.215594	0.985501		-0.0420329	0.554411	0.903758	63.515
P40394											0.998992	1.03843	1.11211	0.980403	0.909071	0.748472	0.613648	0.342297	0.0175062												0.998992	0.875476	0.912421	0.863456	0.729772	0.674169	0.490689	0.32305	0.0296711						56.6796	-0.092	0	0.970343
P40429	0.998992	2.0036	1.67138	1.9568	1.76346	0.939772	0.692816	0.47175	0.155162	0.00137852	0.998992	0.988085	1.02576	1.02967	0.879249	0.660835	0.496511	0.30403	0.228483	0.273235	0.998992	0.945504	0.761311	0.947293	0.693523	0.541978	0.391426	0.262404	0.0867422	0.0272814	0.998992	0.673121	0.925168	1.04301	0.893081	0.702161	0.546279	0.357221	0.0945112		58.482	-0.12653	0.019711	0.404017	55.3315	-0.0837478	0.23651	0.991456	53.5805
P40616	0.998992	0.978349	0.961879	0.871941	0.736441	0.480511	0.225071	0.147082	0.0823401	0.00956175	0.998992	0.998574	0.945374	0.865546	0.728217	0.469867	0.213791	0.147513	0.0659722		0.998992	0.946274	0.986624	0.869	0.74692	0.458634	0.231723	0.16377	0.0788895	0.0345148	0.998992	0.981111	0.982709	0.861337	0.723596	0.448733	0.228718	0.144579	0.0665577		52.64	-0.0845754	0.00643274	0.997609	52.4726	-0.0855982	0.0175289	0.997133	52.5823
P40763	0.998992	1.14115	0.767733	0.569894	0.412168	0.277685	0.187073	0.119244	0.0886391	0.0149831	0.998992	0.989404	0.809942	0.599564	0.395103	0.277833	0.196807	0.156967	0.0966628		0.998992	0.959749	0.78523	0.546066	0.352196	0.23282	0.15703	0.0972378	0.0920369	0.00800803	0.998992	0.942743	0.751753	0.48145	0.334864	0.215709	0.14367	0.0998316	0.104266	0.00250291	48.6192	-0.0767374	0.0573309	0.964098	48.5156	-0.0762159	0.106572	0.996034	47.9308
P40818	0.998992	1.11405	0.975905	0.789959	0.682025	0.453719	0.349371	0.142809	0.158391												0.998992	1.08592	1.00923	0.83154	0.813017	0.550518	0.255927	0.14682	0.230242												52.4101	-0.0711978	0.088171	0.975025					53.1141
P40855	0.998992	0.968412	0.958784	0.894042	0.817937	0.594267	0.541386	0.428209	0.348219	0.688721	0.998992	0.98068	0.960614	0.95545	0.836037	0.708224	0.593564	0.471874	0.4616	1.7077	0.998992	1.01606	0.963024	0.956504	0.868395	0.707941	0.564641	0.447866	0.343049	0.649229	0.998992	0.996626	1.00624	0.929388	0.859179	0.66978	0.52696	0.429328	0.351691	0.730508	59.1003	-0.0652718	0.487614	0.860337		-0.0559591	0.790676	0.0647792	59.0653
P40925	0.998992	0.890837	0.941506	0.930848	0.943795	0.790691	0.723013	0.470876	0.0458656	0.0367748	0.998992	0.97092	1.0021	0.978407	1.01401	0.948861	0.821015	0.525973	0.0323765	0.043988	0.998992	0.96679	1.0022	0.96956	1.00035	0.925915	0.774042	0.526453	0.0375627	0.0382685	0.998992	1.00232	1.00111	0.972904	0.998119	0.925843	0.764974	0.524425	0.0402016	0.0297025	57.968	-0.0952675	0	0.96272	58.9025	-0.146842	0	0.992701	58.7377
P40926	0.998992	0.886441	0.92081	0.936824	0.947219	0.86398	0.805912	0.638398	0.149628	0.00380649	0.998992	0.962319	0.974157	0.990199	1.02368	0.969049	0.881294	0.715246	0.150303		0.998992	0.966292	0.997156	0.983261	1.02835	0.962013	0.851824	0.716809	0.185885	0.000912045	0.998992	0.991294	0.988341	0.981308	0.993409	0.932451	0.804912	0.688961	0.16559	0.000558606	59.5838	-0.110586	0	0.95874	60.2651	-0.150797	0	0.986794	60.3287
P40937	0.998992	1.16063	1.10418	0.979965	0.790374	0.462884	0.332404	0.233282	0.120091	0.00738473	0.998992	0.958966	0.911462	0.798235	0.644878	0.362487	0.240952	0.186309	0.100263		0.998992	0.941953	0.880958	0.82267	0.661547	0.397461	0.298791	0.206289	0.121575	0.00509257	0.998992	0.88515	0.948092	0.831217	0.677497	0.414315	0.292042	0.224932	0.120986	0.00272634	53.3713	-0.0907331	0.0651513	0.966142	51.4488	-0.0728106	0.0606616	0.99586	52.0952
P40938	0.998992	1.08262	1.02488	0.916792	0.646435	0.421307	0.306149	0.203216	0.0806727		0.998992	1.04408	0.976187	0.824233	0.60446	0.385526	0.29551	0.237632	0.0726458		0.998992	1.02442	0.91841	0.857562	0.627289	0.397449	0.29006	0.208321	0.096065	0.0120393	0.998992	0.816684	0.829052	0.787327	0.554521	0.327411	0.22718	0.153085	0.039298		52.2012	-0.0866704	0.105077	0.984457	51.6695	-0.0752989	0.0965047	0.987645	52.0778
[truncated: 2,645 more rows]
[truncated: 41 more columns]

[truncated: 3 more sheets: volcano, volcano (2), volc filtered]
