# Supplementary material for: Experimental strategies to improve drug-target identification in mass spectrometry-based thermal stability assays
Source: Commun Chem. 2023 Apr 6;6:64. doi: 10.1038/s42004-023-00861-1 (PMC10079678; doi:10.1038/s42004-023-00861-1)
Supplement: Supplementary file 7 — Supplementary Data file 5 [file 42004_2023_861_MOESM7_ESM.xlsx]

## Sheet: Results
Protein_ID	norm_rel_fc_126_DMSO_1	norm_rel_fc_127L_DMSO_1	norm_rel_fc_127H_DMSO_1	norm_rel_fc_128L_DMSO_1	norm_rel_fc_128H_DMSO_1	norm_rel_fc_129L_DMSO_1	norm_rel_fc_129H_DMSO_1	norm_rel_fc_130L_DMSO_1	norm_rel_fc_130H_DMSO_1	norm_rel_fc_131L_DMSO_1	norm_rel_fc_126_DMSO_2	norm_rel_fc_127L_DMSO_2	norm_rel_fc_127H_DMSO_2	norm_rel_fc_128L_DMSO_2	norm_rel_fc_128H_DMSO_2	norm_rel_fc_129L_DMSO_2	norm_rel_fc_129H_DMSO_2	norm_rel_fc_130L_DMSO_2	norm_rel_fc_130H_DMSO_2	norm_rel_fc_131L_DMSO_2	norm_rel_fc_126_MEKi_1	norm_rel_fc_127L_MEKi_1	norm_rel_fc_127H_MEKi_1	norm_rel_fc_128L_MEKi_1	norm_rel_fc_128H_MEKi_1	norm_rel_fc_129L_MEKi_1	norm_rel_fc_129H_MEKi_1	norm_rel_fc_130L_MEKi_1	norm_rel_fc_130H_MEKi_1	norm_rel_fc_131L_MEKi_1	norm_rel_fc_126_MEKi_2	norm_rel_fc_127L_MEKi_2	norm_rel_fc_127H_MEKi_2	norm_rel_fc_128L_MEKi_2	norm_rel_fc_128H_MEKi_2	norm_rel_fc_129L_MEKi_2	norm_rel_fc_129H_MEKi_2	norm_rel_fc_130L_MEKi_2	norm_rel_fc_130H_MEKi_2	norm_rel_fc_131L_MEKi_2	meltPoint_DMSO_1	slope_DMSO_1	plateau_DMSO_1	R_sq_DMSO_1	meltPoint_DMSO_2	slope_DMSO_2	plateau_DMSO_2	R_sq_DMSO_2	meltPoint_MEKi_1
A0A0B4J1V1	0.999946	0.902861	0.86881	0.681111	0.470402	0.603362	0.334928	0.377871	0.311778																																51.7821	-0.0459022	0.290175	0.935058
A0A0B4J2D5	0.999946	0.946935	0.95915	0.912822	0.905734	0.866411	0.740628	0.612571	0.75432	0.602229	0.999946	1.01351	1.04344	1.05893	1.05163	0.973939	0.907474	0.778772	1.01636	0.807357	0.999946	1.0697	1.00465	1.03089	1.05855	0.95298	0.875412	0.782823	0.934726	0.653841	0.999946	1.07979	1.00427	1.03648	1.05324	0.953235	0.874743	0.7581	0.954418	0.660882		-0.0214497	0.58255	0.870782		-0.0369849	0.870278	0.536882
A0A0B4J2E0	0.999946		1.2139					0.898637																																	61.3621	-0.213327	0.0813662	0.1169
A0A0U1RRE5	0.999946	0.991539	1.98587	0.380965	1.64703	0.273359	1.47604	1.18098	1.00569	1.18067	0.999946	1.02556		1.59663	2.22889	0.797369	0.72313	1.69106	2.84619	0.906361	0.999946	2.007	2.68626	2.12334	2.75567	1.50176	1.90958	1.30596	2.03548	1.01804	0.999946	1.21994	2.09184	1.35526	1.91572	1.29772	0.906023	0.884914	0.856521	1.19906			1.22442	-8.31515e-11		0.555131	1.5	0.0992564
A0A0U1RRL7											0.999946	0.668908					0.770139				0.999946	1.07931								1.22554	0.999946		0.838285	1.87919	0.848111					0.549902						-0.458428	0.719523	0.910965
A0A1B0GVH4											0.999946	0.697095	0.653905	1.22866	0.433985	0.655665																													61.0511	-0.0193236	0	0.135595
A0A1W2PR48																					0.999946	0.770661	1.02358	0.641405	0.951875	0.987049	0.570264	0.539739	0.402179	0.160618																			59.6157
A0AVT1	0.999946	0.944997	0.909476	0.731492	0.285992	0.158364	0.082938	0.0371338	0.0578454	0.00783874	0.999946	1.01565	0.973027	0.782317	0.363121	0.199944	0.120465	0.0583575	0.0767883	0.0423797	0.999946	1.0129	0.988203	0.795352	0.299741	0.155557	0.101859	0.0428107	0.0500162	0.0196277	0.999946	1.01816	0.979196	0.718351	0.317042	0.158127	0.108333	0.0434571	0.038813	0.017494	48.5327	-0.130928	0.0388941	0.994763	49.1341	-0.134118	0.0698065	0.997163	48.8267
A0FGR8	0.999946	1.03949	0.972215	0.76139	0.430523	0.232327	0.0955483	0.0427686	0.0268595	0.00220664	0.999946	1.05585	0.968134	0.771551	0.47578	0.30004	0.11484	0.079791	0.0892766	0.0433072	0.999946	0.934402	0.932626	0.711245	0.479076	0.259339	0.130389	0.0527171	0.0431588	0.00671511	0.999946	0.937147	0.940017	0.722791	0.445744	0.272446	0.101177	0.039552	0.0459203	0.0187554	49.5814	-0.110009	0.0165994	0.996959	49.9838	-0.101078	0.0557318	0.994356	49.7006
A0PK00											0.999946	0.674557	0.400528	0.62041	0.346276	0.224042	0.0996445	0.0228621	0.0782086	0.00844251																									45.4754	-0.0537759	0	0.900662
A1A4S6
A1L0T0	0.999946	0.987867	1.11427	0.958657	0.878334	0.723018	0.529552	0.285899	0.202588	0.0590247	0.999946	0.906628	0.760417	0.630671	0.68303	0.592442	0.362618	0.183369	0.132161	0.0399542	0.999946	1.0439	1.16995	0.963888	0.781852	0.76725	0.423795	0.197591	0.0771191	0.0615799	0.999946	1.08397	1.03433	1.00949	0.823824	0.784192	0.475297	0.296	0.246007	0.0942708	56.1759	-0.0751948	0.0320718	0.984909	52.0986	-0.0460998	0	0.944872	55.1979
A2RRP1	0.999946	0.90104	0.945955	1.07689	0.254986						0.999946	0.757252	0.457278		0.142738						0.999946	1.15558	0.583191								0.999946	0.68863	0.636842	0.140609							49.7856	-1.25546	0	0.957551	43.5271	-0.111236	0.0982888	0.997736	44.0591
A2RU67	0.999946	1.42846	1.48345	1.68268	1.00009	0.292572	0.650606	0.509747	0.23108		0.999946	1.21973	1.11335	1.73813	1.24373	1.01688	0.415077	0.47773			0.999946	0.566509	0.761621	0.894301	0.307798	0.563164		0.20081	0.199982		0.999946	1.36822	2.36907	2.39161	1.33945	0.682055	1.13059	0.355392	0.820532		51.4486	-0.708656	0.420992	0.562857	54.8906	-0.636278	0.446208	0.476031	50.6171
A2VCK2	0.999946	0.934641	0.820721	0.834767	0.795442	0.58765	0.345815	0.031237													0.999946	0.904342	1.17443	1.13848	0.893977	0.715725	0.397316	0.12417		0.135656	0.999946	0.893048	0.951622	0.772833	0.961439	0.640117	0.298717	0.0584462	0.0523578	0.0405965	53.3934	-0.0830521	0	0.92636					54.7858
A2VDF0											0.999946	0.866009	1.1845	1.40832		0.922426	1.45385				0.999946	1.17654		1.11919							0.999946															0.372824	1.26153	0.39116
A3KMH1
A3KN83	0.999946	0.984571	0.6527	0.980427							0.999946	1.04232	1.0835	1.11543		0.470218	1.03871				0.999946	1.25737	0.935993	0.901172	0.471599	0.49279	0.157711	0.235219		0.12902	0.999946	1.41582	0.816922	0.812009								-0.277001	0.816563	0.36589					51.0219
A4D1P6											0.999946	1.0234		1.22213	0.593443	0.475504																													50.3601	-0.658925	0.475503	0.874102
A4D1U4																					0.999946	0.729506	1.14779	1.15091	0.917563	0.394448	0.415268	0.127252	0.346629		0.999946	0.78167	0.956204																52.3097
A5PLL7											0.999946	0.72038	0.894937	1.2369	0.914166	0.706937	0.418878	0.32162			0.999946	1.03512	0.918133	1.10947	1.05779	1.04016	0.507806	0.345296	0.391601		0.999946	0.884644	1.20744	1.4422	1.09949	0.808704	0.290421	0.172637							54.8251	-0.121578	0.306765	0.766872	56.0165
A5PLN9											0.999946	0.988339	1.08863	0.644125	0.302776	0.208458	0.118363	0.0995483													0.999946	0.756685	0.866259	0.583717	0.381362	0.172608	0.211233								48.1428	-0.166762	0.137855	0.981739
A5YKK6	0.999946	1.55653	1.34453	1.09621	0.669677	0.367077	0.220517	0.139734	0.141111	0.0834653	0.999946	0.920009	0.949455	0.81926	0.593706	0.351821	0.180928	0.0804511	0.117018	0.052805	0.999946	0.970069	0.978427	0.872462	0.555776	0.302998	0.22989	0.0864256	0.122723	0.0674245	0.999946	0.900259	0.936743	0.820111	0.423804	0.272458	0.171639	0.0840168	0.07266	0.0783029	51.6458	-0.148319	0.135919	0.832017	50.9944	-0.0877571	0.0500829	0.994275	50.7818
A6NC98	0.999946	0.584259	0.641692	0.787453	0.519928	1.27507	0.595046		0.321559	0.304564	0.999946	0.558455	1.06139	1.03074	1.09515	0.95995	0.640566	0.484522	0.613217	0.36724																					61.6538	-0.0181931	0	0.251643	58.5475	-0.145768	0.485482	0.646148
A6NDG6	0.999946	0.845701	0.917363	0.926742	0.890368	0.801043	0.683151	0.546266	0.428835	0.0390084	0.999946	0.990568	0.956965	1.05634	1.03634	0.888651	0.754278	0.662583	0.488734	0.0701129	0.999946	1.02868	1.16654	1.03444	1.1502	1.07583	0.796229	0.661912	0.602562	0.0266429	0.999946	1.02022	1.12862	0.970853	0.981887	0.869095	0.845451	0.60975	0.510595	0.0495056	59.3377	-0.0541667	0	0.917939	61.15	-0.0694554	0	0.952473	62.0626
A6NDU8	0.999946	1.44067	1.21751	1.18249	0.964169	0.637806	0.389011	0.427694	0.495988																						0.999946	1.04622	1.05389	0.589173	0.649168	0.217806	0.143176	0.129158	0.202443		54.0259	-0.205932	0.436714	0.76314
A6NE01	0.999946	1.15709	1.33567	0.630899	0.928243	0.478012	0.988989														0.999946		1.80686	1.00363	1.83153		0.893776															-0.334114	0.756536	0.393579					56.921
A6NED2	0.999946	0.763016	1.1928	1.0287	0.858403	0.690022		0.294254		0.267145	0.999946	1.39414	1.15075	1.16278	0.819845	0.489953	0.227509	0.165134	0.135833	0.0415308	0.999946	1.27435	1.19427	0.872172	1.14245	0.782946	0.301999	0.212401		0.164953	0.999946	0.991811	1.17232	0.992716	0.781375	0.560968	0.358373	0.165536	0.0963944		54.8916	-0.0960536	0.25516	0.875304	52.9531	-0.140507	0.107506	0.904315	54.5059
A6NG13	0.999946	0.884493	0.778188	0.706235	0.317036	0.243318	0.0833783	0.0904514	0.0582933	0.0566556																															48.3713	-0.0798177	0.0277147	0.983307
A6NGG8
A6NHL2																					0.999946	0.875029	1.4287		0.884023	1.08168		1.11629
A6NHR9	0.999946	0.893536	1.13335	0.596119	0.355509	0.484926					0.999946	0.925369	0.669218	0.425727	0.433398	0.223164	0.178546	0.0458508	0.0367339	0.0253235	0.999946	1.12006	0.412682	0.491249	0.527749	0.263724		0.0636082	0.113726	0.0903955	0.999946	0.696261	0.412442								47.1902	-0.773609	0.420218	0.921794	47.2779	-0.0637049	0	0.977243	47.3557
A6NHX0	0.999946	1.32502	1.51281	1.29222	1.32358	1.08266	0.587491	0.48204			0.999946	1.01011	1.09884	1.13692	1.08423	0.769992	0.703425	0.467183	0.210128	0.169021	0.999946	1.17793	0.941238	0.978241	0.848956	0.764651	0.533237	0.241114	0.104754		0.999946	1.11273	1.08679	1.00064	0.8448	0.689032	0.482708	0.168454	0.0914177	0.163389	56.4455	-0.581291	0.482038	0.40974	58.25	-0.0833636	0.119433	0.952392	55.9957
A6NIH7	0.999946	2.10849	0.882588	1.36602	0.727492	0.553694					0.999946	0.469298	0.554034	0.875994	0.844181	0.544361		0.341236			0.999946	1.44388	2.44847	0.71973						0.67788												-0.558924	0.553694	0.129932	57.4547	-0.018286	0	0.269355
A6NIN4	0.999946	1.08601	0.97875	0.9632	0.801955	0.46327	0.0896712	0.0535662			0.999946	0.949672	0.933264	0.907321	0.599792	0.371413	0.067366	0.00679338	0.02374		0.999946	0.804136	0.925337	1.04839	0.751732	0.195112					0.999946	0.795118	0.954695	0.826284	0.589126	0.394953	0.0786968	0.065439		0.0459786	52.5248	-0.144302	0	0.990817	51.1641	-0.114252	0	0.990735	50.2609
A6NKL6											0.999946	1.06141	1.07773	0.837248	0.351235	0.194653	0.104268	0.0434563	0.0379865																										49.2186	-0.171267	0.0728219	0.988264
A6NLJ0											0.999946	0.86228	0.793599	0.897171	0.885959	0.805626	0.675897	0.298556	0.055992	0.0207027																									56.9928	-0.0980351	0	0.928506
A6NM62											0.999946	0.857238	1.01348	0.957201	0.954084	0.582295	0.248071	0.101924																											53.6518	-0.153358	0.0834023	0.974374
A7KAX9
A8CG34
A8MPP1											0.999946		1.87578
A8MT69	0.999946	0.89895	1.99393	0.733982	1.02522	0.246633	1.16189			0.346157	0.999946	1.01439	0.534919	0.69706	0.959487	0.964422	0.898843		0.42648		0.999946	0.493281	0.846666	0.54437	0.766964	0.356561		0.252282	0.228767	0.193209	0.999946	0.609776	0.520554			0.64337					63.4021	-0.03956	0	0.207925		-0.0146713	0	0.209277	50.6958
A8MZ59																					0.999946	1.70816	1.18648	1.30782	0.358905	0.669228	1.04705	0.470083	0.842365	0.735277	0.999946	0.632277	0.807049	1.01082	0.505671	0.853447	0.81521	0.784803	0.920783	0.52805
A9UHW6																					0.999946	0.956928	0.965582	0.756829	0.168322	0.223804	0.102902		0.0736712																				47.9457
B0I1T2	0.999946	1.48552	1.24151	1.00815	0.550233	0.423096	0.197785	0.0985009	0.0932773	0.0594065	0.999946	0.980744	0.879002	0.687397	0.361448	0.230012	0.113664	0.0539261	0.0836664	0.0148887	0.999946	0.906787	0.66767	0.629838	0.350072	0.235044	0.106365	0.0681766	0.0630512	0.0221891	0.999946	0.656333	0.86949	0.638308	0.392617	0.247474	0.132714	0.108075	0.0698028	0.0404519	51.4953	-0.119337	0.08937	0.867525	48.8024	-0.0954592	0.0385384	0.996992	47.8053
B2RBV5	0.999946	1.51057	3.39264	2.86625	1.25448	1.1988		0.865047	1.09348		0.999946	0.628294	1.22869	1.32568	0.595821	0.79258															0.999946	0.614676	0.548987		0.465573	0.479309	0.293024					0.812631	1.5	0.0121151		-0.393547	0.694154	0.330889
B3KU38																															0.999946	0.948645	0.969736	0.736413	0.371979	0.184541	0.158829	0.0449928	0.132576	0.0583052
C9JLW8	0.999946	0.968569	0.816944	0.850057	0.730527	0.693548	0.60488	0.527481	0.722558	0.584345	0.999946	0.958118	0.950386	0.881858	0.762665	0.522467	0.411032	0.358993	0.49876	0.458415	0.999946	1.2296	1.07442	1.01932	0.845889	0.771638	0.668461	0.573875	0.765425	0.570035	0.999946	1.11428	0.93626	0.940819	0.698169	0.713325	0.613925	0.695694	0.774745	0.568389		-0.0282428	0.593804	0.861718	53.8287	-0.0792726	0.423319	0.965614
D6RGH6																															0.999946	1.44589		1.84938		0.937528	1.09748	0.732813	1.15139
E9PRG8											0.999946	1.15314	1.30046	1.30601	1.10912	1.11411	0.780902	0.484637	0.36692	0.293119																									58.5849	-0.134142	0.329871	0.818616
L0R6Q1	0.999946	0.893295	0.93861	0.954895	0.942003	0.839739	0.845698	0.683095	0.935032	0.709139	0.999946	0.986387	1.02256	1.07781	1.13709	0.975364	0.893225	0.832472	1.03091	0.855143	0.999946	0.992433	1.07239	0.995812	1.16573	1.02423	0.889223	0.748343	1.06365	0.801225	0.999946	1.09368	1.06095	1.05792	1.09778	0.97285	0.973071	0.897635	1.21262	0.833364		-0.00854158	0.547515	0.485981		-0.113977	0.902937	0.41339
L0R819	0.999946	0.90243	1.00889	1.03303	0.884311	0.622281	0.592615	0.656285	0.632153	0.520826	0.999946	0.95798	0.744037	0.744451	0.83403	0.631865	0.739253	0.738865	1.07342	0.792997											0.999946	1.29837	1.07483	1.26065	1.0302	0.901966	0.901537	0.848134	1.36211	0.91874		-0.139209	0.601333	0.93979		-0.322353	0.787364	0.33831
O00115	0.999946	1.09493	0.936353	0.890501	0.838968	0.765131	0.733039	0.574967	0.732094	0.577295	0.999946	0.885595	0.8382	0.90025	0.80808	0.777927	0.702968	0.646817	0.758085	0.582655	0.999946	1.09328	1.0319	1.06169	0.930407	0.726012	0.69726	0.557799	0.756933	0.612706	0.999946	1.11482	1.09796	0.983329	0.915077	0.77303	0.683065	0.669345	0.753884	0.541135		-0.0276083	0.610248	0.875647		-0.0132855	0.437037	0.83344
O00116	0.999946	1.01664	1.03811	1.03107	0.835883	0.648067	0.214572	0.060246	0.0463738	0.0096533	0.999946	1.03399	1.02467	0.986345	0.863338	0.632849	0.247158	0.0384679	0.0453147	0.0200953	0.999946	0.990883	1.01635	0.976556	0.875301	0.580733	0.17522	0.0403433	0.0172592	0.00744223	0.999946	1.01111	1.00733	0.96925	0.880421	0.587193	0.232146	0.0464558	0.0390522	0.0236607	53.7722	-0.137973	0.0100154	0.993795	53.8173	-0.135353	0.00875717	0.996685	53.4198
O00139	0.999946	1.13392	1.27148	1.1318	0.679909	0.284053	0.214693	0.214902			0.999946	0.946191	0.977593	0.896467	0.512325	0.196646	0.0866888	0.0162098	0.0354418		0.999946	1.02624	1.08914	0.885714	0.566559	0.374321	0.206308	0.11063		0.0816844	0.999946	0.65992	0.51061	0.581443	0.258916		0.0746874				50.5682	-0.331518	0.234845	0.921162	50.183	-0.143934	0.0286709	0.997239	51.1696
O00148	0.999946	0.935311	0.642593	0.420643	0.148898	0.127562	0.0902113	0.0371928	0.0476219	0.0105727	0.999946	0.946457	0.708319	0.42072	0.209161	0.146064	0.0817702	0.0632722	0.0386754	0.05264	0.999946	1.04388	0.789786	0.531389	0.295529	0.202047	0.15706	0.0789779	0.0406408	0.045009	0.999946	1.01894	0.712368	0.509803	0.189314	0.145853	0.134183	0.0682578	0.0551692	0.0366768	45.7993	-0.101794	0.0359354	0.993874	46.2143	-0.102297	0.0526519	0.998348	47.5416
O00151	0.999946	0.945506	0.977544	0.966292	0.909452	0.707469	0.512263	0.410791	0.455708	0.31719	0.999946	0.981724	1.01681	1.03615	0.913873	0.74859	0.518738	0.435633	0.381221	0.328332	0.999946	0.955548	1.0076	0.921819	0.858366	0.679796	0.512345	0.391097	0.477852	0.296087	0.999946	1.05034	1.12779	1.15012	0.927926	0.759772	0.610897	0.469872	0.498458	0.313897	56.4018	-0.0732545	0.369164	0.981665	56.575	-0.0781087	0.35029	0.993609	56.5243
O00154	0.999946	0.938466	0.993057	0.973455	1.00316	0.961681	0.888316	0.800049	0.879903	0.110418	0.999946	1.00237	1.05148	1.05535	1.08919	1.02289	0.969131	0.875685	1.03419	0.128691	0.999946	0.98185	1.0412	1.01894	1.13393	1.02151	0.912405	0.837521	0.952722	0.133358	0.999946	1.05126	1.02156	1.01921	1.04382	0.967287	0.945273	0.856723	0.97353	0.119658	64.8805	-0.250035	0	0.911419	66.4325	-0.849776	0	0.956561	65.396
O00161	0.999946	0.955702	0.942649	0.91099	0.806791	0.608123	0.569082	0.43897	0.505236	0.369161	0.999946	1.17003	1.13549	1.07152	1.02493	0.841864	0.710704	0.591785	0.774918	0.634433	0.999946	1.14632	1.07485	1.07259	0.957996	0.770473	0.622966	0.506847	0.600083	0.403855	0.999946	1.00728	0.986729	0.939296	0.860124	0.727888	0.572907	0.476223	0.617262	0.408171	57.7474	-0.0452518	0.393888	0.973783		-0.101519	0.674721	0.82008	62.9386
O00165	0.999946	0.937555	0.997639	0.728638	0.121851	0.432885	0.154787				0.999946	0.895951	0.782174	0.366803	0.379573	0.212778	0.213451				0.999946	0.843454	0.907288	0.655774	0.438589	0.250847		0.0736604			0.999946	0.946115	0.897143	0.665622	0.443456	0.226433	0.168675		0.0697344	0.0516717	47.2329	-1.01294	0.236508	0.930711	46.2777	-0.105635	0.222067	0.971672	49.1496
O00170	0.999946	0.916701	0.920894	0.673456	0.322436	0.216965	0.133358	0.0564803	0.0637202	0.0317619	0.999946	1.02548	0.937068	0.759221	0.360061	0.252473	0.145398	0.0956772	0.0507192	0.0282091	0.999946	1.00463	0.928292	0.766673	0.410269	0.28973	0.164867	0.0977581	0.0776814	0.0270281	0.999946	1.00273	0.916813	0.715636	0.460278	0.308696	0.180064	0.0997593	0.099382	0.034901	48.5792	-0.102193	0.0509271	0.993312	49.2192	-0.108331	0.0624926	0.993034	49.6529
O00178	0.999946	1.05799	1.45078	1.22051	0.810486	0.500167	0.195085			0.135253	0.999946	0.912605	0.94806	0.907401	0.283576	0.197544	0.124147				0.999946	0.836307	0.901284	0.740273	0.405246	0.49954	0.123498				0.999946	0.698968	1.08346	1.15836	0.488939	0.344156	0.07005			0.0828625	52.8424	-0.155893	0.133946	0.834154	48.9007	-0.261853	0.156277	0.986917	50.2414
O00182	0.999946	1.12736	1.09185	0.688758	0.437787	0.290885	0.147916	0.0508697			0.999946	1.05404	0.8519	0.753247	0.472142	0.380351	0.0608629	0.0633648	0.0676028	0.0472102	0.999946	1.0345	1.00231	0.809413	0.530387	0.220245	0.091056														49.5065	-0.111738	0.0895821	0.959332	50.0062	-0.0839496	0.0143418	0.981054	50.1623
O00186	0.999946	1.66495	1.08844	0.927588	0.454759	0.134908	0.122761				0.999946	1.12432	1.01746	0.515729	0.201279		0.125968				0.999946	1.15718	0.687291	0.664716	0.150274	0.212099					0.999946	1.32184	1.21737	1.01921	0.114084	0.693202	0.260101	0.199338			49.766	-0.220818	0.111604	0.762997	47.0628	-0.310447	0.157651	0.981162	47.345
O00193	0.999946	0.947541	0.927507	0.998164	0.95733	0.951198	0.905974	0.878517	1.07286	0.827053	0.999946	0.963888	0.855264	1.03074	0.96476	1.03248	0.936448	0.897115	1.04274	0.976315	0.999946	1.01928	1.11962	1.03924	0.985229	0.923881	0.924444	0.84016	1.03698	0.872893	0.999946	1.02043	1.05697	1.06361	1.00577	0.937087	1.01444	0.882026	1.09822	0.890406		-0.00246406	0.251068	0.106377		-0.0549451	0.966638	0.0298161
O00217	0.999946	1.05641	1.33342	1.04901	0.896154	0.421626	0.0836492		0.0810789		0.999946	0.887769	0.979534	0.862956	0.703835	0.422244	0.117244	0.165196	0.115407	0.0666953	0.999946	1.12337	0.774008	0.759118	0.737795	0.420792	0.0997613	0.0997196	0.0758685	0.0443103	0.999946	1.02042	1.18538	0.953048	0.740146	0.442786	0.129796	0.159055	0.109409	0.0938106	52.5665	-0.212127	0.0635223	0.926244	51.8209	-0.101917	0.0752835	0.982238	51.5111
O00221	0.999946	1.22677	0.895008	0.72535		0.460854															0.999946	1.74632	1.56721	0.792166							0.999946	1.19101	1.63481	1.50997			0.695593				50.4662	-0.0963168	0.450798	0.831484					47.2516
O00231	0.999946	1.00114	0.987419	0.869441	0.617663	0.510477	0.333131	0.0644761	0.0475399	0.0176193	0.999946	1.00773	0.940199	0.891642	0.616377	0.534184	0.3542	0.0622696	0.0437037	0.020325	0.999946	1.01678	0.951314	0.84323	0.643519	0.530633	0.363034	0.0861694	0.0587855	0.0334033	0.999946	0.993341	0.969794	0.816397	0.62236	0.524171	0.335281	0.0667981	0.0634651	0.0261212	52.4858	-0.0775411	0	0.9869	52.662	-0.0760656	0	0.9825	52.7418
O00232	0.999946	1.01927	0.989877	0.853972	0.637259	0.509634	0.325221	0.0398969	0.0308536	0.00961311	0.999946	1.00979	0.99241	0.867857	0.630964	0.528569	0.340044	0.0347091	0.0218239	0.00950285	0.999946	1.01503	0.988187	0.830817	0.617704	0.551849	0.324855	0.034965	0.0209524	0.00834707	0.999946	1.0341	0.988419	0.852852	0.656111	0.554013	0.328465	0.0345557	0.0258878	0.0171784	52.4547	-0.0810096	0	0.985706	52.582	-0.0812517	0	0.982051	52.4774
O00233	0.999946	0.923344	0.869116	0.754964	0.68425	0.628294	0.502269	0.368499	0.485388	0.353603	0.999946	1.00915	0.977591	0.920658	0.755528	0.683831	0.570117	0.478878	0.566589	0.446077	0.999946	1.02811	0.952858	0.851285	0.76292	0.669006	0.608713	0.510207	0.602542	0.42006	0.999946	1.07651	0.991624	0.878461	0.725899	0.711861	0.703245	0.550208	0.649762	0.428629	56.4585	-0.0336542	0.314363	0.96341	62.0383	-0.0460866	0.478874	0.976073	64.2168
O00244	0.999946	0.984262	0.908732	0.89233	0.919272	0.77987	0.702152	0.582645	0.717012	0.556856	0.999946	0.939935	0.977547	1.03601	0.945268	0.857637	0.706954	0.636255	0.796301	0.619143	0.999946	0.979905	0.992534	0.942573	0.914621	0.808222	0.666836	0.644688	0.834476	0.560317	0.999946	1.0095	0.948502	1.0654	1.00599	0.815779	0.637033	0.681094	0.800506	0.611448		-0.0235116	0.542343	0.890635		-0.0603402	0.681027	0.876964
O00264	0.999946	1.03142	1.02445	0.966946	0.855243	0.608776	0.38267	0.327206	0.373092	0.297528	0.999946	0.992882	1.03184	1.05198	0.915793	0.676466	0.469749	0.385808	0.485451	0.406667	0.999946	1.03767	1.0621	0.998184	0.918598	0.656	0.454764	0.361802	0.465209	0.326508	0.999946	1.03216	1.04649	1.04049	0.980626	0.662935	0.424846	0.370275	0.489735	0.335235	54.1252	-0.0988224	0.321131	0.993808	55.2017	-0.109404	0.424052	0.98501	54.8673
O00267	0.999946	1.18495	1.12238	0.876855	0.623551	0.255772	0.246971	0.077697		0.0471599	0.999946	0.985347	0.95134	0.837402	0.607242	0.468396	0.406886	0.280425	0.395744	0.277701	0.999946	1.05051	1.13434	0.958311	0.666402	0.20155	0.290999				0.999946	1.13147	1.08332	0.729417	0.448951	0.421335	0.291958	0.166306	0.161033	0.0762094	50.9766	-0.124219	0.0855224	0.959541	52.122	-0.0698563	0.314113	0.984787	50.1823
O00273	0.999946	1.03913	1.03188	0.967374	0.823835	0.635688	0.432907	0.264667	0.295107	0.177765	0.999946	0.977973	0.968967	0.933306	0.819696	0.6284	0.423327	0.307526	0.258809	0.160285	0.999946	0.946963	0.984323	0.899427	0.698668	0.557391	0.382975	0.246598	0.22415	0.156585	0.999946	1.03775	1.05969	1.0375	0.778686	0.714203	0.473436	0.299235	0.305838	0.175669	54.7378	-0.0785662	0.203367	0.990666	54.9319	-0.0671234	0.157862	0.997251	53.6403
O00287	0.999946	1.29641	1.17004	1.39335	0.767182	0.675761	0.603675	0.27467	0.416961	0.425401	0.999946	0.842253	0.654993	0.954329	0.393719	0.73165	0.460486	0.527474	0.284591		0.999946	1.78404	1.19853	1.24602	0.905567	0.366381	0.484823	0.13497	0.228573												55.722	-0.0856275	0.39074	0.757098	56.0186	-0.0259073	0	0.636854	52.1566
O00291											0.999946	0.57201	1.17931	0.50615	0.294217	0.164688	0.149737	0.047473		0.0652958	0.999946	0.541048	1.12416	0.6356	0.27612	0.148172	0.0781486		0.0806047	0.051268															47.0142	-0.516544	0.144022	0.813032	48.1271
O00299	0.999946	0.922976	0.909485	0.915862	0.715035	0.331558	0.0653268	0.0120137	0.0259214	0.00355035	0.999946	0.997119	0.996913	0.981149	0.795188	0.379562	0.0722357	0.0104509	0.0329192	0.00616222	0.999946	1.02519	1.00138	0.965554	0.806887	0.372992	0.0539213	0.00938671	0.0246746	0.00388565	0.999946	1.02136	0.993323	0.947438	0.787109	0.383679	0.0940317	0.0164614	0.0328456	0.00886362	51.5522	-0.136259	0	0.991331	52.1223	-0.162199	0.00580166	0.999187	52.1137
O00303	0.999946	0.998385	0.894824	0.605134	0.191751	0.13052	0.0658594	0.0341679	0.0131482	0.0072627	0.999946	0.947086	0.888293	0.614968	0.215296	0.170188	0.0950191	0.0446396	0.0378006	0.0175881	0.999946	0.991376	0.919244	0.590295	0.203568	0.143826	0.0678842	0.0289647	0.0338681	0.0115263	0.999946	0.936485	0.892112	0.601345	0.228462	0.157913	0.104891	0.0564023	0.0342041	0.00567963	47.6351	-0.141091	0.0301266	0.99685	47.7547	-0.123426	0.0443388	0.994141	47.6359
O00330	0.999946	1.02336	0.898375	0.415021	0.777433	0.332388	0.162022		0.169453												0.999946	0.782163			1.10717																50.243	-0.0592771	0.0728026	0.823358
O00370																															0.999946	0.800303	0.328641	0.385528	0.697029	0.455188	0.299423	0.177043	0.29365
O00399	0.999946	0.968955	1.05132	0.983983	0.789721	0.63844	0.594781	0.447667	0.392202	0.080806	0.999946	0.976238	1.11642	0.995684	0.802397	0.717973	0.580599	0.383755	0.393647	0.0763188	0.999946	0.990758	1.0068	0.946092	0.881681	0.700228	0.558395	0.371602	0.366818	0.0712294	0.999946	1.02249	1.2043	1.0236	0.997189	0.739454	0.77717	0.42426	0.353236	0.146168	57.5884	-0.0479542	0	0.954225	57.5584	-0.0533409	0	0.949049	57.2718
O00400	0.999946	0.741207	0.348339	0.824533	0.662324	0.976396	0.762455	0.788545	0.642795																																	-0.438414	0.715055	0.235802
O00410	0.999946	0.941357	1.00211	0.985735	0.912243	0.769817	0.444264	0.111141	0.0523741	0.0197517	0.999946	0.987155	1.00772	1.01703	0.971359	0.797255	0.488681	0.124992	0.0541911	0.0345569	0.999946	0.993054	1.04106	1.01574	0.979586	0.800204	0.45037	0.121243	0.0684335	0.0283823	0.999946	1.0209	1.01158	0.993296	0.954574	0.788848	0.457661	0.13701	0.068555	0.0362508	55.316	-0.124818	0.00411756	0.995192	55.6743	-0.136506	0.01992	0.997658	55.4988
O00422	0.999946	1.26439	0.718741	0.425546	0.203329	0.17179	0.0977936	0.0576001	0.108763	0.0667901	0.999946	0.891865	0.723287	0.452744	0.23405	0.192093	0.133513	0.0979481	0.0935181	0.0873998	0.999946	1.18117	0.757236	0.587148	0.248264	0.258526	0.175812	0.122071	0.118682	0.06818	0.999946	1.22096	0.899095	0.616411	0.393563	0.312065	0.214311	0.113057	0.182406	0.0934525	46.3162	-0.142115	0.0994704	0.941967	46.4117	-0.0901528	0.0896697	0.998237	47.5304
O00425	0.999946	1.19863	0.934987	0.498398	0.418156		0.249014				0.999946	0.790333	0.657982	0.386161	0.143373				0.284765		0.999946	1.00559	0.37538	0.382306							0.999946	1.0993	1.191	0.947685	0.785139	0.382359	0.428639	0.182555	0.193363		47.0998	-0.171924	0.319123	0.927073	45.0939	-0.0971646	0.205844	0.945692	42.7355
O00429	0.999946	1.00904	1.044	0.977645	0.83089	0.55959	0.2295	0.16186	0.116079	0.0937883	0.999946	1.10387	1.04236	0.997839	0.885171	0.454925	0.151019	0.0453449	0.149993	0.0268322	0.999946	1.07162	0.981473	0.994116	0.884773	0.446419	0.141313	0.069568	0.109517	0.0437613	0.999946	1.00854	0.974555	0.960282	0.845664	0.462857	0.145715	0.109441	0.0914947	0.0685878	53.3158	-0.119867	0.0991791	0.997191	52.7281	-0.175211	0.0716643	0.988398	52.6801
O00442	0.999946	1.10932	1.00099	0.969698	0.657052	0.495109	0.35157	0.0878585		0.0194111	0.999946	0.975897	0.784357	0.870586	0.660395	0.457646	0.237416	0.0717399		0.068203	0.999946	0.927439	0.952636	0.737525	0.643165	0.419644	0.299098	0.0884361	0.01987	0.0522246	0.999946	0.853152	0.92114	0.961955	0.84386	0.613708	0.297833	0.0969911	0.0414743	0.067381	52.9442	-0.0844338	0	0.975703	51.9146	-0.0732483	0	0.970426	51.6239
O00471	0.999946	1.21464	1.22602	0.726447	0.438962	0.218605					0.999946	1.52001	0.917026	0.575141							0.999946	0.619273	0.659027	1.01814	0.32623	0.238986			0.298229		0.999946	0.720498	0.491768	0.300268	0.162439						49.0284	-0.154721	0.224173	0.867688		-0.600133	0.575141	0.409277	49.5846
O00479	0.999946	0.936946	0.863388	0.95814	0.790439	0.699423	0.533766	0.442345	0.431484	0.278002	0.999946	0.911156	0.853461	0.925515	0.878287	0.777013	0.567254	0.491171	0.459281	0.349023	0.999946	1.16116	1.14804	1.08867	0.849449	0.903864	0.679092	0.509332	0.44973	0.403071	0.999946	1.01326	1.0766	0.8614	0.932072	0.837406	0.625135	0.451789	0.429186	0.345299	58.0789	-0.0376399	0.166538	0.965593	60.0861	-0.0335388	0.162243	0.946705	59.7371
O00483	0.999946	1.17196	1.2007	1.11515	0.904148	0.759118	0.518392	0.412041	0.363328	0.262178	0.999946	0.941548	0.963997	0.893181	0.823448	0.653699	0.47041	0.337232	0.368495	0.260049	0.999946	1.02965	0.981894	0.890207	0.867441	0.627672	0.489622	0.283791	0.357334	0.199458	0.999946	0.7761	0.829321	0.850214	0.725145	0.544343	0.376108	0.365333	0.347294	0.208646	56.4386	-0.0827861	0.306685	0.919971	55.6129	-0.0572929	0.254887	0.986556	55.3481
O00487	0.999946	1.01725	1.0129	0.903151	0.665933	0.51263	0.363147	0.0680693	0.0433692	0.0184016	0.999946	1.00686	0.946809	0.824179	0.653001	0.565143	0.379556	0.0636645	0.0523941	0.0366895	0.999946	0.989485	0.96714	0.846229	0.590688	0.56155	0.381878	0.0590572	0.0518033	0.0295776	0.999946	1.00302	0.930449	0.804481	0.631087	0.522123	0.338471	0.0647363	0.059988	0.0305606	52.9124	-0.0815496	0	0.987104	52.8889	-0.071697	0	0.979501	52.6648
O00505	0.999946	0.919149	1.02631	0.909799	0.729572	0.440625	0.0862912	0.0288292	0.0527719		0.999946	1.01472	1.03892	0.906374	0.713579	0.486339	0.113083	0.0456282		0.0193813	0.999946	1.06866	1.02495	0.884357	0.791533	0.460375	0.115233	0.0446577	0.0901942	0.0187803	0.999946	1.02591	1.03531	0.930139	0.680306	0.35824	0.132907	0.0640904	0.049244	0.0110943	52.0902	-0.124389	0.000184659	0.98875	52.2745	-0.115211	0	0.991494	52.4131
O00559	0.999946	1.14678	1.08816	0.765804	0.788359	0.736453	0.511636	0.290503	0.2569	0.351571	0.999946	1.27639	1.28052	0.912294	1.05163	0.471294	0.666116	0.674814	0.366156	0.353424	0.999946	0.757445	1.41815	1.13421	0.728194	0.82929		0.439308	0.565384		0.999946	0.920611	0.649179	0.551401	0.776961	0.562098	0.140546	0.322339	0.309618	0.200883	55.7409	-0.057592	0.244611	0.911086					65.5702
O00560											0.999946	1.07966	0.762591	1.05615	0.597396	0.378704	0.293826	0.32479	0.302699	0.0982775											0.999946		0.682308												50.9553	-0.153122	0.26029	0.907688
O00567	0.999946	1.79909	1.6564	1.64689	1.00353	0.445569	0.125668	0.12154	0.0890313	0.070543	0.999946	1.11175	1.26781	0.881915	0.697904	0.215591	0.0578286				0.999946	0.88042	0.533941	0.607723	0.404217	0.272355	0.0632218				0.999946	0.513992	0.901122	0.607785	0.156673	0.273034	0.0803381				52.8553	-0.385448	0.100417	0.676694	51.091	-0.170843	0.0108236	0.926333	47.3054
O00571	0.999946	1.35683	1.07287	0.545678	0.260731	0.189423	0.156022	0.0568263	0.0686745	0.0328119	0.999946	0.942167	0.677791	0.372985	0.213227	0.149427	0.0876732	0.0612716	0.0635815	0.034938	0.999946	0.847059	0.613845	0.36823	0.216657	0.171741	0.115987	0.05001	0.0641318	0.0374532	0.999946	0.804497	0.760877	0.40187	0.250706	0.174143	0.0951153	0.039569	0.0563635	0.0385458					45.8624	-0.103334	0.0603988	0.996807	45.4461
O00584	0.999946	1.06022	1.05704	1.21059	0.791524	0.804566	0.967235	0.821257	0.602896	0.192983	0.999946	1.00645	1.00493	1.01233	1.01729	0.933898	0.966238	0.690585	0.591977	0.31431	0.999946	1.03263	1.14722	1.06448	1.02748	1.05076	0.955807	0.863029	0.903126	0.230614	0.999946	1.29321	1.24893	1.06699	1.19455	0.861978	0.843652	0.798594	0.737171	0.219743	63.5256	-0.0847918	0	0.822314	63.8041	-0.0606407	0.000990913	0.968498	65.5128
O00629	0.999946	0.925885	0.899837	0.893475	0.80191	0.578473	0.238766	0.0866968	0.0381426	0.00718768	0.999946	0.884603	1.10575	0.96646	0.88438	0.76457	0.337809	0.0323461	0.0413628	0.0255562	0.999946	0.997806	1.04172	0.902687	0.864846	0.676908	0.348445	0.0521179	0.0776047	0.0438114	0.999946	0.906165	1.05898	0.922504	0.867571	0.65059	0.28295	0.0385743	0.042145	0.0668162	53.3064	-0.100089	0	0.987068	54.7297	-0.151327	0.0066407	0.980051	54.3199
O00743	0.999946	1.14241	1.14321	1.09695	0.951493	0.506175	0.662909	0.560089	0.363085	0.1147	0.999946	0.998015	0.958291	1.02812	0.880095	0.63988	0.584834	0.50988	0.350927	0.132908	0.999946	0.948064	0.937276	0.870502	0.844551	0.635646	0.460248	0.403839	0.291819	0.0966559	0.999946	0.968088	1.05637	1.00195	0.921242	0.70252	0.666265	0.474857	0.322473	0.113267	58.5912	-0.0520093	0	0.86191	58.1182	-0.0486773	0	0.966401	56.1591
O00754	0.999946	0.962602	1.0543	1.06285	0.916854	0.759952	0.762489	0.987166	0.612187	0.364196	0.999946	0.884591	0.756659	0.78269	0.744468	0.608096	0.618224	0.818518	0.496074	0.376094	0.999946	1.12489	1.03476	0.980813	0.947084	0.770843	0.620023	0.840183	0.520631	0.395737	0.999946	1.05069	1.15304	0.973123	0.986443	0.717057	0.639843	1.05648	0.679437	0.464245	65.3685	-0.0443935	0	0.767852	64.7452	-0.0175635	0	0.736152	64.1019
O00762	0.999946	1.07508	1.20171	0.661909	0.346224	0.321143	0.374306				0.999946	1.05607	1.37343	0.862882	0.574991	0.19447	0.211342	0.164409			0.999946	1.14394	0.703433	0.596014	0.324072	0.332788	0.198057				0.999946	0.823247	1.10259	0.463951	0.341324	0.339396		0.0808991	0.239571		47.2104	-0.868358	0.347224	0.944339	50.3054	-0.173396	0.169796	0.89689	47.5385
O00764	0.999946	1.01054	1.06694	1.00963	0.818661	0.64248	0.564198	0.352505	0.0981343	0.0923457	0.999946	1.09585	1.05642	0.99314	0.828642	0.74827	0.489262	0.33206	0.172701	0.0432227	0.999946	1.02778	1.00931	0.965486	0.843265	0.698354	0.582646	0.361836	0.116485	0.0806658	0.999946	0.996992	1.04858	1.06482	0.866172	0.703296	0.511755	0.315537	0.121489	0.0780061	56.0801	-0.0683904	0	0.980543	56.1903	-0.0725029	0	0.984801	56.4688
O00767	0.999946	1.06562	1.07302	0.667934	0.393648	0.42088	0.314077	0.184977	0.102904	0.0828703	0.999946	1.03704	1.06325	0.863918	0.632012	0.442128	0.373713	0.277526	0.237311	0.0775868	0.999946	1.1021	0.781451	0.842163	0.615363	0.400482	0.13822	0.12089	0.156321		0.999946	0.951672	0.924507	0.705534	0.506752	0.37703	0.389595	0.129859			50.0353	-0.0812509	0.137172	0.94501	52.5945	-0.0706529	0.152244	0.97382	51.1303
O14497	0.999946	1.05773	0.969933	0.682472	0.361588	0.361898	0.28652	0.204986	0.145709	0.047162	0.999946	0.935316	0.85817	0.598348	0.374011	0.344758	0.260723	0.212863	0.202822	0.0491643	0.999946	0.990823	0.861708	0.512412	0.393042	0.304131	0.200938	0.127603	0.103862	0.0324664	0.999946	1.00428	0.787427	0.756715	0.539121	0.459981	0.32067	0.244663	0.225317	0.0921991	49.351	-0.0883442	0.151064	0.965814	48.8953	-0.0670418	0.132084	0.978997	48.4407
O14519	0.999946	1.37016	1.21279	1.06987	1.38938	1.07449	1.13624	0.709261	0.653146	0.649588	0.999946	0.974221	0.831968	0.77515	0.765353	0.555099	0.501658	0.423438	0.462119	0.334069	0.999946	0.878	0.771857	0.455099	0.668485	0.689665	0.773126	0.265749	0.654535	0.375623	0.999946	0.874754	0.857843	0.89959	0.68094	0.548515	0.500528	0.337682	0.40373	0.246164		-0.371741	0.651364	0.46905	56.5207	-0.0345839	0.300031	0.966343
O14521	0.999946	1.13173	0.998895	1.04734	0.883934	0.746515	0.6797	0.657097	0.59382	0.286791	0.999946	1.00254	1.12678	1.04082	1.03368	0.813256	0.926511	0.607829	0.62306	0.397087	0.999946	1.05442	1.18884	1.11589	1.00319	1.03483	1.02941	0.588733	0.745311	0.436698	0.999946	0.967424	0.977682	1.02631	0.944366	0.842378	0.920441	0.633916	0.635865	0.309621	62.5418	-0.0370112	0	0.902462	64.2687	-0.0439233	0.300376	0.880249
O14523	0.999946	1.08197	1.15875	1.06219																	0.999946	1.36818	0.870961	1.39858							0.999946	1.13477		1.8355	0.901495	0.583545						0.16913	1.11047	0.637452
O14530	0.999946	0.728388	0.793518	0.779779	0.619963	0.526724	0.102081	0.128651	0.0800348		0.999946	0.846499	0.569726	0.79789	0.744472	0.529305					0.999946	0.957831	0.789186	0.925032	0.9786	0.754205	0.395981		0.133004		0.999946	1.2208	1.17219	1.1413	1.06988	0.710325	0.335652		0.0976824		50.9696	-0.0579319	0	0.890176		-0.517396	0.660348	0.669139	55.0949
O14531											0.999946	1.68067	0.44248	0.935229	1.20617	0.628601	0.695883	1.23978			0.999946	1.53714	1.87783	1.24511	2.73616	1.47514	1.28108				0.999946	1.42878	1.09218	1.32426	1.48325	0.335057										0.529522	1.5	0.0487085
O14545	0.999946	1.21392	0.837385	1.12904	0.402827	0.68445	0.221597														0.999946	1.26207	0.779172	0.693094	0.925656	0.163341	0.273787				0.999946	0.302529	0.690959	0.623118	0.311567	0.177086	0.621975	0.404101			48.9929	-0.725321	0.436148	0.760305					51.6206
O14559	0.999946	0.481054	0.257575	0.446344	0.318971	1.57606	0.113237	0.21766	0.363051	0.137584	0.999946	0.669417	0.883942	0.927586	0.990137	0.861126	0.739289	0.729358	0.206311	0.159674	0.999946	0.791194	1.31078	0.974684	1.20585	1.08638	0.958579	0.778189	0.870983	0.624505											49.5442	-0.0219253	0	0.114933	60.2075	-0.0758672	0	0.80064
O14561	0.999946	0.857087	0.708204	0.72633	0.646472	0.849546	0.320875	0.242935	0.261354	0.135027	0.999946	1.13503	1.14842	1.08878	0.902748	0.731371	0.46493	0.330757	0.337976	0.172826	0.999946	1.24462	1.2027	1.12412	0.986043	0.773488	0.565145	0.362685	0.302498	0.202025	0.999946	0.926335	0.80336	0.886009	0.74457	0.565827	0.390135	0.276027	0.264457	0.123977	53.8673	-0.0372875	0	0.82429	55.6385	-0.0922076	0.242661	0.949969	56.6711
O14562	0.999946	0.949019	0.931	0.760169	0.636595	0.357289	0.15066	0.0352656	0.119542	0.0653818	0.999946	0.707748	0.673483	0.637239	0.41468	0.243261	0.226534	0.24836			0.999946		1.1628								0.999946	1.10601	1.1223	0.99777	0.568061	0.34011	0.125276	0.160349	0.203074	0.0903895	50.9423	-0.0857448	0.0336128	0.987578	47.8714	-0.0469811	0.0755813	0.939179
O14578	0.999946	2.46039	2.3081	1.15901	0.698973	0.610895				0.931965	0.999946	1.31793	1.01814	0.726266	0.522267	0.25308	0.141353			0.270079	0.999946	1.18579	0.832666	0.823603	0.536916	0.320015	0.256244	0.0301799	0.104339	0.0804712	0.999946	0.793449	1.12657	0.856047	0.378847	0.260065	0.140903	0.0519623	0.0294461	0.130902		-0.325229	0.747234	-0.13959	49.6302	-0.119086	0.201473	0.902255	50.634
O14579	0.999946	1.60831	1.6503	1.25398	0.768334	0.499963	0.225495	0.0972183	0.0458683	0.0558431	0.999946	1.09791	0.971526	0.822564	0.55564	0.309249	0.116675	0.0815674	0.0583168	0.080199	0.999946	0.949608	0.831225	0.816991	0.54019	0.251888	0.0727266	0.00906594	0.0306568	0.0608121	0.999946	0.794966	0.843204	0.772985	0.487362	0.272524	0.092297	0.0383876	0.0130568	0.0250449	52.9685	-0.14251	0.0628306	0.755324	50.5636	-0.106839	0.055973	0.992225	50.1085
O14602	0.999946	1.07445	0.990435	0.795062	0.770893	0.51031	0.361089	0.195838		0.0393034	0.999946	0.856932	1.19237	1.01238	0.684762	0.60466	0.45926	0.160757		0.125481	0.999946	1.01832	0.987197	0.945058	0.845276	0.680952	0.468317	0.215129	0.111373	0.0743729	0.999946	0.980095	0.967108	0.929227	0.894749	0.728822	0.442766	0.20833	0.159892	0.0741516	53.4287	-0.0686376	0	0.983851	54.1899	-0.0783418	0.0869438	0.914841	55.209
O14617											0.999946	1.60087	1.43868	1.27927	0.433357	0.391437	0.124722	0.160176		0.150188											0.999946	1.49978	1.34738	0.82333											49.9233	-0.995422	0.206631	0.763467
O14618	0.999946	1.02784	0.91016	0.741575	0.632014	0.482768	0.206532	0.136291	0.0855047	0.0630649	0.999946	1.14189	1.04359	1.05902	0.873367	0.489947	0.272085	0.200702	0.240961	0.135697	0.999946	1.39052	1.09054	0.870886	0.870768	0.6877	0.341037	0.18718		0.0710808	0.999946	1.09107	1.07702	0.955202	0.757855	0.545551	0.310073	0.188953	0.137572	0.106679	51.7086	-0.0676874	0.00301064	0.98927	52.9708	-0.14739	0.193075	0.978597	54.5304
O14639	0.999946	0.955697	0.860902	0.88383	0.835805	0.570577	0.398509	0.195776	0.297808	0.157958	0.999946	0.9627	0.915452	0.766819	0.557017	0.433333	0.34116	0.192053	0.238927	0.131528	0.999946	1.14983	1.05601	1.0337	0.853941	0.303062	0.231592	0.319304	0.263344	0.175277	0.999946	1.13617	0.850123	0.806288	0.654642	0.437087	0.272376	0.360065	0.1635	0.219126	54.1189	-0.0689693	0.158093	0.96447	51.51	-0.060452	0.136999	0.991776	51.5405
O14641											0.999946	0.832064	1.23638	1.02964	0.552578	0.429969	0.357733	0.213096																											50.2624	-0.269238	0.331263	0.885321
O14647	0.999946			0.737083	0.624719	0.482256																																			52.6546	-0.045923	0.191174	0.996419
O14653	0.999946	0.926032	0.825044	1.69173	0.521091	0.446781	0.638701	0.195813			0.999946	1.1925	0.978184	0.988505	0.913918	0.911599															0.999946		0.546673		0.517642						50.0599	-0.720869	0.427098	0.574822		-0.0397168	0.911299	0.28985
O14656	0.999946	1.0559	1.08246	1.05879	1.00384	0.587853	0.457428	0.201978	0.047134	0.0886704	0.999946	1.04902	1.05279	0.946728	0.903654	0.683541	0.380761	0.152032	0.153977	0.0854827	0.999946	0.927332	0.935652	0.930018	0.901491	0.625392	0.354494	0.207111	0.117956	0.0751638	0.999946	0.996446	1.1181	0.948556	0.956158	0.710942	0.453253	0.205355	0.135049	0.092328	54.9125	-0.106024	0.0589147	0.973985	54.6465	-0.1101	0.0926226	0.993166	54.4135
O14657	0.999946	0.707897	0.720727	0.824627	0.668551	0.689911	0.317893		0.236097																																54.039	-0.0317649	0	0.780454
O14662	0.999946	0.931727	0.981616	0.884005	0.460148	0.177867	0.0788173				0.999946	1.02807	1.02546	0.904051	0.247001	0.195366	0.119727				0.999946	0.976296	1.27673	0.846307	0.317166	0.294935	0.154991	0.0772567	0.0753527		0.999946	0.823045	1.24554	0.776278	0.454673	0.239625	0.0974281	0.127226			49.7997	-0.158926	0.0687821	0.994691	48.7125	-0.291758	0.15534	0.996288	49.0206
O14672	0.999946	1.10644	1.05342	1.18983	1.06284	0.601016	0.665549	0.457802	0.290834	0.131175	0.999946	1.02175	0.939736	0.960449	0.821679	0.768438	0.513708	0.363353	0.263233	0.172651	0.999946	0.969574	0.928804	0.952708	0.919108	0.727056	0.527715	0.383246	0.321903	0.13193	0.999946	1.13188	1.18757	1.09415	1.00898	0.846904	0.636758	0.497055	0.375247	0.202755	57.8526	-0.0677981	0.107213	0.900331	56.6223	-0.0603628	0.110809	0.991259	57.0213
O14683	0.999946	1.05595	1.02744	1.00388	0.930931	0.762246	0.676563	0.589777	0.515197	0.394263	0.999946	0.931499	1.04424	0.902159	0.890591	0.741972	0.590415	0.518949	0.414183	0.503505	0.999946	0.977909	0.978476	0.803829	0.899701	0.605036	0.527447	0.474754	0.497794	0.388073	0.999946	0.962324	0.963033	1.03059	1.07432	0.749395	0.602126	0.674738	0.524104	0.434435	61.7318	-0.0430285	0.388905	0.976971	59.92	-0.0516152	0.444802	0.965164	58.0783
O14686	0.999946	0.786567	0.605764	0.854054	0.68068	0.502617	0.434357	0.363901	0.36488	0.229179											0.999946	0.907015	0.984937	0.76042	0.51627	0.509022	0.63195	0.41266	0.463511	0.434377	0.999946	1.14694	1.08151	1.14511	0.860718	0.720844	0.455035	0.405022	0.360141	0.278951	54.2366	-0.0280851	0	0.864437					51.4322
O14732	0.999946	0.431624	1.03642	0.659465		0.323976	0.677604	0.303278			0.999946	1.13361	1.61021			1.13651					0.999946	0.870842	0.552279	0.672525	0.611175			0.718564			0.999946	0.992316	0.746311	0.911388	0.818666	0.951446	0.522286	0.313695			53.6788	-0.0248077	0	0.375733		0.567855	1.37336	0.478443
O14733																					0.999946	0.792752	0.900253	0.841392	0.851688	0.408861	0.348138																						53.1893
O14734	0.999946	2.77284	2.72979	1.17911	1.52587	1.36191	0.59238	0.674596	0.486981		0.999946										0.999946		1.03836		0.879182																	-0.474775	0.580601	-0.120628					50.6097
O14735	0.999946	0.930368	1.15648	0.979739	0.812882	0.461125	0.561454	0.419196	0.261712	0.0961588																															55.7755	-0.0558019	0.0804894	0.915474
O14737	0.999946	0.911319	0.904892	0.910102	0.856843	0.862721	0.592942	0.521858	0.729808	0.578591	0.999946	0.984423	1.01751	1.04099	0.954426	0.912767	0.679485	0.647326	0.8153	0.735269	0.999946	1.04161	1.07606	1.03891	0.978007	0.809999	0.659751	0.596282	0.808817	0.666876	0.999946	1.05811	1.04095	1.08444	1.00126	0.888682	0.686791	0.626365	0.854152	0.679496		-0.027018	0.564512	0.76612		-0.329932	0.719345	0.89529
O14744	0.999946	0.97764	0.97782	0.983675	0.930427	0.879864	0.597419	0.191076	0.0537212	0.0256104	0.999946	0.982113	0.988561	1.03979	1.01398	0.881872	0.621258	0.221047	0.0529688	0.023017	0.999946	1.00609	1.01725	1.00248	1.03127	0.886962	0.580302	0.209231	0.0644233	0.0248216	0.999946	1.02062	0.987739	0.99698	0.931271	0.857407	0.576459	0.191696	0.0628065	0.0236864	56.5322	-0.139596	0.0128951	0.996465	56.7557	-0.141972	0.0142282	0.997619	56.5338
O14745	0.999946	0.963901	0.993245	1.04036	0.964547	0.719776	0.688892	0.488688	0.473146	0.359586	0.999946	0.955878	0.938218	1.03326	0.966317	0.90318	0.685761	0.558697	0.558449	0.403036	0.999946	1.04903	1.09441	1.05036	0.983592	0.873694	0.666113	0.519128	0.52213	0.37855	0.999946	1.09449	1.06963	1.11768	1.00892	0.910387	0.763412	0.538297	0.519165	0.390502	59.4103	-0.0545392	0.374275	0.966681	61.6516	-0.0616048	0.455387	0.96235	59.7769
O14757	0.999946	1.02981	1.2192	1.03466	0.656956	0.302963	0.0519447	0.0417601	0.0498611		0.999946	1.00638	1.0937	0.940792	0.649248	0.415667	0.0479994	0.0213698			0.999946	0.949915	0.917718	0.885538	0.70685	0.389892	0.0816872	0.0233463		0.0210089	0.999946	0.903061	0.879378	0.830599	0.675506	0.40593	0.0645528	0.0237692			51.2825	-0.165434	0.0378725	0.968021	51.6544	-0.128417	0	0.981675	51.6981
O14772																															0.999946			1.32824	1.15735	0.784242
O14773	0.999946	0.998771	0.94573	0.931679	0.871578	0.802616	0.599395	0.359992	0.138329	0.117894	0.999946	0.942017	0.967126	0.97921	0.977962	0.845104	0.592532	0.366703	0.15853	0.154602	0.999946	0.960652	0.950907	0.931481	0.878085	0.783069	0.624085	0.341026	0.0956055	0.114599	0.999946	0.954362	0.925658	0.930057	0.905763	0.770024	0.510412	0.363745	0.174576	0.104197	57.0589	-0.0717654	0.0030142	0.991808	57.0846	-0.0946691	0.119682	0.994399	56.9367
O14775																					0.999946	1.78716		1.3286
O14776	0.999946	0.993348	0.932081	0.655211	0.263176	0.269362	0.0997488	0.11358	0.0924745	0.0637296	0.999946	0.924404	0.888985	0.549692	0.196721	0.179001	0.0887729	0.0733641	0.0556003	0.0424397	0.999946	0.937858	0.956142	0.626384	0.220493	0.194552	0.101806	0.0395324	0.0520193	0.0192592	0.999946	0.95124	1.03073	0.530569	0.191759	0.113542	0.0800639	0.0229939	0.0571645	0.011358	48.2141	-0.122929	0.100329	0.988914	47.3477	-0.128168	0.0669923	0.993132	47.9119
O14787	0.999946	1.03231	0.993372	0.778291	0.382521	0.378626	0.237136	0.157612	0.0933468	0.0170222	0.999946	1.08726	0.980611	0.907157	0.565872	0.455766	0.373214	0.289959	0.1861	0.0707966	0.999946	0.996513	1.03828	0.811128	0.501599	0.42189	0.242358	0.262581	0.148762	0.0600095	0.999946	1.04078	0.897074	0.724556	0.475794	0.342212	0.218822	0.211952	0.157265	0.0403434	50.1248	-0.0846753	0.0799927	0.972827	52.5707	-0.0664395	0.117696	0.96923	51.1218
O14802											0.999946	0.878769	1.30197	0.949557	0.14715																0.999946	0.657885	0.869419	0.693506											47.5865	-1.12177	0.147146	0.855223
O14818	0.999946	0.914725	0.953038	0.909934	0.987358	0.877868	0.768912	0.647687	0.823293	0.566994	0.999946	0.970547	0.987021	0.950475	0.992419	0.948919	0.847537	0.76028	0.992091	0.773323	0.999946	0.990039	0.98932	0.970508	0.996908	0.904965	0.831324	0.729258	0.911533	0.629714	0.999946	1.02873	1.01551	0.97486	0.967883	0.944793	0.843959	0.716997	0.913307	0.631317		-0.0181025	0	0.747612		-0.0615374	0.842412	0.518753
O14828	0.999946	0.913872	0.889334	0.814226	0.739859	0.719649	0.517507	0.449926	0.609351	0.30972	0.999946	0.998866	0.956104	0.800254	0.639274	0.561733	0.485031	0.349308	0.347966	0.268691	0.999946	0.997485	1.06921	0.849102	0.796255	0.649371	0.496964	0.419958	0.498937	0.365984	0.999946	1.09398	1.01418	0.896672	0.860243	0.736661	0.697452	0.597847	0.675931	0.424502	59.9547	-0.0264511	0.187542	0.893551	54.2523	-0.0471511	0.260423	0.988164	56.5132
O14832											0.999946	1.32554	1.38278	1.21654	1.02584																															0.387291	1.23768	0.378958
O14880	0.999946	1.20207	1.1117	1.08819	0.83196	0.791123	0.521161	0.306668	0.236631	0.085778	0.999946	1.02844	1.26454	0.920845	0.887977	0.754652	0.5662	0.446349	0.411982	0.125306	0.999946	1.12652	1.10191	1.00065	1.02686	0.851474	0.562511	0.508956	0.379559	0.111663	0.999946	0.838543	0.985616	0.798985	0.62963	0.5563	0.367117	0.296494	0.190937	0.0607557	56.3703	-0.0813261	0.0943224	0.945357	58.0569	-0.0551615	0.0952351	0.905348	58.7352
O14907	0.999946	0.988987	1.04875	0.706717	0.440803	0.424303	0.360367	0.166938	0.120833	0.0895717	0.999946	1.04557	0.811302	0.611618	0.505404	0.37864	0.226565	0.375561	0.116921	0.109318	0.999946	0.962184	0.812628	0.448551	0.5306	0.363394	0.279322	0.162051	0.181007	0.0751271	0.999946	0.96764	0.982254	0.552656	0.53156	0.428612	0.299929	0.176931	0.20498		50.8165	-0.0687628	0.104818	0.957718	50.0059	-0.0583017	0.130616	0.952111	49.1766
O14908	0.999946	0.785102	1.32051		0.382129	0.565725					0.999946	1.07021	0.842967	0.832036	0.233481	0.0883					0.999946	1.04564	0.972006	0.811233	0.505101	0.240849	0.0708219				0.999946	1.04539	0.90541	0.736767	0.509773	0.232462	0.18673	0.0494755	0.128059		47.5041	-0.700462	0.473927	0.693067	48.5794	-0.218891	0.0618726	0.968048	50.1066
O14920											0.999946	0.756032	0.670628	0.223961							0.999946	0.627962	0.626144	0.342318	0.359576	0.311572					0.999946	0.591684	0.787167	0.863422	0.243652										44.6975	-0.106554	0	0.932293	44.4902
O14929	0.999946	0.970512	0.976893	0.843262	0.470952	0.146807	0.0617651	0.020136	0.0237924	0.00833992	0.999946	1.00312	0.964903	0.905697	0.528532	0.217121	0.0898304	0.0655831	0.0241243	0.0176618	0.999946	0.948823	0.951184	0.867494	0.554941	0.178338	0.0621849	0.0391864	0.0341834	0.00968046	0.999946	1.08379	1.06525	0.957559	0.562362	0.223204	0.0784184	0.031018	0.0524356	0.0130469	49.7692	-0.144082	0.014549	0.999413	50.3333	-0.138129	0.0331194	0.998747	50.2669
O14949	0.999946	1.25361	1.1937	1.18591	1.05206	0.937032	0.62231	0.418017	0.223796	0.0931568	0.999946	1.02153	0.870204	0.902059	0.894532	0.780619	0.575668	0.340466	0.201813	0.106139	0.999946	0.895164	0.940328	0.964162	0.90164	0.839199	0.605928	0.388137	0.262321	0.118238	0.999946	0.820977	0.946068	0.926173	0.84568	0.763307	0.662646	0.373447	0.19904	0.0890974	57.7828	-0.103058	0.115043	0.90798	56.9465	-0.0648544	0	0.981034	57.6996
O14950	0.999946		2.67419	1.8739	1.35422						0.999946	0.902136	0.886445	1.05796	0.46352	0.406326															0.999946	1.46495	1.46924	0.82492	0.48914							0.686383	1.5	0.0293371	49.8865	-0.748847	0.406325	0.934012
O14964	0.999946	1.09043	1.11262	1.10839	0.72787	0.271321	0.218253	0.107834	0.0805104	0.0424228	0.999946	0.870553	1.05593	0.867849	0.627579	0.331627	0.122649	0.0988541	0.0549042	0.00948972	0.999946	0.950969	0.972976	0.821621	0.610726	0.308463	0.154047	0.0659765	0.076845	0.0515099	0.999946	1.12426	1.08705	0.938987	0.642235	0.306579	0.147362	0.0884379	0.0688201	0.0477267	51.453	-0.182216	0.102797	0.974487	51.2004	-0.109936	0.0300453	0.984902	50.8916
O14967	0.999946	0.961765	0.896804	0.915581	0.668482	0.573676	0.167398	0.0934457	0.16995	0.207055											0.999946	1.02966	1.06621	1.10421	0.798336	0.610964	0.381907	0.188295	0.227273	0.152506	0.999946	1.09629	1.17941	1.21958	0.623685	0.472422	0.339386	0.1331	0.235425	0.0831479	52.3928	-0.0934046	0.126289	0.960335					54.0769
O14972	0.999946	1.17127	0.722618	0.734268	0.345998	0.186189					0.999946	0.717679	1.06934	0.7637	0.498466	0.269216	0.0543946	0.184658	0.0929472		0.999946	1.02647	0.899361	0.865267	0.61075	0.353949	0.134551	0.0884062			0.999946	0.926601	0.984284	1.0831	0.832471	0.425341	0.229888		0.124846		48.6496	-0.0973819	0.00487844	0.898493	49.8735	-0.111762	0.0958416	0.913321	51.1909
O14974	0.999946	0.992184	0.914706	0.7591	0.439348	0.337659	0.209927	0.157727	0.157309	0.103389	0.999946	1.03824	1.08633	0.827242	0.507872	0.374326	0.25481	0.223252	0.15313	0.0864185	0.999946	1.22489	0.97595	0.817313	0.597655	0.343139	0.222185	0.143438	0.224743	0.108377	0.999946	0.990551	1.03482	0.873686	0.483283	0.345705	0.242266	0.195503	0.181265	0.12469	49.8463	-0.0854924	0.127414	0.995379	50.7426	-0.0963144	0.15435	0.977811	50.9105
O14976											0.999946	1.18117			1.07657																0.999946	0.362696	0.323021													0.209845	1.12887	0.669493
O14979	0.999946	0.909109	0.807248	0.7369	0.587126	0.410685	0.364536	0.417378	0.548725	0.406353	0.999946	0.998465	0.901225	0.835831	0.615763	0.484239	0.406957	0.507922	0.724663	0.563047	0.999946	1.05427	1.07451	0.866399	0.632833	0.471231	0.434454	0.478193	0.731698	0.501046	0.999946	1.1592	0.887306	0.814782	0.677824	0.469214	0.406326	0.453264	0.620998	0.431804	52.0088	-0.053641	0.415608	0.927737		-0.0831828	0.536723	0.85177
O14980	0.999946	0.956847	0.984683	0.796757	0.32238	0.165947	0.0905559	0.0405712	0.0299502	0.0062026	0.999946	0.987735	0.979306	0.827503	0.310762	0.160342	0.0840584	0.0461689	0.0405446	0.0144287	0.999946	0.980525	0.970216	0.797307	0.339579	0.177521	0.071029	0.0469197	0.031036	0.0114757	0.999946	0.986105	0.96315	0.799229	0.309601	0.157552	0.0730412	0.0377428	0.0367712	0.0124168	48.9778	-0.151564	0.0414931	0.995449	48.9789	-0.172212	0.0515591	0.996465	49.0707
O14981											0.999946	0.879063	1.03494	0.710609	0.206867	0.133251	0.031446		0.0460718		0.999946	0.876392	0.945662	1.13843	0.764149						0.999946	0.732225	1.4873		0.556825										48.1239	-0.201616	0.0615237	0.984001	50.2351
O15027	0.999946	1.28792	1.09722	0.935119	0.681471	0.307557	0.264491	0.18176	0.116678	0.0980991	0.999946	0.888925	0.723582	0.640278	0.32812	0.239277	0.155413	0.0809275	0.103578	0.0738254	0.999946	0.715717	1.04111	1.16882	0.43864	0.381783	0.143903				0.999946	1.20513	1.0546	0.914356	0.729598	0.396068	0.422675	0.214097	0.257053	0.185211	51.4355	-0.128697	0.142173	0.944129	47.9299	-0.0701808	0.0486753	0.989927	49.9167
O15042	0.999946	1.3894	1.15864	0.681064	0.393699	0.367034	0.21597	0.0923497	0.107495	0.0556997	0.999946	0.959202	0.760935	0.519833	0.289693	0.217871	0.124014	0.0669707	0.0602347	0.00825464	0.999946	0.904139	0.709196	0.494925	0.332205	0.265282	0.149428	0.0661544	0.0414545	0.0197793	0.999946	0.704503	0.773125	0.510738	0.325402	0.260247	0.152785	0.106913	0.106511	0.0532442	49.4773	-0.114982	0.124521	0.887091	47.3907	-0.0827773	0.0337278	0.995674	47.3938
O15047																					0.999946	1.28152	0.956187	0.273738																									44.6248
O15061																															0.999946	1.5449	1.32687
O15067	0.999946	1.01374	1.00262	0.848865	0.659709	0.351475	0.217534	0.122349	0.133052	0.0824529	0.999946	1.03942	0.982194	0.859808	0.640466	0.365159	0.17434	0.0988214	0.112346	0.0835349	0.999946	0.95811	0.924765	0.842068	0.662642	0.456611	0.20488	0.124614	0.109081	0.0634586	0.999946	1.02192	0.980354	0.860177	0.651778	0.423594	0.215062	0.118895	0.0836862	0.048332	51.448	-0.0984508	0.094291	0.997316	51.3511	-0.101901	0.0779978	0.997661	51.9539
O15078	0.999946	0.93046	0.699285	0.478534	0.203036	0.0653643	0.0461616	0.0251584	0.0597618	0.0246764	0.999946	1.03622	0.790295	0.517463	0.191881	0.0999572	0.0685796	0.0129158	0.0246301	0.0215302											0.999946	1.21155	0.760121	0.536418	0.207101	0.0968192	0.0574891	0.0148673	0.0551172	0.0379233	46.3714	-0.102205	0.0187368	0.996044	46.9903	-0.12225	0.0245466	0.995081
O15084	0.999946	0.834486	0.906599	0.97776	0.786191	0.142224		0.0852006		0.333508	0.999946	0.6922	0.507479	0.61978	0.715477	0.21767	0.0924526			0.341826	0.999946	0.646458	0.609955	0.677055	0.581769	0.473584	0.0642598	0.0471985		0.214856	0.999946	0.418371	1.17471	0.996251	0.415989	0.376726					50.3003	-1.01217	0.186977	0.931142	47.621	-0.0428782	0.194564	0.666575	48.5835
O15116	0.999946	0.870042	0.859729	0.758539	1.00441	1.03161	0.746555	0.689922	0.878681	0.555876	0.999946	0.966233	1.00539	0.96704	1.11162	1.01931	1.10665	0.862657	1.22975	0.810463	0.999946	0.90044	1.0868	0.963295	1.09077	0.939841	0.850192	0.75294	1.00172	0.721133	0.999946	0.940018	1.10047	1.04307	1.03602	0.944233	0.904508	0.82142	1.08879	0.686968		-0.0121459	0	0.357727			0	0.26459
O15117	0.999946	0.974693	0.934207	0.773426	0.423486	0.260875	0.162126	0.131876	0.133825	0.0871484	0.999946	0.967281	0.927618	0.808846	0.429607	0.262757	0.153878	0.119269	0.130278	0.10628	0.999946	0.994385	0.949224	0.795879	0.419408	0.274495	0.187842	0.118062	0.157001	0.102468	0.999946	0.944069	0.93821	0.821743	0.418978	0.259943	0.151737	0.130545	0.146172	0.100518	49.4858	-0.105931	0.112949	0.99798	49.6106	-0.112234	0.11525	0.997061	49.5571
O15118	0.999946	1.10443	1.02227	0.94826	0.947672	0.902708	0.656214	0.566884	0.471683	0.368175	0.999946	1.06349	0.923491	0.836639	0.910913	0.814463	0.833886	0.673518	0.590402	0.428022	0.999946	0.993827	0.949067	0.928232	0.94638	0.987279	0.816691	0.559292	0.73183	0.368334	0.999946	1.25076	1.07048	1.05193	1.03306	0.988016	0.883421	0.661133	0.543018	0.398153	60.4858	-0.055144	0.366024	0.968058	65.5848	-0.0282042	0	0.923372	64.9718
O15121	0.999946	0.916884	1.39116	0.573272	0.801499	0.973052	0.386121	0.302676													0.999946	1.53585	0.646378	0.749139	1.04261	0.585209	0.483135	0.29119	0.288238												56.0774	-0.0776526	0	0.555698					55.5049
O15126	0.999946	0.932009	0.885052	0.914217	0.990764	0.911601	0.683257	0.596124	0.730749	0.58802	0.999946	1.01334	1.18501	1.01918	0.983179	1.02756	0.888373	0.810958	1.12282	0.887973	0.999946	0.928992	0.993459	1.03935	1.02142	0.79621	0.670707	0.659337	0.877755	0.635016	0.999946	0.97266	1.08146	1.05015	0.892409	0.913839	0.687004	0.56066	0.688555	0.425129		-0.0985649	0.638792	0.830593		-0.0508557	0.927911	0.184115
O15127	0.999946	1.04551	1.01154	1.12146	0.996411	0.827467	0.825709	0.718011	0.806939	0.592572	0.999946	0.982525	0.937196	1.06076	0.986002	0.938562	0.871368	0.72388	0.946062	0.704025	0.999946	0.926169	1.04517	0.995386	0.97247	0.931627	0.797918	0.639765	0.659748	0.424956	0.999946	1.03717	1.11282	0.986682	1.00177	0.886752	0.723743	0.58987	0.772849	0.525		-0.0330522	0.683972	0.813731		-0.0373353	0.794226	0.62558	65.4022
O15143	0.999946	0.906485	0.954636	0.921352	0.882093	0.750406	0.63937	0.440617	0.146665	0.0238257	0.999946	1.04206	1.0358	1.02557	0.993512	0.90546	0.775275	0.55334	0.148405	0.0197105	0.999946	0.961596	1.03365	0.973372	0.997232	0.870493	0.66482	0.500963	0.180806	0.0329653	0.999946	1.0214	0.982963	0.984771	0.974855	0.828046	0.710293	0.525372	0.166969	0.0248543	57.3404	-0.0709284	0	0.976657	59.0885	-0.106333	0	0.992763	58.4145
O15144	0.999946	0.939778	0.97061	0.996514	1.005	0.982377	0.842639	0.569048	0.268536	0.0262837	0.999946	1.03904	1.0639	1.07986	1.11879	1.05481	0.942146	0.7224	0.337702	0.0352383	0.999946	1.02012	1.09314	1.05171	1.12014	0.973591	0.840839	0.629541	0.326262	0.0453128	0.999946	1.06582	1.04992	1.04016	1.05424	0.974085	0.887031	0.659337	0.325545	0.038704	59.8737	-0.10261	0	0.992006	61.225	-0.120034	0	0.972022	60.4872
O15145	0.999946	0.957952	0.92977	0.963164	0.8632	0.921298	0.593905	0.29449	0.120711	0.0225483	0.999946	1.01763	1.09885	1.03063	0.989295	0.830139	0.61016	0.365099	0.155356	0.0282511	0.999946	1.06201	1.11437	1.06357	1.00664	0.800879	0.640122	0.351367	0.158535	0.0439599	0.999946	1.04234	0.965052	1.03253	0.993731	0.824259	0.624854	0.362681	0.134738	0.0330674	57.0023	-0.104132	0.00494829	0.982471	57.3517	-0.0913018	0	0.989778	57.3548
O15155	0.999946	1.88626		1.24052		1.24169		1.5389			0.999946	0.797789	0.817067	0.626257	0.862182	0.350862	0.479871																									0.778565	1.47684	0.39165	54.0101	-0.0313156	0	0.656002
O15160											0.999946						0.982364
O15173	0.999946	0.877743	0.897697	0.961099	0.721	0.450161	0.317949	0.273839	0.285183	0.213647	0.999946	1.03696	0.959582	0.915334	0.863714	0.55976	0.401548	0.330601	0.418141	0.253123	0.999946	0.934667	0.986994	0.97687	0.942923	0.820996	0.51619	0.265509	0.350546	0.217805	0.999946	1.16746	0.933875	0.720411	0.751405	0.605723	0.348329	0.0742872	0.302182	0.24923	52.4517	-0.0944864	0.245394	0.971597	54.0026	-0.090882	0.321844	0.976837	55.9854
O15182	0.999946	1.16938	0.988808	0.815721	0.832057	0.702238	0.4304	0.39501	0.495199	0.406296	0.999946	0.929227	0.982168	0.777707	0.626138	0.533781	0.402893	0.363799	0.547277	0.518015	0.999946	1.18247	1.23442	0.772431	0.584234	0.448831	0.541975	0.32573	0.538255	0.373952	0.999946	0.821623	0.970346	0.789311	0.397639	0.484163	0.575088	0.370868	0.508368	0.365583	56.3756	-0.057391	0.401364	0.910455	53.4354	-0.071218	0.461772	0.935449	50.6817
O15212	0.999946	0.962264	0.968098	1.00453	0.892336	0.812423	0.747904	0.676634	0.728321	0.426091	0.999946	1.00068	0.979612	1.00538	0.976366	0.850392	0.746666	0.722141	0.788141	0.519287	0.999946	0.995482	1.05894	0.989362	0.910956	0.830074	0.822179	0.713865	0.855556	0.502843	0.999946	1.04642	1.06112	1.07344	0.987561	0.889928	0.808281	0.654007	0.80509	0.48701	66.8757	-0.0266225	0	0.902928		-0.0235357	0.212421	0.869335
O15228	0.999946	1.19527	1.05063	0.980784	0.807982	0.539985	0.236861	0.0839013	0.0281972	0.00751842	0.999946	1.11211	1.02978	0.929785	0.72923	0.631225	0.267847	0.041787	0.0453494	0.0154566	0.999946	1.07572	0.916061	0.955786	0.909019	0.59489	0.168938	0.0163777	0.0480269		0.999946	0.839068	0.957854	0.955913	0.767225	0.508375	0.141474	0.139509		0.027173	53.2755	-0.114882	0.00264629	0.978561	53.4401	-0.101522	0	0.980373	53.4973
O15234	0.999946	1.03619	1.62927	1.50169	1.07762	0.665937	0.801402	0.926742	1.61918	1.73356											0.999946	0.827534	0.998454	0.68839	0.918161	0.361328	0.341604	0.648543	1.0528	1.08703												0.222709	1.5	0.337074
O15239																					0.999946	1.42602	1.81388	1.76543		1.58651		0.634785
O15254	0.999946	0.953777	0.787918	0.695208	1.05258	0.903928	0.38088	0.280903													0.999946	1.17259	0.594954	1.476	0.636591	0.750738					0.999946	0.905809	1.2279	0.53953	0.745045	0.71752	0.380095				55.1633	-0.223062	0.277443	0.753356
O15258	0.999946	1.0788	1.04243	0.928227	0.900947	0.974805	0.636592	0.54002	0.544927	0.41897	0.999946	1.09235	1.02106	0.998784	0.965525	0.748992	0.742853	0.519469	0.516483	0.475805	0.999946	1.08373	1.00079	1.00555	0.971862	0.799512	0.741784	0.55293	0.573121	0.361778	0.999946	0.837614	0.848563	0.871962	0.825859	0.712717	0.522901	0.485655	0.59893	0.295421	60.0449	-0.135963	0.495972	0.939613	63.0875	-0.0504672	0.4675	0.955271	62.1552
O15260	0.999946	1.2561	1.15314	1.06305	0.941844	0.784653	0.709319	0.451889	0.389004	0.118172	0.999946	0.946214	0.919217	0.953867	0.841521	0.681918	0.591779	0.423864	0.350697	0.160561	0.999946	1.00294	1.03945	1.03694	0.898693	0.754439	0.602849	0.421286	0.43134	0.135545	0.999946	1.00782	0.977665	0.993523	0.886832	0.692152	0.485829	0.377128	0.366453	0.124396	59.072	-0.0623257	0.0344941	0.904411	57.7346	-0.04557	0	0.986313	58.2423
O15269	0.999946	1.07332	1.14858	1.09541	0.799932	0.557355	0.202801	0.238335	0.303151		0.999946	1.04206	1.20996	0.785782	0.742107	0.547753	0.225133				0.999946	1.04973	1.0122	0.82137	0.585033	0.412489	0.245803	0.141824	0.247043	0.0777919	0.999946	0.763772	0.611541	0.706569	0.519266	0.217984	0.0570006		0.111611		52.9925	-0.136444	0.238845	0.952092	52.9202	-0.0906033	0	0.884409	51.3208
O15270	0.999946	3.66214	2.51163	2.96585	1.61762		0.35645				0.999946	0.749412	1.18305	1.02419	0.503064						0.999946	1.62028	0.866504	0.806525	1.61931	0.200161					0.999946	3.76789	2.40755	2.08862	1.44432						55.8677	-1.11879	0	-0.745282	50.0025	-1.25002	0	0.660569	52.7063
O15294																					0.999946	2.68268									0.999946	1.98904	1.24296
O15305	0.999946	1.02432	1.20278	0.954468	0.831618	0.566555	0.220784	0.123678	0.0429534	0.0242398	0.999946	1.0504	0.962782	1.17502	1.00397	0.547657	0.296958	0.0201709		0.0497096	0.999946	0.862655	0.872201	0.815416	0.62948	0.568331	0.260145	0.176859	0.135773	0.0737254	0.999946	0.879719	1.47278	0.979477	0.795329	0.530752					53.4083	-0.119721	0.028094	0.976029	53.7318	-0.158986	0.0414148	0.965713	52.4556
O15347	0.999946	1.06709	1.2999	1.30215	1.08653	0.614504	0.694999	0.549304	0.611382	0.374921	0.999946	0.942909	0.866061	0.970898	0.906099	0.832639	0.569252	0.568286	0.519068	0.3863	0.999946	1.00004	0.991528	0.995587	0.874872	0.790826	0.597461	0.482098	0.610711	0.421445	0.999946	1.16024	1.42907	1.27072	1.2228	1.13087	0.819327	0.663074	0.739302	0.609231		-0.525696	0.557651	0.747508	61.3283	-0.0384191	0.345484	0.927539	62.4468
O15355	0.999946	0.945757	0.771254	0.419694	0.18393	0.162952	0.108228	0.0775625	0.0888788	0.0724138	0.999946	1.0077	0.820516	0.447877	0.189861	0.171992	0.129384	0.0674635	0.10951	0.0775548	0.999946	1.05075	0.84672	0.44322	0.194162	0.182404	0.118979	0.0624489	0.121854	0.0781762	0.999946	1.04193	0.870606	0.47043	0.18001	0.15918	0.127486	0.0863535	0.10842	0.0722716	46.3059	-0.119787	0.0876611	0.998066	46.6128	-0.136129	0.101977	0.9959	46.6587
O15371	0.999946	1.04815	1.00348	0.588881	0.167114	0.167167	0.0851058	0.0362508	0.0428999	0.0264275	0.999946	0.987552	0.906248	0.522405	0.122006	0.103852	0.0633544	0.0258087	0.0552998	0.0279489	0.999946	0.966962	0.923609	0.626402	0.293806	0.238992	0.172582	0.107393	0.0911537	0.0397668	0.999946	0.975466	0.962734	0.561032	0.144397	0.111997	0.0715762	0.0282569	0.0411213	0.0177963	47.5139	-0.200048	0.0681537	0.991116	47.071	-0.178157	0.0471661	0.997862	48.2383
O15372	0.999946	0.997627	0.940072	0.671839	0.37934	0.297032	0.190825	0.099823	0.0820226	0.0380441	0.999946	1.04476	1.00136	0.677207	0.418758	0.309889	0.195678	0.113975	0.0951928	0.0453086	0.999946	0.965018	0.934596	0.699808	0.378072	0.297746	0.1971	0.123352	0.0958729	0.031818	0.999946	0.948593	0.889337	0.628347	0.379017	0.280651	0.17667	0.0720452	0.0988401	0.0323972	49.1879	-0.0881024	0.0693487	0.991221	49.5036	-0.0926695	0.0858251	0.985117	49.2932
O15379	0.999946	0.731998	0.56918		0.420957																																				45.2048	-0.078928	0.416574	0.988215
O15382	0.999946	1.08992	0.999056	1.03107	0.977568	0.96165	0.757494	0.526597	0.364813	0.164204	0.999946	1.27345	0.994633	1.07615	1.06691	0.933796	0.761806	0.618431	0.430476	0.23405	0.999946	1.11483	0.991495	1.06157	1.03376	0.939923	0.876893	0.635086	0.511444	0.225673	0.999946	1.45329	0.994157	1.14763	1.1052	0.977793	0.818601	0.614139	0.420314	0.208489	59.7813	-0.0758024	0.122008	0.982597	60.9328	-0.0659965	0.160507	0.900296	62.2632
O15397	0.999946	0.753639	0.802782	0.419398	0.318005																										0.999946	0.988094	0.978312	0.691547	0.746308	0.689641	0.0498364		0.0681486		46.7505	-0.0692378	0	0.909681
O15400	0.999946	1.00541	0.952155	0.99232	0.972428	0.747473	0.530347	0.353709	0.334377	0.26488	0.999946	0.778023	1.06732	0.899363	0.794421	0.607223	0.494533	0.199978	0.283901	0.183107	0.999946	1.06104	0.941393	0.903069	0.848405	0.791254	0.576304	0.484417	0.503782	0.28039	0.999946	0.968858	0.966989	0.975641	1.05496	0.853794	0.597353	0.562504	0.683972	0.477532	56.2308	-0.0887564	0.285109	0.993594	54.7454	-0.0661227	0.161944	0.923011	59.6126
O15405																					0.999946	1.14314	0.915227	0.763313	0.379878	0.553697	0.308655	0.133155	0.145837		0.999946	0.85932	0.918311	0.724125	0.623233	0.35765	0.379343	0.185369	0.312566	0.13761									50.9009
O15427	0.999946	1.08572	0.804589	0.90519	0.85232	0.453341	0.384193	0.342656	0.299213	0.117691	0.999946	1.0686	0.950915	1.07757	0.827008	0.490119	0.276218	0.216657	0.313456	0.245942											0.999946	1.32315	1.23299	0.91705	0.764723	0.939746	0.564249	0.342999	0.826972	0.376617	54.0255	-0.0612264	0.159021	0.93214	52.7549	-0.141913	0.254708	0.982122
O15439																					0.999946		1.14236
O15446	0.999946	1.18976	1.02326	0.906277	0.500158	0.811243	0.417288	0.581956	0.217199	0.219335											0.999946		0.759089		0.474715	0.852466			0.498471		0.999946	0.569823	1.89007	1.05047		0.576332					56.5704	-0.0431548	0.0857724	0.813746
O15498	0.999946	0.985951	0.97783	0.974966	0.938711	0.801854	0.50567	0.275916	0.138763	0.0553841	0.999946	1.03853	1.03682	0.997884	1.02003	0.858072	0.545159	0.312203	0.160382	0.0828943	0.999946	0.964359	1.03782	0.996566	1.00968	0.828292	0.541699	0.272446	0.186297	0.0616591	0.999946	1.04112	0.971071	0.993246	0.954389	0.806924	0.552646	0.2987	0.158623	0.064656	56.2037	-0.0961089	0.047264	0.998698	56.648	-0.110093	0.0965064	0.994631	56.4377
O15511	0.999946	0.961643	0.899244	0.913464	0.864238	0.756594	0.682838	0.479681	0.326541	0.0766236	0.999946	0.972577	0.954268	0.948863	0.903719	0.831378	0.767724	0.621929	0.354935	0.100639	0.999946	1.04353	0.968389	0.971951	0.919164	0.832479	0.729663	0.585967	0.381483	0.0794204	0.999946	1.02432	0.979201	0.969346	0.900664	0.818246	0.767651	0.581853	0.37675	0.0764594	58.4036	-0.0538085	0	0.97203	60.1399	-0.0635626	0	0.978058	59.8704
O15514	0.999946	0.992923	1.02645	0.94702	0.99979	1.01299	0.801354	0.721723	0.673541	0.0736838	0.999946	0.892232	1.10624	1.00445	0.92169	0.874843	0.724286	0.597516	0.312321	0.118134	0.999946	1.13105	1.05579	1.10697	1.04085	1.0087	0.913771	0.656077	0.499947	0.150455	0.999946	0.979634	1.03954	0.806649	0.9679	1.08764	0.765669	0.515445	0.477137	0.173474	62.8678	-0.0788946	0	0.896865	59.8207	-0.0677583	0	0.96915	62.0669
O15522											0.999946	1.24285
O15530	0.999946	1.30064	1.10297	0.998809	0.501614			0.0786885			0.999946	0.88117	0.811839	0.932713	0.459229	0.178476	0.124583				0.999946	1.17684	1.133	1.05834	0.545715	0.168488	0.0326555				0.999946	0.765864	0.904771	0.715138	0.367792	0.13713	0.0614176	0.0431687		0.052108	50.0033	-0.49894	0.0786885	0.901542	49.8057	-0.176546	0.115685	0.94082	50.2141
O15533											0.999946	1.08532	0.835899	0.818816	0.728658	0.446393					0.999946	1.50053	0.487682	1.13301	0.506824	0.167853	0.565546	0.147638	0.231709		0.999946	0.89968	0.835119	0.978174	0.672283	0.268324		0.0548734		0.0698785					52.6347	-0.0648006	0	0.8984	50.0088
O15541	0.999946	1.05542	1.24179	0.965457	1.11852	0.993897	0.704194	0.628696	0.805343	0.662946	0.999946	0.998005	1.01814	0.919605	0.916463	0.724575	0.55379	0.540954	0.571368	0.710151	0.999946	1.25096	0.652628	1.14325	0.766813	0.708892	0.965563	0.352075	0.399394	0.391932	0.999946	0.971731	1.09801	0.960556	1.0994	0.915213	0.394238	0.331976	0.800467	0.355161		-0.200232	0.699036	0.755513		-0.0792107	0.592992	0.923607	60.3889
O43143	0.999946	1.02213	1.07914	1.04788	0.969436	0.730311	0.491089	0.124751	0.0689267	0.0320823	0.999946	1.01376	1.00226	0.967066	0.93347	0.761484	0.469768	0.122229	0.0541712	0.0390748	0.999946	0.999202	0.996437	0.9911	0.960803	0.770914	0.456806	0.107894	0.0424355	0.0250151	0.999946	0.972053	1.01783	0.976943	0.950672	0.765788	0.475753	0.104662	0.0648435	0.0240946	55.4729	-0.121412	0.017907	0.989483	55.4269	-0.122215	0.0139753	0.996749	55.4132
O43148	0.999946	0.984275	0.92471	0.920096	0.876751	0.790723	0.482364	0.267075	0.0773903	0.0566141	0.999946	0.985778	1.01891	0.964262	0.83767	0.718416	0.504326	0.2761	0.125739	0.0679237	0.999946	1.02872	1.03275	1.08844	0.972715	0.889725	0.593002	0.34204	0.110722	0.0621124	0.999946	0.997348	1.00251	1.01434	0.989041	0.80965	0.566211	0.331958	0.116511	0.0768373	55.9254	-0.0871314	0	0.990536	55.8245	-0.0749315	0	0.997575	57.1116
O43149	0.999946	1.28214	2.20842	1.33198	0.990115	0.503495					0.999946	1.14624	0.544606	1.03768	0.50296	0.31133					0.999946	1.95769	2.22023	1.09003	2.07843	0.606328					0.999946	1.07947										-0.611163	0.503481	-0.0261612	50.739	-0.0835591	0	0.600035
O43156	0.999946	1.01521	1.00148	0.561682							0.999946	1.35903	0.785417	0.583715	0.103803						0.999946	1.86261									0.999946	1.02159	0.965974	0.571339	0.0774217	0.123005	0.111128				47.0466	-1.32855	0	0.998421	47.206	-0.170759	0	0.824259
O43164	0.999946	0.855208	0.690337	0.688351	0.754257	0.363662		0.143507			0.999946	1.32736	1.53219	1.40752	0.7501		0.821393				0.999946	0.728539	1.18114	0.872107	0.764655	0.865252	0.693048		0.365787		0.999946		1.57235								51.1051	-0.0463365	0	0.863926		-0.275146	0.78564	-0.047629	60.1638
O43169	0.999946	0.888122	0.907843	0.878832	0.873264	1.10062	0.771666	0.657384	0.833472	0.405717	0.999946	1.02225	1.08278	1.06214	1.08744	0.977351	0.984262	0.816554	1.03759	0.507051	0.999946	1.03973	1.15664	1.19933	1.17853	1.0407	1.0326	0.817212	1.02524	0.558513	0.999946	0.948432	0.811731	0.881323	0.944408	0.843938	0.812921	0.708047	0.909518	0.41447		-0.0315876	0	0.587199			0	0.804582
O43172	0.999946	1.2303	1.18862	0.817346	0.478314	0.304168	0.21243	0.0988192	0.0954393	0.0568858	0.999946	0.910115	0.969474	0.655139	0.406436	0.305142	0.20795	0.0687145	0.0972463	0.0361262	0.999946	0.913444	0.876486	0.704721	0.474999	0.327216	0.171492	0.0469639	0.0843913	0.0625407	0.999946	0.879968	1.08812	0.693828	0.3151	0.249713	0.152643	0.0454517	0.0794311	0.0460532	50.2167	-0.122148	0.105808	0.942702	49.3684	-0.0806962	0.0528004	0.984095	49.7655
O43175	0.999946	0.996209	1.00707	0.987292	0.914266	0.710084	0.580516	0.290227	0.0328636	0.0219469	0.999946	0.999928	0.977111	0.965786	0.899052	0.756086	0.57118	0.327301	0.0492356	0.0265229	0.999946	0.951389	0.943295	0.921066	0.881776	0.745622	0.531844	0.292744	0.0447681	0.0221742	0.999946	0.98369	0.977794	0.94784	0.895152	0.755251	0.591934	0.30343	0.0515261	0.0321652	56.1982	-0.0905541	0	0.991052	56.4438	-0.0879607	0	0.993935	56.0145
O43181	0.999946	0.905309	0.952302	0.810258	0.632724	0.458962	0.146782	0.106715	0.236137	0.162784	0.999946	1.09664	1.06301	0.893803	0.702396	0.424421	0.172657	0.212408	0.100708	0.137875	0.999946	0.827539	0.89202	0.979273	0.56798	0.262719	0.187662	0.107595	0.233597	0.0330723	0.999946	1.0439	0.887935	0.843853	0.658741	0.340332	0.230355	0.268107	0.18189	0.164741	51.3956	-0.0858272	0.13462	0.968136	51.9509	-0.108357	0.125926	0.984795	50.6079
O43184											0.999946	1.42917	0.76018	0.712571	0.97403	1.61394	0.396374	0.705336																												-0.197411	0.547611	0.303442
O43237	0.999946	0.963392	0.672783	0.974424	0.569367	0.534863		0.0752089			0.999946	0.807713	0.788029	0.843012	0.790104	0.399172	0.130673	0.0623516			0.999946	0.905443	0.869252	0.961795	0.771476	0.387163	0.130938	0.121538	0.186761	0.0219607	0.999946	0.927789	1.01257	0.891829	0.484344	0.387934	0.340224				52.0991	-0.0653305	0	0.833307	51.9955	-0.101505	0	0.901714	52.024
O43242	0.999946	1.14629	1.13764	0.983674	0.848487	0.719228	0.477045	0.0843675	0.063402	0.0308409	0.999946	0.97914	0.963698	0.954994	0.729077	0.672636	0.44584	0.0913113	0.0513637	0.0161384	0.999946	0.985082	0.979201	0.897006	0.780627	0.660102	0.429365	0.0921079	0.0343384	0.0256051	0.999946	0.950201	0.988045	0.890211	0.776485	0.664326	0.435063	0.106844	0.0601463	0.035391	55.1131	-0.108418	0	0.96775	54.3585	-0.0858648	0	0.979151	54.3292
O43252	0.999946	1.07108	1.09295	1.10788	1.05391	0.833959	0.38388	0.0574081	0.0281504	0.0164023	0.999946	1.00794	1.04219	1.05304	0.99792	0.81921	0.354124	0.0352	0.0316822	0.0189623	0.999946	1.04718	1.03821	1.0513	1.01076	0.797832	0.377872	0.0489366	0.0714367	0.0285004	0.999946	1.04534	1.10187	1.12652	1.04229	0.847736	0.370152	0.0454095	0.0433574	0.0293565	55.2784	-0.187823	0.0130954	0.985309	55.0762	-0.186571	0.0108216	0.996523	55.0959
O43264	0.999946	1.31079	1.17234	0.588616	0.38593			0.108361	0.175517		0.999946	0.572654	0.590028	0.543514	0.0711476	0.128131	0.190765				0.999946	0.953007	0.830207	0.750134	0.620805	0.369128	0.212588	0.160856	0.15643		0.999946	0.848138	0.948453	0.744741	0.515175	0.401236	0.0842474	0.308405	0.104099		48.0912	-0.166118	0.17324	0.884453	44.6736	-0.0622544	0.0232986	0.845354	50.9543
O43278																															0.999946	0.967589	0.76037	0.615613	0.484248	0.427504	0.331937	0.269081	0.376127	0.0950063
O43290	0.999946	1.33629	1.08715	0.91816	0.742125	0.526824	0.335259	0.215816	0.252224	0.0873747	0.999946	0.883522	0.850326	0.654539	0.57444	0.471021	0.258251	0.174861	0.25769	0.0759726	0.999946	0.973022	0.923203	0.807146	0.587745	0.521248	0.37593	0.281537	0.257044	0.202687	0.999946	0.900575	0.998905	0.768372	0.543836	0.402907	0.338976	0.227564	0.216251	0.0784996	53.2715	-0.0860934	0.152319	0.916198	51.1238	-0.0481582	0.0303673	0.974413	52.6788
O43292	0.999946	1.50579	1.50101	1.54575	1.28837	0.636915	0.528334	0.26256	0.191033	0.18372																															55.5133	-0.12756	0.199363	0.677213
O43299																															0.999946	1.10787	0.987424
O43312	0.999946	1.21892	1.14464	0.753229	1.27569																										0.999946	2.07434	1.84152	1.78409	1.82057	0.899093	0.915888					0.625556	1.5	0.258402
O43314	0.999946	1.14136	1.09808	0.90281	0.725252	0.561415	0.297896	0.111825	0.0609683	0.0179926	0.999946	0.984864	1.18282	1.05523	0.800806	0.786033	0.265385	0.0477229		0.0424774	0.999946	1.00048	1.09476	0.932182	0.797221	0.557728	0.163698	0.0594915	0.0281995		0.999946	1.24241	1.08342	1.19901	0.985532	0.673212	0.19295	0.146398		0.0372972	53.3015	-0.0894045	0	0.977479	54.5042	-0.161339	0.0128337	0.957665	53.0711
O43324	0.999946	0.985169	0.856282	0.530122	0.225299	0.155926	0.0827984	0.0479234	0.0443724	0.0258442	0.999946	0.906976	0.795778	0.425891	0.148864	0.0438033	0.056086	0.0359332	0.0350714	0.014593	0.999946	1.00549	0.835429	0.511155	0.205081	0.164338	0.0880628	0.0774435	0.0708456	0.0447152	0.999946	0.933681	0.849247	0.526564	0.198849	0.127961	0.0438335	0.0184742	0.053391	0.0274707	47.3122	-0.118763	0.0472609	0.99787	46.3489	-0.1288	0.0234209	0.99721	47.0697
O43379
O43390	0.999946	1.02786	0.965622	0.682566	0.243746	0.174795	0.0855198	0.0285936	0.0256764	0.0130579	0.999946	0.998776	0.868165	0.629637	0.213781	0.138545	0.079446	0.0269989	0.0261758	0.0207686	0.999946	0.98838	0.929718	0.603695	0.224414	0.157321	0.0782483	0.0203466	0.0323424	0.0132136	0.999946	1.07398	1.02429	0.638532	0.264351	0.190973	0.11464	0.0267557	0.0313081	0.014173	48.2477	-0.14708	0.0440146	0.993968	47.7718	-0.129254	0.0327415	0.996237	47.7989
O43395	0.999946	1.15003	1.03015	0.841948	0.520283	0.384257	0.232904	0.135098	0.0784099	0.0519081	0.999946	1.10473	1.12806	0.830034	0.531624	0.41331	0.228573	0.0963307	0.0330966	0.0327895	0.999946	0.982342	0.908415	0.862521	0.475211	0.414336	0.251532	0.10532	0.0225311		0.999946	0.816214	0.89108	0.627645	0.335593	0.215844	0.159392	0.078344	0.0810822	0.0812518	51.0515	-0.0911286	0.07317	0.975419	51.3436	-0.0910161	0.0306202	0.96912	51.1041
O43396	0.999946	0.922204	0.931676	0.740264	0.354221	0.216611	0.113828	0.0656989	0.0736811	0.0224554	0.999946	0.976521	1.03452	0.786468	0.366417	0.21677	0.127913	0.0676429	0.0948039	0.0330178	0.999946	0.973149	1.00175	0.821989	0.380521	0.224963	0.129859	0.0520307	0.0694729	0.0308077	0.999946	1.02442	0.964005	0.72028	0.378209	0.239752	0.139458	0.0660355	0.0557758	0.01459	48.9903	-0.109729	0.051247	0.993912	49.1994	-0.13982	0.0808429	0.992708	49.4201
O43399	0.999946	0.96091	1.01231	1.0392	0.81742	0.734133	0.625519	0.484478	0.623324	0.482292	0.999946	1.0725	1.03474	1.04375	0.974665	0.799427	0.697287	0.679879	0.781539	0.697769	0.999946	1.09543	1.05082	1.05584	0.996389	0.838387	0.723165	0.677658	0.910669	0.643764	0.999946	1.00701	1.02141	1.0278	0.918707	0.776983	0.682782	0.58703	0.773042	0.552493		-0.0553069	0.527752	0.939731		-0.0840759	0.713556	0.936203
O43402	0.999946	1.21746	1.57387	1.19285	1.28425	0.361575	0.539856	0.0546036			0.999946	1.10743	0.958211	0.959807	1.04658	0.883878	0.180967		0.215409		0.999946	0.896238	0.910538	1.02405	0.852441	0.790244	0.460388	0.0656236			0.999946	0.893687	1.2889	0.841651	0.966133	0.696288	0.266425				52.7038	-0.836475	0.297224	0.683136	53.4845	-0.938928	0.198185	0.981929	55.3246
O43414	0.999946	1.0018	1.08201	1.02992	1.08954	0.586373	0.351987	0.0192182			0.999946	1.10054	1.21666	0.953229	1.00442	0.78523	0.393189	0.206986	0.182169	0.0408159	0.999946	1.07689	1.08689	1.05596	0.933851	0.648952	0.411752	0.264583	0.244816	0.182979	0.999946	0.906792	0.751035	0.815483	0.604782	0.569074	0.297758	0.133207	0.0931954	0.0338965	54.2782	-0.149678	0	0.956889	55.2568	-0.135171	0.108551	0.959402	54.6727
O43422											0.999946	0.837029	0.917209	0.893996	0.508046	0.0695203																													49.936	-0.188679	0	0.945598
O43427	0.999946	1.21789	1.09614	0.973004	0.839094	0.425274	0.277316	0.244153	0.124012	0.0818394	0.999946	0.957532	0.946309	0.93032	0.609103	0.440288	0.217144				0.999946	1.00314	0.970901	0.906195	0.636457	0.38364	0.125235	0.0642055	0.131074	0.029035	0.999946	0.984667	0.859955	0.877801	0.646067	0.40916	0.24412	0.109733	0.021062	0.0377645	52.7479	-0.122564	0.141716	0.958636	51.8265	-0.0894241	0.0798679	0.983947	51.434
O43435	0.999946	0.977401	1.05342	0.799701	0.550887	0.2909	0.0810793		0.134305																																50.3341	-0.116624	0.0930405	0.985946
O43447	0.999946	0.909926	0.913668	0.794351	0.557562	0.255969	0.116821	0.0469919	0.0512175	0.00814256	0.999946	1.02082	0.973432	0.800107	0.56718	0.32751	0.125142	0.0721977	0.0477213	0.020227	0.999946	0.975785	0.933181	0.813172	0.563732	0.295676	0.128844	0.0544426	0.0777361	0.0410405	0.999946	1.01763	1.01273	0.830455	0.570374	0.300567	0.113318	0.0720583	0.0422785	0.00962014	50.2999	-0.0947455	0.00151069	0.994217	50.7163	-0.0958013	0.0151913	0.998146	50.5338
O43464	0.999946	1.33009	1.85823	1.33862	2.27961	0.498195															0.999946	1.44343									0.999946	1.04297	1.34964	0.733817	1.17882			0.348864			52.9985	-1.17935	0	-0.32251
O43488	0.999946	0.977222	1.03101	0.939813	0.78537	0.347223	0.111842	0.0474173	0.0466117	0.0113291	0.999946	0.949902	1.00148	0.977521	0.811841	0.386993	0.0898091	0.0267243	0.0454263	0.0216559	0.999946	0.994486	1.03376	0.991065	0.816951	0.40872	0.0762527	0.0297041	0.0394447	0.018827	0.999946	1.00812	1.05798	0.981428	0.807817	0.385313	0.0669586	0.0330998	0.0479026	0.0108422	51.9583	-0.151478	0.0271388	0.998348	52.2064	-0.163331	0.0221354	0.998138	52.3138
O43491	0.999946	0.900611	0.860795	0.83485	0.602863	0.439249	0.157395	0.101564	0.0898703	0.0349537	0.999946	0.992017	0.983732	0.91372	0.726967	0.477097	0.225036	0.110407	0.0871212	0.0496327	0.999946	1.01272	1.0305	0.926305	0.795367	0.470848	0.225701	0.125498	0.146309	0.0429348	0.999946	1.0087	0.991826	0.917703	0.718676	0.454901	0.222138	0.125724	0.107781	0.0631564	51.3577	-0.0737951	0	0.984895	52.5465	-0.0962121	0.0422396	0.99923	52.736
O43493	0.999946	0.785726	0.827884	0.751754	0.570323	0.677913	0.494946	0.35297	0.526575	0.29929	0.999946	1.31162	1.24041	0.851213	0.773167	0.522219	0.54594	0.433438	0.397403	0.575411	0.999946	1.06196	1.24755	0.827097	0.750825	0.598539	0.266056	0.38932	0.718098	0.383142	0.999946	1.0631	0.927957	1.05746	0.824183	0.469461	0.480872	0.39805	0.655679	0.372365	56.6299	-0.0256319	0.164018	0.86403	55.4477	-0.0840046	0.478505	0.805855	53.9884
O43504	0.999946	0.93572	0.925566	0.827064	0.880717	0.783172	0.702985	0.637559	0.861979	0.510675	0.999946	1.1106	0.968502	1.24823	0.981998	0.85879	0.79748	0.73033	0.783414	0.655496	0.999946	1.12695	1.00892	0.980316	1.01466	0.871037	0.833465	0.560787	0.706006	0.621669	0.999946	1.03311	1.20516	1.12935	0.960116	0.975693	0.812543	0.497129	0.737779	0.579034		-0.0140327	0.129712	0.682649		-0.0471997	0.725365	0.715139
O43505	0.999946	0.754362	0.652015	1.47708	0.70743	0.58725					0.999946	1.01457	1.34872	1.48665	0.588152	0.857831	0.597068			0.164246											0.999946	0.701149	0.629528	0.926628	0.835722	0.50385	0.148067	0.056769	0.0942354			-0.517814	0.587249	0.259535	57.1503	-0.0760943	0.132294	0.614701
O43516	0.999946	0.86665	0.898106	0.830528	0.809119	0.754944	0.620065	0.600603	0.67678	0.502619	0.999946	0.995138	0.846186	0.976549	0.850466	0.84711	0.633748	0.704217	0.879935	0.739456	0.999946	1.12368	1.19932	1.02318	1.15351	0.94127	0.900661	0.706849	1.10204	0.981357	0.999946	1.10179	1.10932	1.09966	1.07846	0.851639	0.74098	0.709749	0.899478	0.877764		-0.0174903	0.338569	0.900623		-0.0198989	0.742539	0.580157
O43561	0.999946	1.17547	1.38961	1.22643	1.19108	0.72909	0.846077	0.594477	0.578289	0.396785	0.999946	1.0215	0.793017	1.23012	0.937197	0.829722	0.9087	0.700276	0.461032	0.492185	0.999946	1.07145	1.45791	1.00481	0.836141	0.506453	0.557719	0.376951	0.669023	0.408915											62.9632	-0.0545775	0.428537	0.667296	63.9991	-0.0523882	0.412364	0.75948
O43583	0.999946	0.980818	0.933253	0.945135	0.922466	0.806191	0.769693	0.611464	0.456364	0.228148	0.999946	0.936674	0.891734	0.933885	0.904026	0.836991	0.76298	0.676181	0.507082	0.282324	0.999946	1.00548	0.962087	0.986056	0.998737	0.898777	0.812179	0.647932	0.545485	0.272413	0.999946	1.02358	1.02135	1.04298	0.983309	0.90534	0.818133	0.645126	0.508193	0.256967	61.2199	-0.046499	0	0.983172	62.4348	-0.0401536	0	0.959951	62.6614
O43592	0.999946	1.0627	1.00828	0.907734	0.423741	0.273492	0.104073	0.0414587	0.0456344	0.0461285	0.999946	1.10739	1.00206	0.808453	0.474097	0.238292	0.12932	0.0666291	0.0772178	0.0242758	0.999946	1.05438	1.04349	0.924498	0.480703	0.274765	0.162557	0.0743891	0.0574786	0.0457506	0.999946	0.968382	0.938953	0.867267	0.417293	0.30839	0.169171	0.0419876	0.0587028	0.0421162	49.9628	-0.138208	0.0571093	0.988817	49.9239	-0.118955	0.0560116	0.990619	50.3114
O43598	0.999946	1.00554	1.00874	1.01441	1.0343	0.656586	0.81514	0.656162	0.684312	0.237112	0.999946	0.996799	1.02395	1.02129	0.95639	0.889968	0.746609	0.648026	0.719988	0.267589	0.999946	0.965596	0.975058	0.917383	1.00612	0.857738	0.701498	0.668471	0.748044	0.259757	0.999946	1.10978	1.07933	1.02857	0.946851	0.87036	0.762796	0.636001	0.700754	0.247119	63.2615	-0.0406463	0	0.820236	63.825	-0.0425926	0	0.889936	64.0558
O43615	0.999946	1.08597	1.07589	1.00214	0.687601	0.354293	0.155359	0.0801283	0.0674358	0.0328617	0.999946	1.08457	1.04407	0.934611	0.829952	0.414081	0.180804	0.0779864	0.0690866	0.0290585	0.999946	1.1244	0.935238	0.978609	0.69817	0.303296	0.137996	0.0707879	0.0941106	0.0258922	0.999946	0.962381	0.982632	0.93368	0.692908	0.304943	0.152209	0.0537399	0.0907321	0.0178971	51.7119	-0.134638	0.0563128	0.989651	52.4826	-0.137109	0.0486745	0.993307	51.4608
O43617	0.999946	1.05521	1.03098	1.02514	0.873699	0.68329	0.458243	0.233207	0.187804	0.131903	0.999946	0.938968	0.889424	0.935488	0.855493	0.718409	0.4526	0.226687	0.224874	0.12765	0.999946	0.982097	0.975384	0.94729	0.827209	0.627534	0.380626	0.227249	0.226401	0.117069	0.999946	0.981047	1.04653	0.960831	0.929904	0.734231	0.468912	0.271724	0.201836	0.113039	55.1789	-0.0904314	0.127796	0.992998	55.3224	-0.0774074	0.109948	0.979377	54.4057
O43633	0.999946	0.91429	0.918191	0.916163	0.867704	0.755503	0.408243	0.188039	0.132634	0.0771744	0.999946	1.08274	1.04045	1.10316	0.951975	0.807755	0.475892	0.235895	0.197916	0.0926912	0.999946	1.04587	1.03029	1.08517	1.01487	0.807623	0.472141	0.198573	0.16439	0.059784	0.999946	1.02784	1.0203	1.02093	0.952024	0.74468	0.471235	0.218387	0.162483	0.0803626	55.1389	-0.0962326	0.0594699	0.981651	55.7973	-0.118279	0.128787	0.983588	55.731
O43639											0.999946	1.20767	0.753401	0.461061	0.968896	0.540923																														-0.489141	0.65696	0.537776
O43660	0.999946	1.04661	0.930982	0.916331	0.841357	0.719747	0.513578	0.393052	0.335864	0.218437	0.999946	0.95083	0.890341	0.97871	0.927772	0.694235	0.545933	0.3839	0.255071	0.120112	0.999946	0.908762	0.864296	0.734666	0.624684	0.563789	0.291889	0.299797	0.22207	0.0498984	0.999946	0.859104	0.874078	0.817258	0.836276	0.68521	0.509717	0.415644	0.266855	0.0825343	56.8087	-0.0524162	0.170041	0.989747	56.9022	-0.0606458	0.0425644	0.981857	52.7429
O43665	0.999946	0.955696	0.884557	0.942705	0.633625	0.392932	0.247235	0.171061	0.130447	0.108244	0.999946	0.947459	1.01939	1.07107	0.80165	0.431828	0.202175	0.168956	0.179771	0.12017	0.999946	1.02911	1.11045	0.919869	0.700789	0.404448	0.242427	0.106493	0.171326	0.102648	0.999946	1.23371	1.00662	0.986402	0.646754	0.397793	0.228153	0.160002	0.12872	0.0513969	51.7458	-0.0904738	0.111205	0.988874	52.4014	-0.149297	0.152378	0.990728	51.9802
O43670	0.999946	1.15357	1.18217	1.19827	1.14115	0.958694	0.910839	0.785178	0.747368	0.436183	0.999946	0.958494	0.939325	0.988675	0.941307	0.893464	0.818325	0.682284	0.662925	0.421994	0.999946	0.899405	0.955861	1.01851	0.890123	0.831506	0.82688	0.62551	0.653728	0.348028	0.999946	0.878639	1.08196	1.08563	0.992471	0.876504	0.862103	0.687333	0.77244	0.445771	66.2398	-0.0565449	0	0.752865	65.7272	-0.0343999	0	0.960802	64.3598
O43674	0.999946	1.16911	1.17643	1.03259	1.09297	0.792715	0.481472	0.259672	0.129793	0.0360996	0.999946	1.03776	1.12295	0.997157	0.917109	0.813702	0.564179	0.209025	0.279052	0.210221	0.999946	0.988637	1.02162	1.06894	0.914534	0.644738	0.52885	0.233159	0.134922	0.0771407											56.0019	-0.121018	0.0717431	0.954626	56.1205	-0.112941	0.208338	0.972262	55.5815
O43676	0.999946	0.811554	0.991019	0.956289	0.960429	0.962851	0.554992	0.416567	0.578118	0.390735	0.999946	1.03494	1.2712	1.07698	1.10589	0.837769	0.698931	0.746127	0.688486	0.374754	0.999946	1.27068	1.125	0.90799	1.32015	1.07108	0.660217	0.63353	0.884181	0.60717	0.999946	1.08748	1.04946	0.80087	1.03169	0.802817	0.735937	0.588999	0.680337	0.297971	56.7345	-0.188702	0.461721	0.89358	64.9395	-0.0415318	0.0529116	0.760947
O43677	0.999946	0.785604	0.804781	0.710883	0.541077	0.533573	0.394108	0.295015	0.15072	0.147989																					0.999946	0.989059	0.915159	0.891933	0.668102	0.628479	0.484227	0.434681	0.445869	0.187967	52.0337	-0.0383445	0	0.970568
O43678	0.999946	1.06226	0.998113	0.789991	0.662666	0.721488	0.104826	0.107538	0.0761451		0.999946	0.968726	0.956676	0.910372	0.759923	0.481413	0.148787	0.0848308	0.0915309	0.0404927	0.999946	0.611496	0.661916	1.05665	0.774805	0.441873	0.61336	0.13831			0.999946	1.16045	1.05545	0.690125	0.750616	0.513195	0.178128	0.0859703		0.0531955	52.8804	-0.0855925	0	0.921545	52.4634	-0.112924	0.0401299	0.994508	54.3211
O43681	0.999946	1.04396	0.963485	0.931739	0.812915	0.748872	0.656773	0.418177	0.205792	0.0425132	0.999946	0.987381	1.00015	0.974539	0.814203	0.757803	0.683422	0.491936	0.169883	0.0245455	0.999946	1.01487	1.01488	0.944338	0.833862	0.685218	0.607391	0.439187	0.180677	0.0222695	0.999946	0.987769	0.981146	0.950994	0.792017	0.696844	0.621931	0.456687	0.217888	0.0276976	57.3642	-0.0630951	0	0.981522	57.8172	-0.0682539	0	0.972956	56.918
O43684	0.999946	1.05536	1.02115	1.01503	0.885995	0.721296	0.506795	0.265522	0.0709683	0.0252035	0.999946	1.01084	0.957759	0.946544	0.883744	0.702924	0.525067	0.270381	0.0689046	0.0365032	0.999946	0.925296	0.915708	0.928526	0.863243	0.719159	0.494198	0.30257	0.0724425	0.0293732	0.999946	0.961017	0.996909	0.962962	0.889283	0.699146	0.514533	0.301648	0.0590988	0.0318542	55.8265	-0.0892547	0	0.995002	55.7959	-0.0826751	0	0.995704	55.7466
O43707	0.999946	0.979419	0.975622	1.01268	0.97896	0.867286	0.761256	0.490449	0.0802517	0.0409859	0.999946	0.978222	0.998902	1.01105	1.03112	0.933928	0.821622	0.54337	0.0846908	0.0460135	0.999946	0.98732	1.03925	1.02501	1.01702	0.915859	0.790961	0.497263	0.0768323	0.0565203	0.999946	1.04853	1.02774	1.04792	1.06283	0.941908	0.823033	0.529531	0.0907526	0.0444281	58.5095	-0.109451	0	0.991473	59.0784	-0.130601	0	0.994659	58.7239
O43708	0.999946	0.871646	0.806688	0.88136	0.634144	0.452512	0.202303	0.0182833	0.0612093	0.0245266	0.999946	1.00483	1.00299	0.907036	0.759609	0.566897	0.247445	0.0950465	0.0727487		0.999946	1.05658	0.797822	0.889114	0.723737	0.364881	0.178304	0.0787717			0.999946	0.971324	1.00677	0.855993	0.870774	0.689551	0.192903	0.15776	0.098127		51.6365	-0.0803796	0	0.965925	53.2068	-0.0947632	0.00285453	0.995207	51.8066
O43709	0.999946	1.09575	1.01375	0.942913	0.806734	0.586773	0.233841	0.140608	0.128983	0.0794942	0.999946	1.95477	1.66955	1.14367	2.32902	0.812914	0.526764		0.531493		0.999946	1.07787	1.15309	0.892307	0.983131	0.857392	0.323203	0.181894	0.173824	0.0684486	0.999946	1.22878	1.04775	1.07924	0.942743	0.66706	0.486282	0.26236	0.217057	0.0780898	53.3917	-0.109759	0.0827436	0.990246		-0.554385	0.529128	-0.00183089	54.9928
O43715											0.999946	1.16346	1.07488	1.20862	1.0163	0.694577	0.615843	0.532503	0.504683	0.436187	0.999946	0.937152	1.12864	0.95762	0.825729	0.840758	0.794595	0.285709	0.500737	0.492037	0.999946	0.971842	1.0408	1.04775	0.740763	0.889294	0.462293	0.555949	0.608705	0.571054						-0.119957	0.512354	0.88412	59.298
O43719	0.999946	0.840137	0.665782	0.373891	0.262389	0.25712	0.158023	0.0876204	0.107052	0.0618669	0.999946	1.02961	0.849367	0.457004	0.340882	0.270843	0.215273	0.145067	0.160689	0.094527	0.999946	1.08471	0.887044	0.477416	0.352156	0.281687	0.199846	0.131306	0.148203	0.0750084	0.999946	0.903343	0.666677	0.38799	0.260826	0.225337	0.16444	0.0849438	0.115479	0.0523328	45.9111	-0.0758327	0.0876854	0.988169	47.268	-0.104891	0.163393	0.981343	47.5991
O43736
O43747	0.999946	1.26088	1.1465	0.896242	0.506922	0.368926	0.216862	0.0983617	0.0990974	0.0551459	0.999946	1.01981	0.945592	0.759471	0.466789	0.378187	0.27723	0.130029	0.101358	0.0436529	0.999946	0.907724	0.861308	0.797036	0.433762	0.373477	0.199059	0.110792	0.0779653	0.0518851	0.999946	0.915287	0.88421	0.763726	0.431554	0.299689	0.222371	0.103501	0.0605775	0.0415656	50.8721	-0.112277	0.0953346	0.941417	50.6271	-0.0727705	0.0544591	0.988197	50.213
O43752	0.999946	1.05696	1.10932	0.951429	0.832972	0.624216	0.499545	0.256397	0.135237	0.155842	0.999946	1.25305	0.698939	0.900934	0.700414	0.781224	0.505802			0.192611	0.999946																				55.124	-0.0761916	0.100307	0.980262	56.9672	-0.0412798	0	0.779764
O43759											0.999946	1.20065	1.06206	0.761155	1.27595	0.961497	0.981881	0.431143		0.457068																									57.2609	-0.612182	0.444085	0.749004
O43760											0.999946	1.19536	1.05192	0.915039	0.693545	0.567923	0.55068	0.482312	0.43436	0.37337	0.999946	0.940533	0.917652	0.790813	0.576676	0.485322	0.363324	0.317593	0.379035	0.236578	0.999946	1.10242	0.987191	0.850088	0.777967	0.532517	0.549677	0.397324	0.670134	0.395862					55.1557	-0.0659948	0.437827	0.926877	52.1108
O43765	0.999946	0.97434	0.988925	0.879135	0.539131	0.248127	0.199577	0.139623	0.177733	0.112635	0.999946	0.99922	0.957612	0.944819	0.487219	0.284167	0.23006	0.147079	0.210181	0.144643	0.999946	0.992326	0.986566	0.882867	0.523985	0.288462	0.163909	0.12632	0.181291	0.119456	0.999946	1.06399	1.04081	0.937764	0.534273	0.308068	0.213986	0.147832	0.173183	0.117611	50.3006	-0.132551	0.146529	0.997359	50.0793	-0.163067	0.187451	0.992455	50.3359
O43768	0.999946	0.827768	0.787466	0.781116	0.730998	0.972442	0.556344	0.500604	0.750983	0.565063	0.999946	0.91384	0.95403	0.890046	0.925725	0.893037	0.748004	0.748276	0.977418	0.864371	0.999946	1.01205	1.09823	0.990573	0.872576	0.828087	0.742783	0.632171	0.789934	0.750256	0.999946	0.909819	0.8488	0.884873	0.87585	0.707613	0.648317	0.570574	0.845498	0.629227		-0.014299	0.440889	0.474552		-0.0105332	0.845376	0.31598
O43772	0.999946	1.03697	1.1911	1.05127	0.814318	0.678771	0.61913	0.519762	0.451555	0.117191	0.999946	0.8478	0.930078	0.832929	0.851614	0.786065	0.783829	0.393577	0.490392	0.0863411	0.999946	0.889424	0.97652	0.996323	1.01539	0.810171	0.595448	0.484961	0.464603	0.0663012	0.999946	1.12258	1.16232	0.98606	0.935591	0.904013	0.803056	0.525373	0.524778	0.10295	58.9335	-0.0483603	0	0.902511	59.2413	-0.0455403	0	0.854195	59.1432
O43776	0.999946	0.978364	0.984003	0.9681	0.815751	0.530552	0.297054	0.100798	0.0950194	0.0779218	0.999946	1.00179	1.0382	1.05848	0.876454	0.514418	0.255501	0.0307849	0.0370641	0.0226108	0.999946	0.999206	1.02746	0.996636	0.870686	0.529566	0.27128	0.0635492	0.0506714	0.0382768	0.999946	1.02094	1.0059	1.00348	0.883126	0.557132	0.294342	0.0851371	0.0913654	0.0652542	53.3435	-0.105698	0.0626291	0.997899	53.3261	-0.136469	0.018454	0.993316	53.4217
O43795	0.999946	1.4053	1.24549	1.05784	0.606379	0.224994	0.154665	0.120457	0.122505	0.0769648	0.999946	1.01991	0.949431	0.854852	0.387017	0.265525	0.216872	0.137157	0.0976569	0.168202	0.999946	1.07653	0.70415	0.736712	0.641015	0.175864	0.0561823	0.164679			0.999946	0.97936	1.06056	0.854374	0.607212	0.429375	0.247341	0.100994	0.100528	0.0714933	50.5721	-0.223452	0.125236	0.905601	49.4129	-0.146054	0.158314	0.990737	49.834
O43805	0.999946	1.0467	1.00481	0.732108	0.630414	0.407111	0.371087	0.310595	0.340737	0.247751	0.999946	0.973034	0.83055	0.796662	0.525888	0.479142	0.459759	0.105553	0.162331	0.308479	0.999946	0.392875	1.30136	0.766843	1.24667	0.296771		0.274724	0.280199		0.999946	1.07188	1.11512	0.938906	0.797424	0.583465	0.577642	0.273518	0.35543		51.4623	-0.0730002	0.291913	0.979009	51.6805	-0.0551801	0.17267	0.926995	52.4097
O43808	0.999946	1.90051	1.71841	1.54181	1.47656	0.710342	0.760635	0.123613			0.999946	1.01239	0.914306	1.05378	0.898084	0.575557	0.554175		0.272769		0.999946	1.20845	0.762186	0.988166	0.53648	0.533765	0.298971		0.105601		0.999946	0.982914	1.00924	1.0271	0.99215	0.702517	0.464637	0.277372	0.0555086		57.0086	-0.20887	0	0.250776	55.5473	-0.0726495	0.268071	0.942974	52.4889
O43809	0.999946	1.18231	1.12698	1.18967	1.16577	1.00842	0.813671	0.254726	0.0259029	0.0136359	0.999946	0.97833	0.988962	0.99203	1.0445	0.944465	0.686481	0.220673	0.0428804	0.0388001	0.999946	0.908404	0.834406	0.964026	0.997842	0.898894	0.662073	0.215213	0.0368432	0.0183227	0.999946	0.969605	1.07056	1.11376	1.14352	1.0014	0.77421	0.273865	0.0329887	0.0396662	57.6922	-0.215526	0.013137	0.946819	57.0725	-0.175785	0.0306501	0.998025	56.9386
O43813	0.999946	1.01446	1.02696	1.02296	0.978591	0.818085	0.66895	0.431841	0.202946	0.0584312	0.999946	1.04821	1.01624	1.02187	0.977919	0.928587	0.694167	0.4675	0.198828	0.0827288	0.999946	1.02395	1.05886	1.00586	1.07708	0.967504	0.728902	0.470406	0.224511	0.0336159	0.999946	1.02544	1.06617	1.04559	1.01896	0.910973	0.688225	0.453451	0.237778	0.0501432	58.0651	-0.080266	0	0.995907	58.5076	-0.0912553	0.0351294	0.995918	58.8095
O43815	0.999946	1.16224	1.34081	1.38297	0.838393	0.86648	0.277185	0.11233	0.163036		0.999946	1.00968	1.00529	0.982965	0.890514	0.567919	0.320442	0.161228			0.999946	0.450675	0.653742	0.822013	0.790753	0.540602	0.214875				0.999946	1.01603	1.13533	0.995655	0.706393	0.559368	0.430395	0.287761	0.115741		54.7593	-0.232469	0.132461	0.838995	53.7711	-0.115623	0.117968	0.998237	53.0966
O43818	0.999946	1.145	1.0061	0.991379	0.982229	0.94439	0.981686	0.704803	0.541213	0.0845479	0.999946	1.00769	1.0077	0.998708	0.998394	0.849548	0.914623	0.751191	0.55383	0.123217	0.999946	1.03876	0.949773	0.991252	0.848537	0.856295	0.921049	0.741996	0.666255	0.143529	0.999946	0.933222	0.969488	0.945074	0.971806	0.787203	0.821092	0.683571	0.483281	0.146768	62.3932	-0.0932152	0	0.94529	62.5981	-0.081531	0	0.957643	63.3028
O43823											0.999946	1.33594	1.72644	1.11206	1.52826	0.673371																													53.1534	-1.17592	0	-0.288793
O43830											0.999946	0.661719	0.288882																		0.999946		0.657174	0.411185	0.274836										41.456	-0.376949	0.286766	1
O43837	0.999946	1.17304	1.21436	1.1766	0.914267	0.495502	0.0743138	0.0297838	0.0287355	0.00438942	0.999946	1.02222	1.00525	0.961131	0.784146	0.432917	0.0649436	0.040846	0.0659312	0.0205811	0.999946	0.970838	0.9691	0.962668	0.78971	0.448685	0.056273	0.0301758	0.0349709	0.020221	0.999946	0.931425	0.948132	0.952613	0.765807	0.391551	0.0529293	0.0462602	0.0290453	0.0188977	52.9504	-0.219891	0.0160127	0.957826	52.268	-0.151058	0.0225292	0.995976	52.3589
O43847	0.999946	0.924749	0.925824	0.858132	0.629375	0.335682	0.130469	0.0450187	0.0695289	0.0311064	0.999946	0.989618	0.994128	0.99037	0.653911	0.284544	0.136831	0.0976309	0.0838866	0.0234516	0.999946	1.05016	1.09392	0.996306	0.707002	0.307697	0.134746	0.0823914	0.112788	0.0337791	0.999946	1.07485	0.991021	1.0258	0.685077	0.406316	0.146251	0.102348	0.125364	0.0456496	51.1256	-0.10125	0.0190742	0.994031	51.2073	-0.14719	0.0691683	0.996642	51.4916
O43852	0.999946	1.09652	1.05002	1.04432	0.963161	0.883696	0.710815	0.6217	0.777564	0.642071	0.999946	1.00681	1.037	1.03047	0.952794	0.85925	0.73651	0.678478	0.84698	0.800733	0.999946	1.03749	1.03481	1.01271	0.952307	0.807704	0.710021	0.607707	0.813529	0.689621	0.999946	0.850444	0.886374	0.923504	0.862724	0.70679	0.627479	0.557547	0.778015	0.566255		-0.0772769	0.680371	0.897802		-0.0537916	0.76591	0.865082
O43865	0.999946	1.07751	0.964127	0.967164	0.892039	0.690129	0.528011	0.35208	0.273036	0.0811931	0.999946	1.16688	1.04496	1.05759	0.825126	0.749845	0.491166	0.269536	0.269758	0.0672123	0.999946	1.07505	0.948936	0.954523	0.747984	0.727014	0.47058	0.362595	0.311961	0.0767565	0.999946	1.14047	1.08445	1.03433	0.937366	0.649861	0.496464	0.356324	0.300892	0.0855322	56.5806	-0.0625717	0.0350871	0.986204	55.9188	-0.0787763	0.0969572	0.9584	56.3353
O43903	0.999946	1.43538	1.18653	0.994354	1.0142	0.936977	0.472966	0.0884095	0.201721	0.0806981	0.999946	3.15518	0.3651	1.62076	1.05951	0.396614	0.230286	0.196581	0.541915		0.999946	4.5639	2.03138	2.90167	1.17371	1.39573	0.599645				0.999946	4.31385	1.50228	2.26527	1.72017	0.76196	0.587694	0.220208			55.8498	-0.253852	0.118106	0.890025	52.7734	-0.80526	0.322927	0.237755	56.0905
O43920											0.999946	1.10243	0.695364	0.902442	1.51578	0.755641	0.544357				0.999946	0.908103	1.01565	0.779054	0.688792	0.684919	0.331507	0.261918			0.999946	0.952235	0.833311	1.03438	0.638875	0.548873	0.454991	0.166141	0.16369	0.130207						-0.537663	0.544356	0.381679	54.0602
O43924	0.999946	0.923892	0.933257	0.916606	0.80129	0.742473	0.495735	0.317472	0.192573	0.0810348	0.999946	1.07541	1.07194	0.985508	0.916579	0.719174	0.502312	0.37578	0.349842	0.19258	0.999946	0.958402	1.0409	0.897875	0.907863	0.741354	0.581418	0.353135	0.296289	0.124065	0.999946	1.08043	1.1801	1.14563	0.906121	0.666008	0.527169	0.319407	0.246998	0.137264	56.0186	-0.060945	0	0.988382	56.2603	-0.0742604	0.240002	0.979466	57.1575
O43929	0.999946	0.91682	0.591918	0.855526	0.599803	0.412868	0.0926193	0.137067			0.999946	0.988016	0.896728	0.818714	0.443707	0.356412	0.137357				0.999946	1.49159	0.794039	0.67731	0.595108	0.359854	0.357496	0.212933			0.999946	1.05667	1.22469	0.527649	0.701224	0.44298	0.338565				50.4197	-0.0591928	0	0.856339	50.1626	-0.0878144	0.0503076	0.981241	50.4064
O43934																					0.999946	0.929317	1.27252	0.908804	1.05041	0.894798	0.67367	0.492803	0.629166	0.320646																			59.6625
O60216	0.999946	1.14159	0.950722	0.874236	0.808908	0.567015	0.233612	0.118969	0.0986434	0.0556419	0.999946	0.973696	1.01199	0.892723	0.775737	0.449667	0.247393	0.157014	0.138523	0.0747481	0.999946	1.08496	0.984074	1.08656	0.909987	0.475822	0.225903	0.124006	0.191083	0.0159146	0.999946	0.91846	0.998939	0.890222	0.87766	0.53442	0.317868	0.222706	0.0979859	0.105709	53.2589	-0.0994861	0.043202	0.98044	52.6052	-0.099089	0.0932757	0.996584	52.9693
O60220	0.999946	1.07039	1.00784	1.0173	0.832232	0.939954	0.669087	0.736599	0.762354	0.497113	0.999946	1.04622	1.07609	0.869017	0.812657	0.887126	0.513559	0.644578	0.691994	0.465004	0.999946	0.788123	0.804686	0.815666	0.837313	0.617966	0.454564	0.443267	0.48981	0.316582	0.999946	1.1696	1.40307	0.878099	0.8552	0.601079	0.385827	0.346554	0.489517	0.328886		-0.0236102	0.336155	0.803658		-0.0347986	0.53857	0.80083	58.3622
O60231	0.999946	1.27498	1.06541	0.82209	0.519207	0.303929	0.135261	0.0643259	0.0428497	0.0113375	0.999946	1.15182	1.00655	0.904209	0.486684	0.30059	0.162776	0.0872671	0.0400991	0.044157	0.999946	0.985623	0.8491	0.822062	0.456706	0.280554	0.15333	0.105326	0.0834237	0.0212419	0.999946	0.840941	0.906338	0.796385	0.503961	0.301722	0.195186	0.0588685	0.0964827	0.0529892	50.5141	-0.112547	0.0346911	0.955576	50.4575	-0.11889	0.0629731	0.980236	49.9608
O60232	0.999946	0.865628	1.08944	1.0297	1.62922	0.578963	0.616283	0.40385	0.434868	0.308879	0.999946	0.498107	1.11349	0.694162	0.767658	0.443992		1.02687			0.999946	0.681049	1.43827	1.10705	1.18195	0.747258	0.795657	0.326358	0.406415	0.286474	0.999946	1.18579	0.866789	1.35436	1.4837	0.832214	1.29968	0.63063	0.53903	0.492078	53.2183	-0.662231	0.440969	0.681269		-0.39714	0.757379	0.12025	57.9805
O60234	0.999946	0.899768	0.956958	0.800399	0.559837	0.314441	0.218563	0.161315	0.178846	0.116964	0.999946	0.974171	0.999823	0.870917	0.578062	0.368685	0.230243	0.169057	0.237925	0.137565	0.999946	1.00116	0.986292	0.837784	0.58155	0.34868	0.226968	0.166807	0.220776	0.125601	0.999946	1.01749	1.0632	0.874836	0.571336	0.367292	0.233869	0.168643	0.229252	0.121141	50.5727	-0.0886208	0.132848	0.991486	50.9975	-0.101698	0.175224	0.993795	50.8937
O60244																					0.999946	2.40958	0.746778	0.521512	0.731785						0.999946		1.4107
O60256	0.999946	1.0029	0.95847	0.967223	0.946647	0.87867	0.833769	0.585959	0.184233	0.0235771	0.999946	1.00798	1.03234	1.04987	0.996699	0.945971	0.851094	0.656542	0.245308	0.0615039	0.999946	0.972008	0.935744	1.0288	0.982494	0.873181	0.791198	0.606298	0.193755	0.0303319	0.999946	1.01369	0.964398	0.929182	0.975794	0.884444	0.809428	0.577727	0.1784	0.0258827	59.5257	-0.105457	0	0.988606	60.2848	-0.105006	0	0.995189	59.5254
O60264	0.999946	1.5182	1.63641	0.676704	0.0622629			0.141754			0.999946	0.927449	0.722525	0.201127	0.0360326	0.116729	0.0698186	0.0700816			0.999946	1.20164	1.00161	0.600102	0.239063	0.187989	0.0737499	0.0637718			0.999946	1.0525	1.58321	0.693223	0.099259						47.1512	-1.19147	0.102008	0.697747	45.0596	-0.208062	0.0691715	0.994039	47.7235
O60271	0.999946	0.980634	1.03709	1.18738	0.73965	0.469135	0.323085	0.144914	0.137395	0.148413	0.999946	1.067	1.13455	1.07118	0.746636	0.426254	0.296793	0.157391	0.193368	0.137797	0.999946	1.04334	1.17357	0.956932	0.68678	0.362591	0.221693	0.204094	0.170137	0.0767245	0.999946	1.02194	1.05789	0.994574	0.61857	0.394134	0.207352	0.211809	0.150571	0.0908787	52.7963	-0.120734	0.150287	0.960284	52.3677	-0.127638	0.172191	0.97362	51.6616
O60293
O60294											0.999946	0.979695	1.42948	0.769871	0.480004	0.468641	0.394451		0.636206																										47.9095	-0.671339	0.494826	0.750657
O60306	0.999946	0.912725	0.639367	0.567368	0.262793	0.239251	0.110062	0.0217151	0.0416729		0.999946	1.01476	0.576447	0.414228	0.428525	0.290633	0.183014	0.0533174	0.131843	0.0223234	0.999946	0.731216	0.392183	0.218129	0.0989576	0.0461549	0.0901397	0.0280957			0.999946	1.15966	0.719336	0.46187	0.542109	0.370068	0.21996	0.104198	0.0751926		47.0544	-0.071502	0	0.982534	47.0885	-0.0640143	0.0515206	0.939529	43.1416
O60313	0.999946	1.20452	1.32134	1.13845	0.83573	0.4011	0.195441	0.0880519			0.999946	0.979687	0.955687	0.905518	0.703164	0.37185	0.26407	0.182167	0.126063	0.0368465	0.999946	1.14064	1.15334	0.948431	0.776526	0.349931	0.145949	0.018679	0.0237562	0.0202115	0.999946	0.924446	0.963676	0.860377	0.653071	0.276343	0.278962	0.0836318	0.114797	0.071619	52.3868	-0.1743	0.112091	0.894502	52.0763	-0.0895437	0.0777552	0.993755	52.0086
O60336	0.999946		0.837087		0.796264		1.69573														0.999946	0.559944	0.486561	0.693219	1.44075		0.709751	1.03147			0.999946	1.37559	1.19993	1.4055	0.671731	0.78214			0.967375			0.591379	1.5	0.797421
O60337																															0.999946	1.13451	0.892019	0.941847	0.791117	0.405811	0.311789	0.23637	0.151824
O60341	0.999946	0.936571	0.815339	0.612502	0.39365	0.261971	0.104249	0.0512976	0.0196908	0.0123138	0.999946	0.928314	0.856923	0.617945	0.315863	0.196387	0.0705968	0.0268342	0.0206468	0.0111261	0.999946	1.03699	0.855527	0.652523	0.49352	0.252233	0.112124	0.0472232	0.0293437	0.0132566	0.999946	0.921109	0.801289	0.615004	0.394805	0.214667	0.0922448	0.0321019	0.0637663	0.0231863	48.5499	-0.0769705	0	0.99826	48.1689	-0.0933537	0.00193624	0.997982	49.3717
O60343	0.999946	1.04322	1.03186	0.846182	0.541833	0.34854	0.155747	0.0375267	0.0558995		0.999946	1.05671	0.976765	0.912773	0.481408	0.288036	0.13925	0.0186312	0.0274294		0.999946	1.05911	1.02982	0.832788	0.522986	0.301653	0.125079	0.0353267		0.01253	0.999946	0.977669	0.890158	0.745615	0.54924	0.298934	0.205128	0.0891766	0.0535922	0.00930173	50.8513	-0.102695	0.0289995	0.991323	50.4157	-0.119945	0.0308624	0.989499	50.5373
O60427
O60476																															0.999946	1.41205		0.862697
O60488	0.999946	0.928761	1.03698	0.399089	0.360259	0.392292	0.342709		0.111481	0.0989005	0.999946	1.11247	0.803399	0.523842	0.387833	0.304688	0.120139			0.0991404	0.999946	0.957759	0.826557	0.552315	0.401254	0.322741	0.200601				0.999946	0.357977	0.811885	0.485327	0.324971	0.246502	0.348396	0.338581	0.29726		46.8618	-0.988423	0.261128	0.918999	48.045	-0.087568	0.118068	0.962048	48.1418
O60493	0.999946	0.939038	0.755311	0.526676	0.341589	0.185217	0.11301	0.0581933	0.0619579	0.116953	0.999946	0.889419	0.588745	0.50148	0.371299	0.256213	0.148842		0.0282869	0.0336233	0.999946	0.898555	0.705761	0.563377	0.393181	0.185832	0.123736	0.0655641	0.0755563	0.0485332	0.999946	0.875492	0.621683	0.574484	0.40807	0.326122	0.208001	0.0933753	0.0682998	0.0815556	47.3894	-0.0839083	0.0627913	0.995833	47.031	-0.0597811	0	0.983431	47.6521
O60494	0.999946	1.09896	1.06155	1.04488	0.948673	0.748285	0.447049	0.283575	0.0300791	0.0291664	0.999946	1.04606	1.02627	1.04005	1.12467	0.892122	0.431961	0.206731	0.083989	0.0390367	0.999946	0.943925	1.1111	1.1208	0.996591	0.748414	0.564322	0.245418	0.069623		0.999946	0.942438	0.880569	0.932497	0.666187	0.678135	0.462192	0.266005	0.106689		55.7608	-0.101156	0	0.985819	55.7425	-0.172285	0.0770915	0.984407	56.2976
O60496																					0.999946	1.63547	1.58096
O60499	0.999946	1.50843	0.742374	0.86209	0.387229						0.999946	1.81807	1.80284	1.48706	1.39589	0.546251	0.918305				0.999946	1.00504	0.695973	0.38243	0.565426	0.265633															49.318	-0.146071	0	0.52675					44.2858
O60502	0.999946	1.23102	0.764076	0.628752	0.482928	0.431343	0.297212	0.1308		0.0484122											0.999946	1.7158	1.58852	1.36474	1.13529	0.882683	0.703902	0.28874	0.228365		0.999946	0.328751			0.42002	1.0309					50.3826	-0.0611796	0.0344501	0.911146					57.2035
O60504	0.999946	0.922491	0.831208	0.722411	0.589236	0.240182	0.172176	0.152297	0.0718173		0.999946	1.08905	1.05783	0.919877	0.641212	0.331385	0.227235	0.12554	0.0841097		0.999946	0.988076	0.883898	0.742945	0.561993	0.301262	0.232504		0.103219		0.999946	1.22619	1.07114	0.940182	0.636722	0.427161	0.163922	0.210696	0.064768		50.0834	-0.0702826	0.0145789	0.983182	51.3676	-0.116538	0.107051	0.988153	50.4434
O60506	0.999946	1.0194	0.994653	0.998575	0.674822	0.248572	0.0656077	0.0302646	0.0407923	0.0192005	0.999946	0.962717	0.940192	0.91646	0.703049	0.281435	0.0711004	0.0294511	0.0353576	0.024584	0.999946	0.996015	0.970157	0.925557	0.701419	0.30064	0.0680441	0.026679	0.0320977	0.0275508	0.999946	1.1484	1.1008	0.957778	0.72789	0.348606	0.101371	0.044049	0.0412217	0.0223952	51.1535	-0.170895	0.0283816	0.998606	51.323	-0.145995	0.0178421	0.996846	51.3973
O60508	0.999946	2.2902	2.67209	2.03191	1.21945	0.942474	1.13436														0.999946	0.639433	0.566035	0.953116	0.317286	0.453857					0.999946	0.657119	0.56486	0.495807	0.568255	0.967314						0.817173	1.5	0.0542305					50.4538
O60516
O60524
O60547	0.999946	0.965933	1.0449	0.967537	0.931361	0.818691	0.747948	0.475193	0.0840401	0.00587648	0.999946	1.04255	0.974818	1.00839	0.967614	0.904262	0.835386	0.562237	0.152296	0.0118687	0.999946	0.988681	0.978529	0.928815	0.95863	0.908642	0.733603	0.439838	0.141506	0.0297175	0.999946	0.990883	1.07236	1.05151	1.01064	0.888282	0.784591	0.492159	0.132499	0.037352	58.2434	-0.100565	0	0.982456	59.3341	-0.116564	0	0.993403	58.3333
O60551											0.999946	1.61767		0.577952	1.19521																															0.623928	1.5	-0.000125078
O60563	0.999946	1.34124	1.14817	0.687028	0.415466	0.192977		0.0726409			0.999946	1.24169		2.17825				1.73432			0.999946	0.995693	0.829873	0.881252	0.612857	0.458371	0.236718	0.0657713	0.071575	0.126927	0.999946	0.787614	0.844215	0.87104	0.239307	0.169671		0.21139			49.0612	-0.141382	0.0994521	0.886969		0.657936	1.5	0.376423	51.7292
O60566
O60568																					0.999946	1.1146	1.09195	0.925345	1.23709	0.59891	0.264003	0.331081	0.255807	0.221067	0.999946	0.919431	0.913848	0.876917	0.745065	0.426512	0.577503	0.246432	0.278822										53.1224
O60573											0.999946	0.775166	0.952919	0.658013	0.441851	0.115882	0.121307	0.10823			0.999946	0.98483	1.03863	1.02617	0.718781	0.23837	0.174687				0.999946	1.13935	0.968845	0.597639	0.38676	0.129672	0.115928								48.7942	-0.0972706	0.0460481	0.944897	50.9495
O60610	0.999946	0.994128	0.989286	0.68535	0.211153	0.179183	0.111888	0.0504411	0.0631252	0.0297401	0.999946	0.995317	0.979541	0.698602	0.228253	0.181333	0.115676	0.0562158	0.0670041	0.0392262	0.999946	1.02515	0.983577	0.71103	0.225482	0.191258	0.120599	0.0510914	0.0742328	0.0328833	0.999946	1.01343	1.00024	0.696065	0.22915	0.18484	0.110064	0.0554633	0.0671773	0.0265472	48.058	-0.178322	0.0769773	0.99329	48.1715	-0.169926	0.0801544	0.994317	48.209
O60613	0.999946	0.807321	0.907433	0.904143	0.821656	0.631289	0.190663	0.18155	0.234102	0.0703331	0.999946	1.0846	1.0467	1.23789	0.966895	0.755045	0.306053	0.332155	0.295661	0.0953182	0.999946	1.09708	1.25675	0.96071	1.10694	0.814674	0.33983	0.17442	0.195611	0.105205	0.999946	1.0009	0.924953	1.11489	0.765901	0.617615	0.372788	0.154335	0.126539	0.0867512	53.4871	-0.110412	0.123002	0.93417	54.4593	-0.177714	0.232123	0.936489	54.9108
O60645											0.999946	1.60018	1.80408	1.56074	0.347023																														49.8736	-1.25325	0	0.0585202
O60658																															0.999946	2.38998	2.00583	1.13893	1.92049	1.58694
O60664	0.999946	0.976076	0.987465	0.972956	0.947964	0.759028	0.562411	0.416653	0.454832	0.314356	0.999946	1.01231	0.987479	1.06982	0.967063	0.780612	0.615051	0.499121	0.526412	0.361411	0.999946	1.00975	1.03037	1.02857	0.988405	0.747496	0.51739	0.394369	0.408984	0.255018	0.999946	1.03208	1.02255	1.06383	1.02809	0.791116	0.583631	0.405447	0.439004	0.266944	57.1489	-0.0736121	0.363345	0.985447	58.8745	-0.0682507	0.432903	0.968015	56.2187
O60669																															0.999946	0.903468	1.1225	0.750178	1.18773	0.74714	0.735123	0.487581	0.527493	0.380457
O60678	0.999946	1.9204	4.90473	2.31242	2.12575	1.17443	1.68131	0.842539			0.999946	0.892194	1.08809	0.717331	0.321105	0.275984	0.585114				0.999946	0.919848	0.828504	0.723142	1.02857	0.739896	0.835291	0.692917	0.788977	0.28885	0.999946	1.48725	0.472125	0.495716	1.10461	0.372782	0.70748						1.5	-0.167954	47.319	-0.80538	0.394068	0.877671
O60684																					0.999946	1.06424	0.886077	0.636884	0.353828	0.131166	0.0261095		0.0191775		0.999946	0.89351	0.761921	0.575231	0.317117	0.11163	0.058845	0.0316386	0.0350639										48.3951
O60701	0.999946	0.972292	1.13234	1.01729	0.782235	0.584764	0.527554	0.243073			0.999946	1.01839	1.29631	0.924559	0.969469	0.771245	0.384654	0.181428			0.999946	1.07623	1.03742	1.09371	1.02829	0.762324	0.539412	0.28531			0.999946	0.865762	1.16574	1.05462	0.724037	0.722301	0.479927	0.194892	0.0527893	0.164524	54.9419	-0.0735451	0.1358	0.932525	55.069	-0.137674	0.113447	0.899643	56.1041
O60711	0.999946	1.35791	0.938263	1.01628	0.873366	0.410158	0.271555	0.143991	0.159894	0.0963902	0.999946	0.95804	0.891531	0.731433	0.512798	0.364278	0.195968	0.182469	0.29557	0.148266	0.999946	1.05147	0.896881	0.638014	0.384637	0.399371	0.194836	0.0914882	0.195297	0.078441	0.999946	0.884248	0.728681	0.615763	0.433849	0.241801	0.197319	0.13361	0.115495	0.0712418	52.5951	-0.153796	0.144436	0.925118	50.0701	-0.0769516	0.181006	0.983366	49.2272
O60725											0.999946	0.997642	0.860155	1.01969	1.01564	0.462761															0.999946	0.854629	0.913703	0.760051	0.668016	0.387803	0.138073	0.0676805							52.9683	-1.18003	0	0.915737
O60749	0.999946	0.975619	0.981379	0.882826	0.702647	0.377578	0.100005	0.0401994	0.0514342	0.0173892	0.999946	0.968724	0.954557	0.905746	0.735846	0.390065	0.111217	0.0858325	0.0738733	0.0569681	0.999946	1.045	1.02248	0.94271	0.738207	0.350358	0.131753	0.0653787	0.0669677	0.0344339	0.999946	1.0305	0.975802	0.952324	0.715927	0.405951	0.1234	0.0573066	0.0834768	0.0492855	51.6774	-0.117827	0.0102378	0.997081	51.8765	-0.124207	0.0493362	0.996176	51.8051
O60762	0.999946	1.45264	1.46506	1.1561	0.782233	0.684507	0.338653	0.11646	0.0422721		0.999946	1.09044	0.932652	0.881457	0.655695	0.401536	0.251498	0.102557	0.0847902	0.0637977	0.999946	1.12163	0.739775	0.822987	0.470751	0.445867	0.0790086	0.0478725			0.999946	0.753207	1.11509	1.02156	0.672341	0.479819	0.300513	0.145128	0.0307788	0.0196749	54.4023	-0.116991	0.0111333	0.795923	51.8715	-0.0881687	0.049319	0.991926	50.3639
O60763	0.999946	1.01344	1.0175	0.92259	0.550656	0.321824	0.165656	0.0884571	0.110391	0.0415279	0.999946	0.980286	0.980345	0.914271	0.5579	0.312307	0.185134	0.110432	0.129969	0.058675	0.999946	1.00853	1.04201	0.924087	0.566954	0.337899	0.174874	0.0950229	0.107848	0.0449081	0.999946	0.986388	0.987218	0.889036	0.522515	0.270863	0.164921	0.101715	0.0995308	0.0299042	50.8484	-0.117693	0.0787566	0.994289	50.8155	-0.114701	0.0976093	0.995884	51.0212
O60784	0.999946	0.811456	0.993343	0.959288	0.242115						0.999946	1.46564	2.41768		0.705849	0.418844	0.507747		0.920046		0.999946	2.2544	1.81576	1.71503	0.955124	0.799851	0.394594				0.999946	1.17078	0.79969	1.54398	0.696448	0.328286	0.332711				49.1667	-0.348429	0	0.914056		-0.48288	0.615545	0.175045	54.8488
O60825	0.999946	0.556349	1.17918	0.877278	0.693051	0.53663					0.999946	0.722408	0.684805	1.13646	0.469837	0.680823	0.237285				0.999946	0.663951	1.25853	1.00504	0.232984	0.321507	0.223838	0.159982													53.4308	-0.0675676	0	0.281478	53.1812	-0.0453278	0	0.456309	48.6758
O60826	0.999946	1.48065	1.78988	1.17175	0.788169	0.264961				0.135491	0.999946	1.21532	0.95958	0.523494	0.480503	0.383974	0.212283	0.121696		0.0980342	0.999946	0.952627	0.820021	0.751706							0.999946	1.95934	1.51949	1.04775	0.849718	0.260972					51.4156	-0.233616	0.147624	0.596076	49.361	-0.0816719	0.125124	0.920178
O60828	0.999946	1.09788	1.09603	1.05361	1.01787	0.829794	0.82467	0.829951	0.79234	0.842436	0.999946	1.0996	1.05763	1.01459	1.04917	0.965374	0.755276	0.731748	0.993757	0.847031	0.999946	0.931809	0.877092	0.982146	0.902711	0.807595	0.626006	0.586845	0.866375	0.719567	0.999946	0.863547	1.09285	1.05362	0.956341	0.850539	0.758397	0.707229	0.812824	0.750824		-0.212164	0.822348	0.833946		-0.197118	0.831953	0.60874
O60830	0.999946	1.04369	1.36695	1.12126	1.03587	0.426325	0.8821	0.810119	0.650573	0.332498	0.999946	0.845993	1.0556	0.942017	0.819086	1.03305	0.774313	0.590863	0.429361	0.260834	0.999946	1.12448	0.960833	1.00795	1.12785	0.91902	1.00977	0.68327	0.68667	0.248717	0.999946	1.0066	1.07357	1.2897	0.995764	0.916048	0.851374	0.652039	0.622224	0.281145	64.646	-0.0383043	0	0.543969	61.233	-0.0570582	0.100901	0.894111	64.0021
O60831	0.999946	1.02108	0.946022	0.953767	0.926572	0.915741	0.657963	0.634374	0.613836	0.501638	0.999946	1.15074	1.10856	1.10677	0.977772	0.858129	0.721271	0.586485	0.565426	0.483059	0.999946	1.06167	1.03513	1.05176	0.933973	0.802938	0.778488	0.464068	0.583701	0.48594	0.999946	1.06138	1.00893	1.15071	0.948025	0.853258	0.699524	0.563347	0.577718	0.44003		-0.0441557	0.528742	0.948292		-0.0582139	0.510813	0.911202
O60832	0.999946	1.24491	1.25362	1.36657	1.09616	1.04774	0.73782	0.52362	0.371902	0.093097	0.999946	1.10037	0.950594	0.977521	0.874285	0.764023	0.573875	0.472274	0.256108	0.0641722	0.999946	0.996752	0.888126	1.14068	0.852626	0.750428	0.8305	0.582786	0.419062	0.0871596	0.999946	0.882787	0.808133	0.63029	0.942369	0.78495	0.728812	0.523745	0.250875	0.18282	59.6558	-0.0903004	0.104654	0.813304	57.6579	-0.0611826	0	0.981298	60.2765
O60841	0.999946	1.17926	1.23339	1.07083	0.711896	0.479149	0.173465	0.121136	0.108563	0.0393816	0.999946	1.04074	1.04644	1.01276	0.719834	0.39087	0.176117	0.105907	0.13402	0.0562058	0.999946	0.931304	0.88002	0.897268	0.598526	0.336638	0.165913	0.0906035	0.098538	0.0490749	0.999946	0.719463	0.886038	0.804102	0.601216	0.355212	0.209496	0.0961733	0.102708	0.057496	52.4836	-0.127044	0.0748349	0.947082	51.9714	-0.133147	0.0932407	0.993152	51.0896
O60861											0.999946	1.10118	0.8577	0.359357	0.293421	0.294176	0.137665		0.167688																										46.0887	-0.193522	0.217368	0.97228
O60869	0.999946	0.948527	0.927731	0.953131	0.870501	1.10989	0.788765	0.678839	0.958592	0.734654	0.999946	0.98976	0.978397	1.02403	0.989596	0.940174	0.798167	0.784174	0.920966	0.812508	0.999946	1.03137	1.01118	1.01309	0.876841	0.834501	0.749796	0.657089	0.889901	0.711918	0.999946	1.03312	1.06618	1.15781	1.07128	0.955786	0.839874	0.776728	0.971427	0.772255		-0.00950316	0	0.29294		-0.20122	0.828953	0.828394
O60880	0.999946	0.817109	0.820685	0.718853	0.462917	0.341445	0.170661	0.094978	0.0782004	0.0416889	0.999946	1.05387	1.21863	0.847546	0.526183	0.35396	0.224322	0.0964955	0.105777	0.0716925	0.999946	1.06144	1.13532	0.985544	0.457713	0.365722	0.137737	0.0826122	0.0962745	0.0204974	0.999946	1.13644	0.913082	0.847079	0.46772	0.345258	0.176607	0.0866266	0.0733506	0.0515738	49.5903	-0.0622169	0	0.984234	50.8181	-0.11094	0.102153	0.958068	50.6021
O60884	0.999946	1.10536	1.0199	0.903448	0.749583	0.840983	0.301128	0.0672591	0.0632462	0.0271267	0.999946	1.03008	1.03876	0.975961	0.820054	0.55672	0.255576	0.0864136	0.0621551	0.0544486	0.999946	1.01071	0.971719	0.951293	0.766835	0.602524	0.271866	0.0497402	0.0609366	0.0270692	0.999946	0.778434	0.886865	0.806062	0.68226	0.477903	0.24624	0.0248225	0.0545611	0.0158477	54.766	-0.145343	0.0171807	0.957161	53.3792	-0.115494	0.0384854	0.997404	53.4672
O60885	0.999946	0.995762	0.86865	0.621068	0.472817	0.405488	0.245033	0.232462	0.15055	0.109046	0.999946	0.930856	0.842979	0.623189	0.448142	0.434836	0.277488	0.179298	0.0968657	0.0916325	0.999946	0.86461	0.718192	0.537361	0.376067	0.305983	0.151665	0.103666	0.0940988	0.0753552	0.999946	0.89216	0.846327	0.556587	0.46359	0.352268	0.272834	0.155146	0.123499	0.0374797	49.955	-0.0615212	0.115233	0.987479	50.1182	-0.0534976	0.0270653	0.987568	47.7912
O60888	0.999946	0.987916	1.02786	0.940512	0.848803	0.729697	0.699771	0.572443	0.668922	0.515497	0.999946	0.947892	1.04847	0.986241	0.88353	0.844243	0.668256	0.605788	0.720342	0.617723	0.999946	1.12927	1.11647	1.09105	0.911565	0.872296	0.724767	0.562809	0.76288	0.463554	0.999946	0.969832	0.960202	1.0499	0.83342	0.768861	0.662917	0.576579	0.639577	0.429412		-0.0366724	0.565673	0.948953		-0.0455834	0.638813	0.924182
O60906	0.999946	0.994479	0.975131	1.24127	1.00853	0.184934	0.289998	0.375498																							0.999946	1.21911	1.17049	1.30907	0.913881	0.621634	0.497923	0.323725	0.278303	0.181439	51.3991	-0.874306	0.283436	0.932952
O60925	0.999946	0.98087	0.916545	0.948093	0.893327	0.748171	0.657287	0.491487	0.314443	0.22701	0.999946	1.02102	1.01395	1.0363	1.01037	0.848639	0.686551	0.53465	0.357441	0.287446	0.999946	1.03241	0.993565	0.983234	0.906445	0.780236	0.643622	0.442063	0.346904	0.209163	0.999946	1.03882	0.978392	1.10115	0.975275	0.838979	0.747756	0.503315	0.301202	0.219423	58.9092	-0.046966	0	0.992664	59.2408	-0.0667061	0.260701	0.991486	58.3527
O60927																					0.999946	1.25965	0.947674	1.20231	0.899099		1.59581
O60934	0.999946	1.06683	1.55617	1.41307			1.33942	0.781988		0.727154											0.999946	0.6741	0.873489	0.518154	0.352914		0.311736															-0.290664	0.727145	0.0167151					48.0036
O75027	0.999946	0.841077	0.776508	0.794267	0.512453	0.205797	0.104798	0.0554468		0.0518594	0.999946	0.808451	0.660844	0.544099	0.734541	0.457054					0.999946	0.940971	1.12795	0.857509	0.445144	0.226688	0.168456	0.117736	0.194048	0.183963	0.999946	0.945994	0.924796	1.0619	0.934739	0.191508		0.174153	0.518791	0.454929	49.5441	-0.0804924	0	0.96332		-0.0667792	0.57214	0.781179	49.6191
O75063	0.999946	2.09833	1.31298	0.745164	1.40508		0.503704				0.999946	0.928145	0.919328	1.4352	0.775825	0.866221	0.330275																								56.0041	-0.896298	0	0.0359619	55.0786	-0.179648	0	0.613878
O75071											0.999946	0.888534	1.48121	1.36733	0.853767	0.907383		0.665987	0.807573	0.266696	0.999946	0.326265	0.507243	0.80566	0.578406	0.303549	0.308292				0.999946	0.728248	1.18553	1.76918	0.884886	1.35521	0.597566	1.40708							64.7367	-0.0571771	0	0.535377	48.2207
O75083	0.999946	0.96063	0.983669	0.921976	0.707506	0.407703	0.0355792	0.00777015	0.0226718	0.00690892	0.999946	0.979441	0.994292	0.944924	0.750575	0.417019	0.0421918	0.00706762	0.0262769	0.0114906	0.999946	0.984778	0.995653	0.916097	0.773235	0.441726	0.0566406	0.0145058	0.0257265	0.00856625	0.999946	0.98594	0.980161	0.922014	0.724147	0.400131	0.0477006	0.00728349	0.0204834	0.00704027	51.7943	-0.135083	0	0.993112	52.0514	-0.146334	0	0.995371	52.2312
O75094																					0.999946	0.867926	0.825909	0.955983	1.07058	0.8456	0.286372	0.0110598			0.999946	0.960721	0.987559	0.990172	1.07558	1.00256	0.399932												54.9264
O75116	0.999946	0.95699	1.05701	0.86424	0.478971	0.309462	0.181565	0.0736801	0.0635606	0.0772277	0.999946	0.91661	0.915636	0.639626	0.327083	0.260187	0.173317	0.0421936	0.0494514	0.0698885	0.999946	0.984572	1.22202	0.62729	0.406655	0.321476	0.142126	0.0640142		0.0795831	0.999946	1.01062	1.07754	0.765121	0.404413	0.250337	0.0486478	0.0523089	0.0503131		50.3567	-0.113673	0.0790892	0.988357	48.579	-0.0907459	0.0559721	0.988636	49.2075
O75122	0.999946	0.88345	1.0631	0.996993	0.407408	0.339095	0.207156	0.146348	0.0717151	0.0454439	0.999946	1.01351	1.07316	0.755437	0.512467	0.286729	0.273643	0.271654	0.0943667	0.0584628	0.999946	1.47295	0.91633	1.11404	0.585272	0.234801	0.296377	0.139276	0.0525894		0.999946	0.86634	0.778464	0.78768	0.402841	0.338666	0.232254	0.144468	0.11987						50.3187	-0.093971	0.138852	0.968201	50.1681
O75131	0.999946	1.0461	0.978974	0.996421	0.576719	0.230894	0.053609	0.0484524	0.0211822	0.012011	0.999946	1.11347	1.03958	0.994475	0.665847	0.255218	0.0380993	0.0430131	0.0619881		0.999946	0.938615	0.955032	0.857059	0.560508	0.190322	0.0562782	0.016182	0.0239818	0.0102653	0.999946	1.1016	1.05692	0.914214	0.64552	0.246321	0.107661	0.0173395	0.0372471		50.6844	-0.164353	0.0270542	0.995343	51.0946	-0.174391	0.0398903	0.989617	50.3064
O75143	0.999946	0.976601	0.65552	0.522165	0.436509	0.500727	0.357739	0.337849	0.255426	0.205316	0.999946	0.965159	0.647116	0.761797	0.645223	0.394006	0.36253	0.308618	0.167288	0.272241	0.999946	0.905009	0.857719	0.686985	0.406365	0.474546	0.244516	0.29476	0.497789	0.411084	0.999946	0.950846	1.06938	0.935643	0.725189	0.620805	0.391498	0.380546	0.625694	0.325299	48.8499	-0.0514158	0.262052	0.934939	51.6494	-0.0427698	0.137723	0.927487	49.2416
O75145																															0.999946	0.880637	0.873285	0.411014	0.367531	0.165824	0.074928	0.0577529	0.0836817	0.0456625
O75146	0.999946	1.46656	1.03334	1.54638	0.50607				0.477357	0.49033	0.999946	0.591466	0.474962	0.706765	0.668406	0.363806	0.219217				0.999946	0.915333	0.673299	0.586693	0.332032					0.201627	0.999946	0.954797	0.655665	1.0625	0.693057						50.0675	-0.653359	0.483823	0.58978	49.0066	-0.0315388	0	0.612743	47.3777
O75150	0.999946	1.06597	0.813733	0.372255	0.316109	0.223151	0.158776	0.0806825	0.10085	0.0708951	0.999946	0.982007	0.88031	0.434427	0.215346	0.143692	0.0947285	0.12632	0.0437514	0.0437743	0.999946	1.0086	1.03184	0.465575	0.301256	0.263381	0.207404	0.0630718	0.0243598	0.0518445	0.999946	0.923564	0.968137	0.484665	0.301411	0.24121	0.205427	0.103219	0.0802405	0.0251704	46.5692	-0.122606	0.125402	0.973637	46.7557	-0.144886	0.0860061	0.993885	47.461
O75151
O75152	0.999946	1.0236	0.399483	0.329469	0.419409		0.442772				0.999946	0.69332	0.497664	0.326076	0.291744	0.271457	0.150005	0.0574086	0.183967																						43.295	-0.875781	0.397207	0.984876	44.1521	-0.0727522	0.140855	0.963249
O75153	0.999946	1.13937	1.07571	1.00172	0.371202	0.355381	0.190603	0.0571477	0.0877589	0.0206836	0.999946	1.09928	0.742381	1.10879	0.385108						0.999946	1.26106	0.951519	0.97055	0.384835	0.299711	0.121972	0.0910738	0.0616359		0.999946	0.883827	0.96313	0.838057	0.412906	0.273326	0.180349	0.0745189	0.114295	0.0283453					49.9064	-1.25242	0	0.766939	49.6212
O75155	0.999946	1.1031	1.26647	0.984949	0.299546	0.154194	0.159288				0.999946	0.776482	0.464079	0.258237	0.234793	0.123692	0.133315	0.0973954													0.999946	0.332298									49.3273	-0.388941	0.156217	0.941855	43.7792	-0.102402	0.121008	0.992543
O75165	0.999946	1.47509	1.23267	0.917015	0.420229	0.841652	0.444298				0.999946	0.741231	0.88893	0.609607	0.355125	0.242043	0.130504	0.105971	0.139615		0.999946	0.530663	0.650003	0.613274	0.407403	0.374226	0.223854	0.0871175	0.144684		0.999946	0.466204	0.787679	0.729539	0.546849	0.426404	0.224256	0.267433	0.102944			-0.570267	0.568726	0.561072	48.2079	-0.0719838	0.0636589	0.951081	47.1754
O75170	0.999946	1.3788	1.26244	1.14285	0.473169	0.609516	0.32431														0.999946	1.68666	0.676866	1.37031	0.894251	0.485366	0.31518	0.394891			0.999946	1.05411	1.20698	0.80114	0.508805	0.570826	0.383494	0.135867	0.0895177	0.343337	49.6598	-0.678428	0.466835	0.733454					52.7467
O75175	0.999946	1.04448	1.04021	0.942027	0.62212	0.39348	0.172976	0.121368	0.160244	0.0934786	0.999946	0.975167	1.00768	0.87659	0.608327	0.41416	0.235903	0.154396	0.19229	0.0413514	0.999946	0.927232	0.886776	0.879369	0.647603	0.399332	0.245704	0.143938	0.0774726	0.0456922	0.999946	0.841874	1.01334	0.942388	0.762732	0.42744	0.274979	0.130492	0.155588	0.0409773	51.4622	-0.114847	0.115641	0.992036	51.6624	-0.0870725	0.0994188	0.989988	51.8615
O75179	0.999946	1.14698	1.33172	0.730854	0.157468	0.352672															0.999946	1.062	1.53259	0.872344	0.413979	0.276173	0.235971				0.999946	1.39855	0.921392	0.487488	0.165707	0.0876626					47.242	-0.98841	0.25507	0.857804					49.3556
O75191	0.999946	2.59433	1.14009		0.97951	1.29162																									0.999946	1.11335										0.817574	1.5	0.109166
O75208																					0.999946	0.730803	0.782758	0.759194	0.789344	0.573577				0.103014	0.999946	0.694286	0.650484	0.687411	1.06809	0.698151		0.401768											54.3869
O75223	0.999946	0.962526	0.966724	0.933277	0.958668	0.875014	0.75978	0.333666	0.0910557	0.0361009	0.999946	1.05524	1.00589	1.05762	1.0518	0.93671	0.867994	0.350162	0.166136	0.0633838	0.999946	1.03078	1.07156	1.09649	1.0863	0.953702	0.761722	0.333518	0.128781	0.0576535	0.999946	1.03914	1.09126	1.08531	1.07812	0.866087	0.697099	0.353555	0.121313	0.0568849	57.7855	-0.124328	0.0104957	0.989832	58.1735	-0.186383	0.101377	0.988772	57.8116
O75251	0.999946	1.05667	1.16244	1.12437	0.830721	0.399608	0.189299	0.0449364	0.0604598	0.0304276	0.999946	0.968052	0.955799	1.0045	0.78932	0.477032	0.237039	0.0480568	0.0420352	0.0303604	0.999946	0.923522	0.896317	0.839403	0.689154	0.404119	0.110703	0.0118139	0.0240701		0.999946	0.969328	1.06423	0.958012	0.837325	0.463619	0.130334	0.0111629			52.4694	-0.163279	0.0526493	0.974589	52.865	-0.117056	0.0181758	0.995706	51.5641
O75264	0.999946	0.827643	0.595677	0.629463	0.752059	0.341799	0.450481	0.370921	0.626401	0.426242	0.999946	0.553194	0.783659	0.859934	0.773072	0.583125	0.542652	0.578984	0.688977	0.593238	0.999946	1.23608	1.05596	1.15878	0.635237	0.237055	0.440865	0.329008	0.823857	0.34019	0.999946	1.01191	0.356593	0.601031	1.41614	0.70789	1.00397	0.429806		0.53497	53.3406	-0.0416454	0.457317	0.693336		-0.0186214	0.567165	0.384198	50.2888
O75306	0.999946	1.10419	0.971014	0.917286	0.827768	0.670421	0.364535	0.156755	0.0627187	0.130572	0.999946	0.947644	1.18929	1.10492	0.880391	0.670173	0.295145	0.243734	0.112747	0.0311898	0.999946	1.41836	1.0385	0.966386	0.727977	0.707194	0.229589	0.257375	0.0661418	0.0714029	0.999946	0.973421	1.04564	0.618132	0.781411	0.594718	0.29526	0.104603	0.0786368	0.0706605	54.3632	-0.0948324	0.0607208	0.984626	54.3989	-0.116012	0.0813752	0.961987	54.008
O75312	0.999946	1.03099	0.997502	0.961136	0.724278	0.483715	0.250053	0.152525	0.165299	0.123072	0.999946	0.992509	0.976653	0.940502	0.696097	0.450282	0.254078	0.167824	0.17372	0.121143	0.999946	0.970476	1.02421	0.933248	0.723998	0.470848	0.246109	0.17036	0.159248	0.128951	0.999946	0.943335	1.02538	0.903918	0.738939	0.491183	0.299289	0.149956	0.20884	0.129273	52.5755	-0.102036	0.127486	0.996866	52.2826	-0.0969752	0.134115	0.998172	52.4809
O75323	0.999946	0.979077	1.09985	1.0254	0.999842	0.801272	0.505486	0.190443	0.0428967		0.999946	0.966102	1.00306	1.05743	1.08218	0.951153	0.464664	0.119869	0.0521854	0.0283929	0.999946	0.94658	0.893187	0.905623	0.909978	0.760904	0.480108	0.218246	0.0310307	0.0162286	0.999946	1.0599	1.04961	1.05079	0.98231	0.84456	0.552517	0.243238	0.026148	0.0124012	55.9617	-0.125102	0.00103345	0.989324	55.8733	-0.223827	0.0474339	0.99319	55.6404
O75326	0.999946	0.665663	0.47779																																						42.1749	-0.291415	0.477162	1
O75340	0.999946	0.983056	0.924798	0.92057	0.822015	0.635704	0.251896	0.11104	0.114463	0.038048	0.999946	0.942118	0.960029	0.943	0.800687	0.572263	0.190604	0.0491854	0.076011	0.0249353	0.999946	1.04039	0.990619	0.959083	0.852274	0.645463	0.182246	0.0474899	0.0424364	0.024297	0.999946	1.06372	1.0461	1.03598	0.971029	0.659643	0.208135	0.0864114	0.0839823	0.0472724	53.7298	-0.105976	0.0404193	0.989305	53.1754	-0.119822	0.0180504	0.991942	53.6728
O75347	0.999946	0.8797	0.802475	0.845272	0.784812	0.845023	0.730802	0.584369	0.640437	0.465584	0.999946	1.00447	0.992084	1.02199	0.980825	0.931025	0.848775	0.787716	0.804656	0.663306	0.999946	1.06799	1.08218	1.04823	0.944739	0.898209	0.839425	0.678603	0.779675	0.574935	0.999946	1.04161	0.978865	1.04444	0.917523	0.831817	0.78931	0.656289	0.71177	0.522398		-0.0168379	0	0.855503		-0.0209031	0.640192	0.941195
O75348	0.999946	1.00217	0.92521	0.915024	0.775533	0.577759	0.434472	0.280984	0.205947	0.179236	0.999946	1.05816	1.05394	1.02336	0.979749	0.759325	0.48404	0.292538	0.312093	0.208337	0.999946	1.02907	1.01297	0.950162	0.869666	0.727664	0.484137	0.259911	0.268559	0.203025	0.999946	0.931194	1.01807	0.965009	0.881897	0.687979	0.491404	0.251487	0.270529	0.197487	54.4575	-0.0626856	0.132664	0.997182	55.6701	-0.108704	0.248562	0.988455	55.5532
O75351	0.999946	0.963995	0.938924	0.777863	0.403079	0.169459	0.0490573	0.0379255	0.046077	0.0137816	0.999946	1.0092	1.01899	0.882761	0.440809	0.144899	0.0700153	0.0371772	0.0381425	0.0101846	0.999946	1.03957	0.927963	0.805981	0.540271	0.153055	0.0798023	0.0767253	0.0471082	0.0113778	0.999946	1.08927	0.97965	0.806731	0.46839	0.247582	0.139049	0.0590812	0.0507946	0.0412909	49.2596	-0.12568	0.0225619	0.998753	49.7091	-0.168187	0.034957	0.998766	49.9577
O75352	0.999946	0.761474	1.1036	0.603566	0.888288	0.141326	0.502522	0.396635	0.369985	0.186474	0.999946	1.02398	0.925038	1.36248	1.10142	0.395039	0.324174	0.693986	0.611243												0.999946	0.743435	1.10771	0.841822	0.81543	0.729347	0.488957	0.373101		0.173883	52.2316	-0.0583531	0.277674	0.670944		-0.600024	0.506063	0.74598
O75356											0.999946	0.85784	1.1914	1.05985	0.699532					0.737818																										-0.362158	0.718579	0.669594
O75362											0.999946	1.114	1.10225	0.771815	0.79059	0.572271	0.503465	0.106903	0.209511	0.205172											0.999946	0.779789	0.934625	1.03422	0.706384	0.686162	0.659609		0.314649						54.0794	-0.0697597	0.135005	0.928088
O75367											0.999946	0.806395	0.713486	0.452785	0.51704	0.45482	0.395773	0.252148		0.155003																									49.6142	-0.0374978	0.0870496	0.936623
O75368	0.999946	0.901067	0.904633	0.929906	0.795713	0.63875	0.437854	0.303565	0.307439	0.23461	0.999946	1.01742	0.975226	1.02364	0.921439	0.729805	0.477627	0.344993	0.377645	0.299335	0.999946	1.02404	1.06872	0.991941	0.931082	0.716894	0.450722	0.310037	0.346739	0.263314	0.999946	1.04038	0.996594	0.996811	0.907953	0.721184	0.437387	0.321656	0.343027	0.235494	55.0357	-0.0598019	0.208314	0.978466	55.5877	-0.0960613	0.325774	0.993762	55.237
O75369	0.999946	0.966183	0.939939	0.858565	0.541403	0.332337	0.163	0.084212	0.0981998	0.0479732	0.999946	1.00947	0.992792	0.9195	0.554555	0.336254	0.170566	0.0813469	0.10744	0.0613978	0.999946	1.03198	1.01302	0.905887	0.573345	0.345507	0.157909	0.0741194	0.0921392	0.0474194	0.999946	1.02883	0.978269	0.887575	0.537508	0.317519	0.155903	0.068598	0.0873258	0.0457996	50.7304	-0.0968401	0.0562393	0.997067	50.9194	-0.112934	0.0793833	0.995401	51.0488
O75376											0.999946	0.768988	0.686818	0.387848	0.62027	0.129041	0.410865														0.999946	0.964753	0.907784	1.1386	0.638167	0.497107	0.356052								46.827	-0.0581951	0.296957	0.752991
O75380	0.999946	1.0713	1.05001	1.0541	0.81288	0.538388	0.463033	0.430295	0.484815	0.45134	0.999946	0.973643	0.959459	0.960657	0.718494	0.590869	0.432934	0.339634	0.650578	0.410554	0.999946	1.06481	1.0468	1.05052	0.809549	0.678046	0.554328	0.539312	0.598887	0.525727	0.999946	1.03696	1.08471	1.02837	0.903002	0.719379	0.619257	0.585858	0.665591	0.466015	53.5537	-0.128386	0.458478	0.981208	54.5342	-0.0847619	0.460735	0.897877
O75381	0.999946	0.911863	1.06265	0.955921	1.04473	0.831835	0.518615	0.325784	0.218672	0.100006	0.999946	0.639113	0.787149	0.86509	0.954624	0.341387	0.478502				0.999946	2.70823	1.21559	1.50867	1.12996	2.06487	1.20034				0.999946	0.364421		1.12172	0.306702	0.303406	0.403734				56.4803	-0.105538	0.139764	0.979387	55.8828	-0.0282857	0	0.39615
O75390	0.999946	0.993715	1.01884	1.01531	0.857345	0.566573	0.27163	0.0434186	0.0148731	0.0111157	0.999946	0.988445	1.02465	1.00288	0.857286	0.597187	0.241709	0.0366922	0.0124056	0.0128988	0.999946	1.03401	1.01375	0.998595	0.894471	0.624754	0.243119	0.0316766	0.0177617	0.0115181	0.999946	0.986259	0.948859	0.947831	0.794663	0.574098	0.225658	0.0483058	0.0256447	0.0114251	53.5999	-0.125283	0	0.99751	53.638	-0.133098	0	0.998018	53.8347
O75391	0.999946	0.927554	0.980205	0.901551	0.741069	0.596427	0.386378	0.333814	0.257538	0.205059	0.999946	1.02565	0.882926	0.930868	0.797771	0.575544	0.332429	0.261296	0.249282	0.244218	0.999946	1.25799	1.09994	1.16881	0.94133	0.718409	0.553238	0.220442	0.395098	0.30986	0.999946	0.865015	0.950462	0.922887	0.834287	0.607	0.329551	0.276333	0.340311	0.149232	54.3227	-0.0607897	0.187056	0.992771	53.6538	-0.0837553	0.221927	0.985621	55.6386
O75396	0.999946	1.03599	1.0239	0.947393	0.64076	0.263919	0.0651909	0.0385382	0.0365057	0.0253058	0.999946	1.0151	0.92197	0.862134	0.579438	0.243787	0.0492061	0.0213487	0.0253855	0.00830702	0.999946	0.98771	0.978143	0.877597	0.625701	0.292314	0.0913893	0.0210298	0.04616	0.00493503	0.999946	0.989002	1.00949	0.951603	0.624762	0.313539	0.0734199	0.0126456	0.0304089	0.0278899	51.0321	-0.151193	0.0264412	0.998384	50.535	-0.12402	0	0.997283	50.9979
O75400	0.999946	1.21127	1.02403	0.753681	0.271579	0.208959	0.100647	0.0737081	0.0661047	0.0244726	0.999946	0.922678	0.820807	0.503795	0.202708	0.124342	0.0958472	0.0788671	0.0887118	0.0328046	0.999946	0.819091	0.635048	0.50406	0.20295	0.169045	0.0776888	0.0646997	0.051373	0.0195114	0.999946	0.914595	0.785739	0.533401	0.228372	0.16599	0.0940358	0.0759059	0.03045	0.0227229	48.59	-0.170696	0.0809676	0.969617	46.9186	-0.116582	0.0642154	0.996903	46.1079
O75410	0.999946	1.41292	1.26002	1.4022	0.217764	0.890595			0.410328	0.287072	0.999946		1.73653	1.04973	1.55148	0.478216	0.852334		0.652072		0.999946	0.500392	1.07291	0.380253	0.849345				0.591985												48.9685	-0.706798	0.451426	0.607498		-0.284745	0.664086	0.262286
O75419	0.999946		1.04767	0.847421							0.999946	1.78718	0.591233			0.656925					0.999946	1.07848	0.793375	0.314702	0.166977						0.999946	0.754754		0.573059							47.3223	-1.32081	0	0.896155		-0.550143	0.623969	0.312222	45.6764
O75431	0.999946	1.10018	0.838648	0.903502	0.599574	0.605263	0.330154	0.11051	0.143707	0.0300279	0.999946	0.907925	0.827771	0.693241	0.696084	0.464585	0.32633	0.0306327	0.122145	0.127779	0.999946	1.1377	1.16948	1.06891	0.819016	0.410327	0.508506	0.262098	0.114646		0.999946	0.903912	0.783006	0.792827	0.750562	0.332119	0.236626				52.9828	-0.0663207	0	0.958575	51.6531	-0.05605	0	0.953903	53.5117
O75436	0.999946	1.01115	1.01614	0.927329	0.841047	0.612409	0.297389	0.0745812	0.0298175	0.0189466	0.999946	0.990488	1.04166	1.01156	0.913718	0.655621	0.296348	0.0832128	0.0738246	0.0138754	0.999946	0.948989	1.04523	0.963531	0.887833	0.651323	0.289358	0.0787743	0.0763492	0.0239289	0.999946	1.05349	1.02456	1.00014	0.909153	0.668223	0.334464	0.121388	0.095912	0.0465921	53.8358	-0.110144	0	0.997228	54.1939	-0.133983	0.0282836	0.997565	54.0916
O75438	0.999946	0.783264	1.16459	0.515025	0.61893	0.75226	0.701528	0.533637	0.203159	0.372613	0.999946	0.826517	0.625351	0.731495	0.746033	0.693195	0.510428	0.365628	0.377249	0.240889	0.999946	0.849461	0.943398	0.990365	0.80184	0.594462	0.509322	0.410698	0.251667	0.153896	0.999946	0.503739	0.481459	0.482901	0.753816	0.166057	0.552578	0.384891		0.283708	58.3153	-0.0270282	0	0.621311	56.0199	-0.0261133	0	0.859378	56.2307
O75439	0.999946	1.02555	1.01168	1.06559	0.88861	0.568507	0.136918	0.0647065	0.0798355	0.0474602	0.999946	1.02763	0.986283	0.935522	0.941345	0.617857	0.117345	0.0612386	0.0205122	0.0623578	0.999946	0.999268	0.929952	0.901745	0.915145	0.564138	0.109425	0.0343816	0.0729278	0.0156571	0.999946	1.01224	0.977378	0.883877	0.857579	0.553659	0.143947	0.0927151	0.0782621	0.0548245	53.2757	-0.180148	0.0532579	0.995231	53.5017	-0.21833	0.0409155	0.996306	53.248
O75448	0.999946	1.30535	1.39891	1.09349	0.512985	0.480474	0.0848932	0.0802717			0.999946	0.88082	0.836112	0.784956	0.523356	0.171688					0.999946	0.908346	0.889254	0.774528	0.41063	0.330085	0.158803				0.999946	1.27489	0.925424	1.11899	0.487521	0.30709		0.184989	0.122011		51.5203	-0.130317	0.0680483	0.821758	49.7008	-0.093335	0	0.944469	49.7217
O75449	0.999946	0.348797	1.41942	0.907671	0.590924	0.145134					0.999946	0.890128	1.03728	0.795504	0.408361	0.270455	0.1509		0.0673449		0.999946	0.951492	0.81657	0.631368	0.406401	0.258505					0.999946	1.13487	1.555	1.01414	0.615851	0.397435	0.317374	0.10311			50.4318	-0.199407	0.0430328	0.444061	49.555	-0.121392	0.10373	0.978874	48.6609
O75475	0.999946	1.02432	1.10111	1.10823	0.768946	0.520773	0.250342	0.212781	0.230562	0.13676	0.999946	0.991129	1.00931	0.972435	0.820656	0.461578	0.309275	0.231446	0.297882	0.172556	0.999946	1.0099	0.950891	1.05037	0.713242	0.458686	0.278128	0.178832	0.190036	0.124021	0.999946	0.854792	1.06146	0.968319	0.822261	0.520238	0.340526	0.286559	0.282041	0.158815	52.9132	-0.123646	0.183352	0.974221	52.7331	-0.122917	0.232794	0.992691	52.4894
O75477	0.999946	1.13928	1.10328	0.978116	0.647142	0.445162	0.259445	0.100765	0.103758	0.0227352	0.999946	1.06206	0.906893	0.818575	0.675419	0.468886	0.246284	0.0678909	0.10878	0.0812971	0.999946	1.08405	0.751413	0.7747	0.692252	0.3859	0.131596	0.0687386	0.142195	0.0481412	0.999946	0.972927	1.05147	0.957633	0.640665	0.432615	0.21728	0.0785898	0.128925	0.0676344	52.2815	-0.100682	0.0549317	0.973124	52.0612	-0.0787798	0.033371	0.987303	51.1596
O75489	0.999946	0.900097	0.881649	0.861887	0.691738	0.450761	0.210963	0.132011	0.0687277	0.00807794	0.999946	1.04131	1.09235	0.950342	0.803109	0.490834	0.255003	0.118179	0.108764	0.0428678	0.999946	1.06067	0.985657	0.929994	0.735774	0.516561	0.260719	0.129585	0.0584865	0.0535265	0.999946	0.992355	0.931004	0.832529	0.778911	0.466435	0.268632	0.122358	0.0994151	0.041625	52.1249	-0.0778714	0	0.98877	52.9942	-0.110572	0.0647157	0.991939	52.9563
O75494											0.999946	1.11381	1.24404	1.05687	0.521154	0.42726	0.447761	0.195035	0.221881	0.305432											0.999946	1.01745	0.707497	0.795865	0.51813	0.296668	0.229391	0.121123	0.246715	0.284191					50.0461	-0.575811	0.319465	0.91235
O75496	0.999946	1.11371	0.934431	0.959559	0.748148	0.662617	0.53641	0.503816	0.571506	0.489588	0.999946	1.07451	1.1453	1.04845	0.916289	0.849832	0.704811	0.644516	0.599221	0.535389	0.999946	1.02144	1.14416	0.919813	0.796859	0.719731	0.766318	0.558046	0.794669	0.68305	0.999946	1.04743	1.07792	0.976804	0.804311	0.700591	0.648669	0.488944	0.594224	0.623731		-0.0584862	0.515489	0.951273		-0.0455189	0.55669	0.921386
O75503											0.999946	0.838478	1.01901	0.793977	1.08892	0.618092	0.895965				0.999946	1.28395	0.877731	0.731256	0.732907						0.999946	1.09688	0.704676	0.907836	1.01866	0.530098	0.317586	0.528904	0.39242							-0.0086274	0.534595	0.110968
O75506	0.999946	0.963653	0.902331	0.899564	0.864123	0.857899	0.670031	0.498575	0.565395	0.438277	0.999946	0.948075	1.06577	0.967823	0.955945	0.847049	0.663452	0.582961	0.668928	0.574713	0.999946	0.993296	1.08973	1.01547	0.910602	0.684574	0.632297	0.620106	0.797368	0.533638	0.999946	0.97725	1.03988	1.06208	1.00944	0.730206	0.676861	0.61771	0.839199	0.521647	63.3887	-0.0297895	0.304976	0.933495		-0.0702403	0.604997	0.954283
O75521	0.999946	0.994429	1.01557	0.974604	0.8538	0.59212	0.290278	0.0991374	0.0490312	0.0122614	0.999946	0.956118	0.933465	0.957061	0.844806	0.617128	0.295192	0.162207	0.0748786	0.00986633	0.999946	0.940046	1.0043	0.971693	0.901151	0.591447	0.242009	0.140705	0.0572761	0.033041	0.999946	1.06125	1.04886	1.08889	0.868136	0.648552	0.305293	0.167531	0.0701785	0.0255572	53.8129	-0.111687	0.00790512	0.999443	54.0117	-0.097537	0.0100271	0.995211	53.7225
O75525	0.999946	0.997963	0.964995	0.659733	0.335055	0.131745															0.999946	0.652564	0.770488	0.954178	0.550337				0.235071	0.2779											48.3974	-0.132746	0.0713559	0.997213					54.1639
O75531	0.999946	0.924897	1.74978	2.49637	1.85513	0.785207	0.286495	0.0585487	0.0877716	0.126786	0.999946	1.1991	2.73747	3.55144	2.81657	1.24933	0.474935	0.0932996	0.0896841	0.193226	0.999946	1.68863	3.38299	4.21172	3.08048	1.42745	0.468621	0.0881462	0.121064	0.217157	0.999946	1.80107	2.88823	4.153	2.99573	1.32316	0.489825	0.0709442	0.122849	0.154076	54.6654	-0.248051	0.0974784	0.455889	55.9735	-0.977767	0.125403	0.0983418	55.9658
O75533	0.999946	1.10058	1.06343	0.896534	0.697283	0.448819	0.139831	0.079632	0.108688	0.0481038	0.999946	1.02068	0.948244	0.822414	0.620356	0.417019	0.106438	0.0563166	0.0626493	0.046118	0.999946	0.959644	0.881081	0.800932	0.630294	0.417445	0.115601	0.0844696	0.0830319	0.0535316	0.999946	0.914224	0.96998	0.782731	0.609005	0.425851	0.119274	0.0662017	0.0560604	0.0381695	52.0338	-0.111558	0.0529128	0.986048	51.302	-0.0939725	0.012975	0.992297	51.2165
O75534	0.999946	1.00818	0.690436	0.414694	0.246815	0.181943	0.135	0.0768376	0.05379	0.0280794	0.999946	0.985855	0.677392	0.411514	0.237103	0.198023	0.128947	0.058823	0.0562533	0.0437339	0.999946	0.925838	0.648226	0.376045	0.214666	0.182543	0.123057	0.0519685	0.0554532	0.036665	0.999946	0.942071	0.666611	0.378318	0.248046	0.178588	0.144645	0.0650964	0.0730348	0.0403071	46.3398	-0.098904	0.070492	0.98793	46.2373	-0.0962458	0.0697224	0.98933	45.7882
O75554	0.999946	1.04475	1.17344	0.837132	1.30528	0.926936				0.526826	0.999946	1.0109	0.769081	1.2138	0.869721	0.707325	0.66828	0.455937	0.699189	0.363778	0.999946	1.21866	1.40026	0.626997	0.865129	0.886541		0.291783		0.717565	0.999946	1.90869	1.73499	1.87022	1.98129	1.35872	0.900706	0.60931	0.820451	0.923209		-0.554254	0.526826	0.59638		-0.0633148	0.509611	0.707243
O75569	0.999946	1.10921	1.20934	0.949193	0.603453	0.248461	0.265237		0.106798		0.999946	1.09557	0.810269	0.613623	0.318952	0.311349		0.218506			0.999946	0.866898	0.518649	0.174192							0.999946	0.630375	0.779005	0.404275	0.206618	0.219066					50.6341	-0.173417	0.178075	0.948993	47.8532	-0.105646	0.236122	0.972	44.1127
O75600	0.999946	1.2013	1.26069	0.948804	0.985619	0.612856	0.229002	0.0478372		0.100837											0.999946	2.3356	4.49099	1.69999	0.747494						0.999946	0.935911	0.835897	0.897842	0.69535	0.612654	0.194358	0.0490563	0.097461	0.0278407	53.7213	-0.18	0.0748662	0.936098
O75608	0.999946	0.92655	0.982771	0.960089	0.907442	0.783036	0.740583	0.421231	0.0726716	0.048249	0.999946	0.97767	1.06619	1.05665	1.09959	0.997475	0.813458	0.49713	0.0922822	0.0439566	0.999946	1.06117	1.06178	1.00638	0.982004	0.897229	0.777165	0.49051	0.0691409	0.0337367	0.999946	1.04214	1.03068	1.02945	1.04559	0.885311	0.727868	0.459552	0.0728941	0.0380426	57.8317	-0.0919337	0	0.975561	58.8475	-0.13967	0.0154858	0.986012	58.5901
O75629
O75643	0.999946	1.41693	1.26669	1.06588	0.749371	0.373775	0.14735	0.0545416	0.0793648	0.0466599	0.999946	0.990048	0.887635	0.753226	0.509671	0.248707	0.0937504	0.0597902	0.0603654	0.0339836	0.999946	0.934687	0.784169	0.775361	0.549368	0.28997	0.116218	0.0629592	0.0718469	0.0517563	0.999946	0.757579	0.913178	0.796957	0.562493	0.286857	0.124353	0.0820342	0.0664207	0.0418971	52.0201	-0.155826	0.0615793	0.902202	49.8321	-0.0940273	0.0198587	0.997677	50.0295
O75663	0.999946	0.909996	0.956065	0.898878	0.563789	0.354312	0.089404	0.0320292	0.058102	0.032631	0.999946	1.01338	1.01881	0.954541	0.681288	0.365563	0.126352	0.0283022	0.0761646	0.0275338	0.999946	1.02085	1.02088	0.918806	0.664817	0.357689	0.131482	0.0265513	0.0543294	0.013796	0.999946	1.06127	1.03828	0.967823	0.689061	0.355075	0.120617	0.0290794	0.0556727	0.0302006	50.942	-0.109351	0.0185796	0.989901	51.6575	-0.128173	0.0329887	0.997113	51.55
O75694	0.999946	0.674023	0.792054	0.750447	0.694982	0.247896	0.104283	0.0915366			0.999946	1.00276	1.01196	0.972416	0.96532	0.425247	0.128738	0.0301699		0.0689907	0.999946	1.0392	0.802459	0.957056	0.750731	0.483395	0.0758347	0.0620045		0.0572663	0.999946	1.07431	1.05569	0.925846	0.8731	0.730568	0.0937391	0.0356328	0.141054	0.0244342	50.0273	-0.0648635	0	0.839798	52.7173	-0.243776	0.062668	0.997772	52.345
O75695	0.999946	1.12851	1.00329	0.626933	0.270394	0.258964	0.170063	0.0805133	0.0679303	0.0204341	0.999946	0.839638	0.755095	0.490346	0.221239	0.243659	0.194647	0.0939651	0.108111	0.0234649	0.999946	1.14411	0.911019	0.400257	0.179905	0.13236					0.999946	0.957963	0.734563	0.324865	0.223378	0.151167	0.134238	0.0724984	0.0977586	0.0269975	48.1728	-0.138249	0.100025	0.971698	46.8145	-0.0752627	0.0680701	0.98122	46.482
O75717	0.999946	1.18368	0.907389	0.633012	0.3827	0.275633	0.186794	0.0951652		0.0239401	0.999946	1.02768	0.7558	0.537465	0.334091	0.274995	0.147517	0.0756759	0.0882682	0.0720405	0.999946	1.00813	0.777891	0.460742	0.275624	0.210946	0.174604	0.0909289	0.0624031	0.0347114	0.999946	0.721653	0.8707	0.59232	0.234951	0.209147	0.213597	0.099476	0.0828093		48.9187	-0.0956624	0.078401	0.962303	47.7654	-0.0813903	0.074144	0.986906	47.0184
O75746	0.999946	1.23602	1.10292	1.02787	0.803027	0.888808	0.575688	0.309635	0.153189	0.0792351	0.999946	1.25712	1.21443	1.07231	0.752353	0.772702	0.471873	0.408571	0.115935		0.999946	0.803872	0.710679	0.861048	0.933714	0.546882	0.160039	0.21455	0.0622822		0.999946	1.05983	0.956915	0.979492	0.859443	0.618676	0.458369	0.380858	0.15278	0.0510477	56.8751	-0.090188	0.0432661	0.938867	56.3644	-0.0730946	0	0.868825	53.2293
O75781	0.999946	1.00505	1.06491	0.974506	0.708355	0.909437	1.00912	0.724199	0.337331	0.42112																					0.999946	1.03203	1.00468	0.80843	0.771939	0.667956	0.718495	0.425213	0.684393	0.27374	59.3903	-0.657054	0.379225	0.832594
O75787	0.999946	1.07257	0.518727	0.650422	0.986424	0.315117					0.999946	0.830742	0.351976	0.821611	0.410514						0.999946	0.977281	0.599798	0.860088		0.669739					0.999946	0.983576	0.877972	0.994821	0.835232	0.580421	0.257033	0.117385		0.114584	53.222	-0.0362496	0	0.359425		-0.717838	0.528033	0.597337
O75791	0.999946	0.914013	0.897194	0.604951	0.41202	0.321194	0.228365	0.146085	0.105851	0.0336353	0.999946	1.00774	0.860275	0.637145	0.329723	0.28927	0.165101	0.0602395	0.100776	0.0250245	0.999946	1.06816	0.907812	0.642192	0.35823	0.274058	0.165995	0.10155	0.0807314	0.0538102	0.999946	1.0118	0.878877	0.642218	0.37014	0.326638	0.257857	0.170919	0.118604	0.0426655	49.2287	-0.0666547	0.0505747	0.989106	48.6019	-0.086161	0.057915	0.9891	48.7512
O75792	0.999946	0.956484	0.929551	0.817084	0.531852	0.282028	0.109509	0.03767	0.0511612	0.0168523	0.999946	0.969409	0.994028	0.868091	0.54746	0.305602	0.115111	0.0367761	0.0372571	0.0241769	0.999946	0.971441	0.975384	0.820696	0.567751	0.339676	0.144842	0.0486276	0.0684038	0.0297232	0.999946	1.03439	0.991698	0.843421	0.577725	0.30649	0.134116	0.0361252	0.0770792	0.0281212	50.348	-0.100074	0.0101721	0.998185	50.6908	-0.110912	0.0183959	0.997888	50.8225
O75794	0.999946	1.17989	0.975149	0.880951	0.661196	0.298651					0.999946	1.19293	1.04286	1.05586	0.680516	0.354819	0.116055			0.0895853	0.999946	0.824263	0.762663	0.831263	0.682554	0.433203		0.112265	0.0907571												51.2332	-0.12204	0	0.930293	51.5778	-0.15085	0.0874486	0.962369	51.7455
O75817											0.999946	1.048	1.84597																																	0.755467	1.5	0.734962
O75818	0.999946	1.59797	1.53182	1.35349	1.49962	1.03074	1.09681	0.970668	0.526605	0.287259											0.999946	0.988698	1.00095	1.21173	0.918884	0.887226	0.774444	0.387766	0.410818	0.115795	0.999946	0.985477	0.97486	0.931754	1.0092	0.888324	0.734203	0.427247	0.373428	0.198753	63.1738	-0.175744	0.276942	0.388925					58.8968
O75821	0.999946	0.995161	0.905007	0.689783	0.393862	0.308773	0.213326	0.152452	0.164137	0.0650131	0.999946	0.989733	1.01228	0.787581	0.431772	0.323116	0.210706	0.179088	0.166306	0.0812129	0.999946	1.06197	0.989847	0.844901	0.417685	0.329747	0.21072	0.156178	0.187509	0.0815573	0.999946	0.943862	0.939629	0.749665	0.392244	0.298704	0.226563	0.125361	0.16428	0.0726913	49.2264	-0.0854203	0.121199	0.992062	49.8057	-0.105925	0.149055	0.989092	49.8144
O75822	0.999946	1.04764	1.02591	0.988623	0.904556	0.500025	0.207761	0.130269	0.169216	0.0916676	0.999946	1.00985	1.01314	1.02045	0.905009	0.534112	0.20806	0.133203	0.203125	0.104273	0.999946	1.01934	0.995725	1.02041	0.884685	0.553662	0.208394	0.121823	0.185895	0.0977444	0.999946	0.93332	0.983652	0.938318	0.848143	0.48489	0.179724	0.141745	0.146004	0.0840529	53.0186	-0.163108	0.127098	0.996254	53.1725	-0.166657	0.141698	0.99571	53.264
O75832	0.999946	0.967713	0.964011	0.80485	0.379278	0.23939	0.150915	0.0655696	0.0786679	0.0404841	0.999946	0.957647	0.92398	0.745129	0.339726	0.264324	0.146998	0.0312644	0.0793526	0.0403622	0.999946	0.968437	0.971996	0.764683	0.345925	0.264845	0.144411	0.0597259	0.082296	0.053023	0.999946	1.01432	1.01135	0.774654	0.367141	0.269515	0.160925	0.0589283	0.0947705	0.0406972	49.3974	-0.120647	0.0729227	0.993928	49.0774	-0.103229	0.0552303	0.990196	49.157
O75844	0.999946	0.979778	0.939483	0.917378	0.791005	0.770892	0.551541	0.377661	0.300972	0.0561973	0.999946	0.973679	1.01855	1.00087	0.916151	0.816895	0.591157	0.433019	0.27538	0.0776012	0.999946	0.90164	0.854985	0.934168	0.959757	0.836433	0.671767	0.464335	0.258652	0.0372931	0.999946	0.979608	1.00653	1.05878	1.07253	0.871889	0.815598	0.536251	0.414643	0.06458	56.9614	-0.0547715	0	0.98063	57.9195	-0.0663342	0	0.993207	58.3779
O75845	0.999946	1.91368	1.31546	0.963336	0.623343	0.221004	0.202889				0.999946	1.22622	1.16897	1.444	0.938924	0.832914	1.1404	0.525658																							50.5291	-0.234697	0.195766	0.582084	59.0242	-1.05895	0	0.396241
O75865																					0.999946	0.407566	0.867813	0.484271	0.492419
O75874	0.999946	0.936966	0.989483	0.990566	0.945202	0.757231	0.713682	0.366811	0.0526322	0.0337837	0.999946	0.980769	0.996034	1.03552	1.00008	0.851088	0.761906	0.472177	0.0524938	0.0327453	0.999946	1.00534	1.03651	1.02718	1.03857	0.877041	0.747897	0.416078	0.0649903	0.0469848	0.999946	1.02011	1.03578	1.03363	0.95227	0.805861	0.744588	0.405114	0.0544116	0.0247236	57.3987	-0.0963448	0	0.980112	58.3542	-0.115248	0	0.988411	58.1111
O75880											0.999946	0.890946	0.938521	0.80561	0.551415	0.259454	0.114669	0.108421	0.0583142	0.0297843	0.999946	0.727229	0.91707	0.513931	0.398744	0.382721	0.119539	0.143861			0.999946	0.856733	0.920805	0.760129	0.489099	0.209616	0.244961	0.100772	0.110999	0.184468					50.3197	-0.0980476	0.0343815	0.99169	48.5679
O75884	0.999946	1.08309	1.07262	0.946138	0.685788	0.363465	0.206048	0.0995657	0.0938943	0.0659238	0.999946	1.41707	0.959257	1.13157	0.739434	0.370248	0.156416	0.121675	0.220252	0.0442774	0.999946	1.2871	1.05502	1.001	0.743334	0.597997		0.106888	0.144317		0.999946	1.34208	1.09034	0.962702	0.493834	0.39994	0.187134	0.0752526	0.160291	0.0694744	51.751	-0.119426	0.0815023	0.990738	51.8582	-0.162686	0.12779	0.900477	53.4579
O75909	0.999946	0.91113	1.18794	0.804027	0.495257	0.508162	0.144662	0.286936	0.117294	0.182381	0.999946	0.965416	1.19928	1.22341	1.07341	0.571491	0.0886036	0.238562	0.126856	0.144151	0.999946	0.940628	0.937559	1.00291	0.559732	0.520979	0.170161	0.0554693	0.0909307	0.0679577	0.999946	1.05677	1.08918	0.946987	0.887659	0.608761	0.370355	0.183885		0.0537148	51.0262	-0.0915684	0.173913	0.91789	53.0722	-1.00302	0.149543	0.947129	51.9759
O75915	0.999946	0.920563	0.951081	0.966701	0.976566	0.871541	0.679669	0.552063	0.545153	0.323787	0.999946	1.00694	1.0697	1.00915	1.07786	0.955473	0.825001	0.630099	0.690601	0.427339	0.999946	1.01017	1.02378	1.04649	1.10074	0.949531	0.789067	0.622666	0.632457	0.352515	0.999946	0.988539	1.01712	1.02839	0.961346	0.879647	0.766679	0.595642	0.578455	0.352815	61.436	-0.044562	0.277301	0.950901		-0.0483504	0.476476	0.903464	63.3799
O75934	0.999946	1.12789	1.14294	0.760133	0.528988	0.295479	0.233618	0.0568324	0.0993192	0.0435558	0.999946	1.01419	0.850913	0.543936	0.430132	0.293447	0.153984	0.0487354	0.092665	0.0438955	0.999946	0.939114	0.857195	0.692023	0.415082	0.351298	0.141359	0.0463672	0.0998769	0.0116626	0.999946	0.873184	0.838254	0.728784	0.486481	0.379984	0.212794	0.104674	0.101509	0.0434356	50.4592	-0.10474	0.0759347	0.962991	48.6748	-0.0762986	0.0401513	0.985871	49.481
O75935	0.999946	1.04551	1.08733	0.858822	0.519974	0.233606	0.112629	0.0969854	0.0574172	0.0256312	0.999946	0.972869	1.04443	0.904293	0.484277	0.218921	0.13333	0.0652841	0.122896	0.0545	0.999946	1.02001	1.08479	0.92243	0.453353	0.252136	0.157652	0.0742095	0.0805778	0.043216	0.999946	0.999306	1.08327	0.997982	0.568266	0.257604	0.150194	0.0696526	0.0758776	0.0461798	50.2563	-0.134561	0.0599157	0.991245	50.0352	-0.155608	0.0914718	0.994696	50.0177
O75937	0.999946	0.933278	0.903905	0.806148	0.475831	0.287243	0.160375	0.114016	0.121397	0.0868908	0.999946	0.97306	0.967589	0.868551	0.514019	0.311111	0.16973	0.129873	0.139367	0.105071	0.999946	1.01441	1.00446	0.881104	0.51462	0.292896	0.180904	0.114565	0.161015	0.100235	0.999946	1.06818	1.01474	0.93818	0.551289	0.33978	0.202264	0.131308	0.164842	0.106409	49.9722	-0.0942597	0.0895179	0.995229	50.4129	-0.111233	0.119764	0.997481	50.3525
O75940	0.999946	0.919539	0.94237	0.973132	0.805646	0.777513	0.759364	0.545156	0.706561	0.484267	0.999946	0.989683	0.927393	0.874761	0.837255	0.76541	0.739833	0.636863	0.749029	0.607194	0.999946	1.08747	1.07362	1.06049	0.812456	0.841058	0.721633	0.637529	0.833027	0.643531	0.999946	0.947359	1.03653	1.01835	0.81019	0.710733	0.770968	0.694438	0.754158	0.572679		-0.0218681	0.364737	0.855318		-0.0203136	0.622898	0.923648
O75947	0.999946	1.01301	1.05228	1.01618	0.980396	0.826269	0.891618	0.715627	0.460267	0.0929508	0.999946	1.02474	1.03173	0.942563	0.955835	0.917412	0.848932	0.721877	0.465819	0.109309	0.999946	0.999701	0.981151	0.971316	0.982511	0.89049	0.824201	0.684896	0.528823	0.0930174	0.999946	0.967518	0.981943	0.952852	0.9316	0.860911	0.829342	0.698137	0.504256	0.0958124	61.6948	-0.0801011	0	0.962601	61.7711	-0.0781852	0	0.97827	61.7765
O75955	0.999946		0.640772	1.18109							0.999946	1.09271	0.417689	0.856226	0.868639						0.999946	0.897057	0.716551	0.747822	0.898895	0.56937	0.388314	0.31026	0.688423		0.999946	0.650064	1.20123	1.03609	0.887378	0.850715	0.0984996	0.20128				0.663434	1.5	0.146832		-0.421783	0.714189	0.476728	59.5858
O75964	0.999946	1.0145	1.07732	1.03107	0.937617	0.801119	0.731868	0.541781	0.384158	0.0422346	0.999946	0.969749	0.9723	0.998883	0.896136	0.820627	0.752953	0.555561	0.435903	0.0573884	0.999946	0.978067	0.928679	0.939257	0.95484	0.801263	0.654504	0.533754	0.368431	0.0346466	0.999946	0.993302	0.989083	0.894473	0.896454	0.756259	0.691333	0.523346	0.409065	0.0407077	59.5169	-0.0656619	0	0.96782	59.9512	-0.0605123	0	0.962349	58.9807
O75976	0.999946	1.31751	1.12688	1.37995	1.14002	0.99775	0.661067	0.401554	0.65529	0.159182	0.999946	0.837284	0.919094	1.18412	1.01084	0.417034	0.448283				0.999946	1.15536	1.26131	0.476718	1.10535	0.714687	0.414823	0.55976			0.999946	0.864751	0.990027	0.769686	1.02367	0.554427	0.358404	0.258469		0.102449	56.3118	-0.664472	0.405342	0.720425	51.8429	-0.689729	0.432497	0.867865	57.8764
O75995	0.999946	0.926832	0.855152	0.820394	0.778864	0.740899	0.318632	0.238108	0.276601	0.181229	0.999946	0.978159	1.12506	1.01659	0.976256	0.679008	0.336625	0.246648	0.357457	0.262284	0.999946	1.13414	1.12471	1.14184	0.98957	0.675489	0.396229	0.2566	0.282966	0.217844	0.999946	0.950688	0.977659	0.993379	0.855359	0.561074	0.305995	0.248107	0.316312	0.152687	54.6349	-0.0533759	0.0918302	0.932125	54.0367	-0.183932	0.289318	0.979598	54.5182
O76003	0.999946	0.925633	0.832082	0.620812	0.298837	0.227512	0.141301	0.0522078	0.062546	0.0230557	0.999946	1.02364	0.965493	0.720076	0.327408	0.248085	0.163182	0.0925912	0.0446121	0.0269123	0.999946	1.0017	0.985593	0.671886	0.329688	0.237042	0.156274	0.0708435	0.0775952	0.0232318	0.999946	1.04623	0.953591	0.690776	0.342484	0.255181	0.170666	0.0851473	0.0544637	0.0213548	48.1199	-0.0857422	0.0336634	0.994714	48.9182	-0.113462	0.0715377	0.989812	48.7066
O76021	0.999946	2.33915	1.68937	2.14066	1.85639	1.13351	0.360924	0.11863	0.124584	0.0730563	0.999946	0.938749	1.03827	1.041	0.926986	0.574626	0.180285	0.0441731	0.100692	0.0606586	0.999946	1.01704	0.826138	0.957669	0.793723	0.621269	0.165387	0.0854378	0.0320099		0.999946	0.616841	0.987096	1.15153	1.03489	0.677261	0.23337	0.0324619	0.0790248	0.0379755	55.8475	-1.00215	0.105423	0.387904	53.4067	-0.180882	0.0648082	0.994415	53.3585
O76024	0.999946	0.312577	0.972551	0.468452	0.882773	0.349606															0.999946	0.42133	0.564028	0.677405	0.246513																54.9088	-0.0194911	0	0.124751					38.7814
O76031											0.999946	1.07866	0.847764	0.773774	0.757603	0.398463	0.239442		0.0885995	0.158751	0.999946	0.603127	0.532405	0.612948	0.303527	0.24489	0.102103	0.215155	0.123599	0.0900455	0.999946	0.764377	0.839743	0.83185	0.546946	0.314488	0.20693	0.150796							51.973	-0.0744738	0.0845253	0.963366	45.8206
O76039	0.999946	0.947741	0.720838	0.538159	0.488046	0.454422	0.185184	0.16352	0.0511181	0.0506603																					0.999946	0.628258	0.491952	0.425392	0.303311	0.133513	0.102001	0.0779771	0.0798426	0.0385053	49.2807	-0.0527489	0	0.968347
O76071	0.999946	1.18045	1.15009	0.949375	0.608098	0.446439	0.251021	0.172672	0.159721	0.032176	0.999946	1.02379	1.1445	1.09825	0.625533	0.494396	0.358883	0.159394	0.143728	0.0259265	0.999946	1.14415	0.881125	0.764523	0.808107	0.400266	0.229953	0.238865	0.0815087	0.0519901	0.999946	1.05776	0.924103	0.847569	0.608766	0.489582	0.309766	0.193169	0.195926	0.0471535	52.0194	-0.0984573	0.105024	0.953865	53.0288	-0.0907564	0.078109	0.948795	52.4199
O76076																															0.999946	0.93938	1.04431	0.842427	0.440305	0.362734	0.283054	0.149185	0.196506	0.131586
O76080																					0.999946	1.18201	1.02048	0.850796	1.03804	0.602688	0.659738	0.19419		0.606424	0.999946	1.20861	0.957083	0.872074	1.38137														53.7799
O76094	0.999946	1.28394	1.23733	0.975427	0.289769	0.166898	0.0922452	0.0426997	0.0519098	0.0170328	0.999946	1.00328	0.953096	0.775475	0.2405	0.178489	0.0898325	0.00923917	0.060472	0.00952547	0.999946	0.923298	0.863856	0.759708	0.286693	0.213094	0.105544	0.0641579	0.0819424	0.0327767	0.999946	0.882885	1.00809	0.731692	0.241615	0.148604	0.103631	0.088177	0.0447191	0.0306194	49.2881	-0.330366	0.0720727	0.942304	48.5351	-0.17346	0.0533364	0.991702	48.6543
O94763	0.999946	1.13747	1.41888	1.23903	0.786548	0.543523	0.615686	0.403005	0.309389	0.137229	0.999946	1.00249	1.13659	0.954574	0.787711	0.69981	0.639652	0.0393671	0.09178	0.046846	0.999946	1.01652	1.03255	1.0002	0.814821	0.551627	0.403809	0.261801	0.223533	0.203188	0.999946	0.840413	0.849019	1.26527	0.887461	0.658891	0.384814	0.34653	0.204378	0.0868421	56.1744	-0.0683578	0.198787	0.795188	55.4958	-0.0946848	0	0.935937	53.9264
O94766											0.999946	0.889504	0.898582	0.958837	0.730445	0.199277																													51.2018	-0.196354	0	0.949634
O94776	0.999946	1.04513	0.844292	0.583116	0.372419	0.287897	0.149428	0.0791315	0.0740454	0.0398621	0.999946	0.962381	0.814324	0.594999	0.346178	0.280489	0.159203	0.101279	0.0734043	0.0398474	0.999946	0.941177	0.79078	0.558226	0.333318	0.267839	0.127494	0.0897827	0.0796303	0.0224541	0.999946	0.941806	0.839726	0.631345	0.322497	0.267657	0.163984	0.0729889	0.0728002	0.0185292	48.5421	-0.082599	0.0532083	0.988741	48.3508	-0.0762233	0.048442	0.995759	47.9644
O94817	0.999946	1.21	0.918844	1.2149	0.707285	0.467338					0.999946	0.9028	1.00917	0.964321	0.5687	0.713825	0.128984				0.999946	0.632326	1.06523	0.98943	0.752529	0.699391		0.275204													50.5115	-0.6664	0.467338	0.773462	52.9093	-0.0881743	0	0.819832	55.3659
O94819
O94823											0.999946	1.00558	1.00785	0.756842	0.280867	0.329707	0.194304	0.143471	0.0672831																										48.5687	-0.165128	0.168261	0.974487
O94826	0.999946	0.869274	0.895204	0.874007	0.556692	0.388039	0.118417	0.0588282		0.017764	0.999946	1.0621	1.10469	1.00458	0.652343	0.318975	0.124224	0.097273	0.0718413		0.999946	0.882359	0.87909	0.767071	0.445266	0.294695	0.190523	0.0777318	0.070359	0.0589352	0.999946	1.36904	1.42687	1.3452	0.802538	0.581424	0.587374	0.300622	0.0978468	0.0440956	50.9861	-0.0901463	0	0.979548	51.2994	-0.14908	0.0831223	0.98683	49.794
O94830	0.999946	0.966692	1.13183	1.01754	0.895842	0.607798	0.738339	0.263915			0.999946	0.97632	1.09695	0.845723	0.990553	0.713367	0.468477	0.427266	0.290838	0.0527516	0.999946	1.18819	1.6755	2.05717	1.26868	1.085		0.72502			0.999946	1.71576	1.37151	1.14304	1.16374	0.930009	0.529976	0.370061	0.20042		56.7649	-0.0727492	0	0.842398	56.9835	-0.0611679	0	0.948618
O94842	0.999946	0.868459	0.863112	0.848573	0.798453	0.517639	0.32435	0.28165	0.161511	0.161625																															53.5919	-0.057228	0.0726014	0.967754
O94855	0.999946	0.810131	0.754978	0.745707	0.62025		0.336891	0.608914													0.999946	0.65285	1.04024	0.516775	0.593856	0.39883					0.999946	1.00834	1.08232	0.890973	0.882299	0.517225	0.648729	0.306302	0.157604	0.0709317	56.8801	-0.03275	0.430895	0.780901					50.9306
O94874	0.999946	1.19348	1.20249	0.773216	0.334685	0.239749	0.138235	0.0766453	0.034038	0.018949	0.999946	0.982008	1.01099	0.765947	0.622288	0.245428	0.0602901				0.999946	1.02436	1.04973	0.6608	0.287069	0.199292	0.143733	0.0507025	0.034426	0.0309009	0.999946	0.903761	1.00453	0.716999	0.362442	0.200575	0.166096	0.0720379	0.0531262	0.0223169	49.0655	-0.162192	0.0817288	0.949634	50.5419	-0.113432	0	0.984148	48.383
O94888	0.999946	0.965721	0.869579	0.840901	0.719737	0.576839	0.269144	0.193903	0.206754	0.0854163	0.999946	1.03867	1.0283	0.89441	0.837089	0.565195	0.309021	0.228212	0.336425	0.130018	0.999946	1.075	1.07246	0.916578	0.845994	0.6443	0.315975	0.183614	0.167416	0.156308	0.999946	0.932595	0.943221	0.94708	0.876766	0.674035	0.306224	0.1759	0.210114	0.132148	53.1504	-0.0623602	0.0473925	0.980384	53.5586	-0.0959799	0.206618	0.975137	54.0428
O94900											0.999946	0.942197	0.833289	0.586998	0.428332	0.393498	0.212215	0.235539	0.19064	0.155188																									49.0393	-0.0644069	0.163965	0.989061
O94903	0.999946	0.895422	0.819522	0.524245	0.345866	0.248265	0.193259	0.117421	0.0893003	0.0288932	0.999946	0.959087	0.804886	0.472932	0.267645	0.218275	0.0869543	0.0409819	0.0353024	0.0164416	0.999946	1.00929	0.821325	0.527173	0.24871	0.193232	0.113222	0.0166234	0.0474228	0.00909365	0.999946	1.01048	0.881705	0.501796	0.248936	0.194409	0.0978035	0.0210526	0.0219761	0.0244577	47.9011	-0.0718596	0.0546345	0.992647	47.1864	-0.0924058	0.031162	0.993277	47.4112
O94906	0.999946	1.53824	1.19269	0.539321	0.336622	0.257135	0.263546	0.156273	0.175938	0.0334519	0.999946	0.933012	0.650119	0.319807	0.20274	0.178698	0.0979827	0.0415848	0.055969	0.0273601	0.999946	0.957446	0.656922	0.49559	0.249868	0.207297		0.0242655			0.999946	0.758678	0.87031	0.0616574	0.0664373			0.105164			47.0705	-0.589256	0.203786	0.838242	45.4886	-0.106137	0.0639074	0.991117	46.7068
O94915	0.999946	1.28709	1.31299	1.03681	0.904578	0.649202	0.180406	0.0715387	0.0485479		0.999946	0.914707	0.862309	0.83588	0.891004	0.268979	0.173762	0.171562			0.999946	1.19468	0.967621	1.06011	0.723749	0.419065	0.352385	0.149211	0.141713		0.999946	1.33419	0.978198	1.13961	0.535214	0.439796	0.146151	0.0647496			53.7615	-0.175237	0.0407696	0.910123	51.7367	-0.26182	0.169059	0.943452	52.484
O94919	0.999946	1.04809	1.10668	1.03228	1.00204	0.850081	0.641457	0.467539	0.271117	0.102593	0.999946	0.956708	0.938138	1.2274	1.01186	0.748426	0.720117	0.414026	0.156395	0.0287433	0.999946	1.03628	0.956372	1.04167	0.900183	0.744102	0.636221	0.469163	0.429942	0.130107	0.999946	1.01077	1.05695	0.971674	0.894814	0.767707	0.603891	0.473105	0.416626	0.124063	58.4025	-0.0754617	0.054181	0.980876	57.934	-0.0898394	0	0.942054	58.9697
O94925	0.999946	1.0083	0.716576	0.603705	0.335332	0.118568	0.0829973	0.0353816		0.079188	0.999946	1.02462	0.809198	0.544297	0.353288	0.0853814					0.999946	1.13208	0.97554	0.652605	0.318339	0.0989513	0.0542982	0.0585227			0.999946	0.816353	0.695677	0.416428	0.342836	0.21548	0.0641366	0.0186954		0.0218058	47.6238	-0.0912144	0.0293967	0.984652	47.7087	-0.101096	0	0.984089	48.3111
O94966	0.999946
O94972	0.999946	0.895473	1.01372	0.981847	0.99226	0.613577	0.394969	0.0606126	0.0178838	0.0122219	0.999946	0.903392	0.996359	0.910116	0.985611	0.844546	0.426657	0.0651628	0.0337128	0.0275303	0.999946	0.903096	1.00729	0.869319	0.949344	0.885829	0.362932	0.0442958	0.0344776	0.0291462	0.999946	1.11172	1.19713	1.06493	1.12135	0.906612	0.429051	0.0336896	0.0677372	0.0317062	54.5032	-0.125991	0	0.983457	55.462	-0.174871	0.0148964	0.988571	55.293
O94973	0.999946	1.07714	1.04515	0.929398	0.741784	0.51732	0.150019	0.133676	0.063794	0.0144764	0.999946	1.03128	1.03611	0.986855	0.719856	0.419569	0.191291	0.094698	0.0719678	0.0577913	0.999946	1.0202	0.885842	0.983536	0.830429	0.451507	0.18392	0.100234	0.0166935	0.0227658	0.999946	1.01373	1.02732	0.907206	0.792783	0.411956	0.128357	0.0811276	0.0759566		52.6748	-0.108506	0.0270688	0.989166	52.1934	-0.119468	0.0610709	0.99649	52.7376
O94979	0.999946	1.02867	0.921506	0.675841	0.446433	0.301589	0.159527	0.0606058	0.0566896	0.0291489	0.999946	1.06945	0.910221	0.701959	0.444514	0.388558	0.185557	0.0714354	0.128176	0.0535628	0.999946	1.05604	0.922526	0.743831	0.59758	0.462626	0.304227	0.198384	0.113653	0.0630792	0.999946	0.981985	0.736943	0.583587	0.354568	0.276247	0.125026	0.0337614	0.0349751	0.0927041	49.578	-0.0837449	0.0253547	0.994343	49.9674	-0.0784936	0.0609531	0.981854	51.959
O94992	0.999946	1.02823	1.05023	1.0339	0.779531	0.80798	0.558257	0.396548	0.505474	0.383971	0.999946	1.07325	0.992555	0.822655	0.814594	0.75504	0.505624	0.377702	0.488666	0.52661	0.999946	1.27735	1.26427	1.02128	0.679567	0.790666	0.717866	0.595611	0.709757	0.69417	0.999946	0.954705	1.11271	0.901326	0.774039	0.71017	0.61761	0.288762	0.586406	0.568678	57.8485	-0.0605361	0.402021	0.941085	58.7423	-0.0497977	0.44636	0.913051
O95059	0.999946	0.998802	1.46421		1.17161	0.482645																																			52.9853	-1.17965	0	0.519581
O95067											0.999946	1.19556	1.23835	1.08809	0.849369	0.686905	0.611279	0.243803	0.138855	0.118916																									56.127	-0.0845521	0.0677536	0.920624
O95071	0.999946	1.56364	2.03241		0.999493		1.02984														0.999946	0.792748		0.449679	0.570073	1.05027	0.374338	0.335923			0.999946		1.1437									0.662592	1.40635	0.154336					56.1615
O95104	0.999946	0.992792	0.962283	0.593682	0.24481	0.169334	0.0925075	0.0962628		0.0397327	0.999946	1.05355	0.943355	0.608833	0.142774	0.237538	0.179697	0.0610051	0.0972611	0.0460067	0.999946	1.08996	0.960807	0.715502	0.265595	0.195835	0.106609	0.169696	0.0478884	0.0470532	0.999946	0.930144	0.986023	0.776365	0.353812	0.269308	0.209168	0.183063	0.180531	0.111559	47.7616	-0.14796	0.0858519	0.995631	47.4639	-0.215562	0.116876	0.980655	48.3564
O95139	0.999946	0.92928	0.830114	0.827971	0.841344	0.969807	0.58912	0.478479	0.423513	0.350542	0.999946	1.11942	0.998595	0.888252	0.87947	0.864325	0.59491	0.468232	0.522556	0.446402	0.999946	1.03988	1.28747	1.14529	1.21266	0.841512	0.638007	0.612557	0.576452	0.373141	0.999946	0.859455	0.956435	0.940322	0.834191	0.716436	0.568938	0.516717	0.544463	0.336054	60.7139	-0.0324615	0	0.847898	60.1572	-0.0567796	0.445127	0.931407
O95140																															0.999946	1.07722	0.961247	0.7108	0.572072	0.374188	0.317586		0.168673
O95149											0.999946	1.20836	0.910239	1.08181	0.779804	0.387812	0.236432	0.341202	0.202394	0.100132											0.999946	1.49116	1.05593	0.98488	0.775411	0.372089	0.0923556			0.11204					52.0268	-0.156093	0.212757	0.941387
O95155	0.999946	0.934944	0.740299	0.940171	0.481472	0.42229	0.26103	0.108257	0.102984	0.030982											0.999946	0.988773	0.665731	0.654598	0.319598	0.41917	0.092396				0.999946	1.43879	1.18943	1.20444	0.728237	0.404033	0.14937	0.171146	0.19745	0.271162	51.1714	-0.0643301	0	0.946269					48.5305
O95159	0.999946		2.12379				0.975812				0.999946	1.47921	0.740668	1.13727	0.791314	0.961841		0.390815			0.999946	1.45296	0.757556	0.654917	1.43465	0.792062				0.451008											59.3575	-0.260009	0	-0.467662	57.9609	-0.100796	0	0.490281	53.603
O95163	0.999946	1.08963	1.05767	1.08374	1.01167	0.728696	0.349821	0.125455	0.0821487	0.0577113	0.999946	1.03696	1.02559	0.908907	0.955097	0.664034	0.330931	0.0703298	0.0187916		0.999946	1.01407	1.03527	0.919115	0.797689	0.708268	0.319061	0.0452668	0.0870709	0.0261275	0.999946	0.943409	0.956506	0.955706	0.786958	0.685511	0.313916	0.0335264	0.100509		54.7775	-0.150791	0.0666503	0.987896	54.4094	-0.131954	0	0.992194	54.2123
O95166	0.999946	0.983651	1.06039	1.07262	0.921447	0.628849	0.457284	0.219964	0.0672253	0.0216817	0.999946	0.90508	0.966012	0.973423	0.928442	0.716624	0.425479	0.228074	0.101673	0.0289276	0.999946	0.935081	1.03456	1.01291	0.986873	0.728297	0.472287	0.265031	0.0971585	0.0193631	0.999946	1.00159	1.08758	1.12075	1.05733	0.73029	0.546925	0.300423	0.0640463	0.0327804	55.1642	-0.0948066	0.00501274	0.986677	55.341	-0.0963629	0.0230834	0.99204	55.829
O95167											0.999946	1.03637	1.11677	1.04468	0.993347	0.843574	0.605176	0.512189	0.446026	0.267362	0.999946	0.979509	1.06412	0.997812	0.79801	0.785082	0.477518	0.333413	0.300394	0.155868	0.999946	1.1119	1.2542	1.22925	1.20634	0.901347	0.673119	0.708965	0.676712	0.119315					58.6583	-0.0671154	0.318472	0.959272	56.1923
O95168	0.999946	1.14308	1.01665	1.03583	0.930106	0.681492	0.296858		0.0554559	0.0262048	0.999946	1.12766	1.00051	1.06657	0.881319	0.803288	0.2221	0.0984346		0.0508187	0.999946	1.05582	0.968765	1.02983	0.944205	0.679267	0.318271	0.0812835	0.0482365	0.0635181	0.999946	1.13841	0.95786	0.990256	0.934162	0.767938	0.243316	0.0736098	0.0381289		54.3435	-0.13961	0.0336045	0.985521	54.4622	-0.21027	0.0598009	0.978861	54.3806
O95169	0.999946	1.54925	0.727851	1.00567	0.713975	0.544968	0.413174				0.999946	0.938476	0.96663	0.891655	0.782912	0.49125	0.219756	0.290888	0.193492	0.161279	0.999946	1.1244	1.11802	1.07978	1.03411	0.91525	0.605396	0.511108	0.537993	0.371883	0.999946	1.09226	0.79107	0.612531	1.00378	0.80282	0.475625	0.363978			53.5557	-0.0790374	0.362814	0.556604	52.7387	-0.0963074	0.179086	0.984288	58.1438
O95182	0.999946	0.986166	0.65793	0.819376	0.536998	0.218126		0.056332	0.0963393	0.0665741	0.999946	0.9969	1.0799	1.29778	0.529641	0.276159	0.146717	0.257844		0.400733	0.999946	1.03695	0.453627	0.737717	0.323505				0.291765		0.999946	1.03221	1.16475	0.858141	0.575302	0.293565	0.276213	0.0478079	0.0591095	0.129083	49.7166	-0.0706054	0.011159	0.941133	50.0366	-0.914283	0.270363	0.913158	47.3904
O95183	0.999946	0.96875	0.949067	0.857002	0.678024	0.554862	0.487989	0.386279	0.573507	0.391815	0.999946	0.93859	0.938059	0.957452	1.01908	0.727582	0.684394	0.678102	0.763159	0.693876	0.999946	0.909395	0.995532	0.877816	0.909724	0.781392	0.648074	0.492371	0.701943	0.678917	0.999946	0.932054	0.97635	0.959798	0.882553	0.623348	0.566394	0.474616	0.569873	0.373202	55.0727	-0.0592963	0.444923	0.952971		-0.351532	0.704883	0.920285
O95197	0.999946	1.02169	0.949345	0.948403	0.890463	0.993811	0.695698	0.620736	0.713437	0.437517	0.999946	1.02146	0.973776	0.966216	0.991961	0.848021	0.84143	0.588486	0.72908	0.516451	0.999946	1.005	1.09181	1.03656	1.0438	0.845608	0.777709	0.613569	0.654669	0.421513	0.999946	0.953586	0.905739	0.943811	0.844068	0.720312	0.678003	0.572422	0.696627	0.409149	66.2635	-0.0291404	0.0587589	0.848861		-0.0344576	0.545442	0.881008	66.1652
O95202	0.999946	0.962319	0.929841	0.947172	0.852243	0.587759	0.197617	0.0973351	0.0966771	0.0504105	0.999946	1.00845	1.01944	0.971319	0.924014	0.589663	0.226525	0.119523	0.098379	0.0376608	0.999946	1.04018	1.00775	1.00002	0.900711	0.600919	0.209065	0.113538	0.100032	0.0454528	0.999946	1.01125	0.97507	0.962974	0.921416	0.562144	0.214144	0.119731	0.0911167	0.0311297	53.4063	-0.131099	0.0561055	0.99279	53.6342	-0.146554	0.0690216	0.99835	53.5994
O95208	0.999946	0.846381	1.01378	0.842227	1.06854	0.8534	0.477936	0.132283	0.137947		0.999946		1.03405		1.22743	1.32921					0.999946	1.11069	0.690888	0.824919	0.782798	0.51629	0.324926	0.307725	0.466435	0.202744	0.999946	0.931513	0.497877	1.01516	0.97055	0.614226	0.282014	0.217874		0.226358	55.7285	-0.169229	0.106088	0.94591		0.0414903	1.43019	0.999993	53.7484
O95218	0.999946	0.89545	0.852806	0.878905	0.876421	0.953163	0.747417	0.643642	0.883115	0.672126	0.999946	0.930846	0.990631	0.97418	0.932124	0.93809	0.847432	0.781308	0.970789	0.845518	0.999946	1.0391	1.09684	1.04661	1.02311	0.922177	0.871507	0.763264	0.992456	0.776529	0.999946	1.07468	1.03776	1.07478	1.00321	0.917485	0.858748	0.775664	0.996225	0.779117		-0.00862901	0	0.47665		-0.0148283	0.86331	0.445468
O95229
O95232	0.999946	1.09393	1.07676	1.00116	0.738627	0.559199	0.24635	0.108128	0.0967253	0.0373264	0.999946	0.975862	0.926914	0.895212	0.735451	0.436393	0.226213	0.127528	0.0514337	0.0564079	0.999946	0.997874	0.933275	0.896008	0.735764	0.442022	0.171884	0.10151	0.122772	0.0721645	0.999946	0.825775	0.860719	0.792033	0.679797	0.426303	0.189707	0.127224	0.0743732	0.0474156	53.1759	-0.104839	0.0438752	0.984854	52.372	-0.091964	0.0310153	0.997437	52.1764
O95248	0.999946	2.19474	2.08994	1.04247	1.12215	1.06158	0.301375	0.4083		0.340103	0.999946	1.27603	1.10287	1.14294	0.501843	0.51117	0.47981	0.357077	0.384192		0.999946																				54.7536	-0.745928	0.349708	0.318154	50.0062	-0.714376	0.433062	0.887374
O95249	0.999946	0.652907	0.945444	1.18575	1.07668	0.633667	0.657939	0.296349			0.999946	1.06882	1.2598	1.12955	0.995108	0.826206	0.867164	0.124991		0.127726	0.999946	1.24991	1.02515	1.07513	0.92801	0.645838	0.268728	0.417862	0.324161	0.0909689	0.999946		1.07659	1.02596				0.931685			56.6937	-0.0899857	0.0806418	0.637971	56.7674	-0.566684	0.125087	0.913508	53.8911
O95260	0.999946	0.741503	0.997117	1.05518	0.507879	0.292689	0.164676	0.263917			0.999946	1.00789	0.826337	0.702147	0.356654	0.511265	0.26818	0.0945771	0.107457																						50.0119	-0.738052	0.240424	0.916429	50.2173	-0.0587342	0.0222999	0.941494
O95292	0.999946	0.900545	0.96939	0.911757	0.776204	0.5864	0.236555	0.234328	0.207954	0.166103	0.999946	0.887698	0.881933	0.922041	0.936854	0.491163	0.274834	0.188214	0.131576	0.112095	0.999946	0.991711	0.972343	0.903348	0.832643	0.558081	0.27465	0.182835	0.175864	0.114482	0.999946	1.05512	1.06829	0.985483	0.952954	0.632271	0.361926	0.229182	0.192702	0.0959954	53.2761	-0.0921601	0.163177	0.98004	53.2199	-0.138475	0.139371	0.970673	53.4249
O95295	0.999946	0.964793	0.984451	0.959806	0.850707	0.72251	0.536209	0.352705	0.258709	0.143483	0.999946	1.01515	0.971248	1.08842	0.856165	0.730546	0.489936	0.331324	0.179916	0.171645	0.999946	1.02219	1.15418	1.16102	1.0857	0.956619	0.746947	0.520444	0.408697	0.191183	0.999946	0.971844	0.958875	0.948703	0.865991	0.824973	0.627928	0.334828	0.335161	0.166924	56.5808	-0.0611922	0.0835591	0.997239	55.8973	-0.0811388	0.14339	0.985637	59.5905
O95297	0.999946	1.06446	1.17285	1.20533	1.08771	0.55801	0.84179	0.71205	0.552999	0.385163	0.999946	1.02169	0.918066	1.01095	0.939195	0.930008	0.796481	0.592078	0.65305	0.367412	0.999946	0.96808	1.04573	0.940822	0.990995	0.906579	0.630695	0.562236	0.611842	0.340926	0.999946	1.12011	1.2418	1.25234	1.03393	0.92358	0.818794	0.663398	0.460053	0.380491	63.6739	-0.0399447	0.2756	0.710588	64.2467	-0.0384417	0	0.922007	61.2025
O95298	0.999946	0.93526	1.01667	0.941949	0.979563	0.756936	0.585531	0.470327	0.331212	0.110507	0.999946	1.06135	1.05333	1.06488	0.989956	0.770905	0.771613	0.566638	0.413071	0.172939	0.999946	0.94722	1.00225	0.966629	1.00824	0.89701	0.577653	0.45017	0.383709	0.123884	0.999946	0.931016	1.01914	0.94085	0.95966	0.765324	0.636529	0.502345	0.433438	0.169849	58.283	-0.0576052	0	0.978618	60.4263	-0.0574907	0	0.964348	58.2923
O95299	0.999946	1.03008	0.928253	0.807097	0.53008	0.350994	0.204641	0.117253		0.0316498	0.999946	1.06521	0.820784	0.858581	0.547892	0.368632	0.125158	0.106669	0.137545	0.0705821	0.999946	1.14021	1.06997	0.802473	0.518717	0.41693	0.125101	0.169197	0.192054	0.0700901	0.999946	1.01274	1.00528	0.726929	0.636108	0.390099	0.178661	0.123644	0.0906261	0.0471605	50.7899	-0.0819019	0.0312649	0.996518	50.7248	-0.0887845	0.0682769	0.977574	50.7058
O95319	0.999946	0.872525	0.858331	0.876751	0.541824	0.188115	0.140807	0.0732482	0.0560031	0.0320657	0.999946	0.877376	0.809332	0.942811	0.583826	0.275959	0.112116				0.999946	1.08187	1.18253	0.965812	0.825384	0.303585	0.138277	0.0647992			0.999946	1.35677	1.12581	1.13872	0.586802	0.138197	0.129313				50.217	-0.116189	0.0424486	0.977794	50.8405	-0.110784	0	0.935202	51.86
O95336	0.999946	0.913885	1.03989	1.00824	0.966472	0.883978	0.716017	0.556203	0.280099	0.0359413	0.999946	1.02279	1.06576	1.04521	1.11199	0.94298	0.801221	0.675639	0.344216	0.0264397	0.999946	1.06141	1.08035	0.998847	1.04645	0.863791	0.688165	0.56746	0.329148	0.0405587	0.999946	1.01756	1.05438	1.07315	1.01094	0.843375	0.727494	0.581761	0.334015	0.0369967	59.2834	-0.0789777	0	0.983696	60.6403	-0.0938829	0	0.97	59.4577
O95347	0.999946	1.32271	1.10672	0.733839	0.272732	0.151138	0.0933383	0.0368352	0.0383462	0.0238918	0.999946	0.98149	0.794605	0.547592	0.189754	0.12083	0.0686936	0.0263832	0.0238521	0.00837088	0.999946	0.928769	0.703268	0.536359	0.227176	0.125128	0.0666204	0.0403083	0.0414448	0.0244075	0.999946	0.756088	0.802885	0.576724	0.236163	0.143383	0.0767905	0.0407243	0.0417247	0.0282498	48.5265	-0.183468	0.0594856	0.944927	47.1278	-0.114368	0.0202158	0.996687	46.804
O95352	0.999946	1.61137	1.61769	0.708725	1.0318	0.716247	0.474676	1.07935													0.999946	0.518339	0.752158	0.7147	0.641359	0.206803					0.999946	0.929521	0.415267	0.371363	0.322456	0.17519	0.173446					-0.295614	0.756723	0.14229					49.6438
O95372	0.999946	0.956926	0.991758	0.947602	0.825886	0.579567	0.322662	0.123089	0.0753293	0.0271636	0.999946	0.978904	0.981063	0.989507	0.917299	0.726206	0.340197	0.0925673	0.0818824	0.0486554	0.999946	1.06284	1.01802	0.983118	0.954462	0.706567	0.418814	0.176037	0.134342	0.062299	0.999946	1.01529	0.984262	0.993019	0.816129	0.599578	0.355561	0.116043	0.0838625	0.0477078	53.8123	-0.0961959	0.0140829	0.998171	54.6391	-0.137491	0.0457028	0.997957	55.0687
O95373	0.999946	0.997469	0.9479	0.939722	0.699803	0.554963	0.221502	0.0981536	0.083503	0.0360781	0.999946	1.07077	1.00653	0.978184	0.700039	0.525606	0.236124	0.0985112	0.152732	0.0583474	0.999946	1.03916	1.00075	0.97257	0.711792	0.526129	0.280007	0.128129	0.0931158	0.0581879	0.999946	1.00796	0.89712	0.936711	0.690475	0.523908	0.270328	0.102357	0.0817431	0.0594247	52.8548	-0.0917267	0.0168174	0.992399	52.7415	-0.100159	0.074039	0.98732	53.0126
O95376	0.999946	1.32613	1.3077	1.11026	0.604649	0.509506	0.115696				0.999946	1.06256	1.2169	1.02176	0.884691	0.326681					0.999946	0.911669	0.997381	1.0397	0.781557	0.411289	0.0619607	0.16773	0.101044	0.0626862	0.999946	1.12035	1.18767	1.21132	0.869044	0.41483	0.185687	0.0375284	0.0590859		52.2883	-0.125703	0	0.783451	50.5295	-0.83643	0.326678	0.892509	52.1398
O95379	0.999946	1.36962	1.28928	1.07287	0.873742	0.522552	0.236296	0.179631	0.131848		0.999946	1.12785	1.11695	1.04815	0.822384	0.591655	0.22393	0.0224427	0.0981171	0.0580542	0.999946	0.938973	1.03264	0.914924	0.838479	0.515808	0.178225	0.0617288	0.100625	0.0245929	0.999946	1.00303	0.97956	0.865342	0.756869	0.474597	0.232076	0.0756194	0.133044	0.0611902	53.1466	-0.149498	0.148322	0.87838	53.4389	-0.13798	0.0453504	0.976453	52.9655
O95394	0.999946	0.725956	0.888556	0.776886	0.834192	0.38846					0.999946	0.880001	1.21381	1.08712	0.68898	0.561595	0.162499				0.999946	0.799815	1.50439	1.0156	1.69489	0.521822															53.9339	-0.0385098	0	0.560371	52.9015	-0.120973	0	0.87022	53.0185
O95396											0.999946	2.96591	1.56669	1.7805			0.960089				0.999946		0.265854								0.999946		1.00505	1.21227											57.7815	-0.432723	0	-0.806732
O95400	0.999946	1.65153	1.44299	1.10161	0.783186	0.701541	0.205365		0.254858		0.999946	1.23335	0.808687	0.59761	0.629901		0.744359				0.999946	0.677196	0.379036	0.329099		0.548854			0.208446		0.999946	0.998001	0.736339	0.132241	0.421262	0.398117	0.322453	0.0787908	0.130713	0.309198	53.8506	-0.140113	0.197736	0.638344		-0.487291	0.65729	0.773735	41.9545
O95402											0.999946	1.50695	1.28418	1.07331	0.900228	0.535841	0.393992		0.430371	0.481346																									53.3824	-0.155946	0.435909	0.734992
O95429	0.999946	3.1631	4.39009	0.658623	2.84239	0.947264															0.999946	1.60472	1.11993	1.32456	0.983128	0.615959	1.29565	0.227096	0.300742	0.123124												0.818398	1.5	-0.210021					58.2277
O95433	0.999946	0.958283	0.966771	0.873506	0.490992	0.24117	0.129205	0.0463351	0.0577333	0.0282175	0.999946	0.979794	0.943868	0.910341	0.49649	0.224028	0.131717	0.049652	0.0543766	0.0264711	0.999946	1.01194	0.967974	0.879334	0.550803	0.242311	0.120637	0.0510234	0.0740259	0.0349106	0.999946	1.01106	0.966981	0.876004	0.517033	0.228021	0.132915	0.0623578	0.0713277	0.0319002	50.1745	-0.122074	0.0441597	0.996985	50.2091	-0.133702	0.0493918	0.995922	50.4564
O95453	0.999946	1.49053	1.26365	0.857399	0.784682	0.89067	0.282454	0.229526	0.0879183		0.999946	0.813906	0.770783	0.637326	0.27596	0.329506	0.161797	0.12134		0.0354766	0.999946	1.17696	1.12582	0.866803	0.480767	0.360111	0.14445	0.193371	0.0593562	0.0256777	0.999946	1.03031	0.991683	0.84968	0.531169	0.413591	0.313582	0.163014	0.168847	0.0434857	54.8755	-0.227012	0.146209	0.790188	48.1312	-0.0606289	0.00451175	0.969504	50.5808
O95456	0.999946	1.03949	1.01666	1.07085	0.970957	0.870947	0.837345	0.453988	0.119836	0.0247972	0.999946	1.03759	0.966109	1.10377	1.05086	0.93511	0.888096	0.546476	0.134034	0.0337486	0.999946	1.04049	1.10732	1.0627	1.02115	0.889397	0.720787	0.485973	0.140852	0.0376208	0.999946	1.10547	1.03752	1.05945	0.887913	0.964995	0.828444	0.461401	0.197223	0.0442479	58.6905	-0.121066	0	0.988384	59.3474	-0.138157	0.0104921	0.986768	58.5212
O95466	0.999946	1.01662	0.639311	0.322907	0.246784	0.230912	0.136538	0.0579422	0.0733291	0.0290897	0.999946	0.882252	0.537405	0.280572	0.194608	0.128921	0.0980102	0.0367248	0.0589811		0.999946	0.87005	0.507874	0.237179	0.172976	0.108149	0.111354	0.0177545	0.0228447	0.0170824	0.999946	0.95638	0.600747	0.317591	0.264492	0.216846	0.114697	0.0680362	0.0737244	0.0235624	45.6071	-0.112155	0.0978911	0.972651	44.6162	-0.108432	0.0735601	0.993686	44.3116
O95473
O95479	0.999946	0.817427	0.993772	0.469958	0.640825	0.970192					0.999946	1.03307	1.04311	1.47067	1.07708	0.268401					0.999946	2.92044	2.24537	0.942161	2.05754						0.999946	2.0265	2.318	1.30338		0.717637						-0.0364666	0.733652	0.208648	52.7874	-1.18407	0	0.698287
O95486	0.999946	0.841213	0.836447	0.663496	0.4355	0.33972	0.186916	0.112946	0.0634589	0.0630838	0.999946	0.975219	1.03672	0.796176	0.541483	0.26513	0.20952	0.0760076	0.138107	0.0645975	0.999946		0.438266		0.292205			0.425906	0.434522		0.999946	0.889104	0.868253	1.02442	0.391028	0.297929	0.157762	0.103715		0.0862465	49.3581	-0.0606782	0	0.991414	50.3481	-0.106201	0.0933988	0.990849	43.7829
O95487	0.999946	1.2552	0.936145	0.655722	0.155144	0.128302		0.0636935	0.0759321		0.999946	1.08932	0.969023	0.797196	0.318918	0.388791	0.220477	0.148678	0.0470437		0.999946	0.962895	0.905533	0.7102	0.539391	0.374628	0.226872	0.140957	0.0506176	0.0346523	0.999946	1.39806	0.838918	0.364083	0.262841	0.113526	0.11419			0.0590959	47.689	-0.217108	0.0823916	0.95821	49.3738	-0.111295	0.145391	0.955592	50.6762
O95551	0.999946		0.430814	0.582594																	0.999946	0.478398	0.226486	0.772464	0.281945						0.999946	0.862646	0.289197	0.699569	0.594826	0.648184		0.246184				-0.721298	0.506704	0.933692					40.9351
O95562	0.999946	1.04256	0.923309	0.99227	1.0601	0.886618	0.780308	0.731153	0.845676	0.80917	0.999946	1.06228	1.06849	1.07912	1.14075	1.00699	0.975769	0.786971	1.1543	0.978444	0.999946	1.07698	0.947842	0.961969	0.993464	1.03666	0.938995	0.884492	1.00812	0.791513	0.999946	1.1066	0.96544	1.01108	0.97058	0.942827	0.857501	0.851045	1.23363	0.815198		-0.245971	0.791577	0.845176		-0.0301437	0.973237	-0.0372253
O95563	0.999946	0.889531	0.945812	0.828124	0.791692	0.694047	0.787568	0.672692	0.296782	0.0729785	0.999946	0.916414	0.896543	0.885736	0.913298	0.852278	0.692202	0.681293	0.542967	0.124782	0.999946	0.914046	0.961094	0.925118	0.889726	0.781206	0.675491	0.479146	0.455514	0.157734	0.999946	0.883846	1.02757	0.991124	0.948465	0.780347	0.723421	0.602969	0.547119	0.0522555	59.301	-0.0467648	0	0.858844	61.3252	-0.0472699	0	0.88981	59.502
O95571	0.999946	1.03623	1.11943	1.1602	0.923004	0.90151	0.584243	0.5458	0.437508		0.999946	0.963288	1.05453	1.20382	0.980169	0.779823	0.727182	0.657955	0.435638		0.999946	0.84569	0.995049	0.91492	0.863003	0.777064	0.556904	0.486382	0.449385		0.999946	1.03193	1.12124	1.08444	0.954022	1.08228	0.839476	0.699968	0.500233	0.111137	58.6424	-0.0988796	0.470008	0.910573	61.6134	-0.0501666	0.362447	0.851228	59.0386
O95573	0.999946	1.25694	1.1874	1.18502	0.452017	0.216028	0.198754	0.344617			0.999946	0.9637	0.812353	0.813291	0.40645	0.222152	0.181136	0.102157	0.0887789	0.0725637	0.999946	0.809218	0.769916	0.634069	0.27122	0.162441	0.118765		0.0684283		0.999946	0.634736	1.1725	0.937802	0.42786						49.9383	-0.937444	0.253133	0.903786	49.4009	-0.0931344	0.0731665	0.983678	47.543
O95619											0.999946	0.968641	0.586877	0.588693	0.654224	0.395977					0.999946	0.882734	0.681109	0.475109	0.685047	0.71013					0.999946	0.849083	0.82086	0.996078	0.952594	0.489819	0.213177									-0.182566	0.545594	0.872328
O95630											0.999946	0.891673	0.89399	0.574712	0.314922	0.287547	0.140421	0.0886671	0.0897644	0.0312766	0.999946	0.6254	0.575121	0.42128	0.410828	0.270659	0.178659	0.0942751	0.137134		0.999946	0.796151	0.660583	0.536223	0.369745	0.408665	0.242566	0.109249	0.0871174						48.2303	-0.0821144	0.056268	0.985689	45.6951
O95639																					0.999946	0.877295									0.999946						0.783766
O95671	0.999946	0.888314	0.953529	0.882781	0.497804	0.243819	0.0827607	0.024313	0.0236925		0.999946	0.983276	1.22319	0.99332	0.349928	0.123097	0.0486791	0.0498671			0.999946	0.949759	0.928683	0.891208	0.302617	0.108925	0.0962632		0.0450236		0.999946	1.10906	1.20419	0.875302	0.448131	0.223209	0.118574	0.0594008	0.0487852	0.0475671	50.2333	-0.122463	0.0129257	0.989613	49.5489	-0.355406	0.0713239	0.969451	49.0385
O95674	0.999946	1.10213	1.25944	1.26426	0.908398	1.13425	0.590731	0.447906	0.527455	0.0485609	0.999946	1.4325	1.03274	1.1502	1.02982	0.993332	0.751031	0.578772	0.497551	0.0650403	0.999946	1.13143	1.13839	1.20692	1.24814	1.0764	0.888801	0.958675	0.739115	0.156218	0.999946	0.907584	0.88531	0.89639	0.828391	0.75148	0.676009	0.512291	0.452005	0.114773					60.889	-0.0730953	0	0.810666	64.4613
O95684	0.999946	0.866977	0.953154	0.752057	0.525229	0.438549	0.232125	0.127997	0.0647027	0.165411	0.999946	0.839255	1.09525	0.776177	0.871922	0.618607	0.200148	0.288477	0.263764	0.0501274	0.999946	0.999503	0.386612	1.3026	0.888221						0.999946	1.02806	1.18344	1.02415	0.49691	0.669355	0.285642	0.149539	0.48217	0.0763855	50.8919	-0.068315	0.06988	0.975877	53.7175	-0.087617	0.131255	0.90667
O95716	0.999946	1.03474	1.22253	1.12788	0.779977	0.818636	0.617231	0.589545	0.496517	0.0824694	0.999946	0.90466	1.25295	1.23055	1.02651	0.836982	0.672316	0.645797	0.501113	0.185111	0.999946	0.924693	0.896605	0.996499	0.790716	0.76143	0.61748	0.580906	0.606913	0.127116	0.999946	1.02605	1.08937	0.792226	0.881984	0.750274	0.721342	0.416778	0.477689	0.0810757	59.8885	-0.0522583	0	0.860012	61.2939	-0.0567087	0	0.83101	60.4679
O95721	0.999946	1.11895	1.01049	1.10026	0.890174	0.485536	0.607388	0.499642	0.613978	0.515797	0.999946	0.908746	0.976511	0.922004	0.859352	0.702902	0.534668	0.355024	0.301681	0.27734	0.999946	1.00862	1.00035	1.04469	0.863546	0.613973	0.497236	0.410899	0.481547	0.369035	0.999946	0.911665	1.10932	0.970179	0.859063	0.738897	0.515245	0.542369	0.657057	0.455657		-0.566851	0.544468	0.936786	56.3748	-0.0600154	0.231458	0.986509	55.0351
O95747	0.999946	0.857415	0.734825	0.549364	0.163889	0.109045	0.0500229	0.0444367	0.042075	0.00696804	0.999946	1.01588	0.826655	0.564327	0.211977	0.125945	0.0845803	0.00662085	0.0320122	0.0138975	0.999946	0.988004	0.837935	0.601296	0.21297	0.103113	0.0768095	0.0315345	0.0382315	0.0140556	0.999946	0.947789	0.804336	0.574142	0.225385	0.117306	0.076265	0.0205145	0.0397522	0.00678069	46.6717	-0.0953979	0.00766932	0.987522	47.3819	-0.119315	0.0255582	0.995928	47.5385
O95749	0.999946	1.14655	1.02465	0.90729	0.800408	0.862051	0.535608	0.321066	0.247958		0.999946	1.05665	1.06355	1.09399	1.09339	0.924576	0.79423	0.684946	0.272551	0.105015	0.999946	1.25356	1.11676	0.884291	1.05835	0.717798	0.550403	0.433046	0.383103		0.999946	0.980537	1.03366	0.948992	0.714738	0.730012	0.516657	0.415266	0.248554		56.7569	-0.0694147	0.106815	0.937132	60.477	-0.0911368	0	0.969557	56.2502
O95757	0.999946	0.979861	0.883224	0.809616	0.478269	0.305305	0.223926	0.12885	0.0922436	0.0683645	0.999946	0.929011	0.921938	0.819903	0.591127	0.375396	0.22238	0.201958	0.134006	0.0820576	0.999946	1.07427	0.97709	0.880601	0.556487	0.42142	0.294613	0.237546	0.169622	0.0647812	0.999946	0.986042	0.929961	0.879631	0.484349	0.276611	0.266267	0.193737	0.109571	0.0217723	50.2356	-0.0823956	0.0716909	0.99479	51.2358	-0.0744548	0.0857448	0.995492	51.7179
O95772	0.999946	1.16264	0.777082	1.09177	0.652703	0.750777	0.749205	0.388849	0.496863	0.166196	0.999946	1.00109	0.909065	1.0195	0.838168	0.848899	0.626697	0.513407	0.514489	0.367179																					59.1546	-0.0400366	0	0.789034	60.6352	-0.0429353	0.345936	0.952837
O95777	0.999946	1.00354	0.956706	0.969274	1.01162	0.910235	0.818385	0.775658	0.862743	0.564626	0.999946	0.9784	0.959066	0.893783	0.85856	0.834905	0.658916	0.490699	0.485227	0.377681	0.999946	1.02109	0.925498	0.860572	0.735357	0.73469	0.512021	0.381542	0.461995	0.234426	0.999946	1.05231	1.13365	1.00752	1.02546	0.830192	0.630755	0.483886	0.601363	0.387579		-0.025527	0	0.818318	60.9142	-0.0369726	0.268361	0.975672	57.3257
O95782	0.999946	1.12116	1.06815	0.9481	0.786909	0.527869	0.249573	0.120539	0.0694947	0.0316084	0.999946	1.20918	1.2428	1.27063	0.637859	0.489519	0.352508	0.0594129			0.999946	0.909871	0.848077	0.808196	0.715721	0.523735	0.276789	0.0689615		0.0643689	0.999946	1.047	1.06163	0.973815	0.88733	0.573041	0.376857	0.187102	0.201183	0.0942944	53.1668	-0.105112	0.0340151	0.987799	52.8159	-0.114923	0.104022	0.832502	52.4393
O95793	0.999946	1.15063	0.994711	1.08306	0.896249	0.56894	0.320437	0.28053	0.203762	0.107624	0.999946	1.06114	0.906815	0.93244	0.689564	0.476903	0.279902	0.108546	0.107833		0.999946	0.768971	0.638589	0.993552	0.773233	0.585621	0.369784	0.192124			0.999946	1.02382	1.28071	1.25384	0.842953	0.708949	0.316181	0.256516	0.11078	0.0680452	53.8199	-0.118288	0.179856	0.970903	52.5683	-0.0854866	0.0465549	0.988687	53.8175
O95801	0.999946	2.26096	1.47866	1.53582	0.960962	0.579848	0.292393				0.999946	0.914662	0.876197	1.06209							0.999946	1.11424	0.948033	0.774227	0.617085	0.550866	0.26513	0.206703	0.156565	0.0604908	0.999946	1.90225	0.96478	0.721115	0.280622	0.507702	0.528266	0.154385			53.398	-0.218802	0.275672	0.192594		0.659781	1.5	-0.0738894	52.5001
O95816	0.999946	1.16132	1.23812	1.35297	1.07762	0.906029	0.576227	0.423699	0.435132	0.21432	0.999946	1.13851	0.980361	0.843269	0.907943	0.769369	0.41823	0.375595	0.320914	0.204967	0.999946	0.992007	0.980659	0.883066	0.989213	0.784984	0.421613	0.316951	0.408191	0.251786	0.999946	0.775518	0.773029	0.816727	0.780082	0.621705	0.42753	0.252937	0.373661	0.217132	56.9837	-0.1193	0.33221	0.829344	55.9729	-0.0719545	0.223715	0.949822	55.0907
O95817	0.999946	0.913153	0.919876	0.885211	0.749711	0.968288	0.511834	0.478443	0.476939	0.340787	0.999946	1.19395	1.06496	0.938279	0.983507	0.853981	0.550925	0.593354	0.541034	0.363124	0.999946	1.08302	1.11679	1.19275	0.978652	0.738718	0.627863	0.466216	0.321467	0.274459	0.999946	0.937289	0.90673	0.875952	0.838101	0.684859	0.526556	0.43371	0.486109	0.364351	60.4057	-0.032247	0.0764958	0.84322					57.7152
O95819	0.999946	1.20557	1.0461	0.998662	0.7256	0.458815	0.218476	0.140155	0.174092	0.109902	0.999946	1.01727	0.936356	0.814232	0.588318	0.339962	0.149839	0.091079	0.110526	0.0681805	0.999946	1.01931	0.823447	0.805146	0.59872	0.392088	0.185994	0.171208	0.159613	0.0620266	0.999946	0.888622	0.938359	0.878735	0.64683	0.391604	0.233211	0.124979	0.148108	0.0841271	52.3595	-0.117857	0.130977	0.969349	50.8305	-0.093828	0.061955	0.997507	51.1172
O95825	0.999946	0.913042	0.868414	0.860386	0.938222	0.79641	0.527693	0.483797	0.0718375	0.0521008	0.999946	0.897794	1.26915	1.20983	1.19101	0.875185	1.17415	0.248814			0.999946	0.90125	1.189	0.957785	0.906431	0.807903	0.661361	0.472628	0.058061	0.0599047	0.999946	1.142	1.00676	0.882288	1.17699	1.29446	0.859687	0.500352	0.0797017		57.0466	-0.0741307	0	0.943623	58.7392	-1.06409	0	0.728639	57.7307
O95831	0.999946	0.975787	0.97153	0.987642	0.9786	0.878857	0.802409	0.595805	0.378607	0.0516103	0.999946	1.01844	1.03288	1.02964	1.03092	0.935397	0.861463	0.65422	0.422177	0.0561157	0.999946	0.970132	0.997903	1.00821	1.00209	0.912896	0.770969	0.588418	0.378482	0.0464383	0.999946	1.04926	1.03093	1.02235	1.01367	0.887904	0.804413	0.587958	0.371982	0.0628612	60.2874	-0.076342	0	0.983683	61.1172	-0.0864499	0	0.982305	60.1907
O95834	0.999946	0.880376	0.99427	0.949387	0.798266	0.661685	0.151667		0.112835		0.999946	0.876806	1.00359	0.914666	0.868499	0.653122	0.252503	0.0604491	0.0690249	0.0341242	0.999946	0.922036	1.15066	1.15428	1.05404	0.822428	0.263808	0.0776013	0.0262041		0.999946	0.978658	0.978479	0.919923	0.962356	0.751079	0.147517	0.111837	0.0654905	0.083743	53.5235	-0.134025	0.0642573	0.955663	53.9067	-0.130049	0.0248183	0.984266	54.7411
O95857
O95858	0.999946	0.962363	1.14021	0.892276	0.61365	0.415926	0.282702	0.263763		0.1472	0.999946	1.26847	1.09644	1.0416	0.573173	0.684695	0.493576		0.324148	0.455583																					51.6115	-0.098608	0.202008	0.969474	54.3425	-0.0747437	0.426946	0.825044
O95861	0.999946	0.995214	1.00091	0.998565	0.92971	0.79508	0.673813	0.468058	0.270156	0.0184841	0.999946	1.05174	0.985307	1.00304	1.02254	0.894187	0.692157	0.546849	0.314249	0.028936	0.999946	1.007	1.06899	0.99019	1.02475	0.883389	0.667249	0.559427	0.309512	0.025992	0.999946	1.04208	1.01398	1.06599	1.0294	0.831791	0.659156	0.540973	0.306128	0.0222665	58.2988	-0.0713901	0	0.989127	59.3149	-0.0776972	0	0.982689	59.2342
O95864	0.999946	1.08822	1.22713	0.998139	0.54237	0.28081	0.135311	0.0397765			0.999946	1.15125	1.0784	0.845189	0.321035	0.185232		0.0435189			0.999946	0.71285	0.809616	0.706207	0.405828	0.159104	0.0671303				0.999946	0.759039	0.95542	0.684719	0.390064	0.284103	0.160712	0.0565436	0.0743935	0.0670235	50.5842	-0.165134	0.093948	0.950717	49.032	-0.195586	0.0927948	0.971185	48.3373
O95865	0.999946	0.876418	0.914387	0.910432	0.884017	0.696465	0.46815	0.166167	0.0374232	0.0235959	0.999946	1.00294	0.971125	0.995861	1.02902	0.798604	0.571564	0.210973	0.0864139	0.055336	0.999946	1.04326	0.993942	1.01259	0.99702	0.848793	0.575466	0.246404	0.0767518	0.0410791	0.999946	1.06405	0.958377	0.998269	1.01051	0.814708	0.526747	0.201953	0.0679275	0.0259008	55.1314	-0.0945261	0	0.977942	56.3079	-0.121211	0.0402889	0.994358	56.5574
O95870	0.999946	1.08753			1.53145						0.999946				0.999927						0.999946	1.31865			0.936693	0.996061																0.513967	1.5	0.99391
O95881	0.999946	0.9305	0.876819	0.897762	0.690972	0.520603	0.265759	0.200649	0.178438	0.134178	0.999946	0.9556	0.926314	0.982036	0.831731	0.524479	0.286484	0.205754	0.228766	0.206688	0.999946	1.0024	1.01131	0.924621	0.795087	0.508427	0.248217	0.180764	0.249593	0.149061	0.999946	1.00644	1.03958	1.01129	0.829406	0.579068	0.318718	0.221921	0.253131	0.169388	52.7206	-0.0714393	0.105815	0.985821	53.1405	-0.117129	0.203805	0.99288	52.8552
O95926											0.999946	1.07771	0.78607	0.86426	0.663072	0.648515	0.532694	0.491464	0.522268	0.429175											0.999946	0.995895	0.924447	1.02224	0.782799	0.789768	0.636801	0.39092	0.405889	0.43682					59.6834	-0.0361126	0.44081	0.91767
O95983	0.999946	1.75777	1.52824	0.681151							0.999946	1.02987	0.870789	0.696682	0.408699	0.411096	0.286053	0.186034	0.13806	0.144918	0.999946	1.14687	0.852305	0.754917	0.719107	0.544987	0.256456	0.249883	0.278403	0.133543	0.999946	0.888002	0.879113	0.634814	0.548963	0.38961	0.318303	0.2113	0.2554	0.155366	47.1427	-1.32585	0	-0.18328	49.8798	-0.0691365	0.142049	0.981598	52.7688
O95989	0.999946	0.810507	0.890284	0.932836	0.894175	0.728029	0.510956	0.231147	0.0237919	0.0269785	0.999946	1.01281	0.960735	0.978547	0.995414	0.867083	0.601179	0.272268	0.122411	0.0300061	0.999946	1.08594	1.05736	1.02778	0.961974	0.886013	0.607516	0.307681	0.124735	0.0558336	0.999946	0.925916	0.912718	0.946154	0.876398	0.674002	0.535767	0.275203	0.0637306	0.0122622	55.6555	-0.0927974	0	0.958224	56.8445	-0.115267	0.0336096	0.997385	57.0266
O95990											0.999946	1.11028	0.972688	1.06084	0.699776	0.689612	0.569426	0.493304	0.745637	0.608795																										-0.475892	0.621355	0.87362
O95996											0.999946	1.16549
O95999	0.999946	0.688206	0.628892	0.533813	0.573022	0.307199	0.279355	0.0867479																																	48.0371	-0.0425043	0	0.902945
O96000	0.999946	0.996323	1.05006	0.995719	0.866603	0.818348	0.591179	0.225359	0.0635059	0.0303312	0.999946	1.07992	1.0669	1.09045	0.96692	0.736465	0.538321	0.253918	0.111232	0.0225312	0.999946	1.02878	0.826436	0.861947	0.934229	0.835759	0.595112	0.218643	0.0915442	0.0282918	0.999946	0.968208	0.974291	0.944479	0.923722	0.700787	0.475963	0.292136	0.0792399	0.0296133	56.4088	-0.105284	0	0.990597	56.1586	-0.0985045	0.013002	0.9836	56.5178
O96005	0.999946	0.921622	0.931586	0.889865	0.688824	0.527766	0.216986	0.0758279	0.0915214	0.0357477	0.999946	1.03431	1.14942	1.12073	0.676786	0.539587	0.239781	0.182613	0.171287	0.0787328	0.999946	1.05212	1.12031	1.04824	0.782561	0.568646	0.327228	0.137454	0.117755	0.0410614	0.999946	1.04827	1.02748	0.982668	0.774365	0.519014	0.243954	0.0728096	0.264778	0.102492	52.5382	-0.0849174	0.0044622	0.988204	52.8549	-0.109745	0.125409	0.956115	53.7049
O96007	0.999946	0.591555	0.687876	0.880951	0.714711	0.600781	0.675504	0.37786	0.448465	0.305319	0.999946	0.750223	0.889024	1.12976	0.986806	0.57358	0.636217	0.434812	0.544574	0.412029	0.999946	0.932814	0.8823	1.01019	0.982874	0.61231	0.441925	0.265243	0.401871	0.39856	0.999946	0.943968	1.14258	1.37625	1.11585	0.587084	0.713773	0.35799	0.388005	0.28815	58.405	-0.0205005	0	0.653662		-0.204732	0.505926	0.786678	53.9567
O96008	0.999946	1.00801	0.986821	1.03697	0.91878	0.853695	0.730065	0.631495	0.68404	0.426191	0.999946	0.989983	1.00179	1.04057	1.01424	0.898491	0.880289	0.731669	0.763917	0.526713	0.999946	1.0042	1.07921	1.01151	1.04923	0.923209	0.894781	0.694809	0.77026	0.481971	0.999946	1.04676	1.03545	1.00027	1.00639	0.871092	0.81516	0.646621	0.783653	0.417751	66.1749	-0.0314648	0.348106	0.927792		-0.0338483	0	0.920728
O96011	0.999946	0.971041	1.07526	0.909548	0.580263	0.598928	0.328571	0.16886	0.226237	0.175334	0.999946	0.922758	0.766149	0.916932	0.914246	0.809315	0.668517	0.577786	0.508656	0.23154	0.999946	0.914092	1.26333	1.13708	0.882402	0.717005	0.690799	0.309119	0.402044	0.175646	0.999946	0.975265	0.9678	0.811635	0.787716	0.772106	0.767933	0.112457	0.363997	0.217275	52.8411	-0.0740347	0.159776	0.960448	61.0588	-0.0355899	0	0.883905	57.3652
O96013																					0.999946	0.639466	0.604013	0.5251	0.484609	0.115584				0.121406	0.999946	0.483867	0.886222	0.619348	0.400198		0.261433												46.412
O96017	0.999946	0.845727	0.9732	0.824774	0.481342	0.450562	0.206367				0.999946	0.955788	1.27881	1.50455	0.750853	0.623114																									51.1169	-0.0702508	0.0112036	0.932286		-0.4724	0.623114	0.376669
O96019	0.999946	1.03045	1.01429	0.829499	0.655616	0.518299	0.208793	0.121232	0.129651	0.0825953	0.999946	0.996514	1.00277	0.778885	0.73558	0.513363	0.276292	0.203632	0.201979	0.164575	0.999946	1.02289	0.908974	0.739599	0.719748	0.511887	0.168292	0.130997	0.127516	0.0478847	0.999946	0.921868	0.881587	0.746991	0.654008	0.44563	0.200899	0.0911495	0.0524212	0.00617156	52.2347	-0.0826055	0.0611298	0.987935	52.6957	-0.0723885	0.137992	0.985612	52.1279
O96033	0.999946				1.07658		0.874918	0.798277													0.999946		1.01879	0.833465	1.03116																	-0.158848	0.798261	0.873985
P00167	0.999946	0.90152	1.03167	1.07687	0.816146	0.780119	0.518227	0.412393	0.436452	0.230623	0.999946	1.07683	0.932378	1.00633	0.861937	0.909006	0.700431	0.485272	0.50146	0.173729	0.999946	0.989447	0.968659	0.740552	0.779131	0.71508	0.604512	0.45477	0.569065	0.245014	0.999946	0.976083	0.980237	0.923951	0.873718	0.812895	0.680921	0.513015	0.518342	0.273224	57.0324	-0.0633708	0.28646	0.94107	60.3795	-0.0501077	0	0.940661	59.7295
P00338	0.999946	0.911595	0.974849	0.986243	0.985362	0.918857	0.934862	0.730644	0.393462	0.0433818	0.999946	0.991381	1.03312	1.06551	1.10806	1.02147	1.03324	0.866484	0.471683	0.0577105	0.999946	0.997797	1.01266	1.00409	1.10518	0.998218	0.967569	0.790536	0.45162	0.0590924	0.999946	1.01066	0.996683	0.986583	1.03753	0.969627	0.944275	0.759559	0.442326	0.053175	61.491	-0.105732	0	0.979096	62.6621	-0.145198	0	0.977883	62.2038
P00367	0.999946	0.940403	0.94761	0.983363	0.959191	0.885088	0.671613	0.377928	0.141862	0.025869	0.999946	1.04089	1.02154	0.999366	1.02179	0.934056	0.704455	0.447637	0.180664	0.02946	0.999946	1.05641	1.03141	1.04906	1.08548	0.9679	0.744197	0.456907	0.165054	0.0277426	0.999946	1.04332	1.00623	0.99846	1.01347	0.915609	0.714118	0.440355	0.181154	0.0242986	57.7414	-0.0981768	0	0.994575	58.4305	-0.0991092	0	0.995494	58.5947
P00374	0.999946	1.53436	1.06168	0.321057	0.0775347	0.149475					0.999946	0.965018	0.690628	0.358908	0.156503		0.0310479				0.999946	0.965789	0.765147	0.384961	0.120063	0.125512	0.0539633				0.999946	0.790536	0.796606	0.483355	0.21283						46.8254	-1.18454	0.113505	0.833235	45.7448	-0.122973	0.0271074	0.997985	46.0239
P00387	0.999946	0.89554	0.89932	0.892569	0.82444	0.763944	0.576917	0.271055	0.00576339	0.0134111	0.999946	1.00233	1.06421	1.00863	1.01986	0.870505	0.664114	0.327158	0.0301584	0.0222024	0.999946	1.09538	1.06706	1.02122	1.06453	0.859522	0.627281	0.367057	0.0295692	0.0126091	0.999946	0.966212	0.898539	0.850866	0.879797	0.751959	0.596466	0.242606	0.0286385	0.0221983	56.0378	-0.0872941	0	0.96103	57.3058	-0.123414	0	0.994216	57.2962
P00390	0.999946	0.931517	0.961379	0.964649	0.964646	0.928681	0.863856	0.681233	0.84943	0.508505	0.999946	1.01518	1.03763	1.01913	1.05123	1.0033	0.907886	0.803093	1.00397	0.637423	0.999946	1.00232	1.00335	1.02428	1.0471	0.951397	0.849835	0.815588	1.01675	0.562501	0.999946	1.04753	1.02591	1.03317	1.01611	0.887289	0.878102	0.75663	0.89127	0.510637		-0.0275861	0	0.777624			0	0.643859
P00395	0.999946	1.26174	0.75279	0.583513	0.536995	0.848561															0.999946	1.33572	2.2221	1.34833	1.02528	1.1443	0.385512	0.380838	0.932941		0.999946	0.922381	0.873261	0.846516	0.657783	0.864211	0.437508	0.277723	0.452524	0.13224		-0.490007	0.656356	0.660493
P00403	0.999946	1.04033	1.04171	1.03327	0.897521	0.809889	0.679834	0.593183	0.473488	0.0172137	0.999946	1.01195	0.958993	0.933723	0.823938	0.75042	0.619646	0.531535	0.444176	0.00452395	0.999946	1.02143	0.998654	0.938275	0.882325	0.806526	0.711005	0.59848	0.533565	0.00896537	0.999946	0.99146	1.00909	1.06245	0.929285	0.908387	0.836354	0.661591	0.55181	0.0134179	59.8835	-0.059033	0	0.935982	58.5943	-0.0500442	0	0.934065	60.2362
P00441	0.999946	1.01211	1.03375	1.04059	1.01494	0.629663	0.905512	0.836977	1.00534	0.844226	0.999946	0.975794	0.987618	1.01782	0.983338	0.903946	0.817277	0.809471	1.01998	0.858555	0.999946	1.02017	1.08233	0.995818	0.970629	0.922619	0.826582	0.730243	1.0433	0.822172	0.999946	1.12935	1.18045	1.1609	1.14712	0.989902	0.965458	0.89282	1.07068	0.873896		-0.190047	0.844354	0.488036		-0.0390378	0.877315	0.509478
P00491	0.999946	0.921875	0.981276	0.934855	0.944209	0.88155	0.801439	0.710526	0.883451	0.556536	0.999946	1.0007	1.06471	1.0579	1.08006	1.01013	0.93512	0.799244	1.0891	0.778818	0.999946	0.980354	1.03815	0.987956	1.07963	0.928324	0.83643	0.762887	0.993201	0.622149	0.999946	1.03176	1.03441	1.02175	1.0503	0.96047	0.889632	0.79849	1.02058	0.617833		-0.0181247	0	0.721812			0	0.406373
P00492	0.999946	0.891877	0.952101	0.937696	0.999212	0.976432	0.88415	0.7722	0.991195	0.72215	0.999946	0.986808	1.08215	1.068	1.18165	1.08156	1.0492	0.960685	1.27459	1.07244	0.999946	0.952858	1.04255	0.984337	1.09294	0.998213	0.946539	0.847455	1.13903	0.78916	0.999946	0.991548	1.02069	0.97665	1.04598	0.962856	0.923557	0.864009	1.10499	0.77545			0	0.347223		0.14056	1.0983	0.217645
P00505	0.999946	0.909978	0.956482	0.975269	0.971113	0.887619	0.845676	0.760382	0.874747	0.323432	0.999946	1.00648	1.03989	1.05632	1.07342	0.961912	0.921209	0.855616	0.994721	0.43136	0.999946	1.00803	1.04038	1.0097	1.11237	0.969416	0.925107	0.850325	1.01615	0.392428	0.999946	1.03226	0.98801	0.99358	1.03011	0.912359	0.885447	0.818731	0.974463	0.369714	66.0661	-0.050123	0	0.744212	66.7827	-0.319115	0	0.878553	66.8684
P00558	0.999946	0.994911	1.0738	1.10976	1.08412	0.644385	0.181827	0.00305707	0.00277485	0.000802149	0.999946	0.937804	0.906134	1.03738	1.03685	0.822365	0.13747	0.000968606	0.00185699	0.000342787	0.999946	0.91691	0.949297	0.960452	1.05456	0.793346	0.154338	0.00427816	0.00382098	0.00104011	0.999946	1.16742	1.17998	1.20349	1.17395	0.930201	0.200553	0.00189879	0.00326919	0.000920746	53.85	-0.214425	0.00365048	0.985591	54.3253	-0.286284	0	0.992406	54.2878
P00813	0.999946	0.932814	0.989386	1.01842	1.03165	0.857954	0.923711	0.799429	0.765921	0.317458	0.999946	0.978464	0.972383	1.02916	1.06958	0.997214	0.96749	0.869337	0.88105	0.368262	0.999946	0.945136	0.988534	0.969575	1.05265	0.974653	0.919293	0.796485	0.892168	0.329652	0.999946	1.06026	1.05411	1.06541	1.09409	1.01805	0.998796	0.88462	0.920189	0.361419	65.2221	-0.0668106	0	0.890072	66.066	-0.138176	0	0.937816	65.8671
P00846	0.999946	0.984786	0.936778	0.849827	0.877109	1.09176	0.784373	0.639579	0.52981	0.114862	0.999946	1.03658	1.17332	1.14179	1.07182	0.910162	1.00563	0.756338	0.649169	0.158437	0.999946	1.01378	1.06225	0.965707	1.02883	0.86965	0.868046	0.707397	0.492102	0.122441	0.999946	0.939703	0.850284	0.967599	0.924547	0.83765	0.807549	0.587042	0.582645	0.101016	61.7131	-0.0695013	0	0.884366	63.5639	-0.0940662	0	0.891107	61.9184
P00966	0.999946	1.12384	0.985448	1.01424	0.72495	0.499141	0.397468	0.243643	0.216768	0.0859427																															53.5586	-0.0788857	0.135776	0.972067
P01111	0.999946	1.09499	0.951309	1.05242	0.860705	0.686832	0.866427	0.533674	0.380164	0.0657243	0.999946	0.965461	0.964061	0.924618	0.945557	0.816232	0.69179	0.664837	0.499594	0.176616	0.999946	0.956945	0.973697	0.94777	1.00575	0.782024	0.721495	0.539362	0.554808	0.139323	0.999946	1.07602	1.01227	0.995316	1.01864	0.777198	0.642227	0.515072	0.491001	0.137801	59.7115	-0.0601268	0	0.910292	61.2233	-0.0469456	0	0.957304	60.7596
P01112																															0.999946	1.20398	0.954473	0.903579	0.59704	0.516303	0.261196	0.254839	0.251692	0.10413
P01116	0.999946	1.04958	0.938381	1.07587	0.939658	0.757861	0.815421	0.580821	0.571942	0.140718	0.999946	0.979098	1.06846	1.12799	1.12688	0.916714	0.781666	0.663574	0.687367	0.225337	0.999946	1.0305	0.914324	0.956602	0.949509	0.801061	0.78981	0.643401	0.603824	0.29577	0.999946	0.627861	0.831016	1.12094	0.589328	0.693789	0.417818	0.697297	0.464644		61.414	-0.0513773	0	0.906031	63.3784	-0.0566407	0	0.863566	63.2148
P01130	0.999946	0.666099		0.544286	0.360629		0.422528														0.999946	0.532569	1.53978	0.831469					0.427726		0.999946	0.594163	1.12737	1.12754	0.394715	0.248898				0.235116	43.6229	-0.103735	0.436373	0.933989					47.532
P01730	0.999946	1.06373	1.09964	0.723894	0.726362	0.447186	0.260725	0.297954	0.344497	0.31917	0.999946	1.0051	1.25798	0.686975	0.433231	0.584362	0.468658	0.472224	0.331905	0.151605	0.999946	0.934417	0.847757	0.551455	0.425117	0.383965	0.519771	0.154864	0.102295	0.1582	0.999946	0.747826	0.770731	0.660863	0.60332	0.624018	0.21536	0.360359	0.180391	0.0792529	51.9322	-0.0820821	0.293449	0.942355	47.2972	-0.78897	0.406997	0.836085	50.051
P01737	0.999946	1.00773	1.01928	0.986047	0.862057	0.711319	0.474298	0.316068	0.299258	0.147397	0.999946	1.03574	0.932317	0.932156	0.952295	0.761068	0.63499	0.467204	0.310014	0.248583	0.999946	1.02613	0.966536	0.938562	0.984157	0.708873	0.499991	0.395397	0.29639	0.136105	0.999946	1.00767	1.17057	1.11081	0.972246	0.812318	0.556246	0.462893	0.472441	0.164602	55.7904	-0.0735361	0.172791	0.991515	58.3202	-0.0561661	0.16614	0.988457	56.6
P01848	0.999946	1.01206	0.931833	0.953142	0.877943	0.690627	0.562436	0.360655	0.36955	0.195502	0.999946	1.15826	0.949414	0.943487	0.803267	0.705808	0.603531	0.395542	0.342329	0.226331	0.999946	0.922533	0.904158	0.821079	0.815372	0.716222	0.460263	0.397319	0.366996	0.205611	0.999946	0.934901	0.898589	0.731594	0.877147	0.635575	0.466753	0.347872	0.330593	0.224304	56.9158	-0.0554	0.177127	0.983414	57.3763	-0.0497617	0.154136	0.961295	56.9789
P01850	0.999946	1.09508	1.03425	1.04079	0.837395	0.657329	0.403441	0.324127	0.312562	0.131233	0.999946	1.01099	1.04656	1.006	0.85579	0.638649	0.392774	0.350217	0.321515	0.193708	0.999946	0.976979	0.88748	0.948891	0.831294	0.618002	0.42668	0.286346	0.325401	0.150908	0.999946	0.961726	0.985197	0.991923	0.823264	0.619374	0.434889	0.309005	0.268626	0.181683	54.9203	-0.0827695	0.205295	0.973432	54.6639	-0.0874586	0.256277	0.987476	54.9157
P01889	0.999946	1.12775	0.976402	0.876002	0.932226	0.766631	0.510122	0.39377	0.455868	0.430722																					0.999946	1.19289	1.05916	0.878011	1.09838	0.804364	0.629785	0.578568	0.60687	0.391112	56.4551	-0.0911019	0.417759	0.948309
P02100											0.999946	3.15791	3.21732		1.38294																0.999946	1.58601	0.746937	1.54148	0.430976	0.42037		0.50166								0.818046	1.5	-0.406851
P02452											0.999946	0.650322	1.20958	1.20515	0.859739	0.537482																														-0.576268	0.537482	0.470925
P02533																					0.999946	9.76824	2.4508	3.32014	2.52007	4.97885	3.58873			0.783399
P02538											0.999946	1.68297	1.49707	1.62379	2.29036	1.07076	0.186822	0.57667	0.543597	2.00473																										0.449777	1.2752	0.0161675
P02549											0.999946	1.20805	1.20913	1.36439	1.13219	0.825551	0.782954	0.656	0.50745	0.411594	0.999946	1.10871	1.03678	1.01393	0.994263	0.850382	0.690948	0.589769	0.453124	0.309093															62.4275	-0.0580627	0.413111	0.725979	60.6335
P02686											0.999946		1.08704																		0.999946	1.05064	1.19193	1.21142	0.879048	0.78725	0.654397	0.381243	0.504151	0.380665
P02765	0.999946	1.21917	0.653258	1.02456	0.873142	0.551201	0.808749	0.44567	0.845845	0.851039											0.999946		2.33747	1.25789	2.50509	1.39833				2.1646	0.999946	1.25285	1.25237	1.39581	0.843871	0.934266	0.80779	0.767802	0.796931	1.19768		-0.0300576	0.709736	0.315269
P02768	0.999946	0.437638	0.422978	0.425744	0.355073	0.340549	0.292695	0.230347	1.05905	0.178076	0.999946	1.29157	2.89134	1.14637	1.29694	1.25738	3.16153	1.14054	1.3565	1.34229	0.999946	0.915125	1.06959	0.966173	0.931511	1.15175	1.05514	1.03725	1.1414	3.42803	0.999946	0.42697	0.369185	0.229577	0.283111	0.235105	0.282279	0.214828	0.275499	0.219287	40.4028	-0.35696	0.413055	0.367592		0.763269	1.5	0.0405297
P02786	0.999946	0.961472	0.976615	0.975318	0.976481	0.848529	0.818817	0.70586	0.594462	0.199277	0.999946	1.01159	1.00202	1.01428	1.011	0.924806	0.867849	0.763247	0.648018	0.255706	0.999946	0.979324	1.02932	1.01573	1.0446	0.956334	0.872157	0.747192	0.668346	0.234534	0.999946	1.00857	0.977395	0.972453	0.977688	0.886746	0.847638	0.713363	0.617095	0.207719	62.7357	-0.0548097	0	0.948869	63.8731	-0.0635752	0	0.967164	63.8318
P02787											0.999946	0.901595	1.04396	1.07589	0.889794	0.936029	1.01243	0.793033	0.974386	0.641112																											0	0.519707
P02788	0.999946	0.928915	1.00109	0.950918	0.978069	0.845103	0.821563	0.846634	0.724634	0.481438	0.999946	0.997195	1.00359	0.966547	0.969796	1.00423	0.899229	0.776027	0.889484	0.686117	0.999946	0.972357	1.0017	1.02204	1.06545	0.92265	0.969389	0.852601	0.781819	0.573277	0.999946	1.03565	0.95802	0.957485	1.01792	0.83687	0.840092	0.766321	0.79349	0.495992		-0.031778	0	0.901171			0	0.795774
P02792																															0.999946	0.73025	0.617402	0.948453	0.699757	0.679733		0.672832
P02794											0.999946	0.832694	0.942107	1.00163	0.729183	0.688626	0.563375	0.491909	0.639781	0.395757	0.999946	1.00265	0.852703	0.947814	0.941987	0.674528	0.637089	0.547803	0.59878	0.450514	0.999946	1.29226	1.16392	1.08402	0.891379	1.04403	0.944906	0.478713	0.649535	0.175037					63.0152	-0.0422661	0.476476	0.829749
P03886	0.999946	0.555662	1.28748	0.847662	0.681626	0.77047	0.329286																																		54.6034	-0.0694682	0	0.407256
P03928											0.999946	1.11955	1.17135	0.982729	0.891517	1.0208	0.709918	0.600896	0.484661	0.126279											0.999946	0.583281	0.964313	1.04135	0.885835	0.815439	0.494372	0.386827	0.33465	0.146194					60.9831	-0.0633961	0	0.90978
P03971																															0.999946	0.850997
P04003	0.999946	0.863856	1.1909	0.962108	0.969713	0.630899	0.887519	0.62967	0.499197	0.528366	0.999946	1.55269	0.944459	1.1421	1.30662	1.16326	0.938862	0.791454	0.969049	0.458633	0.999946	0.851483	0.536218	1.31229	0.986504	0.900667	0.647072	0.37687	0.375367	0.63562	0.999946	1.03388	0.70365	0.760012	0.894293	0.706029	0.258333	0.305053	0.756941	0.427232		-0.0342281	0.453883	0.72803	66.7901	-0.193329	0	0.366563	58.0087
P04004
P04040	0.999946	0.921486	0.962865	0.925435	0.872011	0.826976	0.677649	0.591602	0.622664	0.270432	0.999946	0.982149	1.01232	1.01021	1.02519	0.910699	0.838104	0.750354	0.877455	0.385901	0.999946	0.957103	0.989187	0.978051	0.972661	0.82051	0.740012	0.659391	0.757842	0.292402	0.999946	0.953089	0.957207	0.873172	0.811074	0.767684	0.661818	0.552106	0.58482	0.246625	62.5008	-0.0334624	0	0.923074	66.8472	-0.0456101	0	0.79934	64.562
P04049
P04053																					0.999946	0.809367	0.666223	0.230557																									44.8408
P04066	0.999946	0.930522	0.931739	0.87875	0.599609	0.900557	0.562028	0.263546	0.352311	0.133494	0.999946	1.18824	1.20631	0.929485	0.795878	0.439147	0.473897	0.397841	0.39389	0.093903	0.999946	1.0439	1.00603	0.994831	0.752788	0.617913	0.586758	0.313581	0.456742	0.210518	0.999946	1.07449	1.09535	0.983859	0.923819	0.600595	0.43624	0.355984	0.309212	0.180182	56.724	-0.0444426	0	0.864591	53.5082	-0.0838395	0.288159	0.882047	56.1044
P04075	0.999946	0.944457	0.97495	0.991121	0.956819	0.880135	0.931369	0.733809	0.42103	0.0198747	0.999946	1.01641	1.0254	1.06987	1.07195	1.04183	1.01214	0.858927	0.476793	0.0229049	0.999946	0.990785	1.00234	1.01606	1.06182	0.995797	0.957273	0.786588	0.497826	0.0280864	0.999946	1.04163	0.989067	1.00056	1.02624	0.925019	0.941876	0.768293	0.479671	0.0208849	61.575	-0.104515	0	0.968882	62.6287	-0.150933	0	0.981039	62.3872
P04080	0.999946	0.896694	0.924859	0.890004	0.840726	0.598388	0.296996	0.170673	0.186345	0.147253	0.999946	0.891116	0.904842	0.960274	0.88755	0.638449	0.291278	0.222985	0.257722	0.205452	0.999946	0.88094	0.900794	0.883855	0.934776	0.569062	0.300724	0.167392	0.236788	0.158307	0.999946	1.0145	1.14788	1.03944	0.959426	0.666438	0.367301	0.208601	0.242447	0.167155	53.6933	-0.0957946	0.132852	0.978957	53.9004	-0.12839	0.214319	0.975314	53.6129
P04083	0.999946	0.953523	0.946845	0.828863	0.260533	0.135051	0.0550961	0.0300445	0.0381398	0.0155327	0.999946	1.0036	0.984985	0.864961	0.270753	0.128824	0.0542166	0.0170003	0.0312784	0.0109387	0.999946	1.01243	1.01364	0.875408	0.271123	0.130083	0.0492605	0.0181255	0.0349076	0.0138446	0.999946	1.10127	1.07722	0.891721	0.28639	0.153477	0.0739954	0.0369111	0.0348	0.0184721	48.7486	-0.196874	0.0433458	0.994955	48.903	-0.217577	0.0393543	0.996965	48.9356
P04179	0.999946	1.0302	1.0067	0.996628	0.910604	0.850495	0.783961	0.730288	0.868264	0.634968	0.999946	1.00284	0.967593	1.01353	0.904875	0.878049	0.853528	0.784953	1.03368	0.799639	0.999946	1.06978	1.01346	0.979114	1.00626	0.945896	0.882539	0.809695	1.04449	0.743487	0.999946	1.08426	0.99997	1.02067	1.02816	0.9305	0.932494	0.810236	0.933856	0.713217		-0.0265899	0.732167	0.819798
P04181	0.999946	0.989284	0.993997	1.05447	0.894262	0.620973	0.264907	0.0747184	0.0988565	0.0516045	0.999946	1.04792	1.00356	0.958883	0.913147	0.774765	0.248894	0.19887	0.139172	0.030419	0.999946	1.15943	1.24727	0.96783	1.13301	0.865208	0.137524	0.064274	0.0749964		0.999946	1.01344	1.21787	1.21398	1.17786	0.754827	0.32447	0.18692	0.114088		53.8487	-0.140841	0.0591641	0.995801	54.4809	-0.172964	0.103566	0.986986	54.2891
P04183	0.999946	1.03555	1.1437	1.25996	1.05379	0.485763	0.413126	0.236864	0.0589579	0.0268839	0.999946	0.977994	0.948348	0.817883	0.820882	0.702635	0.556523	0.299915	0.220143	0.182963	0.999946	0.88973	0.937317	0.988411	0.908917	0.70331	0.537353	0.458772	0.259009	0.0933801	0.999946	1.21669	1.09004	1.24217	0.932362	0.642434	0.409913	0.364824	0.349577	0.226223	54.3278	-0.118691	0.0773672	0.918625	56.2323	-0.0505465	0.0102031	0.980763	57.3197
P04216	0.999946	0.970083	0.972017	1.04024	1.06776	0.900295	0.765662	0.643605	0.617307	0.366711	0.999946	1.21134	1.01095	1.18944	1.06902	1.06792	0.962245	0.80716	0.874223	0.504351	0.999946	1.09784	1.25421	0.979504	1.17682	1.03025	0.85173	0.767197	0.820372	0.442444	0.999946	0.925242	1.01651	1.16103	1.04906	0.733886	0.747481	0.701207	0.669002	0.520286	63.6706	-0.044175	0.285505	0.935854		-0.0686815	0	0.695631	66.7854
P04234	0.999946	0.934906	0.949918	0.895275	0.800475	0.614832	0.335794	0.246101	0.228621	0.102311	0.999946	0.979882	1.0068	0.950096	0.85652	0.581564	0.339309	0.243217	0.247544	0.145057	0.999946	1.00314	1.04139	1.03023	1.00836	0.700225	0.397423	0.240783	0.220395	0.141603	0.999946	0.981735	0.977351	0.937722	0.885114	0.503475	0.314815	0.23567	0.257591	0.118388	54.1453	-0.07144	0.105572	0.987908	53.8972	-0.0971535	0.184319	0.995527	54.867
P04264	0.999946	0.317415	0.0923692	0.205887	0.0913138	0.141127	0.229451	0.205672	0.0575862	0.0516839	0.999946	4.01248	0.993273	1.19139	4.62795	3.03438	0.491899	0.950062	1.4346	2.69091	0.999946	3.47035	2.58938	3.27844	1.59012	1.65688	2.5215	1.17803	0.752908	0.975323	0.999946	1.18057	1.15183	2.61871	0.837128	0.872216	1.28462	0.542762	1.17578	1.24669	40.8353	-1.3266	0.134386	0.949694		0.818547	1.5	-0.142981
P04350	0.999946	1.41834	1.25226	1.20065	1.04509	0.934218	0.696016	0.367737	0.14614	0.0404746	0.999946	1.15277	1.17862	1.05164	0.949268	0.896938	0.368405	0.241418	0.159617	0.122912	0.999946	1.05628	0.952339	1.02066	0.987372	0.855051	0.54798	0.353099	0.102092		0.999946	1.01432	1.0727	1.0834	0.809345	0.859862	0.548085	0.203147	0.284377	0.0409378	57.8016	-0.120683	0.046849	0.862502	55.3037	-0.194075	0.162628	0.961517	56.8996
P04406	0.999946	0.959721	1.00547	1.0212	1.02979	0.867986	0.906085	0.760993	0.761812	0.00877217	0.999946	0.967672	0.996477	1.03293	1.04721	0.96561	0.921284	0.834406	0.883918	0.0204857	0.999946	0.963345	0.976187	0.978888	1.05528	0.930236	0.868803	0.777949	0.865385	0.0191089	0.999946	1.04534	1.07069	1.06072	1.06344	0.97825	0.92304	0.845446	0.84596	0.0184831	63.8973	-0.314224	0	0.898118	64.3367	-0.370866	0	0.953167	64.2597
P04424																					0.999946	0.895958	0.723413	0.867866	1.00934	0.924927	0.538994	0.244865																					56.2462
P04439	0.999946	0.972074	1.00955	0.984969	0.948229	0.865216	0.597901	0.511285	0.467676	0.273468	0.999946	0.99417	1.03732	1.01158	0.976159	0.794763	0.651928	0.492879	0.477647	0.265258	0.999946	0.968166	0.954089	0.942595	0.922945	0.819624	0.720794	0.554997	0.545579	0.268967	0.999946	1.04853	1.01556	0.978502	0.92653	0.805235	0.673836	0.582693	0.534655	0.25871	59.1302	-0.0580458	0.300515	0.974272	59.2849	-0.0558308	0.285258	0.97317	61.705
P04632	0.999946	1.00344	1.05391	0.979643	1.04108	0.908291	0.757965	0.675532	0.556342	0.122032	0.999946	0.975209	1.00558	0.915811	1.00092	0.864574	0.748954	0.664377	0.657157	0.123606	0.999946	0.998649	1.02986	0.994251	1.02081	0.908627	0.780765	0.644359	0.681358	0.141661	0.999946	1.044	1.00923	0.974357	1.03739	0.889919	0.756185	0.653157	0.60126	0.120733	61.8517	-0.0635174	0	0.94594	62.2967	-0.0535241	0	0.885104	62.6488
P04818	0.999946	0.927246	0.941212	0.627674	0.174584	0.130792	0.0451176	0.0151229	0.0401377	0.00803365	0.999946	0.92277	0.916718	0.667382	0.180583	0.12196	0.059301	0.0461843	0.0410967	0.0206313	0.999946	0.994504	0.94201	0.656045	0.220282	0.118226	0.0485654	0.020165	0.0262297	0.00560825	0.999946	1.0072	0.922823	0.680937	0.199015	0.103783	0.0407551	0.00930411	0.023694	0.00717159	47.7223	-0.163601	0.033896	0.993654	47.8631	-0.166713	0.0442874	0.993337	47.9916
P04843	0.999946	0.968058	0.980192	1.01459	0.946218	0.579449	0.114198	0.0323288	0.0555793	0.0235174	0.999946	1.00323	1.02459	1.03766	0.979011	0.596768	0.141569	0.0399452	0.0609609	0.0211336	0.999946	1.00814	0.993654	1.02692	0.999879	0.610865	0.117556	0.0338293	0.0502046	0.0175929	0.999946	0.982968	0.986914	1.00788	0.931128	0.57593	0.126381	0.0353092	0.0454997	0.0153218	53.3487	-0.217022	0.0327882	0.998661	53.4749	-0.216677	0.0397008	0.99831	53.477
P04844	0.999946	0.996888	1.01706	1.04668	0.965632	0.687964	0.22809	0.097007	0.0881526	0.0359725	0.999946	1.03872	1.08713	1.09359	1.03431	0.714774	0.239824	0.112866	0.0948034	0.0457081	0.999946	1.02999	1.02514	1.03729	1.07773	0.71343	0.259393	0.10132	0.0925201	0.0459242	0.999946	0.967481	0.968751	0.984878	0.936654	0.631194	0.225877	0.113599	0.10232	0.046515	54.0819	-0.178903	0.0636439	0.997766	54.2196	-0.195221	0.0790288	0.988092	54.303
P04899	0.999946	0.967728	0.992495	0.996476	0.883683	0.696226	0.339632	0.0860104	0.0793091	0.0419033	0.999946	1.0359	1.02975	1.06862	0.904773	0.751309	0.341433	0.096641	0.0731067	0.0459727	0.999946	1.01299	1.00826	1.0051	0.911546	0.727193	0.31932	0.106872	0.0639929	0.0256701	0.999946	1.00831	1.00026	1.00952	0.828965	0.710947	0.282251	0.0959813	0.0960209	0.027298	54.4747	-0.125186	0.0339127	0.996582	54.7486	-0.143587	0.0437075	0.993691	54.5966
P04921	0.999946	0.846739	0.808922	0.901902	1.04376	0.95265	0.795711	0.631395	0.729115	0.46871	0.999946	1.13363	1.13426	1.44023	0.987767	0.999327	1.08722	0.688988	0.889736	0.860348	0.999946	1.27343	1.2413	1.41649	0.805517	1.13382	1.15402	0.86132	0.843528	0.730717	0.999946	0.950939	0.857825	0.93643	0.996273	0.819184	0.697028	0.56675	0.644092	0.572583		-0.0272685	0	0.648641		-0.0550331	0.817709	0.242794
P05023	0.999946	0.981381	1.02495	0.973105	0.928052	0.813014	0.697104	0.448577	0.0797318	0.036546	0.999946	1.00237	0.996761	1.02604	0.985769	0.89238	0.776727	0.511755	0.0860885	0.0400006	0.999946	1.0254	1.00557	0.986098	0.982768	0.854249	0.717527	0.461198	0.0827787	0.0357519	0.999946	1.06317	1.06334	1.02033	1.00772	0.895114	0.76951	0.474214	0.10016	0.0414092	57.8609	-0.0922209	0	0.988364	58.7252	-0.114492	0	0.993528	58.1611
P05026
P05106	0.999946		1.94325			1.17218															0.999946		2.38143	1.29293			1.44104															0.669861	1.5	0.397764
P05107	0.999946	0.945464	0.984302	0.927448	0.800733	0.604424	0.402673	0.320977	0.348352	0.203567	0.999946	1.07973	1.05893	0.968373	0.851389	0.666538	0.450522	0.392833	0.395209	0.267295	0.999946	0.968173	0.976385	0.883201	0.851953	0.611212	0.446297	0.328706	0.379786	0.215348	0.999946	0.894091	0.960515	0.809034	0.717914	0.596435	0.407714	0.283173	0.357309	0.206887	54.5252	-0.0691589	0.243619	0.987047	55.406	-0.0748656	0.320343	0.979485	55.1347
P05114	0.999946	0.606235	0.643933	0.664034	0.516053	0.500881	0.389971	0.335848	0.394294	0.274041	0.999946	0.859742	0.854322	0.84043	0.888394	0.774168	0.585969	0.546136	0.6166	0.483605	0.999946	1.149	1.3455	1.01495	0.847288	0.843708	0.641819	0.527669	0.628169	0.516565	0.999946	1.13621	1.03431	0.852198	0.854599	0.754725	0.536784	0.488118	0.557362	0.457939	50.8041	-0.0294462	0.213772	0.860008	66.3141	-0.0192213	0.141489	0.865621
P05120	0.999946	1.00618	1.13655	0.836273	0.945962	0.856389	0.736644	0.426262	0.148494	0.0255306	0.999946	0.992986	0.933808	0.988507	1.02935	0.794125	0.610379	0.460337	0.172945	0.0811241	0.999946	1.05095	1.02689	1.02412	1.05666	0.825179	0.75064	0.561838	0.254108	0.0715527	0.999946	1.06167	1.04979	0.966658	1.00905	0.848492	0.691841	0.450245	0.170804	0.0600294	58.1819	-0.0937636	0	0.963206	57.8526	-0.0771984	0	0.985539	59.368
P05129	0.999946	0.616414	0.830724	0.583194	0.376865																										0.999946	0.853411	0.738539	0.726458	0.317654						48.2825	-0.0446392	0	0.708713
P05141	0.999946	1.24304	1.24119	1.18734	0.999514	0.818391	0.530969	0.376021	0.323283	0.132814	0.999946	1.08935	1.10225	1.06269	0.92712	0.688378	0.498669	0.350994	0.32646	0.159234	0.999946	1.01696	1.05672	1.05535	0.989159	0.745982	0.523545	0.337099	0.305574	0.135752	0.999946	0.810361	0.984776	0.960074	0.865742	0.665544	0.491836	0.318998	0.293756	0.142473	56.6942	-0.0964279	0.211928	0.888365	55.9085	-0.0817707	0.221915	0.967099	56.3186
P05161	0.999946	0.973472	0.917199	0.697452	0.367697	0.280572	0.183138	0.0988406	0.0960146	0.049745	0.999946	1.00225	1.03135	0.83999	0.504789	0.377921	0.27142	0.16567	0.111484	0.102256	0.999946	0.973488	0.953161	0.764464	0.472812	0.405604	0.236128	0.111286	0.0965654	0.0648683	0.999946	1.04581	0.989566	0.686335	0.424397	0.317269	0.208112	0.0736228	0.0783944	0.0434732	49.0881	-0.0910376	0.078376	0.994036	50.8998	-0.0887159	0.120306	0.987427	50.6438
P05165	0.999946	0.787175	1.18256	0.889019	0.795451	0.652212	0.280711	0.189364			0.999946	1.24153	1.20639	1.22522	1.476	1.07629	0.506975				0.999946	1.15137	1.36341	1.12889	0.794519	1.04826	0.426595				0.999946	0.902601	0.718978	0.866591	0.811471	0.567138	0.37717	0.132633	0.136267	0.0272191	53.995	-0.091706	0.0227456	0.884228	56.0063	-1.11602	0	0.302371	55.9337
P05187
P05198	0.999946	0.957893	0.974617	0.95631	0.747396	0.551837	0.253839	0.0283588	0.0303484	0.0164763	0.999946	1.03145	0.984547	0.933477	0.830235	0.613102	0.271896	0.0398208	0.0386568	0.0279444	0.999946	0.987593	0.960938	0.94119	0.780867	0.610481	0.273933	0.050166	0.0360181	0.0214223	0.999946	0.960179	0.943341	0.863554	0.767556	0.547978	0.27564	0.0297021	0.0345139	0.0152301	53.0763	-0.105246	0	0.993197	53.6914	-0.115894	0	0.994983	53.5377
P05204	0.999946	0.597541	0.654476	0.68907	0.471583	0.402067	0.417546	0.344732	0.311463	0.246606	0.999946	0.885818	0.823221	0.850504	0.853519	0.805041	0.622273	0.527427	0.567677	0.444768	0.999946	1.17204	1.30126	1.04243	0.79116	0.773819	0.618248	0.504976	0.528347	0.38109	0.999946	1.29401	1.05878	0.896141	0.890409	0.815759	0.614853	0.511729	0.529511	0.45352	50.003	-0.0310487	0.162567	0.870253	64.2967	-0.0211014	0	0.908077	59.6676
P05386	0.999946	1.36697	1.16623	1.37872	1.21662	0.855889	0.705226	0.582126	1.25129	0.987282	0.999946	1.0492	1.05607	0.999236	0.911751	0.640584	0.563274	0.52965	1.07005	0.947893	0.999946	1.10082	1.01936	1.11743	0.815419	0.767834	0.616718	0.574064	1.39842	1.00049	0.999946	0.881762	1.02416	1.08947	0.881692	0.73388	0.726934	0.486328	1.25387	0.86732		-0.0386693	0.876718	0.0660307		-0.311404	0.750291	0.408763
P05387	0.999946	1.29859	1.05355	1.18101	1.08336	0.770828	0.697553	0.749432	2.19327	2.44372	0.999946	1.03201	1.06325	1.01859	0.889416	0.689568	0.621842	0.691719	2.08747	2.40234	0.999946	0.9891	0.929612	0.972964	0.77557	0.659408	0.644622	0.745142	2.46525	2.61997	0.999946	0.868928	1.08858	1.09609	0.935653	0.787143	0.798724	0.830917	2.50396	2.69892		0.0762061	1.5	0.387614		0.112084	1.5	0.494533
P05388	0.999946	1.37279	1.19566	1.315	1.22897	0.823764	0.600701	0.419626	0.272886	0.0684017	0.999946	0.997514	1.0094	1.04366	0.88114	0.645954	0.500701	0.361251	0.23785	0.0626826	0.999946	0.975888	0.83037	0.945538	0.824273	0.660794	0.527207	0.368559	0.267413	0.0675065	0.999946	0.843926	0.928991	0.956884	0.893897	0.743502	0.605595	0.399251	0.244826	0.0832647	57.6121	-0.0981233	0.126819	0.814716	56.17	-0.0671405	0.0448852	0.983619	56.2819
P05455	0.999946	0.920282	0.84542	0.645142	0.400217	0.261527	0.11934	0.0460616	0.0324966	0.00904565	0.999946	1.01495	0.948672	0.72239	0.41713	0.285049	0.137044	0.0395966	0.0248686	0.0119402	0.999946	1.05464	0.993028	0.740697	0.439362	0.284958	0.134949	0.0396187	0.0390562	0.0113525	0.999946	1.03362	0.907655	0.693027	0.39934	0.266347	0.123365	0.0330676	0.0381784	0.0104884	48.8201	-0.0782977	0	0.998301	49.5833	-0.0927316	0.0106307	0.995071	49.7833
P05496	0.999946	0.883566	0.891961	0.915507	0.90682	0.785409	0.765678	0.687908	0.657901	0.416763	0.999946	0.936406	0.980196	0.943047	0.854881	0.841791	0.885179	0.731261	0.731086	0.471592	0.999946	0.966094	0.958583	0.973436	0.948644	0.820621	0.9589	0.767373	0.752904	0.419282	0.999946	1.07693	0.945972	0.926968	0.986693	0.944381	0.989429	0.865071	0.943312	0.538869	66.874	-0.0233006	0	0.902492		-0.0253383	0	0.886596	66.6887
P05556	0.999946	0.939392	0.972024	0.915323	0.90666	0.803483	0.699041	0.559835	0.626052	0.423426	0.999946	1.08361	1.04209	1.03725	0.989743	0.823143	0.763286	0.640073	0.775129	0.601858	0.999946	1.00747	1.03625	0.992292	1.02064	0.848919	0.752171	0.611856	0.774113	0.473772	0.999946	1.09126	1.06569	1.03399	1.00771	0.886499	0.721287	0.672273	0.792501	0.473972	64.6584	-0.0284176	0.288516	0.94709		-0.0531409	0.676828	0.892539
P05771	0.999946	0.848605	0.653091	0.998193		0.288762					0.999946	0.440706	0.518721	0.786452	0.660874						0.999946	0.969801	2.45836		1.06953	0.468545															50.8915	-0.0656939	0	0.616028		-0.650911	0.601688	0.643032	52.9733
P06126	0.999946	1.16449	1.03882	1.05727	1.01921	0.831783	0.63797	0.539819	0.621869	0.2077	0.999946	0.912737	0.766186	1.12758	0.90374	0.823924	0.777504	0.751793	0.588057	0.24092	0.999946	1.03378	0.946297	0.813269	0.896411	0.700503	0.514894	0.424941	0.444766	0.103584	0.999946	1.10116	1.29118	0.839687	0.546607	0.668239	0.607305	0.419086	0.386982	0.13392	61.1848	-0.0468264	0.127603	0.869895	63.0877	-0.0464804	0	0.793146	57.6404
P06127	0.999946	0.984642	0.946144	0.953744	0.853844	0.805522	0.761581	0.520895	0.517959	0.216304	0.999946	1.04717	1.1085	0.952582	0.954597	0.802256	0.78872	0.541816	0.613792	0.287755	0.999946	1.03987	1.06685	1.0588	0.881958	0.909604	0.706344	0.647244	0.57905	0.252586	0.999946	1.04467	1.01272	0.998888	0.920756	0.877154	0.653957	0.470395	0.557817	0.264044	60.9503	-0.0418383	0	0.958731	62.5486	-0.0410041	0	0.911635	62.4206
P06132	0.999946	1.05518	0.962382	1.00056	0.933549	0.783031	0.718457	0.576381	0.522915	0.134279	0.999946	1.16619	1.11135	1.02911	0.990061	0.869637	0.747101	0.59218	0.660559	0.228016	0.999946	1.07413	1.12715	0.97863	0.933953	0.818089	0.691449	0.548186	0.639744	0.187094	0.999946	0.988921	0.974881	1.11246	0.915091	0.76188	0.7112	0.578629	0.607831	0.189548	60.6736	-0.0495163	0	0.948406	62.658	-0.0475557	0	0.870853	61.6095
P06239	0.999946	1.22908	1.02165	0.573782	0.287099	0.2119	0.1153	0.0421359	0.0414964	0.0120544	0.999946	0.932	0.691774	0.414976	0.25206	0.193618	0.114108	0.0423057	0.0525537	0.020305	0.999946	0.875893	0.560615	0.382323	0.200242	0.146491	0.0695664	0.0283586	0.0179957	0.0133107	0.999946	0.80284	0.704927	0.350874	0.200959	0.17573	0.0885956	0.0388366	0.0380099	0.025326	48.025	-0.141279	0.0686129	0.957117	46.3599	-0.0866157	0.0414569	0.99402	45.3358
P06280	0.999946	1.20092	1.09343	1.08096	0.914029	0.74273	0.881255	0.443463	0.168619	0.101668	0.999946	0.964599	0.960445	0.948643	0.872222	0.796621	0.694063	0.461663	0.403225	0.170043	0.999946	1.38975	0.956081	1.14549	1.03189	0.894156	0.702204	0.424631	0.30656	0.0289403	0.999946	1.07068	0.995836	0.97622	0.885637	0.781682	0.652961	0.447101	0.306176	0.0656022	58.795	-0.0874358	0	0.920049	59.2847	-0.0488727	0	0.984622	58.6716
P06331	0.999946	0.97808	0.916618	0.860031	0.697515	0.441737	0.0973112	0.0866834	0.0866133	0.0303322	0.999946	0.930809	0.942652	0.839549	0.665448	0.358752	0.0797847	0.0907181	0.0696199	0.053565	0.999946	0.99123	0.960448	0.730162	0.611154	0.353563	0.0957063	0.0623074	0.0860935	0.0536367	0.999946	1.03121	1.08925	1.06798	0.938507	0.509625	0.101945	0.0927599	0.0577505	0.0301512	51.8265	-0.100684	0.0222831	0.988588	51.2646	-0.105868	0.034714	0.990268	50.6891
P06396	0.999946	1.18975	1.61874	0.625349	1.40747	0.356363		0.47289													0.999946	1.00602	0.575981	0.779587	1.13945	0.271522															52.5517	-0.33746	0.396467	0.468502					52.7908
P06400	0.999946	1.01552	1.0253	0.97941	0.866882	0.606753	0.275623	0.0543366	0.0478998	0.0256568	0.999946	1.00752	1.02943	0.989981	0.868446	0.615031	0.29749	0.0498064	0.0601718	0.0334292	0.999946	1.00982	0.997296	0.974658	0.895411	0.623105	0.285309	0.0413734	0.0470522	0.0241824	0.999946	0.935785	0.948733	0.929706	0.817719	0.565205	0.268224	0.0506479	0.0481104	0.024803	53.7977	-0.125122	0.0129314	0.997989	53.9018	-0.124024	0.0193728	0.996779	53.9458
P06454	0.999946	0.928034	0.803128	0.875062	0.853991	0.889897	0.859787	0.732335	1.01901	0.795849	0.999946	0.954538	0.953135	0.951879	0.951204	0.916821	0.887757	0.88004	1.10019	0.971412	0.999946	1.11032	1.22101	1.16656	1.02258	0.953451	1.04667	0.905388	1.16516	1.02096	0.999946	1.10442	1.02495	1.12018	1.03984	0.974083	0.995059	0.881741	1.20374	0.919421		-0.223106	0.853632	0.307246		-0.0247972	0.951551	0.0596776
P06493	0.999946	1.33946	1.1186	0.693986	0.321995	0.245616	0.151957	0.0553691	0.0388636	0.0111082	0.999946	0.962232	0.808892	0.498118	0.26067	0.191439	0.125354	0.0583994	0.0450698	0.0068925	0.999946	0.941304	0.721678	0.476796	0.224275	0.207673	0.127322	0.0404477	0.0342091	0.0103327	0.999946	0.784478	0.790427	0.497859	0.218772	0.176149	0.119011	0.0291455	0.0395608	0.00760226	48.7863	-0.145259	0.0772658	0.925697	47.2501	-0.0949451	0.0417508	0.995171	46.7584
P06576	0.999946	0.966602	1.02687	1.05363	1.03831	0.876148	0.928442	0.777263	0.549643	0.0102983	0.999946	0.948623	0.932798	1.00382	0.999582	0.963828	0.918601	0.790317	0.581387	0.0153582	0.999946	0.94257	0.976804	0.948369	1.03861	0.927056	0.895325	0.735962	0.605661	0.0160243	0.999946	1.02811	1.03313	1.02482	1.06532	0.993732	0.948674	0.80997	0.604445	0.0172771	62.5316	-0.111994	0	0.945932	62.8535	-0.120225	0	0.950245	62.5874
P06729	0.999946	1.21936	1.27077	1.22521	1.20715	0.968766	0.912927	0.803543	0.818004	0.539058	0.999946	0.953448	0.946371	0.94408	0.916592	0.83304	0.704218	0.632366	0.708144	0.440864	0.999946	0.920307	0.900303	0.966289	0.997994	0.906316	0.79469	0.671429	0.766343	0.462973	0.999946	0.837746	1.05849	1.03194	1.02985	0.914161	0.858269	0.678499	0.743828	0.473755		-0.0516785	0	0.540315	66.7138	-0.0248444	0	0.912774
P06730	0.999946	0.951168	0.994027	0.945669	0.826054	0.672202	0.407747	0.184084	0.173793	0.104073	0.999946	0.957124	0.969014	0.947547	0.851453	0.712043	0.476016	0.304702	0.261469	0.210583	0.999946	0.972799	0.979922	0.849431	0.811323	0.633246	0.289694	0.0386619	0.0733504	0.0509255	0.999946	1.02641	0.985412	0.912157	0.848345	0.649366	0.400366	0.169293	0.149526	0.0976344	54.6753	-0.0850673	0.0876276	0.993521	55.6506	-0.0718749	0.188799	0.995293	53.6779
P06733	0.999946	0.901196	0.962016	0.995692	0.960368	0.779596	0.689221	0.392986	0.023582	0.00373912	0.999946	0.973754	0.988965	1.02694	1.01077	0.882443	0.72607	0.451723	0.0205842	0.00407647	0.999946	0.920485	0.989878	0.94266	1.03125	0.842085	0.678035	0.417963	0.0362281	0.00362036	0.999946	1.03909	1.07439	1.05151	1.02448	0.895656	0.766805	0.440779	0.0266265	0.00476973	57.4178	-0.102372	0	0.976118	58.1028	-0.122523	0	0.989672	57.6882
P06737											0.999946	1.23447	1.34243	1.25747	0.945901	0.555749	0.557544	0.21833	0.397665	0.435462											0.999946		1.24033												53.8201	-0.145812	0.391723	0.804114
P06744	0.999946	0.914874	0.95609	0.958328	0.835782	0.601494	0.167536	0.00614014	0.00906992	0.00480044	0.999946	0.999959	1.02871	1.04253	0.938972	0.645041	0.203246	0.00906549	0.00570479	0.00286105	0.999946	0.99812	1.02899	0.997745	0.91131	0.645957	0.203524	0.00712263	0.00446096	0.00252777	0.999946	1.02733	0.987927	0.979118	0.884302	0.634257	0.190262	0.00734348	0.00716116	0.0044667	53.3835	-0.146188	0	0.990302	53.8577	-0.175042	0	0.998039	53.8271
P06748	0.999946	1.4228	1.22902	1.34897	1.21071	0.780428	0.588185	0.46913	0.470273	0.292944	0.999946	0.954603	0.950459	0.996811	0.850307	0.561533	0.404886	0.353686	0.332215	0.306196	0.999946	0.954138	0.82179	0.993946	0.827448	0.652519	0.461806	0.395694	0.415549	0.29754	0.999946	0.778052	0.954071	1.01557	0.886188	0.672896	0.515034	0.413175	0.433461	0.293201	56.9848	-0.10559	0.39955	0.720534	53.8869	-0.0992817	0.324676	0.993513	55.82
P06753	0.999946	0.91949	0.893942	0.916325	0.867753	0.712185	0.742683	0.672395	0.838631	0.710174	0.999946	0.925103	0.902044	0.922051	0.863869	0.808254	0.725833	0.663128	0.882061	0.758286	0.999946	1.03442	1.07292	1.02809	1.003	0.866836	0.787934	0.70028	0.97427	0.874442	0.999946	1.1088	1.09357	1.11139	0.972529	0.887242	0.883454	0.766386	0.987325	0.865285		-0.0178411	0.717116	0.736726		-0.015882	0.749201	0.647315
P06756
P06865	0.999946	0.986181	0.966578	0.905621	0.901843	0.771287	0.595166	0.464092	0.192892	0.0742914	0.999946	0.97418	0.988842	0.971014	0.858482	0.75322	0.634065	0.473549	0.195464	0.0985431	0.999946	1.0007	1.02557	0.99264	0.956409	0.838247	0.664045	0.448051	0.19785	0.0877279	0.999946	0.963482	0.934451	0.871054	0.843847	0.729223	0.609221	0.42474	0.176199	0.0688097	57.5445	-0.0645628	0	0.991272	57.7432	-0.062374	0	0.991971	58.1763
P07099	0.999946	1.31697	0.586127	0.771679	0.92642	0.88199	0.378952				0.999946	0.794002	0.728362	1.07943	1.56322	0.801243	0.468396	0.440093	0.325637		0.999946	0.790746	1.46503	0.720579	1.114	0.684178	0.393741	0.223042		0.274924	0.999946	1.37802	1.11602	0.983302	1.05875	0.882733	0.810728	0.475768	0.42639	0.350298					53.7876	-0.45228	0.4113	0.614462	54.3652
P07108	0.999946	0.699299	0.673708	0.674951	0.681938	1.31435	0.49102	0.467509	0.563087	0.426676	0.999946	0.968046	1.10436	0.99506	1.02028	0.972205	0.818839	0.717885	0.834185	0.8013	0.999946	1.17521	1.30202	1.25075	1.06631	1.04809	0.961114	0.813579	0.913144	0.708063	0.999946	0.844133	0.841967	0.865449	0.85686	0.776648	0.594886	0.543676	0.777641	0.462524		-0.0147337	0	0.226696		-0.0703496	0.785633	0.852348
P07195	0.999946	0.889986	0.918459	0.932587	0.940392	0.991363	0.923373	0.80662	0.727761	0.214499	0.999946	1.02568	1.09792	1.11752	1.13364	1.10253	1.11863	1.05428	0.954729	0.296255	0.999946	1.01117	1.0659	1.10523	1.12244	1.08306	1.07068	0.968426	0.880712	0.247923	0.999946	0.985675	0.961386	0.973555	1.01818	0.950769	0.978109	0.857229	0.820452	0.228249	64.3849	-0.0960291	0	0.893214	63.9604	-0.650098	0.296248	0.877252	65.5095
P07203	0.999946	1.01388	1.06538	1.01551	0.949213	0.650091	0.654087	0.500654	0.720072	0.189571	0.999946	0.872997	0.937896	0.909549	0.914328	0.639526	0.555438	0.687222	0.487232	0.213799	0.999946	1.15141	0.921923	1.13639	1.19362	0.632642	0.476372	0.462881	0.643535	0.202421	0.999946	0.931546	1.0634	1.13937	1.0053	0.943454	0.884351	0.757125	0.869298	0.322989	61.4006	-0.0370046	0	0.798633	60.3644	-0.0332649	0	0.872895	53.3321
P07205	0.999946	0.963768	0.969551	1.04535	0.967976	0.77702	0.180746	0.0354832	0.0286691	0.0103571	0.999946	0.925088	0.961082	1.07372	1.04882	0.789878	0.187696	0.0365467	0.0743975		0.999946	0.972942	1.00727	1.006	1.12441	0.807297	0.213294	0.014217	0.0417685	0.0120462	0.999946	1.0321	0.982616	1.02765	1.03104	0.822651	0.237024	0.0442754	0.00997312	0.0207849	54.2878	-0.232437	0.0189655	0.997512	54.2924	-0.253099	0.0542644	0.98921	54.519
P07225	0.999946	0.591273	1.03398	0.73615	1.16605	0.428161																									0.999946	0.799128	0.817673	0.800342	0.734507	0.379693					52.9387	-1.18069	0	0.353612
P07237	0.999946	0.891087	0.934072	0.948515	0.963028	0.809472	0.505703	0.288824	0.277833	0.195432	0.999946	0.983481	0.988929	1.03239	1.05804	0.917643	0.574403	0.349619	0.316622	0.262589	0.999946	0.977563	1.02611	0.994541	1.05643	0.902187	0.552335	0.335594	0.330565	0.218027	0.999946	1.02042	0.999865	0.999564	1.02821	0.876096	0.55146	0.318944	0.30798	0.219201	56.0293	-0.106979	0.219131	0.977914	56.6336	-0.140524	0.290901	0.993025	56.4743
P07311	0.999946	0.904508	0.868681	0.868926	0.772478	0.567833	0.258833	0.134604	0.130016	0.0795982	0.999946	0.947553	0.946957	0.963548	0.842356	0.586142	0.325383	0.163796	0.155387	0.110032	0.999946	0.985658	1.00706	0.976073	0.933941	0.648327	0.309863	0.163603	0.174122	0.117269	0.999946	0.95039	0.929402	0.952616	0.822586	0.586054	0.315982	0.115262	0.14479	0.0871061	53.1691	-0.0777795	0.036354	0.976466	53.8182	-0.0999993	0.108841	0.995198	54.1358
P07339	0.999946	0.956217	0.986662	0.983551	0.980705	0.819968	0.735309	0.566327	0.2849	0.11732	0.999946	1.00046	1.04428	1.05844	1.02491	0.971056	0.812543	0.642878	0.395783	0.20367	0.999946	1.00697	1.02399	0.987568	1.01653	0.907498	0.776596	0.595922	0.301297	0.107276	0.999946	1.02296	1.0629	1.02209	1.02679	0.882064	0.766739	0.607084	0.290956	0.0892436	59.4863	-0.0681683	0	0.991724	61.048	-0.0740141	0.105012	0.988599	60.0405
P07355	0.999946	0.985302	0.947525	0.923465	0.867923	0.686751	0.218314	0.0990882	0.08806	0.0360739	0.999946	1.05649	1.04855	1.07713	1.03612	0.721691	0.1593	0.0797345	0.0978078	0.0498838	0.999946	1.03362	1.04814	1.02757	0.997453	0.762365	0.217207	0.105152	0.136829	0.0755892	0.999946	1.06836	0.985562	0.982714	0.965666	0.729741	0.226426	0.107429	0.137839	0.0621097	53.975	-0.14264	0.0471426	0.990065	53.9076	-0.260038	0.0762987	0.992614	54.2294
P07384	0.999946	1.05167	1.05778	1.02778	0.979065	0.896152	0.759903	0.624847	0.490042	0.0806537	0.999946	1.05869	1.0193	1.03029	0.97775	0.928004	0.78887	0.676773	0.579301	0.0856157	0.999946	0.9702	0.975741	0.981846	0.966661	0.865931	0.756303	0.631913	0.569002	0.0877944	0.999946	0.941751	0.982256	0.981559	0.989496	0.862568	0.741254	0.648451	0.561423	0.07677	60.9855	-0.0663379	0	0.960377	61.9443	-0.0681957	0	0.938909	61.4047
P07437	0.999946	1.51745	1.31258	1.28156	1.05424	0.853806	0.735175	0.395952	0.111876	0.0365102	0.999946	1.04292	0.919423	0.888761	0.741436	0.646146	0.502796	0.316403	0.103007	0.0578938	0.999946	0.975006	0.792013	0.867678	0.685723	0.66871	0.496852	0.290415	0.0481182	0.0191474	0.999946	0.809816	0.938365	0.918399	0.783813	0.676772	0.498527	0.273067	0.0958374	0.0242974	58.0234	-0.112918	0.00590065	0.804497	55.1175	-0.0603506	0	0.986527	54.4761
P07602	0.999946	0.947961	0.905396	0.916384	0.908466	0.795099	0.783589	0.657484	0.806335	0.620735	0.999946	1.0266	0.988957	1.06936	1.01118	0.88319	0.838172	0.717774	0.872505	0.768603	0.999946	1.07187	1.15224	1.08423	1.00219	0.900902	0.821979	0.68244	0.964519	0.685291	0.999946	1.07633	1.08045	1.1032	1.01531	0.944012	0.872135	0.752957	0.931785	0.63988		-0.013958	0.519695	0.821117		-0.054248	0.795876	0.842485
P07686	0.999946	0.946282	0.972418	0.983203	0.974089	0.898114	0.763667	0.590199	0.360273	0.142267	0.999946	1.01288	1.04724	1.06518	1.04348	0.950328	0.83616	0.688156	0.420668	0.163495	0.999946	1.04228	1.02414	1.0121	1.05176	0.930181	0.844185	0.719336	0.409207	0.133931	0.999946	1.01763	1.00339	1.03817	0.984612	0.832224	0.759128	0.56317	0.358715	0.135052	60.3225	-0.0671995	0	0.993931	61.5711	-0.0759883	0	0.985897	61.5543
P07737	0.999946	0.869008	0.979043	0.889931	0.764048	0.408984	0.132344	0.0731808	0.087447	0.046249	0.999946	0.942841	0.971153	0.937629	0.815959	0.467405	0.146104	0.0647873	0.110227	0.064	0.999946	0.899289	0.964122	0.89036	0.839665	0.456791	0.126656	0.0710582	0.0991018	0.0519449	0.999946	1.00206	1.00979	0.928922	0.819628	0.462987	0.136394	0.0910268	0.110374	0.0555901	52.0894	-0.121979	0.0459907	0.985107	52.5829	-0.138556	0.063967	0.994351	52.5608
P07738											0.999946	0.776499	0.99399	0.688051		0.307976	0.290696
P07741	0.999946	0.930686	0.917296	0.912876	0.804479	0.69588	0.539414	0.326178	0.0784914	0.0155306	0.999946	1.0065	0.976767	0.986226	0.908646	0.788461	0.615364	0.415159	0.109344	0.0185093	0.999946	1.01549	1.00306	0.979476	0.970481	0.82527	0.696643	0.434995	0.113248	0.0142101	0.999946	1.03561	0.985843	0.980066	0.929399	0.778651	0.65849	0.407121	0.128345	0.0176336	55.7383	-0.0694043	0	0.980375	57.2574	-0.0826459	0	0.993306	57.9202
P07766	0.999946	0.937622	0.943232	0.977839	0.727433	0.435274	0.332364	0.232822	0.197471	0.139347	0.999946	1.0159	0.966285	1.00632	0.811985	0.56072	0.352447	0.255438	0.300427	0.133143	0.999946	1.11514	1.10471	1.06765	0.902124	0.618013	0.360476	0.288782	0.273761	0.111336	0.999946	1.05513	0.932219	0.942635	0.831417	0.559783	0.387262	0.262692	0.25895	0.133428	52.6292	-0.0918913	0.172889	0.988733	53.7481	-0.0928152	0.205308	0.986173	54.295
P07814	0.999946	1.067	0.921236	0.582021	0.209073	0.141669	0.0815105	0.0323517	0.050737	0.02798	0.999946	1.00089	0.868541	0.532159	0.189443	0.142495	0.0747026	0.031965	0.0456515	0.0197728	0.999946	0.977455	0.836543	0.529712	0.199343	0.130826	0.0713653	0.0300497	0.0493965	0.023241	0.999946	0.973174	0.887541	0.535455	0.210491	0.143549	0.0778833	0.0393757	0.0525693	0.0193367	47.5944	-0.149713	0.0539058	0.994184	47.2301	-0.133622	0.044902	0.997058	47.1616
P07858	0.999946	0.969485	1.03831	1.06062	1.04232	0.814397	1.07421	0.797921	0.887774	0.555593	0.999946	0.950166	0.9558	0.942505	1.01334	0.846163	0.969142	0.88076	0.910749	0.567738	0.999946	0.917012	0.948069	0.99513	1.0379	0.946573	0.803362	0.833419	0.951885	0.480333	0.999946	1.04532	1.12129	1.07594	1.05592	0.891678	0.924776	0.874279	0.89282	0.471328			0	0.687844			0	0.714683
P07900	0.999946	0.914598	0.951713	0.867023	0.464804	0.163262	0.095998	0.0492039	0.0650631	0.0388468	0.999946	0.947921	0.921301	0.89007	0.473676	0.188866	0.100403	0.0486981	0.0728831	0.0451207	0.999946	0.944967	0.985849	0.871697	0.488172	0.183676	0.0871992	0.0413241	0.0825608	0.0416337	0.999946	1.02726	1.02209	0.901676	0.485501	0.183412	0.0962825	0.0449937	0.0795183	0.0371718	49.7817	-0.14691	0.0515962	0.994583	49.9163	-0.143952	0.0567072	0.994973	49.9473
P07902	0.999946	1.14016	1.08632	0.857258	0.453179	0.314488	0.20263				0.999946	0.870452	0.765942	1.32391	0.670037	0.621258	0.43445	0.378883			0.999946					1.06416					0.999946	0.976058	1.10495	0.741067	0.8661	0.959633	0.537555	0.39691	0.125884	0.10267	49.6881	-0.153651	0.234923	0.964256	50.5246	-0.653714	0.478197	0.686761
P07910	0.999946	0.765679	0.568466	0.407597	0.204837	0.142888	0.0888799	0.0458301	0.0678136	0.0360745	0.999946	0.93605	0.769775	0.522991	0.269636	0.212913	0.121954	0.0780659	0.0876446	0.0691457	0.999946	1.15226	0.990853	0.531718	0.266947	0.216458	0.129203	0.0695065	0.094404	0.0723949	0.999946	1.41536	0.812442	0.5118	0.314023	0.248151	0.159872	0.0998573	0.129093	0.0947331	45.1081	-0.0749946	0.0286322	0.994443	47.1989	-0.0889856	0.0720406	0.99782	47.5145
P07919	0.999946	1.17908	1.03378	1.04031	0.818986	0.564998	0.717405	0.595228	1.055	0.781871	0.999946	1.01577	0.878436	0.923222	0.874278	0.770069	0.630315	0.61232	0.987114	0.796707	0.999946	1.04402	1.00296	0.899572	0.921034	0.750725	0.59524	0.567109	0.920943	0.841893	0.999946	1.04395	1.01962	1.04998	0.818193	0.692885	0.692524	0.531427	0.814318	0.715346		-0.322514	0.7429	0.534873		-0.0255891	0.761568	0.440823
P07951
P07954	0.999946	0.928829	0.977371	0.976524	0.880043	0.646718	0.106584	0.0129195	0.0132073	0.0065918	0.999946	0.998142	0.974378	1.02206	0.92974	0.70097	0.105815	0.0179332	0.0143977	0.0102293	0.999946	1.01539	1.00988	0.992701	0.965275	0.699505	0.10156	0.009513	0.0203904	0.00468145	0.999946	1.02748	0.997041	0.987817	0.926047	0.678086	0.110831	0.015677	0.0143168	0.00686875	53.5923	-0.200489	0	0.992743	53.809	-0.246526	0.00865908	0.997915	53.7901
P07992											0.999946	1.36103	1.45049	1.14665	0.867736	0.789917	0.618968	0.47781			0.999946	0.89323	0.533803	1.22374	0.525843	0.550643	0.675643	0.412774	0.271905	0.273164															58.6075	-0.0705899	0.44001	0.556701	56.6466
P08047	0.999946	0.972919	1.0061	0.971487	0.870355	0.613882	0.483691	0.422068	0.421295	0.164217	0.999946	0.815023	1.04139	1.05347	0.917369	0.771656	0.536509	0.391234	0.351312	0.293928	0.999946	0.997254	1.14233	0.931826	0.769634	0.57947	0.664746	0.418245	0.508378	0.130409	0.999946	1.05833	0.82826	0.665371	0.789282	0.559427	0.685458	0.448066	0.438548	0.113617	56.1703	-0.0580033	0.238985	0.96112	56.5705	-0.0818975	0.308328	0.948303	58.302
P08133	0.999946	0.917288	0.902946	0.790935	0.411941	0.139889	0.054439	0.0280235	0.0386506	0.0140476	0.999946	1.00842	0.972896	0.866845	0.464696	0.16122	0.0623004	0.0295798	0.0449495	0.0179661	0.999946	0.997802	0.957517	0.838362	0.455602	0.158019	0.0515976	0.0241612	0.0395408	0.0137758	0.999946	1.03214	0.959245	0.827754	0.434822	0.150191	0.0535095	0.0192867	0.0405323	0.0118665	49.2569	-0.125472	0.0147434	0.994241	49.8057	-0.150645	0.0296631	0.999595	49.6862
P08134	0.999946	1.03333	1.0096	1.01566	0.916378	0.676594	0.574399	0.370251	0.259361	0.0459718	0.999946	1.05282	0.996881	0.944197	0.916929	0.824397	0.618447	0.314843	0.346258	0.0980655	0.999946	0.909481	0.961772	0.940149	1.07136	0.756429	0.581201	0.370329	0.349333	0.0789287	0.999946	1.07942	1.15467	1.00446	0.899065	0.806982	0.520105	0.360164	0.30356	0.0588988	56.9391	-0.065387	0	0.984404	57.4182	-0.071353	0.101861	0.972721	57.4146
P08151																															0.999946	1.09056	0.874151	1.12922	1.48214	0.690538	0.835331	0.519184	0.565706	0.308354
P08195	0.999946	0.953335	1.0016	1.00856	1.00921	0.931181	0.822268	0.668361	0.653832	0.325938	0.999946	0.989666	0.995983	1.0549	1.00706	0.943649	0.888108	0.728779	0.650542	0.419429	0.999946	1.03339	1.02866	1.01555	0.996141	0.930688	0.864888	0.705973	0.661281	0.336967	0.999946	1.0332	1.01491	1.02896	1.03121	0.951297	0.874652	0.692473	0.671872	0.360046	64.1041	-0.0473163	0	0.950878	65.3666	-0.0460199	0.102538	0.973606	64.4643
P08236	0.999946	1.13792	0.990908	1.05404	0.97281	0.982858	0.563979	0.456724	0.659962	0.541462	0.999946	1.59161	1.23495	1.70136	1.39828	1.21302	1.02205	0.618611	1.06877	0.701926	0.999946	0.639895	0.964349	0.875614	0.825588	0.646097	0.548115	0.454876	0.694264	0.463221	0.999946	0.955324	0.841768	0.745103	0.871599	0.734256	0.666435	0.503904	0.611236	0.440044		-0.259365	0.552825	0.922873			0	-0.143565	66.1575
P08237	0.999946	1.07613	1.04949	0.638291	0.588241	0.533032	0.466828																								0.999946	1.43812	1.01857	1.1787	0.506909							-0.628901	0.529367	0.963032
P08238	0.999946	0.964048	0.979078	0.89867	0.464247	0.145642	0.0781594	0.0379906	0.0631557	0.0237338	0.999946	0.97988	0.984964	0.916459	0.494783	0.176027	0.0906535	0.0341967	0.0728867	0.0300956	0.999946	0.940743	0.974266	0.882494	0.494242	0.176167	0.0751315	0.0325943	0.0657442	0.023937	0.999946	1.01713	1.00441	0.905082	0.461985	0.163998	0.0723913	0.0345868	0.059499	0.0268726	49.8254	-0.169974	0.0457336	0.998493	50.0504	-0.163945	0.0516523	0.998434	49.997
P08240	0.999946	1.01375	1.03112	0.979936	0.577613	0.275592	0.177603	0.0760657	0.103302	0.028177	0.999946	0.951379	0.915429	0.895763	0.565847	0.303445	0.156456	0.11703	0.0714449	0.0172303	0.999946	1.17545	1.09153	1.04443	0.75506	0.40342	0.29825	0.146666	0.128425	0.0332666	0.999946	1.00206	1.05873	0.89738	0.6465	0.309769	0.165401	0.123202	0.146028	0.0295541	50.8463	-0.141052	0.0820596	0.992061	50.8481	-0.101632	0.0454036	0.994004	52.5253
P08243	0.999946	1.01804	0.928931	0.896202	0.863148	0.476302	0.132448	0.025071	0.011961	0.00732042	0.999946	0.956042	0.923223	0.900417	0.791761	0.502377	0.182054	0.0686844	0.0375212	0.0188161	0.999946	1.06843	1.04461	0.919879	0.899034	0.514288	0.21846	0.102642	0.0607597	0.0190884	0.999946	1.07742	1.13667	0.994079	0.908238	0.64143	0.168366	0.048264	0.0787672		52.7828	-0.14621	0	0.993158	52.7726	-0.108471	0	0.993607	53.2465
P08397	0.999946	1.05824	1.08497	0.991291	0.929695	0.692016	0.69219	0.673144	0.699258	0.477022	0.999946	1.07489	0.959802	0.964492	0.960725	0.804492	0.704353	0.633997	0.75575	0.594231	0.999946	0.99963	0.961044	0.854001	0.909387	0.757411	0.625549	0.524109	0.607166	0.450487	0.999946	1.19069	1.11547	1.13929	1.01724	0.824876	0.751971	0.554177	0.735619	0.556054		-0.0801813	0.629182	0.886766		-0.0558243	0.660119	0.910829	65.0676
P08559	0.999946	1.00496	1.0283	0.891609	0.621253	0.440314	0.55455	0.191561																							0.999946	1.02058	0.989565	0.770451	0.432196	0.209137	0.139919	0.0334981	0.118724	0.0300677	52.6753	-0.0709096	0.274338	0.911397
P08574	0.999946	1.24799	1.12402	1.11985	0.942479	1.30218	0.792011	0.322413	0.023508	0.0374413	0.999946	1.04751	0.947098	0.979147	0.950532	0.813955	0.633855	0.359731	0.100039	0.0478441	0.999946	1.08163	0.959128	0.993924	0.864035	0.754822	0.577812	0.376416	0.079802	0.0553323	0.999946	0.935981	0.961224	0.840655	0.80857	0.694735	0.626985	0.322099	0.0461282	0.0224859	57.9507	-0.208121	0.0263087	0.90817	57.2397	-0.0915272	0	0.994631	56.6841
P08575	0.999946	0.956174	0.993368	0.985059	0.938452	0.67713	0.413263	0.175692	0.190729	0.0787216	0.999946	0.987484	0.989015	1.01921	1.00159	0.798994	0.411884	0.166679	0.15469	0.0822643	0.999946	0.96254	1.00554	0.986424	1.00364	0.806617	0.401363	0.15075	0.157693	0.0684852	0.999946	1.00968	1.03364	1.03092	0.995549	0.776712	0.439176	0.179132	0.15941	0.0761028	54.8624	-0.107918	0.109381	0.993214	55.2933	-0.146699	0.109904	0.997412	55.2489
P08579	0.999946	1.09002	1.11458	1.0376	0.967892	0.835375	0.662518	0.421383	0.111137	0.0572699	0.999946	1.01188	1.07846	0.985207	0.90676	0.765349	0.584264	0.373162	0.140632	0.0600855	0.999946	0.997587	0.932955	1.01416	0.970681	0.837554	0.673426	0.429823	0.147462	0.0718809	0.999946	1.03404	1.02426	1.04148	0.942802	0.819216	0.65173	0.435043	0.154008	0.0693201	57.7675	-0.0923632	0	0.981284	56.967	-0.0775158	0	0.993227	57.9614
P08621	0.999946	1.20629	1.07563	1.19341	1.0244	0.494038	0.169356	0.0938842	0.113396	0.0517838	0.999946	0.966334	0.938641	1.00336	0.864508	0.457706	0.14239	0.0711691	0.0727319	0.0391548	0.999946	0.939798	0.817645	0.980297	0.794188	0.417838	0.137536	0.0603021	0.0772102	0.0377114	0.999946	0.92144	1.02469	1.09147	0.956486	0.511309	0.186217	0.0907368	0.105903	0.0612533	53.0033	-0.297769	0.101758	0.958921	52.714	-0.162196	0.0530939	0.99674	52.3162
P08648	0.999946	0.378945	0.17259	0.224274	0.508663	0.220264	0.274727	0.34063		0.200593	0.999946	1.40688	0.94727	1.06074	1.58533	1.28852	0.880909	0.45095	0.452409		0.999946	1.11307	1.43441	1.0969	1.51372	0.832224	0.501154	0.561657		0.124178	0.999946	0.522781	0.991966	0.586795	0.745299	0.66108	0.339913	0.372862	0.141467	0.102215	40.8352	-1.10965	0.277392	0.85028	56.8183	-0.608885	0.451677	0.507017	57.7675
P08670	0.999946	1.70922	1.33728	1.34645	1.45047	1.43044	1.07326	0.389279	0.332365	0.191021	0.999946	0.973991	0.860818	0.880568	0.756925	0.801454	0.74955	0.241773	0.21055	0.145487	0.999946	0.761247	0.592755	0.73455	0.692927	0.835963	0.634208	0.216513	0.192545	0.111599	0.999946	0.69105	0.866119	0.941604	0.890614	0.98485	1.18853	0.276063	0.254487	0.162204	58.8048	-0.787086	0.261692	0.560863	57.148	-0.0576877	0	0.904533	54.5684
P08708	0.999946	1.33344	1.32326	1.28026	1.22194	0.975565	0.81687	0.445318	0.0413135	0.0200176	0.999946	0.993656	1.00158	0.950047	0.937077	0.82666	0.647615	0.354702	0.0381457	0.0168418	0.999946	0.968031	0.904813	0.933634	0.898037	0.800251	0.596026	0.365932	0.048713	0.0150999	0.999946	0.909971	1.02381	0.986913	0.95502	0.864727	0.687066	0.375801	0.0418297	0.0202246	58.5301	-0.157871	0	0.851248	57.1887	-0.103523	0	0.992895	56.8438
P08754	0.999946	1.00492	1.09974	1.14009	0.93111	0.712001	0.288823	0.0931662	0.0401872	0.0445907	0.999946	1.01451	1.03935	1.06441	0.972762	0.603109	0.273232	0.0389586	0.042823	0.0421006	0.999946	1.03718	0.978594	1.06214	0.827828	0.771896	0.366063	0.137686	0.0483766	0.0439979	0.999946	1.00895	0.913871	0.973254	0.926741	0.682091	0.38327	0.146224	0.188045	0.0185203	54.4204	-0.155124	0.038355	0.983865	53.8994	-0.155571	0.0327284	0.993278	54.9233
P08758	0.999946	0.93214	0.90265	0.78655	0.266413	0.121227	0.0509206	0.0206459	0.0310563	0.00490436	0.999946	1.03096	0.983828	0.825125	0.303182	0.136952	0.0608077	0.025882	0.0401833	0.0108923	0.999946	0.98363	0.975148	0.809086	0.311688	0.141546	0.0590425	0.0169199	0.0338682	0.00824053	0.999946	1.07775	0.980455	0.845711	0.313828	0.151506	0.0584089	0.0215831	0.0488702	0.00716363	48.6284	-0.162081	0.0261731	0.992519	48.9305	-0.180135	0.0395257	0.997327	48.9352
P08865	0.999946	1.08634	1.09355	1.05253	0.939313	0.653363	0.592272	0.305128	0.0493798	0.026539	0.999946	0.993197	0.956877	0.912427	0.839741	0.701396	0.536869	0.310706	0.0175041	0.017198	0.999946	0.979254	0.879831	0.901614	0.825897	0.720659	0.536865	0.285192	0.025839	0.0188175	0.999946	0.912058	0.969384	0.895323	0.872246	0.734538	0.563591	0.325949	0.0318773	0.0244832	56.2068	-0.0877456	0	0.972036	55.7517	-0.0793105	0	0.984501	55.6902
P08913	0.999946	1.03893	0.868153	0.965128	0.394483	0.74558	0.691229			0.400682	0.999946	0.96859	0.856086	0.62032	0.240101	0.302071	0.339752	0.260293	0.625846		0.999946	0.536757	0.861529	1.19623	0.613782	0.303627	0.195992	0.176302	0.386631		0.999946	1.01214	0.640057				0.746435				61.117	-0.0323519	0.432715	0.631533	47.5958	-0.132462	0.35482	0.850135	50.1312
P08962	0.999946	1.0525	1.0431	0.980236	0.938846	0.849699	0.761758	0.652708	0.776018	0.581925	0.999946	1.02281	1.11505	1.03055	0.923638	0.930406	0.806716	0.850837	0.943816	0.771578	0.999946	0.96481	1.10881	0.888811	1.08757	0.969098	0.64404	0.720002	0.901598	0.59446												-0.0349971	0.651419	0.900682		-0.0242937	0.845434	0.656781
P09012	0.999946	1.11582	1.00951	1.06728	1.09321	1.13615	0.769551	0.548481	0.388735	0.188139	0.999946	0.998368	0.99716	0.974954	1.03492	0.884686	0.722181	0.516399	0.433512	0.20231	0.999946	0.968771	0.945409	1.02888	0.979516	0.947281	0.754581	0.580161	0.411562	0.189865	0.999946	0.891705	0.956066	0.98879	1.06797	0.895668	0.692679	0.524496	0.39207	0.180666	59.6266	-0.100405	0.2351	0.93255	59.9709	-0.0622537	0.152964	0.97943	60.6747
P09104	0.999946	0.94185	0.905076	0.913993	0.871112	0.78461	0.594554	0.355009	0.155939	0.0150465	0.999946	0.957115	0.93793	0.926336	0.905999	0.795514	0.580263	0.37288	0.16918	0.0278468	0.999946	0.971436	0.962841	0.873925	0.850675	0.7018	0.580795	0.365683	0.182724	0.0355929	0.999946	1.00646	0.97438	0.94516	0.876774	0.760482	0.593508	0.406919	0.16473	0.0311688	56.8552	-0.0744946	0	0.98247	57.0285	-0.07559	0	0.991744	56.4793
P09110	0.999946	0.990853	0.937324	1.00379	0.991599	0.647633	0.779475	0.483139	0.11027	0.0298792	0.999946	1.08635	1.0268	1.03923	0.990295	0.894636	0.72723	0.379136	0.130498	0.0541662	0.999946	1.03418	1.05027	0.972055	0.990987	0.831757	0.643597	0.420798	0.0613788	0.0121755	0.999946	1.09346	1.07867	1.12599	1.02179	0.9385	0.752052	0.476291	0.0891395	0.0513519	58.0588	-0.0804754	0	0.941862	57.9415	-0.111804	0.0292414	0.992297	57.5388
P09132	0.999946	1.05273	1.13942	1.00553	0.653592	0.495049	0.208986	0.168252	0.0804583	0.0221561	0.999946	0.944891	0.799823	0.895487	0.485132	0.340357	0.14961	0.0244969	0.0846218	0.0334761	0.999946	1.07616	0.83335	0.900085	0.580112	0.348208	0.172311	0.183565	0.117901	0.0734706	0.999946	0.909183	0.959458	0.970267	0.560893	0.429397	0.279063	0.0603547	0.121156	0.0447848	52.5188	-0.101709	0.0548908	0.973504	50.462	-0.0863416	0.0119496	0.972214	51.0454
P09211	0.999946	0.878146	0.958672	0.918342	0.81888	0.487561	0.0435485	0.0109816	0.0151373	0.00352929	0.999946	0.922083	1.0138	0.982535	0.913801	0.545802	0.0401483	0.00891061	0.00999335	0.00179106	0.999946	1.03136	1.09509	1.01627	0.919191	0.5578	0.0757842	0.0287489	0.0277627	0.0106696	0.999946	1.00529	1.00754	0.968039	0.878773	0.523062	0.0625781	0.0253329	0.0290723	0.0123859	52.5942	-0.161	0	0.983638	53.1285	-0.235617	0	0.995148	53.2068
P09234	0.999946	1.08721	0.97399	0.998218	0.951297	0.832109	0.65402	0.61436	0.619506	0.375448	0.999946	0.938614	0.894517	0.836907	0.832147	0.747133	0.551983	0.476549	0.558302	0.34572	0.999946	0.964017	0.918352	0.978913	0.840968	0.759302	0.587205	0.58539	0.6499	0.403512	0.999946	0.997689	1.06443	1.07731	1.06948	0.906712	0.657932	0.594336	0.740849	0.463534	63.4126	-0.0379841	0.374133	0.932184	60.703	-0.0280817	0.172417	0.9386	65.0899
P09326	0.999946	0.895908	1.02203	1.02903	1.08093	0.806643	0.857344	0.655958	0.613008	0.374266	0.999946	1.03411	1.02303	1.14318	1.06723	0.953216	0.80477	0.66148	0.701542	0.425653	0.999946	1.08586	1.07233	1.05972	1.19308	1.03444	0.828611	0.682745	0.750032	0.444685	0.999946	0.97668	0.990321	1.01604	0.987534	0.950301	0.789717	0.642981	0.647625	0.387433	64.1654	-0.0426055	0.116785	0.89466	66.4379	-0.0430295	0.42374	0.873296
P09382	0.999946	0.770716	0.763681	0.820415	0.85425	0.465665	0.384163	0.338335	0.225907	0.165414	0.999946	1.13012	0.824532	1.18582	0.967373	0.781353	0.364283	0.213433	0.221172	0.0818013	0.999946	1.1002	0.949426	1.24685	1.03512	0.781286	0.463041	0.253535	0.416662	0.211662	0.999946	0.93481	0.843893	0.91213	0.802275	0.559409	0.450018	0.140282	0.260368	0.126649	54.0047	-0.0393092	0	0.892613	54.983	-0.148769	0.154005	0.94068	55.3229
P09417	0.999946	1.05849	1.04565	0.764685	0.603079	0.53671	0.422267	0.225754	0.0381998	0.0523313	0.999946	0.974515	1.00923	0.881772	0.946946	0.65535	0.633965	0.388941	0.128737	0.0299339	0.999946	1.13432	0.755117	0.696709	0.914466	0.689413	0.506066	0.202725			0.999946	1.07677	0.99113	0.958969	0.892618	0.762818	0.753013	0.383204	0.0637117	0.071069	53.0707	-0.0615162	0	0.9664	56.7902	-0.0707442	0	0.97338	55.2538
P09429	0.999946	0.981334	1.01908	1.05581	0.868839	0.681767	0.610531	0.526171	0.621175	0.474605	0.999946	0.936873	0.99494	1.00297	0.924923	0.750187	0.595708	0.547569	0.637982	0.53868	0.999946	1.03392	1.08369	1.1155	0.897597	0.779856	0.652521	0.544932	0.65408	0.577757	0.999946	0.924054	1.00839	1.04668	0.902232	0.727339	0.627239	0.551008	0.660167	0.517968		-0.0735742	0.546442	0.958635		-0.0758284	0.570532	0.969613
P09488	0.999946	1.15543	1.2009	1.0373	0.651275	0.300791	0.167363	0.0650601	0.0873379	0.0191262	0.999946	0.968209	0.854304	0.954566	0.550251	0.343144	0.0782038	0.0291406	0.0384978		0.999946	0.981823	0.981197	0.855991	0.593715	0.405375	0.214937	0.122344	0.160524	0.121721	0.999946	1.04261	1.08537	0.897426	0.627764	0.368694	0.209724	0.147131	0.133717	0.116141	51.3245	-0.152946	0.069984	0.962499	50.933	-0.111889	0.000774618	0.979282	51.3211
P09493											0.999946	0.837464	0.938541	0.920029	0.833494	0.82149	0.811558	0.721577	0.916389	0.82514	0.999946	0.993575	1.13622	1.05222	0.944137	0.868928	0.799002	0.665979	0.953651	0.830518																-0.0111434	0.812614	0.406432
P09496	0.999946	0.997896	0.915854	0.93426	0.877675	0.706704	0.662447	0.731361	0.912874	0.719483	0.999946	0.954851	0.928436	0.949807	0.862257	0.761726	0.666608	0.760738	0.98163	0.833291	0.999946	0.9776	0.971529	0.980174	0.897082	0.771679	0.709028	0.761988	1.02751	0.810443	0.999946	1.03259	0.990149	1.07712	0.974954	0.822079	0.758277	0.848415	1.08785	0.89566		-0.0408946	0.747729	0.672094		-0.0364851	0.802521	0.44543
P09497	0.999946	1.0186	0.91324	0.895645	0.841868	0.72347	0.656457	0.6911	0.910121	0.719862	0.999946	0.947746	0.951849	0.950466	0.848309	0.718565	0.656392	0.721465	0.883166	0.788292	0.999946	1.05443	1.04031	1.02255	0.908722	0.766292	0.696789	0.740503	0.990954	0.832378	0.999946	1.00007	1.02048	1.04357	0.933685	0.780747	0.740673	0.780838	0.980452	0.852693		-0.0309894	0.741093	0.700221		-0.0519195	0.75421	0.718351
P09525	0.999946	0.81091	0.797139	0.726345	0.310919	0.278333	0.117796	0.0627689	0.0405399	0.0594781	0.999946	1.30819	1.32909	0.893929	0.370295	0.351286	0.152511	0.0456551	0.0617165	0.039956																					48.5424	-0.0713283	0.00128711	0.969148	49.7272	-0.161067	0.0994048	0.895265
P09543	0.999946	1.08618	0.999305	0.828207	0.578791	0.375677	0.225019	0.150856	0.162928	0.0775554	0.999946	0.908247	0.846148	0.773017	0.511398	0.36023	0.198328	0.114177	0.124985	0.0721506	0.999946	0.994564	0.886959	0.767143	0.537754	0.335694	0.224655	0.0839907	0.124803	0.0418115	0.999946	0.960434	0.92408	0.830448	0.549306	0.348692	0.186328	0.119604	0.142852	0.0650369	51.1295	-0.0906522	0.11239	0.989942	50.3768	-0.0678236	0.0406182	0.992715	50.5546
P09564	0.999946	2.12251	1.84493	2.95897	2.09358	1.31961	1.60302	2.2114			0.999946	0.950404	0.495275	0.990696	1.03687	0.647515	0.489941	0.220038	0.331619	0.544135	0.999946	1.26534	0.686607	0.811872							0.999946	1.18699	0.706412	1.7474	1.08645	0.865511	0.622106	0.765085	1.01669	0.293258		0.816881	1.5	-0.390591	54.1577	-0.176458	0.389293	0.605831
P09603
P09622	0.999946	0.980023	0.993749	0.946827	0.827265	0.658626	0.665065	0.579073	0.674874	0.444228	0.999946	0.990011	0.95715	0.944757	0.849211	0.695442	0.676904	0.600982	0.748106	0.518169	0.999946	0.990439	1.0091	0.941944	0.881915	0.716268	0.665955	0.570647	0.756954	0.477671	0.999946	1.0462	1.0238	0.971377	0.886859	0.694872	0.71067	0.634206	0.764394	0.47862		-0.0406012	0.54748	0.917332		-0.0402868	0.613951	0.892688
P09651	0.999946	0.903638	0.82851	0.721766	0.34239	0.134684	0.0576871	0.0398749	0.043948	0.0156481	0.999946	0.944051	0.852462	0.694253	0.374002	0.166087	0.0766235	0.0303922	0.0412301	0.019885	0.999946	1.05983	0.975529	0.716582	0.339744	0.163644	0.0684765	0.0231511	0.040004	0.0179163	0.999946	1.11922	0.902218	0.696956	0.371081	0.175406	0.0727215	0.0394804	0.0488285	0.0186717	48.5207	-0.103292	0.00903703	0.990268	48.6725	-0.098587	0.00967368	0.997681	48.7908
P09661	0.999946	1.0907	1.14648	1.11197	1.08597	0.927722	0.772058	0.400065	0.0606131	0.0322395	0.999946	1.01196	0.990456	0.962908	0.965993	0.86618	0.664182	0.403576	0.0586031	0.032303	0.999946	0.968593	0.927182	0.985937	0.972771	0.854749	0.629772	0.375367	0.0943614	0.0413916	0.999946	0.98221	1.08601	1.06082	1.07685	0.91307	0.72983	0.413699	0.10179	0.0496129	58.1671	-0.138181	0.00398824	0.969617	57.6264	-0.104485	0	0.995193	57.398
P09669	0.999946	1.0625	1.04767	1.01347	1.02458	0.672304	0.769982	0.620146	0.584344	0.132203	0.999946	0.985824	0.995986	1.00665	0.978638	0.898262	0.724299	0.539747	0.571423	0.100116	0.999946	1.00936	0.973996	1.01048	1.0215	0.909761	0.683012	0.57756	0.580549	0.124885	0.999946	0.990411	0.95952	0.975143	0.937095	0.829478	0.697231	0.493432	0.534379	0.0768788	61.3714	-0.0489933	0	0.877024	60.9283	-0.0568298	0	0.929369	61.2173
P09693	0.999946	0.935047	0.945726	0.884861	0.838024	0.623106	0.475441	0.345132	0.313686	0.15659	0.999946	0.974961	0.953559	0.976477	0.844706	0.658791	0.514559	0.400774	0.366978	0.214397	0.999946	0.965599	0.968888	0.983048	0.823492	0.670808	0.459678	0.396615	0.349983	0.181776	0.999946	1.08052	1.04884	1.00547	0.856046	0.637872	0.526967	0.390162	0.387562	0.156856	55.8249	-0.0512139	0.0989153	0.987092	56.4838	-0.0554619	0.219972	0.98794	56.0053
P09874	0.999946	1.43189	1.43274	0.875534	0.255252	0.226564	0.113174	0.0796092	0.073647	0.0310595	0.999946	1.07221	0.954487	0.590059	0.227124	0.155544	0.0988749	0.0340686	0.0505451	0.0229272	0.999946	1.03909	0.908597	0.677211	0.275186	0.176892	0.0970502	0.0652104	0.076257	0.0296094	0.999946	0.708298	0.883545	0.52646	0.21135	0.160803	0.0929351	0.0392088	0.0269662	0.00911844	48.8326	-0.260705	0.101789	0.866452	47.7299	-0.150607	0.0597349	0.991915	48.2638
P09884	0.999946	1.23001	0.835882	1.57103	0.977975	1.30127	0.815301	0.546801													0.999946		0.555611	0.780857																		-0.505081	0.546799	0.316133
P09960	0.999946	0.958487	0.964165	0.852643	0.681172	0.406298	0.173974	0.0677909	0.0557398	0.0349512	0.999946	1.03006	0.966907	0.931686	0.762414	0.402043	0.181781	0.0669312	0.07237	0.0411134	0.999946	0.949387	1.00535	0.93345	0.775385	0.409508	0.169054	0.0804478	0.0788105	0.0486285	0.999946	0.985142	1.00925	0.896041	0.72562	0.414154	0.161175	0.0823138	0.0758135	0.0335457	51.7762	-0.0945411	0.0119355	0.997563	52.199	-0.120301	0.0436997	0.998406	52.2477
P09972	0.999946	0.960702	0.967461	1.02028	1.01277	0.877548	0.788564	0.486908	0.109507	0.0331773	0.999946	1.002	0.969385	1.03571	1.07517	0.982316	0.807671	0.562229	0.150149	0.0319876	0.999946	0.998838	1.00925	1.00579	1.0523	0.94422	0.775816	0.480604	0.145435	0.0265631	0.999946	1.04565	0.993204	1.03524	1.02115	0.918133	0.806694	0.509824	0.149504	0.0302554	58.6805	-0.112737	0	0.992621	59.3329	-0.119871	0	0.991817	58.7657
P0C024																															0.999946
P0C025																					0.999946	0.38827	0.886918	0.40885	0.393059	0.957889		0.29073	0.750814
P0C7P3											0.999946	0.83822	0.889754	0.832142	0.98035	0.612968	0.571985	0.319025		0.0917883											0.999946	0.714038	1.01874	0.776852	0.578454	0.440288	0.284015	0.430682							56.2222	-0.0587012	0	0.907881
P0C860
P0C870																															0.999946	1.58374	1.41202	0.7223	1.69913	0.416218	0.610262	0.255034
P0CAP2											0.999946	1.17329	2.16434	1.32431	0.702643	0.838089	0.6901	0.34997	0.32641	0.215447	0.999946	1.44172	0.688935	1.21509	1.63784		1.32579				0.999946		2.52472	1.00879	0.982102										57.6136	-0.0798652	0.217036	0.482632
P0CG12	0.999946	0.836539	0.903602	0.79776	0.799158	0.65475	0.494085	0.502539	0.325296	0.143311	0.999946	1.08196	1.11482	1.05871	0.918615	0.938725	0.681203	0.484685	0.350509	0.0798687	0.999946	1.29656	1.17352	0.959436	0.9927	0.883881	0.791852	0.544192	0.57961	0.134063	0.999946	1.10629	1.06113	1.01346	0.765577	0.704349	1.01396	0.580772	0.332137	0.252207	56.7994	-0.0367921	0	0.950031	59.2513	-0.0713416	0	0.962751	61.4049
P0CG23											0.999946	0.995248	0.843155	0.57574	0.258051	0.214086	0.219375	0.155096	0.149536	0.0537294																									47.5568	-0.110376	0.136794	0.988361
P0CG39																															0.999946	3.31435	1.42885	1.66785	1.27569	1.28197	1.0431		0.955169	0.791709
P0CJ72
P0CW24																															0.999946	0.821815	1.45295	1.31747	0.95083	0.288686	0.614116	0.371286		0.277641
P0DI82	0.999946	2.75144	2.50884	4.51016	2.4088						0.999946	1.13406	0.772963	0.620197	0.44064						0.999946	0.989173	0.624921	0.724548	0.134003	0.11101	0.140356				0.999946	0.923511	0.818327	0.987478	0.608033	0.240383	0.100686		0.150778			0.817742	1.5	-0.988885	48.4983	-0.0970723	0.436872	0.900957	47.21
P0DJJ0																					0.999946	1.0437	1.19872	1.22533	0.921628		0.459684	0.639969	1.10183
P0DMQ5	0.999946	1.50518	1.05431	1.21693	0.780822	0.770142	0.641308	0.906933	0.523746	0.432382																															65.0769	-0.033651	0.248039	0.550239
P0DMV9	0.999946	0.943247	0.907469	0.876114	0.69216	0.546325	0.3446	0.128434	0.0427136	0.0248046	0.999946	1.00112	1.00385	0.947481	0.78628	0.61304	0.389359	0.161794	0.0460749	0.0232692	0.999946	1.03793	1.05547	0.9478	0.797254	0.621403	0.406801	0.158481	0.0500542	0.0184409	0.999946	1.02997	0.969969	0.913509	0.783898	0.584683	0.356971	0.146553	0.0481439	0.0258439	53.05	-0.0732774	0	0.990821	54.1994	-0.085554	0	0.997305	54.3576
P0DN86
P0DP25	0.999946	0.940216	0.854889	0.880887	0.821721	0.795183	0.825579	0.738623	0.969119	0.772311	0.999946	0.883952	0.90819	0.932147	0.863442	0.897025	0.843894	0.844614	1.07297	0.937866	0.999946	1.01947	1.08097	1.03693	0.859794	0.897185	0.955121	0.818921	1.07602	0.886198	0.999946	1.05326	1.0293	1.08336	0.986624	0.870316	0.949077	0.886823	1.06498	0.869671		-0.0225777	0.822885	0.495934		-0.148734	0.909344	0.157613
P0DPB5	0.999946	1.09104	0.536314	0.396309	0.926162	1.15179	0.541758														0.999946	1.21626	1.9382	2.35106	0.712657	2.58574	0.492344		0.616946	0.682422												-0.426834	0.710468	0.277282
P0DPD7																					0.999946	0.938114	0.849882	0.312901	0.294419	0.618927																							44.4924
P10109	0.999946	1.00522	1.23481	0.864304	1.21081	0.55003	0.590521	0.645959	0.526317	0.109488	0.999946	1.09221	1.36361	0.998633	1.23487	0.932961	0.959891	0.598341	0.597895	0.134926	0.999946	0.986608	1.08813	0.702383	0.954355	1.06664	1.37143	0.483525	0.538578		0.999946	1.47694	1.50969	1.54256	1.08895	0.837804	0.990261	0.463757	0.605084	0.280549	60.09	-0.0480756	0	0.735084	62.4215	-0.0767856	0	0.779426
P10114	0.999946	1.21127	0.838499	0.766821	0.798175	0.504967	0.68363	0.305801	0.515691	0.26096	0.999946	1.4766	0.685476	1.30398	0.94174	0.847633	0.868567	0.581292																							56.6244	-0.0389643	0.282534	0.800547	60.1841	-0.0820586	0	0.308926
P10155	0.999946	1.25	1.15251	1.09956	0.987537	0.851321	0.760132	0.607259	0.674253	0.295927	0.999946	1.05834	0.983428	0.980851	0.87742	0.80991	0.712319	0.573894	0.683447	0.301756	0.999946	0.986247	0.892326	0.946757	0.838964	0.743456	0.661037	0.479909	0.598775	0.210538	0.999946	0.937231	1.03939	0.954933	0.90967	0.761061	0.681216	0.55451	0.626945	0.269269	63.4308	-0.0446229	0.00448113	0.807421	63.3193	-0.0336139	0	0.898161	60.5955
P10176	0.999946	1.02435	1.04904	0.963286	0.879947	0.77885	0.234995	0.28199	0.226816	0.27912																															53.3354	-0.874721	0.25573	0.982414
P10243																															0.999946	0.850272	0.860441	0.868605	0.909049	0.793742	0.614978	0.45323	0.697858	0.307843
P10253	0.999946	1.00052	0.9807	0.940113	0.858416	0.830694	0.571006	0.41937	0.385827	0.200302	0.999946	1.05856	1.0837	1.00614	0.914329	0.724786	0.6304	0.506554	0.506667	0.217132	0.999946	1.04104	1.01158	0.98418	0.877352	0.757529	0.577952	0.412184	0.43792	0.24708	0.999946	1.02863	0.897438	0.935312	0.853193	0.694481	0.558019	0.40542	0.424228	0.219015	58.1022	-0.0533156	0.142973	0.981859	59.4764	-0.0466282	0.188982	0.943192	57.6635
P10301
P10321																															0.999946	0.719604	1.19641	0.979781	0.83162	0.47351	0.283128	0.400335	0.528611	0.417786
P10398	0.999946	2.07883	1.08324	1.54965	0.400488	0.309853															0.999946	1.17991	1.0119	0.961822	0.478279	0.251416	0.0731594														49.8148	-0.869313	0.309849	0.353688					50.051
P10412	0.999946	2.31145	2.32104	2.86765	2.33605	0.529823	1.32142	0.847431	0.260125	0.128398	0.999946	0.966741	0.928078	1.00605	0.951852	0.799725	0.545978	0.362339	0.123409	0.0828813	0.999946	0.935161	0.722106	1.07874	0.851253	0.760327	0.558922	0.347593	0.150836	0.110972	0.999946	0.654503	1.01375	1.04742	1.05353	0.957346	0.679838	0.382562	0.0899277	0.119372	61.201	-0.2045	0.136229	-0.0241613	56.8041	-0.0855532	0.0314696	0.99296	56.696
P10415											0.999946	1.08782	1.02879	0.864219	0.764028	0.480138	0.341136	0.188486	0.173885		0.999946	0.687296	0.897734	0.466861	0.545631	0.402948		0.213874																	52.9895	-0.0833145	0.138458	0.985455	49.7018
P10515	0.999946	0.951814	0.937128	0.818912	0.522159	0.295072	0.149321	0.0549904	0.0486987	0.0117044	0.999946	0.980333	0.965648	0.859517	0.456516	0.277261	0.122622	0.0358173	0.048388	0.0173647	0.999946	1.05837	0.993417	0.855168	0.506469	0.299703	0.130776	0.0536774	0.0282202	0.00927467	0.999946	0.969265	0.951152	0.81082	0.53418	0.305905	0.175075	0.0817339	0.0757106	0.0178838	50.4318	-0.0938426	0.0114723	0.998258	50.1173	-0.112472	0.0303089	0.995187	50.4918
P10586	0.999946	1.32711	0.906488		1.36297																																					0.024343	1.5	0.221672
P10599	0.999946	0.911447	0.955833	0.994493	0.942358	0.847295	0.854907	0.754692	0.913914	0.665205	0.999946	0.935748	0.967053	0.990725	1.07608	0.984244	0.878236	0.888619	1.05274	0.850667	0.999946	0.994488	1.04024	1.03304	1.02358	0.911516	0.891503	0.793735	0.99371	0.709144	0.999946	1.00677	1.02637	1.10283	1.04974	0.921565	0.899418	0.798073	0.957739	0.732358		-0.0122441	0	0.639221		-0.0966595	0.917565	0.268534
P10606	0.999946	1.02455	0.945094	1.02134	0.947943	0.768628	0.757154	0.622223	0.671256	0.292671	0.999946	0.941716	0.936178	0.961078	0.885419	0.788476	0.657505	0.633471	0.604482	0.302062	0.999946	1.04301	1.01468	0.991606	0.930738	0.808675	0.6627	0.531217	0.662743	0.331634	0.999946	1.08943	1.04861	1.05207	0.939607	0.831396	0.749732	0.600877	0.650077	0.323399	63.503	-0.036439	0	0.900961	62.8145	-0.0319779	0	0.940286	62.36
P10636	0.999946	1.11845	1.09351	1.0244	1.0788	0.745518	0.715979	0.588398	0.63743	0.509712	0.999946	0.876891	0.893333	1.08181	0.817632	1.44313	0.845161	0.310339	0.583968	0.380639	0.999946	1.20537	1.29776	1.51899	1.19257	0.774145	0.471517	0.737365	0.671796	0.752828	0.999946	0.954926	0.759796	0.821965	1.20368	0.73994	0.663817	0.646451	0.535844	0.509966		-0.328316	0.612871	0.894818	56.6535	-0.63925	0.424981	0.698829
P10644	0.999946	1.00591	1.00396	0.873472	0.663962	0.39825	0.166145	0.0490787	0.0530334	0.00993577	0.999946	0.961391	0.897117	0.847239	0.612236	0.390198	0.13148	0.020974	0.0478489	0.00341954	0.999946	0.954919	0.937306	0.796714	0.640374	0.425553	0.107244	0.0368442	0.0184427	0.0119178	0.999946	1.03563	1.00221	0.863732	0.641938	0.423708	0.150646	0.0404969	0.0493343	0.0183157	51.7281	-0.100951	0.00464784	0.998194	51.2045	-0.0938159	0	0.992987	51.3201
P10746
P10747	0.999946	0.910179	1.06439	0.919958	0.748178	0.739396	0.599484	0.459391	0.519729	0.237997	0.999946	1.21944	1.09378	0.895601	0.82684	0.638959	0.563121	0.430753	0.607891	0.258355	0.999946	1.15243	1.27512	1.38335	1.16331	1.0456	0.772455	0.490447	0.55906	0.403258	0.999946	1.16681	1.28518	1.103	0.953812	0.923141	0.675642	0.546435	0.616335	0.113698	59.3042	-0.0361046	0.0944607	0.924289	57.3041	-0.054135	0.400684	0.853732	56.8391
P10768	0.999946	0.928616	0.984691	1.00454	0.950344	0.861258	0.757047	0.366307	0.0378777	0.00888379	0.999946	0.965478	0.999424	1.05607	1.0615	0.959878	0.787013	0.422748	0.0380386	0.0125356	0.999946	0.960893	1.00356	0.978402	1.04855	0.938809	0.744619	0.380056	0.0496951	0.0154646	0.999946	1.04405	1.05573	1.08705	1.04705	0.939726	0.786682	0.406375	0.0280696	0.0135839	57.8357	-0.128088	0	0.989027	58.3129	-0.147834	0	0.993214	57.9707
P10809	0.999946	0.922299	0.957363	0.970529	0.999416	0.901913	0.709796	0.242267	0.077362	0.0145112	0.999946	0.976951	0.984315	1.01093	1.0708	1.01736	0.74835	0.280233	0.0999757	0.0167652	0.999946	0.994241	1.01338	1.00292	1.08605	0.999661	0.747005	0.282581	0.100491	0.0147843	0.999946	1.02585	1.01596	1.02371	1.04661	0.975436	0.759309	0.281029	0.102112	0.0156582	57.2346	-0.153351	0.0205106	0.991699	57.5645	-0.177278	0.0458496	0.993539	57.5698
P11021	0.999946	0.920277	0.976694	0.958252	0.928945	0.673506	0.599464	0.342813	0.208177	0.157769	0.999946	0.953572	0.966559	0.976942	0.954764	0.826304	0.617288	0.377431	0.252723	0.191056	0.999946	0.978142	1.01394	0.990501	1.01271	0.820086	0.619863	0.353221	0.257566	0.182067	0.999946	1.05106	1.07106	1.06222	1.01214	0.852848	0.669739	0.384437	0.286643	0.189063	56.6654	-0.0666151	0.0873179	0.983889	57.3572	-0.0817115	0.170642	0.996102	57.1603
P11117	0.999946	0.679797	0.982607	1.00004	0.920187	0.855843	0.71226	0.709298	0.417537	0.388579	0.999946	1.09954	1.10438	1.04913	1.03467	0.863688	0.655835	0.709124	0.618901	0.331884	0.999946	1.02171	1.0824	1.34113	0.867128	0.778432	0.637773	0.413388	0.803849	0.278969	0.999946	0.966013	0.907617	0.96327	1.06876	0.779121	0.716172	0.578846	0.715047	0.275796	62.7773	-0.0373084	0	0.759178	63.5448	-0.0415444	0.101664	0.883297
P11142	0.999946	0.909546	0.85949	0.817685	0.70317	0.630574	0.46983	0.172291	0.0284735	0.0150365	0.999946	0.970494	0.956121	0.926607	0.773642	0.648288	0.510662	0.185004	0.0245112	0.0166292	0.999946	1.01787	0.968366	0.904512	0.835683	0.640573	0.507122	0.193732	0.0240531	0.0137032	0.999946	1.05394	0.956692	0.936834	0.790402	0.639017	0.506534	0.185364	0.016933	0.015639	53.7959	-0.0631868	0	0.959364	54.8144	-0.0789627	0	0.982929	54.9697
P11166	0.999946	0.877387	0.862465	0.913531	0.910295	0.975264	0.76323	0.662642	0.772027	0.618397	0.999946	0.917121	0.948026	0.961606	0.96799	0.893877	0.826294	0.697092	0.943068	0.687158	0.999946	1.00891	0.912283	0.979704	1.00094	0.877935	0.848345	0.782238	0.94783	0.713045	0.999946	0.97408	1.0625	0.973542	1.03522	0.923957	0.808593	0.745765	0.974438	0.645122		-0.0136995	0	0.672604		-0.0109204	0	0.529481
P11171	0.999946	1.05432	1.05825	1.02686	0.803383	0.407256	0.159937	0.0969748	0.0849359	0.0691535	0.999946	1.03333	1.11505	1.10125	0.766396	0.309386	0.175255		0.0411881	0.0425665	0.999946	0.99697	1.14646	1.02983	0.762373	0.37095	0.108681	0.0499464	0.125807	0.0694012	0.999946	1.00035	0.993116	0.966528	0.744585	0.362409	0.133516	0.0636687	0.0673303	0.0519247	52.3221	-0.151986	0.0790541	0.994843	51.8109	-0.172614	0.0669713	0.979914	51.9453
P11172	0.999946	0.918956	0.9117	0.890317	0.731882	0.577531	0.285045	0.0747689	0.086699	0.0373427	0.999946	0.973752	1.04033	0.912871	0.747589	0.550209	0.290636	0.11052	0.0627301	0.0168506	0.999946	1.01037	1.08711	0.887756	0.814581	0.545637	0.262624	0.0545318	0.0413206	0.022388	0.999946	0.96502	0.964588	0.928116	0.817313	0.547796	0.300327	0.127031	0.0935009	0.0267228	53.1479	-0.0825994	0	0.984918	53.2759	-0.0895545	0	0.995888	53.2883
P11177	0.999946	1.06578	0.970048	0.695415	0.347349	0.239731	0.0955656	0.00802557	0.0262995	0.00806636	0.999946	0.931607	0.925815	0.589073	0.319133	0.20881	0.0749377	0.0915018	0.0725911		0.999946	0.90338	0.878805	0.639847	0.2691	0.188387	0.054106				0.999946	0.922691	0.957287	0.658423	0.416222	0.21476	0.0888778	0.0144207	0.0411727		48.968	-0.111473	0.0207464	0.990022	48.0845	-0.107995	0.0725042	0.993644	48.0648
P11182	0.999946	1.36627	1.57533	1.22418	0.788971	0.494741	0.18127			0.115791	0.999946	1.08228	0.744357	0.788791	0.502058	0.213978					0.999946	0.972384	0.699471	0.691533	0.372988	0.321199					0.999946	1.24776	1.42096	0.700832	0.780988	0.485872	0.0813248	0.129618			52.7686	-0.154758	0.115362	0.744188	49.6946	-0.0863871	0	0.917576	48.6639
P11216	0.999946	0.920649	0.989025	0.929285	0.847948	0.652131	0.31897	0.113163	0.0549231	0.0253036	0.999946	0.95318	0.917742	0.94653	0.870234	0.669929	0.346887	0.138078	0.0797692	0.033793	0.999946	1.17001	1.1948	0.988682	1.01178	0.755997	0.342473	0.147079	0.0774433	0.0398883	0.999946	1.21676	1.03161	0.882166	0.891789	0.737178	0.324325	0.123002	0.0855295	0.0368805	54.1693	-0.103933	0.00302415	0.993483	54.442	-0.102672	0.0201447	0.992921	54.88
P11233	0.999946	1.01472	1.00139	1.01409	0.902832	0.657557	0.680738	0.537484	0.440745	0.14686	0.999946	0.983743	0.938594	0.970512	0.946896	0.793647	0.707548	0.602207	0.574019	0.172069	0.999946	1.00536	1.05572	1.03871	1.00231	0.860352	0.742713	0.639095	0.638395	0.18144	0.999946	1.00782	0.964502	0.939758	0.88373	0.753593	0.679333	0.544087	0.529509	0.168031	59.4301	-0.0463598	0	0.952579	61.3711	-0.0444826	0	0.935231	62.3929
P11279	0.999946	0.915167	0.905301	0.84114	0.925591	0.828605	0.77606	0.629726	0.779386	0.536381	0.999946	0.971804	1.05428	0.975558	1.04724	0.994108	0.90676	0.801208	1.02869	0.812966	0.999946	1.05106	1.01907	0.953942	1.10231	0.930486	0.805879	0.710221	0.939574	0.646035	0.999946	0.983296	1.04022	1.04241	1.01575	0.934838	0.88793	0.765072	0.922757	0.626542		-0.0155714	0	0.794556		-0.133556	0.880956	0.467534
P11310	0.999946	0.981913	0.9774	0.980805	0.961982	0.780083	0.531707	0.20481	0.0350604	0.0132477	0.999946	1.00672	0.934321	0.986734	0.955487	0.843788	0.534697	0.233541	0.021715	0.0153089	0.999946	0.959654	0.964564	0.913538	0.912733	0.779221	0.538446	0.197357	0.0334405	0.0169288	0.999946	1.00427	0.934641	0.914027	0.94861	0.792464	0.538285	0.19859	0.0437622	0.0158857	56.0148	-0.113916	0	0.997867	56.2857	-0.121507	0	0.996413	55.9435
P11387	0.999946	2.22771	1.71934	1.24435	0.518014	0.391791	0.214802	0.160971	0.321901	0.146263	0.999946	1.05137	0.967971	0.720331	0.338852	0.280859	0.20474	0.142629	0.089992	0.105215	0.999946	0.885631	0.622307	0.667255	0.259785	0.279452	0.25704	0.0717062	0.129906	0.0392528	0.999946	0.686961	0.776261	0.610461	0.26338	0.233947	0.160221	0.127633	0.0774805	0.0567944	50.0259	-0.772543	0.247145	0.553879	48.8795	-0.118645	0.13577	0.98831	47.6775
P11388	0.999946	0.978083	0.894978	0.846113	1.08968	0.543471	0.664482	0.387323	0.49576												0.999946	0.686754	0.911531	0.597405		0.27427					0.999946	0.946956	0.941235	0.745271	0.531932	0.320184	0.1719	0.313023	0.272814	0.0872404		-0.577444	0.515852	0.836737					48.8736
P11413	0.999946	0.947526	0.961619	0.916037	0.824218	0.680422	0.294854	0.0374941	0.0360476	0.0138341	0.999946	1.0077	0.961532	0.973194	0.924037	0.731437	0.321917	0.0563634	0.0369282	0.0234418	0.999946	0.993023	1.01753	0.964634	0.92054	0.725654	0.332972	0.0338437	0.0338087	0.0194307	0.999946	1.09479	1.03921	1.00623	0.948856	0.740091	0.355053	0.057787	0.0542926	0.0207482	54.0525	-0.118555	0	0.987811	54.5968	-0.147455	0.0110658	0.997529	54.597
P11441	0.999946	0.994651	0.951751	0.813324	0.762265	0.620062	0.583167	0.417557	0.444628	0.0924802	0.999946	0.772372	1.00795	0.688155	0.627322	0.461228	0.385501	0.21667	0.08305		0.999946	1.0624	1.01807	0.911591	0.579539	0.335172	0.283297	0.295017	0.358361	0.188929	0.999946	0.887006	0.982283	0.953549	0.561118	0.433627	0.30746	0.206116	0.0619364	0.176251	57.1078	-0.038974	0	0.946285	52.1665	-0.0513269	0	0.928561	50.6419
P11498	0.999946	1.05967	0.869076	0.790554	0.661267	0.410916	0.248914	0.208179	0.175462	0.0866884	0.999946	0.842449	0.760117	0.921335	0.529057	0.647054	0.236879	0.13242	0.218092												0.999946	1.07322	1.25752	0.732512	0.935018	0.330424	0.264658		0.364803		51.7582	-0.0681828	0.0877904	0.987345	52.3703	-0.0512473	0	0.864345
P11586	0.999946	0.953517	0.938112	0.8301	0.468711	0.131014	0.0655096	0.0482315	0.046587	0.0280359	0.999946	1.01053	0.954127	0.862365	0.46352	0.135448	0.0493922	0.0271696	0.0432228	0.0201652	0.999946	1.02813	0.942906	0.866768	0.491367	0.128631	0.0509069	0.031252	0.0401876	0.0149819	0.999946	0.984545	0.959234	0.838785	0.464783	0.140906	0.0611446	0.0291847	0.0502118	0.0320334	49.6467	-0.141893	0.0319179	0.997257	49.7363	-0.155876	0.0255377	0.999235	49.8629
P11717	0.999946	1.01713	1.02328	0.96912	0.958506	0.829436	0.650474	0.42188	0.306133	0.167062	0.999946	1.00936	1.0201	1.01165	0.979176	0.857386	0.657056	0.451224	0.382882	0.204741	0.999946	0.98251	1.00641	0.997478	0.955288	0.889169	0.678158	0.432711	0.36905	0.185353	0.999946	1.0051	1.00678	1.00035	0.960567	0.858131	0.646927	0.422124	0.347775	0.168493	58.1176	-0.0703851	0.135141	0.995713	58.5369	-0.0699409	0.21416	0.989095	58.5379
P11766	0.999946	0.976327	1.00706	0.997013	0.966942	0.822186	0.757382	0.505795	0.265028	0.0412174	0.999946	0.99818	0.980201	1.03111	1.03343	0.934505	0.785563	0.551646	0.305748	0.0453846	0.999946	0.99404	1.0194	1.02256	1.07351	0.921347	0.79847	0.593217	0.332209	0.0385813	0.999946	1.05902	1.02078	1.0447	1.02998	0.906565	0.805035	0.544404	0.294965	0.045875	59.0089	-0.0781054	0	0.990567	59.7601	-0.0873773	0	0.991261	60.1236
P11831											0.999946	0.788564	0.962093	0.663123	0.48902		0.165748			0.179498																									49.4883	-0.0769228	0.136345	0.938148
P11908	0.999946	0.977052	1.03698	1.03422	0.983477	0.814519	0.715308	0.467632	0.118728	0.0385654	0.999946	1.01609	1.02053	1.05755	1.06922	0.904125	0.735618	0.463545	0.100584	0.0293946	0.999946	1.00827	1.03679	1.07297	1.06768	0.878877	0.68129	0.471919	0.140021	0.0595243	0.999946	1.08322	0.990729	1.03142	1.05652	0.885169	0.724208	0.467852	0.106354	0.0162075	58.1859	-0.0927644	0	0.989494	58.3946	-0.113215	0	0.990457	58.3118
P11912	0.999946	1.20386	1.16352	0.926441	1.30847	0.666671		0.439771	0.368818		0.999946	1.69442	1.47305		1.15129						0.999946	1.26013	2.02832	1.45107	0.47827	0.296233	1.09752	0.364745			0.999946	0.783284	0.886631	0.961416	0.860116	0.144326	0.415629	0.156456		0.141885	53.3018	-0.703202	0.404294	0.806533		0.717253	1.43959	0.492838
P11940	0.999946	1.05971	1.00941	0.967048	0.683267	0.326047	0.0867079	0.0452853	0.0543839	0.0221084	0.999946	0.990974	0.939266	0.860486	0.58913	0.275723	0.0421283	0.0176359	0.0369769	0.00652005	0.999946	1.03036	0.97329	0.875179	0.625834	0.300361	0.0605938	0.0261195	0.0475297	0.0177985	0.999946	0.949097	0.951662	0.873886	0.611042	0.297033	0.0664428	0.0275034	0.0452824	0.0148478	51.4722	-0.142406	0.0303623	0.996799	50.669	-0.121223	0	0.997053	50.9794
P12004	0.999946	0.969541	0.980386	0.932314	0.966977	0.708073	0.557256	0.300523	0.0594022	0.0138991	0.999946	0.94791	0.940156	0.917905	0.97444	0.843826	0.553671	0.301501	0.0708579	0.016389	0.999946	0.964203	0.954621	0.89673	1.00869	0.835955	0.540295	0.303489	0.0687053	0.0145024	0.999946	0.991965	0.97008	0.906199	0.944768	0.833947	0.563372	0.312725	0.0645831	0.0129834	56.2051	-0.089322	0	0.990168	56.6581	-0.104231	0	0.990638	56.603
P12036																					0.999946	1.05768	0.917206	0.773666	0.0593102	0.220206	0.161474	0.214407			0.999946	1.02888	0.940313	0.743141	0.35291	0.267169		0.107864		0.0672965									47.2614
P12081	0.999946	0.924607	0.923091	0.889138	0.730399	0.594849	0.33135	0.0410497	0.0450314	0.0164271	0.999946	1.07244	0.978123	1.00373	0.791166	0.594324	0.359882	0.0544756	0.0235154	0.0132791	0.999946	1.04577	0.992464	0.958196	0.815441	0.578092	0.337869	0.0336645	0.0396852	0.020791	0.999946	1.05264	0.951168	0.95076	0.763061	0.574881	0.349821	0.0358348	0.0246133	0.0151827	53.3128	-0.0868909	0	0.980906	53.8509	-0.103443	0	0.988899	53.7054
P12235	0.999946	0.98969	1.04108	0.892538	0.823254	0.747373	0.487645	0.310008	0.23927	0.115947	0.999946	0.978892	0.881455	0.881036	0.683197	0.669302	0.322545	0.371458	0.249413	0.181645	0.999946	0.961268	0.895804	0.922924	0.883148	0.647312	0.43779	0.383029	0.316034	0.175544	0.999946	0.905069	1.06364	0.869172	0.796505	0.662187	0.506897	0.336602	0.343583	0.136115	56.0792	-0.0634705	0.0599626	0.988439	54.5176	-0.0498847	0.111548	0.967532	55.8305
P12236	0.999946	1.19019	1.24651	1.12775	0.981797	0.685483	0.597445	0.399889	0.411375	0.24966	0.999946	0.976392	0.916096	0.970372	0.856184	0.672366	0.495043	0.360954	0.37637	0.234774	0.999946	0.983087	0.972699	0.948341	0.897357	0.707489	0.477384	0.37876	0.380638	0.244156	0.999946	0.879513	0.979829	0.950056	0.867231	0.714133	0.562663	0.367534	0.352616	0.194848	56.7859	-0.0783739	0.318157	0.882678	56.0329	-0.0619907	0.25613	0.983301	56.0264
P12268	0.999946	0.981965	1.00225	0.913106	0.765802	0.591277	0.520806	0.319706	0.0441562	0.030473	0.999946	0.983101	0.961554	0.899339	0.813882	0.695958	0.576304	0.36876	0.0714143	0.0504208	0.999946	1.00383	0.990535	0.882636	0.838031	0.660083	0.537194	0.332752	0.0671036	0.0298877	0.999946	1.01754	0.98352	0.87332	0.814933	0.675268	0.528898	0.334401	0.052645	0.0304153	54.999	-0.0665244	0	0.981415	56.1345	-0.0673447	0	0.982167	55.6838
P12270	0.999946	0.977792	0.958292	0.810537	0.347911	0.258176	0.145473	0.0939124	0.118124	0.0619385	0.999946	1.02522	1.00016	0.886144	0.3454	0.302933	0.165639	0.132734	0.133357	0.0928705	0.999946	0.987571	1.01996	0.823721	0.391407	0.289074	0.175885	0.108279	0.13561	0.0703299	0.999946	1.02185	0.96556	0.843097	0.387143	0.279598	0.183017	0.109482	0.135702	0.0630844	49.1935	-0.133381	0.106643	0.991798	49.2608	-0.181444	0.152725	0.985868	49.5395
P12544																															0.999946	0.952465	1.02709	0.93624	0.850775	0.447957	0.385662	0.531485	0.264485	0.174437
P12694	0.999946	1.25114	1.05204	0.976727	0.787794	0.388296	0.261855	0.0758194			0.999946	0.841764	0.75627	0.943398	0.456624	0.267281					0.999946	1.07216	1.07966	0.812736	0.629771	0.480858	0.166134	0.1164	0.0833584	0.0487841	0.999946	1.09698	1.01832	0.993099	0.912901	0.459777	0.216412	0.124012	0.062615	0.0839278	52.3345	-0.128452	0.0948056	0.941453	50.1678	-0.0882517	0	0.80453	51.8662
P12814	0.999946	0.986692	1.02103	1.03546	1.06218	0.882199	0.864582	0.428955	0.042387	0.0261335	0.999946	0.946502	1.00402	1.04246	1.07037	0.993666	0.882088	0.479764	0.0574529	0.0303663	0.999946	0.969032	1.01309	0.998416	1.0531	0.960878	0.822669	0.435914	0.0530623	0.0282264	0.999946	1.06445	1.06729	1.06174	1.08601	0.982803	0.887413	0.457078	0.0457148	0.0304513	58.5366	-0.161747	0	0.988977	58.8472	-0.175816	0.0138546	0.993217	58.5005
P12829	0.999946	0.912258	0.964813	0.920129	0.727746	0.554166	0.337352	0.394559	0.441221	0.359738	0.999946	0.855228	0.994447	0.931733	0.71884	0.637682	0.346883	0.52629	0.656674	0.439161	0.999946	1.0057	1.04811	1.08552	0.743604	0.6384	0.565051	0.385288	0.694755	0.446763	0.999946	0.913091	1.18114	1.07108	0.873819	0.662394	0.43314	0.388143	0.769698	0.479275	53.3348	-0.0818941	0.375845	0.969501		-0.0777646	0.501986	0.827791
P12931	0.999946	1.14394		1.30562	1.02997	1.20063					0.999946			1.00966				0.777893			0.999946		1.01961																			0.182316	1.17874	0.38324	59.8675	-0.356185	0	0.997283
P12955	0.999946	1.05393	1.01887	0.956937	0.928324	0.705137	0.516926	0.180999	0.0931725	0.0356487	0.999946	1.11437	1.06779	1.09564	1.01353	0.830925	0.53845	0.285343	0.105449	0.0497376	0.999946	1.00068	0.987321	0.995388	1.00057	0.862068	0.509114	0.179907	0.0904639	0.0313087	0.999946	1.0936	1.05297	0.985011	0.94827	0.822061	0.508346	0.191752	0.0998957	0.0182576	55.6068	-0.0961153	0.00524881	0.992898	56.4831	-0.113096	0.0496169	0.981037	56.0492
P12956	0.999946	1.21433	1.28573	0.672979	0.295783	0.248929	0.135772	0.0277061	0.0330939	0.00926587	0.999946	1.04772	1.08197	0.593674	0.249445	0.209636	0.120649	0.0211323	0.0264016	0.00921393	0.999946	1.03768	0.961759	0.621868	0.264552	0.221079	0.129252	0.0276089	0.030583	0.0117258	0.999946	0.720623	0.791336	0.503426	0.216209	0.170964	0.0969957	0.0282341	0.028251	0.00899922	48.5513	-0.170039	0.078615	0.922429	47.9563	-0.159226	0.0659329	0.975175	48.1822
P13010	0.999946	1.24697	1.16815	0.410191	0.249399	0.213031	0.146167	0.0562378	0.0500643	0.0241078	0.999946	1.02795	0.933892	0.351417	0.205312	0.19755	0.112213	0.042409	0.0504419	0.0248629	0.999946	1.00493	0.799641	0.308458	0.213306	0.211548	0.128066	0.0495181	0.0532898	0.0227338	0.999946	0.754804	0.703642	0.272403	0.186693	0.172776	0.108321	0.0377949	0.041847	0.0232709	46.9101	-1.07095	0.123168	0.937632	46.3742	-0.218105	0.0973613	0.98195	45.9279
P13051	0.999946	0.676299	1.05829	0.684246	0.280573	0.170754					0.999946	0.830457	0.534012	0.674692	0.337544	0.0935947	0.0570688				0.999946	1.0247	0.927983	0.7825	0.438157	0.069726			0.167083		0.999946	1.4302	0.908751	1.14404	0.512716						48.0332	-0.196407	0.178382	0.830351	46.7454	-0.0678727	0	0.904936	49.1682
P13073	0.999946	0.98841	1.04771	0.997729	0.966446	0.790114	0.771139	0.669964	0.720861	0.552833	0.999946	0.945358	0.952805	0.975138	0.963228	0.83847	0.754774	0.656054	0.834918	0.655442	0.999946	1.02215	1.02761	1.04763	1.04259	0.888735	0.76719	0.657171	0.869353	0.633368	0.999946	1.01769	0.944903	1.01096	0.936142	0.884112	0.727267	0.687021	0.813601	0.556102		-0.0337145	0.611223	0.92491		-0.0490063	0.71697	0.821393
P13284	0.999946	1.74638	0.866458	1.12905	0.702643	0.686918	0.650922	0.261944	0.573096	0.36384	0.999946	1.79368	0.702486	1.08845	0.807486	0.281982	0.35789	0.126319	0.366834	0.268434																					56.7882	-0.0623885	0.415037	0.566482	50.3671	-0.896082	0.280291	0.676761
P13473	0.999946	0.960049	1.00867	0.931404	0.965817	0.93649	0.886058	0.813538	0.958326	0.673972	0.999946	1.027	1.00268	1.04692	0.956831	0.919724	0.890418	0.801509	0.940663	0.838196	0.999946	1.02367	1.06164	1.06832	1.0605	0.956843	0.897195	0.756223	0.938658	0.673955	0.999946	0.989928	0.995543	1.04346	0.947896	0.883734	0.822003	0.783707	0.871345	0.57203			0	0.635042		-0.0226718	0.864613	0.754576
P13489	0.999946	1.00948	0.978363	0.927794	0.790747	0.450023	0.128809	0.0369773	0.0513587	0.0318091	0.999946	1.03009	1.01401	1.0002	0.870599	0.536642	0.136371	0.0272986	0.0568421	0.0267334	0.999946	1.03569	1.005	0.943459	0.866306	0.478704	0.103028	0.0302366	0.058243	0.0188741	0.999946	1.05027	1.00058	0.981536	0.815009	0.493485	0.127118	0.0282063	0.0559454	0.0133485	52.429	-0.132693	0.0202027	0.997776	53.1046	-0.164438	0.024788	0.997884	52.7656
P13591
P13598	0.999946	1.02191	1.09181	1.14384	1.02657	0.385896	0.893321	0.765141	0.789879	0.527564	0.999946	0.969805	0.97671	1.13817	1.09617	0.963039	0.803792	0.812458	0.938758	0.623003	0.999946	0.931955	0.986116	1.00153	0.989848	0.902053	0.80278	0.677799	0.925263	0.602881	0.999946	1.21682	1.20873	1.1911	1.28582	1.08408	1.06121	0.879476	1.10812	0.720454		-0.399808	0.67237	0.633197			0	0.602811
P13612	0.999946	0.955769	0.96583	0.896702	0.851792	0.751121	0.541695	0.348889	0.361397	0.207628	0.999946	1.03682	0.971632	0.998239	0.963152	0.785532	0.587796	0.449255	0.447686	0.304029	0.999946	1.00737	0.988938	0.947037	0.934401	0.75784	0.550485	0.397962	0.37741	0.195968	0.999946	1.03452	1.01163	0.972684	0.885447	0.803742	0.594472	0.42446	0.412592	0.229085	56.9944	-0.0531119	0.159117	0.982126	57.7747	-0.0696723	0.351079	0.984873	57.2319
P13639	0.999946	0.916878	0.960509	0.96495	0.986849	0.907249	0.748101	0.392239	0.0118584	0.0123409	0.999946	0.984265	1.00123	1.04058	1.07577	0.984935	0.804285	0.460215	0.0188281	0.0148945	0.999946	0.985787	1.03642	1.02327	1.08559	0.979902	0.784065	0.446632	0.0177388	0.0135636	0.999946	1.02684	1.00242	1.02307	1.03639	0.94883	0.78689	0.425815	0.0149647	0.0166126	57.9505	-0.136966	0	0.988758	58.5359	-0.156216	0	0.991899	58.4059
P13645	0.999946	0.338507	0.264764	0.302745	0.226303	0.164657	0.260833	0.530826	0.0792906	0.0462789	0.999946	3.84388	0.821197	1.80477	5.35056	1.04788	0.334149	0.447615	1.37171	1.08648	0.999946	1.57869	2.51126	3.82678	1.011	0.788774	2.30318	0.939071	0.453147	0.494358	0.999946	0.75289	0.687252	1.20586	0.593747	0.428588	0.592518	0.227944	0.678149	1.39439	40.2136	-0.305089	0.234113	0.766872		0.818438	1.5	-0.00825868	60.1893
P13647	0.999946	0.685466	0.379975	0.467497	0.260148	0.152593	0.271787	0.305921	0.103467	0.0310721																															44.0133	-0.0665847	0.148692	0.888391
P13667	0.999946	0.914731	0.951886	0.950442	0.788641	0.508278	0.285382	0.190559	0.212417	0.137891	0.999946	1.00223	1.01249	1.01004	0.850314	0.573544	0.317298	0.224387	0.251118	0.175496	0.999946	0.999925	1.03579	1.01768	0.892416	0.595014	0.330501	0.224713	0.253791	0.159997	0.999946	1.04592	1.04519	1.0149	0.847004	0.57657	0.332728	0.214282	0.245092	0.155983	53.0339	-0.0990904	0.15784	0.990427	53.6201	-0.11325	0.204262	0.996578	53.8596
P13674	0.999946	1.12959	1.19173	1.16665	0.949413	0.410859	0.341387	0.202708	0.20521	0.13125	0.999946	0.979024	0.927612	0.976541	0.731451	0.500872	0.265962	0.162176	0.187499	0.137231	0.999946	0.961847	1.0029	0.953609	0.809001	0.535638	0.283483	0.181732	0.223212	0.125332	0.999946	1.03305	1.1451	1.12745	0.87841	0.609652	0.354236	0.246588	0.238302	0.153081	52.605	-0.217728	0.213198	0.943699	52.7399	-0.0980808	0.140651	0.992769	53.2324
P13693	0.999946	1.05237	1.1448	1.09577	0.959086	0.575256	0.332776	0.159515	0.175121	0.134752	0.999946	0.888942	0.810716	0.920041	0.802497	0.66549	0.278104	0.133539	0.170801	0.12289	0.999946	0.89764	0.896811	0.884238	0.834482	0.629955	0.27336	0.108582	0.178013	0.104601	0.999946	1.20591	1.1991	1.13642	0.977764	0.76992	0.381932	0.199241	0.202375	0.160603	53.8134	-0.142435	0.157453	0.97528	53.8437	-0.0940817	0.0963658	0.945943	53.7046
P13716	0.999946	1.04071	1.04895	0.964525	0.867798	0.736502	0.676292	0.496183	0.539183	0.367982	0.999946	1.00157	1.0424	0.92939	0.909937	0.746055	0.615086	0.511579	0.561573	0.396832	0.999946	1.05312	0.936975	0.929606	0.97013	0.725603	0.611258	0.53159	0.738529	0.445349	0.999946	1.00883	1.02877	0.97402	0.919526	0.858824	0.784092	0.598715	0.581747	0.383141	60.6132	-0.0429472	0.381404	0.964263	60.8327	-0.0485858	0.443285	0.968813
P13796	0.999946	0.883276	0.953694	0.974214	1.04147	0.935478	0.857142	0.346931	0.204148	0.137539	0.999946	0.969368	0.986692	1.03257	1.15686	1.0904	0.942824	0.404638	0.27416	0.177575	0.999946	0.962695	1.02006	1.00998	1.15329	1.03906	0.889062	0.373802	0.252095	0.143665	0.999946	1.03839	1.05649	1.03211	1.13173	1.04	0.899933	0.380695	0.251206	0.13974	58.0583	-0.188225	0.163117	0.979681	58.505	-0.236828	0.223844	0.967323	58.2534
P13798	0.999946	0.984559	0.970977	0.989593	0.983542	0.904806	0.855133	0.747936	0.82942	0.40307	0.999946	0.993635	0.975433	1.02418	0.991353	0.926222	0.859897	0.786832	0.92916	0.496423	0.999946	1.0333	1.03204	0.993461	1.00836	0.914879	0.824274	0.743678	0.914588	0.425708	0.999946	1.07886	1.0397	1.02975	0.990746	0.934619	0.904908	0.774745	0.935425	0.438626	66.9317	-0.0411364	0	0.853317		-0.0391814	0	0.750442
P13804	0.999946	0.945555	1.00724	0.954112	0.912545	0.650184	0.376948	0.25095	0.150333	0.0141918	0.999946	1.03042	0.998958	0.991669	0.978846	0.78878	0.382989	0.314768	0.141652	0.0198233	0.999946	1.0042	1.00946	0.9437	0.989881	0.753787	0.398071	0.27861	0.176893	0.01611	0.999946	1.03748	0.947627	0.971416	0.918067	0.712098	0.410364	0.248062	0.129827	0.0172377	54.9034	-0.0877559	0.0380111	0.991564	55.6643	-0.10339	0.0643432	0.98552	55.5194
P13807	0.999946	1.05672	1.16456	0.877881	0.993948	0.781225	0.577642	0.0663956	0.182797	0.111295	0.999946	1.13167	1.09724	1.0679	0.984843	0.950241	0.560218	0.308951	0.147745	0.0376441	0.999946	0.857582	0.870094	0.918091	0.917952	0.932021	0.488287	0.0788416	0.04593		0.999946	1.16561	0.972817	1.01124	1.09375	0.916942	0.599909	0.143694	0.0378724	0.0166417	55.8899	-0.141577	0.098535	0.947813	56.8797	-0.124762	0.071647	0.97465	55.9176
P13861	0.999946	1.13301	1.30848	0.892743	0.740984	0.618035	0.429156	0.124229	0.173988	0.0532823	0.999946	0.78933	0.929076	0.826297	0.570849	0.491717	0.250046	0.114379	0.105381	0.0201405	0.999946	0.713525	0.855352	0.694802	0.52966	0.415823	0.13834	0.0564916	0.0501156	0.0372225	0.999946	0.928188	1.11791	0.688216	0.611859	0.421205	0.215821	0.0478951	0.0478171	0.0288823	54.2044	-0.0828708	0.0533815	0.916675	51.7099	-0.0646397	0	0.963636	49.8234
P13929											0.999946	0.994459	1.17248	1.12873	0.872053	0.64962	0.385299	0.204709	0.0965328	0.0385129											0.999946	2.09057	1.70556	1.64812	1.24974	0.987153	1.08748	0.216429							54.7084	-0.104823	0.0534051	0.967819
P13984	0.999946	1.11718	1.05327	0.994567	0.785424	0.562295	0.250723	0.0919586	0.106644	0.0605384	0.999946	1.06086	0.996371	0.960694	0.761778	0.567373	0.263018	0.0984201	0.0923692	0.0388537	0.999946	0.936501	0.862481	0.871592	0.684991	0.539286	0.215813	0.105302	0.0958595	0.0618259	0.999946	0.830026	0.929457	0.896178	0.735935	0.53977	0.287515	0.106878	0.135404	0.0658279	53.2854	-0.112749	0.059317	0.98651	53.2965	-0.0998747	0.0317002	0.994243	52.4938
P13987	0.999946	1.05739	0.970236	1.07989	1.06015	0.900287	0.965447	0.866935	0.907117	0.638916	0.999946	1.06309	1.04266	1.17628	1.30597	1.18449	1.18317	1.01964	1.16478	0.900483	0.999946	1.07077	1.11647	1.08852	1.17245	1.10999	0.800649	0.895765	1.01761	0.734821	0.999946	1.10905	1.15392	1.17711	1.09193	1.04936	1.07261	0.970245	0.998098	0.762855			0	0.779493			0.547207	-0.850532
P13995	0.999946	0.915417	0.93269	0.91911	0.775931	0.597528	0.303005	0.122207	0.0739091	0.0394753	0.999946	0.999002	1.00252	0.995951	0.867951	0.670596	0.398114	0.147896	0.0368267	0.0438272	0.999946	1.02278	1.02763	1.00798	0.828584	0.610025	0.321682	0.128152	0.0864546	0.0484056	0.999946	1.10133	1.15806	1.04859	0.990471	0.779121	0.488194	0.23567	0.076738	0.034132	53.6256	-0.085975	0	0.990663	54.714	-0.102219	0.0048828	0.998253	53.9667
P14060	0.999946	1.12187	1.06191	0.898694	0.900942	0.251849	0.774654	0.77579	0.752999	0.570147																					0.999946	0.897249	1.24361	1.07835	1.06803	0.940195	0.89219	1.20769	1.09094	0.835631		-0.466758	0.625088	0.603995
P14151	0.999946	1.01373	1.0614	1.0262	0.937317	0.832296	0.772551	0.648487	0.82881	0.580122	0.999946	1.0359	0.944223	0.944962	0.820214	0.715661	0.604039	0.47725	0.591334	0.499463	0.999946	0.968552	0.927296	0.966115	0.88861	0.769656	0.641299	0.622772	0.82992	0.532155	0.999946	1.06253	0.972028	0.978185	0.890029	0.782856	0.749496	0.605336	0.804662	0.62073		-0.039419	0.682461	0.83862		-0.0469111	0.509587	0.966347
P14174	0.999946	0.921897	0.915237	0.935672	0.930064	0.629174	0.805201	0.633272	0.653445	0.297449	0.999946	0.981546	1.00682	1.03204	1.06183	0.928773	0.886053	0.765791	0.820085	0.440981	0.999946	0.97906	1.04774	0.961913	0.986147	0.912412	0.802345	0.776094	0.819534	0.35833	0.999946	1.02386	1.0496	0.990882	0.950156	0.912236	0.800984	0.768289	0.719183	0.329985	63.7862	-0.0286077	0	0.818243		-0.0475574	0	0.879466	66.219
P14209	0.999946	0.841634	0.868432	0.727678	0.640297	0.711198	0.500586	0.482915	0.944665	1.3305	0.999946	1.00345	0.939368	0.944276	0.850989	0.800721	0.559295	0.46633	1.08417	1.28224	0.999946	0.969319	0.745469	0.968832	0.65052	0.648731	0.484065	0.315986	0.728748	1.02337	0.999946	0.901353	0.926131	0.988588	0.72286	0.686318	0.47513	0.432534	1.156	1.38314		-0.0383973	0.769435	0.0835134		-0.0366598	0.838503	0.0799254
P14210	0.999946	1.22904	1.01896	1.13353	0.733274	0.635273	0.323751	0.274974	0.4973	0.338531	0.999946	0.869694	0.703608	0.813804	0.87416	0.788466	0.317769	0.622506	0.494855	0.350336	0.999946	0.987524	0.998039	1.21932	0.828808	0.756286	0.401233	0.242258	0.595632	0.339503	0.999946	1.29922	1.05203	0.79196	0.654656	0.927485	0.290685	0.477328	0.86076	0.353258	53.5967	-0.103318	0.357899	0.887419	60.5029	-0.0226592	0	0.686635	54.9753
P14314	0.999946	0.918339	0.917788	0.959834	0.886353	0.792527	0.444385	0.329733	0.374121	0.301211	0.999946	0.991379	0.974074	1.03715	0.975965	0.760165	0.484663	0.373443	0.421514	0.368648	0.999946	1.00183	1.02146	1.03232	0.979823	0.770585	0.49798	0.368384	0.444263	0.332517	0.999946	1.03133	1.01529	1.05287	0.987292	0.787252	0.488907	0.375046	0.438879	0.34093	55.5801	-0.104723	0.317745	0.96763	55.5708	-0.119966	0.385708	0.994075	55.7763
P14317	0.999946	0.934959	0.898186	0.902363	0.844946	0.765563	0.659506	0.486013	0.536093	0.375582	0.999946	0.943145	0.983799	1.00506	0.928147	0.816262	0.636803	0.534075	0.562422	0.45232	0.999946	1.02694	0.992998	1.03873	0.976895	0.815145	0.687016	0.577772	0.623823	0.435693	0.999946	0.975936	0.975326	0.999797	0.889682	0.715435	0.580282	0.488646	0.54092	0.36929	61.7714	-0.0286701	0.124724	0.962084	64.2088	-0.0580081	0.489386	0.978378
P14324	0.999946	0.989152	0.994606	0.906574	0.585326	0.227361	0.038066	0.00792119	0.0325542	0.00566175	0.999946	0.973235	0.997483	0.930428	0.596284	0.242472	0.0277795	0.00740696	0.030358	0.00204384	0.999946	0.982964	0.999492	0.916593	0.613917	0.253367	0.0188822	0.00651769	0.0325457	0.00519331	0.999946	1.10406	1.03834	0.928499	0.649976	0.26863	0.0345871	0.0138129	0.0267169	0.0127827	50.6226	-0.146029	0.00571854	0.999158	50.7488	-0.149558	0.00297705	0.998265	50.8343
P14406	0.999946	0.969576	0.982414	0.993828	0.914378	0.788037	0.611788	0.466277	0.363656	0.211657	0.999946	1.04256	1.04579	1.01911	0.969099	0.847524	0.692346	0.54735	0.479402	0.261538	0.999946	1.01215	0.977411	0.931512	0.937008	0.79793	0.62466	0.441246	0.435598	0.203046	0.999946	1.06782	1.00213	0.98722	0.934889	0.822324	0.6089	0.455228	0.433143	0.232184	58.4407	-0.0556163	0.154311	0.99393	60.4636	-0.0517865	0.20494	0.976727	58.8454
P14550	0.999946	0.955104	0.9694	0.956661	0.766967	0.300949	0.0656507	0.027791	0.0463779	0.0325179	0.999946	1.05394	1.04321	0.997607	0.857516	0.374611	0.0652759	0.0369239	0.0435845	0.0269132	0.999946	1.02656	0.977592	0.935504	0.84628	0.364692	0.0373933	0.0342867	0.0499734	0.0251929	0.999946	1.08051	1.00355	1.00205	0.822038	0.394438	0.0993	0.0504482	0.0621356	0.0524975	51.6644	-0.17093	0.0280672	0.99795	52.274	-0.194244	0.0287121	0.997312	52.1638
P14618	0.999946	0.955166	0.975484	0.970974	0.96981	0.850544	0.859485	0.561821	0.0077041	0.00303352	0.999946	0.9639	0.956011	0.981347	0.988153	0.925876	0.868799	0.626115	0.00826776	0.00511773	0.999946	0.992167	0.982584	0.955578	1.01902	0.949116	0.851852	0.604986	0.0104597	0.00617592	0.999946	1.05275	0.988474	0.987418	1.00484	0.933557	0.876869	0.614171	0.0122698	0.00498407	59.1144	-0.166174	0	0.976938	59.4761	-0.198146	0	0.986176	59.3539
P14621																					0.999946	1.00147	0.737	0.545673	0.3842	0.325963	0.307852	0.229266	0.162826	0.0547423	0.999946	1.00347	0.79516	0.461995	0.284598	0.261585	0.297106	0.203352	0.148857	0.0348839									48.4569
P14625	0.999946	0.925076	0.955414	0.960768	0.879176	0.600592	0.278873	0.174196	0.207506	0.129061	0.999946	0.985476	0.999465	1.02061	0.944171	0.640648	0.308581	0.189926	0.226692	0.164022	0.999946	0.99558	1.03506	1.00297	0.949427	0.6587	0.312758	0.209079	0.239327	0.159469	0.999946	1.02484	0.99332	1.00107	0.933625	0.640067	0.320124	0.199735	0.243125	0.147924	53.705	-0.122908	0.153083	0.990661	54.0025	-0.147129	0.18822	0.997615	54.1152
P14635	0.999946	1.16429	1.10934	0.818155	0.619859	0.714896	0.425048	0.113611		0.0710988	0.999946	1.0638	0.985757	0.751563	0.704318	0.524145	0.334261	0.183818	0.134279	0.0342555	0.999946	0.760291	1.34509	0.664646	0.611556	0.91703	0.362597				0.999946	0.739209	0.621405	0.583695	0.588603	0.456606	0.409422	0.131306	0.175357		54.0618	-0.0696229	0	0.911892	52.9997	-0.0636911	0	0.984565	55.7241
P14649	0.999946	1.20187	0.868114	1.22767	0.851623	0.554635	0.663097	0.469288	0.516287	0.281747	0.999946	1.01655	0.929376	0.877506	0.846796	0.475485	0.499018	0.480071	0.622607	0.34352	0.999946	1.0029	1.03646	1.01429	0.845056	0.529291	0.629341	0.549117	0.684587	0.296816	0.999946	0.771227	0.9512	0.864332	0.576914	0.493315	0.530073	0.409737	0.440446	0.281181	54.9864	-0.112311	0.47205	0.797982	52.3214	-0.24285	0.483135	0.89507
P14678	0.999946	1.16541	1.11759	1.10858	1.1181	0.999383	1.06379	0.858374	0.815779	0.496633	0.999946	1.06148	0.873967	0.92105	1.14981	1.07277	0.887515	0.761552	0.88963	0.775889	0.999946	0.897152	0.860407	0.893632	0.936938	0.952153	0.820985	0.717385	0.77634	0.467407	0.999946	0.876147	0.934677	0.958614	1.027	1.04674	0.929285	0.785677	0.834447	0.528861		-0.0770299	0	0.780485		-0.213464	0.809023	0.573308
P14735	0.999946	0.930974	0.938689	0.801876	0.493422	0.27438	0.139062	0.0748962	0.0354333	0.00731647	0.999946	1.0603	1.03305	0.831818	0.454271	0.271366	0.0846245	0.0174857			0.999946	0.943133	0.934554	0.745239	0.445934	0.228699	0.10327	0.0535604	0.0228748	0.0122954	0.999946	1.03303	1.03692	0.828069	0.539153	0.257017	0.12905	0.0932194	0.0707559	0.0062499	50.1624	-0.0935539	0.0116664	0.997186	50.021	-0.121165	0.0222529	0.988592	49.5414
P14854	0.999946	0.955527	0.902133	0.829	0.77492	0.598266	0.346303	0.237288	0.221332	0.166066	0.999946	0.937451	0.977708	0.901749	0.846751	0.634933	0.374468	0.277036	0.353626	0.237905	0.999946	1.13143	1.05907	1.03405	0.884343	0.694741	0.362901	0.279943	0.251727	0.17782	0.999946	1.06589	0.971	0.928379	0.797255	0.687857	0.358313	0.332302	0.288645	0.172343	53.893	-0.0598791	0.106752	0.985695	54.3634	-0.0837215	0.262521	0.979984	54.6457
P14866	0.999946	0.820246	0.755533	0.367998	0.0874054	0.0875316	0.0399808	0.0083137	0.0145954	0.0115423	0.999946	0.930123	0.862211	0.40895	0.125972	0.10255	0.0550606	0.025319	0.0323957	0.0193372	0.999946	1.08405	1.07994	0.415644	0.0898029	0.0939543	0.0455043	0.0314858	0.0244694	0.0194211	0.999946	1.09969	0.891145	0.3303	0.117401	0.0873313	0.0436549	0.0138178	0.0237895	0.0106438	45.7535	-0.115828	0.00729856	0.98697	46.465	-0.157898	0.0392125	0.996155	46.9218
P14868	0.999946	1.07411	1.0051	0.814601	0.553209	0.429278	0.330367	0.169941	0.0489751	0.0221155	0.999946	1.00074	0.917323	0.773347	0.517837	0.425786	0.331585	0.179428	0.0306978	0.0174694	0.999946	0.998562	0.934343	0.749294	0.549115	0.427959	0.309484	0.169778	0.0378358	0.0191881	0.999946	0.999718	0.95458	0.776639	0.518387	0.404147	0.311854	0.163314	0.0458562	0.024924	51.9491	-0.0697472	0	0.981528	51.4498	-0.0632936	0	0.987215	51.4665
P14921											0.999946	0.845561	0.523963	0.429434	0.467335	0.288499	0.209234	0.16444	0.165009	0.0336011	0.999946	0.872548	0.610234	0.417537	0.434494	0.298934	0.183809	0.112961	0.0805541	0.01784	0.999946	0.683302	0.574675	0.441478	0.381194	0.267758	0.198893	0.152089	0.16796	0.0501638					46.8188	-0.0505056	0.0541598	0.94894	47.1687
P14927	0.999946	0.990132	0.979295	0.952387	0.939866	0.80535	0.747767	0.620577	0.584932	0.401508	0.999946	0.975523	0.960534	0.992503	0.959952	0.909253	0.711313	0.66601	0.580206	0.425074	0.999946	1.00864	1.00289	0.975603	0.959576	0.839003	0.715239	0.640518	0.749099	0.441147	0.999946	1.01824	1.10362	1.06122	0.947583	0.873559	0.797449	0.633382	0.669203	0.441434	64.0315	-0.0323167	0.154646	0.981944	64.4107	-0.0374392	0.336705	0.973349
P15104	0.999946	1.03726	0.901055	0.957228	0.859325	0.7159	0.549245	0.183944	0.116088	0.0571445	0.999946	0.996849	0.954982	0.93945	0.893726	0.810761	0.544194	0.20926	0.0552741	0.0177812	0.999946	1.01072	1.04214	0.96978	0.898707	0.741894	0.552248	0.239437	0.160911	0.0894058	0.999946	0.97094	0.961741	0.976388	0.884863	0.7429	0.585899	0.253828	0.125892	0.0728057	55.6986	-0.0831363	0	0.982833	56.1162	-0.107152	0	0.993444	56.0706
P15121	0.999946	0.941597	0.943715	0.977283	0.935039	0.787064	0.390882	0.0520865	0.0261696	0.0156104	0.999946	1.03307	1.05047	1.10779	1.10569	0.933311	0.454911	0.0474016	0.0106835	0.0117137	0.999946	0.979502	1.04773	1.03665	1.07018	0.859552	0.452107	0.0449251	0.0216357	0.0158405	0.999946	1.03976	1.04625	0.986722	1.04616	0.913033	0.453629	0.0441529	0.0227641	0.00974265	55.0952	-0.153483	0	0.993527	55.7996	-0.244466	0.00735681	0.987328	55.6372
P15151	0.999946	0.646565	0.921112	1.07724	0.324497	0.822239	0.66627	0.681021	0.792195	0.279496	0.999946	0.982358	0.826623	1.03259	0.919718	0.887666	0.772756	0.899666	1.00548	0.796854											0.999946	0.906718	0.965619	1.3695	1.28927	0.803577	0.937152	1.06758	0.947438	0.342788		-0.0153221	0	0.272028		-0.0067877	0.863563	0.189694
P15153	0.999946	0.976648	0.963862	0.974931	0.852111	0.515201	0.165615	0.0173812	0.00925221	0.00504739	0.999946	0.948374	0.95301	0.936465	0.863999	0.596512	0.198278	0.00458142	0.00412493	0.0103489	0.999946	0.996649	0.987298	0.93604	0.92113	0.621836	0.17242	0.0108224	0.0134166	0.00447296	0.999946	0.938724	0.926294	0.912107	0.819473	0.547871	0.205855	0.0320167	0.0216209	0.00686633	53.0314	-0.144316	0	0.998538	53.484	-0.144361	0	0.993641	53.6524
P15170	0.999946	1.02614	0.997939	0.993873	0.959301	0.674679	0.359953	0.0832639	0.0841422	0.0354872	0.999946	1.02582	1.03115	0.964344	0.851042	0.633761	0.270651	0.059976	0.0685958	0.0357484	0.999946	0.956295	0.972477	0.992613	0.904935	0.702874	0.313387	0.104445	0.0689522	0.0371792	0.999946	1.0219	1.00442	0.963888	0.950101	0.736003	0.376407	0.094499	0.0837789	0.0463966	54.5552	-0.132208	0.0390519	0.996678	53.8574	-0.124099	0.0241386	0.995976	54.452
P15289	0.999946	2.8472	1.6139	1.99522		0.889435															0.999946	0.894245	0.71717	0.990505	0.731671	0.68683	0.68311	0.316614		0.300503												0.817825	1.5	0.0419164					58.0038
P15311	0.999946	0.964899	0.976194	0.987729	0.856943	0.427994	0.0782782	0.0140479	0.0272388	0.00835587	0.999946	0.986521	0.960931	1.01396	0.891053	0.477994	0.0823785	0.0138587	0.0246672	0.00633537	0.999946	0.99618	0.987506	0.983926	0.922937	0.491791	0.0764333	0.0160175	0.0295332	0.0116176	0.999946	1.07137	1.04114	1.05304	0.942259	0.503883	0.0829593	0.0178061	0.0359866	0.0111048	52.5211	-0.177518	0.00731271	0.998616	52.8299	-0.190958	0.0067755	0.998474	52.9319
P15374	0.999946	0.971393	0.970817	0.868603	0.52408	0.293739	0.166302	0.133916	0.133125	0.0632576	0.999946	0.946336	0.956695	0.87383	0.53559	0.307523	0.182208	0.158812	0.151938	0.072737	0.999946	0.954353	0.974237	0.846918	0.612588	0.34114	0.191535	0.140118	0.180374	0.0589028	0.999946	1.02034	1.05105	0.904949	0.610235	0.317353	0.218901	0.152765	0.177624	0.0754339	50.4476	-0.111445	0.103278	0.996902	50.5695	-0.106549	0.11802	0.994488	51.0968
P15498	0.999946	1.16105	1.11432	0.753718	0.452772	0.43477	0.315879	0.167439	0.104372	0.0897652	0.999946	0.962641	0.61432	0.39884	0.367143	0.132114	0.109378	0.0578153		0.0300478	0.999946	0.895965	0.652561	0.544665	0.382213	0.273748	0.165118	0.0571882	0.0685202	0.0146687	0.999946	0.711743	0.796826	0.511578	0.248335	0.308302	0.263957	0.0867479			50.8539	-0.0830448	0.123648	0.940047	46.3288	-0.0791438	0.0348184	0.975358	47.625
P15531	0.999946	0.789034	0.811727	0.820896	0.841639	1.1302	0.698737	0.610032	0.669188	0.195807	0.999946	1.07198	1.15236	1.12584	1.14852	1.02792	0.982623	0.795928	0.876375	0.312671	0.999946	1.04827	1.17108	1.13767	1.13718	1.00497	0.90382	0.753947	0.785592	0.261527	0.999946	0.947293	0.920292	0.944681	0.958175	0.83566	0.799491	0.670215	0.814462	0.229382	62.752	-0.0459488	0	0.584286	65.7165	-0.145093	0	0.815248	64.8245
P15586	0.999946	1.04621	1.0374	1.03899	0.977952	0.822771	0.762818	0.603342	0.628454	0.414211	0.999946	0.9793	0.945718	0.986145	1.00353	0.842837	0.634593	0.545557	0.730564	0.41974	0.999946	0.930043	0.961843	0.964024	0.984692	0.826113	0.697329	0.582933	0.714118	0.435538	0.999946	0.963289	1.14764	1.10099	1.13703	0.848185	0.888139	0.591478	0.758059	0.493505	64.7579	-0.0400665	0.417854	0.944392		-0.0900945	0.564123	0.871232
P15735																															0.999946	1.2416	0.944368	0.553764	0.469511
P15812	0.999946	1.10854	0.901222	0.820111	0.637864	0.66637	0.465325	0.34661	0.350924	0.306409	0.999946	0.939524	1.05643	0.973736	0.746204	0.586126	0.507178	0.392809	0.566801	0.291187	0.999946	0.978284	0.862799	0.816193	0.74281	0.595835	0.476992	0.338637	0.440724	0.295494	0.999946	1.05252	0.962202	0.999886	0.840924	0.555513	0.423625	0.35075	0.569986	0.313581	54.9388	-0.0461272	0.269153	0.953881	54.933	-0.0723676	0.417927	0.92557	55.5481
P15813	0.999946	1.05452	1.33522	0.975436	1.20316	1.09427	0.811218	0.176914	0.25718	0.181924	0.999946	0.735876	1.3633	0.920264	0.878411	0.98718	0.301207	0.361018	0.274695	0.230911	0.999946	1.4461	1.58584	1.07083	1.00659	1.00644	0.41595	0.36315	0.25276	0.114448	0.999946	1.32895	1.8097	1.53781	1.25557	0.589471	0.763089	0.326221	0.424248	0.158389	56.3804	-0.88284	0.205337	0.90195	54.777	-0.475531	0.288831	0.83074	55.6918
P15814	0.999946	0.978427	0.587381	0.736452	0.577247	0.361744		0.340178			0.999946	0.981666	1.04455	1.10185	1.03808	0.916431	0.399128				0.999946	0.985396	0.556563	0.457605	0.393123		0.545837	0.251809													50.6279	-0.0442242	0.246	0.85529	53.7305	-0.703498	0.399122	0.958856	44.4811
P15848
P15880	0.999946	1.50642	1.40514	1.40949	1.29769	1.04845	0.879398	0.425352	0.0159514	0.0131155	0.999946	0.987083	0.994874	1.0108	0.903072	0.774871	0.639578	0.323059	0.0203828	0.00903695	0.999946	1.04023	0.936056	0.976161	0.890866	0.800695	0.640748	0.333967	0.014252	0.0101297	0.999946	0.874037	0.969116	0.972974	0.926062	0.831316	0.682092	0.328496	0.0160875	0.00768777	58.5848	-0.202549	0	0.762411	56.8223	-0.0995277	0	0.988212	56.9215
P15884											0.999946	0.732421	0.945448	0.618348	0.285029	0.167331					0.999946	0.976319	0.878736	0.483589	0.490066	0.298592	0.102053	0.0850224			0.999946	1.03309	1.31166	0.32111	0.18176	0.200038	0.115088	0.102054	0.133827						48.067	-0.0964969	0	0.889525	48.781
P15923	0.999946	0.978081	1.40506	1.36126	0.967224	0.662587	0.481457	0.382459	0.25832	0.0883711	0.999946	1.03708	1.15792	0.960915	0.852369	0.604328	0.417982	0.323165	0.163774	0.234765	0.999946	1.02	1.08392	1.01913	0.723837	0.607526	0.277419	0.145419	0.137562	0.188634	0.999946	1.08193	1.04212	0.826043	0.635901	0.496287	0.173026	0.196446	0.335532		55.8345	-0.0936093	0.177243	0.819752	54.5661	-0.085012	0.202114	0.971324	53.3569
P15927	0.999946	0.934608	0.974021	0.864951	0.693502	0.709198	0.685539	0.249222	0.109036	0.05445	0.999946	0.983775	0.95467	0.875891	0.671671	0.787527	0.659277	0.323023	0.081436	0.0349768	0.999946	0.95783	0.900885	0.801651	0.655274	0.750887	0.622808	0.361605	0.0117418	0.013001	0.999946	1.05228	0.964313	0.892074	0.730953	0.817885	0.77565	0.340087	0.0933999	0.052389	55.8666	-0.0607521	0	0.933738	56.3149	-0.0646235	0	0.934	55.5448
P15954	0.999946	0.84479	0.990668	0.875151	0.850109	0.850051	0.601835	0.538592	0.46044	0.249414											0.999946	0.893947	1.01815	1.0698	0.908765	0.880847	0.601192	0.73822	0.506487	0.346285	0.999946	1.29897	0.914606				1.76464	1.18151			60.2456	-0.0374067	0	0.933289					62.7541
P16083	0.999946	0.827579	0.858887	0.854546	0.731961	0.7307	0.484388	0.325032	0.313791	0.186033	0.999946	0.980134	1.01731	0.989932	1.00881	0.887435	0.82871	0.61016	0.648587	0.323645	0.999946	1.19907	1.16033	1.15954	1.09631	1.01652	0.548231	0.489158	0.521985	0.279956	0.999946	0.986293	1.04418	0.851086	0.797299	0.684108	0.639945	0.519137	0.459219	0.177814	56.0835	-0.0388902	0	0.945504	63.7809	-0.0441826	0	0.939281	56.1417
P16104	0.999946	1.39322	0.921594	0.968831	1.28744		0.762713	1.15746	0.277605	0.428969	0.999946	1.30121	1.18508	1.13525	0.922994	0.692845	0.628695	0.490044	0.451909	0.221014	0.999946	0.978113	0.943025	0.79247	0.510139	0.535455	0.440486	0.426542	0.295975	0.130925	0.999946	0.842105	0.675387	0.796721	0.424847	0.579267	0.257783	0.236307	0.161328	0.253656	61.8834	-0.259559	0.340137	0.682708	58.2774	-0.0590807	0.278039	0.843872	53.7874
P16150	0.999946	0.910055	0.895513	0.898095	0.846226	1.22647	0.713337	0.62802	0.884809	0.711033	0.999946	1.05247	1.05021	1.00503	1.05873	0.975192	0.889327	0.859335	1.06122	1.01339	0.999946	1.05945	1.09034	1.09785	1.08905	0.979121	0.909631	0.794825	1.07065	0.867784	0.999946	0.974469	0.971141	0.947103	1.01912	0.825263	0.756403	0.738123	1.02134	0.760554		-0.010377	0	0.224287		-0.0521554	0.955819	0.183613
P16219	0.999946	0.905659	0.977486	1.03414	0.759715	0.651702	0.426444	0.241347	0.0977908	0.0156935	0.999946	1.17684	1.14501	1.11125	1.1014	0.879003	0.442351	0.211525	0.20309	0.0632444	0.999946	0.910594	1.03396	0.871479	0.950451	0.663623	0.440915	0.183822	0.109729		0.999946	0.914746	1.03854	1.03285	1.00893	0.752216	0.326355	0.315651	0.118952		54.8191	-0.077056	0	0.982698	55.6844	-0.171599	0.139041	0.952403	55.0466
P16220	0.999946	1.36293	1.19287	0.928733	0.760985	0.386043	0.444958	0.12064	0.123251		0.999946	1.25237	1.14703	0.85114	0.649341	0.505074	0.251341	0.31039	0.0612072	0.197694	0.999946	0.96878	0.914447	0.912759	0.825405	0.634566	0.613632	0.459349	0.694669	0.540994	0.999946	0.965402	0.917973	0.749282	0.614603	0.568533	0.501859	0.348093	0.542171	0.399901	52.7733	-0.0969006	0.134096	0.86904	52.4	-0.0857716	0.155973	0.920728
P16278	0.999946	0.994061	1.00732	0.945659	0.918076	0.815025	0.408846	0.177185	0.0606814	0.0536106	0.999946	0.806749	0.819085	0.859766	0.76766	0.665394	0.448852	0.165824	0.105424	0.0203132	0.999946	1.16178	1.04629	1.03244	1.02419	0.714553	0.581351	0.34158	0.156137	0.021542	0.999946	1.1315	1.11849	0.928299	1.08024	0.88136	0.639759	0.368991	0.263084	0.106998	55.3964	-0.128749	0.0435277	0.996491	54.3039	-0.0645774	0	0.934497	56.8226
P16284	0.999946	1.02718	1.04252	0.934292	0.827297	0.664877	0.561853	0.521135	0.477319	0.314065	0.999946	1.00785	0.947475	0.917922	0.816107	0.708081	0.605148	0.485403	0.593179	0.466446	0.999946	1.011	0.999537	0.901112	0.88955	0.718297	0.507031	0.430858	0.546811	0.304114	0.999946	0.999154	1.05116	0.927112	0.891329	0.669198	0.637503	0.432682	0.484998	0.288457	58.3313	-0.045505	0.350731	0.972166	66.5434	-0.0411091	0.486788	0.968901	57.3123
P16298	0.999946			1.63181	1.92877	1.45188		1.71844			0.999946	2.77131	1.22752		2.4708						0.999946					1.34614	1.30375	1.01936			0.999946		1.33296	2.13073	0.994529	2.5495			1.01714			0.441369	1.5	0.487919		0.817728	1.5	-0.12371
P16333											0.999946	0.816063	1.04149	0.257924	0.192015						0.999946	1.55497	1.33335	0.608361	0.368912						0.999946	1.13611	0.627909	0.374254	0.217659										46.6352	-1.08503	0.192014	0.946624	47.1601
P16383																					0.999946	1.03272	1.13125	0.809435	0.760314	0.584527	0.349536	0.32096	0.456772	0.333719	0.999946	3.80099	1.23736		1.05375	1.98982													53.6412
P16401	0.999946	1.93256	1.90988	2.38233	1.83598	1.19836	0.90808	0.553653	0.144893	0.12914	0.999946	1.03829	0.990068	1.04569	0.97648	0.771135	0.48996	0.309206	0.0995659	0.0988724	0.999946	0.931383	0.743024	1.1009	0.775833	0.792966	0.489576	0.296799	0.110734	0.0997634	0.999946	0.697267	1.09095	1.14568	1.11523	1.00325	0.701747	0.40519	0.147404	0.120063	59.2538	-0.189484	0.12113	0.229662	56.0884	-0.0998136	0.0751752	0.993444	56.0161
P16402	0.999946	1.59762	1.68024	1.82328	1.64958	0.970458	0.957014	0.728632	0.373178	0.210041	0.999946	1.02074	1.03921	1.00911	1.01757	0.800289	0.55496	0.399278	0.253199	0.135003	0.999946	0.918012	0.777282	1.0987	0.86966	0.894959	0.644517	0.479224	0.232677	0.108599	0.999946	0.647651	0.963278	1.14868	1.17662	1.06749	0.797843	0.52629	0.254415	0.119243	61.2773	-0.112038	0.19253	0.340563	57.1016	-0.0835463	0.147222	0.989082	58.4848
P16403	0.999946	2.02693	2.07329	2.43568	2.04756	0.84232	0.93904	0.529832	0.240138	0.145154	0.999946	0.996669	0.940943	1.00022	0.963649	0.804625	0.462401	0.284836	0.0946571	0.0987979	0.999946	0.94097	0.682616	1.04185	0.797518	0.798647	0.503252	0.309206	0.10471	0.0908541	0.999946	0.591955	1.01328	1.07382	1.06469	0.993207	0.692814	0.330686	0.0974538	0.0887041	59.2812	-0.156226	0.167591	0.158034	55.9185	-0.107948	0.0811824	0.994901	56.1291
P16435	0.999946	0.936677	0.870682	0.714099	0.585202	0.308244	0.0577942	0.0303411	0.0441012	0.0207649	0.999946	0.869478	0.980277	0.800787	0.610046	0.345202	0.144681	0.074245	0.0837189	0.0642921	0.999946	0.934636	0.98219	0.947506	0.537365	0.250779	0.0763426	0.030263		0.0209173	0.999946	0.941627	0.947501	0.869526	0.644855	0.300213	0.0725909	0.0142161	0.0457177	0.0450794	50.0992	-0.0860105	0	0.986134	50.9459	-0.0919053	0.0398951	0.986466	50.5419
P16455	0.999946	0.922274	0.934493	0.850611	0.732756	0.46899	0.231427	0.0833307	0.0723044	0.0514614	0.999946	1.15125	0.963049	0.953494	0.733822	0.521751	0.184006	0.0552901	0.0568817	0.0723694	0.999946	0.91637	1.0198	0.871289	0.750613	0.485329	0.108331	0.0821729	0.0575689	0.0852875	0.999946	0.946044	1.02834	0.894583	0.805517	0.41436	0.0849652	0.0465151			52.4074	-0.0853535	0.0105635	0.991903	52.6787	-0.111387	0.0330243	0.981438	52.3119
P16615	0.999946	0.963837	0.95394	0.868512	0.662635	0.312695	0.100159	0.07356	0.0685744	0.0380879	0.999946	1.00946	1.02509	0.971392	0.749231	0.330441	0.131034	0.0914801	0.104914	0.0631579	0.999946	1.0101	0.983512	0.915953	0.711346	0.322123	0.115609	0.0703925	0.0806242	0.050052	0.999946	0.970493	0.972947	0.871001	0.669168	0.306033	0.116648	0.0685566	0.0805068	0.0476544	51.186	-0.117143	0.0371122	0.996918	51.7175	-0.154453	0.0817607	0.998988	51.5136
P16662																															0.999946		0.438013	0.402282		0.434737
P16885																															0.999946	1.20751	0.762588	1.24367	1.01147
P16930	0.999946	0.990171	0.985371	0.993803	0.944523	0.769699	0.743186	0.633818	0.671187	0.377498	0.999946	0.974108	1.04022	1.10935	1.01272	0.945833	0.819634	0.702018	0.804305	0.527154	0.999946	0.96504	0.964789	0.952184	1.11748	0.848791	0.781	0.684107	0.774661	0.421541	0.999946	0.949088	0.957219	0.941369	0.952896	0.831864	0.757086	0.670498	0.726874	0.374548	64.6995	-0.0311816	0	0.92536		-0.0303223	0.515229	0.827994	66.6532
P16949	0.999946	0.960779	0.887333	0.949398	0.908642	0.688473	0.847687	0.762978	0.936336	0.757828	0.999946	0.864349	0.837272	0.93159	0.87976	0.923431	0.82317	0.827544	1.00436	0.824401	0.999946	1.00724	1.0781	1.05788	1.0405	0.91346	0.920521	0.798638	1.04866	0.895051	0.999946	1.11227	1.11031	1.1868	1.07096	0.987561	1.04984	0.942314	1.07552	0.946376		-0.0151513	0.802306	0.459836		-0.197411	0.879542	0.295174
P16989	0.999946	1.10831	0.985605	1.00362	0.801096	0.253547	0.476113	0.416739	0.588852	0.394458	0.999946	0.982414	1.04854	0.974686	0.698576	0.511957	0.281107	0.195625	0.265953	0.149619	0.999946	1.1496	1.19931	1.05487	0.783061	0.614857	0.305044	0.216406	0.362736	0.149953	0.999946	0.994016	0.987643	0.943416	0.706164	0.571009	0.445402	0.342372	0.471723	0.270433	50.5128	-0.715802	0.425942	0.918029	52.6658	-0.0969599	0.188835	0.986225	53.6394
P17050	0.999946	0.97358	1.13272	1.24339	1.06849	0.641565	0.697363	0.546995	0.446025	0.167315																					0.999946	0.926821			1.7466	1.32779					59.6536	-0.0567235	0.115157	0.846503
P17066
P17096	0.999946	1.28052	1.42517	1.32851	1.32839	1.15651	1.06086	0.839555	0.848953	0.606048	0.999946	0.957068	0.937304	0.96587	0.927114	0.976015	0.811461	0.689971	0.668998	0.474807	0.999946	1.02568	0.815609	0.96035	0.784143	1.09995	0.816499	0.60833	0.693805	0.506272	0.999946	0.695591	1.03572	1.01006	0.944502	1.02137	0.834794	0.678732	0.628064	0.512086		-0.0537256	0.367127	0.175253	66.7202	-0.0327762	0	0.939042
P17152											0.999946	1.17696	1.15091	0.942848	0.634228	0.53604	0.380364														0.999946	0.770145	0.61772	0.657516	0.804885	0.502629	0.383757	0.346659	0.709064	0.244782					52.0369	-0.114704	0.427819	0.892576
P17174	0.999946	0.986558	0.972807	1.01332	0.957585	0.811628	0.796928	0.704108	0.826709	0.624013	0.999946	0.950064	0.980296	0.994183	0.946068	0.872617	0.751696	0.68631	0.874559	0.697598	0.999946	0.98306	0.994731	0.978664	0.981686	0.873082	0.739238	0.680755	0.877389	0.62966	0.999946	1.03026	0.988394	0.974058	0.97393	0.867639	0.813458	0.7152	0.914365	0.639312		-0.0362972	0.717662	0.852969		-0.0451846	0.748706	0.799691
P17252	0.999946	0.963071	0.887004	0.716938	0.239708	0.0656682	0.032904	0.0123822	0.0351535	0.00967749	0.999946	1.01891	0.927806	0.782727	0.279667	0.0873512	0.0469986	0.0234183	0.0470228	0.0202801	0.999946	1.03116	0.969526	0.828706	0.292733	0.0726883	0.0442367	0.0209335	0.0344919	0.0171336	0.999946	0.991327	0.873886	0.73415	0.271637	0.0588051	0.0342949	0.013745	0.0322721	0.0105415	48.2149	-0.156635	0.0147203	0.996179	48.6415	-0.174714	0.0318539	0.998077	48.8572
P17542	0.999946	1.18496	1.23831	0.717216	0.594094	0.687313	0.260653	0.269101	0.593744	0.480161	0.999946	0.744351	0.90322	0.826731	0.585938	0.588145	0.507913	0.437972	0.405063	0.32855	0.999946	0.861565	0.707469	0.626351	0.521471	0.437384	0.278154	0.398881	0.406928	0.145569	0.999946	0.774186	1.0339	0.755154	0.487673	0.478287	0.431784	0.304378	0.278433	0.265062	51.7953	-0.0920858	0.447982	0.76164	56.485	-0.0276711	0.154176	0.906572	50.3647
P17568	0.999946	1.44491	1.19563	1.0324	1.27924	1.15468	0.7062	0.0848622	0.458245		0.999946	0.965406	0.927073	1.0582	1.08231	0.774104	0.140305				0.999946	1.33366	1.08101	0.937193	1.08508	1.066	0.354823	0.0858276	0.0716339	0.0914533	0.999946	1.1797	0.938517	0.948767	0.852413	0.714817	0.31544	0.117785	0.0564963		56.264	-0.811779	0.271553	0.729289	53.2889	-1.00969	0.140301	0.974284	55.8469
P17612	0.999946	1.02679	0.960876	0.839576	0.612074	0.390653	0.0979522		0.0128004		0.999946	0.94937	1.10771	0.902854	0.660136	0.411305	0.13777	0.0884477	0.0239753	0.0193536	0.999946	1.05064	0.982968	0.920098	0.804058	0.432592	0.135246	0.0157312	0.0528454		0.999946	1.06931	0.96737	0.899786	0.653196	0.356275	0.135221	0.0117285	0.0290863	0.0126137	51.2304	-0.09933	0	0.993609	51.8075	-0.109449	0.0149848	0.987943	52.4103
P17655	0.999946	0.869987	0.860152	0.896638	0.840569	0.837518	0.617352	0.546782	0.672283	0.623972	0.999946	0.936745	0.865084	1.0497	1.01076	0.866538	0.729095	0.71527	0.925969	0.732332	0.999946	1.01695	0.90246	0.990475	0.878298	0.843406	0.602283	0.607195	0.768454	0.660689												-0.0180453	0.506389	0.784666		-0.264969	0.775666	0.599853
P17693											0.999946	1.1296	1.08745	0.968913	0.999626	0.832894	0.714809	0.62539	0.546568	0.322661																									62.262	-0.0433384	0.201847	0.935011
P17706	0.999946	1.026	0.95501	0.711458	0.240004	0.206099	0.094487	0.0460059	0.0779088	0.0305629	0.999946	0.997796	1.07195	0.719529	0.327985	0.23386	0.136658	0.0574792	0.0936692	0.0691707	0.999946	0.86669	1.01598	0.694142	0.371625	0.241842	0.268713	0.116645	0.119173	0.0341751	0.999946	0.924394	0.966585	0.736346	0.293593	0.191726	0.186249	0.107212	0.101693	0.0533374	48.3072	-0.154285	0.0728165	0.991942	48.7862	-0.143487	0.0978929	0.986231	49.0834
P17812	0.999946	1.03894	1.00337	0.963515	0.758328	0.473406	0.208423	0.0915871	0.0742363	0.0376636	0.999946	1.04685	1.03313	0.985937	0.823663	0.52552	0.22952	0.110384	0.0887347	0.0432363	0.999946	1.02775	0.995117	0.91244	0.795523	0.505037	0.229429	0.0901329	0.075977	0.0371134	0.999946	0.955595	0.969426	0.913297	0.743638	0.479894	0.214431	0.0792217	0.0614074	0.0371303	52.6434	-0.111773	0.0412617	0.998203	53.162	-0.120117	0.0563586	0.997175	52.9384
P17844	0.999946	1.40694	1.16118	0.728836	0.20649	0.179042	0.0798259	0.0536679	0.0586879	0.00732193	0.999946	1.01237	0.885726	0.485756	0.125653	0.109889	0.0691772	0.0234213	0.0141314	0.0217973	0.999946	0.94038	0.695918	0.494406	0.137059	0.121374	0.0697776	0.0192392	0.0374844	0.013262	0.999946	0.787393	0.85418	0.465714	0.126483	0.102436	0.062472	0.0255095	0.0221081	0.00879833	48.1773	-0.225782	0.073558	0.917804	46.8922	-0.165925	0.0386409	0.996866	46.344
P17858	0.999946	1.0649	1.03201	0.974834	0.922654	0.707342	0.569365	0.421749	0.26106	0.0463548	0.999946	1.03736	0.968434	0.931878	0.857766	0.776133	0.627582	0.505003	0.290898	0.0413043	0.999946	0.971703	0.927748	0.916302	0.840051	0.744318	0.5977	0.444327	0.312635	0.0448105	0.999946	0.914052	0.965134	0.922893	0.860911	0.733008	0.593908	0.50756	0.291741	0.046135	57.2704	-0.0640227	0	0.984585	58.1399	-0.0591672	0	0.981016	57.5526
P17900	0.999946	0.99202	1.07625	1.06995	0.838222	0.700784	0.616662	0.528695	0.535001	0.247747	0.999946	1.01897	0.975022	1.12814	0.956124	0.800614	0.725848	0.612859	0.837663	0.704773	0.999946	0.981662	1.11412	1.0601	0.948985	0.914316	0.682162	0.739945	0.82879	0.46582	0.999946	0.938677	0.910556	0.757354	0.859528	0.753703	0.782966	0.551494	0.642665	0.374567	59.4966	-0.0440784	0.270471	0.919839		-0.0711942	0.719293	0.821465
P17980	0.999946	1.05725	1.01394	0.965618	0.857076	0.699912	0.446152	0.0836969	0.0277224	0.0137191	0.999946	1.10217	0.964637	0.971083	0.837512	0.684954	0.457748	0.087728	0.0291115	0.0126925	0.999946	1.0022	0.957603	0.916724	0.803513	0.658286	0.413541	0.076658	0.0273231	0.0140135	0.999946	1.04401	0.957811	0.897178	0.799806	0.694244	0.460402	0.0892443	0.0458093	0.0175803	54.8756	-0.109985	0	0.990217	54.8124	-0.103751	0	0.983675	54.3299
P17987	0.999946	0.99913	1.05624	1.04317	1.03848	0.790673	0.482926	0.255595	0.145452	0.0407417	0.999946	0.987623	1.00729	1.02571	1.01016	0.85853	0.473442	0.257233	0.138747	0.0577219	0.999946	0.984167	1.00614	1.01628	1.05579	0.899942	0.456068	0.238161	0.124491	0.042217	0.999946	1.04113	1.02914	1.04331	1.01679	0.85801	0.482592	0.223122	0.123065	0.0302657	55.9791	-0.115307	0.0747349	0.989614	56.0313	-0.128329	0.0918146	0.995524	55.9339
P18031	0.999946	1.00404	0.798819	0.593945	0.30928	0.204373	0.184733	0.116371	0.094339	0.0634985	0.999946	0.999667	0.857299	0.521975	0.230139	0.237893	0.158444	0.188404	0.0778942	0.0858755	0.999946	1.02631	0.911242	0.613921	0.262023	0.243689	0.220099	0.125324	0.138533	0.0444082	0.999946	0.919177	0.798622	0.499083	0.279506	0.254518	0.137289	0.156035	0.101062	0.049468	47.8595	-0.0915866	0.0920248	0.994192	47.2025	-0.123037	0.133954	0.988758	47.9105
P18065	0.999946	0.963315	1.02869	1.00885	0.822275	0.572612	0.471117	0.339967	0.435075	0.280464	0.999946	0.975982	1.09246	0.940608	0.832365	0.690046	0.501612	0.372452	0.579048	0.360193	0.999946	0.889011	0.921125	0.840436	0.801923	0.593191	0.370491	0.344346	0.442809	0.305582	0.999946	1.00996	1.06062	1.08253	0.920054	0.683368	0.488447	0.407108	0.500214	0.322465	54.3493	-0.0859788	0.350437	0.976854	56.4419	-0.0696838	0.427326	0.931533	54.6126
P18074	0.999946	0.747226	0.850082	0.620437	0.633322	0.580589	0.188598		0.238781	0.206179																															51.7717	-0.0375191	0.0316343	0.884941
P18077	0.999946	2.69829	1.94577	2.49038	2.24667	1.45119	0.792593	0.519512	0.117421	0.0556398	0.999946	1.07377	1.08937	1.109	0.928942	0.562516	0.395513	0.261312	0.0530857	0.00834015	0.999946	1.005	0.640822	1.13208	0.811535	0.61794	0.438321	0.301002	0.038127	0.028689	0.999946	0.510204	0.816781	0.981165	0.792488	0.620926	0.540733	0.271796	0.0203807	0.0181015	58.9867	-0.173097	0.0615696	0.0956272	54.6946	-0.0967941	0.0203463	0.969776	54.9762
P18084																															0.999946	0.95092	0.977419	0.941759	0.775768	0.725307	0.526751	0.280095	0.371457	0.268062
P18085	0.999946	0.848948	0.817848	0.79297	0.657672	0.545419	0.161077	0.0137522	0.0030809	0.00225864	0.999946	1.08081	1.13121	0.974118	0.870226	0.595084	0.218234	0.0366051	0.0179402	0.0127513	0.999946	1.05984	1.10098	0.995604	0.880478	0.59439	0.217807	0.0176133	0.00781941	0.00749923	0.999946	0.966212	0.90252	0.827697	0.730822	0.493422	0.209847	0.023519	0.0161467	0.00250287	51.6933	-0.0784777	0	0.947245	53.5856	-0.13956	0	0.987314	53.5929
P18124	0.999946	2.34246	1.83257	2.33235	2.10754	1.20323	0.792334	0.497501	0.172991	0.116153	0.999946	1.04411	1.07777	1.1808	0.959781	0.585452	0.39815	0.239695	0.0802609	0.0496147	0.999946	0.997606	0.675526	1.01382	0.785636	0.648201	0.480752	0.299121	0.136855	0.0635429	0.999946	0.547466	0.87786	1.05567	0.943736	0.734904	0.567928	0.333553	0.0767177	0.0603789	58.8234	-0.155243	0.125056	0.174208	54.6505	-0.108551	0.0723012	0.963217	55.2268
P18206	0.999946	0.977641	0.986444	0.967535	0.86693	0.776939	0.608074	0.477503	0.315656	0.11861	0.999946	0.932978	0.930489	0.934116	0.866753	0.770004	0.700074	0.569309	0.366363	0.114714	0.999946	1.04647	1.00956	0.99519	0.953802	0.89994	0.653487	0.482566	0.374911	0.134327	0.999946	1.03308	0.992296	0.969659	0.884064	0.759546	0.720526	0.557619	0.328697	0.132746	58.2652	-0.0547235	0	0.994736	59.3739	-0.0507422	0	0.970079	59.1869
P18405	0.999946	1.21083	1.11571	0.807574	0.717795	0.630549	0.326366	0.15447	0.186281	0.132058	0.999946	0.903209	1.41287	0.901408	0.859907	0.643212	0.319597		0.319325	0.174151																					53.5417	-0.0772882	0.10385	0.938075	54.0724	-0.10712	0.232274	0.841402
P18583	0.999946	0.5547	0.802871	1.26508	0.550824		0.710058																																			-0.00906294	0	0.0439417
P18615	0.999946	1.19234	1.03224	0.898177	0.50491	0.344875	0.346199	0.241567	0.232919	0.185853	0.999946	0.872443	0.791394	0.607262	0.390348	0.393627	0.260927	0.185217	0.171528	0.174105	0.999946	1.04136	0.996693	0.748852	0.559473	0.406156	0.424724	0.198312	0.199179	0.17437	0.999946	1.04789	1.17538	0.74474	0.532924	0.317862	0.329525	0.207144	0.278433	0.155885	50.281	-0.132553	0.252012	0.96094	48.8912	-0.0571482	0.139983	0.988953	51.528
P18621	0.999946	1.81766	1.65321	1.78277	1.59265	0.95998	0.694777	0.346023	0.0757239	0.0397204	0.999946	1.00371	0.9652	1.01801	0.8259	0.629499	0.415341	0.21898	0.0505222	0.0408799	0.999946	0.979231	0.79233	0.973006	0.815535	0.685175	0.452491	0.24322	0.104363	0.0729923	0.999946	0.660652	0.947353	0.998598	0.885726	0.721033	0.523685	0.265779	0.0298804	0.0528887	57.641	-0.154131	0.0443385	0.525599	54.7231	-0.0852928	0	0.995192	55.1515
P18669	0.999946	0.908172	0.950917	0.963947	0.941707	0.832489	0.528742	0.163728	0.0354209	0.0127132	0.999946	1.00367	1.02238	1.07844	1.09063	0.920259	0.613915	0.206059	0.03111	0.0197468	0.999946	1.02628	1.05545	1.01954	1.04354	0.895142	0.583861	0.186505	0.0475546	0.0192608	0.999946	1.0643	1.03196	1.04267	0.979094	0.857721	0.600352	0.192548	0.021506	0.0134672	56.0377	-0.13058	0	0.99085	56.7269	-0.163168	0.0148732	0.99083	56.503
P18754	0.999946	0.883963	0.951742	0.674512	0.285536	0.224968	0.0834099	0.015011	0.0260466	0.0132253	0.999946	1.01148	0.928411	0.754073	0.284729	0.164894	0.0927583	0.0837137	0.0506985	0.0135614	0.999946	1.02398	0.9273	0.696231	0.26117	0.155584	0.077363	0.0476567	0.0090007	0.0210552	0.999946	1.06148	0.94635	0.667344	0.34201	0.205947	0.0877933	0.0667299	0.0387354	0.0190508	48.5032	-0.109437	0.0213251	0.985503	48.612	-0.146647	0.059434	0.995462	48.3252
P18846	0.999946	0.989987	1.17187	0.82961	0.880997	0.487644	0.475963	0.195456	0.631304	0.815442	0.999946	0.851731	1.28701	0.688292	0.57716	0.522708	0.322876	0.3727	0.301988	0.246612																						-0.595949	0.521162	0.66302	51.4796	-0.079261	0.307095	0.842533
P18858	0.999946	1.00862	0.937746	0.665432	0.264833	0.163394	0.0726006	0.0416295	0.0566302	0.0165461	0.999946	0.997059	0.907767	0.657326	0.274559	0.159792	0.0991862	0.0328106	0.0516398	0.0234184	0.999946	1.04713	0.880639	0.659995	0.281359	0.16547	0.0892391	0.0376823	0.0518227	0.0278415	0.999946	1.0176	0.918708	0.651948	0.297174	0.196491	0.106796	0.041963	0.0615998	0.0549217	48.2104	-0.135656	0.0467065	0.997283	48.186	-0.124002	0.0444352	0.997647	48.2009
P18859	0.999946	0.906536	0.848908	0.857875	0.865527	0.93539	0.727886	0.695794	0.922897	0.662023	0.999946	1.01724	1.03584	0.967297	0.982049	0.961597	0.887919	0.850559	1.07366	0.90723	0.999946	1.08163	1.0803	1.03911	0.897949	0.926797	0.900188	0.810284	1.07326	0.906736	0.999946	0.993531	0.996957	0.998053	0.973997	0.952634	0.895461	0.766956	1.10227	0.804913		-0.00796169	0.453211	0.431812		-0.0144868	0.932261	0.255416
P18887	0.999946	1.11123	0.756952	0.527511	0.22695	0.132127	0.0816876		0.0320978		0.999946	1.03128	0.929739	0.607873	0.258284	0.174352	0.0981006				0.999946	0.937187	0.837196	0.584976	0.347652	0.199606	0.103184	0.096095	0.0606304	0.0360819	0.999946	0.947982	0.839602	0.586973	0.650409	0.48214	0.32055	0.157383	0.254082	0.0413801	47.0761	-0.116352	0.0513487	0.978947	47.7787	-0.146026	0.115245	0.997144	48.0648
P19022																					0.999946	1.31584	2.50923	1.87006	1.06556	0.968939	0.882474	0.862905
P19105											0.999946	0.851034	2.69059		1.0496	0.596663					0.999946		1.44104	2.77139	1.19557						0.999946	1.10176	1.34507	0.954934	0.615432	0.231529									53.083	-1.17748	0	-0.0432497
P19174	0.999946	0.967743	0.95369	0.831889	0.335413	0.213126	0.0766774	0.0710108	0.0795577	0.0317131	0.999946	1.00445	0.945773	0.876534	0.34305	0.201614	0.125917	0.0813763	0.0979466	0.0436527	0.999946	1.00708	0.933902	0.843116	0.347616	0.19189	0.099114	0.0705702	0.0606517	0.0388369	0.999946	0.998329	0.954242	0.779936	0.28397	0.176434	0.0877353	0.035705	0.0417956	0.0232104	49.1411	-0.151382	0.0695856	0.993363	49.2179	-0.179005	0.0954697	0.993393	49.1968
P19338	0.999946	1.09589	1.02642	0.957977	0.584223	0.275808	0.156334	0.130082	0.202214	0.126982	0.999946	0.958038	0.954102	0.891391	0.509244	0.27268	0.147499	0.118294	0.196938	0.14648	0.999946	0.967553	0.924728	0.896309	0.534045	0.308117	0.159305	0.129604	0.204181	0.135797	0.999946	0.905087	0.936101	0.897527	0.540096	0.276954	0.159616	0.125902	0.192941	0.130977	50.631	-0.160655	0.1535	0.990413	50.1714	-0.13612	0.149169	0.994264	50.4525
P19367	0.999946	1.11758	1.01033	0.932951	0.650806	0.321444	0.113837	0.0610957	0.0712303	0.0291777	0.999946	0.999819	0.926473	0.898872	0.648179	0.320745	0.0590341	0.0279013	0.048478	0.0116502	0.999946	0.976933	0.932895	0.857219	0.626674	0.332747	0.0835866	0.0293774	0.0593581	0.0192753	0.999946	0.983324	0.932683	0.822783	0.609271	0.296508	0.0836663	0.0560874	0.0584674	0.0231409	51.2995	-0.130096	0.0436663	0.991457	51.1814	-0.124396	0.00664491	0.995771	51.0545
P19387											0.999946	0.838755	0.927189	0.742876	0.391388	0.461694	0.220707	0.128991																											50.3731	-0.0606412	0	0.939558
P19388	0.999946	1.12306	0.915725	0.801708	0.677515	0.558619	0.390063	0.155334	0.202564	0.0504286	0.999946	0.890664	0.779473	0.638872	0.428788	0.331483	0.234351	0.0823783	0.0743852	0.0603763	0.999946	1.03701	0.905082	0.722489	0.421377	0.358366	0.221289	0.107255	0.085879	0.0327426	0.999946	1.24267	1.30658	0.917067	0.712601	0.592301	0.331416	0.285881	0.133825		53.3793	-0.0595826	0.00485123	0.970217	49.1509	-0.0587089	0	0.994736	49.9559
P19397	0.999946	1.40105	0.995436	1.16244	0.78388	0.723589	0.627864	0.536977	0.460853	0.183148	0.999946	1.26663	1.07042	0.880943	0.884079	0.816663	0.641271	0.573761	0.507727	0.279008	0.999946	1.03635	0.881087	0.964657	0.862103	0.548154	0.66818	0.485815	0.487119	0.193491											59.2705	-0.0481085	0.117543	0.792581	60.8673	-0.0408339	0.145203	0.87225	59.0183
P19404	0.999946	0.912814	0.92896	1.02747	0.927139	0.801276	0.32876	0.113205	0.160107	0.0484483	0.999946	1.00726	1.05459	1.00547	1.00827	0.743074	0.48297	0.249616	0.103773	0.0374735	0.999946	1.03584	1.01266	1.04206	1.04739	0.916972	0.483849	0.166954	0.122886	0.0846032	0.999946	0.892867	0.975807	0.995936	0.956333	0.796341	0.458986	0.187939	0.17308	0.0431836	54.845	-0.168687	0.0922869	0.984876	55.8475	-0.105226	0.0396177	0.993522	55.9199
P19474	0.999946	0.789502	0.767284	0.637864	0.55027	0.212033	0.0815502				0.999946	1.11068	0.995135	1.01304	0.79014	0.303609	0.203929	0.197827	0.155781	0.102025	0.999946	1.21553	1.31557	1.03459	0.873714	0.264734	0.237964	0.139222	0.111443	0.0324632	0.999946	1.12539	1.15416	1.1531	0.54634	0.341765					48.7299	-0.0640088	0	0.932378	51.6559	-0.187058	0.158799	0.988725	51.8066
P19623	0.999946	0.922729	0.93018	0.983798	0.777982	0.586181	0.193656	0.0452687	0.0358666	0.0163604	0.999946	1.01991	0.991655	0.971669	0.823553	0.559097	0.182789	0.0502242	0.0626332	0.0312844	0.999946	1.00123	1.02261	0.987126	0.842084	0.625514	0.217525	0.05687	0.0452467	0.0222871	0.999946	1.07471	1.09033	1.02126	0.857995	0.578548	0.269836	0.0437355	0.0673189	0.0306005	53.2241	-0.11857	0	0.988194	53.184	-0.131762	0.0243045	0.997262	53.6623
P19784	0.999946	0.980434	1.06844	1.03665	0.802122	0.493021	0.144563	0.0416933	0.126997	0.0488014	0.999946	0.939538	1.05253	0.966344	0.709946	0.435486	0.163126	0.157962	0.227247	0.10591	0.999946	0.905155	0.870079	0.808616	0.606279	0.37175	0.173242	0.114895	0.0806828	0.0566039	0.999946	0.934617	1.07522	1.05166	0.808088	0.39696	0.250807	0.107839	0.105611	0.0796575	52.7163	-0.147263	0.0603979	0.989912	51.9966	-0.123472	0.147504	0.985628	51.0519
P19838	0.999946	0.940841	0.910241	0.875521	0.16411	0.141406	0.108933	0.106031			0.999946	0.970468	0.900389	0.505495	0.32264						0.999946	1.10465	0.73662	0.496259	0.301868	0.297916	0.0958132	0.12996	0.112741	0.0449536	0.999946	1.32992	0.983923	0.784701	0.467004			0.194981			48.2896	-0.345745	0.117764	0.990611	47.0566	-0.150283	0.292061	0.998496	47.3218
P20042	0.999946	0.950112	0.940354	0.984277	0.838765	0.719294	0.296932	0.0785735	0.0642173	0.0323598	0.999946	1.00537	1.01836	0.988564	0.929103	0.648589	0.326714	0.108258	0.0658601	0.0418062	0.999946	0.98572	0.984863	1.05356	0.916954	0.742941	0.339941	0.0774884	0.0669263	0.0434992	0.999946	0.931449	0.945748	0.896147	0.837317	0.654473	0.321964	0.100213	0.0854211	0.0302274	54.3448	-0.126463	0.0198728	0.989438	54.3074	-0.126237	0.0394015	0.999155	54.7046
P20073	0.999946	0.969679	0.974756	0.943496	0.688836	0.212047	0.0616922	0.0399615	0.0506705	0.0247284	0.999946	1.06195	1.03124	1.03506	0.760278	0.264488	0.0729908	0.0504272	0.0506528	0.0349945	0.999946	1.07131	1.08198	0.981787	0.773355	0.235912	0.0540727	0.0442044	0.0587875	0.0251125	0.999946	1.09294	1.00004	0.983999	0.808324	0.219561	0.0768728	0.0342366	0.0504925	0.0122463	51.0416	-0.178626	0.0342604	0.998837	51.5192	-0.193848	0.0444395	0.996017	51.4397
P20248	0.999946	0.894213	1.05199	0.954394	0.989696	0.989382	0.643053	0.358816	0.376925	0.302336	0.999946	1.23994	1.25885	1.45823	0.85348	0.869901	0.71306	0.590168	0.555779	0.297687	0.999946	0.736447	2.94027	1.28816	2.34054	0.736846	1.15439	1.02303	1.05316		0.999946		0.580992	2.20616		0.70685	1.68623				56.7973	-0.206908	0.34062	0.977399	61.2464	-0.0537432	0.324231	0.679608
P20290	0.999946	0.864783	0.891	0.898833	0.877929	1.16714	0.607636	0.495008	0.619615	0.440389	0.999946	0.990113	1.0143	0.975943	1.02035	0.874351	0.726546	0.63185	0.685367	0.6233	0.999946	1.05895	0.952901	0.972771	0.958544	0.766899	0.651709	0.529716	0.632306	0.467825	0.999946	0.86536	0.811258	0.875984	0.857944	0.677136	0.59387	0.472529	0.625113	0.390252		-0.540807	0.518337	0.796959		-0.0675363	0.646347	0.98068
P20292	0.999946	1.62506	1.35167	0.797925	1.11729	1.2335	0.364096														0.999946	0.604861	0.762392	0.371291							0.999946	1.04296	1.03683	0.428152	0.509052			0.158807			55.8751	-1.11864	0	0.372518					45.7809
P20338	0.999946	0.995363	0.796184	0.820421	0.783696	0.469724	0.403339	0.273476	0.189335	0.0955602	0.999946	1.04367	1.04855	1.17845	0.992488	0.489782	0.221017	0.408731			0.999946	1.18145	1.10153	1.03738	0.900995	0.772691	0.501344	0.269164	0.274775	0.109333	0.999946	1.00645	1.10226	1.00297	1.00806	0.757062	0.587225	0.345307	0.352946	0.174941	53.6774	-0.0502531	0	0.971935	52.9836	-0.811458	0.314874	0.941914	55.9762
P20339	0.999946	1.01233	0.972732	1.13468	0.938538	0.75873	0.500189	0.477487	0.337988	0.0154852	0.999946	0.909018	0.970267	1.0058	0.915938	0.671742	0.652454	0.479999	0.424204	0.0903731	0.999946	0.989399	0.89435	0.949262	1.03129	0.644759	0.539967	0.339325	0.30476	0.0386263	0.999946	1.22821	1.00051	0.9062	0.95388	0.818778	0.624481	0.450296	0.309359	0.0753554	57.7257	-0.0644216	0	0.942575	58.6668	-0.0499004	0	0.945626	56.7283
P20340	0.999946	0.999379	0.963307	0.953432	0.918835	0.775656	0.745284	0.601048	0.650669	0.332711	0.999946	0.929012	0.917216	0.980481	0.938342	0.801459	0.755317	0.612025	0.708145	0.496793	0.999946	1.06507	1.04127	0.987623	1.00603	0.767851	0.672667	0.543305	0.579223	0.328708	0.999946	1.08432	1.04843	1.0488	1.01444	0.834106	0.779497	0.669011	0.697678	0.357491	63.7151	-0.0322022	0	0.934365		-0.02289	0.290838	0.887519	60.9869
P20618	0.999946	0.952007	0.951472	0.927704	0.88761	0.815442	0.794046	0.715272	0.870518	0.577098	0.999946	1.012	1.04883	1.00482	0.94346	0.826361	0.838838	0.749909	0.886367	0.68165	0.999946	1.0364	1.02404	0.941517	0.968905	0.839187	0.812858	0.72256	0.945193	0.618397	0.999946	0.984743	0.967521	0.933768	0.914552	0.83878	0.805632	0.730871	0.929741	0.598383		-0.0141173	0	0.755066		-0.0356715	0.78154	0.802946
P20645	0.999946	0.982407	1.01817	1.02497	1.00171	0.93959	0.897778	0.750298	0.963053	0.695327	0.999946	1.0461	0.998295	1.07501	1.15441	1.02136	0.951332	0.906987	1.2175	0.965584	0.999946	0.994338	1.00173	1.02345	1.03857	0.98145	0.840936	0.779346	1.03506	0.782168	0.999946	1.1198	1.06168	1.10598	1.06045	1.00363	1.02774	0.903804	1.1017	0.8097		-0.0303166	0.802372	0.632505		0.0607033	1.0374	0.0157321
P20674	0.999946	1.0332	1.08806	1.05114	0.95045	0.604812	0.689438	0.576596	0.619221	0.374311	0.999946	0.936413	0.920011	0.963275	0.868031	0.74552	0.57788	0.558	0.603795	0.389257	0.999946	0.998077	1.01549	0.976795	0.932053	0.763828	0.595656	0.517056	0.712314	0.39863	0.999946	1.14268	1.18779	1.20386	1.01272	0.887328	0.780812	0.618789	0.694904	0.459725		-0.149004	0.56293	0.885366	62.5942	-0.0343655	0.401845	0.930335
P20700	0.999946	1.27483	1.0946	1.10659	1.12505	0.60138	0.314922	0.229454	0.225652	0.146117	0.999946	0.985948	0.94964	1.01026	0.986095	0.523433	0.282865	0.232732	0.247128	0.161576	0.999946	0.888375	0.835336	0.912492	0.899595	0.492119	0.279134	0.17082	0.204707	0.132458	0.999946	0.871551	0.900141	0.960188	0.995114	0.494046	0.285743	0.218167	0.222325	0.136625	53.3001	-0.361831	0.227741	0.931396	53.1603	-0.214794	0.223819	0.99289	53.1247
P20701	0.999946	1.06009	0.894309	1.01757	0.748787	0.695843	0.468619	0.314093	0.229808	0.181763	0.999946	0.907751	1.10961	1.12344	0.914685	0.681321	0.427426	0.236113	0.258495	0.107588	0.999946	1.06444	1.03684	0.97379	0.820755	0.606281	0.424021	0.320175	0.20719	0.186737	0.999946	0.982966	1.02216	1.03185	0.831269	0.616281	0.429574	0.228152	0.330583	0.18469	55.4769	-0.0632341	0.135369	0.974338	54.9844	-0.105579	0.16912	0.963152	54.6919
P20749	0.999946	0.754089	1.11673	0.736461	0.481327	0.509414	0.223532
P20810	0.999946	1.08432	1.01671	1.12707	1.14897	0.973671	0.730083	0.728526	0.931669	0.661921	0.999946	1.10344	1.07397	0.955757	0.9517	0.761665	0.612839	0.588207	0.684448	0.50344	0.999946	0.86051	0.923617	0.737738	0.692277	0.736948	0.56176	0.507607	0.472476	0.329648	0.999946	1.01571	0.939766	1.06786	0.953394	0.864551	0.666701	0.610976	0.792793	0.544402		-0.277136	0.763049	0.68632		-0.0759718	0.587519	0.920559	59.7136
P20839	0.999946	0.920676	0.812364	0.948681	1.00065	0.655704	0.160902				0.999946	0.503522	0.842411	1.55442	1.07911	0.600485	0.609377	0.386152	0.536547		0.999946	0.874932	0.997674	0.81127	1.43743						0.999946	2.25373	2.43842	1.51747	2.19623	2.20483		1.19925	1.30768		53.1595	-0.988134	0.1609	0.919002		-0.580518	0.510692	0.440936
P20916																					0.999946	0.781799	0.401041	0.187294																									43.182
P20936	0.999946	0.889295	1.10355	0.759162	0.339638	0.0563686					0.999946	1.40534	1.21674	0.674292	0.254805	0.0766213		0.162743			0.999946	1.05694	1.26589	0.776117	0.216189						0.999946	0.716225	0.818896	0.924118			0.162832				48.8925	-0.173781	0	0.964445	47.797	-0.254406	0.144625	0.869721	47.2794
P20962	0.999946	0.933185	0.894971	0.915868	0.952781	0.722907	0.857934	0.75219	0.924274	0.794083	0.999946	0.958133	0.913162	0.935724	0.944396	0.954003	0.839793	0.818037	1.03721	0.888616	0.999946	1.0045	1.16301	1.10292	0.993226	0.916377	0.916362	0.786728	1.11494	0.91892	0.999946	1.06945	1.09495	1.15492	1.06226	0.92319	0.964258	0.901494	1.09157	0.856015		-0.011386	0.811043	0.430279		-0.127498	0.916367	0.176103
P20963	0.999946	0.831658	0.986063	1.02304	0.853033	0.771916	0.600434	0.507788	0.55855	0.404932	0.999946	0.960844	0.887826	0.952321	0.778763	0.695973	0.633066	0.561248	0.723552	0.477979	0.999946	1.01943	0.999125	1.00112	1.01673	0.836918	0.63464	0.596598	0.748573	0.558865	0.999946	0.981949	1.04005	0.988758	0.92986	0.676866	0.561497	0.440237	0.443826	0.305013	60.7706	-0.0495924	0.447902	0.903674		-0.029955	0.545508	0.862538
P21266	0.999946	0.895805	0.627148	0.517239	0.355994	0.158457	0.104944	0.0247725	0.0558358	0.0194826	0.999946	1.35212	0.828493	0.716732	0.592579	0.406956	0.124246				0.999946	0.995292	0.960624	0.662357	0.406867	0.24769	0.12186	0.0613577	0.0948896	0.0211918	0.999946	1.03237	0.84629	0.52778	0.382478	0.271427	0.110488	0.0112161	0.0922222	0.0136782	46.8758	-0.0704324	0	0.989468	50.8525	-0.0810735	0	0.831268	49.0787
P21281	0.999946	1.00058	1.08736	1.0931	0.957831	0.650057	0.456639	0.333514	0.156876	0.0165917	0.999946	1.03026	1.12302	1.00464	0.923019	0.67518	0.485254	0.341301	0.133856		0.999946	0.905105	1.01162	0.92861	0.94323	0.689081	0.477286	0.335002	0.156747	0.0763788	0.999946	0.969974	1.05837	0.993801	1.01395	0.657227	0.435572	0.312608	0.105342	0.0362639	55.7737	-0.0846299	0.0347156	0.972667	55.8339	-0.0811804	0.0838699	0.974889	55.9817
P21283	0.999946	0.891219	0.839199	0.808898	0.516533	0.708733	0.334538	0.201435	0.181411	0.0807289	0.999946	1.05259	1.09233	1.02194	0.636685	0.463749	0.353937	0.221319	0.10172	0.107237	0.999946	1.13615	0.90772	0.737077	0.57378	0.243187	0.2807	0.121235	0.0407682		0.999946	0.919322	1.04151	0.977939	0.589037	0.418257	0.291682	0.182143	0.242613	0.078574	52.9335	-0.0476686	0	0.928731	52.7341	-0.0879767	0.118757	0.969879	50.4432
P21291	0.999946	0.923072	0.828606	0.688776	0.642793	0.753036	0.548584	0.397354	0.569031	0.403371	0.999946	1.06356	1.02294	0.889784	0.87288	0.835872	0.800297	0.744794	0.838765	0.714371	0.999946	1.03748	0.914269	0.771118	0.774795	0.673361	0.579638	0.571102	0.643095	0.474497	0.999946	1.02202	0.952518	0.869534	0.730859	0.69515	0.641038	0.58197	0.729284	0.487217	60.0685	-0.0262718	0.36648	0.86006		-0.0226236	0.767379	0.857193
P21333	0.999946	0.961894	0.95917	0.79725	0.350444	0.2398	0.113786	0.0538343	0.0595537	0.0254224	0.999946	0.989046	0.981677	0.819429	0.361782	0.242684	0.122819	0.056753	0.0626786	0.0238512	0.999946	0.981846	0.981849	0.819158	0.381165	0.250153	0.128879	0.0594576	0.0682927	0.0295251	0.999946	0.990846	0.974897	0.817692	0.381267	0.238459	0.141963	0.0671858	0.0699094	0.0344513	49.2432	-0.122799	0.0552646	0.992771	49.3695	-0.129676	0.0620821	0.992665	49.4912
P21359	0.999946	1.80773	1.89198	1.5079	0.478217						0.999946	1.15667	1.44353	0.818826	0.341959	0.359845																									49.9826	-1.25052	0	-0.210022	47.4078	-0.859954	0.350902	0.771271
P21399	0.999946	0.931879	0.937968	0.973303	0.909847	0.708941	0.22662	0.0419397	0.0493337	0.0249677	0.999946	1.01696	0.997711	1.01799	0.970624	0.77022	0.254576	0.0449495	0.0700213	0.0302269	0.999946	1.00934	1.0119	0.99619	1.00553	0.775952	0.284519	0.0451776	0.0719849	0.0338464	0.999946	1.04858	1.00361	1.00951	0.974269	0.756717	0.282012	0.0456461	0.0655821	0.0268376	54.1479	-0.170895	0.0232724	0.992672	54.4891	-0.196171	0.0394185	0.998801	54.6302
P21796	0.999946	0.931375	0.994838	0.968696	0.972628	0.833647	0.852921	0.742775	0.849133	0.641048	0.999946	0.963598	1.0099	1.014	1.03599	0.982589	0.897841	0.829938	1.0545	0.842958	0.999946	0.982764	1.02907	0.982839	1.06824	0.952309	0.858224	0.763743	0.96626	0.660416	0.999946	1.00397	0.992475	0.996013	1.02784	0.908674	0.822977	0.749813	0.965958	0.661838		-0.0164071	0	0.794511		-0.109843	0.906309	0.385415
P21912	0.999946	0.980641	1.01866	0.985945	0.968159	0.789397	0.74417	0.618408	0.368438	0.0339997	0.999946	0.987121	0.974595	0.968731	0.958771	0.866487	0.778654	0.673283	0.428132	0.0448274	0.999946	1.01041	1.00047	0.973633	1.01077	0.903129	0.748743	0.676318	0.464331	0.0407385	0.999946	1.02238	1.01114	0.999504	0.968529	0.892089	0.790712	0.672443	0.45836	0.0558517	59.8825	-0.0677873	0	0.966925	60.8052	-0.072773	0	0.966555	60.9811
P21953	0.999946	0.979984	1.13201	1.13044	0.900568	0.508479	0.206291	0.125352	0.223364	0.119587	0.999946	1.04728	0.992509	0.813146	0.739763	0.556356	0.261267	0.0443684	0.0570712	0.12975	0.999946	0.926059	1.01089	0.983736	0.771572	0.458272	0.203597	0.0805597	0.283582	0.121071	0.999946	0.964715	0.943871	1.08208	0.962507	0.508244	0.19238	0.099123	0.211093	0.152424	53.0158	-0.179808	0.154487	0.974444	52.8171	-0.0882661	0.0339508	0.97745	52.3828
P21964	0.999946	0.896602	0.928109	0.88405	0.572348	0.409692	0.107151	0.0267474	0.0146379	0.0282441	0.999946	1.01995	1.04724	0.935256	0.765338	0.396705	0.133563	0.0181425	0.0308416	0.0249932	0.999946	1.01544	0.976082	0.8749	0.729108	0.438589	0.123165	0.0227998	0.0157911	0.0135846	0.999946	1.02227	0.946452	0.825855	0.696463	0.409631	0.137795	0.0357629	0.0352041		51.1736	-0.0980118	0	0.985615	52.1378	-0.134451	0.0115461	0.997476	52.0659
P22033	0.999946	0.841993	0.847994	0.701432	0.375146	0.178133	0.116603	0.0715613	0.0647104		0.999946	0.885431	1.03091	0.789991	0.436917	0.140927	0.0354457	0.0452127			0.999946	0.993273	0.897093	0.725985	0.530542	0.190422	0.146245	0.0755883	0.0623726		0.999946	1.12271	0.971145	0.675813	0.539484	0.303688	0.122191	0.11988	0.142676		48.6474	-0.0857733	0.0236138	0.983636	49.4573	-0.141527	0.0200063	0.986723	49.7137
P22059	0.999946	1.00079	1.03973	0.925527	0.7269	0.357881	0.201973	0.0978147	0.101883	0.0329049	0.999946	1.06066	1.02278	0.963643	0.774239	0.390228	0.18915	0.118965	0.0996994	0.0254544	0.999946	1.01879	0.965398	0.916895	0.803322	0.44218	0.186099	0.1554	0.102122	0.028501	0.999946	1.05687	0.958002	0.996342	0.794413	0.433728	0.251062	0.160029	0.104364	0.0350601	51.8911	-0.118608	0.0671009	0.996402	52.2172	-0.128278	0.0702612	0.995289	52.554
P22061	0.999946	0.893334	0.884808	0.936256	0.895448	0.847331	0.307848	0.0202566	0.0272466	0.0141511	0.999946	0.99899	1.02349	1.03878	1.04256	0.880142	0.319551	0.0269431	0.0356909	0.0238128	0.999946	1.05014	1.07722	1.07194	1.06928	0.894698	0.36649	0.0400072	0.0423454	0.0305924	0.999946	1.03054	0.990299	1.00179	0.987158	0.850923	0.325676	0.0207785	0.0339678	0.0235884	54.9475	-0.202183	0.00635582	0.977008	55.1334	-0.234063	0.0201095	0.997429	55.3567
P22087	0.999946	1.52243	1.22111	1.44559	1.07526	0.506901	0.364869	0.280969	0.168376	0.0274166	0.999946	1.36857	0.917165	1.01655	0.773472	0.208675	0.0860781	0.0938343	0.102226	0.0640294	0.999946	0.920667	0.594084	0.721734	0.417511	0.176826	0.0894307				0.999946	1.065	0.861629	0.650139	0.621444	0.229098	0.159087				53.087	-0.275841	0.205283	0.786115	51.2662	-0.234027	0.0846396	0.93588	48.0806
P22090	0.999946	1.35192	1.69938	1.81616	1.56826	1.57011	0.545645	0.273888	0.315579		0.999946	0.553079	1.02957	0.927143	1.25259	0.561156	0.912598	0.381348			0.999946	1.68946	1.45598	1.48463	1.35896	1.10704	0.685536	0.530885	0.21329		0.999946	1.30546	1.12636	1.09118	1.19521	1.15117				0.205817	56.0667	-0.789054	0.294732	0.354031	58.454	-0.08801	0	0.282803	58.6742
P22102	0.999946	0.946105	0.872732	0.673967	0.330625	0.186469	0.089923	0.0493096	0.0504533	0.0304177	0.999946	0.996466	0.869724	0.654734	0.34534	0.189466	0.0899582	0.04146	0.0593745	0.0283886	0.999946	0.992414	0.863982	0.671635	0.345353	0.196248	0.0865297	0.0418921	0.0453162	0.0270307	0.999946	1.01002	0.873235	0.647241	0.321402	0.178493	0.0743932	0.0319065	0.046974	0.020194	48.4696	-0.101763	0.0320085	0.998221	48.4673	-0.101458	0.0331733	0.99883	48.5552
P22234	0.999946	0.926136	0.977214	0.976648	1.01485	0.765283	0.938431	0.824975	0.953369	0.669592	0.999946	0.965167	1.01137	1.03261	1.07466	1.02392	0.997117	0.907836	1.13663	0.86154	0.999946	0.966539	1.02279	0.99546	1.09409	0.995044	0.944086	0.872611	1.12701	0.742995	0.999946	1.02032	1.04075	1.03669	1.0591	0.989803	0.949588	0.868565	1.07524	0.71647			0	0.448413			0	0.349102
P22307	0.999946	0.904758	0.933461	0.943583	0.900523	0.758292	0.441122	0.180964	0.120276	0.0840213	0.999946	0.985858	0.982943	1.01481	1.02254	0.834105	0.471421	0.215563	0.130688	0.105356	0.999946	1.0015	1.02776	1.01261	0.999071	0.831129	0.515134	0.234976	0.173375	0.101017	0.999946	1.01858	1.02898	1.03129	1.00399	0.826487	0.493388	0.196862	0.180227	0.0904914	55.3227	-0.105658	0.0674759	0.986292	55.7927	-0.138791	0.112852	0.997937	56.0789
P22314	0.999946	0.921682	0.945994	0.707951	0.128967	0.107982	0.0610717	0.030911	0.0311074	0.00873314	0.999946	0.999681	0.982169	0.752564	0.150249	0.122038	0.0825193	0.0369831	0.0393574	0.0134	0.999946	1.01616	0.998438	0.748178	0.15354	0.11735	0.0701096	0.0364069	0.0381255	0.00906185	0.999946	1.03516	0.987861	0.736455	0.135117	0.117145	0.0704707	0.0295194	0.0321788	0.00741051	47.8678	-0.236358	0.0428918	0.992576	48.058	-0.249526	0.0554291	0.996323	48.0646
P22392	0.999946	0.980439	0.91068	0.957903	0.903365	0.89034	0.793784	0.689627	0.729685	0.287898	0.999946	1.04311	1.00357	1.06451	0.971993	0.897291	0.8699	0.817006	0.8539	0.368589	0.999946	1.0442	1.04704	1.05691	1.00891	0.910016	0.937585	0.804571	0.907945	0.338509	0.999946	1.01908	0.9658	1.00195	1.00552	0.956357	0.919548	0.826491	0.969773	0.349805	64.5703	-0.0389269	0	0.867434	66.1726	-0.0656918	0	0.845347	65.9862
P22415	0.999946	0.745107	1.45976	1.61362	1.54752	0.554814	0.434291																																		53.1545	-0.670661	0.434288	0.344294
P22570	0.999946	0.829439	0.673682	0.547887	0.26059	0.175408				0.0685372	0.999946	1.37053	1.18073	1.1841	0.406808	0.220663															0.999946	1.36079	1.05228	0.655279	0.228579	0.0956225					46.6984	-0.07192	0.0395448	0.987581	49.8844	-0.978772	0.220662	0.813907
P22612	0.999946		1.05194	1.0778	0.889359	0.345064					0.999946	1.00925	0.970696	1.14102	0.829523																0.999946		0.749206	0.88512	0.884738	0.631527					50.5556	-0.81354	0.345062	0.976292	50.3165	-1.24222	0	0.578331
P22626	0.999946	0.806603	0.629414	0.460018	0.187509	0.137693	0.081543	0.0734581	0.118186	0.114479	0.999946	0.980951	0.816362	0.542151	0.218808	0.126128	0.0964837	0.0817985	0.156119	0.159737	0.999946	1.16078	1.00264	0.586574	0.228939	0.17306	0.122205	0.102612	0.170661	0.166433	0.999946	1.22793	0.80914	0.494701	0.212828	0.137929	0.099468	0.0837085	0.148256	0.141328	45.5976	-0.0838422	0.0745879	0.987624	47.0727	-0.127299	0.113588	0.993189	47.4712
P22670																					0.999946	1.0363	1.06168	1.13279	0.71019	0.849332	0.739136	0.210928		0.127343	0.999946	0.790672	0.714365	0.525573	0.755083	0.437319	0.326885		0.239818
P22681	0.999946	0.975745	0.935126	0.943293	0.889627	0.666965	0.409134	0.0970268	0.0614489	0.0172951	0.999946	0.998077	0.992405	0.967021	0.93199	0.74238	0.424098	0.137507	0.135273	0.0799334	0.999946	1.08639	1.13944	0.984616	1.01924	0.738677	0.373005	0.16532	0.097009	0.0541753	0.999946	1.18242	1.13774	1.09463	1.07943	0.905518	0.527891	0.130249	0.0855174	0.0274106	54.6637	-0.10527	0	0.992815	55.107	-0.121169	0.080479	0.996696	54.9768
P22694	0.999946	1.11987	1.23162	1.09476	0.866003	0.392681	0.145148				0.999946	0.966187	1.05128	0.939579	0.797136	0.340634	0.0548961				0.999946	0.830881	1.08479	0.932761	0.657081	0.420052					0.999946	1.38481	0.947462	1.07301	0.647817	0.351328	0.0787668				52.3583	-0.194046	0.112719	0.921759	51.9432	-0.168405	0	0.993631	51.5011
P22695	0.999946	1.27265	1.36639	1.30318	1.21181	1.04351	0.846568	0.511815	0.0824284	0.0532099	0.999946	1.01391	1.01031	0.96045	0.946867	0.816455	0.634572	0.437177	0.0853955	0.0321702	0.999946	0.9807	0.916787	0.96913	0.888926	0.783651	0.625729	0.39911	0.0710891	0.0407237	0.999946	0.8125	1.00924	1.00039	0.945153	0.813091	0.714746	0.396462	0.06893	0.0404668	58.9717	-0.159212	0.0307271	0.838621	57.5397	-0.0888567	0	0.992216	57.1176
P22830	0.999946	1.23263	1.25126	1.17312	1.10043	0.976634	0.549947	0.213079	0.0783744	0.0375572	0.999946	1.00027	0.978442	0.954527	0.964724	0.786708	0.476585	0.257921	0.107448	0.0518886	0.999946	0.969621	0.886787	0.930668	0.922915	0.789532	0.485956	0.236504	0.0920555	0.0712078	0.999946	0.922686	1.00641	1.01029	0.90955	0.705705	0.379372	0.15966	0.0541988	0.0427674	56.4335	-0.179539	0.0647784	0.925543	55.9307	-0.102952	0.0446045	0.998064	55.863
P22894	0.999946	0.532608	0.560501	0.684258	0.456449	0.436366	0.499428	0.549539	0.472852	0.325896	0.999946	0.952212	1.10466	0.85506	0.637318	0.600675	0.593665	0.521533	0.504458	0.400292																					42.8443	-0.225473	0.497975	0.74439		-0.0727653	0.506106	0.925797
P23193	0.999946	0.965194	0.979655	0.915565	0.727494	0.461228	0.298892	0.21069	0.221138	0.15404	0.999946	1.00547	0.994164	0.994504	0.877792	0.607528	0.344875	0.251309	0.262073	0.217773	0.999946	1.00599	1.01398	0.952482	0.80788	0.586015	0.325327	0.246416	0.271938	0.186481	0.999946	1.02188	1.03636	0.988036	0.793068	0.577577	0.352721	0.222146	0.27179	0.153896	52.5725	-0.0894296	0.173234	0.997504	53.961	-0.111888	0.2311	0.998871	53.6932
P23246	0.999946	1.72929	1.78924	1.30391	0.58606	0.434373	0.290252	0.158082	0.161447	0.0719992	0.999946	1.08951	0.962827	0.697211	0.334462	0.25398	0.15392	0.0881741	0.0882461	0.056602	0.999946	0.872585	0.680011	0.667103	0.314107	0.241609	0.157679	0.0812301	0.0753685	0.042894	0.999946	0.693499	0.977357	0.713255	0.374571	0.263227	0.182013	0.104609	0.0951563	0.0498343	51.6999	-0.147456	0.167916	0.661211	48.7847	-0.118149	0.0948616	0.987498	47.8954
P23258	0.999946	1.25423	1.38631	1.28693	0.970521	0.70444	0.595504	0.385404	0.118017	0.0569835	0.999946	1.04093	0.983396	0.959175	0.765505	0.636407	0.437928	0.305517	0.0676876	0.0295515	0.999946	0.873817	0.831489	0.829115	0.722213	0.632551	0.381796	0.239448	0.132857	0.0737251	0.999946	0.973013	1.05588	0.978227	0.776878	0.63149	0.545326	0.343268	0.170516	0.0873117	56.9728	-0.0887993	0.0198611	0.8455	54.9017	-0.0711379	0	0.991089	53.8342
P23284	0.999946	0.979817	0.947421	0.973714	0.928065	0.603824	0.244128	0.155115	0.203729	0.119865	0.999946	1.00608	1.02138	1.04288	0.974993	0.604143	0.274505	0.176864	0.229481	0.15697	0.999946	1.01355	1.01836	1.02545	0.963037	0.60601	0.276272	0.183969	0.212932	0.127532	0.999946	1.01128	1.00712	1.02523	0.9388	0.604526	0.284075	0.186922	0.212549	0.138441	53.6279	-0.158715	0.152365	0.994602	53.6446	-0.17973	0.190073	0.995642	53.7247
P23368	0.999946	0.987221	0.967825	0.966593	0.754662	0.505363	0.220486	0.104478	0.0739897	0.0435961	0.999946	1.04965	0.996809	1.01143	0.832881	0.550081	0.250083	0.109146	0.0842845	0.0509516	0.999946	1.0136	1.03072	1.00225	0.828195	0.531186	0.237068	0.11529	0.0630793	0.027612	0.999946	1.05886	1.00708	0.996131	0.781577	0.48643	0.205927	0.0936866	0.0695347	0.0310999	52.8303	-0.105238	0.0386088	0.998248	53.3767	-0.119675	0.0560868	0.997147	53.2699
P23378
P23381	0.999946	0.895382	0.87757	0.902584	0.846021	0.916107	0.544071	0.38953	0.351774	0.217949	0.999946	1.08961	1.11271	1.08463	0.996624	0.923245	0.715915	0.543199	0.467624	0.339408	0.999946	1.1495	1.15609	1.10762	1.06161	0.929487	0.763768	0.504819	0.423508	0.288076	0.999946	1.04245	0.897237	0.969384	0.902755	0.788557	0.601488	0.421758	0.418884	0.252768	57.9157	-0.0554717	0.142865	0.920611	59.9217	-0.0708805	0.368724	0.954459	59.3123
P23396	0.999946	1.36601	1.28411	1.28309	1.16001	1.00122	0.748929	0.37636	0.0161042	0.0126316	0.999946	1.01906	1.01151	0.953554	0.8866	0.76096	0.59502	0.306916	0.0232604	0.0185588	0.999946	1.00486	0.94526	0.944901	0.907737	0.796524	0.606861	0.329135	0.0410119	0.0247661	0.999946	0.851427	0.93096	0.890829	0.855299	0.767958	0.594614	0.309206	0.0244096	0.0161058	57.9885	-0.157497	0	0.86467	56.4489	-0.0929254	0	0.989725	56.7648
P23434	0.999946	0.959114	0.892382	0.948463	0.899458	0.799734	0.775171	0.670235	0.576867	0.398577	0.999946	1.01137	1.14889	1.28736	1.17335	0.952649	0.785465	0.755536	0.856472	0.68722	0.999946	0.868289	1.08246	0.938156	1.04284	0.920748	0.734586	0.649535	0.77047	0.491801	0.999946	0.981993	1.18539	1.14658	1.09557	0.989566	0.730856	0.809239	0.869272	0.454221	64.6584	-0.0293949	0	0.969552		-0.0901416	0.768516	0.572157
P23443	0.999946	0.75652	1.0011	0.66153	0.317463	0.356773	0.0914005	0.110312			0.999946	1.10197	1.19822	0.938192	0.6353	0.545931	0.187848	0.103992			0.999946	0.849459	1.0368	0.722278	0.482494	0.209734	0.11791	0.0995105			0.999946	0.70683	0.94483	0.876413	0.737027	0.262693	0.169027	0.148243	0.0689658		48.8917	-0.085952	0.06872	0.908478	52.5802	-0.0994465	0.0100499	0.93481	49.5744
P23497	0.999946	0.986553	1.30891	0.833753	0.570969						0.999946	0.955314	0.931044	0.832708	0.806168	0.569732	0.477257	0.331302	0.307021	0.342068	0.999946	1.04838	1.28461	0.891493	0.694519	0.515445	0.238242	0.396869	0.297383	0.194686	0.999946	1.09513	1.74942	0.979764	0.653226	0.882501	1.13249					-0.569513	0.570969	0.669551	54.9399	-0.0526873	0.273431	0.981978	52.4273
P23511	0.999946	1.1685	1.29462	0.794808	0.580675	0.527042	0.743974	0.69598	0.585156	0.201757	0.999946	1.39615	0.97952	0.956208	1.23877	0.760702	0.389808	0.323353		0.404041	0.999946	2.506	1.82175	1.72128	0.866957	1.40763	0.724654	1.10645	1.52499	0.233698	0.999946	1.28084	0.860224	0.995514	0.82314	0.930906	0.827512	0.495421	0.853848	0.493893	60.9742	-0.0306539	0	0.628881	53.3943	-0.738712	0.3724	0.815355
P23526	0.999946	0.951716	0.972243	0.984499	0.974585	0.837518	0.800766	0.658627	0.597274	0.13068	0.999946	0.995357	1.00548	1.05801	1.06893	0.93162	0.876588	0.801287	0.720223	0.154355	0.999946	0.959458	0.992114	1.01091	1.04254	0.879152	0.789443	0.731366	0.718854	0.140129	0.999946	1.05046	1.006	1.03038	1.02911	0.880424	0.779732	0.719295	0.661306	0.135615	62.0444	-0.0566079	0	0.925909	64.0527	-0.103506	0	0.920521	63.3122
P23528	0.999946	0.858952	0.919364	0.914828	0.840844	0.716842	0.28391	0.136019	0.165696	0.104483	0.999946	0.969965	1.01065	1.01579	0.962218	0.765002	0.324736	0.178573	0.230159	0.150632	0.999946	0.990438	1.04337	0.979377	0.937825	0.730517	0.323066	0.178781	0.195547	0.12529	0.999946	0.975296	0.965365	0.93883	0.865356	0.708988	0.297453	0.147534	0.185841	0.112407	54.2433	-0.118857	0.103988	0.963394	54.6024	-0.170376	0.180388	0.996121	54.5355
P23588	0.999946	0.967917	0.937214	0.979041	0.971001	0.897492	0.83591	0.730131	0.893795	0.699491	0.999946	0.932131	0.963028	1.01257	0.989775	0.922358	0.825216	0.810061	0.93019	0.789823	0.999946	1.02583	1.05418	1.0819	1.03773	0.933361	0.845944	0.742479	0.96909	0.773529	0.999946	1.03294	1.04737	1.14865	1.05147	0.924087	0.884571	0.761694	0.934467	0.748708		-0.0263097	0.768922	0.719142		-0.190024	0.838823	0.699505
P23610																															0.999946	0.787347	0.826008	0.638856	0.221969	0.121351
P23634	0.999946	0.966298	0.985695	0.959689	0.866397	0.818972	0.447939	0.152888	0.054502	0.0344209	0.999946	0.970913	0.997091	0.903973	0.756488	0.637845	0.380626	0.182584	0.104384	0.0382746	0.999946	0.988044	1.00356	0.956382	0.956966	0.722788	0.421722	0.184326	0.0671633	0.0557944	0.999946	1.0935	0.961818	0.943802	0.842887	0.685602	0.393526	0.151442	0.0623067	0.0276051	55.526	-0.119584	0.0122655	0.992328	54.2263	-0.0748508	0	0.995542	55.1985
P23743	0.999946	1.13419	1.05239	0.874582	0.318519	0.0743524	0.0492635	0.0680776	0.02927	0.0259912	0.999946	1.01798	0.915967	0.822188	0.272209	0.0916066	0.0736187	0.0331747	0.0409059	0.0372674	0.999946	0.992542	0.95326	0.866985	0.338416	0.198042	0.116669	0.0523283	0.031096	0.0260366	0.999946	1.04665	0.981881	0.816518	0.300565	0.0800457	0.0955482	0.0948306	0.0157333	0.0176442	49.0995	-0.223508	0.0428108	0.989454	48.7307	-0.195285	0.0458433	0.996366	49.2479
P23771
P23786	0.999946	0.951001	0.987331	0.769394	0.484011	0.267107	0.121497	0.0772126	0.0425827	0.0282532	0.999946	1.05938	1.23424	1.03628	0.650417	0.403494	0.361968	0.0858634		0.0289804	0.999946	1.00651	0.881775	0.9106	0.620791	0.326336	0.23056	0.119002	0.0971224	0.0304656	0.999946	1.27297	0.9623	1.03655	0.53057	0.272648	0.146139	0.0703351	0.0738435	0.0151365	49.9752	-0.100341	0.0317025	0.99719	52.4656	-0.10162	0.0590598	0.932863	51.3603
P23919	0.999946	0.940493	0.989289	0.906739	0.829807	0.700587	0.451207	0.169214	0.0760056	0.0346588	0.999946	0.967193	1.01453	0.959192	0.807378	0.651337	0.44918	0.228952	0.0930153	0.0465035	0.999946	1.0317	0.98148	0.940529	0.874556	0.711188	0.490284	0.215153	0.0585173	0.0311059	0.999946	0.996344	0.932231	0.911215	0.896847	0.677399	0.421614	0.229326	0.0629316	0.0547346	54.9876	-0.0857234	0	0.99113	54.9586	-0.0770572	0	0.99702	55.4619
P23921	0.999946	0.94259	0.989443	0.952163	0.838031	0.646187	0.369129	0.144237	0.0929217	0.0602868	0.999946	1.01861	0.992641	1.00323	0.913746	0.667972	0.408566	0.169779	0.109473	0.0701129	0.999946	0.999453	0.997049	0.937979	0.893238	0.687971	0.383122	0.149314	0.105996	0.0620691	0.999946	1.03396	1.02745	1.00949	0.907976	0.710214	0.396474	0.134309	0.106695	0.0635883	54.3565	-0.0946641	0.034068	0.996001	54.8131	-0.105259	0.0638383	0.998353	54.7039
P24001	0.999946	1.14097	1.13028	1.12635	0.9763	0.530924	0.806305	0.682567	0.646808	0.46122	0.999946	0.902716	0.832181	0.874871	0.81067	0.723786	0.684498	0.554286	0.69598	0.595822	0.999946	0.983781	1.13976	1.01323	0.998139	0.882086	0.703561	0.649068	0.829447	0.546509	0.999946	1.06447	1.04249	0.957859	0.889748	0.821342	0.728797	0.60045	0.628984	0.517159		-0.463084	0.625564	0.792195		-0.0184622	0.541128	0.872373
P24311	0.999946	1.03796	0.978819	1.02152	0.99967	0.801246	0.709582	0.578619	0.680596	0.236501	0.999946	1.01124	1.05744	1.0964	1.15494	0.969163	0.718443	0.601695	0.635062	0.240527	0.999946	1.0133	1.12413	1.21817	1.02548	0.931725	0.739436	0.648393	0.782624	0.280211	0.999946	0.948022	0.854882	0.963549	0.882404	0.855378	0.713032	0.586464	0.580689	0.24739	62.6135	-0.0411535	0	0.882183	62.67	-0.0544924	0.0243371	0.866153	64.3913
P24386											0.999946	0.903963	0.972763	1.07817	0.623237	0.547834	0.261406	0.138926		0.156933	0.999946		1.35476	1.30985																					52.6579	-0.0973459	0.128927	0.951053
P24534	0.999946	0.90165	0.912547	0.838231	0.266107	0.0998566	0.0393326	0.00858573	0.073573	0.141147	0.999946	0.958445	0.964554	0.896673	0.295158	0.100877	0.0270711	0.00106939	0.0842609	0.214931	0.999946	1.0283	0.991948	0.877327	0.294709	0.0985983	0.0263587	0.00363144	0.0660314	0.155862	0.999946	0.986502	0.991117	0.913717	0.310015	0.10659	0.0400427	0.00169036	0.0859538	0.156871	48.7294	-0.212575	0.0665605	0.984036	49.0196	-0.24499	0.0823433	0.982654	48.9828
P24539	0.999946	0.952174	1.01011	0.984423	0.934463	0.851279	0.741948	0.584497	0.353849	0.0282796	0.999946	1.01515	1.04633	1.04798	0.939382	0.893431	0.828486	0.6997	0.426042	0.019033	0.999946	1.01835	1.04581	0.979902	0.927457	0.888589	0.747841	0.646734	0.39359	0.0245821	0.999946	0.970816	1.06168	1.02429	0.981881	0.914353	0.820097	0.667668	0.443396	0.0183833	59.7258	-0.0715016	0	0.977373	61.1214	-0.0859634	0	0.96556	60.3436
P24666	0.999946	0.960191	0.976504	0.888403	0.580326	0.336537	0.158311	0.0511832	0.0603432	0.0267422	0.999946	0.97562	0.994045	0.941617	0.506392	0.323746	0.164321	0.0608197	0.0608203	0.0469645	0.999946	0.963071	0.957501	0.89505	0.543051	0.308974	0.135801	0.0416331	0.0500558	0.0270055	0.999946	1.11791	1.01591	0.946579	0.602658	0.372079	0.17576	0.053648	0.0512693	0.0175298	51.0565	-0.104067	0.0280225	0.997431	50.713	-0.116412	0.0585127	0.990544	50.7416
P24752	0.999946	1.00844	1.03749	1.05276	0.993053	0.717051	0.632971	0.295967	0.0449249	0.0179518	0.999946	0.98557	0.973658	1.0119	0.988439	0.848794	0.591105	0.346653	0.0289346	0.0172588	0.999946	0.981892	1.01647	0.973998	1.0336	0.850689	0.626544	0.339456	0.0470338	0.0224921	0.999946	1.02881	1.05843	1.03598	1.02059	0.8883	0.651352	0.338136	0.0444318	0.0106134	56.6555	-0.0992882	0	0.983425	56.9838	-0.109292	0	0.994996	57.1723
P24928	0.999946	1.1399	1.04715	0.728069	0.438501	0.407079	0.250156	0.151265	0.14374	0.063878	0.999946	0.925033	0.964835	0.741189	0.390062	0.379731	0.206719	0.136172	0.105427	0.0847202	0.999946	0.963952	0.842076	0.766799	0.492165	0.374098	0.266648	0.197896	0.145184	0.0414046	0.999946	0.743183	0.83335	0.706642	0.304749	0.267056	0.20554	0.0542806	0.0259341	0.0195444	50.2833	-0.0870231	0.122348	0.959444	49.828	-0.0811859	0.0943799	0.981411	50.7134
P24941	0.999946	1.07228	1.09129	0.984563	0.875206	0.621934	0.366402	0.193977	0.156792	0.0380002	0.999946	0.974376	0.990667	0.930756	0.812671	0.611126	0.344603	0.188774	0.158754	0.0501071	0.999946	1.00203	1.0562	0.98273	0.934492	0.616769	0.295025	0.199431	0.146128	0.0431419	0.999946	0.958629	1.01596	1.02308	0.897451	0.619866	0.324376	0.207669	0.203441	0.0407342	54.4217	-0.0975515	0.0721592	0.987452	54.1158	-0.0834806	0.0549593	0.996652	54.0812
P25098	0.999946	1.01783	0.954351	0.910873	0.638519	0.347032	0.150383	0.0692226	0.0327889	0.0139928	0.999946	1.00739	0.954326	0.881879	0.608573	0.278908	0.0846473	0.0318934	0.0170775		0.999946	0.89449	0.84981	0.811378	0.580068	0.297472	0.114481	0.0598327	0.0677246	0.0331894	0.999946	1.02148	0.945429	0.856548	0.681764	0.328475	0.170347	0.0545705	0.0580392	0.00800556	51.4206	-0.107709	0.0147329	0.999014	50.8817	-0.120442	0	0.999386	50.481
P25205	0.999946	1.0526	1.04785	0.983021	0.803872	0.433871	0.151338	0.0378794	0.0482866	0.0182315	0.999946	0.984365	0.963621	0.91852	0.761457	0.454052	0.145537	0.0418294	0.0490102	0.0207533	0.999946	0.943833	0.925043	0.88746	0.754197	0.444751	0.137497	0.0312132	0.0473866	0.021427	0.999946	0.972738	1.00513	0.95613	0.799946	0.470019	0.148177	0.0539306	0.0428755	0.0174804	52.4874	-0.141087	0.0233945	0.996667	52.3704	-0.118698	0.00992137	0.997488	52.228
P25325	0.999946	0.980133	1.05581	0.957619	0.58579	0.371231	0.208556	0.0761696	0.046112	0.01482	0.999946	1.0162	0.967898	0.955296	0.682674	0.408529	0.243048	0.123001	0.0365429	0.00726053	0.999946	0.979682	0.951699	0.852452	0.561414	0.312544	0.152938	0.0492949	0.0422479	0.0219235	0.999946	1.03431	1.02154	0.932469	0.551394	0.353498	0.210886	0.0453454	0.0398419	0.0107571	51.512	-0.105766	0.0327196	0.989011	52.2458	-0.094708	0.0126784	0.996221	50.7894
P25398	0.999946	1.15893	1.06414	1.12234	1.06419	0.880584	0.761068	0.49687	0.230964	0.167406	0.999946	0.946882	0.955875	0.967816	0.947856	0.791908	0.646622	0.482586	0.265297	0.193906	0.999946	1.01204	0.948891	0.968333	0.957227	0.833048	0.629978	0.428542	0.294098	0.158913	0.999946	0.96692	1.0154	0.981452	0.906556	0.83701	0.745878	0.500642	0.254179	0.154777	58.8514	-0.0940003	0.131844	0.956489	58.4296	-0.0609688	0.0834606	0.993131	58.0671
P25440											0.999946	1.17664	0.955287	0.328406	0.290568	0.138931	0.189426																												46.1972	-0.289009	0.204152	0.963372
P25445																					0.999946			2.06893	0.966494	0.89359			1.12289
P25490	0.999946	1.18279	0.633381		0.44212	0.631533					0.999946	0.970945	0.357289	0.477879					0.502928		0.999946	1.10144	0.72155	0.50589	0.380055		0.103237	0.258942	0.162874	0.116849	0.999946		0.56354	1.10759								-0.661489	0.536827	0.860575	41.8473	-0.834854	0.446032	0.966474	47.2716
P25685	0.999946	0.941943	0.798933	0.644491	0.317233	0.182273	0.0848925	0.0374492	0.0485288	0.0161187	0.999946	0.987075	0.964057	0.762453	0.34628	0.180243	0.0836351	0.0363183	0.0579528	0.0326884	0.999946	1.03831	0.953244	0.777175	0.385395	0.185382	0.0913077	0.0347405	0.0520247	0.0275834	0.999946	1.00222	0.961122	0.800749	0.401781	0.189055	0.112658	0.0601561	0.07533	0.037074	48.1085	-0.089626	0.0110245	0.996712	48.9718	-0.134173	0.0475106	0.998238	49.2246
P25686
P25705	0.999946	0.96932	1.01829	1.03775	1.02827	0.923855	0.922695	0.767153	0.494824	0.0118339	0.999946	0.993378	1.00154	1.04186	1.05554	1.01916	0.976677	0.845959	0.564364	0.0155393	0.999946	1.00363	1.01567	1.02113	1.07214	1.00931	0.943445	0.802108	0.586798	0.013452	0.999946	1.04238	1.03266	1.04018	1.04778	0.997478	0.966266	0.809	0.559627	0.0100987	62.1547	-0.109774	0	0.968606	63.1153	-0.158073	0	0.976836	63.0333
P25786	0.999946	0.926739	0.936691	0.928606	0.901272	0.796374	0.71394	0.604743	0.774369	0.540737	0.999946	1.04182	1.02272	1.0167	1.00648	0.893389	0.778153	0.689212	0.943164	0.74429	0.999946	1.02811	1.01594	0.991771	0.989451	0.856535	0.757167	0.692627	0.918379	0.631584	0.999946	1.0215	0.999569	0.95346	0.949526	0.854438	0.760266	0.672962	0.908774	0.589032		-0.01979	0.503783	0.834977		-0.249203	0.788705	0.749995
P25787	0.999946	0.911177	0.948048	0.901993	0.907418	0.856831	0.790663	0.621292	0.741877	0.484008	0.999946	0.988413	1.03569	1.03063	1.02879	0.956072	0.885004	0.803325	0.990782	0.744371	0.999946	1.01943	1.03699	0.984136	0.992633	0.932533	0.847934	0.76158	0.934457	0.639533	0.999946	1.00528	1.04319	1.00166	1.02986	0.951472	0.854498	0.740989	0.941575	0.630736		-0.0214987	0	0.86618		-0.0354789	0.848265	0.606718
P25788	0.999946	0.949966	0.977587	0.99699	0.936223	0.84771	0.818528	0.668234	0.784201	0.551267	0.999946	0.995722	0.955338	1.00812	0.984928	0.921763	0.847128	0.787194	0.96309	0.71192	0.999946	0.981362	0.979663	0.95814	0.985669	0.911634	0.843952	0.727512	0.944467	0.62933	0.999946	1.05165	1.03754	1.02149	1.02903	0.972675	0.908356	0.775594	0.936319	0.627882		-0.0210254	0.312214	0.870491			0	0.608935
P25789	0.999946	0.941553	0.942479	0.941178	0.897995	0.901383	0.774306	0.65841	0.822741	0.567234	0.999946	1.01358	1.03699	1.00848	1.03618	0.957484	0.906631	0.813869	1.0156	0.788891	0.999946	1.05138	1.06352	1.03437	1.07683	0.964077	0.871377	0.787845	0.965454	0.656116	0.999946	0.99267	0.936562	0.931226	0.95229	0.889019	0.800237	0.703603	0.876915	0.597764		-0.017366	0	0.798089		-0.0308009	0.876455	0.541194
P26038	0.999946	0.941497	0.955937	0.983917	0.828764	0.25184	0.0547543	0.00455307	0.0169382	0.00211796	0.999946	0.993022	0.986895	1.04368	0.895017	0.278967	0.0617489	0.00389574	0.0204046	0.00183111	0.999946	0.979671	1.01099	1.02514	0.934236	0.300659	0.0649015	0.005196	0.0172873	0.00194075	0.999946	1.05463	1.00278	1.04235	0.908103	0.299351	0.0639967	0.00552203	0.0218374	0.00464627	51.7267	-0.216809	0.0103265	0.997072	52.0393	-0.249828	0.0150667	0.998398	52.2278
P26196	0.999946	1.05309	1.03288	0.954689	0.695467	0.369185	0.080044	0.0313753	0.0714489	0.0321571	0.999946	1.00357	0.992627	0.968079	0.676958	0.290867	0.0633808	0.021008	0.0269191	0.00748711	0.999946	0.964918	0.988337	0.916744	0.685807	0.313894	0.0624339	0.0514578	0.043902	0.0212767	0.999946	0.937301	0.942413	0.877121	0.658453	0.300369	0.081286	0.0341553	0.0364038	0.0234548	51.6674	-0.137623	0.0300037	0.994823	51.3174	-0.150692	0.0100491	0.999232	51.361
P26358	0.999946	1.08642	1.09714	1.07214	0.84029	0.542029	0.195198	0.128194	0.122977	0.0670507	0.999946	0.984247	0.987895	0.960023	0.829798	0.528637	0.169232	0.110259	0.10534	0.0490952	0.999946	0.973375	1.01114	1.01688	0.84862	0.517758	0.156947	0.0923794	0.126786	0.0623598	0.999946	0.965337	1.02101	0.984185	0.832285	0.539655	0.207705	0.0834585	0.106435	0.0645156	53.1638	-0.142874	0.0919499	0.984447	52.9983	-0.132179	0.0656585	0.997174	52.9612
P26368	0.999946	1.22405	1.12255	1.01678	0.591349	0.227982	0.0917299	0.0184953	0.0536527	0.0201617	0.999946	0.95713	0.902747	0.814135	0.526268	0.237483	0.109233	0.0473566	0.0400843	0.0200454	0.999946	0.939948	0.81258	0.802385	0.522108	0.24376	0.0990425	0.0486074	0.0417188	0.0256477	0.999946	0.872716	0.952243	0.841286	0.521591	0.206472	0.0662331	0.0188148	0.0384802	0.0135601	50.7402	-0.17599	0.04232	0.967562	50.1417	-0.102564	0.0126682	0.99756	49.9342
P26373	0.999946	2.16144	1.71622	2.30542	2.04353	1.32518	0.923214	0.633186	0.319941	0.20489	0.999946	1.02127	1.05421	1.17025	0.983574	0.667303	0.479119	0.352162	0.165706	0.143079	0.999946	0.992332	0.703172	1.09804	0.87007	0.714413	0.549232	0.396966	0.233991	0.164089	0.999946	0.619298	0.917911	1.12243	1.06276	0.835143	0.702036	0.469573	0.248198	0.172628	59.9787	-0.150665	0.236865	0.101026	55.7144	-0.0932423	0.152871	0.961863	56.9267
P26374	0.999946	0.54804	0.893053	0.859577	0.597361		0.165468														0.999946	0.852183	0.638481	0.770079	1.01718	0.745184	0.161445				0.999946	1.00303	0.89726	1.16959	0.782757	0.664137					51.0139	-0.0531544	0	0.60435					53.2588
P26440	0.999946	1.0517	1.07344	0.945226	0.923836	0.696415	0.376548	0.141814	0.144439	0.0707843	0.999946	1.05686	0.994171	0.938311	0.931722	0.687801	0.336953	0.09008	0.1231	0.0302548	0.999946	0.982494	0.988771	1.00088	0.914286	0.701798	0.339633	0.186334	0.0831812	0.0555687	0.999946	1.03097	1.04454	0.964512	0.808923	0.576978	0.313766	0.139271	0.110824	0.0397223	54.7018	-0.11756	0.0838901	0.991336	54.4707	-0.13013	0.0523788	0.992825	54.6712
P26583	0.999946	1.10875	1.23178	1.26908	1.00207	0.56782	0.747632	0.61997	0.660053	0.462926	0.999946	0.954425	0.897507	0.985119	0.891649	0.791624	0.593272	0.56879	0.604787	0.50533	0.999946	1.02195	1.03488	1.09681	0.831519	0.810091	0.67517	0.55158	0.64536	0.50433	0.999946	0.914872	1.11754	1.04161	0.972415	0.856999	0.729031	0.597157	0.650627	0.537977		-0.474174	0.611668	0.75932		-0.0517379	0.536969	0.942528
P26599	0.999946	0.90056	0.932102	0.664244	0.170444	0.0801893	0.0346325	0.0124997	0.0288103	0.00391022	0.999946	0.992074	0.875399	0.634542	0.215635	0.117661	0.0745215	0.0213749	0.0318265	0.0200762	0.999946	0.95556	0.854014	0.607671	0.179277	0.105329	0.0510915	0.0284344	0.037487	0.00819527	0.999946	1.0624	0.963253	0.593946	0.198994	0.113593	0.0606628	0.0263616	0.0286884	0.00895439	47.8406	-0.177621	0.0209309	0.993027	47.7912	-0.134537	0.030691	0.99733	47.5028
P26639	0.999946	0.963534	0.991888	0.950867	0.800855	0.519708	0.199298	0.0532015	0.0550137	0.0282506	0.999946	1.00532	1.02115	0.975522	0.836261	0.586382	0.233802	0.0520098	0.069291	0.0419298	0.999946	0.989478	1.01822	0.951814	0.833168	0.573713	0.200334	0.0482113	0.050009	0.0264468	0.999946	1.02386	1.01164	0.952643	0.797346	0.555489	0.2034	0.0657968	0.0741571	0.0367064	52.9652	-0.119301	0.0176895	0.997791	53.4769	-0.126577	0.0298786	0.997166	53.3222
P26640	0.999946	0.954783	0.909085	0.758499	0.301085	0.173426	0.0887957	0.0351188	0.0258522	0.0095816	0.999946	1.05414	1.01652	0.91045	0.348393	0.195659	0.0988047	0.0551106	0.0395034	0.0214632	0.999946	1.04568	1.00712	0.819137	0.367028	0.145971	0.0771257	0.0560036	0.0377878	0.0253266	0.999946	0.907731	0.925107	0.829059	0.350129	0.16944	0.0823521	0.0452646	0.0448743	0.0175594	48.7436	-0.127253	0.0299358	0.994358	49.3547	-0.197365	0.0673867	0.991513	49.2017
P26641	0.999946	0.923533	0.898328	0.809665	0.271024	0.0855082	0.0297795	0.0139849	0.0235283	0.0051076	0.999946	1.02125	1.04661	0.886511	0.29095	0.0925559	0.0389855	0.0133314	0.0240293	0.00415258	0.999946	1.00142	1.02178	0.875084	0.283538	0.0961754	0.0382364	0.0150442	0.029337	0.0102857	0.999946	0.973915	0.942987	0.834256	0.270721	0.0801879	0.0337348	0.0120432	0.0303463	0.00855724	48.7049	-0.179685	0.0169136	0.992201	49.0504	-0.233099	0.027224	0.997362	48.9837
P26885	0.999946	0.885381	0.883957	0.969508	0.791847	0.564357	0.38876	0.3069	0.14368	0.0999156	0.999946	0.929481	0.984152	1.0479	0.875837	0.772773	0.35359	0.236981	0.30986	0.245035	0.999946	0.992818	1.08265	0.947672	1.02517	0.768224	0.439285	0.321286	0.357686	0.218377	0.999946	1.26854	1.11469	1.22112	1.17149	0.827651	0.432626	0.260635	0.353802	0.187147	54.473	-0.0631179	0.0365836	0.976553	54.7153	-0.148264	0.254918	0.979122	55.2813
P27105
P27144	0.999946	1.11714	1.09006	0.9228	0.705118	0.450669	0.143366	0.0687852	0.0317679	0.0279418	0.999946	0.925833	0.941066	0.788184	0.659743	0.389205	0.167677	0.0414053	0.0647909	0.0655945	0.999946	1.04314	1.02889	0.905884	0.768899	0.485929	0.173091	0.0547279	0.0618915	0.0308065	0.999946	0.920395	0.93274	0.912479	0.616757	0.414156	0.155603	0.0750544	0.0727053	0.0287993	52.1849	-0.114683	0.015217	0.985408	51.3497	-0.0860371	0.0117241	0.98992	52.5955
P27348	0.999946	0.91603	0.938472	0.925741	0.768426	0.383955	0.141178	0.0440448	0.0541913	0.0243557	0.999946	0.996167	1.04604	1.02679	0.873839	0.460489	0.163456	0.0538399	0.0651761	0.0445415	0.999946	1.02794	1.06244	1.01183	0.879007	0.46772	0.143135	0.0602173	0.0805325	0.0421947	0.999946	1.00429	0.988563	0.948593	0.789472	0.435981	0.138128	0.0612908	0.0870831	0.0329504	52.0719	-0.12866	0.024553	0.992999	52.7873	-0.163667	0.0511991	0.997614	52.7907
P27361	0.999946	0.990537	0.881929	0.740117	0.413528	0.197252	0.0964994	0.0576714	0.0616476	0.019268	0.999946	0.916324	0.927892	0.742456	0.387127	0.289226	0.288401	0.212604	0.164887	0.0367891	0.999946	0.997644	0.976995	0.778983	0.521987	0.297841	0.222117	0.170302	0.148717	0.023852	0.999946	0.995776	0.803968	0.629391	0.406553	0.239405	0.127888	0.0971906	0.0638263		49.1802	-0.102514	0.0295788	0.99841	49.541	-0.0810353	0.130966	0.973163	50.4106
P27449
P27482																															0.999946	1.08184	1.21855	1.25068	0.818798	0.531136	0.239717	0.108946	0.232345	0.165404
P27635	0.999946	1.85844	1.69513	1.8723	1.57102	0.944881	0.562094	0.287754	0.101174	0.0417333	0.999946	1.00135	1.03005	1.0474	0.804406	0.560775	0.375826	0.150883	0.0557555	0.0299514	0.999946	0.976977	0.765372	0.933146	0.783963	0.594295	0.357169	0.161598	0.0533997	0.0278732	0.999946	0.659354	0.88144	0.935192	0.768893	0.614545	0.405118	0.135462	0.0849027	0.0416885	56.6829	-0.165641	0.0856793	0.509454	54.024	-0.0941105	0.0127477	0.990919	53.8191
P27694	0.999946	1.00171	1.01362	0.76674	0.383043	0.271253	0.142598	0.0717732	0.0695186	0.0238785	0.999946	1.04712	0.964405	0.732351	0.381318	0.27381	0.156859	0.0545915	0.0663639	0.0285715	0.999946	0.992675	0.987481	0.755058	0.382756	0.277052	0.134516	0.0496487	0.0613781	0.032152	0.999946	1.01308	0.947531	0.723629	0.353421	0.256544	0.141987	0.057216	0.0554528	0.0286584	49.4508	-0.113148	0.0640523	0.990778	49.3454	-0.103013	0.0551481	0.990943	49.4313
P27695	0.999946	1.0778	1.15195	1.04455	0.546738	0.203995	0.0775183	0.049201	0.0583894	0.0214195	0.999946	1.00009	1.03399	0.916304	0.513077	0.182942	0.0889939	0.0406856	0.0531626	0.0165806	0.999946	1.0379	1.04974	0.969127	0.528784	0.228106	0.109628	0.0662366	0.0712997	0.0265925	0.999946	0.983661	1.02826	0.913903	0.503203	0.174331	0.0831236	0.0629728	0.0514229	0.0172415	50.4052	-0.206029	0.0585977	0.980198	50.1731	-0.161625	0.0431179	0.998008	50.3933
P27701	0.999946	1.13391	1.06335	0.962733	0.841893	0.63078	0.820245	0.638066	0.826249	0.572178	0.999946	1.03233	1.02858	0.884834	0.937074	0.833614	0.767692	0.729725	0.895225	0.812676	0.999946	1.01177	1.1305	0.990811	0.993097	0.832542	0.804503	0.731435	0.780258	0.635217	0.999946	1.09639	1.16004	1.03186	1.1553	0.9585	0.917349	0.79645	1.07303	0.646472		-0.378282	0.697503	0.763749		-0.0233174	0.802541	0.744346
P27707	0.999946	1.00092	1.06444	1.04845	0.942669	0.600231	0.446336	0.173907	0.0702092	0.0151903	0.999946	0.950862	1.01043	0.988414	0.95806	0.726982	0.40752	0.191086	0.0622813	0.0267106	0.999946	0.988883	1.06191	1.02846	1.00017	0.77507	0.449224	0.216946	0.096288	0.0100166	0.999946	0.97247	1.05426	0.991186	0.966971	0.731874	0.433506	0.191553	0.11696	0.0280018	54.8771	-0.10024	0.0100823	0.986456	55.2002	-0.113286	0.0237397	0.997657	55.6747
P27708	0.999946	1.507	1.42873	1.26946	0.775314	0.370111	0.194368	0.105097	0.0648933	0.0323406	0.999946	0.992799	0.873265	0.745704	0.472032	0.245137	0.105499	0.0535439	0.0379849	0.0197321	0.999946	1.00156	0.856041	0.756353	0.522951	0.260457	0.139087	0.0686908	0.0601262	0.0297719	0.999946	0.757105	0.936261	0.76014	0.483495	0.237498	0.122922	0.0804805	0.0718294	0.0336889	52.1731	-0.171577	0.0814116	0.831601	49.6338	-0.0910191	0.00607419	0.998669	49.973
P27797	0.999946	0.845677	0.865307	0.851239	0.72018	0.543356	0.306673	0.22733	0.237389	0.174397	0.999946	0.970031	1.02144	0.965203	0.82276	0.577265	0.354363	0.257641	0.307395	0.246236	0.999946	0.987745	1.00495	0.954198	0.817213	0.587849	0.361587	0.292571	0.310018	0.214181	0.999946	0.976016	0.950071	0.92073	0.809331	0.586244	0.358582	0.269005	0.299168	0.199926	53.1777	-0.0550298	0.104892	0.964826	53.7061	-0.0978639	0.257613	0.995098	53.9459
P27815											0.999946	0.957113	1.02428	0.86356	0.551055	0.293943	0.184661	0.050769	0.143714	0.0806308																									50.5996	-0.115179	0.0937631	0.992347
P27816	0.999946	0.986941	0.987249	0.981922	0.887463	0.807329	0.646052	0.532037	0.597295	0.418059	0.999946	0.966405	0.981644	0.939286	0.890353	0.794129	0.635498	0.574185	0.638059	0.502098	0.999946	1.02753	1.01678	0.986396	0.892176	0.822689	0.677475	0.580221	0.701342	0.431325	0.999946	0.978729	0.999877	0.965613	0.873091	0.73788	0.628109	0.541481	0.573923	0.370613	63.2758	-0.0437389	0.456165	0.965683		-0.0398724	0.534959	0.964215
P27824	0.999946	0.909594	0.95207	0.941424	0.864662	0.702749	0.529394	0.415987	0.464651	0.338266	0.999946	1.00047	1.0077	1.00701	0.959422	0.781762	0.584992	0.487177	0.572502	0.430525	0.999946	1.00507	1.01269	0.985669	0.962127	0.773625	0.595983	0.472335	0.562361	0.382936	0.999946	0.976034	0.949713	0.939279	0.895271	0.717164	0.572529	0.459763	0.535572	0.341103	57.1518	-0.0560888	0.360173	0.970845	60.4634	-0.0829461	0.491007	0.979506	58.7798
P27986											0.999946	1.11347	0.82817	0.858328	0.472264	0.310862	0.142832	0.0568783	0.155847	0.0632826											0.999946	0.751558		0.901582	0.619381	0.361564			0.31445						50.1344	-0.0998922	0.0790905	0.971141
P28062	0.999946	1.03797	1.02749	0.991694	0.975295	0.886932	0.877379	0.802889	0.935018	0.641233	0.999946	1.01608	1.03107	1.01361	1.00551	0.934208	0.839911	0.80041	1.07317	0.80686	0.999946	1.03115	1.00104	1.00898	1.01566	0.93813	0.862805	0.78263	1.06741	0.680924	0.999946	1.06412	1.02489	1.0006	0.973306	0.916054	0.849355	0.73813	0.979104	0.620261			0	0.733641		-0.141525	0.880088	0.427593
P28065	0.999946	0.986473	0.96637	0.963844	0.975035	0.816527	0.716936	0.563021	0.596204	0.345164	0.999946	0.972417	0.993426	0.979095	0.948975	0.917558	0.736644	0.605678	0.63183	0.429693	0.999946	0.990028	0.979623	0.956607	0.981739	0.900768	0.782604	0.603058	0.698754	0.4224	0.999946	1.06232	0.945867	1.0223	0.932435	0.830819	0.724559	0.578141	0.640534	0.41141	62.6726	-0.0372086	0.219029	0.952846	65.2389	-0.0395743	0.422072	0.956067	65.7173
P28066	0.999946	0.909761	0.90839	0.895617	0.899609	0.977061	0.752578	0.621269	0.76595	0.533448	0.999946	1.04641	1.05584	1.02609	0.990731	0.959183	0.848642	0.810657	0.922288	0.747984	0.999946	1.03986	1.03296	1.02819	0.99909	0.932256	0.838491	0.708344	0.911791	0.619418	0.999946	0.967933	0.90849	0.899592	0.90428	0.83562	0.754071	0.634961	0.810298	0.501517		-0.0192831	0	0.74949		-0.0464565	0.826887	0.785592
P28070	0.999946	0.993783	1.03135	0.991032	1.00792	0.860109	0.898574	0.807253	1.03928	0.711139	0.999946	1.00031	1.04028	1.02238	1.00541	0.922193	0.896571	0.880284	1.0129	0.84162	0.999946	0.979561	1.02674	0.969083	1.03446	0.93281	0.936521	0.867103	1.12709	0.80674	0.999946	1.01223	1.01093	0.98977	0.927324	0.935932	0.862116	0.723527	0.977923	0.642118		-0.165804	0.863243	0.455669		-0.109421	0.907844	0.582211
P28072	0.999946	1.01611	1.04518	1.00087	1.00463	0.797226	0.881991	0.782876	0.930193	0.708133	0.999946	0.982036	0.927471	0.970124	0.95624	0.912864	0.819985	0.790865	1.03249	0.811401	0.999946	0.966677	0.979149	0.923694	0.969507	0.88894	0.850371	0.752536	1.09264	0.748606	0.999946	1.02871	1.03208	0.993461	1.0138	0.890748	0.857299	0.809541	1.1262	0.838121		-0.219207	0.820075	0.738635		-0.00885548	0.862138	0.310682
P28074	0.999946	1.04552	0.987371	1.02263	1.00041	0.929225	0.869573	0.776985	0.962875	0.681712	0.999946	0.992177	0.977898	1.00852	0.980741	0.935618	0.856309	0.833568	1.1267	0.850328	0.999946	0.996728	0.996373	0.948421	0.975905	0.874013	0.805368	0.72964	0.948716	0.643372	0.999946	1.00342	0.984883	0.966988	0.990552	0.930523	0.914292	0.810846	1.07403	0.710271			0	0.652947		-0.0237654	0.918356	0.177308
P28161											0.999946	1.08		0.942293	1.08312	0.825177																													53.329	-1.17205	0	0.640139
P28288	0.999946	1.21991	1.17912	1.07845	0.893097	0.606487	0.302631	0.109751	0.074183	0.0178884	0.999946	0.999539	0.98836	0.904175	0.725332	0.47981	0.237331	0.0309855	0.0258508		0.999946	0.990712	0.86335	0.867282	0.782476	0.595095	0.267438	0.0890709	0.0866862	0.0382059	0.999946	0.958168	1.08186	1.04308	0.827647	0.61651	0.335543	0.0777549	0.0541158	0.00858692	54.0076	-0.126808	0.0386456	0.956573	52.5419	-0.100353	0	0.99601	53.3408
P28290
P28331	0.999946	1.0109	1.13409	1.01492	0.860269	0.520246	0.176259	0.0630804	0.073142	0.0124474	0.999946	0.949122	0.964155	1.00711	0.774572	0.443241	0.149986	0.0418647	0.0720805	0.0419934	0.999946	1.00689	0.940247	0.900345	0.772528	0.505169	0.110595	0.0474861	0.032629	0.0268677	0.999946	1.11158	1.07277	1.08336	0.759647	0.477117	0.112884	0.00807327	0.0165621	0.0351323	53.0943	-0.14801	0.0360374	0.989037	52.4188	-0.13623	0.0392847	0.995333	52.5557
[truncated: 3,683 more rows]
[truncated: 41 more columns]

## Sheet: volcano
Protein_ID	norm_rel_fc_126_DMSO_1	norm_rel_fc_127L_DMSO_1	norm_rel_fc_127H_DMSO_1	norm_rel_fc_128L_DMSO_1	norm_rel_fc_128H_DMSO_1	norm_rel_fc_129L_DMSO_1	norm_rel_fc_129H_DMSO_1	norm_rel_fc_130L_DMSO_1	norm_rel_fc_130H_DMSO_1	norm_rel_fc_131L_DMSO_1	norm_rel_fc_126_DMSO_2	norm_rel_fc_127L_DMSO_2	norm_rel_fc_127H_DMSO_2	norm_rel_fc_128L_DMSO_2	norm_rel_fc_128H_DMSO_2	norm_rel_fc_129L_DMSO_2	norm_rel_fc_129H_DMSO_2	norm_rel_fc_130L_DMSO_2	norm_rel_fc_130H_DMSO_2	norm_rel_fc_131L_DMSO_2	norm_rel_fc_126_MEKi_1	norm_rel_fc_127L_MEKi_1	norm_rel_fc_127H_MEKi_1	norm_rel_fc_128L_MEKi_1	norm_rel_fc_128H_MEKi_1	norm_rel_fc_129L_MEKi_1	norm_rel_fc_129H_MEKi_1	norm_rel_fc_130L_MEKi_1	norm_rel_fc_130H_MEKi_1	norm_rel_fc_131L_MEKi_1	norm_rel_fc_126_MEKi_2	norm_rel_fc_127L_MEKi_2	norm_rel_fc_127H_MEKi_2	norm_rel_fc_128L_MEKi_2	norm_rel_fc_128H_MEKi_2	norm_rel_fc_129L_MEKi_2	norm_rel_fc_129H_MEKi_2	norm_rel_fc_130L_MEKi_2	norm_rel_fc_130H_MEKi_2	norm_rel_fc_131L_MEKi_2	meltPoint_DMSO_1	slope_DMSO_1	plateau_DMSO_1	R_sq_DMSO_1	meltPoint_DMSO_2	slope_DMSO_2	plateau_DMSO_2	R_sq_DMSO_2	meltPoint_MEKi_1
[truncated: 4,821 more rows]
[truncated: 50 more columns]

[truncated: 2 more sheets: volcano (2), volc filtered]
