# Supplementary material for: Experimental strategies to improve drug-target identification in mass spectrometry-based thermal stability assays
Source: Commun Chem. 2023 Apr 6;6:64. doi: 10.1038/s42004-023-00861-1 (PMC10079678; doi:10.1038/s42004-023-00861-1)
Supplement: Supplementary file 8 — Supplementary Data file 6 [file 42004_2023_861_MOESM8_ESM.xlsx]

## Sheet: Results
Protein_ID	norm_rel_fc_126_DMSO_1	norm_rel_fc_127L_DMSO_1	norm_rel_fc_127H_DMSO_1	norm_rel_fc_128L_DMSO_1	norm_rel_fc_128H_DMSO_1	norm_rel_fc_129L_DMSO_1	norm_rel_fc_129H_DMSO_1	norm_rel_fc_130L_DMSO_1	norm_rel_fc_130H_DMSO_1	norm_rel_fc_131L_DMSO_1	norm_rel_fc_126_DMSO_2	norm_rel_fc_127L_DMSO_2	norm_rel_fc_127H_DMSO_2	norm_rel_fc_128L_DMSO_2	norm_rel_fc_128H_DMSO_2	norm_rel_fc_129L_DMSO_2	norm_rel_fc_129H_DMSO_2	norm_rel_fc_130L_DMSO_2	norm_rel_fc_130H_DMSO_2	norm_rel_fc_131L_DMSO_2	norm_rel_fc_126_MEKi_1	norm_rel_fc_127L_MEKi_1	norm_rel_fc_127H_MEKi_1	norm_rel_fc_128L_MEKi_1	norm_rel_fc_128H_MEKi_1	norm_rel_fc_129L_MEKi_1	norm_rel_fc_129H_MEKi_1	norm_rel_fc_130L_MEKi_1	norm_rel_fc_130H_MEKi_1	norm_rel_fc_131L_MEKi_1	norm_rel_fc_126_MEKi_2	norm_rel_fc_127L_MEKi_2	norm_rel_fc_127H_MEKi_2	norm_rel_fc_128L_MEKi_2	norm_rel_fc_128H_MEKi_2	norm_rel_fc_129L_MEKi_2	norm_rel_fc_129H_MEKi_2	norm_rel_fc_130L_MEKi_2	norm_rel_fc_130H_MEKi_2	norm_rel_fc_131L_MEKi_2	meltPoint_DMSO_1	slope_DMSO_1	plateau_DMSO_1	R_sq_DMSO_1	meltPoint_DMSO_2	slope_DMSO_2	plateau_DMSO_2	R_sq_DMSO_2	meltPoint_MEKi_1
A0A075B6Y3	0.999811	0.970829	0.937029	0.983437	0.800989	0.744756	0.500092	0.343193	0.295156	0.243401											0.999811	0.950243	0.964839	0.950873	0.774502	0.595593	0.384814	0.352607	0.281001	0.202394	0.999811	0.889065	0.908605	0.93305	0.872776	0.631877	0.546637	0.374831	0.390409	0.259006	56.1765	-0.0625422	0.208222	0.986598					54.4176
A0A0B4J2D5	0.999811	0.93969	0.915322	0.90618	0.885676	0.636056	0.696817	0.641578	0.663077	0.612494	0.999811	0.967351	0.981377	0.994287	0.967981	0.857973	0.796631	0.819585	0.91508	0.760463	0.999811	1.05014	1.01423	0.993033	0.952971	0.87509	0.776135	0.7109	0.780658	0.692586	0.999811	0.990991	0.969037	0.959145	0.965165	0.821406	0.739834	0.676326	0.782588	0.602786		-0.0291869	0.61345	0.901003		-0.0464792	0.823263	0.79867
A0A0B4J2E0	0.999811	2.29744	2.42476	1.76673	1.89593	1.41446	2.13398				0.999811	1.00563	0.526991	0.359372	0.768081	0.351574	0.317832			0.355695	0.999811	1.05155		0.951373	0.525286	0.470991					0.999811	0.980962	1.16415	0.611657	0.836818	0.604509	0.305856	0.150571	0.194091	0.174905		0.816426	1.5	-0.38855	44.0681	-0.814163	0.43051	0.76664	50.479
A0A0J9YXQ4											0.999811	1.02683	1.04262	0.967097	0.715709	0.606722	0.372729	0.138704	0.0459738	0.020742																									53.8638	-0.0846687	0	0.989173
A0A0U1RRE5	0.999811	0.874224	0.813284	0.885915	0.878643	0.799326	0.677163	0.601443	0.761973	0.676601	0.999811	0.796508	1.05614	1.01071	1.29966	0.866365	0.722915	0.834883	0.943337	0.577317	0.999811	0.966	1.0276	0.922004	0.887095	0.84188	0.736388	0.698766	0.915374	0.922335	0.999811	0.985886	0.947921	0.975265	1.2466	0.790402	0.82137	0.792925	0.807814	0.844586		-0.0135363	0.59608	0.701522			0	0.353601
A0A0U1RRL7											0.999811	1.05293	1.57842	0.652748	1.05197						0.999811	1.16499	1.46219	0.739758	0.814786	0.69155	0.651677																			0.6197	1.5	-0.0453381
A0A1B0GTU1																															0.999811	1.22895	0.472104	0.338917	0.294383
A0AVT1	0.999811	0.994678	0.972292	0.719504	0.329117	0.165446	0.106869	0.0601945	0.0343215	0.0279786	0.999811	1.00491	0.999389	0.794743	0.402746	0.207561	0.139791	0.100548	0.0823801	0.0383552	0.999811	1.05605	1.03383	0.780959	0.397207	0.194724	0.128275	0.0883855	0.0598595	0.0369584	0.999811	1.02384	0.966784	0.743303	0.347381	0.165617	0.114185	0.0710058	0.0564107	0.037394	48.7332	-0.131771	0.0505643	0.997832	49.385	-0.130841	0.08228	0.996757	49.3148
A0FGR8	0.999811	1.10427	0.983267	0.761343	0.508147	0.306588	0.144589	0.0969788	0.0577777	0.0333741	0.999811	0.973382	0.897639	0.676625	0.443585	0.229953	0.103548	0.0698151	0.0384666	0.0175054	0.999811	1.06103	0.946291	0.794952	0.569652	0.345028	0.201702	0.128696	0.0862514	0.0669142	0.999811	0.932405	0.905724	0.656122	0.432507	0.232165	0.109434	0.061023	0.0328197	0.0196387	50.2509	-0.0961774	0.0439255	0.989406	49.2082	-0.0890612	0.0127754	0.999473	50.8636
A0MZ66											0.999811	0.754579	0.718082	1.04258	0.655347	0.552657	0.231296	0.276064	0.25149																										53.2755	-0.0470971	0.00643358	0.787443
A0PK00											0.999811	0.596098	0.54082	0.675653	0.437294	0.276871	0.105898	0.0880901	0.0751032	0.0488405																									46.6817	-0.0479253	0	0.892059
A1A4S6																					0.999811	0.985163	1.14597
A1L0T0	0.999811	1.04947	0.969766	0.828686	0.690817	0.673316	0.47255	0.341506	0.127288	0.0783819	0.999811	0.973992	0.803315	0.75804	0.670653	0.523231	0.369498	0.223115	0.0393089	0.0274865	0.999811	0.997756	1.01833	0.922133	0.854497	0.593732	0.483115	0.484158	0.263516	0.126322	0.999811	0.987381	1.05162	1.09963	0.935488	0.783602	0.548145	0.318139	0.159726	0.0953647	55.0026	-0.0549692	0	0.979968	52.5286	-0.0559731	0	0.977253	56.5992
A2A2Z9											0.999811	1.38259	1.16467	1.57129	1.81777	0.896746	1.35102	1.77367	1.22141																											0.167852	1.40034	0.170248
A2RRP1	0.999811	1.58587	1.03518	0.420408	0.206795		0.0751745				0.999811	0.932938	0.754497	0.412488	0.18422	0.0844637					0.999811	0.842779	1.28653	0.281565	0.185681						0.999811	0.916169	0.831518	0.422406	0.0383837	0.118058	0.085682				46.8441	-0.551982	0.14075	0.791817	46.2465	-0.115819	0.0325444	0.999819	46.7081
A2RU67											0.999811	0.943187	0.717622	0.928597	0.65287	0.527594	0.355841	0.461689	0.442328	0.113909											0.999811	0.999394	1.12662	1.05805	0.832336	0.645848	0.650573	0.443287	0.306772	0.280838					55.1178	-0.0340372	0	0.864661
A2VCK2											0.999811	0.969387	1.13756	0.949395	0.764194	0.728164	0.350534	0.103152	0.07753	0.0444253																									54.4448	-0.0999766	0.00997778	0.972477
A2VDF0																															0.999811					0.867438
A3KN83	0.999811	1.10922	1.02384	1.07376	0.447772																										0.999811	1.03045	0.960037	0.707157	0.810218						49.9581	-1.25113	0	0.940011
A4D1P6																					0.999811	1.42156	0.7343	0.718207	0.744018	0.543666	0.665694
A4D1U4																					0.999811	1.04511	0.602693	0.66351	0.873874	0.620252	0.276901	0.212771																					53.1289
A4D1Z8	0.999811	1.03835	0.921483	0.684972	0.467131	0.282645	0.0462563	0.011192	0.0112617	0.0104984																															49.4946	-0.0958773	0	0.992027
A5PLL7	0.999811	0.9341	0.900635	0.910216	0.803816	0.608988	0.70122	0.140803	0.128162		0.999811	0.909471	0.779043	1.19457	1.09415	0.586378	0.458735	0.378923		0.199563											0.999811	1.57047	1.28643	1.38378	1.25845	0.870388	0.656692	0.539035	0.339106	0.147725	55.5538	-0.0662922	0	0.894385	53.2143	-0.490035	0.345688	0.854413
A5PLN9	0.999811	0.942102	1.11448	0.810739	0.604228	0.24067	0.171724	0.106048		0.0762395																															50.6069	-0.121107	0.0875295	0.979932
A5YKK6	0.999811	1.0802	1.06799	0.902142	0.582404	0.387282	0.256738	0.109677	0.119675	0.115719	0.999811	1.03846	0.946007	0.836663	0.563852	0.350351	0.192384	0.136789	0.115691	0.0810923	0.999811	0.948948	0.843454	0.808	0.532586	0.247809	0.144666	0.0926647	0.0328965		0.999811	0.940238	0.992168	0.840596	0.562957	0.300048	0.155807	0.113619	0.0809059	0.0680436	51.3837	-0.101381	0.114985	0.984694	50.8913	-0.0917523	0.0886835	0.99774	50.1715
A6NC98	0.999811	0.845495	0.899209	0.959492	0.68278	1.05976	0.623482	0.26832																																	56.1597	-0.816852	0.268318	0.703572
A6NDG6	0.999811	1.02963	1.04424	1.08895	0.904523	0.753513	0.635478	0.540955	0.388262	0.0814469	0.999811	0.971863	0.997559	0.952223	0.92286	0.697852	0.613355	0.488175	0.383978	0.119003	0.999811	0.972514	0.947086	0.998579	0.982372	0.80774	0.672773	0.589432	0.457088	0.0855378	0.999811	1.03507	1.0787	1.07276	1.04642	0.89925	0.724311	0.669309	0.525128	0.0680601	59.0542	-0.0570608	0	0.95851	58.4977	-0.0501143	0	0.97748	60.0625
A6NDU8	0.999811	0.886944	0.757436	0.57068	0.185142	0.175689															0.999811	1.42339	1.44816	2.1856		0.770072					0.999811	0.963021	0.415388	0.775754	0.673458	0.425924					47.0547	-0.0920547	0.0151358	0.975833
A6NED2	0.999811	1.15163	1.08125	1.01489	0.782563	0.521417	0.244766	0.186645	0.0947366	0.0423384	0.999811	0.93462	0.905675	0.773459	0.593842	0.357461	0.22138	0.174788	0.135955	0.0621784	0.999811	0.933228	0.869688	0.948761	0.716183	0.525609	0.250914	0.128637	0.124175	0.0647131	0.999811	0.911063	1.17085	0.913203	0.771739	0.427664					53.1652	-0.108402	0.0737187	0.977952	51.0212	-0.0700904	0.0594033	0.996583	52.844
A6NHL2	0.999811	0.274222	0.834032	0.92276	0.767264	0.68522	0.311629	0.284694			0.999811	1.21955	1.4279	1.29098	2.03764	1.40796	1.03932				0.999811	1.03137	1.07174	0.92717	0.475312	0.929417	0.578388	0.34132			0.999811	0.839119	1.13319	0.80535	1.04929	0.684439	0.196117	0.403027			55.0364	-0.0229559	0	0.26203		0.109965	1.44694	0.251103	57.0257
A6NHR9											0.999811	1.05955	0.671988	0.476054	0.576974	0.269502	0.240245	0.221287	0.170497	0.157944	0.999811	1.04528	0.720274	0.591701	0.442601	0.274883	0.25179	0.154049	0.17422	0.0571133															48.4017	-0.0621328	0.157907	0.928814	48.6724
A6NHX0	0.999811	1.33978	1.07643	1.16529	1.08974	0.774934	0.53997	0.281034	0.105448	0.117412	0.999811	1.25589	1.16649	1.06752	0.800729	0.75097	0.512014	0.359506	0.0674984	0.100036	0.999811	0.991597	0.958848	0.912682	0.860382	0.672259	0.438528	0.254819	0.105518	0.111878	0.999811	1.08579	1.0432	1.08895	0.909975	0.646917	0.558555	0.333028	0.111279		56.2626	-0.11681	0.1009	0.909682	56.2246	-0.0794019	0.0160775	0.925493	55.1134
A6NIH7	0.999811	0.874529	0.803418	0.691516	0.436627	0.308889	0.191714	0.086596	0.0560552	0.0563278	0.999811	0.890829	0.871591	0.627512	0.81752	0.3177	0.251871	0.164962	0.23041		0.999811	0.888554	1.00135	0.656225	0.470534	0.332257	0.206425	0.18056	0.161923	0.0577759	0.999811	1.11617	1.2574	0.989178	0.57595	0.396246	0.226296	0.180569	0.176317	0.106636	49.3084	-0.0638638	0	0.994337	51.4112	-0.0562555	0.0709031	0.892066	49.8021
A6NIN4											0.999811	1.00825	0.908195	0.809007	0.602155	0.347619	0.202096	0.159801	0.139548	0.0808409	0.999811	0.918227	0.897261	0.850314	0.646583	0.34803	0.129251	0.0739383	0.0609014	0.0356854															51.0096	-0.0824426	0.0889045	0.997369	51.2188
A6NKL6	0.999811	1.21113	1.14221	0.944465	0.520939	0.264648	0.186405	0.10295	0.042521	0.0262152											0.999811	1.00331	0.885056	0.861032	0.407547	0.241501	0.120908	0.0926881	0.0479192	0.0174106											50.5233	-0.142583	0.0790692	0.960028					49.7038
A6NLC5																					0.999811	1.44794	0.749468	0.311206	0.293373	0.231506																							44.4001
A6NM62																					0.999811	1.01859	1.05422	1.04339	1.10954	0.654037	0.33034	0.117864																					54.2548
A6NNY8											0.999811	0.948801	0.74193	0.69501	0.567719	0.0866496		0.0895684																											49.0595	-0.0791873	0	0.930971
A8CG34											0.999811	1.66709	0.961402	1.168	0.977214	0.684755															0.999811	1.14739	1.20239	0.815864	0.876945	0.523808		0.517838								-0.390102	0.684752	0.120263
A8MT69	0.999811		0.916283	0.959652	0.825574						0.999811	1.01657	1.2674	1.0559	0.892629	0.330839	0.30437	0.165261			0.999811	0.996909	1.69154	0.968745	0.273452	0.628807		0.496946		0.380665	0.999811	0.873467	0.829551	1.09141	0.825604	0.451297	0.366337	0.175588	0.233891	0.140113	58.6044	-0.0427272	0	0.751056	51.9563	-0.235556	0.230297	0.931568	47.9531
A8MUN3																					0.999811	1.01496	0.805906	0.840326	0.696647	0.244994					0.999811	0.826044	0.941069	0.760919	0.752975	0.271905													51.0167
A8MVM7	0.999811	1.25885	0.788762	0.607682	0.341941	0.0905893	0.0281127	0.0340137			0.999811	1.00754	0.810061	0.685333	0.534989	0.204735	0.0515482	0.0263101	0.0333034	0.0440166	0.999811	0.833695	0.661506	0.722035	0.454171	0.17703	0.0427328	0.0370247	0.0171363												48.0425	-0.115421	0.00273547	0.94123	49.3383	-0.0885646	0	0.984898	48.2336
A8MYA2																					0.999811	0.678301	0.780089	0.946204	0.95297	0.469222	0.371513	0.358344																					54.7911
B0I1T2	0.999811	1.44031	1.35423	1.01559	0.578302	0.358493	0.215196	0.138734	0.104068	0.0684845	0.999811	0.938669	0.82809	0.657827	0.398578	0.244467	0.151149	0.101993	0.0835358	0.0304517	0.999811	0.904065	0.716485	0.664835	0.401242	0.220747	0.153985	0.116033	0.075958	0.0430284	0.999811	0.712638	0.804131	0.66978	0.394121	0.244907	0.162405	0.101365	0.0822471	0.0460938	51.1855	-0.138501	0.123157	0.863744	48.8051	-0.077016	0.0364459	0.998757	48.4164
B2RBV5	0.999811	1.43711	1.3755	1.62497	1.27486	0.8951	0.821289	0.603423			0.999811	1.32767	1.20558	0.613677	0.625762	0.951786	0.400787		0.566133		0.999811	0.9404	0.899022	0.670859	0.992901			0.657731			0.999811	1.60914	1.07475	0.886535	0.844415	0.881455	0.508671	0.264636				-0.0815852	0.528123	0.069162		-0.504156	0.63157	0.599593
C9JLW8	0.999811	0.940231	0.814931	0.79557	0.699385	0.605412	0.604881	0.502523	0.61709	0.595064	0.999811	0.986312	0.889002	0.746451	0.618608	0.525891	0.476841	0.48562	0.544361	0.444324	0.999811	1.03305	1.01137	0.890624	0.740441	0.56221	0.464505	0.433623	0.520104	0.538755	0.999811	1.12585	0.967264	0.998786	0.894709	0.678364	0.649604	0.657019	0.739271	0.674083		-0.0328981	0.561604	0.944309	56.2057	-0.055314	0.479671	0.985554	56.6032
E9PRG8											0.999811	1.19407	1.14131	1.05668	0.745996	0.615999	0.519394	0.322456	0.299813	0.156717																									55.3256	-0.0684372	0.193162	0.926762
L0R6Q1	0.999811	0.901652	0.896108	0.90285	0.906024	0.834001	0.662454	0.581962	0.690674	0.649516	0.999811	1.00888	1.0474	0.991998	1.05107	0.870483	0.729439	0.706952	0.923724	0.788859	0.999811	1.07539	1.11838	1.07293	1.05747	0.962796	0.818619	0.777831	0.95595	0.82959	0.999811	1.01136	0.961885	0.949923	0.985923	0.842534	0.68253	0.660725	0.82595	0.665698		-0.020385	0.574134	0.823573		-0.251352	0.787244	0.782404
L0R819	0.999811	1.30214	1.1419	1.07136	0.814538	0.748989	0.82403	0.793221	0.89419	0.86611											0.999811	0.912564	0.818223	0.350178	0.576698	0.494795	0.733427	0.623742	0.94798	0.719202	0.999811	0.948034	1.0517	0.973965	1.02985	0.655112	0.765962	0.821087	0.714648	0.641216		-0.226746	0.823481	0.547758
O00115	0.999811	1.15445	1.06362	1.01859	0.878671	0.726561	0.660892	0.565019	0.604678	0.517705	0.999811	1.12977	0.905475	0.948251	0.832543	0.766669	0.625985	0.645252	0.735498	0.580764	0.999811	1.14116	1.01662	1.03088	0.834774	0.643956	0.592069	0.528012	0.631138	0.561292	0.999811	1.1783	1.04701	1.14973	0.905401	0.79976	0.680745	0.633427	0.754643	0.670412		-0.0550125	0.55979	0.926286		-0.0370913	0.635614	0.861842
O00116	0.999811	0.979543	1.02402	0.958527	0.800159	0.602056	0.234706	0.0981772	0.0536957	0.0191649	0.999811	1.01434	1.03201	0.997975	0.846684	0.607676	0.25854	0.105524	0.031861	0.0287488	0.999811	0.998841	1.01628	0.971901	0.82806	0.571737	0.215639	0.104618	0.0543707	0.0365163	0.999811	0.9542	0.98545	0.895669	0.849322	0.537464	0.192622	0.133142	0.077932	0.0348229	53.5164	-0.110244	0.0106837	0.996356	53.7622	-0.119464	0.0165854	0.998215	53.3752
O00139	0.999811	1.48455	1.28194	1.02495	0.55473	0.170584					0.999811	1.10837	0.998418	0.764247	0.416223	0.197777	0.126504	0.132543	0.0608475		0.999811	1.03121	0.873124	0.873436	0.462122	0.259531	0.227667	0.11583	0.0817147	0.0719095	0.999811	0.999664	1.00977	0.832092	0.593906	0.385606	0.229268	0.113107	0.0948983	0.0804386	50.054	-1.03745	0.170583	0.729036	49.289	-0.131071	0.0976802	0.988932	50.1051
O00148	0.999811	0.90718	0.661464	0.379847	0.173768	0.122977	0.0846692	0.0679415	0.0456287	0.0296253	0.999811	0.927217	0.73003	0.430592	0.208324	0.133967	0.104712	0.0669057	0.0460009	0.0492945	0.999811	0.953789	0.727359	0.409853	0.1711	0.112015	0.0786988	0.0442316	0.0421698	0.0339036	0.999811	1.00425	0.80636	0.529858	0.25366	0.160115	0.129444	0.0945432	0.0774929	0.065937	45.6742	-0.102631	0.0484983	0.998771	46.3034	-0.102333	0.0558934	0.999153	46.131
O00151	0.999811	0.995421	1.00825	0.932675	0.806212	0.697865	0.461273	0.348681	0.339865	0.273168	0.999811	0.967233	0.946378	0.922134	0.851878	0.682115	0.478504	0.460744	0.417427	0.35827	0.999811	1.0215	0.979676	0.969061	0.842363	0.64883	0.470111	0.408305	0.385984	0.331819	0.999811	1.00026	1.09895	1.04096	0.905832	0.699837	0.527872	0.442537	0.434912	0.350277	55.6224	-0.0642188	0.266591	0.993401	56.7023	-0.0564194	0.363599	0.988749	55.5181
O00154	0.999811	0.93456	0.984743	0.946446	0.936088	0.863851	0.79139	0.72963	0.727642	0.11947	0.999811	0.984343	1.00528	1.00778	1.02747	0.975749	0.910107	0.912948	1.00506	0.137553	0.999811	0.985026	1.00355	0.996744	1.02776	0.927992	0.850778	0.850807	0.890362	0.158582	0.999811	1.03248	1.01353	1.01374	1.02759	0.968931	0.856748	0.854748	0.947945	0.137508	63.1725	-0.0584981	0	0.833663	66.4551	-0.849198	0	0.973466	65.1461
O00161	0.999811	1.03854	0.982255	0.949595	0.82961	0.711485	0.5349	0.488018	0.527863	0.449887	0.999811	1.12863	1.06125	0.965891	0.798835	0.604932	0.481571	0.485635	0.515463	0.409946	0.999811	1.08974	1.03057	0.985112	0.843633	0.678086	0.566337	0.545191	0.618917	0.458044	0.999811	1.04967	1.03308	0.98729	0.903257	0.72132	0.568169	0.523645	0.609163	0.499433	59.5636	-0.0560152	0.468176	0.986798	55.7914	-0.0808794	0.464482	0.960477
O00165	0.999811	0.933091	1.01713	0.877235	0.499211	0.33566	0.197632	0.0518537	0.0664988		0.999811	1.03647	0.901091	0.870077	0.597493	0.379936	0.325711	0.200038	0.250152		0.999811	1.15674	1.18193	0.939607	0.574226	0.374647	0.268219	0.215643	0.0735728	0.0608289	0.999811	0.812174	0.776322	0.806092	0.517204	0.325776	0.19961	0.215137			50.667	-0.102562	0.0580419	0.986141	51.307	-0.0854855	0.220151	0.988448	51.4676
O00170	0.999811	0.947077	0.939096	0.744217	0.441298	0.271284	0.158754	0.10519	0.0753982	0.0413004	0.999811	0.953682	0.842117	0.669206	0.371279	0.228061	0.132693	0.0986247	0.0767859	0.0410386	0.999811	1.00902	0.980023	0.732679	0.481282	0.310852	0.188063	0.104232	0.0855357	0.0507015	0.999811	1.02027	0.987802	0.757046	0.469989	0.293219	0.172777	0.115266	0.0876772	0.0521053	49.6528	-0.0912836	0.056253	0.997513	48.6751	-0.0859872	0.0494747	0.998525	50.0549
O00178	0.999811	1.35192	1.35099	1.01963	0.84981	0.425803	0.238968	0.166579	0.057821	0.165075	0.999811	1.30172	0.768467	0.828829	0.659486	0.359946	0.465467	0.281272	0.397587	0.397847	0.999811	0.827453	1.10573	0.733457	0.68357	0.361292	0.261942	0.25752	0.327537	0.214095	0.999811	0.777517	0.855807	0.832533	0.786729	0.277956	0.30795	0.110978	0.142309	0.10521	52.5909	-0.152508	0.134338	0.888655	51.81	-0.0722431	0.35916	0.837897	51.2813
O00182	0.999811	0.978891	0.927607	0.764446	0.539964	0.346755	0.267061	0.12992	0.0445425	0.0406145	0.999811	0.995814	0.958583	0.821179	0.533655	0.325675	0.242377	0.178107	0.0751262	0.0352261	0.999811	1.05836	0.949286	0.83881	0.545351	0.30195	0.226196	0.116909	0.092647	0.0252958	0.999811	0.989358	0.937926	0.794065	0.544968	0.356085	0.236273	0.120571	0.0871658	0.0487953	50.8959	-0.0708359	0.00830485	0.996704	50.8595	-0.0818584	0.0606816	0.993972	50.7479
O00186	0.999811	1.11369	1.03671	0.724479	0.350392	0.367178	0.195616	0.0858987	0.0943919	0.0431209	0.999811	0.974952	0.710397	0.658893	0.305691	0.219433	0.154126	0.0315219			0.999811	1.02302	0.808613	0.696258	0.278984	0.212319	0.148914	0.0959234	0.0850678	0.0289259	0.999811	0.960873	0.858206	0.647758	0.346086	0.290011	0.208425	0.100066	0.0893926	0.035173	49.4644	-0.102978	0.0967253	0.963738	48.0658	-0.0765248	0	0.978339	48.2955
O00193	0.999811	0.927143	0.896027	0.882229	0.857099	0.924781	0.709352	0.698	0.872459	0.886124	0.999811	0.814265	0.84859	0.924576	0.837304	0.894947	0.813243	0.831982	1.03094	0.786427	0.999811	1.08299	1.14654	1.11671	1.11262	1.01449	0.99717	0.908428	1.16005	1.15585	0.999811	1.00716	1.04564	1.09132	0.97754	0.888545	0.853193	0.865028	0.914638	0.947927		-0.0137595	0.811247	0.424669		-0.222716	0.864697	0.265154
O00217	0.999811	1.13344	1.16491	1.09049	0.80243	0.355023	0.155557	0.0956291	0.0440846	0.0300577	0.999811	1.02058	0.954561	0.913881	0.65639	0.417005	0.156546	0.0642662	0.0968568	0.0545698	0.999811	0.939548	0.868321	0.901119	0.591184	0.339879	0.176305	0.0747742	0.0917143	0.0361539	0.999811	1.02172	1.02446	0.954692	0.771817	0.369701	0.132997	0.107161	0.0831103	0.0762105	52.1201	-0.169177	0.0613884	0.972239	51.7411	-0.104931	0.0470717	0.995937	51.1078
O00221	0.999811	0.888571	0.986053	0.868195	0.856459	0.404214																									0.999811	0.57456	0.962897	0.61546	0.324006						52.4262	-0.146007	0	0.895529
O00231	0.999811	0.964072	0.92196	0.806967	0.597926	0.493447	0.315709	0.111755	0.0727252	0.0346913	0.999811	1.01753	0.962684	0.853915	0.627254	0.499493	0.339009	0.10658	0.0745751	0.0319536	0.999811	0.981545	0.954661	0.831852	0.620667	0.498662	0.322573	0.10752	0.068903	0.0385273	0.999811	0.977115	0.935981	0.802152	0.589776	0.45616	0.279679	0.0921611	0.0621444	0.0315401	52.0815	-0.0664026	0	0.992857	52.5454	-0.0717831	0	0.992024	52.3655
O00232	0.999811	0.961656	0.95955	0.824978	0.613067	0.434647	0.293612	0.0755639	0.0416094	0.0239738	0.999811	1.01424	0.977823	0.832106	0.615406	0.489432	0.325229	0.0986255	0.0507326	0.028188	0.999811	0.999877	0.963957	0.829128	0.606514	0.487679	0.307064	0.0936743	0.0531062	0.0265705	0.999811	0.995606	0.94859	0.795257	0.598075	0.477207	0.298681	0.087286	0.0455135	0.0339681	51.8466	-0.0758553	0	0.99425	52.3162	-0.0731718	0	0.991244	52.1685
O00233	0.999811	0.974523	0.877134	0.727425	0.626841	0.66433	0.443522	0.394324	0.425567	0.357117	0.999811	0.972426	0.999045	0.873739	0.809099	0.676176	0.56489	0.546062	0.576971	0.415689	0.999811	0.920992	0.826447	0.605247	0.513536	0.434593	0.441207	0.382201	0.44677	0.332407	0.999811	0.992137	0.924169	0.73019	0.614284	0.533659	0.422948	0.382152	0.406758	0.33628	55.2953	-0.0376879	0.327068	0.96269	62.6682	-0.0388045	0.461899	0.966824	50.119
O00244	0.999811	0.799079	0.820125	0.818694	0.764112	0.675661	0.577696	0.603312	0.623784	0.539242	0.999811	0.952118	0.874555	0.831868	0.809589	0.738947	0.528244	0.5281	0.500758	0.422875	0.999811	0.956966	1.02863	0.924435	0.864361	0.705727	0.671827	0.623936	0.746125	0.615366	0.999811	0.968115	1.01088	1.03545	1.01042	0.847167	0.678212	0.691053	0.767555	0.674633		-0.018253	0.462405	0.888618	61.1676	-0.0280944	0.310223	0.965116
O00264	0.999811	0.970246	0.982349	0.849071	0.706623	0.54573	0.334268	0.271092	0.316999	0.308107	0.999811	1.01099	1.0015	1.01498	0.896819	0.601531	0.427355	0.405743	0.46689	0.41784	0.999811	0.989026	0.986342	0.969944	0.844888	0.600593	0.395727	0.336481	0.396061	0.361588	0.999811	0.979276	1.0119	0.887459	0.782268	0.55673	0.364037	0.315638	0.331857	0.300292	53.0147	-0.0713501	0.274768	0.988959	54.2794	-0.119941	0.424335	0.995103	54.096
O00267	0.999811	1.00443	1.0023	0.852863	0.584909	0.375054	0.311186	0.268557	0.240571	0.237305	0.999811	0.960854	0.990646	0.836147	0.57798	0.354492	0.262195	0.156109	0.131056	0.106197	0.999811	1.04767	0.945716	0.855494	0.507246	0.156274	0.16196	0.0357927	0.0646204	0.0193959	0.999811	1.01567	0.948119	0.81999	0.665916	0.504087	0.406722	0.347662	0.385457	0.298412	51.045	-0.0966173	0.248774	0.998244	51.129	-0.0867987	0.11361	0.996614	49.9825
O00273	0.999811	0.991089	0.975288	0.883739	0.744117	0.554028	0.360168	0.247172	0.220661	0.176217	0.999811	1.0141	1.02547	0.944206	0.797151	0.582572	0.404194	0.289684	0.25771	0.191063	0.999811	1.00751	1.00417	0.955653	0.801975	0.622207	0.476905	0.33071	0.306144	0.264084	0.999811	0.980431	1.01163	0.936247	0.762014	0.56749	0.386074	0.287656	0.237762	0.157297	53.5852	-0.0700936	0.159245	0.998868	54.2379	-0.0760985	0.203505	0.997016	55.0864
O00287	0.999811	1.19152	1.03604	1.09199	0.780173	0.578567	0.485471	0.370163	0.403012	0.277563	0.999811	0.855102	0.574919	1.00519	0.710602	0.582069	0.17796	0.232046	0.282569	0.29114	0.999811	1.05683	0.944135	0.728043	0.668075	0.596132	0.431878	0.378265	0.456201	0.317739	0.999811	0.961088	0.562568	0.871623	0.739695	0.529314	0.413731	0.315462	0.400795	0.293441	54.3737	-0.0853453	0.351261	0.933998	52.9358	-0.0456324	0.136885	0.745823	54.2499
O00299	0.999811	0.895242	0.907209	0.870137	0.697032	0.312504	0.0797799	0.036986	0.0274427	0.0160494	0.999811	1.01521	0.96626	0.934953	0.754442	0.336672	0.096269	0.043428	0.0352866	0.0219998	0.999811	1.00307	0.991281	0.924968	0.773503	0.350022	0.088799	0.0438523	0.0370459	0.0210051	0.999811	1.05438	0.985548	0.935865	0.757209	0.343554	0.092035	0.0379266	0.0333146	0.0172472	51.3333	-0.120027	0.000427193	0.987204	51.7807	-0.145573	0.0220201	0.99899	51.8907
O00303	0.999811	0.984131	0.919067	0.577431	0.20521	0.104213	0.0789629	0.0415379	0.0356682	0.0197364	0.999811	1.01201	0.964063	0.612746	0.226814	0.128657	0.0974001	0.0543893	0.0455969	0.0230597	0.999811	0.969755	0.87622	0.617339	0.23473	0.127472	0.0844543	0.0498665	0.0408586	0.0260913	0.999811	0.940589	0.922318	0.585581	0.235586	0.129578	0.0682363	0.0561348	0.0507365	0.0252867	47.5391	-0.148152	0.0430651	0.998848	47.8064	-0.156376	0.0588371	0.997085	47.7622
O00329											0.999811	0.891406	0.732563																																	-0.104251	0.727213	1
O00330	0.999811	1.33699	0.972592	0.899433	0.81795	0.774878																									0.999811	1.36498	0.892683	0.663448	0.640998	0.587849						-0.0458767	0.782039	0.432428
O00399	0.999811	0.938668	0.968119	0.928169	0.810014	0.613337	0.533082	0.390103	0.267645	0.0838188	0.999811	0.962565	0.922328	0.948276	0.750286	0.656633	0.532424	0.417318	0.332909	0.111397	0.999811	1.04166	0.997047	0.959021	0.82017	0.6628	0.559573	0.389708	0.339829	0.121438	0.999811	1.01926	0.991689	0.989099	0.896821	0.761754	0.589424	0.42657	0.319597	0.149942	56.2598	-0.0515026	0	0.988317	56.7388	-0.045368	0	0.982289	57.0231
O00400																															0.999811	1.13476	1.02065	0.906844	0.904368	0.957341	0.623881	0.688448	0.416982
O00410	0.999811	0.943261	0.964093	0.930746	0.860399	0.701002	0.417549	0.140831	0.0634942	0.0323798	0.999811	0.981895	0.991815	0.968965	0.906698	0.746594	0.456953	0.164911	0.0842151	0.0415485	0.999811	0.994781	1.02679	0.990003	0.937749	0.762258	0.453931	0.169142	0.0872386	0.0371457	0.999811	0.992477	0.986682	0.963593	0.881216	0.718928	0.422201	0.15522	0.07845	0.039176	54.8685	-0.0968768	0	0.99339	55.3775	-0.106738	0.0227934	0.998067	55.4609
O00411	0.999811	0.984645	0.517581		0.419357						0.999811	1.10389	0.918141																												44.1448	-0.245145	0.419334	1	44.4255	-1.40694	0	0.37737
O00422	0.999811	1.10832	0.828521	0.51146	0.354625	0.191519	0.180407	0.114821	0.0759962	0.115505	0.999811	1.04322	0.89496	0.571869	0.475671	0.322029	0.274792	0.184292	0.178268	0.121845											0.999811	1.14841	0.901434	0.490954	0.399318	0.256422	0.14785	0.144558	0.218352		47.6165	-0.103804	0.116674	0.979342	49.2122	-0.074551	0.158085	0.980521
O00425	0.999811	1.02371	0.850874	0.901929	0.811296	0.478291	0.213372		0.219928	0.218382	0.999811	1.23259	1.08226	0.774253	0.591384	0.417047	0.432543	0.5076													0.999811	0.843759	0.784986	0.353268	0.217692	0.214947		0.113198	0.137137		52.6081	-0.116776	0.197576	0.96924	51.0282	-0.112059	0.460238	0.89344
O00429	0.999811	1.01057	0.968808	0.997488	0.849802	0.3917	0.221328	0.167528	0.143208	0.0920725	0.999811	0.986313	0.935905	0.992075	0.823129	0.549031	0.29588	0.25182	0.2302	0.165735	0.999811	1.00062	0.979887	0.949136	0.808587	0.439383	0.18533	0.131796	0.0965504	0.0853789	0.999811	1.10354	1.09019	1.01871	0.892608	0.445237	0.163065	0.101308	0.0727526	0.0311863	52.365	-0.159429	0.138092	0.996515	53.4064	-0.105215	0.195542	0.993943	52.5044
O00442	0.999811	0.945836	0.903297	0.834486	0.68511	0.57705	0.393546	0.191518	0.0715823	0.0691079	0.999811	1.07726	0.882143	0.866144	0.77121	0.518103	0.345538	0.16731	0.109697	0.0666527	0.999811	0.95099	0.902178	0.835867	0.781011	0.49435	0.342628	0.172606	0.0821691	0.0443193	0.999811	0.95201	0.967603	0.830039	0.741005	0.513302	0.330427	0.148385	0.0573191	0.0419864	53.4117	-0.0613826	0	0.990353	53.3801	-0.0714793	0.0161337	0.987318	53.2114
O00471	0.999811	1.08585	1.06486	0.94129	0.622049	0.500677	0.267488	0.0861833			0.999811	1.21684	0.892761	0.603533							0.999811	1.18071	0.849355	0.686579							0.999811	0.617782	0.687967	0.418942	0.109589	0.191408					52.5197	-0.0893369	0	0.969969		-0.560973	0.603533	0.759007
O00472	0.999811	2.27005	1.67359	2.37545	1.05369	0.395986																									0.999811	0.907891	0.783708	0.653446	0.800613	0.650748	0.652869	0.454371	0.446957	0.156638	52.9105	-1.18132	0	-0.299352
O00479	0.999811	0.912992	0.847647	0.898323	0.747206	0.60203	0.442177	0.344665	0.315316	0.26636	0.999811	0.972187	0.898465	0.797644	0.841919	0.713513	0.516956	0.462332	0.437375	0.354273	0.999811	1.12884	1.06188	0.960063	0.77715	0.753669	0.586875	0.462225	0.422973	0.382353	0.999811	0.972171	1.00585	0.924053	0.946144	0.757428	0.544064	0.440255	0.398876	0.320822	55.174	-0.0448274	0.182416	0.977575	58.6399	-0.0336476	0.235761	0.967811	58.2204
O00483	0.999811	0.995316	1.18914	0.933716	0.883425	0.64546	0.439559	0.359692	0.388226	0.270847	0.999811	0.937117	0.89518	0.857608	0.824845	0.629831	0.457447	0.391122	0.363554	0.285214	0.999811	0.974109	0.965777	0.92374	0.795579	0.59974	0.394633	0.359678	0.339379	0.222347	0.999811	0.861842	0.930201	0.879545	0.771503	0.59218	0.465858	0.360525	0.359962	0.258204	54.9412	-0.0865614	0.321709	0.953671	56.0551	-0.0449575	0.228765	0.981316	54.5628
O00487	0.999811	1.01754	0.983769	0.878133	0.674315	0.46145	0.388265	0.0846602	0.0451468	0.0242836	0.999811	0.965226	0.891363	0.808804	0.602611	0.492226	0.343984	0.106282	0.0378646	0.0220203	0.999811	0.987972	0.952314	0.828212	0.625739	0.548418	0.36337	0.105931	0.0589162	0.0340315	0.999811	0.97285	0.871286	0.779818	0.593413	0.495139	0.32004	0.085894	0.0601461	0.0466143	52.7503	-0.0769077	0	0.987183	52.0905	-0.0663723	0	0.987942	52.7307
O00505	0.999811	1.06068	1.02875	0.926411	0.741409	0.364617	0.146506	0.0849033	0.0551227	0.0247386	0.999811	1.08501	1.02926	0.893417	0.774158	0.459392	0.158683	0.137272	0.0827238	0.0452915	0.999811	0.980221	0.966617	0.860765	0.7794	0.434375	0.1939	0.107442	0.0799553	0.0446369	0.999811	0.979427	1.09932	0.928291	0.794191	0.430964	0.168704	0.0903635	0.0935642	0.0402115	51.9088	-0.127685	0.0401983	0.996681	52.4502	-0.113441	0.0568134	0.991017	52.38
O00522																															0.999811	0.860986	1.35803	0.697443	0.184803
O00534											0.999811	2.03877	1.03107	1.84518																																0.815821	1.5	0.282989
O00559	0.999811	0.950338	0.799764	0.73047	0.917866	0.559749	0.359625	0.260375	0.411576	0.366823	0.999811	1.03901	0.93044	0.855126	0.787942	0.536457	0.569913	0.272963	0.420442	0.317826	0.999811	0.966815	0.945518	0.770025	0.84774	0.451154	0.313791	0.332032	0.382559	0.552038											54.6423	-0.0449268	0.273666	0.8422	55.1404	-0.0527736	0.310551	0.946369	53.1014
O00560																															0.999811	1.39153	0.693027	1.332	1.01345	0.762459	0.824847	0.59278
O00566
O00567	0.999811	1.65922	1.79691	1.71473	1.20041	0.609992	0.160718	0.227136			0.999811	1.50222	1.07442	1.45636							0.999811	0.614913	0.644883	0.702995	0.508858	0.297367	0.156235	0.0422286			0.999811	0.64592	0.762724	0.709468	0.740542	0.331166	0.160171				53.118	-0.950373	0.193926	0.469217		0.560576	1.34434	0.446549	47.9433
O00571	0.999811	1.56601	1.14321	0.550052	0.321292	0.181026	0.142506	0.0893175	0.066818	0.056001	0.999811	0.932338	0.698878	0.4732	0.27763	0.191225	0.139795	0.112954	0.0787738	0.050648	0.999811	0.890618	0.666111	0.427058	0.282633	0.21091	0.13815	0.100481	0.0865059	0.0828096	0.999811	0.818665	0.797552	0.414427	0.241639	0.161069	0.0965299	0.1061	0.0655229	0.0341188	47.7439	-0.182732	0.116396	0.85335	46.6981	-0.0831949	0.0730841	0.997119	46.2638
O00584	0.999811	0.866865	0.894538	0.930747	0.848072	0.679747	0.646821	0.549836	0.506313	0.275468	0.999811	0.991744	0.949833	1.00126	0.952023	0.94639	0.779962	0.751285	0.704359	0.20097	0.999811	1.03641	1.09006	1.03778	1.04469	0.904775	0.864044	0.841395	0.762247	0.387431	0.999811	1.0349	1.11828	1.0659	0.986624	1.03403	0.814329	0.676295	0.672568	0.299617	60.6609	-0.0305034	0	0.943162	63.6863	-0.0585348	0	0.896338	65.9605
O00629	0.999811	0.943634	0.920414	0.884754	0.827473	0.607616	0.243582	0.094885	0.0527095	0.0380414	0.999811	0.92489	0.89505	0.893489	0.812448	0.589019	0.300286	0.0954874	0.0495903	0.0356324	0.999811	0.967994	0.933646	0.951853	0.874205	0.61398	0.287159	0.0856103	0.0558878	0.0103781	0.999811	1.01462	0.977115	0.942884	0.863648	0.594506	0.310129	0.117594	0.0810385	0.0451923	53.5541	-0.103533	0.00799525	0.987923	53.5964	-0.0921893	0	0.986413	53.9116
O00743	0.999811	1.13725	1.08018	1.00521	0.866907	0.563643	0.519883	0.430533	0.290467	0.12674	0.999811	0.968566	0.957164	0.910098	0.80376	0.619812	0.480206	0.454888	0.319286	0.11837	0.999811	0.933785	0.943873	0.893619	0.831529	0.623552	0.514169	0.434318	0.32786	0.118607	0.999811	0.978598	1.01153	0.946355	0.830588	0.61829	0.487823	0.403314	0.297275	0.108716	56.0995	-0.0609129	0.145666	0.947789	56.5921	-0.0456247	0	0.983602	56.7532
O00754	0.999811	0.975601	1.07406	0.985873	0.826218	0.664734	0.58968	1.19174	0.370177	0.32008	0.999811	1.02061	1.05867	0.98018	0.888253	0.747901	0.703515	1.75297	0.536572	0.359269	0.999811	1.11987	1.0742	0.881191	0.87372	0.658362	0.579875	1.135	0.483545	0.41108	0.999811	1.12129	0.955009	0.948204	0.999757	0.710515	0.551148	1.2488	0.493948	0.365262	63.7648	-0.0354916	0	0.519805	63.0813	-0.610316	0.359269	0.421031	66.0265
O00762	0.999811	0.715582	0.636531	0.542753	0.351707	0.336422	0.150768	0.0940813	0.11993		0.999811	1.15008	0.959322	0.74346	0.508109	0.42308	0.187436	0.102818	0.180011	0.050977	0.999811	0.948685	0.878954	0.550389	0.496606	0.24939	0.194168	0.181427	0.0890192		0.999811	0.895279	0.878408	0.653059	0.514835	0.354865	0.244132	0.0891744	0.104897	0.0882149	47.0434	-0.049886	0	0.969316	50.6569	-0.0817762	0.0861727	0.967231	48.909
O00764	0.999811	1.07799	1.07353	1.01691	0.919264	0.675329	0.490288	0.334946	0.174722	0.0952336	0.999811	0.938855	0.986655	0.970983	0.831904	0.640844	0.40574	0.386842	0.191584	0.0357604	0.999811	1.03977	1.05588	1.00106	0.89826	0.731093	0.538041	0.369388	0.171696	0.0851796	0.999811	0.943241	1.05295	0.893459	0.85133	0.558694	0.451976	0.285875	0.183265	0.0869675	55.9026	-0.0790133	0.0837999	0.985277	55.553	-0.0629336	0	0.983308	56.6427
O00767	0.999811	1.09615	1.0399	0.802421	0.473902	0.481535	0.350249	0.271486	0.190194	0.101673	0.999811	0.971941	0.970328	0.756113	0.475534	0.317548	0.291441	0.265813	0.202179	0.107728	0.999811	0.910671	0.998701	0.934959	0.680429	0.599781	0.362752	0.178726	0.0471283	0.0140772	0.999811	0.961989	0.89993	0.682159	0.53302	0.395125	0.372854	0.306321	0.222687	0.0850251	51.5919	-0.0698022	0.163123	0.954475	50.0404	-0.0872373	0.189442	0.986379	53.6532
O14497	0.999811	1.08953	0.95653	0.661991	0.447159	0.388556	0.280128	0.240958	0.190968	0.0982001	0.999811	0.895766	0.805483	0.518125	0.3845	0.27163	0.222041	0.167241	0.143851	0.0709025	0.999811	0.98526	0.888411	0.652612	0.489481	0.402587	0.313504	0.266326	0.219541	0.10767	0.999811	0.931844	0.906622	0.616499	0.478563	0.356675	0.326831	0.238914	0.176518	0.099093	49.8622	-0.0782442	0.175336	0.971106	48.0118	-0.0676091	0.102674	0.992338	50.4439
O14519	0.999811	1.10365	1.01285	0.909249	0.725459	0.389627	0.275219	0.225906	0.249031	0.17637	0.999811	0.94067	0.894966	0.811895	0.67522	0.37658	0.287453	0.266924	0.265435	0.1882	0.999811	0.918698	0.89654	0.797348	0.69588	0.46501	0.360909	0.317009	0.348364	0.242078	0.999811	0.940919	1.04083	0.929217	0.736204	0.474333	0.361917	0.286069	0.353326	0.208311	51.9235	-0.112165	0.211348	0.98829	51.6984	-0.0705389	0.200154	0.986097	52.8911
O14521	0.999811	1.0289	0.92636	0.91845	0.93746	0.811734	0.70952	0.558682	0.46857	0.244513	0.999811	0.96041	0.832832	0.975326	0.91115	0.740319	0.715019	0.592317	0.549709	0.303509	0.999811	0.997918	1.06279	1.07309	1.03874	0.828333	0.857398	0.664517	0.699608	0.402702	0.999811	0.986692	0.983336	0.920809	0.886843	0.88208	0.785347	0.642801	0.647883	0.32648	60.8814	-0.0432146	0	0.981109	62.2228	-0.0325938	0	0.926208	65.4033
O14523																					0.999811	0.791252	0.48969	0.641231	0.871343		0.449156				0.999811	1.36512	0.788532	1.10926	0.857101	0.651292	0.338427		0.550898
O14530																					0.999811	1.00472	0.92119	0.961368	0.767397	0.567998	0.309429	0.225394	0.142237	0.0846558	0.999811	1.30283	0.602195	0.628668	1.14069			0.369326											53.6498
O14531											0.999811	1.01724	1.26877	0.918383	0.959488	1.26539	0.577943	0.684236			0.999811	1.4305	1.15003	1.35554	1.06342	0.22611	0.848558	0.289206																		-0.185643	0.61974	0.600802	52.5267
O14545	0.999811	0.879124	0.720573	0.978828	0.673282	0.212705	0.489799	0.540521		0.340967	0.999811	1.35648	1.77099	1.03554	0.663435	1.0994	0.622194	1.17082	0.382817	0.442515	0.999811	0.433229	0.311018	0.934461	0.407856																50.283	-0.755547	0.395998	0.739832	61.5857	-0.58928	0.412471	0.396196
O14561	0.999811	0.930398	0.849482	0.862884	0.714633	0.895931	0.388141	0.284144	0.288794	0.182356	0.999811	1.09902	1.13617	1.04982	0.917039	0.714444	0.45844	0.365914	0.311185	0.248346	0.999811	1.16362	1.19691	1.10113	0.957768	0.679893	0.498259	0.372172	0.336403	0.219018	0.999811	0.97253	0.926819	0.962372	0.786309	0.647219	0.406331	0.293716	0.300348	0.166203	56.0784	-0.0463986	0	0.886326	55.5067	-0.0933265	0.280611	0.968866	55.6758
O14562	0.999811	0.781884	1.05713	1.19051	0.378176	0.653914	0.442876		0.410812		0.999811	0.933719	0.917164	0.898857	0.582813	0.298103	0.218156	0.194953	0.124334	0.0838469	0.999811	0.98531	0.942805	0.96514	0.631407	0.329589	0.228118	0.147991	0.132572	0.0934135											49.7714	-0.318949	0.468603	0.800206	50.8959	-0.10228	0.121223	0.989604	51.3226
O14578	0.999811	1.33214	1.23063	1.0519	0.638143	0.345231	0.237418	0.140932	0.123053	0.257232	0.999811	1.16972	1.06487	0.984838	0.463661	0.320839	0.236615	0.144476	0.123094	0.114269	0.999811	1.16086	0.991927	0.861103	0.445031	0.327378	0.14821	0.125051	0.12237	0.183736	0.999811	1.12205	0.943619	0.714784	0.521402	0.332746	0.173227	0.129211	0.0803839	0.248335	51.1407	-0.161991	0.192157	0.907177	50.0684	-0.176278	0.170275	0.965959	49.9303
O14579	0.999811	1.45118	1.41083	1.12151	0.756966	0.353841	0.184478	0.102991	0.0560441	0.0673862	0.999811	0.967429	0.901215	0.723351	0.539512	0.281653	0.144534	0.0903434	0.0827625	0.0706923	0.999811	0.927707	0.812738	0.801543	0.55239	0.264653	0.0896294	0.0671361	0.0500787	0.0618853	0.999811	0.78977	0.839084	0.772965	0.537853	0.270076	0.133444	0.0934767	0.0698977	0.0434048	51.9788	-0.163722	0.0858329	0.860919	50.0156	-0.0837324	0.0451033	0.997677	50.1021
O14602	0.999811	0.9489	0.927794	0.90084	0.809499	0.678831	0.409228	0.208895	0.113263	0.0727441											0.999811	1.00073	1.00525	0.949253	0.867138	0.672491	0.44267	0.223955	0.123918	0.0734582	0.999811	0.957888	0.973698	0.92282	0.859525	0.663285	0.414303	0.215897	0.123429	0.0732469	54.7761	-0.0726491	0	0.991943					55.105
O14617	0.999811	1.21215	0.670456	0.600253	0.563853	0.194886					0.999811	0.709831	0.616928	0.787927	0.480604	0.143955																									49.0666	-0.0742616	0	0.80508	48.3276	-0.0499584	0	0.745473
O14618	0.999811	1.10077	0.994026	0.886053	0.762687	0.517311	0.302608	0.226038	0.165748	0.111768	0.999811	1.03136	1.00804	0.904031	0.78058	0.574732	0.418309	0.286484	0.198887	0.11479	0.999811	1.06329	0.961907	0.860897	0.764298	0.506717	0.327255	0.245066	0.202164	0.151631	0.999811	1.14011	1.04144	0.910794	0.803263	0.525168	0.355483	0.242836	0.284176	0.0685615	53.1905	-0.0817255	0.116786	0.990115	54.4655	-0.0656551	0.0950868	0.996292	53.1987
O14639	0.999811	0.847748	0.824371	0.668712	0.622506	0.467979	0.379624	0.0981156	0.0471752	0.0503889	0.999811	1.07138	1.04979	1.27625	0.576815	0.471665	0.336688	0.229477	0.220063	0.145167	0.999811	0.903356	0.878235	0.745158	0.643029	0.499543	0.369807	0.244748	0.177538	0.160208	0.999811	0.951913	0.881325	0.849266	0.579168	0.443691	0.304521	0.243074	0.190655	0.201058	51.2384	-0.052801	0	0.961874	51.6968	-0.134628	0.234974	0.904583	52.6913
O14646																															0.999811	0.945069	0.440302	0.216432	0.186595	0.116509	0.0796958	0.0990859
O14653											0.999811	1.45182	1.54772	1.24342		0.936842															0.999811	1.52078	0.597674	0.714963	0.878152	0.530465									53.8967	-0.739505	0	-0.948888
O14656	0.999811	0.987425	1.00839	0.897331	0.864005	0.577945	0.433097	0.271562	0.119485	0.0938469	0.999811	1.06581	1.04932	0.988578	0.916342	0.699637	0.481421	0.242122	0.154669	0.0526209	0.999811	1.01814	0.988724	0.966251	0.936276	0.656127	0.340699	0.166506	0.130826	0.0523678	0.999811	1.14293	1.05489	0.974036	0.932713	0.603965	0.39786	0.26722	0.164812	0.124354	54.741	-0.0721165	0.0437439	0.994008	55.5974	-0.0886875	0.0497749	0.992777	54.4442
O14657	0.999811	1.54754	1.19476		1.08537	1.01231																									0.999811	0.975864	1.0704	0.969032	0.828398	0.569695	0.317039	0.262109	0.135155	0.097697		0.342401	1.21	0.173145
O14662	0.999811	1.20664	1.03359	0.817256	0.544928	0.272311	0.0980686				0.999811	1.16556	1.1528	0.913017	0.529306	0.351293	0.114038	0.135383			0.999811	1.49301	0.88957	0.84995	0.763536	0.270189	0.216727	0.171693	0.267132	0.219879	0.999811	1.31063	1.32819	0.83301	0.469398	0.246081	0.169136				50.41	-0.118788	0.0445023	0.951945	50.6247	-0.13349	0.1285	0.950763	51.3181
O14672	0.999811	1.04385	1.10514	0.992697	0.92494	0.641008	0.547707	0.399871	0.247677	0.150387	0.999811	1.09174	1.06722	1.00937	0.891929	0.670368	0.539353	0.404365	0.317591	0.141015	0.999811	1.004	0.955816	0.937036	0.837371	0.729667	0.565552	0.427514	0.352358	0.153474	0.999811	0.894097	0.92728	0.856262	0.757704	0.658796	0.451888	0.336793	0.258316	0.140641	56.5075	-0.0666656	0.133059	0.974803	56.7362	-0.062804	0.146947	0.973086	57.7902
O14683	0.999811	1.04766	1.03954	0.922795	0.960594	0.590656	0.593527	0.488365	0.467121	0.419258	0.999811	1.07374	1.01595	0.895929	0.820675	0.697036	0.556401	0.56718	0.606141	0.440523	0.999811	1.02872	0.910158	0.87263	0.760971	0.741687	0.626034	0.462492	0.565949	0.45575	0.999811	0.85899	0.847032	0.900159	0.847209	0.74162	0.661347	0.506875	0.555944	0.465061	55.5775	-0.13202	0.485451	0.95989		-0.0458688	0.510298	0.949849	63.0337
O14686											0.999811	1.30351	1.32334	0.98357	0.743046	0.759706	0.519312	0.369909	0.563704	0.504043	0.999811	0.695531	0.857299	0.736283	0.624457	0.533428	0.433183	0.39417	0.406389	0.317378	0.999811	0.820103	0.893393	0.822773	0.705678	0.393062	0.197155	0.330747	0.198871	0.0755588					58.8498	-0.0672339	0.480477	0.75698	54.7364
O14732	0.999811	1.07828	1.00402	0.82495	0.567461	0.446181	0.379952	0.577611	0.324993	0.168219	0.999811	0.697919	1.00527	0.515358	0.694174	0.533846	0.679971	0.248604	0.649816	0.190557	0.999811	0.849604	0.821962	0.765861	0.567176	0.584802	0.212789	0.245783	0.150811		0.999811	1.61717	1.62148	1.11059	2.14473	0.912409	0.67464	0.634539	0.547159		51.577	-0.0797944	0.347294	0.901386	56.7985	-0.0234751	0	0.566402	51.9074
O14733
O14734	0.999811	0.862147	0.548614	0.59839		0.511039		0.19594																							0.999811	0.770926	1.07253	0.841679	0.705478	0.581691	0.29991	0.267784	0.179277	0.137643	49.6761	-0.0371576	0	0.868819
O14735																															0.999811	1.08768	1.0251	1.04814	0.729005	0.523788	0.51029	0.331665	0.281034	0.0955128
O14737	0.999811	0.931754	0.905628	0.912575	0.843392	0.741775	0.59074	0.512275	0.592431	0.554631	0.999811	0.966703	0.996761	1.00435	0.962888	0.88224	0.676472	0.694778	0.823551	0.711509	0.999811	1.08458	1.07575	1.05777	0.948475	0.833814	0.667581	0.639386	0.829198	0.783571	0.999811	1.05198	1.05214	1.08977	1.0014	0.88759	0.636711	0.619217	0.834356	0.758365		-0.0360327	0.520976	0.940958		-0.322093	0.726577	0.904749
O14744	0.999811	1.00903	1.00011	0.972061	0.890747	0.803704	0.51801	0.200767	0.0648903	0.0354569	0.999811	1.0148	1.01093	0.985881	0.965642	0.836289	0.586577	0.257336	0.108166	0.0666235	0.999811	0.990267	0.985813	0.974815	0.938205	0.832594	0.563912	0.224461	0.0875402	0.0549857	0.999811	1.01023	0.972391	0.977804	0.925346	0.814579	0.559085	0.214418	0.0786133	0.0394955	55.9628	-0.106056	0.0012784	0.996747	56.602	-0.111851	0.0489422	0.999051	56.3577
O14745	0.999811	0.932905	0.932899	0.974572	0.894691	0.722362	0.627849	0.482483	0.450318	0.398442	0.999811	1.01092	0.963123	0.948358	0.808031	0.655284	0.496624	0.434496	0.396409	0.327434	0.999811	1.01713	1.0369	1.00203	0.917035	0.770064	0.597632	0.481365	0.485731	0.410609	0.999811	1.09464	1.02965	1.02863	0.82462	0.618157	0.474344	0.365713	0.360278	0.309938	59.2193	-0.0481827	0.378344	0.980811	56.2755	-0.0561183	0.336287	0.996433	58.6993
O14757	0.999811	1.06593	0.964008	0.929937	0.696356	0.364836	0.170557	0.0620069	0.0426665	0.0490425	0.999811	0.983839	0.925448	0.858919	0.659087	0.326656	0.130542	0.0446983			0.999811	1.04605	0.985773	0.939048	0.67231	0.359574	0.147013	0.0675666	0.0676114	0.0132403	0.999811	0.97747	1.03134	0.902931	0.676583	0.367922	0.149325	0.0541928	0.048213	0.0119354	51.7645	-0.115985	0.0358484	0.9967	51.2693	-0.105374	0	0.996761	51.6296
O14772																					0.999811	1.07151	1.04099	0.92421	1.03909	0.8652	0.41795	0.0663676	0.0582792	0.0420184																			55.4823
O14773	0.999811	1.09349	1.0283	0.8911	0.8805	0.718124	0.552572	0.408671	0.132134	0.0958475	0.999811	1.00408	0.98694	0.846544	0.714865	0.612758	0.443863	0.300136	0.194895	0.110603	0.999811	0.995768	0.908817	0.866999	0.814433	0.689046	0.497816	0.331284	0.127479	0.106717	0.999811	1.05361	1.05428	0.968743	0.895476	0.762365	0.574523	0.315559	0.149754	0.126595	56.69	-0.0657477	0	0.982766	54.7495	-0.0535483	0.010006	0.995548	55.6677
O14776	0.999811	1.04284	0.951474	0.615467	0.256343	0.148191	0.110284	0.0807527	0.0553634	0.0368896	0.999811	0.985685	0.889214	0.59821	0.271873	0.220385	0.143891	0.100988	0.0597996	0.0376192	0.999811	1.03653	0.935385	0.638147	0.242357	0.194241	0.138763	0.0901513	0.087539	0.0477198	0.999811	0.986073	0.964196	0.568813	0.191372	0.129418	0.0936174	0.0692723	0.0605769	0.0299882	47.9109	-0.144176	0.0727859	0.995921	47.9477	-0.107641	0.0776795	0.993781	47.9493
O14787	0.999811	0.908862	0.912888	0.721982	0.530822	0.378991	0.285229	0.266581	0.0966744	0.0370636	0.999811	1.07712	1.00393	0.814298	0.584621	0.411358	0.305235	0.241182	0.164681	0.0683496	0.999811	0.939223	0.923337	0.694721	0.480672	0.360063	0.275581	0.221699	0.169769	0.0614665	0.999811	0.988023	0.908948	0.740608	0.501572	0.326524	0.273954	0.219045	0.161108	0.0556883	51.1527	-0.0551658	0	0.988073	51.7454	-0.0734198	0.114439	0.983651	50.3448
O14802																															0.999811	0.747633	0.931551	0.796288	0.287691
O14818	0.999811	0.945481	0.984332	0.942041	0.914629	0.837099	0.731111	0.666562	0.721265	0.615624	0.999811	0.964834	1.01152	0.964098	0.953863	0.882674	0.765208	0.732176	0.907685	0.720284	0.999811	0.998368	0.992238	0.980635	0.942697	0.866336	0.764745	0.720579	0.84218	0.675045	0.999811	1.0466	1.02424	0.99318	0.975618	0.894121	0.801919	0.713965	0.833269	0.647483		-0.0267289	0.62747	0.950042		-0.0398227	0.779578	0.763828
O14828	0.999811	0.977575	0.962227	0.899281	0.872383	0.882725	0.685946	0.63547	0.646196	0.514889	0.999811	1.09791	0.961787	0.993998	0.87689	0.810188	0.735921	0.701824	0.800482	0.619398	0.999811	1.01855	0.979036	0.778785	0.59189	0.504912	0.408049	0.394936	0.443824	0.321744	0.999811	1.05477	0.980814	0.827528	0.784559	0.610218	0.544456	0.503315	0.574946	0.415436		-0.0237254	0.385936	0.949409		-0.0326836	0.698506	0.865766	52.1259
O14832	0.999811	1.0934	1.31806	1.14104	0.784111	0.248909	0.207986		0.191695																																51.0494	-0.290808	0.205534	0.913549
O14880	0.999811	0.992804	0.948686	0.870449	0.815663	0.733267	0.427597	0.36065	0.272196	0.102433	0.999811	0.961351	1.10843	0.823137	0.751939	0.578611	0.55931	0.338186	0.312361	0.0831794	0.999811	1.00879	0.980029	0.898718	0.816223	0.757183	0.563112	0.403561	0.274656	0.140286	0.999811	0.842544	0.84074	0.837423	0.816135	0.638829	0.461386	0.365526	0.256993	0.117083	56.1057	-0.0531794	0	0.983786	55.8855	-0.0485462	0	0.950911	57.2773
O14907	0.999811	1.02679	0.904615	0.690892	0.599372	0.467466	0.253299	0.191964	0.188755	0.107613	0.999811	0.919794	0.86283	0.730177	0.631953	0.397761	0.292297	0.23215	0.183497	0.113357	0.999811	0.881613	0.799142	0.660621	0.518327	0.375473	0.241911	0.194056	0.133948	0.100126	0.999811	0.977855	0.968228	0.596163	0.471546	0.428825	0.251279	0.166304	0.133073	0.0839965	51.4222	-0.060464	0.0875767	0.986187	51.5476	-0.0539714	0.0673519	0.994523	50.0975
O14908	0.999811	0.765344	0.840564	0.767203	0.443924	0.210932	0.186498	0.140069	0.0897378	0.0710472																															49.3071	-0.0689003	0.0372282	0.957196
O14925											0.999811	1.02305	0.874694	0.80596	0.901445	0.675366	0.557738	0.492655	0.391182	0.226347																									58.4221	-0.0368027	0	0.959791
O14929	0.999811	1.0037	1.03103	0.868028	0.510669	0.160153	0.0662209	0.063208	0.0446355	0.0217205	0.999811	0.963019	0.93302	0.869885	0.519121	0.200774	0.105122	0.076487	0.0578114	0.0277764	0.999811	0.966672	0.980909	0.842447	0.549161	0.175368	0.0732926	0.0604597	0.0425938	0.0289557	0.999811	1.05585	1.05217	0.923704	0.574188	0.226446	0.129428	0.116767	0.101215	0.0481502	50.0255	-0.155178	0.039009	0.99843	50.143	-0.12972	0.0473808	0.997386	50.1728
O14933											0.999811	1.21009			1.10295				0.985807																												0	-0.677025
O14949	0.999811	1.22175	1.27611	1.22605	1.04156	0.812437	0.624751	0.410429	0.208203	0.12429	0.999811	0.989174	0.910123	0.835728	0.776097	0.677571	0.507695	0.368089	0.20903	0.12018	0.999811	1.00496	0.940801	0.960431	0.858988	0.747538	0.55005	0.383053	0.23692	0.102647	0.999811	0.783959	0.977119	0.888537	0.849271	0.786972	0.58771	0.35469	0.218295	0.153039	57.5332	-0.0924011	0.119245	0.886588	55.8646	-0.0493155	0	0.99324	56.9959
O14950	0.999811	0.660706	0.89837	0.42978	0.683862	0.322502					0.999811	1.19613	0.985844	1.28303	0.649842	0.350126		0.144923			0.999811			1.37024	1.01272						0.999811	1.01415	1.15552	0.911545	0.708723	0.383771					50.0532	-0.0375566	0	0.598948	50.3556	-0.440293	0.246667	0.875037
O14964	0.999811	0.995328	0.969669	0.931236	0.643918	0.29512	0.20187	0.150092	0.115743	0.0666284	0.999811	0.895941	0.860198	0.841984	0.553117	0.28753	0.173409	0.12353	0.0628869	0.0392839	0.999811	0.954897	0.983825	0.863862	0.636539	0.336467	0.232551	0.157649	0.133326	0.0921765	0.999811	1.08519	1.09712	0.941194	0.635308	0.304655	0.19552	0.13849	0.0871235	0.0580462	51.1852	-0.123187	0.108498	0.996894	50.5636	-0.082582	0.0276523	0.987539	51.3179
O14967	0.999811	1.05564	0.913597	0.771948	0.632362	0.454689	0.22383	0.144908	0.16067	0.137934											0.999811	1.17035	1.03756	0.973385	0.790304	0.50923	0.331516	0.191627	0.210372	0.15412	0.999811	1.0686	1.09914	0.968808	0.823406	0.623394	0.365767	0.274451	0.216529	0.234543	51.5705	-0.0732719	0.101271	0.988417					53.1888
O14972	0.999811	1.13165	0.972076	0.966564	0.649998	0.315856	0.207617	0.122456	0.0275407		0.999811	1.06683	1.07516	0.759096	0.526418	0.319525	0.132365	0.0599028	0.0375365		0.999811	0.949324	1.18972	0.841868	0.737715	0.374662	0.125887	0.104204	0.0898618		0.999811	0.956319	1.13413	0.996704	0.617566	0.272747	0.089212	0.093338	0.0642706		51.4285	-0.121097	0.0740463	0.982189	50.4442	-0.101418	0.028722	0.982795	51.7842
O14974	0.999811	0.898813	0.91503	0.725789	0.412062	0.259193	0.209929	0.170194	0.16009	0.103319	0.999811	1.00165	0.947863	0.83383	0.566017	0.356571	0.268646	0.231117	0.212569	0.112961	0.999811	0.919866	1.00428	0.720806	0.468899	0.295529	0.214303	0.192669	0.123176	0.0734238	0.999811	1.03541	0.930539	0.831708	0.478594	0.270988	0.238178	0.243592	0.162225	0.0639285	49.2418	-0.0910124	0.134912	0.991331	51.0026	-0.0842863	0.167201	0.9946	49.8533
O14979	0.999811	0.866263	0.785001	0.722168	0.58003	0.413946	0.334981	0.386989	0.498109	0.45467	0.999811	0.963226	0.932966	0.770068	0.634654	0.46772	0.363994	0.436258	0.586672	0.513347	0.999811	1.06886	1.01874	0.804493	0.606228	0.475869	0.392058	0.495714	0.683747	0.57369	0.999811	1.14021	0.925138	0.806755	0.64092	0.487887	0.391497	0.495099	0.660914	0.537747	51.6567	-0.0498124	0.40079	0.92438	53.4143	-0.072933	0.470926	0.929856
O14980	0.999811	0.979913	0.965965	0.818097	0.386119	0.210964	0.133196	0.0984383	0.0609363	0.0313254	0.999811	0.969062	0.970226	0.784094	0.340017	0.140171	0.0892087	0.0673793	0.0425991	0.0219641	0.999811	1.01818	1.01925	0.84481	0.356134	0.166421	0.0976806	0.0638177	0.0483216	0.0253231	0.999811	0.994171	0.986026	0.831603	0.37278	0.183307	0.124217	0.0857248	0.059249	0.0294261	49.3843	-0.131218	0.0728372	0.995908	48.9487	-0.150512	0.0507342	0.998327	49.2305
O14981	0.999811	1.4408	1.33788	1.02068	0.492923	0.329515	0.138869	0.0693285		0.0462094	0.999811		1.16094																		0.999811	1.0248	1.32095	0.94217	0.75984	0.322784	0.548012				50.5097	-0.162055	0.0986095	0.858647
O14983	0.999811	1.05017	0.991692	1.14022	0.751086	0.475657	0.319328	0.178862																																	52.6863	-0.12307	0.205348	0.959102
O15027	0.999811	1.04067	0.962621	0.818839	0.577688	0.33314	0.233283	0.18497	0.221789	0.140527	0.999811	0.945841	0.712073	0.588583	0.482882	0.324344	0.24533	0.182881	0.158749	0.0796683	0.999811	0.859298	0.706852	0.613323	0.472963	0.320442	0.207	0.177444	0.166826	0.107638	0.999811	1.25507	1.33115	0.952986	0.962578	0.629521	0.323981	0.314067	0.270953	0.230706	50.7449	-0.0954601	0.171097	0.995523	49.0583	-0.0542889	0.0656033	0.989616	48.8018
O15042	0.999811	1.24004	0.966696	0.658738	0.404225	0.322644	0.20095	0.135179	0.108471	0.0721445	0.999811	0.999936	0.860144	0.607786	0.409424	0.297978	0.21496	0.196141	0.155522	0.0941031	0.999811	0.965786	0.812808	0.586423	0.436183	0.33734	0.209369	0.164484	0.14625	0.109669	0.999811	0.780407	0.815119	0.587081	0.32185	0.22524	0.21755	0.162885	0.09396	0.0805814	49.2377	-0.0996128	0.120308	0.950179	48.7935	-0.0785674	0.136679	0.993768	48.9196
O15056											0.999811	0.933515	0.576624	0.740453	0.397588	0.394037	0.27988	0.219819																											49.2041	-0.0483688	0.113581	0.901878
O15067	0.999811	0.990761	0.977262	0.83501	0.635626	0.322265	0.196875	0.119509	0.0921604	0.0601796	0.999811	0.966737	0.910906	0.795966	0.594221	0.319084	0.153535	0.117015	0.102153	0.0628966	0.999811	0.958042	0.917164	0.815252	0.636917	0.369207	0.182391	0.132464	0.121345	0.0890166	0.999811	1.0007	0.97345	0.839828	0.655297	0.360302	0.18896	0.130925	0.143095	0.101693	51.1784	-0.0963341	0.0665005	0.998633	50.7218	-0.0874174	0.0557213	0.997208	51.242
O15078																					0.999811	1.12788	1.13537	0.930806	0.533232	0.253558	0.190818	0.0787797	0.0619962	0.0847601	0.999811	1.0301	0.963667	0.815339	0.403403	0.193669	0.140143	0.0888472	0.0453206	0.0297947									50.4623
O15084	0.999811	1.69259	1.64935	1.33554	0.644158	0.981024	0.481142				0.999811	0.909395	0.919937	0.91972	0.688152	0.427736	0.226902	0.158181	0.120101	0.0792834	0.999811	1.25821	0.991169	0.896996	0.957313	0.539436	0.269263	0.23222	0.203805	0.107545	0.999811	0.631868	0.781643	0.64413	0.742842	0.552326	0.38349				55.933	-0.257663	0	0.137759	52.1264	-0.0897709	0.0804398	0.991055	53.4012
O15105	0.999811	1.06499	0.949246	0.644005	1.17215	0.225435	0.231295	0.155584	0.443264	0.285761																															51.7629	-0.886511	0.268089	0.852145
O15111											0.999811	0.873931	1.11269	0.469484	0.323581	0.141119	0.250451	0.0719433	0.257776	0.219255																									46.9582	-0.810717	0.210686	0.946735
O15116	0.999811	0.89616	0.902553	0.928119	0.904268	0.95344	0.802932	0.702294	0.785338	0.603676	0.999811	0.878496	0.889411	0.878504	0.989937	0.947075	0.809633	0.839416	0.897248	0.68093	0.999811	1.06034	1.05697	1.08373	1.10505	0.990392	0.889341	0.814765	1.02222	0.714812	0.999811	0.916821	1.01253	0.913724	1.0524	0.988273	0.737287	0.727573	0.899615	0.664008		-0.015687	0	0.780685		-0.0079481	0	0.44694
O15117	0.999811	0.932619	0.913043	0.753862	0.426383	0.233164	0.177236	0.131437	0.120089	0.105751	0.999811	0.958065	0.952013	0.742522	0.429141	0.223046	0.167628	0.146063	0.145253	0.100269	0.999811	0.926345	0.939274	0.758289	0.443043	0.274129	0.196683	0.165808	0.153673	0.103336	0.999811	0.974652	0.961632	0.786415	0.491933	0.275852	0.187167	0.165302	0.15633	0.100943	49.3427	-0.100694	0.111216	0.996733	49.2777	-0.110657	0.125484	0.998188	49.5912
O15118	0.999811	1.20028	1.05857	1.06713	0.938701	0.662314	0.651373	0.483135	0.509403	0.305888	0.999811	0.921132	0.974471	0.864038	0.99165	0.729087	0.581555	0.710472	0.721593	0.436327	0.999811	1.07957	0.98095	1.04538	0.959718	0.936362	0.737515	0.637341	0.588127	0.383815	0.999811	1.00665	1.00312	1.02291	0.872966	0.786329	0.727205	0.603512	0.532262	0.379868	58.5196	-0.0572315	0.382065	0.898356		-0.0213902	0	0.762138	63.4398
O15121	0.999811	0.681348	0.812461	0.740982	0.501993	0.505441	0.361165	0.425116													0.999811	0.877657	0.728715	0.920904	0.708393	0.538546	0.410966	0.373493	0.246243		0.999811	1.25407	1.50296	1.16118	0.616088	0.606516	0.421179				52.5107	-0.0314616	0.194108	0.843024					54.575
O15126	0.999811	1.10831	1.14016	1.06578	0.910459	0.760083	0.625038	0.479028	0.590778	0.498645	0.999811	1.01874	0.994086	0.959935	0.94064	0.85621	0.735285	0.752218	0.876388	0.724912	0.999811	0.995033	1.02697	0.972255	0.938945	0.891953	0.694567	0.714991	0.80143	0.667194	0.999811	0.951699	1.03773	0.93627	0.82848	0.649411	0.508795	0.514509	0.612862	0.457015		-0.0715402	0.523388	0.921185		-0.0386187	0.772247	0.848336
O15127	0.999811	0.995638	1.02924	1.01228	0.930588	0.715093	0.631803	0.618563	0.648195	0.563179	0.999811	1.04642	0.99126	1.03117	0.990939	0.878451	0.784369	0.813555	0.956954	0.710346	0.999811	0.927934	0.941342	0.929648	0.864983	0.710055	0.626965	0.541428	0.651314	0.531337	0.999811	0.947984	1.02048	1.03167	0.915101	0.786904	0.633674	0.509179	0.472202	0.349045		-0.0814192	0.61092	0.985498		-0.217217	0.816306	0.709507
O15131
O15143	0.999811	0.913449	0.96207	0.93435	0.855224	0.713384	0.623169	0.455417	0.162327	0.0234316	0.999811	0.98275	0.991523	0.963619	0.929606	0.791678	0.631209	0.482585	0.202337	0.0351983	0.999811	0.938267	0.984799	0.948606	0.936465	0.805843	0.655788	0.491639	0.204674	0.0348924	0.999811	1.04747	1.03471	0.950214	0.934125	0.811825	0.645613	0.491934	0.18301	0.0225859	57.1552	-0.0649167	0	0.975246	57.9425	-0.0721419	0	0.992373	58.1587
O15144	0.999811	0.939662	0.939862	0.933292	0.934723	0.854062	0.741	0.558435	0.268614	0.0310394	0.999811	0.99553	1.0292	1.01114	1.01242	0.932132	0.824551	0.665239	0.335855	0.030162	0.999811	1.01797	1.0727	1.03917	1.05955	0.952642	0.811571	0.627783	0.339207	0.0503296	0.999811	0.98638	0.939467	0.935465	0.942038	0.856	0.726021	0.568424	0.303096	0.0314017	59.2365	-0.0768949	0	0.978903	60.5857	-0.0932548	0	0.9895	60.4376
O15145	0.999811	0.980097	0.968195	0.952977	0.919328	0.813447	0.552075	0.328961	0.118669	0.0346919	0.999811	0.956004	0.90122	0.970635	0.941036	0.797916	0.612804	0.374226	0.151003	0.0276937	0.999811	0.984171	0.981299	0.946593	0.878945	0.77705	0.581039	0.393789	0.229714	0.113608	0.999811	1.09453	1.08811	1.08269	1.01192	0.86138	0.655003	0.406769	0.200422	0.0654234	56.7065	-0.086809	0	0.997778	57.2285	-0.0821281	0	0.989269	57.3499
O15155	0.999811	1.25371	1.40861	0.904815	0.979683	0.897829	0.555777		0.703437		0.999811	1.56624	1.54553	1.58239	1.39861	0.895293	0.486259	0.221392	0.302368	0.184973	0.999811	1.15136	0.883383	1.21285	0.89914	0.690194	0.682344	0.392353														-0.435132	0.629607	0.52106	55.8469	-0.195982	0.231441	0.634044	57.5158
O15160	0.999811	0.849423	0.936817	0.930563	1.00145	0.520404	0.586448	0.335741	0.537123																						0.999811	0.544511	0.768422	0.890761	0.474538	0.542959	0.389915	0.293458			53.2678	-0.475548	0.486434	0.866222
O15173	0.999811	1.04231	1.03949	1.02541	0.920388	0.62325	0.350181	0.24166	0.223549	0.160435	0.999811	1.01815	0.963322	0.845788	0.710847	0.457915	0.274538	0.242932	0.252873	0.233565	0.999811	1.17416	1.1412	0.938529	0.875377	0.609168	0.390379	0.304762	0.329765	0.262601	0.999811	0.968383	0.992248	0.874734	0.734619	0.563639	0.340322	0.238616	0.258749	0.215584	54.1802	-0.119081	0.194046	0.994705	52.2402	-0.0834769	0.218266	0.994715	54.2074
O15182											0.999811	0.95497	1.10679	0.806119	0.698724	0.536357	0.57284	0.596324	0.626064	0.577852											0.999811	0.749874	0.964629	0.916541	0.702068	0.725833	0.413135	0.464043	0.491084	0.327906						-0.0871821	0.588388	0.929438
O15212	0.999811	0.943989	0.913598	0.907719	0.830389	0.731423	0.669589	0.614937	0.609634	0.4475	0.999811	0.962653	0.956085	0.965556	0.929864	0.786392	0.661023	0.687479	0.740932	0.464179	0.999811	0.997323	1.02861	0.984612	0.874828	0.817537	0.721328	0.673896	0.792656	0.545011	0.999811	1.00323	1.01593	1.02972	0.933981	0.887303	0.745174	0.677595	0.769065	0.502632	65.7374	-0.0223617	0.205908	0.973351		-0.0223278	0.258095	0.864481
O15228	0.999811	0.939786	1.03075	0.98635	1.01174	0.628084	0.349687	0.185201	0.0297197	0.0304782	0.999811	0.797768	0.745749	0.789097	0.672918	0.508355	0.317782	0.105729	0.0753468	0.0565648	0.999811	1.05571	0.875798	0.941594	0.764835	0.567696	0.214093	0.117448	0.112575	0.0565104	0.999811	1.03495	0.962082	0.995555	0.808976	0.547825	0.214408	0.174793	0.0490973	0.0488937	54.5694	-0.120693	0.0331884	0.988257	51.7599	-0.0537574	0	0.940303	53.0966
O15234											0.999811	0.576061	0.621483	0.424257	0.341647	0.481733	0.635722	0.411828	0.865012	0.875113											0.999811	0.758755	0.827338	0.786589	0.657606	0.501989	0.39043	0.505011	0.920326	1.01907
O15254	0.999811	1.07844	1.1036	1.00378	0.889793	0.505806	0.314189	0.277309	0.186248	0.0790288	0.999811	0.899114	1.13055	1.01785	0.814033	0.50278	0.397617	0.306917	0.205993	0.0740341											0.999811	1.17406	0.951391	1.08455	1.15619	0.493481	0.338376		0.227802		53.4727	-0.114979	0.163585	0.976552	54.0136	-0.0828847	0.141666	0.958272
O15258	0.999811	1.03776	0.94857	0.859512	0.817159	0.910728	0.599406	0.473252	0.524391	0.40661	0.999811	0.952667	1.00442	0.930839	0.851666	0.752183	0.630527	0.54986	0.601192	0.450061	0.999811	1.09149	1.25648	1.1259	1.12051	0.913318	0.73715	0.601806	0.53375	0.418062	0.999811	0.847141	0.905272	0.836022	0.735632	0.648045	0.518632	0.482195	0.494617	0.319873	61.2775	-0.0360395	0.332063	0.907947	66.6944	-0.0370206	0.474679	0.968309	61.9658
O15260	0.999811	1.10121	1.07467	0.978729	0.929693	0.679628	0.509412	0.392237	0.333521	0.156657	0.999811	1.15215	0.967528	0.986484	0.89935	0.698256	0.522115	0.460513	0.365654	0.172553	0.999811	0.965052	0.972513	0.93676	0.76001	0.675713	0.552458	0.398654	0.341683	0.174578	0.999811	0.998152	1.05549	1.06248	0.918924	0.76634	0.552117	0.45434	0.370397	0.155163	56.382	-0.0688629	0.198015	0.970736	57.3189	-0.0557356	0.168331	0.958158	57.032
O15269	0.999811	0.996897	1.0696	0.97993	0.821986	0.585311	0.37277	0.19202	0.0654037	0.177686	0.999811	0.99703	0.884326	0.833474	0.580261	0.468546	0.295208	0.252603	0.212438	0.0941823	0.999811	1.03182	0.967056	0.942366	0.644962	0.428896	0.253258	0.169853	0.215586	0.101481	0.999811	0.938442	0.984075	0.870596	0.698398	0.444529	0.306464	0.203033	0.189444	0.124561	53.9964	-0.095322	0.108729	0.988263	52.0795	-0.0600921	0.101694	0.990649	51.919
O15270	0.999811	0.987389	1.04773	1.08878	0.661178	0.323148	0.194697	0.0961428			0.999811	0.971925	1.00156	0.712459	0.681036						0.999811	1.03866	1.22014	1.07821	0.894133	0.33511	0.140843	0.0721142			0.999811	1.31328	0.753805	1.02838	1.05927	0.364782	0.110755				51.3014	-0.162793	0.13876	0.97971		-0.427972	0.681036	0.992471	52.1912
O15294	0.999811	1.65862	1.06702	0.856665							0.999811	0.774557	0.703999								0.999811																				47.3361	-1.32043	0	-0.171534		-0.146587	0.703564	1
O15305	0.999811	0.950543	0.876342	0.796825	0.596535	0.39634	0.0997953				0.999811	1.01272	1.07721	0.870116	0.648374	0.38862	0.13064	0.0757849			0.999811	0.996499	1.02801	0.763986	0.790562	0.523157	0.257513	0.155451	0.111992	0.0630282	0.999811	1.13732	1.10009	0.814963	0.8086	0.63353	0.372448	0.201683	0.150206	0.113012	50.9291	-0.0826478	0	0.978412	51.5784	-0.107516	0.0124907	0.989027	52.9722
O15347	0.999811	1.1398	1.37138	1.34288	1.11386	0.438317	0.721304	0.648667	0.563705	0.483886	0.999811	1.0488	1.05017	1.04256	0.945722	0.808546	0.601029	0.562404	0.555455	0.419301	0.999811	1.00566	1.01508	0.998136	0.865114	0.800242	0.602315	0.499217	0.569935	0.463743	0.999811	1.18147	1.40267	1.30237	1.20576	1.10595	0.829409	0.670453	0.728834	0.647677		-0.233457	0.5702	0.688112	62.3141	-0.0663653	0.488118	0.967891	64.1021
O15355	0.999811	0.969038	0.804638	0.424521	0.182157	0.147906	0.116191	0.0876327	0.0824289	0.0801204	0.999811	0.982192	0.821369	0.424342	0.196714	0.16296	0.125347	0.103254	0.106541	0.08443	0.999811	1.04565	0.889543	0.47536	0.205043	0.169823	0.12966	0.0963749	0.101424	0.0833579	0.999811	1.01054	0.833453	0.443841	0.191085	0.154329	0.122047	0.0879249	0.096047	0.0800958	46.4213	-0.133261	0.0935489	0.998853	46.4776	-0.138359	0.109943	0.998464	46.9118
O15371	0.999811	1.02526	0.994578	0.569518	0.174161	0.10739	0.0758949	0.0572545	0.0426754	0.0347436	0.999811	0.999325	0.935827	0.569696	0.219421	0.143708	0.105651	0.0809479	0.061734	0.035725	0.999811	0.94904	0.890163	0.525086	0.183652	0.119721	0.0738837	0.0588689	0.0469349	0.0351795	0.999811	1.02861	0.959314	0.620587	0.333912	0.234904	0.179637	0.127772	0.0871953	0.0529323	47.4318	-0.197946	0.0624091	0.99699	47.5422	-0.149844	0.0751904	0.997325	47.1735
O15372	0.999811	0.971368	0.891672	0.621468	0.36847	0.265252	0.176165	0.116583	0.0797886	0.0491186	0.999811	1.04068	0.958488	0.647397	0.389803	0.261626	0.17678	0.139797	0.103008	0.0389158	0.999811	1.00764	0.935988	0.674341	0.418182	0.291851	0.195183	0.142849	0.11304	0.0574502	0.999811	0.977115	0.914546	0.675328	0.428064	0.28264	0.200688	0.135352	0.10325	0.0523961	48.6904	-0.0850744	0.0723582	0.995703	48.9463	-0.0982143	0.0970364	0.989509	49.3224
O15382	0.999811	1.17644	0.9656	0.99945	0.968948	0.875012	0.733292	0.565399	0.359856	0.197363	0.999811	1.14165	0.936209	1.01606	0.974425	0.872958	0.709395	0.591165	0.445385	0.220515	0.999811	1.10304	1.04843	1.05974	0.990626	0.923249	0.7807	0.613243	0.470996	0.218417	0.999811	1.05433	1.02274	1.0446	1.00337	0.849362	0.728181	0.572073	0.44606	0.235006	60.105	-0.0614392	0.0575256	0.962933	60.9372	-0.0528391	0.000392945	0.959479	61.5078
O15397	0.999811	1.33336	0.848379	0.754744	0.562358	0.405097	0.165544	0.0554297	0.0942355	0.107992	0.999811	1.69146	1.03435	1.10006	0.854892	0.623282	0.322478	0.17845	0.232601	0.192696	0.999811	1.03782	0.908136	0.80188	0.612184	0.503698	0.248774	0.0871049	0.101636	0.0321296	0.999811	0.921435	0.877487	0.720067	0.622382	0.437484	0.135098		0.0311691		50.7544	-0.0849026	0.0593122	0.918911	53.8853	-0.124638	0.192844	0.779672	51.9646
O15400	0.999811	0.965402	0.930802	0.88487	0.829205	0.730711	0.615358	0.459585	0.448148	0.323774	0.999811	0.988115	1.02932	0.999851	1.00425	0.738398	0.716781	0.65821	0.589103	0.375543	0.999811	0.961681	1.01709	0.99395	0.88468	0.743002	0.637173	0.569675	0.564134	0.393437	0.999811	0.913929	1.08361	1.15393	1.04507	0.717237	0.744269	0.625444	0.687551	0.428027	59.3868	-0.0353756	0.177912	0.989664	63.5785	-0.0352063	0.240815	0.932492	62.1389
O15427	0.999811	1.17147	0.749371	0.961545	0.699168	0.622152	0.42865	0.351942	0.209099	0.119235																					0.999811	1.13031	0.900792	0.735153	0.844005	0.554078	0.563486	0.411996	0.556537	0.3823	55.0357	-0.0504219	0.00155549	0.921577
O15446	0.999811	1.24691	1.19085	1.09448		0.44967																																			52.9411	-0.859159	0.000658519	0.74013
O15484											0.999811	0.893166	0.563762	0.989741	1.14724	0.625913																														-0.00625007	0	0.0279599
O15498	0.999811	0.949598	0.933601	0.936171	0.835729	0.724021	0.450906	0.256607	0.157446	0.0715575	0.999811	1.02226	0.990693	0.97662	0.910671	0.730464	0.489321	0.304942	0.183176	0.0743014	0.999811	1.00019	1.00901	0.997133	0.964263	0.776745	0.525371	0.295059	0.174102	0.0777636	0.999811	1.0303	0.969131	0.945012	0.915278	0.749748	0.473763	0.289796	0.177236	0.0728732	55.492	-0.0724403	0.014817	0.992792	56.0302	-0.0793503	0.0573883	0.998183	56.3203
O15511	0.999811	0.991062	0.983086	0.992294	0.876226	0.782358	0.733888	0.604432	0.334175	0.0453872	0.999811	0.993691	0.968096	0.930805	0.865616	0.774784	0.716402	0.624833	0.354182	0.0777055	0.999811	1.00899	0.977714	0.92653	0.846584	0.71683	0.647915	0.536564	0.351324	0.0991423	0.999811	0.997813	0.996586	0.945456	0.866878	0.79174	0.700625	0.572734	0.358362	0.0706912	59.4929	-0.0631773	0	0.967485	59.6078	-0.0557136	0	0.962468	58.578
O15514	0.999811	1.10454	0.985268	0.84849	0.948687	0.972377	0.776542	0.723922	0.518977	0.0941915	0.999811	0.997181	0.964544	0.848866	0.881506	0.898906	0.879155	0.818683	0.603135	0.111637	0.999811	1.11916	0.957004	0.845194	0.993079	0.902979	0.745305	0.733973	0.475257	0.117778	0.999811	0.942844	1.06144	0.883027	0.964747	0.947741	0.72458	0.740463	0.552795	0.103268	61.863	-0.072077	0	0.9194	63.1492	-0.0952851	0	0.893929	61.5615
O15530	0.999811	1.0144	0.974774	0.745658	0.539133	0.328051	0.122197	0.0655418	0.0433254		0.999811	0.959288	0.862811	0.912314	0.556881	0.272264	0.106638	0.0330648			0.999811	0.954735	0.874817	0.750744	0.563616	0.337352	0.0903292	0.128592	0.109375		0.999811	0.902617	0.853526	0.658486	0.569567	0.154987	0.133147	0.0958426		0.0948113	50.4238	-0.0897859	0.00606378	0.995422	50.6659	-0.111946	0	0.985586	50.3235
O15533
O15541	0.999811	1.31371	0.994629	1.16506	1.02427	0.754176	0.597813	0.510849	0.380458	0.478016	0.999811	1.16025	0.747878	0.98715	0.665072	0.742866	0.636024	0.668272	0.843954	0.589737	0.999811	1.04671	1.05264	0.899368	1.01898	0.805689	0.648436	0.608708	0.73913	0.600319	0.999811	1.08288	1.0014	0.990218	0.924922	0.77819	0.737901	0.794392	0.783879	0.524713	57.7457	-0.0878536	0.449347	0.847943		-0.0346507	0.681208	0.577763
O43143	0.999811	1.03092	1.06984	1.00162	0.90031	0.695792	0.434723	0.139768	0.0601616	0.0396834	0.999811	0.986851	0.981326	0.941294	0.908672	0.720384	0.45216	0.146534	0.0614186	0.0392979	0.999811	0.943793	0.959448	0.951241	0.882705	0.702096	0.449036	0.144645	0.0696162	0.0451184	0.999811	0.964694	1.0028	0.960193	0.916733	0.718477	0.439804	0.14764	0.0727886	0.0395984	55.0225	-0.107875	0.0144316	0.994162	55.2109	-0.104991	0.00681211	0.996527	55.0755
O43148	0.999811	0.927889	0.886124	0.911419	0.866725	0.802814	0.496828	0.291849	0.109362	0.0810348	0.999811	1.00787	1.00099	0.913853	0.972014	0.811066	0.55113	0.343571	0.138644	0.0829806	0.999811	0.997338	1.02633	0.943538	0.803003	0.658736	0.462729	0.285741	0.141683	0.0836134	0.999811	0.96309	0.980515	0.951608	0.881623	0.718954	0.521587	0.292822	0.124435	0.0895055	56.1547	-0.0780019	0	0.977863	56.7856	-0.0875706	0.0429589	0.994448	55.3001
O43149	0.999811	0.998625	0.867904	0.885897	0.667004	0.324007	0.0749825	0.0586478			0.999811	1.10794	1.1165	0.961824	0.76344	0.387582	0.191315	0.0428211			0.999811	0.998112	1.07085	0.901389	0.845141	0.361582	0.223729	0.0874667		0.126247	0.999811	1.17225	1.04035	1.13189	0.926883	0.330237	0.117518	0.106875			51.2547	-0.114784	0	0.986228	52.2048	-0.130532	0.0338973	0.977457	52.2059
O43156	0.999811	1.08377	0.872061	0.433344	0.0950423	0.0632064					0.999811	1.01362	1.01043	0.424544	0.178143	0.150642	0.0335088				0.999811	0.930353									0.999811	0.968583	0.799477	0.454655	0.214818						46.5862	-0.190152	0.0434372	0.991283	46.7678	-0.328329	0.117258	0.99026
O43164	0.999811	0.77831	0.785671	1.06056	0.587757	0.194477	0.477255	0.171841			0.999811	1.31851	1.99302	1.26074	1.32248	0.993977	1.10356				0.999811	0.897498	1.12406	0.502231	0.614512	0.450473	0.443241	0.156594			0.999811	0.731055	0.743972	0.849523	0.7518	0.739313	0.34776	0.321847	0.270219		50.1064	-0.899634	0.281191	0.802447					51.6869
O43169	0.999811	0.817117	0.756407	0.802756	0.77913	0.983428	0.714792	0.643141	0.730199	0.423004	0.999811	1.05405	1.06917	1.04519	0.968826	0.914515	0.949066	0.835016	0.954	0.550413	0.999811	1.12499	1.13628	1.12145	1.09938	0.980023	0.99281	0.924607	0.980666	0.585266	0.999811	0.993254	0.886175	0.895202	0.947403	0.845585	0.732544	0.718706	0.893328	0.439985		-0.0137734	0	0.530205			0	0.776141
O43172	0.999811	1.12201	1.04129	0.929097	0.645238	0.69229	0.333009	0.253915	0.205102	0.0807566	0.999811	1.05574	0.957317	0.735287	0.448074	0.309834	0.210256	0.181916	0.148212	0.134928	0.999811	1.01691	0.890635	0.809586	0.551933	0.40951	0.34089	0.274456	0.236762	0.0917834	0.999811	0.977185	1.00632	0.914338	0.521492	0.375073	0.27036	0.209621	0.219867	0.154193	54.1692	-0.0680458	0.0741512	0.957043	49.6333	-0.0973907	0.154408	0.994184	51.6822
O43175	0.999811	0.972145	1.00253	0.93106	0.865269	0.669209	0.501879	0.285916	0.0639729	0.0428376	0.999811	0.970201	0.91489	0.901577	0.783755	0.659272	0.472607	0.291253	0.0757291	0.0413753	0.999811	0.948415	0.946782	0.916184	0.86507	0.729411	0.518568	0.298809	0.0783476	0.0452284	0.999811	0.988952	0.969795	0.93062	0.861727	0.704029	0.534072	0.286624	0.0539262	0.0286661	55.5401	-0.0777184	0	0.995026	55.05	-0.0670467	0	0.990176	55.9165
O43181	0.999811	0.731655	0.649567	0.603056	0.477218	0.414006	0.159784	0.128753	0.150906	0.151666	0.999811	1.11062	1.19851	1.03436	0.750972	0.38273	0.270355	0.202977	0.232405	0.209978	0.999811	0.98536	0.977554	0.842449	0.469868	0.332788	0.177638	0.176413	0.18168	0.156102	0.999811	0.819578	0.983617	1.05678	0.865009	0.308552	0.222219	0.137478	0.0776857	0.0998509	48.4182	-0.0437764	0.00828701	0.951397	51.8597	-0.152347	0.223237	0.96357	50.0628
O43237	0.999811	1.05105	1.10398	0.990122	0.849525	0.538949	0.222412	0.150228	0.073483	0.0864397	0.999811	0.998075	0.949806	0.961848	0.737688	0.389091	0.221649	0.234637	0.114106	0.0684512	0.999811	1.05225	1.0804	1.19434	0.950876	0.434626	0.200363	0.104798	0.0506352												53.2534	-0.12846	0.083179	0.99108	52.1483	-0.10996	0.118344	0.990994	52.7665
O43242	0.999811	1.06352	1.06478	0.97487	0.789898	0.633	0.425523	0.152468	0.101522	0.0475172	0.999811	1.01599	0.98535	0.900012	0.752229	0.626958	0.436126	0.152389	0.0805425	0.0504482	0.999811	1.01726	0.97321	0.91493	0.744059	0.635166	0.446564	0.141303	0.0675132	0.041512	0.999811	0.938838	0.931456	0.892385	0.752308	0.649972	0.397769	0.131448	0.0685748	0.0472941	54.5132	-0.0854591	0.0152256	0.988276	54.2796	-0.0751257	0	0.991492	54.3057
O43252	0.999811	1.07135	1.09081	1.06625	0.99175	0.784597	0.382787	0.101045	0.0731291	0.0356441	0.999811	0.991246	0.983837	0.988233	0.933923	0.740402	0.355607	0.0867998	0.0587838	0.0399057	0.999811	0.987778	1.00923	0.973466	0.965764	0.748778	0.35391	0.0874299	0.07251	0.0422828	0.999811	1.0296	1.05865	1.01246	0.992693	0.741071	0.338714	0.0956288	0.0784296	0.0431428	55.1076	-0.156208	0.0432274	0.989589	54.7846	-0.140919	0.0309255	0.998774	54.8221
O43264	0.999811	1.22759	1.03084	0.900342	0.632048	0.537189	0.478682	0.29148	0.139848	0.11572	0.999811	0.970733	0.713671	0.867295	0.514579	0.392806	0.945066	0.472783			0.999811	0.811695	0.234849	0.324777							0.999811	1.10749	0.920976	0.761159	0.604652	0.404	0.284416	0.225608	0.127489	0.0344353	54.0512	-0.0612585	0.0721336	0.937608		-0.0455256	0.591465	0.439999	41.3058
O43278											0.999811	1.01555	0.97266	0.930993	0.722367	0.469584	0.446895	0.446257	0.255497	0.178178																									54.2674	-0.0568593	0.206918	0.967109
O43290	0.999811	1.20188	1.09746	0.894292	0.691447	0.540728	0.372289	0.236815	0.161431	0.139513	0.999811	0.968233	0.835055	0.699201	0.506549	0.326154	0.264717	0.190409	0.157679	0.0833379	0.999811	0.907171	0.827917	0.729348	0.600609	0.46416	0.329848	0.246852	0.238933	0.172315	0.999811	0.882484	0.919294	0.790925	0.5902	0.454196	0.309039	0.170914	0.195021	0.141031	53.3835	-0.0760375	0.131812	0.956521	50.1131	-0.0628189	0.0872369	0.996826	51.8534
O43310
O43314	0.999811	0.981488	0.937424	0.9965	0.871312	0.588041	0.284748	0.19168	0.0996685		0.999811	1.00876	0.850922	0.930726	0.732824	0.617486	0.273032	0.126076	0.0416553	0.0246657	0.999811	1.14345	0.988722	0.92151	0.808163	0.57276	0.194898	0.0813761	0.11584		0.999811	0.984088	0.983553	0.910043	0.734512	0.468291	0.259749	0.103221	0.063529	0.0424208	53.7781	-0.11363	0.101815	0.995221	53.4231	-0.0855994	0	0.981552	53.1753
O43324	0.999811	0.948412	0.861705	0.49032	0.131501	0.0549892	0.0328657	0.0342573	0.0236314	0.0175269	0.999811	0.977172	0.895063	0.47868	0.179638	0.0995758	0.0651922	0.0580184	0.0599927	0.0393084	0.999811	0.986581	0.849831	0.531848	0.188535	0.109078	0.0688583	0.0703062	0.0585784	0.0397787	0.999811	0.864118	0.80294	0.480668	0.185946	0.0756099	0.0652761	0.0431663	0.0479517	0.0346808	46.8494	-0.153327	0.0220357	0.998757	46.9382	-0.15513	0.0584153	0.999215	47.1302
O43379
O43390	0.999811	1.00541	0.994871	0.679731	0.251275	0.117512	0.0725771	0.0476009	0.0311522	0.0181851	0.999811	0.982701	0.883937	0.645259	0.268164	0.161838	0.103629	0.0629021	0.0383574	0.0174497	0.999811	0.943077	0.898154	0.632757	0.271801	0.192323	0.127143	0.0682342	0.0514228	0.0370913	0.999811	1.05583	0.970206	0.663968	0.246675	0.139707	0.10147	0.0586286	0.0448393	0.0254661	48.2032	-0.162634	0.0449303	0.9978	48.0785	-0.116642	0.044031	0.997321	48.0813
O43395	0.999811	1.06457	0.99907	0.858545	0.530241	0.371328	0.274347	0.159613	0.0761185	0.0425335	0.999811	0.873557	0.938898	0.636167	0.351629	0.224911	0.151915	0.100951	0.102672	0.0604214	0.999811	0.849283	0.944459	0.650992	0.25773	0.22744	0.17685	0.118332	0.0638811	0.0209611	0.999811	1.00688	0.916017	0.793042	0.468861	0.327244	0.274364	0.156589	0.0952969	0.0328917	51.2451	-0.0838759	0.0656351	0.986298	48.5306	-0.0964107	0.0830399	0.987938	48.2133
O43396	0.999811	0.90387	0.897179	0.714424	0.368051	0.208211	0.13734	0.103407	0.0892836	0.0448247	0.999811	0.97105	0.966912	0.770009	0.394462	0.22356	0.15321	0.110165	0.0969627	0.0554028	0.999811	0.98029	0.98255	0.799753	0.40893	0.221314	0.162555	0.0956227	0.083931	0.0303583	0.999811	1.02373	0.942191	0.766143	0.400574	0.215513	0.155381	0.119668	0.100587	0.0507947	48.8657	-0.098369	0.0669992	0.993669	49.2805	-0.11861	0.0923116	0.997146	49.4914
O43399	0.999811	0.901977	0.904249	0.885742	0.771191	0.697327	0.515986	0.453359	0.508911	0.46111	0.999811	1.00045	1.02987	1.0131	0.929004	0.824656	0.700653	0.663253	0.821023	0.648593	0.999811	1.02757	1.03856	0.992676	0.863407	0.717376	0.586104	0.55202	0.684893	0.580692	0.999811	1.08391	1.06452	1.01782	0.983497	0.821635	0.694896	0.652551	0.812842	0.675652	59.8085	-0.0366729	0.416196	0.956081		-0.0528255	0.70529	0.89815
O43402	0.999811	1.11341	1.03292	0.865856	0.886034	0.604526	0.329482	0.0668885			0.999811	1.00443	0.876962	0.929566	0.741843	0.66957	0.369055	0.235308	0.184751	0.0423848	0.999811	0.933439	0.777953	0.737916	0.735446	0.524615	0.448347	0.209126			0.999811	1.01487	1.06153	1.13386	1.12605	0.754285	0.448384	0.19516	0.136702	0.0319398	53.9748	-0.110151	0	0.969738	54.5226	-0.0641001	0	0.982859	53.3858
O43414	0.999811	1.07564	1.28995	1.02261	0.876887	0.592554	0.430303	0.114626	0.0897883		0.999811	0.87468	0.954753	0.790493	0.666384	0.567948	0.348098	0.199803	0.165678	0.0648806	0.999811	0.92742	0.932929	0.855285	0.728724	0.438574	0.428193	0.301393	0.204653	0.101208	0.999811	1.0143	1.06871	1.07005	0.896976	0.634071	0.33448	0.187605	0.156913	0.0911734	54.4473	-0.104223	0.0412076	0.929206	53.1605	-0.0555543	0	0.983932	53.6817
O43427	0.999811	1.13452	0.809861	0.78421	0.695672	0.449704	0.242654	0.248884	0.0477328		0.999811	0.961529	0.897464	0.824572	0.676778	0.401781	0.216799	0.163649	0.122085	0.10662	0.999811	1.01903	1.06792	0.989914	0.646219	0.407167	0.241821	0.153039	0.0793991	0.132318	0.999811	1.00004	0.943583	0.829814	0.596226	0.374584	0.308514	0.19102			52.212	-0.0642652	0	0.953843	51.7049	-0.0779693	0.077977	0.994651	51.8712
O43447	0.999811	0.999869	0.961975	0.812863	0.544998	0.266683	0.115895	0.0666326	0.044094	0.0233361	0.999811	0.989462	0.942079	0.8328	0.559777	0.255648	0.131	0.0937787	0.0577424	0.0213654	0.999811	0.967211	0.942802	0.87019	0.578483	0.304236	0.144372	0.0809978	0.0602974	0.0313736	0.999811	1.03608	1.00665	0.843996	0.591063	0.300655	0.121879	0.0800285	0.0693179	0.0393887	50.3831	-0.105044	0.0244844	0.999813	50.4645	-0.105891	0.0375914	0.998943	50.8361
O43448											0.999811		0.67542	1.03513	1.22349	0.592934																													53.0797	-1.17755	0	0.435812
O43464	0.999811	1.36482	1.25494	0.86613	1.06059	0.499547	0.294342	0.257579	0.179305	0.155896	0.999811	1.23161	0.957992	0.932819	0.74064	0.423114	0.47651	0.382966	0.382212		0.999811	0.870704	0.825425	0.922261	0.694176	0.577841	0.349206	0.352673	0.204844	0.125024	0.999811	1.17069	1.09635	1.15904	1.171	0.927668	0.516983	0.327336	0.160212		52.9993	-0.63933	0.221765	0.881723	52.3025	-0.118645	0.39971	0.922478	54.2252
O43488	0.999811	0.929073	0.935037	0.914881	0.719305	0.304622	0.110354	0.0736305	0.055932	0.0284942	0.999811	0.95636	0.991189	0.92901	0.780015	0.345845	0.0977303	0.0587798	0.0425314	0.0258113	0.999811	1.00613	1.00507	0.950089	0.83175	0.377617	0.122458	0.0631036	0.0454234	0.0276999	0.999811	1.01843	1.03509	0.972827	0.779344	0.335793	0.0855891	0.0500288	0.0392078	0.017998	51.4912	-0.135811	0.0394263	0.993953	51.9013	-0.150766	0.0310934	0.997908	52.2395
O43491	0.999811	0.891764	0.867687	0.772161	0.573581	0.384095	0.172565	0.107997	0.0975338	0.0580316	0.999811	1.03654	1.02713	0.889085	0.69011	0.39517	0.226947	0.17071	0.132635	0.0762748	0.999811	0.992895	0.937761	0.892853	0.693698	0.392641	0.213847	0.159439	0.115236	0.0630387	0.999811	0.961928	0.98401	0.892109	0.675531	0.369342	0.22157	0.15597	0.128322	0.0746247	50.7887	-0.0686187	0.00885991	0.99111	51.9186	-0.0990962	0.103649	0.996105	51.9158
O43493	0.999811	0.869597	0.841243	0.769305	0.688149	0.639577	0.470716	0.486615	0.556977	0.521268	0.999811	0.935722	0.891964	0.842119	0.709953	0.627635	0.556198	0.561278	0.698697	0.637116	0.999811	1.10001	1.17676	1.06444	0.854837	0.744551	0.575869	0.585976	0.676055	0.668215	0.999811	0.940832	0.846168	0.684538	0.513533	0.535034	0.385747	0.378279	0.536692	0.433884	65.9961	-0.0310575	0.476918	0.939364		-0.0402485	0.606766	0.911103
O43504	0.999811	0.902093	0.941598	0.913647	0.802535	0.73414	0.641216	0.606015	0.646136	0.682091	0.999811	1.0024	1.00471	0.981591	0.993574	0.815963	0.697704	0.690993	0.767344	0.680874	0.999811	1.0081	1.07239	1.01097	0.85347	0.778415	0.61775	0.597644	0.634964	0.506272	0.999811	1.12947	1.08735	1.15389	1.03971	0.878422	0.692578	0.690845	0.75058	0.722564		-0.0315518	0.628953	0.923928		-0.343661	0.709229	0.973504
O43505	0.999811	1.53802	1.65623	1.334	1.14749	0.743699	0.162158	0.143312			0.999811	1.17284	0.748944	0.852236	0.795592	0.227307	0.200211	0.213896													0.999811	1.18892	1.02594	1.03695	0.865725	0.746263	0.305328	0.146022	0.127497	0.0819331	53.3445	-0.736014	0.152687	0.636076	51.1308	-0.269905	0.200181	0.890086
O43513
O43516	0.999811	1.03613	0.914087	0.841428	0.762511	0.757562	0.503517	0.518347	0.574515	0.583957	0.999811	1.03651	1.05124	1.00182	0.932556	0.831374	0.764449	0.786932	0.985412	0.814984	0.999811	1.17204	1.15967	1.08466	0.9207	0.890491	0.725807	0.691157	0.871513	0.9129	0.999811	0.992026	1.27046	1.27224	1.333	1.22061	0.697141	0.916449	0.946068	0.751362		-0.037731	0.533857	0.919559		-0.203938	0.83663	0.685794
O43561	0.999811	0.959726	1.0141	0.903461	0.850391	0.682344	0.75793	0.544375	0.477043	0.422607	0.999811	2.95807	1.48559	1.71463	1.72927	1.54418	1.45497				0.999811	0.993149	0.896369	1.0124	0.987282	0.84052	0.70313	0.644973	0.5245	0.369855	0.999811	0.97608	0.975008	0.65952	0.611359	0.533327	0.324037	0.198039	0.0616717	0.114017	62.1814	-0.0316573	0.289085	0.955501		0.817161	1.5	-0.0110915	62.7133
O43583	0.999811	0.978652	0.928253	0.936178	0.888737	0.862135	0.695547	0.605967	0.429093	0.263909	0.999811	1.0005	0.970525	0.97523	0.962359	0.877784	0.730177	0.682391	0.481341	0.281239	0.999811	0.97663	0.965086	0.947551	0.874476	0.854837	0.720996	0.634406	0.504646	0.28216	0.999811	1.00167	1.01398	1.06057	0.958828	0.878245	0.81032	0.673222	0.508124	0.277868	61.0338	-0.0434597	0	0.988952	62.1668	-0.0473004	0	0.990597	62.0066
O43592	0.999811	1.01745	1.02881	0.863372	0.495389	0.279434	0.230497	0.168092	0.110508	0.059171	0.999811	1.11701	1.05459	0.870643	0.588222	0.358116	0.205746	0.152115	0.137591	0.103237	0.999811	1.08083	1.01465	0.87372	0.483906	0.259246	0.193119	0.107819	0.0794598	0.0672057	0.999811	1.03558	0.999287	0.877968	0.488026	0.277186	0.156695	0.108512	0.0660806	0.0441581	50.293	-0.11589	0.123554	0.990107	51.0955	-0.106458	0.124613	0.985657	50.1653
O43598	0.999811	1.02702	1.0037	1.02374	0.93353	0.669333	0.685436	0.609182	0.586468	0.230543	0.999811	1.00829	0.98127	0.999062	0.946166	0.795509	0.678494	0.618517	0.647885	0.233717	0.999811	1.0072	0.970632	0.933489	0.936561	0.79113	0.650701	0.615573	0.643198	0.262771	0.999811	1.0808	1.05341	0.985936	0.944673	0.77749	0.62844	0.557258	0.590212	0.233486	61.5572	-0.0382859	0	0.905675	62.4178	-0.0391848	0	0.909824	62.5511
O43615	0.999811	1.15975	1.05649	1.04394	1.09573	0.330037	0.28393	0.140223	0.132703	0.0660656	0.999811	1.0441	1.00469	0.963549	0.682699	0.3675	0.210825	0.141376	0.0845111	0.0497193	0.999811	1.07411	0.964501	0.92846	0.994371	0.446725	0.242962	0.140724	0.143373	0.0650676	0.999811	0.986693	1.02721	0.94645	0.71328	0.340437	0.19174	0.12913	0.0914441	0.0524227	52.7934	-1.00106	0.15573	0.967514	51.8215	-0.11334	0.0798561	0.995719	52.844
O43617	0.999811	1.03702	1.01313	0.95542	0.807537	0.682344	0.422028	0.213072	0.178695	0.124606	0.999811	0.993873	0.998717	0.929808	0.80559	0.681162	0.448581	0.223039	0.206521	0.146102	0.999811	1.00698	0.971462	0.964805	0.836088	0.693256	0.443484	0.242443	0.193167	0.154303	0.999811	0.977186	0.975802	0.917971	0.779557	0.599253	0.387817	0.209285	0.178454	0.118536	54.8268	-0.0811605	0.10095	0.994039	54.983	-0.0741243	0.113455	0.993739	55.1112
O43633	0.999811	0.918581	0.929858	0.948682	0.897361	0.661157	0.438068	0.205095	0.131534	0.0636318	0.999811	1.01843	1.01828	1.04791	0.96227	0.772985	0.47964	0.24836	0.172847	0.0916276	0.999811	1.04964	1.09345	1.02115	0.918303	0.725093	0.465724	0.23989	0.158921	0.0889642	0.999811	0.993574	0.976793	1.04263	0.961508	0.722408	0.41996	0.209666	0.164045	0.0852851	55.0316	-0.0864288	0.0427162	0.98996	55.7915	-0.107782	0.110352	0.995827	55.5188
O43639																					0.999811	1.5291	0.972252	0.735546	0.759977	0.481558	0.467459	0.139513	0.301884																				53.0877
O43660	0.999811	1.20219	1.28447	1.09177	0.829147	0.827758	0.656675	0.495766	0.202976	0.0836088	0.999811	0.974017	0.898385	0.753192	0.610688	0.446447	0.310418	0.278368	0.234426	0.0958699	0.999811	1.05696	1.04897	0.997538	0.966351	0.779409	0.626267	0.502474	0.310948	0.0682089	0.999811	0.99664	1.0426	0.945085	0.845388	0.720211	0.497096	0.429724	0.340226	0.18107	58.2857	-0.0727201	0	0.898163	52.059	-0.0542689	0.0982067	0.99251	58.529
O43665	0.999811	0.913992	0.9255	0.883784	0.581273	0.256164	0.20303	0.196378	0.169992	0.106221	0.999811	0.971141	0.930811	0.839324	0.577307	0.360872	0.20665	0.156079	0.197717	0.166607	0.999811	0.996882	1.06787	1.00469	0.712561	0.331198	0.230709	0.190739	0.195789	0.112727	0.999811	0.983744	0.9903	0.963088	0.76665	0.545749	0.252541	0.194454	0.179965	0.118697	50.572	-0.1199	0.15015	0.987783	50.8628	-0.0926638	0.156395	0.996585	51.5249
O43670	0.999811	1.10973	1.16008	1.12853	1.07003	0.780108	0.840969	0.744386	0.655878	0.505607	0.999811	0.875481	0.86075	0.922319	0.896011	0.833229	0.701304	0.681011	0.627806	0.380194	0.999811	0.878537	0.871646	0.961051	0.867235	0.799118	0.706947	0.616359	0.646142	0.504504	0.999811	0.992781	1.10617	1.04831	1.02188	0.944119	0.807364	0.716728	0.695135	0.451269		-0.0352466	0.456834	0.801797	65.3695	-0.0253101	0	0.889996
O43674	0.999811	0.839144	0.989659	0.813286	0.793287	0.768066	0.402397	0.275167	0.129597	0.11156	0.999811	1.1733	1.16651	1.03504	0.976747	0.818363	0.510002	0.290159	0.1445	0.180026	0.999811	1.05401	1.03924	0.989767	0.892585	0.717199	0.476407	0.3101	0.118237	0.125355											55.2371	-0.0622907	0	0.949024	56.1119	-0.113933	0.154662	0.959331	55.756
O43676	0.999811	0.950409	0.878814	0.894718	0.916202	0.798514	0.551002	0.548413	0.498533	0.323898	0.999811	1.05755	1.15103	0.9253	0.969436	0.898496	0.729423	0.569234	0.676563	0.463431	0.999811	0.992947	1.17256	1.10119	1.00287	0.747838	0.65136	0.640322	0.57756	0.491575	0.999811	1.04832	1.09871	0.870284	1.03448	0.915318	0.619983	0.548888	0.577335	0.456873	60.9022	-0.0324319	0.0460517	0.94123		-0.0545412	0.540257	0.880178
O43677																					0.999811	0.878566	0.985873	0.898634	0.91492	0.497036	0.34844	0.245875	0.296952	0.200494																			53.2233
O43678	0.999811	0.998939	0.947	0.879177	0.782139	0.495738	0.21442	0.133376	0.141321	0.0936976	0.999811	0.934698	0.953426	0.910956	0.712022	0.42433	0.191632	0.126109	0.136687	0.073455	0.999811	0.978805	0.932434	0.805561	0.760743	0.488938	0.19704	0.208205	0.0854273	0.04375	0.999811	1.01093	1.12568	0.940221	0.782842	0.450114	0.236573	0.117215	0.0690678	0.162591	52.7055	-0.0997822	0.0884744	0.9938	52.0644	-0.102538	0.0851759	0.994692	52.6025
O43681	0.999811	0.920271	0.917446	0.852177	0.672656	0.569886	0.471474	0.367791	0.157922	0.02459	0.999811	1.00533	0.96474	0.924178	0.799067	0.705817	0.611964	0.497647	0.216234	0.0290204	0.999811	0.986628	0.996954	0.910465	0.783038	0.67898	0.579831	0.452991	0.203499	0.0186398	0.999811	0.99859	0.973701	0.914896	0.78286	0.689753	0.559975	0.442982	0.220236	0.0266058	54.4063	-0.0505313	0	0.979603	57.271	-0.0567394	0	0.973582	56.6572
O43684	0.999811	0.953306	0.96994	0.929317	0.800155	0.622021	0.425704	0.23245	0.0749602	0.0333318	0.999811	0.967649	0.953927	0.906192	0.849096	0.655048	0.433194	0.260621	0.0721589	0.0304286	0.999811	0.94212	0.890809	0.905998	0.83603	0.682496	0.475883	0.281845	0.0789567	0.0339778	0.999811	0.951538	0.96507	0.943604	0.858489	0.666825	0.474854	0.297698	0.110155	0.0499447	54.6136	-0.0749575	0	0.997143	54.9933	-0.0767087	0	0.996056	55.3173
O43707	0.999811	0.955028	0.9587	0.969473	0.950708	0.807125	0.719156	0.484776	0.102734	0.0494785	0.999811	0.983566	1.0084	1.01134	0.986017	0.906767	0.791709	0.568686	0.131895	0.0585641	0.999811	0.977534	0.999863	0.97642	0.999799	0.883976	0.741338	0.50345	0.108017	0.0564486	0.999811	1.00056	1.03222	1.02677	1.0215	0.906214	0.745998	0.522971	0.122868	0.0596173	58.1954	-0.0891985	0	0.984231	59.2116	-0.107625	0	0.994089	58.597
O43708	0.999811	0.90996	1.07187	0.969055	0.892719	0.595648	0.48585	0.250441	0.237298	0.015965	0.999811	0.858437	0.886045	0.894879	0.916368	0.637691	0.299677	0.170634	0.179558	0.0191839	0.999811	0.983032	0.926052	0.825116	0.775732	0.550936	0.238334	0.0646301	0.0518856	0.0341482	0.999811	0.978494	1.00661	0.979719	0.881734	0.601902	0.347283	0.220243	0.241648	0.0737652	55.3497	-0.0730747	0.0338764	0.970399	54.1838	-0.106279	0.0743259	0.959933	52.9258
O43709	0.999811	1.1338	1.01772	1.04099	0.819578	0.601358	0.368155	0.207655	0.137296	0.116954	0.999811	1.27034	1.07103	1.02781	0.69686	0.604287	0.420714	0.317887	0.220719	0.180346	0.999811	0.81504	0.808675	0.631495	0.8031	0.655839	0.530182	0.284378	0.191634	0.210698	0.999811	1.0071	1.01779	1.0267	0.849192	0.538437	0.277792	0.132816	0.105189	0.0558342	54.1502	-0.0955362	0.112357	0.982609	54.2896	-0.0741588	0.191784	0.925039	54.677
O43715	0.999811	0.790213	0.785156	0.746675	0.696998	0.651901	0.485058	0.356351	0.502432	0.431141	0.999811	1.45841	1.33549	1.21053	1.07694	0.901406	0.788573	0.74821	0.786233	0.782257	0.999811	1.58743	1.39852	1.54992	1.55303	1.2695	0.888157	0.545993	0.914999	0.840476	0.999811	0.938602	0.947194	0.894131	0.876156	0.742397	0.500984	0.439635	0.584919	0.465798	57.9258	-0.0257181	0.305783	0.886225		-0.241761	0.776318	0.358576
O43719	0.999811	0.851128	0.637885	0.368393	0.243089	0.236288	0.14901	0.112404	0.0924776	0.0672187	0.999811	1.00029	0.815107	0.38809	0.273612	0.235035	0.190032	0.141655	0.121564	0.0889316	0.999811	1.05942	0.882426	0.466942	0.291787	0.252758	0.200627	0.163426	0.130619	0.0979061	0.999811	0.88924	0.675055	0.370978	0.264435	0.214424	0.149971	0.122386	0.101241	0.0676413	45.6424	-0.081062	0.0957271	0.992343	46.4104	-0.130253	0.153793	0.98701	47.0534
O43734																															0.999811	1.08841	0.795927	0.426035	0.359001	0.244758	0.212005	0.184126	0.15554	0.14545
O43747	0.999811	1.09465	0.94512	0.782311	0.513455	0.41079	0.242688	0.160756	0.140285	0.109327	0.999811	1.03888	1.03894	0.855951	0.531474	0.34568	0.29418	0.154608	0.113682	0.0423271	0.999811	1.02106	0.969366	0.82793	0.521849	0.367447	0.222325	0.172297	0.146006	0.0867646	0.999811	0.975335	0.977046	0.869364	0.66405	0.478321	0.390617	0.186123	0.120766	0.0585003	50.8494	-0.078776	0.113565	0.986045	51.0859	-0.0892263	0.0942883	0.983271	50.7726
O43752	0.999811	1.16639	1.50896	1.17562	1.065	0.509256	0.784697	0.452524	0.136697		0.999811	1.21905	1.02689	1.05452	0.93749	0.811057	0.660233	0.304584	0.274939		0.999811	1.08178	0.904334	0.650598	0.889231	0.824517	0.384637	0.316507	0.267262		0.999811	1.35655	1.2918	1.12484	1.14765	0.710343	0.648355	0.417896	0.37949		57.8669	-0.0769705	0	0.68295	57.1026	-0.09318	0.205595	0.928699	56.0012
O43760	0.999811	1.03871	0.950544	0.832826	0.638564	0.651458	0.42318	0.357931	0.368784	0.312619	0.999811	1.00092	0.896146	0.941736	0.719749	0.576878	0.438728	0.387349	0.388034	0.283959	0.999811	1.30745	1.01498	1.04853	0.749353	0.611326	0.463336	0.246438	0.309345	0.220136	0.999811	1.01904	0.988771	0.928993	0.762202	0.616414	0.566109	0.364505	0.378369	0.298844	54.5229	-0.0501377	0.297987	0.97403	54.6553	-0.0568613	0.309162	0.982931	54.4257
O43765	0.999811	0.986071	0.985034	0.903995	0.561837	0.235388	0.199098	0.167332	0.156808	0.127969	0.999811	0.993482	1.03781	0.936051	0.558508	0.316085	0.238453	0.206649	0.207405	0.157993	0.999811	0.984296	0.996251	0.893168	0.545143	0.249849	0.193579	0.170919	0.183324	0.148363	0.999811	1.05643	1.03205	0.912365	0.547959	0.301101	0.215337	0.186432	0.189426	0.14632	50.3988	-0.145968	0.153597	0.998597	50.6035	-0.140074	0.200604	0.995456	50.3063
O43768	0.999811	0.769719	0.650092	0.676812	0.630058	1.1503	0.488252	0.430253	0.620858	0.570425	0.999811	0.98472	1.01072	0.921994	0.851907	0.815165	0.716574	0.699792	0.854185	0.806648	0.999811	1.0669	1.13965	1.05048	0.862187	0.805779	0.751028	0.688598	0.779571	0.849032	0.999811	0.893235	0.848028	0.862497	0.805309	0.677147	0.536452	0.545167	0.741849	0.662923		-0.0151494	0.418253	0.253421		-0.0339891	0.774297	0.835321
O43772											0.999811	1.14802	0.894364	0.633525	0.751746	0.749486	0.87849	0.541526			0.999811	0.891013	0.907309	0.787459	0.783519	0.553604	0.428538	0.365689	0.299432	0.0741429	0.999811	1.17543	1.07537	1.0636	1.07179	0.87072	0.8512	0.62466	0.542261	0.141407						-0.409698	0.710955	0.675505	54.8646
O43776	0.999811	0.934252	0.911633	0.897948	0.754364	0.501235	0.267645	0.110503	0.0836194	0.0663995	0.999811	0.995741	1.05383	1.02054	0.855113	0.506579	0.281163	0.100977	0.0794882	0.0501116	0.999811	1.03752	1.07042	1.01621	0.847878	0.51188	0.304299	0.110856	0.0887147	0.0731408	0.999811	0.992201	1.00512	0.981174	0.845956	0.506544	0.286105	0.103919	0.0739428	0.0514517	52.8546	-0.0862694	0.0298632	0.99263	53.3076	-0.121301	0.0594109	0.994943	53.3786
O43795	0.999811	1.13743	1.09282	0.921929	0.743406	0.434885	0.330994	0.237958	0.171258	0.115801	0.999811	0.970051	0.873409	0.8446	0.509188	0.223864	0.181831	0.150974	0.17713	0.131302	0.999811	0.961592	0.877801	0.67616	0.420576	0.303624	0.181691	0.127695	0.142619	0.0966568	0.999811	1.03521	0.966258	0.803775	0.531638	0.318001	0.196096	0.1521	0.106825	0.0680981	52.6909	-0.0932583	0.156213	0.974326	49.9606	-0.115617	0.142332	0.989918	49.2081
O43805	0.999811	1.00253	0.952676	0.957203	0.85655	0.617158	0.44563	0.448338	0.271904	0.53499	0.999811	0.989022	1.04079	1.03146	0.801922	0.704115	0.503667	0.420649	0.627235	0.386415	0.999811	1.36902	1.17151	0.946053	0.955422	0.753649	0.525833	0.461834	0.52785	0.472342	0.999811	0.936471	1.05128	1.08207	0.75699	0.692676	0.239288	0.285284	0.342844	0.327002	54.9041	-0.0869505	0.40854	0.943213	57.6642	-0.0717839	0.470935	0.922041	57.6418
O43808	0.999811	1.58623	1.00418	1.00408	0.899148	0.699871	0.515489	0.339088	0.286617		0.999811	1.34241	0.651387	0.954895	0.822847	0.493451					0.999811	2.17635	0.994581	1.30391	1.02408	0.737943	0.613911	0.291675	0.12916		0.999811	1.392	1.04691	1.11253	0.978445	0.772464	0.474998	0.3018	0.272678	0.0368886	55.8497	-0.0807098	0.259509	0.737104	53.2803	-0.0858348	0	0.469462	56.6717
O43809	0.999811	1.15077	1.14355	1.20382	1.18485	0.877572	0.724777	0.281168	0.0707567	0.055951	0.999811	0.973396	1.00161	0.981667	0.996519	0.871459	0.657052	0.248862	0.0523959	0.0378838	0.999811	0.913757	0.873704	0.949963	0.925036	0.859987	0.651571	0.226528	0.0362688	0.0260957	0.999811	0.947068	0.987848	0.999164	1.02817	0.904288	0.682988	0.233199	0.0521251	0.0260967	57.4007	-0.152429	0.043557	0.934903	56.9832	-0.134335	0.0145695	0.997534	56.8405
O43813	0.999811	0.943276	1.00024	0.989762	0.932041	0.775028	0.614854	0.445682	0.151763	0.0252581	0.999811	1.00818	1.04446	1.01493	0.982908	0.841016	0.646702	0.482482	0.235758	0.0744613	0.999811	0.99246	0.995696	0.986481	0.980528	0.824688	0.599427	0.462989	0.181959	0.0458277	0.999811	1.02984	1.02663	1.02953	0.965433	0.856915	0.618063	0.463528	0.181931	0.0333732	57.4913	-0.0773203	0	0.990652	58.4239	-0.0750257	0	0.993878	57.8241
O43815	0.999811	1.19419	0.981948	1.00608	0.908904	0.4551	0.258922	0.206221	0.28396	0.134334	0.999811	3.8545	2.13896	1.26224	2.37439	1.3186					0.999811	0.975558	0.706048	0.878164	0.738164	0.58648	0.370333	0.202509	0.122994	0.206675	0.999811	1.95003	1.38006	1.88809	1.19042	0.31159		0.270896		0.301825	52.7423	-0.177295	0.211628	0.967047					53.6022
O43818	0.999811	1.20861	1.22164	1.12006	1.13113	0.823331	0.847321	0.74156	0.501402	0.146007	0.999811	0.984307	0.898553	0.881112	0.80031	0.643825	0.513916	0.521226	0.417643	0.106381	0.999811	0.988851	0.902447	0.874812	0.816122	0.796839	0.764208	0.634473	0.526069	0.164147	0.999811	0.94574	0.974051	0.893811	0.894272	0.775715	0.704769	0.604648	0.474784	0.121765	62.1746	-0.0741837	0	0.853241	57.5671	-0.0392951	0	0.95385	61.2524
O43823	0.999811	0.729178	0.595191	0.586007	0.372468	0.240069	0.184496		0.230276	0.60047	0.999811	0.900679	0.747858	0.601703	0.438805	0.28871	0.24647	0.20694	0.351385	0.517801	0.999811	1.11145	0.750829	0.642972	0.363336	0.325954	0.186626	0.166948	0.159428	0.431241	0.999811	0.890604	0.487721	0.680802	0.383394	0.267537	0.120937	0.102448	0.400017	0.410471	45.9866	-0.0637907	0.318953	0.754506	47.9268	-0.075024	0.318797	0.897872	48.0889
O43837	0.999811	1.10475	1.09099	0.991256	0.80446	0.421573	0.0775204	0.0531626	0.0306775	0.0160971	0.999811	1.00641	0.950663	0.922364	0.774496	0.383822	0.0971071	0.0753056	0.0675583	0.0294695	0.999811	0.991713	0.905029	0.917925	0.752696	0.402006	0.0948394	0.0559529	0.0443074	0.0290233	0.999811	0.911733	0.960591	0.955633	0.772736	0.392872	0.104434	0.0747548	0.0601189	0.0355683	52.3378	-0.159326	0.0182902	0.989397	52.0171	-0.139873	0.0390119	0.99661	52.0082
O43847	0.999811	0.918855	0.864336	0.801737	0.596865	0.658291	0.150209	0.0905716	0.0750788	0.0433962	0.999811	1.03082	1.06184	0.886206	0.665089	0.365814	0.170105	0.108602	0.0763136	0.0418764	0.999811	1.02534	0.987786	1.00967	0.646013	0.281271	0.19979	0.126306	0.0925909	0.0426938	0.999811	0.978634	0.918132	0.889496	0.667743	0.339863	0.181283	0.161181	0.133573	0.0640147	52.1099	-0.0692308	0	0.942574	51.5906	-0.109358	0.0562943	0.994994	51.1873
O43852	0.999811	1.06013	1.01399	1.01249	0.906951	0.856309	0.644971	0.588849	0.672024	0.673019	0.999811	0.980365	0.962901	0.945396	0.884685	0.775971	0.642014	0.632341	0.752367	0.682788	0.999811	1.00896	1.00622	0.971479	0.882857	0.745904	0.630667	0.575713	0.710532	0.692826	0.999811	0.880941	0.93879	0.945667	0.85969	0.702365	0.571098	0.547746	0.695529	0.598474		-0.0654323	0.636623	0.946927		-0.0461684	0.67611	0.926361
O43865	0.999811	1.1045	1.07751	0.967535	0.884285	0.637128	0.483202	0.319222	0.228893	0.102075	0.999811	0.886061	0.997567	0.936701	0.806917	0.746649	0.4783	0.334958	0.279061	0.0701108	0.999811	0.89793	0.905475	0.993247	0.929121	0.714848	0.499284	0.333062	0.305091	0.0791959	0.999811	0.978867	1.02823	0.952501	0.786492	0.667782	0.436706	0.305567	0.252943	0.0834938	55.5961	-0.0727618	0.108186	0.979795	56.3355	-0.0578368	0	0.974952	56.4273
O43903											0.999811	2.65034	0.989863	1.52746	1.00322	0.755924	0.479498	0.237846		0.0812431	0.999811	1.4488	0.683452	1.04597	0.809373	0.547659	0.234393	0.250771	0.0898538		0.999811	2.44731	1.11822	1.80955	1.32024	0.483876	0.347675		0.357547						55.7268	-0.124509	0.0958632	0.365777	53.3089
O43920	0.999811	0.902972	1.36132	1.03176	0.821911	0.552836	0.312385	0.238079													0.999811	0.999442	0.962907	1.0288	1.003	0.66605	0.629904	0.467534	0.340088												53.3578	-0.118767	0.222892	0.85873					57.5867
O43924	0.999811	0.901908	0.921059	0.824191	0.745703	0.680566	0.420997	0.25271	0.205194	0.118927	0.999811	0.995132	1.01125	0.976178	0.846514	0.711003	0.531646	0.356976	0.316912	0.184792	0.999811	1.01502	1.02806	0.956216	0.913687	0.755534	0.54237	0.365851	0.261928	0.14723	0.999811	1.03897	1.03366	0.966413	0.941663	0.716097	0.501919	0.309817	0.233435	0.154436	54.7765	-0.0519504	0	0.980231	56.4781	-0.0620975	0.173968	0.99395	56.7756
O43929	0.999811	1.17075	1.10372	0.701308	0.48839	0.397029	0.292433	0.175497	0.0701471		0.999811	1.15048	0.890878	0.82424	0.421997	0.312516	0.208926	0.181139	0.109634	0.0826572	0.999811	0.745366	0.701276	0.619467	0.524762	0.511367	0.228827	0.261153	0.181611		0.999811	0.939912	0.801291	0.601975	0.586023	0.22448	0.133839	0.104442	0.0713345	0.0721692	50.5339	-0.0862908	0.136175	0.935477	49.865	-0.100275	0.12544	0.972187	50.091
O43934											0.999811	1.07649	0.953081	0.986194	0.950833	0.794305	0.573248	0.434129	0.58434	0.402975																									58.1719	-0.0885848	0.469297	0.950935
O60216	0.999811	1.16582	1.05625	0.998138	0.854833	0.629594	0.378667	0.236406	0.175014	0.11125	0.999811	0.989648	0.943086	0.929657	0.817979	0.46031	0.247472	0.1913	0.0868587	0.059207	0.999811	0.964919	0.917388	0.889992	0.781883	0.477339	0.243264	0.171802	0.115337	0.0822845	0.999811	0.903454	0.933974	0.952823	0.831993	0.484384	0.302026	0.173142	0.120387	0.0776819	54.467	-0.0935228	0.126081	0.97722	52.907	-0.101754	0.0744256	0.994734	52.7809
O60220	0.999811	1.0812	0.926086	0.857155	0.68562	0.468159	0.482987	0.361717	0.360301	0.290342	0.999811	1.0293	1.03817	0.802257	0.792629	0.656017	0.432604	0.437713	0.473267	0.324894	0.999811	1.06028	1.02517	1.01119	0.941865	0.801597	0.684808	0.60611	0.638284	0.461219	0.999811	1.04168	1.14665	1.17808	1.00624	0.800285	0.723181	0.540529	0.555784	0.392771	53.42	-0.060617	0.321505	0.976995	56.0307	-0.0511967	0.36191	0.952685
O60231	0.999811	1.14848	1.08882	0.971897	0.635713	0.295678	0.20305	0.210325	0.153159	0.0522228	0.999811	0.99194	0.864758	0.76883	0.552475	0.293979	0.161088	0.10119	0.0645369	0.0426776	0.999811	1.06408	0.869967	0.820403	0.559315	0.356923	0.172418	0.128806	0.104055	0.04452	0.999811	0.861948	0.912332	0.714842	0.478663	0.257825	0.174532	0.146281	0.0969948	0.0650942	51.0713	-0.146439	0.145157	0.973918	50.3338	-0.0809555	0.0230177	0.997328	50.8319
O60232	0.999811	0.980858	0.983562	0.851649	0.764651	0.502499	0.53023	0.374657	0.235603																																55.0464	-0.0492817	0.143218	0.973724
O60234	0.999811	0.893036	0.921404	0.768343	0.518885	0.286927	0.182809	0.176332	0.16721	0.129835	0.999811	0.96324	0.999178	0.848024	0.56782	0.339007	0.223236	0.20678	0.22881	0.153735	0.999811	0.985358	1.02407	0.876615	0.597818	0.344589	0.211765	0.185792	0.189763	0.143963	0.999811	1.01611	1.01101	0.86391	0.569997	0.314539	0.20278	0.178175	0.191082	0.134544	50.0405	-0.0874719	0.132327	0.991105	50.7208	-0.104492	0.188165	0.996085	50.991
O60238	0.999811	1.19216	1.12876	1.35617	1.12348	0.802871	0.5695	0.429	0.353298	0.485133																					0.999811	1.00484	0.995696	0.902899	0.863971	0.689757	0.611438	0.535599	0.336206	0.164871	56.6004	-0.118246	0.423575	0.821591
O60244																					0.999811	1.01874	1.35894	0.520214		0.714303
O60256	0.999811	0.94708	0.941755	0.926846	0.875559	0.722989	0.712027	0.552061	0.179044	0.0270823	0.999811	0.991262	0.986743	0.948218	0.942531	0.848353	0.755864	0.625504	0.266958	0.0560386	0.999811	0.982079	1.03784	0.925834	0.927417	0.844737	0.727937	0.591854	0.242584	0.0559537	0.999811	1.04607	1.03364	1.00175	0.993205	0.912816	0.790161	0.599093	0.225384	0.0350131	58.2264	-0.0664361	0	0.95586	59.7034	-0.0775207	0	0.983512	59.2786
O60264	0.999811	1.09489	1.03266	0.450257	0.29862	0.224379	0.132907				0.999811	0.677763	0.612165	0.28346	0.161072	0.0549734	0.0726583				0.999811	1.00509	0.947673	0.566905	0.203932	0.270493	0.0684357	0.0748933			0.999811	0.518196	0.847127	0.361473	0.347022						46.8867	-0.502384	0.218491	0.977595	44.3675	-0.0825266	0	0.974786	47.465
O60271	0.999811	1.03854	1.10885	0.909296	0.682431	0.469205	0.30136	0.218785	0.129484	0.160735	0.999811	1.14856	1.0958	1.05861	0.781534	0.376496	0.270593	0.238583	0.152579	0.142514	0.999811	1.1083	1.13061	1.01414	0.757983	0.471953	0.30756	0.140778	0.155835	0.068079	0.999811	1.04347	1.05886	1.0129	0.742671	0.428155	0.322438	0.218199	0.160104	0.127734	52.4975	-0.0898694	0.148477	0.984312	52.0708	-0.151454	0.188165	0.972014	52.9096
O60291	0.999811	1.30843	1.55886	1.50031	1.18104	0.999979	0.608612	0.308164	0.385617																																56.1758	-0.730139	0.34689	0.591397
O60306	0.999811	1.06538	0.733344	0.53062	0.38165	0.347998	0.158291	0.105191	0.0771522	0.0537147	0.999811	0.991935	0.717261	0.656411	0.431288	0.22799	0.178114	0.152576	0.0525227	0.0934253	0.999811	0.94312	0.558087	0.491869	0.301702	0.20996	0.143761	0.0789451	0.0315016		0.999811	0.896971	0.56454	0.46388	0.399006	0.283971	0.130538	0.0892916	0.058561		48.2872	-0.0700685	0.054564	0.969731	48.6489	-0.0697924	0.0552619	0.984845	46.473
O60313	0.999811	1.21174	1.12378	0.998117	0.758584	0.421198	0.259485	0.174073	0.122635	0.0774502	0.999811	0.951196	0.98366	0.814709	0.679433	0.346729	0.122873	0.0905065	0.114649	0.0226165	0.999811	1.1184	1.00518	0.759144	0.573101	0.193326	0.0627307		0.145219		0.999811	0.923139	0.843401	0.984118	0.632938	0.321271	0.151928	0.0890632	0.0235352	0.0226393	52.452	-0.118534	0.118028	0.96252	51.3183	-0.101393	0.0412363	0.991086	50.0358
O60330																					0.999811	1.01994	1.04335	1.0838	1.18868	0.736887	0.742577	0.678858	0.511437	0.463818																			64.8274
O60333																					0.999811	0.588904	0.416444	0.426039	0.496631	0.14745	0.174278	0.153866		0.188253																			44.1065
O60336																					0.999811	1.24764	1.16264	1.45477	0.855948	1.12416	0.434522	0.390764	0.571644	0.418938																			55.1865
O60337																					0.999811	0.924918	1.118	0.78986	0.564754	0.394992	0.346796	0.166644	0.299798	0.155548																			51.0688
O60341	0.999811	0.936458	0.865022	0.603848	0.357175	0.185014	0.0775079	0.0403869	0.0313281	0.0122487	0.999811	1.00231	0.951734	0.693591	0.530035	0.292255	0.224267	0.128744	0.0650761	0.0351726	0.999811	0.975979	0.834465	0.640864	0.412437	0.211453	0.111086	0.0675125	0.0475718	0.0250505	0.999811	0.887691	0.775968	0.58499	0.385477	0.173445	0.0521011	0.0276598	0.023978	0.0188531	48.2728	-0.0915518	0.00665468	0.999148	50.2283	-0.077435	0.0379316	0.99375	48.7163
O60343	0.999811	0.98303	0.978357	0.825831	0.490988	0.283097	0.130589	0.0649895	0.0521235	0.0276504	0.999811	0.958782	0.91028	0.776127	0.477138	0.335243	0.179848	0.13961	0.0802229	0.0459887	0.999811	0.988453	1.08298	0.863366	0.576304	0.350165	0.15242	0.0647982	0.0444942		0.999811	0.999207	1.07567	0.765599	0.501343	0.325253	0.223679	0.107252	0.0939827	0.0546443	50.2272	-0.105537	0.0364746	0.998221	50.2362	-0.0793029	0.048742	0.997056	51.0732
O60427
O60476																					0.999811	1.10179	0.948017	0.800016	0.584845	0.676049	0.27216		0.272044																				53.1129
O60488	0.999811	0.869243	0.730666	0.634016	0.528992	0.634307	0.362181	0.250739	0.362704	0.0843842	0.999811	1.13192	1.10051	0.816539	0.536691	0.436406	0.170301	0.285234	0.166725	0.0690804	0.999811	0.995133	1.09962	1.03285	0.749156	0.549403	0.421627	0.272483	0.364488	0.158097	0.999811	0.860922	0.741806	0.548136	0.650092	0.266083	0.265255	0.222099		0.157655	52.2484	-0.0345713	0	0.910649	51.0906	-0.0924179	0.14868	0.953574	53.7759
O60493	0.999811	0.939405	0.839831	0.555224	0.308086	0.258198	0.174846	0.13953	0.148	0.030364	0.999811	0.928188	0.755179	0.514529	0.329859	0.248334	0.152205	0.161932	0.0974968	0.0503963	0.999811	0.887852	0.719524	0.540286	0.324108	0.220979	0.159467	0.196591	0.127964	0.163982	0.999811	0.97309	0.794064	0.539301	0.440654	0.276895	0.177652	0.122798	0.176162	0.0837493	47.8395	-0.0858357	0.102422	0.989797	47.4782	-0.0748397	0.0813817	0.995223	47.1371
O60496											0.999811	0.912449	0.761875	0.629943	0.794897						0.999811	0.978473	0.892411	0.736285	0.659131	0.436959	0.203678	0.117483	0.0443332	0.0271941	0.999811	1.00334	0.769053	0.691235	0.676345	0.562625	0.344187	0.345127	0.478627	0.293723						-0.0718825	0.717104	0.823824	51.4789
O60499	0.999811	0.967426	0.94519	0.8301	0.614221	0.329871	0.250462	0.0740954	0.0349899	0.0853061	0.999811	1.11067	0.976296	0.959081	0.639222	0.402613	0.215399	0.144464	0.11225	0.206984	0.999811	1.38194	0.660763	0.937341	0.70438	0.276696	0.276091	0.345105			0.999811	1.61403	1.3779	1.18625	0.956977	0.543237	0.39576	0.149043	0.146166	0.159279	51.2049	-0.0864315	0.0363942	0.994356	51.5951	-0.113395	0.150307	0.984711	50.2465
O60502	0.999811	1.02177	0.93148	1.637	1.63483	0.851043					0.999811	0.352134	1.02377	0.984815	0.879408	0.466915					0.999811		0.594452	1.08676							0.999811	1.50086	1.34808	0.477144			0.404573					0.516037	1.37428	0.353372		-0.0114227	0	0.0434496
O60504	0.999811	1.12979	1.11444	0.916994	0.533145	0.326168	0.194319	0.164496	0.100704	0.0539389	0.999811	1.00096	0.975916	0.906841	0.582287	0.327797	0.206469	0.168753	0.121267	0.0519744	0.999811	1.05221	1.00475	0.991898	0.638313	0.303923	0.160977	0.119385	0.139709		0.999811	0.972638	0.937324	0.880847	0.670477	0.279652	0.199908	0.165505	0.0764764	0.0663125	50.7495	-0.122673	0.113887	0.973641	51.0651	-0.104661	0.102681	0.995329	51.0803
O60506	0.999811	0.980628	1.03157	0.962241	0.660723	0.231592	0.102552	0.073266	0.0557014	0.0478039	0.999811	0.975789	0.920166	0.857452	0.656555	0.260863	0.0934979	0.0659571	0.0518737	0.0273402	0.999811	0.986999	0.964133	0.850175	0.632271	0.273407	0.102307	0.075857	0.0559515	0.0410692	0.999811	1.15194	1.10763	0.959134	0.739094	0.324869	0.139155	0.0969313	0.0687872	0.052052	50.9925	-0.168458	0.0598621	0.998872	50.9472	-0.120673	0.0270389	0.994936	50.8771
O60508	0.999811	0.75045	0.839419	0.956225	0.898668	0.448583	0.40987	0.403166													0.999811	1.95791	1.35208	0.949461				0.637818													52.3533	-0.20457	0.40513	0.800727
O60516	0.999811	1.07464	1.12218	0.976074	1.26428	1.4079	1.06993	0.330362	0.655445	0.539436	0.999811	0.65874	0.962702	0.873756	0.745937	0.95715	0.476372	0.518416	0.700784	0.531335	0.999811	2.98717	2.07195	1.31934	0.955981		1.10511				0.999811	0.965972	1.32986	0.484987	0.867415	0.855939	0.486888	0.25297	0.227095	0.320998		-0.535714	0.508368	0.686366		-0.0147633	0	0.43701
O60524
O60547	0.999811	0.937162	0.98434	0.932024	0.896344	0.798786	0.688251	0.463232	0.14316	0.0363833	0.999811	0.990563	1.04799	0.995826	0.993287	0.859504	0.738997	0.564219	0.18875	0.0480358	0.999811	0.938749	0.916861	0.912074	0.894306	0.752747	0.5615	0.37264	0.142903	0.0570958	0.999811	1.00928	1.00523	0.947556	0.972127	0.816626	0.663334	0.493002	0.232601	0.0827975	57.9229	-0.0784509	0	0.983534	59.0802	-0.0882069	0	0.990564	56.7001
O60551																															0.999811	1.01494	0.965124	0.824977	0.607173	0.611964	0.339193	0.221273	0.260062
O60563	0.999811	1.12224	1.04658	0.969071	0.589631	0.28838	0.229984	0.109899	0.0757591	0.108255											0.999811	1.40694	1.17029	0.931195	0.416327	0.320041					0.999811	0.788864	0.712496	0.533263	0.467111	0.177898	0.177538	0.0612265			50.9256	-0.136458	0.116132	0.983026					49.3854
O60566	0.999811	1.14437	1.06225	0.635685	0.291183	0.38598	0.281243	0.243923	0.126716												0.999811	1.02601	0.779835	0.91698	0.931539			0.779627			0.999811	0.837235	0.753918	0.639779	0.557208	0.26809	0.246288	0.179424			47.3	-0.476813	0.265698	0.952447
O60568	0.999811	0.978828	1.20726	0.549959		0.915331															0.999811	2.45993	1.94635	1.54641	1.5085	0.985573	0.628421				0.999811	1.16089	1.39878	1.16131	1.03295	0.70725	0.555977	0.226557	0.234148	0.420686		-0.36752	0.732658	0.518273
O60573	0.999811	1.06324	0.983134	0.721264	0.518968	0.329125	0.184047	0.0995595	0.0541396	0.0157705	0.999811	0.95879	0.904741	0.561233	0.466803	0.346458	0.211643	0.139038	0.066767	0.026807	0.999811	0.828094	0.809688	0.589778	0.338734	0.274254	0.118622	0.0773495	0.0678718		0.999811	1.13341	0.939438	0.552602	0.505399	0.330628		0.378539	0.29549		50.4003	-0.0841281	0.0234656	0.990675	49.5263	-0.0642522	0.0131172	0.984764	48.0847
O60610	0.999811	0.965665	0.952228	0.693597	0.26152	0.174636	0.117801	0.0857301	0.064922	0.0471995	0.999811	0.999953	0.981558	0.676155	0.250989	0.170752	0.118207	0.0854123	0.0718299	0.0428107	0.999811	1.00197	0.975002	0.688103	0.270363	0.186016	0.12951	0.0997773	0.0785895	0.0495403	0.999811	0.988877	0.9695	0.676617	0.266107	0.182134	0.122388	0.0921995	0.0762667	0.0494816	48.274	-0.146505	0.0809431	0.996187	48.1556	-0.158773	0.0858586	0.996168	48.2866
O60613	0.999811	0.728078	0.717207	0.756346	0.686903	0.609602	0.328038	0.274856	0.17046	0.110046	0.999811	0.973825	1.01346	0.941003	0.793837	0.606553	0.400295	0.337456	0.304634	0.166615	0.999811	1.0075	0.991877	1.07141	0.87897	0.62062	0.387396	0.295717	0.225675	0.142519	0.999811	0.965758	1.06242	1.03289	0.880933	0.678561	0.398158	0.340834	0.239679	0.120984	52.5118	-0.0384073	0	0.905704	54.6404	-0.0681744	0.203844	0.990553	54.5307
O60664	0.999811	1.03496	0.970488	0.98324	0.913192	0.754822	0.56617	0.458931	0.453378	0.331298	0.999811	1.04959	1.00836	1.02129	0.96856	0.80021	0.624349	0.525552	0.565327	0.372553	0.999811	1.04573	1.02607	0.982909	0.920144	0.730621	0.515748	0.398699	0.422047	0.293711	0.999811	1.04401	1.01658	1.01242	0.926841	0.710255	0.501038	0.373244	0.386352	0.282306	57.7986	-0.0616748	0.364428	0.988781	60.1704	-0.0625724	0.453045	0.963518	56.366
O60669	0.999811	1.26992	1.06434	0.826693	0.797494	0.603991	0.443083	0.408246	0.431465	0.363595	0.999811	0.835368	1.13912	1.43364	0.706033	0.507514	0.732347	0.538846	0.747657	0.377313	0.999811	0.989127	0.985965	0.879778	0.644951	0.674252	0.503979	0.35914	0.439921	0.321835	0.999811	1.22151	1.18757	0.973143	0.793106	0.700117	0.756473	0.397259	0.457107	0.65967	54.9627	-0.0649142	0.381011	0.897268		-0.525908	0.580735	0.6316	55.7376
O60671	0.999811	1.15972	1.20994	1.00696	0.914021	0.700558	0.564307	0.291665	0.0728683		0.999811	1.3323	1.35648	0.810605	0.826912	0.478909	0.881471	0.469246	0.253326		0.999811		0.608845	0.671192	0.733953	0.332115	0.615394	0.499106													56.1942	-0.0879243	0	0.935198	58.385	-0.0494303	0	0.625293
O60678	0.999811	1.64188	1.48794	1.35875	0.622644	0.129508	0.0550015	0.0681729	0.0465525	0.0203744	0.999811	0.937874	0.854584	0.844675	0.402941	0.134796	0.0764566	0.0355722		0.0201444	0.999811	0.783426	0.824711	0.791521	0.535724	0.368868	0.309488	0.284878	0.152783	0.110077	0.999811	0.889687	1.14756	0.945751	0.441346	0.183082	0.0721549	0.0268287		0.0298957	50.1854	-0.668358	0.0638212	0.805353	49.364	-0.134564	0.0224109	0.98714	51.2428
O60684	0.999811	0.639289	0.743965	0.35473							0.999811		1.14577	1.08167							0.999811	1.20637																			45.5813	-0.063793	0	0.772598		0.177684	1.11372	0.808102
O60701	0.999811	0.997259	1.02002	0.918695	0.754394	0.579623	0.502024	0.344448	0.215706	0.0917458	0.999811	0.88241	0.896368	0.774889	0.83912	0.636113	0.478535	0.141335	0.0416417		0.999811	0.986951	1.04808	0.871873	0.795375	0.720149	0.430657	0.222989	0.0604533		0.999811	1.0181	0.927687	0.904126	0.778945	0.625982	0.463247	0.208674	0.0737619		55.4437	-0.0544779	0.000433872	0.990005	54.4134	-0.0721917	0	0.933794	54.9993
O60711	0.999811	1.19216	1.05339	0.875068	0.632027	0.449636	0.305001	0.246852	0.207346	0.197402	0.999811	1.02062	0.832609	0.713748	0.483695	0.342859	0.222168	0.21333	0.219337	0.153296	0.999811	1.06712	0.937721	0.80293	0.598832	0.370509	0.266843	0.201536	0.163374	0.199488	0.999811	0.865618	0.846335	0.750026	0.466676	0.321984	0.225794	0.152858	0.148133	0.153093	51.9322	-0.0892109	0.208757	0.965008	49.7792	-0.073244	0.16862	0.992529	51.0863
O60725																															0.999811	1.20632	0.943306	1.00137	0.817635	0.601759	0.263645	0.157004	0.170997	0.099563
O60749	0.999811	1.02621	0.989352	0.922097	0.688715	0.431571	0.186211	0.122662	0.0854888	0.0517446	0.999811	1.0085	0.946189	0.86737	0.732063	0.427402	0.179574	0.112983	0.102855	0.0592186	0.999811	1.01437	1.03052	0.925612	0.687356	0.382603	0.169204	0.102338	0.0917258	0.0574901	0.999811	0.987191	0.975964	0.915456	0.728018	0.379282	0.167514	0.122575	0.114032	0.0837005	52.0726	-0.102233	0.0564517	0.998451	52.1026	-0.0989064	0.055502	0.996213	51.7722
O60762	0.999811	1.29892	1.1952	1.02253	0.780278	0.556994	0.357149	0.184089	0.0820615	0.0599898	0.999811	1.03568	1.11339	0.870616	0.732833	0.496804	0.339893	0.104423	0.136505	0.0357009	0.999811	1.00529	0.896937	0.792426	0.670894	0.51036	0.323981	0.162169	0.0698549	0.0210931	0.999811	0.847066	0.957613	0.851741	0.597536	0.529108	0.300139	0.116977	0.0428382		53.8428	-0.0958093	0.0595948	0.928667	53.0572	-0.0845006	0.0412212	0.980033	52.5602
O60763	0.999811	0.990638	1.01115	0.858852	0.536432	0.294059	0.185089	0.122577	0.0950926	0.0545768	0.999811	1.00015	0.997486	0.896908	0.541561	0.266443	0.173513	0.125104	0.0996703	0.0542115	0.999811	1.00651	0.985192	0.899791	0.576107	0.308116	0.199839	0.15545	0.122344	0.0820847	0.999811	1.00891	0.956346	0.877144	0.532236	0.249568	0.155019	0.119867	0.10172	0.0600513	50.58	-0.108634	0.0859892	0.996904	50.5176	-0.12416	0.0948668	0.997321	50.862
O60784	0.999811	1.07228	0.905236	0.916928	0.591645	0.357701	0.209195	0.133219	0.0775132	0.0663551	0.999811	1.20321	0.942537	0.760661	0.411755	0.471305	0.133484	0.161583	0.118916		0.999811	1.18168	1.10714	1.00723	0.818921	0.422022	0.391198	0.237092	0.183163	0.162265	0.999811	1.05082	1.21034	0.97902	0.785582	0.505973	0.51026	0.20016	0.114633	0.0826492	51.3072	-0.0960454	0.0705145	0.990386	50.1551	-0.0878298	0.122871	0.933607	52.8703
O60814											0.999811	0.982327	0.829715	0.763593	0.566093	0.475271	0.51353	0.486013	0.369523	0.262213																									53.9373	-0.0391486	0.297774	0.954249
O60825	0.999811	1.02056	1.08816	0.984747	0.975696	0.478191	0.378195	0.191655	0.0967457	0.0975982	0.999811	1.26577	1.17544																												53.7369	-0.117411	0.117076	0.975357		0.358305	1.22061	0.888476
O60826	0.999811	1.2239	1.18129	0.727263	0.564667	0.0845215				0.362435	0.999811	1.02071	0.851583	0.964228	0.627378	0.38273	0.33016	0.261272	0.165501	0.237031	0.999811	1.00373	0.987066	0.873166	0.699466	0.432412	0.289003	0.186385		0.184023	0.999811	1.25451	1.2961	0.725088	0.820112					0.438668	49.5614	-0.140515	0.241628	0.848536	51.674	-0.094513	0.218768	0.972414	52.1717
O60828	0.999811	1.15234	1.06357	1.0098	1.00923	0.703847	0.673246	0.632621	0.651055	0.770717	0.999811	0.973088	0.950379	0.916222	0.784396	0.711697	0.573993	0.552539	0.637877	0.629813	0.999811	1.02303	0.867147	0.997675	0.854718	0.841522	0.76265	0.630834	0.763418	0.80765	0.999811	0.956939	0.998196	1.10543	1.05091	0.944763	0.796996	0.720682	0.799876	0.893838		-0.379077	0.68191	0.89026		-0.045815	0.594826	0.960275
O60830	0.999811	0.921087	1.05702	0.998011	0.914652	0.434157	0.732624	0.599143	0.475908	0.329281	0.999811	0.886384	0.986158	0.994983	0.931452	0.750786	0.634326	0.60489	0.525701	0.335809	0.999811	0.943827	1.02943	0.953027	0.916967	0.740301	0.75879	0.626873	0.594926	0.355274	0.999811	1.11501	1.20012	1.12394	1.15424	0.861585	0.715454	0.64213	0.636824	0.306433	59.8157	-0.039833	0.363917	0.79098	61.6634	-0.0359981	0.202958	0.942911	63.57
O60831	0.999811	0.988618	0.959498	0.892033	0.895752	0.796197	0.63448	0.571196	0.594494	0.501681	0.999811	1.06598	1.02463	1.01453	0.931807	0.795591	0.713381	0.666696	0.723813	0.576366	0.999811	1.04642	0.972236	0.947389	0.940793	0.855851	0.72564	0.580617	0.659915	0.516308	0.999811	0.916259	0.919237	0.881996	0.824947	0.714686	0.656894	0.520202	0.639856	0.460543		-0.0335899	0.487107	0.971857		-0.0463197	0.64917	0.94104
O60832	0.999811	1.26069	1.20215	1.15526	0.990233	0.842028	0.598134	0.470313	0.340866	0.16974	0.999811	0.914123	0.912244	0.921708	0.765403	0.619108	0.538438	0.475117	0.346236	0.146514	0.999811	0.970625	0.901696	0.976978	0.820496	0.724063	0.641414	0.478491	0.35559	0.122725	0.999811	0.964305	1.04029	0.935033	0.922843	0.741618	0.728997	0.505226	0.399481	0.14031	58.0354	-0.0765788	0.198491	0.888813	57.0718	-0.0401733	0	0.977175	58.3132
O60841	0.999811	1.09568	1.06381	1.06433	0.729293	0.461857	0.320204	0.203452	0.12092	0.0817404	0.999811	0.961765	0.953103	0.815165	0.597987	0.302406	0.198116	0.149488	0.110513	0.0745484	0.999811	0.942033	0.855461	0.940317	0.662185	0.377037	0.252046	0.202544	0.116111	0.0628886	0.999811	0.749334	0.848081	0.795573	0.615252	0.354075	0.225647	0.159907	0.126797	0.0680023	52.9018	-0.101892	0.117598	0.976348	50.8273	-0.0918318	0.0859267	0.997801	51.9366
O60869	0.999811	0.933046	0.894598	0.892429	0.838642	1.02178	0.666554	0.626599	0.709268	0.66791	0.999811	0.95508	0.977967	0.951227	0.912511	0.870281	0.744871	0.737322	0.793823	0.694744	0.999811	1.0356	1.02122	1.04722	0.893285	0.823101	0.740747	0.672804	0.814386	0.768182	0.999811	0.984158	1.03738	1.04	0.953696	0.838459	0.683124	0.632122	0.800461	0.723048		-0.0152054	0.505072	0.643452		-0.0222151	0.716227	0.9171
O60880	0.999811	0.81877	0.751228	0.657216	0.424377	0.321894	0.160636	0.109404	0.106437	0.0951107	0.999811	1.01832	1.02047	0.798922	0.573442	0.333319	0.187344	0.149352	0.140084	0.104484	0.999811	1.1084	1.11813	0.906582	0.574569	0.341676	0.243363	0.171725	0.128303	0.096866	0.999811	0.96487	0.786433	0.776875	0.587517	0.33451	0.214473	0.129949	0.101785	0.08377	48.7552	-0.0569192	0.0178861	0.986723	50.7306	-0.0975273	0.115982	0.995679	51.0371
O60884	0.999811	1.10643	1.03672	0.930805	0.792008	0.720534	0.296299	0.123405	0.0896876	0.0610563	0.999811	1.04354	1.07918	0.924458	0.766256	0.489254	0.290264	0.1097	0.0842605	0.0590257	0.999811	1.08236	1.04536	0.943664	0.761688	0.583228	0.302427	0.129814	0.0866646	0.0516933	0.999811	0.832367	0.904686	0.872504	0.74968	0.511523	0.249406	0.0996025	0.0776361	0.0500019	54.2531	-0.10531	0.0370731	0.979805	52.9795	-0.098048	0.0498055	0.992235	53.553
O60885	0.999811	1.0858	0.821778	0.615814	0.370103	0.185226	0.130311	0.0782171	0.0421938	0.0732171	0.999811	0.925002	0.795882	0.605918	0.523978	0.311043	0.256327	0.252393	0.154481	0.216858	0.999811	0.830504	0.716914	0.493536	0.331738	0.184502	0.179791	0.0999491	0.0767041	0.029668	0.999811	0.740806	0.790828	0.49059	0.212235	0.278069	0.179689				48.3137	-0.0963911	0.0581521	0.988536	49.3323	-0.0596301	0.166012	0.989459	47.019
O60888	0.999811	0.912309	0.923654	0.850463	0.81554	0.785472	0.638254	0.552406	0.614828	0.519965	0.999811	1.00023	0.979875	0.97565	0.924065	0.799098	0.654897	0.644686	0.707317	0.57132	0.999811	1.0385	1.02103	1.00229	0.921654	0.821354	0.685415	0.706692	0.813073	0.595154	0.999811	0.939898	0.906911	0.928098	0.77305	0.612793	0.494461	0.464184	0.506056	0.37444		-0.0222977	0.420743	0.947617		-0.0513884	0.630209	0.959784
O60925	0.999811	0.947824	0.91083	0.927304	0.881901	0.748182	0.624011	0.486296	0.350361	0.312664	0.999811	1.00378	0.957205	0.970419	0.955825	0.850833	0.65703	0.578876	0.423087	0.303133	0.999811	1.00151	1.0087	0.969028	0.863747	0.743588	0.6293	0.440164	0.333653	0.243406	0.999811	1.09511	1.02655	1.08097	0.983393	0.846873	0.678808	0.480462	0.34128	0.252906	58.925	-0.0426721	0.165272	0.988109	60.374	-0.0488836	0.21375	0.991293	58.0713
O60927	0.999811	2.00187	2.78368	2.77222	2.61635	0.357632	1.83604	0.919397	0.305481	0.152787											0.999811	1.00314	2.03369	1.60079	0.790954	0.860711	0.616891	0.491766	0.672881	0.758322											61.881	-0.233963	0.153457	-0.104775
O60934											0.999811	0.929873	0.629873	0.93837	0.737026	0.222399	0.17214																												51.3129	-0.111942	0	0.787889
O60942	0.999811	0.759162	0.688416	0.644163	0.305914	0.0979546	0.177733	0.133422																																	47.1708	-0.0633779	0.00635395	0.94139
O75027	0.999811	1.23998	1.48234	1.03311	0.63846	0.193042	0.434349	0.189561		0.175357	0.999811	1.29043	0.924493	0.76447	1.05283	0.371757	0.53496				0.999811	1.23072	1.07477	1.04586	0.864358	0.266922	0.237168	0.103475	0.202529	0.0846984	0.999811	0.879811	0.934216	0.727991	0.646231	0.285229	0.132915	0.116356	0.140838	0.106729	50.1529	-0.939675	0.248077	0.828612	51.9102	-0.664638	0.453244	0.729714	51.7109
O75044
O75063	0.999811	1.76743	2.27374	2.23199	1.35827	1.42503	0.316274	0.497829		0.301771											0.999811	0.886244	0.917925	0.949209	0.623156	0.193192	0.239358	0.177173			0.999811	0.885002	0.709943	0.726598	0.696981	0.0730247	0.119774				54.9829	-0.718405	0.371474	0.139517					50.4817
O75071	0.999811	1.3433	1.12415	1.08981	0.898364	0.8013	0.46132	0.34699	0.209269		0.999811	0.665345	0.785777	0.812368	0.855166	0.792786	0.606031	0.417229																							55.9006	-0.0997495	0.209063	0.875972	62.8215	-0.0187691	0	0.506764
O75083	0.999811	0.937705	0.952388	0.872089	0.697088	0.374111	0.060463	0.0257034	0.025024	0.0141807	0.999811	0.98522	0.986453	0.906942	0.734955	0.383954	0.0711127	0.0308839	0.0295068	0.0153261	0.999811	0.974722	0.986221	0.889553	0.737258	0.395544	0.0683644	0.027086	0.0271436	0.0155304	0.999811	0.96859	0.967914	0.895199	0.715437	0.391591	0.0809781	0.034862	0.0283135	0.0164635	51.5555	-0.121102	0	0.992546	51.8479	-0.132663	0.00239078	0.997195	51.8749
O75094	0.999811	0.891599	1.19697	1.16991	0.925971	0.77271	0.366007	0.155172			0.999811	1.02384	1.03063	1.16736	0.931575	0.896779	0.472299	0.0395723			0.999811	0.880394	1.06207	1.01044	0.819082	0.66379	0.285535	0.114925													54.9663	-0.144474	0.0895095	0.914671	55.7807	-0.207299	0	0.963917	54.0953
O75113
O75116	0.999811	1.20044	1.10526	0.937139	0.569085	0.360485	0.372002		0.163784	0.123029	0.999811	1.15869	1.04182	0.822706	0.580423	0.403002	0.278888	0.205641	0.183013	0.0847475											0.999811	0.806518	0.783195	0.749197	0.606358	0.451772	0.196873	0.14223	0.138711	0.100504	51.2691	-0.107227	0.191645	0.93968	51.4214	-0.0856223	0.141634	0.970447
O75122	0.999811	1.00524	1.13928	0.948583	0.647893	0.421472	0.207092	0.238025	0.141174		0.999811	1.0919	1.00588	0.767826	0.630754	0.41439	0.303249	0.245125	0.123841	0.0275919	0.999811	1.22342	1.08345	0.877116	0.649192	0.347695	0.284575	0.233387	0.212079	0.0976393	0.999811	0.851332	0.810033	0.810772	0.553301	0.388398	0.275362	0.234112	0.13599	0.105521	51.7038	-0.114527	0.175413	0.975596	52.1025	-0.0675256	0.0458282	0.979013	51.4332
O75131	0.999811	1.0797	1.01481	0.954912	0.581716	0.198992	0.123857	0.0940674	0.062886	0.0405853	0.999811	1.0644	0.985888	0.948406	0.627006	0.195871	0.11278	0.0765558	0.0821651	0.0410269	0.999811	1.02214	1.0235	0.903845	0.587955	0.230819	0.127926	0.0773689	0.0875497	0.0549083	0.999811	1.1479	1.09368	1.04057	0.565948	0.274135	0.107267	0.0771165	0.0364788	0.0280263	50.534	-0.170737	0.0734838	0.994884	50.7162	-0.175154	0.0697983	0.99684	50.6125
O75143	0.999811	0.940084	0.750497	0.480277	0.343039	0.470148	0.368184	0.429643	0.422019	0.28835	0.999811	0.903935	0.793702	0.595186	0.57338	0.466355	0.354978	0.288776	0.376594	0.375421	0.999811	0.770607	1.01784	0.53443	0.370628	0.47719	0.471003	0.234842	0.397993	0.386178	0.999811	0.85203	0.853679	0.660179	0.437578	0.439976	0.399195	0.361745	0.50581	0.336015	46.5954	-0.110674	0.384139	0.959281	50.5232	-0.0497901	0.329444	0.971655	47.0648
O75145																															0.999811	1.07501	0.766537	0.926834	0.738001	0.395802		0.140998
O75146											0.999811	1.32621	1.02823	1.03488	0.270279	0.295588	0.271462	0.185642			0.999811	1.05345	0.832742	0.709693	0.47151	0.30315	0.0953289				0.999811	1.04875	1.15494	1.09446	0.337336	0.259443	0.214585								49.4122	-0.950231	0.250895	0.922951	49.6252
O75150	0.999811	1.16442	1.01331	0.670671	0.447564	0.368619	0.292738	0.181396	0.151544	0.0757002	0.999811	0.952611	0.835472	0.490945	0.278496	0.198921	0.160324	0.0941762	0.0557893	0.0495769	0.999811	0.964786	0.842113	0.474579	0.386018	0.171482	0.1419		0.0906802		0.999811	0.919028	0.941645	0.53572	0.374196	0.281387	0.22584	0.14979	0.137337	0.0884016	49.9298	-0.085597	0.148172	0.954459	47.2889	-0.0975357	0.0777639	0.994072	47.5386
O75151	0.999811	1.56642	0.919696	1.30821	0.584738	0.374215	0.520522	0.633434		0.561778	0.999811	1.32132	1.25949	0.668789	0.889278	0.542789	0.54038																									-0.601496	0.522487	0.642691	58.119	-0.0600387	0.476586	0.579315
O75152	0.999811	1.22505	0.982549	0.450296	0.510389	0.315997	0.23639	0.228829			0.999811																														46.7738	-0.235199	0.319229	0.905889
O75153	0.999811	1.08633	1.00857	0.940207	0.384816	0.251563	0.151775	0.129965	0.0715795	0.0513922	0.999811	1.02048	0.949559	0.783213	0.455552	0.257615	0.185643	0.191531	0.167682	0.102537	0.999811	0.995524	0.953542	0.804241	0.5334	0.209318	0.11953	0.0747855	0.0684202	0.043767	0.999811	1.09134	1.02318	0.926839	0.4394	0.264271	0.193713	0.143575	0.123188	0.0656936	49.555	-0.196671	0.118071	0.984755	49.6316	-0.110621	0.149026	0.996762	50.0744
O75155																															0.999811	0.59391	0.912238	0.731152	0.359433	0.294889	0.129085	0.102799
O75165	0.999811	1.42622	1.29166	1.17498	0.847808	0.529423	0.432915	0.154415	0.135222		0.999811	0.974431	1.03425	1.56067	1.06514	0.850793	0.385637	0.494062	0.306061	0.116184	0.999811	0.959926	0.833059	0.810792	0.508619	0.26718	0.21687	0.157658	0.185848												53.9587	-0.109445	0.136601	0.825421	55.262	-0.169262	0.292525	0.776956	50.0036
O75170	0.999811	0.773598	0.936355	0.808715	0.408017	0.411727	0.156599	0.0864192			0.999811	0.948657	0.953659	0.750988	0.411587	0.376667	0.173237	0.0841336	0.0643935		0.999811	1.23061	1.29035	0.968771	0.738028	0.610246	0.130521	0.0974708	0.148641		0.999811	1.05632	1.0839	1.02513	0.627126	0.29566	0.121348	0.130992	0.195003		50.2414	-0.0721395	0	0.924495	49.9891	-0.0814851	0.0421146	0.984584	53.0325
O75175	0.999811	1.1635	1.01176	0.926332	0.716362	0.532628	0.316086	0.197849	0.143181	0.124908	0.999811	0.986262	0.956395	0.775855	0.615508	0.374846	0.218737	0.175762	0.128676	0.0635623	0.999811	1.06875	1.06165	0.927776	0.689589	0.427019	0.260011	0.177942	0.101216	0.0622948	0.999811	1.00162	1.00333	0.880682	0.677722	0.451722	0.28951	0.183133	0.142165	0.0969761	53.1427	-0.083836	0.113051	0.978562	51.2593	-0.0762991	0.0708461	0.997207	52.2994
O75179											0.999811	0.766428	0.745684	0.571838	0.35718	0.0952787																													47.2029	-0.0712155	0	0.946864
O75185	0.999811	0.805916	0.770787	0.81574	0.793828	0.788107	0.64302	0.455643	0.0471277	0.0262278	0.999811	0.808283	0.998084	0.788062	0.90879	0.824036	0.832324	0.530401	0.08305												0.999811	0.878566	0.952587	0.825346	0.956734	0.878224	0.795647	0.526818	0.0306077	0.0656776	56.8671	-0.0641995	0	0.847451	58.9035	-0.112413	0	0.830942
O75190																															0.999811	0.800664	0.937802	0.782442	0.848243	0.588976	0.389344	0.222415	0.11061	0.0955682
O75191											0.999811	1.92646	1.73686								0.999811	1.78218	1.2713	0.835744	1.30053	0.54676	0.397391	0.182315		0.301995	0.999811	0.814136	0.863748	0.69142	0.400805	0.299684	0.182567	0.125375	0.159222							0.815395	1.5	0.503493	53.0644
O75208	0.999811	0.85309		0.823152																	0.999811	1.17856	1.39944	1.4811	0.836793	0.879973					0.999811	1.06439	0.810532	0.853785	0.537334	0.368665	0.3129	0.147508	0.111639	0.134142		-0.0875914	0.82315	1
O75223	0.999811	0.915754	0.948134	0.962801	0.942499	0.884572	0.666346	0.338835	0.109829	0.06085	0.999811	0.978585	0.988146	1.00355	1.04223	0.90075	0.736893	0.355296	0.134666	0.052356	0.999811	1.04019	1.01234	1.02967	1.01553	0.929799	0.721097	0.332522	0.142778	0.0749396	0.999811	1.01836	0.999358	1.00257	1.00375	0.921586	0.690118	0.346591	0.141464	0.0544246	57.4392	-0.10608	0.0244869	0.990091	57.849	-0.122707	0.0466236	0.996086	57.6525
O75251	0.999811	1.11938	1.19448	1.03849	0.829836	0.424856	0.257243	0.144312	0.111904	0.0827904	0.999811	1.06587	0.942178	0.950396	0.882649	0.43569	0.202712	0.093299	0.076384	0.0332842	0.999811	1.00332	1.00581	0.938559	0.755663	0.388503	0.158017	0.0679567	0.0635947	0.023632	0.999811	0.976996	0.998224	0.944076	0.740186	0.445854	0.199982	0.0749531	0.051028	0.0458978	52.638	-0.13921	0.11611	0.96733	52.7525	-0.145279	0.0618513	0.992877	52.093
O75264	0.999811	0.943053	1.12308	1.12594	1.16765	0.858266	1.09172	0.76799	0.955896	0.982433	0.999811	0.843869	0.839729	0.679841	0.722111	0.700032	0.62207	0.472217	0.578947	0.456637	0.999811	1.06976	1.18971	1.51707	1.18767	1.05977	0.823685	0.966235	1.00394	0.704175												-0.0158343	0.917896	0.127186	64.8717	-0.0208008	0.362738	0.893704
O75306	0.999811	1.02297	1.00702	0.941802	0.861291	0.480261	0.262681	0.137694	0.0357257		0.999811	0.920368	0.956272	0.878069	0.763976	0.613682	0.304557	0.369376	0.177874	0.053295	0.999811	1.17301	0.966874	0.852617	0.776255	0.641278	0.350849	0.198846	0.115428		0.999811	0.978925	1.02598	0.919569	0.800104	0.631523	0.335755	0.262914	0.112574		53.1715	-0.113014	0.0440356	0.995664	54.455	-0.0574212	0	0.975406	54.1787
O75312	0.999811	0.989955	0.978684	0.842259	0.648093	0.419857	0.225816	0.161848	0.15113	0.133408	0.999811	0.964719	0.927578	0.878833	0.662979	0.406404	0.216693	0.187248	0.187921	0.152644	0.999811	1.02099	1.01949	0.883416	0.734694	0.442292	0.271748	0.204495	0.174876	0.121609	0.999811	1.00454	0.971714	0.9103	0.720897	0.462819	0.284441	0.198978	0.181426	0.152005	51.6913	-0.0865941	0.119529	0.998604	51.6794	-0.0919426	0.150453	0.995843	52.4383
O75323	0.999811	1.02732	1.09601	1.05477	0.989654	0.72892	0.519635	0.213363	0.053842	0.0236102	0.999811	0.928686	0.893544	0.916027	0.833288	0.733531	0.461516	0.231471	0.0470755	0.017393	0.999811	0.957737	0.975217	0.964524	0.920981	0.78825	0.493882	0.254473	0.0782484	0.0269942	0.999811	0.951401	1.04053	0.944017	0.947533	0.811732	0.526117	0.232325	0.0592405	0.0269454	55.8853	-0.108218	0	0.98756	55.3095	-0.0846666	0	0.982291	56.0126
O75340	0.999811	0.950939	0.941581	0.880427	0.77304	0.557641	0.23963	0.14361	0.119882	0.0796291	0.999811	0.938686	0.9584	0.909595	0.787013	0.532891	0.225421	0.123062	0.100342	0.0533572	0.999811	1.03598	0.997773	0.962278	0.814748	0.567054	0.232929	0.123604	0.100571	0.071396	0.999811	0.99004	0.969755	0.941712	0.82665	0.593362	0.231452	0.141576	0.120538	0.0758505	53.1086	-0.0886882	0.0582906	0.991588	53.0282	-0.0996453	0.0479888	0.994323	53.326
O75347	0.999811	0.886489	0.803211	0.821594	0.75598	0.77005	0.666864	0.572659	0.568871	0.478889	0.999811	0.973231	0.963166	0.929705	0.883222	0.856532	0.757105	0.742435	0.719508	0.564964	0.999811	1.0601	1.0816	1.03971	0.901944	0.839355	0.795609	0.687635	0.702688	0.612741	0.999811	1.00203	0.929856	0.986138	0.901456	0.800083	0.657088	0.60305	0.676045	0.538474	66.3375	-0.0174626	0	0.947592		-0.0190127	0	0.9688
O75348	0.999811	0.954678	0.924829	0.876374	0.762912	0.652223	0.351162	0.226764	0.229298	0.185715	0.999811	1.02824	1.01263	0.982104	0.898426	0.698548	0.44728	0.312633	0.257709	0.200391	0.999811	1.02188	1.00542	0.932954	0.825584	0.655592	0.394931	0.273505	0.261468	0.18373	0.999811	0.95702	1.03557	0.932006	0.873038	0.656571	0.433289	0.315858	0.296916	0.203816	54.1403	-0.0670191	0.140463	0.98347	55.3614	-0.0863562	0.21103	0.998214	54.6613
O75351	0.999811	0.91211	0.885845	0.724303	0.444306	0.145667	0.0850482	0.0577111	0.0505594	0.0153904	0.999811	1.01387	1.03174	0.844782	0.44312	0.133662	0.0828288	0.0623907	0.0429039	0.0139022	0.999811	1.07434	1.0216	0.828746	0.491143	0.13706	0.0720039	0.0570578	0.0343715	0.0225944	0.999811	1.02036	0.894036	0.75953	0.459254	0.137719	0.0777716	0.0538568	0.0529246	0.0366058	49.1124	-0.101908	0.0164469	0.993591	49.6134	-0.159124	0.0425482	0.997785	49.8078
O75352	0.999811	0.737086	1.12631	0.932312	0.925223	0.658	0.450029	0.484687	0.523562	0.187749	0.999811	0.96499	0.851145	0.720679	0.872696	0.761985	0.346022	0.340189	0.241013		0.999811	0.673001	0.88315	0.701601	0.632437	0.628266	0.371032	0.219739	0.229702	0.0941414	0.999811	1.81951	1.69908	1.66894	1.34012	0.914783	0.58512	0.510258	0.695519		56.0711	-0.070694	0.354515	0.806132	55.5082	-0.0470426	0	0.882339	52.6799
O75367
O75368	0.999811	0.908833	0.865984	0.89446	0.821473	0.649317	0.399034	0.271066	0.253094	0.246023	0.999811	0.961979	0.931364	0.931973	0.878092	0.6895	0.461319	0.370336	0.343481	0.282363	0.999811	1.01528	1.00968	0.981107	0.910608	0.691217	0.473916	0.331506	0.342281	0.291076	0.999811	1.04598	1.01749	1.00683	0.913311	0.692	0.448836	0.315839	0.309157	0.263374	54.6927	-0.0646723	0.189861	0.96774	55.733	-0.0693465	0.284977	0.989618	55.3962
O75369	0.999811	0.953366	0.934211	0.837889	0.532577	0.317588	0.168143	0.116759	0.0929923	0.0660217	0.999811	1.00316	0.989101	0.879165	0.579947	0.342732	0.197403	0.145144	0.126022	0.0780945	0.999811	1.01277	0.989461	0.876143	0.560039	0.315682	0.169514	0.108342	0.0942785	0.0599681	0.999811	1.01642	0.982829	0.880805	0.568496	0.311825	0.167502	0.114352	0.0919542	0.0594153	50.5658	-0.0941234	0.0695641	0.997905	51.0289	-0.102035	0.103659	0.99826	50.7976
O75376	0.999811	1.0382	0.717353	0.571402	0.359512	0.384262	0.182628	0.0746334			0.999811	0.794993	1.03303	0.956143	0.425114	0.274381	0.232896				0.999811	1.13933	0.685422	0.518682	0.264175	0.218793	0.156527	0.0642117			0.999811	0.786738	0.698521	0.602076	0.464764	0.432171	0.251535	0.0242569	0.0404434		48.4182	-0.0669062	0.0608823	0.954852	49.6094	-0.239474	0.249311	0.9413	46.9249
O75380	0.999811	0.81367	0.870775	0.883511	0.583781	0.424896	0.380008	0.148245	0.301956	0.309075	0.999811	0.970002	0.937904	0.897845	0.801331	0.563742	0.409657	0.418305	0.450513	0.266836											0.999811	1.01699	0.96914	1.14836	0.828615	0.502379	0.393978	0.276518	0.331231	0.302768	51.684	-0.0671136	0.242511	0.918221	54.6989	-0.0623347	0.338947	0.96863
O75381	0.999811	1.07857	1.02054	0.847689	0.759718	0.75768	0.430534	0.324924	0.234422	0.221083	0.999811	1.05157	1.05497	0.928106	0.864741	0.56034	0.468518	0.469081	0.251375	0.0920048	0.999811	1.23196	1.18145	0.861087	0.752381	0.88939	0.551535	0.305853	0.521947	0.292566	0.999811	0.95993	0.971397	1.01258	0.788093	0.722463	0.404755	0.318847	0.359423	0.182011	55.5364	-0.0594551	0.150707	0.967359	56.1646	-0.054765	0.0360912	0.961283	57.4993
O75390	0.999811	0.900294	0.882889	0.863417	0.678476	0.47973	0.18515	0.0487462	0.0213436	0.0114993	0.999811	1.02634	1.02351	0.982653	0.828696	0.5371	0.240316	0.0770464	0.0338846	0.0144577	0.999811	1.01646	1.00722	0.955706	0.856038	0.580898	0.233703	0.0713059	0.0318172	0.0213316	0.999811	1.01246	0.947782	0.920402	0.818972	0.539226	0.224872	0.066274	0.0328932	0.0231148	52.0255	-0.0888462	0	0.984093	53.3056	-0.118058	0.00907949	0.998823	53.5326
O75391	0.999811	0.903478	0.860644	0.893101	0.76529	0.644687	0.515755	0.388179	0.167113	0.189193	0.999811	0.962113	0.947917	0.926468	0.698586	0.554744	0.372112	0.311959	0.297552	0.24226	0.999811	1.15388	1.17099	1.0412	0.927661	0.72047	0.498951	0.359426	0.336854	0.333843	0.999811	1.01119	0.967593	0.9366	0.84342	0.593494	0.397654	0.240014	0.296793	0.257086	55.8478	-0.0457177	0	0.977106	53.5378	-0.0677052	0.247156	0.994006	55.7
O75396	0.999811	1.00421	0.99257	0.879612	0.590924	0.214544	0.0830763	0.0529216	0.0401321	0.0270508	0.999811	1.00644	0.922562	0.870015	0.604874	0.272694	0.11621	0.0863898	0.0625928	0.0410498	0.999811	0.961322	0.929532	0.861151	0.654938	0.272046	0.102871	0.0666453	0.0449814	0.030392	0.999811	0.972174	0.98993	0.890268	0.63901	0.269971	0.121441	0.0622914	0.0517653	0.0410859	50.5641	-0.139069	0.0319208	0.999601	50.7816	-0.11446	0.0447145	0.997735	50.9996
O75400	0.999811	1.10387	0.954503	0.681818	0.334703	0.226078	0.138116	0.126215	0.0875559	0.0575525	0.999811	0.887522	0.706389	0.422647	0.188082	0.126492	0.0902372	0.0695844	0.0660835	0.0295022	0.999811	0.934611	0.760925	0.576322	0.311729	0.198925	0.17039	0.15708	0.108312	0.0485963	0.999811	0.876757	0.869212	0.576962	0.366167	0.274417	0.200818	0.15058	0.12535	0.0732633	48.6212	-0.122899	0.10132	0.988136	46.0574	-0.0982636	0.0489604	0.998402	47.6152
O75410	0.999811	2.23707	2.07682	1.10551	1.85082	1.07071	0.78459																																		56.2895	-1.1104	0	-0.648262
O75419											0.999811	0.92833	0.388528	0.515687	0.287014						0.999811	0.988088	0.566504	0.435796	0.431288	0.159965		0.0983903	0.151818		0.999811	1.26619	0.69723	0.819553	0.380171	0.304774	0.338789								41.5915	-0.911843	0.397077	0.936672	46.4045
O75431	0.999811	0.845322	0.671735	1.0021	0.662354	0.420407	0.223897	0.183577	0.130787		0.999811	0.971288	0.977585	1.03025	0.944171	0.47713					0.999811	0.942202	0.882013	0.887512	0.675317	0.583845	0.311659	0.233164	0.206244	0.0929328	0.999811	1.21987	1.32102	1.32234	1.21128	0.811631	0.514132	0.366816	0.102218	0.112949	52.0827	-0.0621368	0	0.871961	51.0548	-0.648126	0.477127	0.989753	53.4334
O75436	0.999811	1.02389	1.01454	0.9651	0.839054	0.630611	0.333758	0.176589	0.0891411	0.0580168	0.999811	0.945878	0.989831	0.960514	0.840356	0.588897	0.33119	0.133786	0.0686342	0.0507166	0.999811	1.03161	1.08637	0.996213	0.857166	0.598528	0.314937	0.146158	0.0870526	0.0639891	0.999811	1.02687	1.10127	1.01859	0.887645	0.628228	0.347762	0.172974	0.117734	0.0486543	54.2004	-0.0968416	0.0457671	0.998888	53.9252	-0.0989719	0.0296955	0.997684	53.9392
O75438	0.999811	0.654632	0.646822	0.715215	0.520706	0.503859	0.318278	0.459199	0.275807	0.205592	0.999811	0.807507	0.851488	0.941695	0.912413	0.550718	0.588738	0.449936	0.411934	0.33529											0.999811	1.06119	1.19592	1.01917	0.987581	0.759629	0.603549	0.53308	0.316531	0.201655	51.6461	-0.0277321	0	0.868001	58.5593	-0.032737	0.143267	0.864811
O75439	0.999811	0.901691	0.933621	0.873185	0.763326	0.479913	0.0956046	0.050316	0.0096342	0.0376986	0.999811	0.968143	0.960896	0.993071	0.831366	0.550751	0.223026	0.14924	0.114856	0.0624429	0.999811	1.00511	1.01632	0.916259	0.865754	0.562038	0.18781	0.133914	0.112647	0.0879567	0.999811	1.02449	0.928756	0.973503	0.751963	0.526252	0.212067	0.12312	0.0755505	0.0706666	52.3306	-0.11784	0	0.983452	53.2771	-0.120048	0.0823179	0.996573	53.2575
O75446											0.999811	0.899183	0.815039	0.763429			0.195192																												50.3175	-0.0636813	0	0.980421
O75448	0.999811	1.1145	0.955769	0.751911	0.816804	0.328563	0.259352	0.0808197			0.999811	1.11931	1.04001	0.988923	0.333247	0.338252		0.300994			0.999811	1.06353	1.04311	0.90927	0.514627	0.344885	0.180655				0.999811	1.06437	1.00413	0.864583	0.578699	0.240624	0.0698432		0.0616976		52.0587	-0.0896836	0	0.94269	48.8798	-0.452706	0.319604	0.981268	50.3395
O75449	0.999811	0.996183	0.969315	0.790073	0.542553	0.286049	0.173036	0.0983641	0.0599832	0.0485835	0.999811	0.766211	0.778039	0.611201	0.478981	0.265715	0.159894	0.0652723			0.999811	0.973997	0.851966	0.894005	0.681903	0.395701	0.166623	0.145641	0.0596217		0.999811	1.05741	1.04484	0.956222	0.509739	0.249846	0.165729				50.4367	-0.0947349	0.0483915	0.999169	48.5151	-0.0591407	0	0.969292	51.7827
O75475	0.999811	1.03922	1.0812	1.09209	0.740877	0.531072	0.310232	0.266474	0.228724	0.202614	0.999811	0.993476	0.923853	0.922659	0.755653	0.461761	0.300427	0.264978	0.256837	0.183244	0.999811	0.983502	0.932405	0.973158	0.709592	0.463943	0.294124	0.215729	0.183581	0.135819	0.999811	0.878612	0.972735	0.933982	0.720108	0.449693	0.294351	0.231411	0.216208	0.162078	53.0442	-0.108157	0.224667	0.97612	52.674	-0.0911198	0.213496	0.993331	52.6028
O75477	0.999811	1.13331	1.00722	0.967869	0.766228	0.45517	0.301348	0.157159	0.155188	0.0589101	0.999811	1.01778	1.00716	0.915275	0.681962	0.444603	0.269132	0.181975	0.144915	0.13344	0.999811	1.01229	0.924685	0.873739	0.661227	0.405329	0.210799	0.121301	0.093162	0.0910263	0.999811	1.11994	1.08794	1.01615	0.746425	0.45628	0.284477	0.174801	0.13776	0.129989	52.8439	-0.0994526	0.100008	0.983827	52.2388	-0.0921408	0.131091	0.998537	51.7498
O75489	0.999811	0.647027	0.663325	0.639639	0.458825	0.346389	0.163283	0.108643	0.0871158	0.0538294	0.999811	1.03763	0.942122	0.891423	0.765584	0.469504	0.270449	0.171793	0.119084	0.0379738	0.999811	1.01909	0.96803	0.835586	0.701244	0.416171	0.248635	0.185389	0.123464	0.0747469	0.999811	0.738019	0.671899	0.642592	0.496009	0.264124	0.148627	0.100779	0.0992653	0.0462629	47.8715	-0.0474355	0	0.940471	52.8573	-0.0847088	0.0481548	0.99568	52.1183
O75494	0.999811	1.27729	0.946222	0.766165	0.638549	0.253668	0.174745	0.0590325		0.209895																					0.999811	0.858412	0.91023	0.820421	0.684229	0.408307	0.264787	0.190289	0.222164	0.226109	50.562	-0.109872	0.119888	0.928127
O75496	0.999811	1.04886	0.990982	0.820498	0.620735	0.615978	0.624419	0.537792	0.549485	0.499176	0.999811	0.948978	0.942213	0.8645	0.711857	0.592977	0.563677	0.527279	0.550157	0.515643	0.999811	1.08519	1.02089	0.971353	0.786199	0.688429	0.580002	0.52366	0.597601	0.491715	0.999811	1.15019	1.14673	1.22883	0.991308	0.837944	0.82066	0.621048	0.635638	0.414834		-0.0776067	0.559251	0.968323		-0.048032	0.521382	0.991881
O75503
O75506	0.999811	0.851639	0.747824	0.825292	0.741856	0.690727	0.51878	0.498208	0.522743	0.432082	0.999811	1.01221	0.943844	0.907894	0.856017	0.713645	0.581615	0.56652	0.57439	0.553574	0.999811	1.03301	1.10736	1.05997	0.887167	0.782069	0.645488	0.606275	0.549227	0.426799	0.999811	0.976845	0.989402	0.948301	0.839803	0.745051	0.553505	0.504865	0.571201	0.431399	61.5002	-0.0214835	0.228139	0.915068		-0.0433738	0.542012	0.984579	63.7215
O75521	0.999811	0.983482	0.980619	0.952377	0.791621	0.512901	0.278888	0.152101	0.0662663	0.026409	0.999811	0.953234	0.940792	0.943892	0.793329	0.519064	0.287692	0.162251	0.105675	0.0619742	0.999811	0.96772	1.02027	0.948345	0.833786	0.519473	0.264159	0.156022	0.0819784	0.0461371	0.999811	1.04839	1.02189	1.00188	0.811646	0.550908	0.263199	0.131075	0.0682231	0.0303799	53.2663	-0.0945847	0.0245577	0.999342	53.2728	-0.0918098	0.0587554	0.996777	53.3102
O75525																															0.999811	1.16625	1.4108	0.909937	0.538351	0.475294	0.166292	0.180518	0.171444
O75531	0.999811	0.913751	1.67505	2.40059	1.79505	0.711485	0.340775	0.144231	0.0970568	0.155613	0.999811	1.10828	2.43181	3.34992	2.60246	1.08209	0.449697	0.212923	0.148791	0.226919	0.999811	1.62118	3.15681	3.99968	2.89953	1.20973	0.536202	0.232428	0.172395	0.25176	0.999811	1.70514	2.74459	4.00885	2.7552	1.18746	0.503469	0.217339	0.156303	0.218708	54.4897	-0.22187	0.147451	0.465462	55.9379	-0.899934	0.19621	0.132968	56.0441
O75533	0.999811	1.16691	1.10079	0.913779	0.708726	0.415987	0.149931	0.0995685	0.084076	0.054644	0.999811	0.991714	0.925175	0.756491	0.586675	0.369339	0.148002	0.0968365	0.0787428	0.0531691	0.999811	0.953065	0.86355	0.755338	0.575514	0.388736	0.135779	0.0881224	0.0804999	0.0529906	0.999811	0.94267	0.988873	0.804843	0.620368	0.418094	0.161227	0.115074	0.0874018	0.0599249	51.9839	-0.118326	0.0600661	0.977211	50.8019	-0.0808206	0.0257947	0.996545	50.6858
O75534	0.999811	0.914407	0.738585	0.461921	0.351578	0.262398	0.193022	0.146233	0.104817	0.052093	0.999811	0.959797	0.747521	0.453807	0.346333	0.238016	0.177014	0.133407	0.0996928	0.0565849	0.999811	0.952677	0.687639	0.43938	0.296013	0.209066	0.148739	0.100481	0.0942064	0.0611435	0.999811	0.897521	0.704416	0.399059	0.293781	0.210564	0.149257	0.120047	0.0783652	0.0487858	47.3111	-0.0695401	0.0835775	0.991501	47.1932	-0.0786472	0.0933039	0.990526	46.5751
O75553											0.999811	0.843539	0.838886	0.777807	0.629073	0.457025	0.33109	0.272642	0.263938	0.13254																									52.4365	-0.0433722	0.0420375	0.98142
O75554	0.999811	1.08207	0.99525	0.939637	0.831578	0.563507	0.443522	0.429866	0.276839	0.34288	0.999811	1.27808	0.924889	0.870819	0.682792	0.730331	0.711432	0.694676	0.72646	0.319411	0.999811	1.15147	1.35443	1.06735	0.580151	0.519515	0.534426	0.465586	0.734482	0.863073	0.999811	0.729338	0.931913	0.898487	0.451714	0.544895	0.265417	0.269852	0.280868	0.494856	54.5488	-0.075056	0.327306	0.981168	64.9498	-0.0246173	0	0.674015
O75569	0.999811	1.43655	0.794556	0.524004	0.261068						0.999811	0.788658	0.68546	0.59563	0.408381	0.299191	0.16225	0.145606	0.0952793		0.999811	1.43036	1.19368	1.21031	1.17545						0.999811	0.717542	0.728097	0.158671			0.169409				46.9402	-0.149486	0.228154	0.744392	48.0093	-0.0523226	0	0.988406
O75582
O75592	0.999811	0.848765	0.757979	0.767081	0.722936	0.802647	0.680111	0.550502	0.702073	0.739491	0.999811	1.13395	1.20379	1.15966	1.24543	1.01071	1.00122	1.01868	1.16791	1.13142	0.999811	1.19126	1.23243	1.13746	0.997492	1.17662	0.968415	0.957177	1.17373	1.09492	0.999811	1.0331	0.952152	0.779355	0.971753	0.787496	0.694244	0.693281	0.974731	0.767144		-0.0290078	0.692292	0.698663		0.19317	1.1192	0.168599
O75600	0.999811	0.953377	0.733361	1.0023		0.632357	0.524793	0.36033			0.999811	1.01631	0.81137	0.866108	0.872541	0.513863	0.205171	0.189971	0.131119	0.0969117	0.999811	0.992118	0.622257	0.559894	0.537743	0.527343															56.192	-0.0429478	0	0.843429	53.0763	-0.112622	0.106597	0.961762
O75608	0.999811	0.953682	0.946837	0.921961	0.903467	0.770547	0.642473	0.416849	0.0898152	0.0332887	0.999811	0.990897	0.990621	0.954633	0.971912	0.851973	0.67722	0.448488	0.0876319	0.0632056	0.999811	1.1319	1.02703	1.00855	1.01247	0.897904	0.728792	0.475925	0.116291	0.0649187	0.999811	1.0959	1.09018	1.04997	1.01602	0.857514	0.710751	0.459677	0.0948086	0.0425785	57.2603	-0.0800989	0	0.982779	57.9338	-0.0942171	0	0.993219	58.4674
O75643	0.999811	1.36688	1.20562	1.04265	0.725186	0.380808	0.18319	0.129941	0.0905304	0.0878471	0.999811	1.00796	0.908715	0.771162	0.565852	0.285435	0.164059	0.1267	0.107289	0.0809656	0.999811	0.935765	0.797923	0.780968	0.529623	0.260215	0.126832	0.0843166	0.0719497	0.0697249	0.999811	0.776158	0.877157	0.79008	0.606352	0.297676	0.147596	0.110947	0.0780728	0.0542627	51.9516	-0.14316	0.103348	0.918157	50.3633	-0.0891474	0.0755781	0.997564	49.8967
O75663	0.999811	0.961548	0.984289	0.899886	0.650372	0.359145	0.173002	0.101244	0.0818339	0.0590299	0.999811	1.02556	0.972353	0.945749	0.674106	0.336593	0.144253	0.0842391	0.0791688	0.0532306	0.999811	1.01217	0.996733	0.939589	0.676262	0.330218	0.115231	0.0569246	0.0467141	0.0368024	0.999811	1.02775	1.00152	0.934078	0.638522	0.317648	0.137216	0.0600202	0.0505247	0.0270543	51.4816	-0.106531	0.0610962	0.99902	51.4855	-0.126391	0.0622201	0.998956	51.4612
O75683																					0.999811	1.01819	0.747595	0.744958	0.601466	0.597685	0.470027	0.343753	0.23863	0.102604																			53.8464
O75691
O75694	0.999811	0.783895	1.08783	0.880736	0.775048	0.403786	0.170202	0.0763968	0.126007	0.0598319	0.999811	0.989527	0.989314	1.00777	0.783801	0.329859	0.16447	0.123588	0.0648944	0.0770063	0.999811	0.987269	0.925017	0.940079	0.89673	0.468938	0.255543	0.191142	0.181882	0.118859	0.999811	0.9871	1.05593	1.0825	0.686042	0.407115	0.0636157				52.1485	-0.123231	0.0721352	0.95794	51.879	-0.162486	0.0908693	0.997935	52.9217
O75695	0.999811	0.878799	0.803693	0.552243	0.407659	0.270034	0.218416	0.135227	0.066575	0.101514	0.999811	0.976139	0.77995	0.490396	0.375552	0.212447	0.137	0.113973	0.069436	0.0424854	0.999811	1.08109	0.880995	0.643385	0.452955	0.288561	0.248665	0.152197	0.0840864	0.0398398	0.999811	0.913697	0.84363	0.537279	0.210048	0.230533	0.0920876	0.0449987	0.0386274		48.3369	-0.0641204	0.060748	0.994654	47.6316	-0.0796759	0.0583957	0.992833	49.5247
O75717	0.999811	1.01449	0.856606	0.672043	0.430231	0.376139	0.216543	0.170323	0.131021	0.06246	0.999811	0.932608	0.788057	0.553805	0.341984	0.291565	0.209696	0.17424	0.184625	0.0406794	0.999811	0.922308	0.740942	0.53908	0.349611	0.295678	0.207233	0.16036	0.110577	0.0602831	0.999811	0.844897	0.846954	0.577049	0.366608	0.350716	0.251885	0.180881	0.137612	0.0864755	49.7338	-0.0681566	0.0802849	0.989855	47.9832	-0.0716974	0.115476	0.987126	47.8892
O75718																					0.999811	0.700125	0.505083	0.769951	0.482461	0.339416	0.307612	0.274795			0.999811	0.835962	1.09282	0.968573	0.795658	0.372826	0.155337	0.155339	0.107212	0.128829									49.1487
O75746	0.999811	1.55347	1.37934	1.1134	0.956067	0.914043	0.588691	0.166143	0.0753025		0.999811	1.07884	1.03716	0.965998	0.773843	0.717313	0.483026	0.324932	0.232858	0.120527	0.999811	1.23655	1.1366	1.14876	0.949656	0.869501	0.615113	0.367058	0.137468	0.0199122	0.999811	0.907506	1.09139	1.05185	0.877304	0.701596	0.489347	0.330045	0.211171	0.058652	56.4529	-0.170326	0.0531183	0.76934	55.8693	-0.0639781	0.0797338	0.984146	57.4143
O75781																					0.999811	0.932767	0.85435	1.00928	0.599682	0.525035	0.566446	0.409109	0.261369	0.239096	0.999811	1.11551	1.22246	1.41718	0.845618	0.903518	0.823721	0.508053	0.628723	0.393426									55.4471
O75787	0.999811	0.833069	0.759712	0.941439	0.759313	0.291705	0.100618				0.999811	0.969383	1.0422	0.87528	0.650387	0.382003	0.305045	0.120369	0.0874943		0.999811	0.946036	0.519229	0.711854	0.627649	0.506738		0.0931191			0.999811	1.44126	1.12482	1.21709	0.934373	0.626375	0.641807	0.280353	0.503164		51.64	-0.144917	0	0.877633	51.9097	-0.0879421	0.0740861	0.988959	50.6688
O75791	0.999811	0.962386	0.881106	0.591758	0.431553	0.351626	0.237466	0.154397	0.111205	0.0572851	0.999811	0.972249	0.910225	0.742752	0.594571	0.507618	0.443862	0.401147	0.254699	0.0324059	0.999811	1.03124	0.948063	0.694922	0.497265	0.392223	0.335882	0.252547	0.174957	0.0622093	0.999811	0.909891	0.850369	0.639369	0.435433	0.326465	0.252974	0.184679	0.114752	0.0487682	49.3782	-0.065322	0.0655808	0.989375	53.6957	-0.0425255	0	0.964968	50.9232
O75792	0.999811	0.97469	0.962147	0.843963	0.557766	0.261148	0.120341	0.0705314	0.0608998	0.0459937	0.999811	0.961105	0.936215	0.823824	0.524105	0.240022	0.109006	0.0599394	0.0411948	0.0277031	0.999811	0.968166	0.9388	0.831321	0.569428	0.315598	0.170216	0.103301	0.0844031	0.0535189	0.999811	1.0147	0.979888	0.841221	0.558497	0.269068	0.137553	0.0741012	0.0759012	0.042376	50.4742	-0.112681	0.0449298	0.999639	50.1896	-0.108521	0.0256473	0.999005	50.7541
O75794	0.999811	1.01805	0.880951	0.711168	0.623342	0.307043	0.113432	0.0663776	0.0443389		0.999811	1.02046	0.984529	0.878725	0.71655	0.322906	0.154872	0.0508587		0.0607328	0.999811	0.813641	0.867384	0.609647	0.587658	0.335369	0.100498	0.0387258			0.999811	1.03944	0.882541	0.913847	0.719092	0.307256	0.0641583	0.0404494	0.049766	0.0466832	50.4587	-0.0833695	0	0.987049	51.5609	-0.121505	0.0409822	0.996825	49.5762
O75817	0.999811		1.0496	0.821571		0.958854					0.999811		1.10748	0.811746							0.999811	0.766553	1.16662		1.39019	0.719506		0.65601														-0.151055	0.890215	0.586436	47.2747	-1.32214	0	0.742188
O75818	0.999811	1.16396	0.991703	0.833214	0.796032	0.563584	0.343712	0.255448	0.189579	0.100028	0.999811	1.30556	1.14098	0.688443	0.798966	0.664605	0.550996	0.301981	0.305519		0.999811	1.07893	0.886385	0.729797	0.724702	0.544605	0.35589	0.266837	0.116309		0.999811	0.89142	1.04878	0.692277	0.889037	0.403433	0.239585	0.355953	0.328518	0.210158	53.8494	-0.0709928	0.0960908	0.971084	55.7391	-0.053567	0.193526	0.807258	53.3276
O75821	0.999811	0.94473	0.910396	0.723161	0.449738	0.342305	0.226337	0.179831	0.164062	0.0787204	0.999811	1.05648	1.01789	0.806598	0.50748	0.339513	0.262412	0.224663	0.204804	0.0917699	0.999811	1.05128	0.981317	0.802323	0.499223	0.331002	0.247405	0.201894	0.17289	0.0944456	0.999811	0.950916	0.920519	0.730061	0.456334	0.299646	0.218809	0.170636	0.155738	0.0818474	49.9031	-0.0743003	0.111951	0.994202	50.4291	-0.0972196	0.175249	0.985381	50.362
O75822	0.999811	0.991502	1.00018	0.934842	0.86651	0.505658	0.206133	0.159107	0.125679	0.100077	0.999811	0.972216	0.986553	0.897604	0.821931	0.495011	0.198889	0.153446	0.149267	0.100013	0.999811	0.999408	0.965626	0.936374	0.839764	0.493212	0.230368	0.171709	0.15692	0.109217	0.999811	0.944609	0.896425	0.90449	0.820726	0.464989	0.175473	0.123829	0.131077	0.0855538	53.0111	-0.134821	0.112977	0.997846	52.8043	-0.117334	0.110668	0.994288	52.9334
O75832	0.999811	0.992831	0.979814	0.768893	0.399441	0.24648	0.162267	0.090739	0.0645249	0.0484877	0.999811	1.00567	0.919134	0.728894	0.359128	0.245966	0.139313	0.0882011	0.0595948	0.0376568	0.999811	0.984252	0.94735	0.742997	0.37219	0.233455	0.140306	0.0884787	0.0692335	0.0504796	0.999811	1.08336	1.03995	0.802509	0.369203	0.250518	0.149143	0.0910076	0.0615653	0.0517638	49.4374	-0.111454	0.0746013	0.995614	49.0566	-0.103544	0.0612038	0.995789	49.1302
O75843																					0.999811	1.01013	1.08352	0.925627	0.644132	0.423203	0.254531	0.139085	0.10279	0.0699692																			52.026
O75844	0.999811	0.823186	0.877601	0.774193	0.719801	0.726925	0.538545	0.342974	0.221947	0.103319	0.999811	0.998384	1.11882	0.992348	0.93391	0.686813	0.535082	0.425048	0.272249	0.0995122	0.999811	1.01019	1.07388	0.944279	0.87872	0.75687	0.644034	0.503008	0.311061	0.0868115	0.999811	1.06367	0.949055	0.893363	0.893441	0.72858	0.627269	0.421732	0.263348	0.0606948	55.5524	-0.0423392	0	0.938549	57.016	-0.0643597	0.0686493	0.972915	58.4233
O75845																					0.999811	0.826644	1.23604	1.02583	0.777	0.591608	0.53984	0.45884			0.999811	0.722867	0.799595	0.759391	0.357943	0.219361	0.0913259	0.0955299	0.108113
O75874	0.999811	0.942043	0.986856	0.965235	0.895886	0.673688	0.635394	0.355968	0.0494585	0.0156605	0.999811	1.00112	1.0235	1.00525	0.930735	0.837819	0.712884	0.442471	0.0809181	0.0345071	0.999811	0.964478	0.99929	0.9561	0.928088	0.811705	0.678504	0.397606	0.0702776	0.0306099	0.999811	1.01535	1.03333	1.01095	0.946857	0.813583	0.677935	0.3889	0.0808916	0.0339051	56.5229	-0.0798522	0	0.976185	57.9831	-0.0984079	0	0.99146	57.5159
O75880	0.999811	1.28152	0.957866	0.729282	0.436897	0.247096	0.32857	0.147197	0.165323		0.999811	0.565721	0.733104	0.893044																	0.999811	1.00507	1.015	0.816532	0.557517	0.276071	0.17052	0.135503	0.106567	0.0877199	49.2324	-0.117283	0.201791	0.927725		-0.442251	0.730623	0.503553
O75882																															0.999811	0.958438	1.21589	0.834703	1.03136	0.739507	0.520217	0.471663	0.439038
O75884	0.999811	1.48748	0.922472	1.16022	0.75268	0.370823	0.443311	0.248937	0.114422	0.100147											0.999811	0.926129	0.732959	0.621095	0.644558	0.532581	0.267878	0.274238	0.274391		0.999811	0.749059	0.658171	0.47801	0.362577	0.284771	0.199606				52.7803	-0.106811	0.167085	0.834089					51.6748
O75909	0.999811	1.10343	1.06388	1.04683	0.884071	0.659526	0.428515	0.23753	0.0579717	0.248468	0.999811	0.881464	0.988771	0.892833	0.855052	0.668506	0.306576	0.16618	0.216861	0.119194	0.999811	0.75796	0.943673	0.91668	0.729661	0.564868	0.293567	0.219211	0.039059	0.106042	0.999811	0.98742	1.0134	0.987556	0.880409	0.484795	0.272718	0.248988	0.170638	0.0783893	54.7811	-0.102077	0.149703	0.970297	54.1301	-0.104401	0.13384	0.973777	53.3933
O75915	0.999811	0.894721	0.89187	0.888988	0.864723	0.796155	0.611653	0.500967	0.442203	0.32727	0.999811	0.994837	0.990544	0.985632	0.966031	0.856874	0.699913	0.622599	0.605	0.387206	0.999811	0.990979	1.00253	0.962688	0.970961	0.854389	0.672459	0.561973	0.514434	0.357577	0.999811	1.06857	1.02649	1.01063	0.97232	0.892357	0.715645	0.608655	0.5832	0.37352	60.4139	-0.0325208	0	0.966179	63.6997	-0.0368561	0.309756	0.965258	61.0396
O75934	0.999811	1.07476	1.05153	0.784844	0.42056	0.270253	0.202253	0.165468	0.120398	0.0501799	0.999811	0.988105	0.896058	0.683785	0.494157	0.345934	0.217177	0.147297	0.140747	0.074549	0.999811	1.02761	0.829928	0.654356	0.482018	0.338396	0.201152	0.164517	0.106949	0.0811469	0.999811	0.921936	0.956211	0.747774	0.485444	0.343495	0.211332	0.13256	0.125667	0.102726	49.5812	-0.122347	0.128895	0.983405	50.0167	-0.0711438	0.0817691	0.996989	49.6831
O75935	0.999811	1.07084	1.15797	0.995535	0.556435	0.301832	0.153366	0.129295	0.0902869	0.0612017	0.999811	1.01289	1.03707	0.886111	0.489307	0.227293	0.162471	0.104737	0.092732	0.0627595	0.999811	1.01937	1.02557	0.909058	0.543527	0.333099	0.211217	0.149662	0.127105	0.0743542	0.999811	0.948534	1.01686	0.893503	0.539327	0.230743	0.172376	0.115576	0.0887149	0.0630896	50.7562	-0.150699	0.105843	0.975899	50.0704	-0.143084	0.0983552	0.996056	50.8408
O75937	0.999811	0.917999	0.876865	0.774266	0.461461	0.259577	0.164269	0.120312	0.111662	0.097263	0.999811	0.976679	0.927645	0.829362	0.506603	0.278172	0.178005	0.143382	0.138577	0.1082	0.999811	1.0185	0.974568	0.858048	0.519203	0.283721	0.198523	0.140505	0.134945	0.112945	0.999811	1.0358	0.992832	0.886323	0.526683	0.299373	0.188812	0.13859	0.124823	0.112135	49.6613	-0.0890944	0.0870831	0.994276	50.1575	-0.104378	0.120101	0.998491	50.3299
O75940	0.999811	0.947042	0.902259	0.883113	0.763255	0.625103	0.571431	0.544299	0.579529	0.483391	0.999811	0.974275	0.883709	0.867344	0.756314	0.668186	0.664213	0.665905	0.642827	0.585576	0.999811	0.988532	0.985847	0.981379	0.83501	0.690785	0.700968	0.637367	0.65551	0.560739	0.999811	1.0574	1.04279	1.02946	0.890567	0.776051	0.735935	0.669607	0.806406	0.635126		-0.0356858	0.498274	0.975284		-0.0272109	0.604984	0.975435
O75947	0.999811	1.00115	0.998144	0.972943	0.906702	0.757855	0.745555	0.648017	0.406773	0.100653	0.999811	0.994522	0.982695	0.924136	0.895308	0.870565	0.762925	0.711223	0.489126	0.0969827	0.999811	0.994203	0.972117	0.938322	0.891687	0.864842	0.751189	0.691248	0.507693	0.10302	0.999811	0.994571	1.03475	0.997053	0.92409	0.868796	0.757742	0.635031	0.455311	0.0979844	60.2685	-0.0556148	0	0.961119	61.3818	-0.0615846	0	0.944622	61.3389
O75955																					0.999811	1.1151	0.476408	0.95723	1.03108	0.929451
O75964	0.999811	0.948672	0.973215	0.906241	0.80862	0.609903	0.598132	0.48033	0.328913	0.0546385	0.999811	0.937261	0.860979	0.899835	0.842715	0.816102	0.680759	0.592788	0.420808	0.0517199	0.999811	0.953538	0.968152	0.935685	0.887223	0.762024	0.678342	0.560471	0.388101	0.0578467	0.999811	0.986864	1.01968	0.991677	0.96151	0.824201	0.701212	0.548734	0.381843	0.0624028	57.1511	-0.0469987	0	0.963847	59.5069	-0.0505263	0	0.917899	59.1532
O75976	0.999811	1.28334	1.04955	0.97896	1.01513	0.89977	0.429437	0.403081	0.370451	0.21122	0.999811	0.938286	0.880358	0.93174	0.861956	0.6126	0.570242	0.333702	0.30457	0.20353	0.999811	1.02109	0.90384	1.00719	0.645228	0.770847	0.442789	0.366765	0.146875	0.112103	0.999811	0.97735	1.0677	0.893136	0.960826	0.88963	0.570893	0.33932	0.306071		55.4893	-0.184497	0.322904	0.916226	56.4079	-0.0499315	0.112195	0.971772	55.675
O75995	0.999811	0.857152	0.862195	0.800336	0.722432	0.653426	0.305066	0.203531	0.233641	0.180457	0.999811	1.02902	1.08816	1.04377	0.961781	0.640996	0.372327	0.283649	0.29087	0.227721	0.999811	1.06338	1.1521	1.09616	0.885584	0.590266	0.426791	0.316013	0.2891	0.238101	0.999811	1.01694	0.980472	1.0003	0.879061	0.579015	0.330245	0.251231	0.286215	0.176337	53.6583	-0.0491209	0.0477187	0.94554	54.2121	-0.136075	0.265501	0.988556	54.2581
O76003	0.999811	0.902772	0.875456	0.654258	0.347846	0.23765	0.168756	0.125129	0.0845317	0.0578572	0.999811	1.02367	0.948938	0.689859	0.388704	0.26798	0.189295	0.132603	0.0862733	0.0469092	0.999811	1.03863	0.958761	0.696385	0.396212	0.250289	0.173837	0.130473	0.076443	0.0427063	0.999811	1.01672	0.905459	0.696347	0.357946	0.228635	0.155087	0.110143	0.0723079	0.0323349	48.5708	-0.0853466	0.0737324	0.994164	49.1589	-0.0964978	0.0905798	0.99265	49.1687
O76021	0.999811	1.82339	1.47032	1.66992	1.39023	0.78301	0.452104	0.235187	0.125761	0.138253	0.999811	0.981283	0.958254	1.08612	0.737649	0.538842	0.259775	0.170775	0.135758	0.0740667	0.999811	0.922342	0.66815	0.954745	0.76962	0.594734	0.271244	0.138459	0.132166	0.0969235	0.999811	0.646957	0.970775	1.10869	1.02738	0.711703	0.330794	0.144732	0.124396	0.0603663	55.5735	-0.163689	0.148722	0.605997	53.1363	-0.105468	0.098724	0.982706	53.3733
O76024	0.999811	1.31707	1.54632	1.41764	1.1554	0.371485	0.553791	0.253415	0.359725	0.390956	0.999811	1.84907	1.5217	1.55263	1.30522	0.650207	0.670885	0.591786													0.999811	1.38024	1.20967	1.17825	1.14559	0.437835	0.386088	0.307388	0.207785		52.0071	-0.742765	0.385621	0.715268		-0.439929	0.631316	0.142274
O76031	0.999811	1.04829	1.05581	0.679229	0.559441	0.459851	0.251765	0.153301	0.15706	0.169769	0.999811	1.0606	0.806055	0.797369	0.650833	0.403281	0.263119	0.179755	0.0997175	0.129948	0.999811	1.04374	1.03075	0.886088	0.831951	0.432046	0.283916	0.141827	0.109151	0.0895268	0.999811	0.883657	0.692623	0.554619	0.539523	0.360951	0.225655	0.178988	0.207592	0.152829	51.0349	-0.0749002	0.139574	0.966727	51.6065	-0.0658758	0.0638334	0.980539	52.7897
O76071	0.999811	1.13294	1.11594	0.958768	0.724464	0.486835	0.289421	0.189008	0.132037	0.0575769	0.999811	1.02368	0.945173	0.853991	0.567276	0.439335	0.263738	0.170435	0.112361	0.0486875	0.999811	0.994807	0.909129	0.758088	0.488666	0.412625	0.238803	0.118042	0.132892	0.0613429	0.999811	0.829408	0.919349	0.789155	0.61105	0.430245	0.288707	0.184373	0.0870132	0.0775346	52.9048	-0.0946999	0.0921753	0.975433	51.7512	-0.0732738	0.0488756	0.994113	50.6956
O76094	0.999811	1.28173	1.2216	0.935482	0.340794	0.188544	0.103401	0.0611908	0.0576163	0.0434028	0.999811	1.02194	0.979791	0.754943	0.299571	0.174317	0.127452	0.0784007	0.0562302	0.0439152	0.999811	0.987662	0.880355	0.772929	0.277045	0.203306	0.119508	0.0704156	0.0612439	0.0463753	0.999811	0.892402	0.940465	0.743119	0.284455	0.160395	0.12898	0.0821116	0.0711588	0.048132	49.3487	-0.245949	0.084415	0.942703	48.6833	-0.153911	0.0786916	0.99619	48.6596
O76095											0.999811	1.06779	1.05979	1.01596	0.858316	0.745891	0.463962	0.655689	0.343436	0.314423																									58.2476	-0.0512349	0.309479	0.915368
O94763	0.999811	0.913907	1.04221	1.03403	0.618335	0.48742	0.42064	0.202914	0.188507	0.0944254											0.999811	0.761837	0.723434	0.638889	0.468388	0.37908	0.27689	0.159233	0.0978133	0.0528251	0.999811	1.29253	1.29414	1.08673	0.808666	0.775079	0.49052	0.324561	0.219773	0.0938084	53.1599	-0.0757348	0.121812	0.956426					49.1672
O94766	0.999811	1.24061	1.23438	1.21869	1.13974	0.530646	0.197684	0.0687454	0.092583		0.999811	0.952881	0.978045	1.03521	0.739803	0.418051	0.138488	0.0675941			0.999811	0.974149	0.826296	1.09277	0.701343	0.385869	0.188375	0.0955425													53.0501	-0.623268	0.119556	0.912173	52.2074	-0.135199	0.0360232	0.991095	51.9177
O94776	0.999811	0.993706	0.84146	0.596487	0.37067	0.267496	0.178423	0.122212	0.0895441	0.0538002	0.999811	0.961385	0.838227	0.558204	0.346639	0.24408	0.162635	0.124172	0.0645166	0.0353898	0.999811	1.02058	0.851295	0.623869	0.394922	0.256277	0.163274	0.109436	0.088775	0.0400088	0.999811	0.945062	0.875663	0.65807	0.418012	0.31141	0.193202	0.150757	0.101952	0.0405941	48.491	-0.0805917	0.0753532	0.995659	48.1186	-0.0811425	0.0606825	0.995467	48.7471
O94819	0.999811	0.511559	0.679634	0.855933	0.515805	0.207073	0.262808				0.999811	1.19471	1.04377	0.814075	0.690921	0.534384					0.999811	0.797424	1.1331	1.20636	1.07413	0.323795					0.999811	1.01016	0.904206	1.03626	0.770675	0.519097					48.9208	-0.0382746	0	0.608374		-0.075059	0.517764	0.842799	52.8439
O94826	0.999811	1.35419	1.61843	1.56754	1.14286	0.283765	0.736781	0.443279	0.0970669	0.0583214	0.999811	1.05788	0.965747	0.908911	0.472513	0.334233	0.18091	0.0816941	0.0715197	0.0756216	0.999811	0.991528	0.915596	0.809839	0.44868	0.222066	0.172999	0.110809	0.112833	0.0757799	0.999811	1.03536	0.926256	0.811304	0.42515	0.241737	0.169191	0.123897	0.0934838	0.0590652	56.9215	-0.0807186	0.0129009	0.617786	50.4973	-0.110059	0.0798921	0.987771	49.6488
O94830	0.999811	0.941736	0.925219	0.888063	0.834469	0.57935	0.438658	0.346012	0.162245	0.0667203	0.999811	1.00023	0.907186	1.03694	0.750563	0.735751	0.445873	0.275757	0.147575		0.999811	1.07328	0.955321	0.87604	0.92262	0.564848	0.515818	0.353239			0.999811	0.893366	0.92584	0.788223	0.634677	0.595814	0.483824	0.345486	0.168887		55.0664	-0.0582032	0	0.990121	55.4783	-0.070273	0.00333346	0.968551	55.3306
O94842	0.999811	1.05255	1.07679	0.959004	0.735368	0.54027	0.301405	0.305416	0.226419	0.141071																															53.2646	-0.0869061	0.189141	0.983054
O94844											0.999811	0.931845	0.909161	0.868124	0.878157	0.770419	0.748109	0.720473	0.608462	0.147195	0.999811	1.03933	0.905068	0.861694	0.819775	0.755661	0.642291	0.617731	0.590251	0.12148															62.186	-0.0389668	0	0.83931	60.6015
O94855	0.999811	1.15551	0.888468	0.840956	0.589879	0.408899	0.21199	0.141129	0.123006		0.999811	0.954271	1.11345	0.895984	0.725809	0.241983	0.14427	0.0338013																							51.3269	-0.0833988	0.0871362	0.972875	51.298	-0.15817	0.050972	0.981752
O94874	0.999811	1.17898	1.1462	0.791059	0.410699	0.287676	0.187986	0.11878	0.079041	0.0632475	0.999811	1.01786	0.950486	0.700144	0.380593	0.215424	0.173018	0.0905045	0.0795909	0.0362129	0.999811	1.10073	0.890709	0.738624	0.440791	0.202257	0.19203	0.0995302	0.04882	0.0379653	0.999811	1.01501	1.13549	0.821095	0.54376	0.336432	0.175824	0.021746	0.0877861	0.0382503	49.6198	-0.132243	0.114485	0.958247	48.9981	-0.106978	0.0756778	0.995391	49.421
O94888	0.999811	0.969175	0.919031	0.862813	0.751345	0.535544	0.315669	0.245774	0.161855	0.0942566	0.999811	1.02965	0.942541	0.911818	0.812198	0.604839	0.327735	0.247592	0.211272	0.122218	0.999811	1.06798	1.10164	0.957144	0.862034	0.648859	0.329074	0.208966	0.205359	0.0972889	0.999811	1.00889	1.12751	1.0005	0.81033	0.533776	0.328602	0.205539	0.203477	0.132741	53.4398	-0.0653789	0.0591597	0.996014	54.0129	-0.0793744	0.130676	0.993148	54.2459
O94900											0.999811	0.822269	0.70894	0.936616	0.612032	0.349751	0.37742	0.224239	0.327697	0.255527	0.999811	0.892689	0.911338	0.803368	0.731907	0.530199	0.326015	0.263141	0.258488	0.148752	0.999811	0.997073	0.908002	0.846386	0.573168	0.388591	0.29721	0.254418	0.226754	0.219397					51.9398	-0.0465678	0.187106	0.865886	53.3484
O94903	0.999811	0.838537	0.748055	0.469673	0.267071	0.172885	0.13167	0.114396	0.0930486	0.0711848	0.999811	0.933992	0.762215	0.482007	0.294048	0.198031	0.114347	0.0817042	0.0470072	0.0489198	0.999811	0.962227	0.828953	0.438004	0.267079	0.154489	0.0992818	0.0580426	0.0486631	0.014532	0.999811	1.0409	0.850401	0.512048	0.280967	0.189805	0.105969	0.0530935	0.0326593	0.00856731	46.6234	-0.0812492	0.0742334	0.995372	47.0931	-0.0852372	0.049731	0.998151	46.9341
O94905																															0.999811	0.932061	1.06053	0.840049	0.630969	0.464122	0.230705	0.145496	0.144748
O94906	0.999811	1.38754	1.07118	0.611874	0.399571	0.374269	0.26404	0.140239	0.0894422	0.0944401	0.999811	0.927327	0.649031	0.385158	0.347984	0.285246	0.213137	0.157846	0.12506	0.123561	0.999811	0.966107	0.795249	0.513585	0.315923	0.307561	0.196462	0.120187	0.0476476		0.999811	0.596379	0.545129	0.251541	0.165175	0.191288	0.0963064	0.0737571	0.0409617	0.0417844	49.1567	-0.106856	0.154857	0.882958	46.2704	-0.0775522	0.151852	0.9811	47.765
O94915	0.999811	1.05355	1.0265	0.785243	0.777689	0.315931	0.244435	0.164437	0.0908968		0.999811	1.13853	1.00688	1.06116	0.717864	0.43279	0.179399	0.0694677	0.0688982	0.0483229	0.999811	0.91391	0.924357	0.825925	0.528751	0.390459	0.18127	0.0842485	0.102574		0.999811	1.09701	1.10818	0.931559	0.651772	0.249033	0.188908	0.087381			51.8104	-0.0989805	0.0945744	0.971772	52.2783	-0.128303	0.052713	0.981846	50.8584
O94919	0.999811	1.00297	1.03739	1.03264	0.963535	0.731612	0.631296	0.555986	0.319725	0.164407	0.999811	1.02585	0.968801	0.926549	0.875077	0.760873	0.628469	0.536259	0.36662	0.158065	0.999811	1.12695	1.04759	1.08369	0.921276	0.767725	0.541763	0.452085	0.329836	0.186423	0.999811	1.02055	1.03447	1.03099	0.921458	0.738147	0.567979	0.480378	0.297365	0.132516	59.06	-0.0552762	5.93476e-05	0.97703	59.0134	-0.0477805	0	0.990636	57.3173
O94925	0.999811	1.09029	0.931469	0.685487	0.413233	0.125022	0.106886	0.0753523	0.0415455	0.0122636	0.999811	1.03391	0.752525	0.588729	0.372826	0.207609	0.08837	0.0642431	0.0929261	0.041329	0.999811	1.11273	0.874078	0.744752	0.499836	0.335952	0.153935	0.116886	0.130984	0.107659	0.999811	0.894385	0.814479	0.744537	0.519208	0.262349	0.134966	0.115819	0.0275724	0.0157756	48.8951	-0.11644	0.0370606	0.990888	48.025	-0.0848274	0.0421784	0.988986	50.0268
O94966																															0.999811	0.980108	1.00555	0.887026	0.819256	0.451424	0.365894	0.280483	0.166048	0.123709
O94972	0.999811	0.897614	1.10467	1.05463	1.01182	0.617026	0.400242	0.0926618	0.0526503	0.0320225	0.999811	0.870013	0.96533	0.964626	0.95512	0.733848	0.420364	0.0780034	0.0466844	0.0282584	0.999811	0.884574	0.942404	0.855794	1.02976	0.737902	0.336776	0.0900913	0.0630151	0.0454476											54.5954	-0.12728	0.0270853	0.975147	55.0578	-0.132054	0.00917793	0.984795	54.7446
O94973	0.999811	1.04297	0.945189	0.857907	0.761467	0.588214	0.299489	0.154255	0.189575	0.107378	0.999811	1.08812	0.907241	0.904808	0.722084	0.392768	0.21313	0.125035	0.111202	0.0535343	0.999811	1.10181	1.00413	0.972869	0.777867	0.464848	0.207637	0.13889	0.084704	0.0498464	0.999811	0.956619	0.970628	0.944154	0.765969	0.43225	0.249601	0.165817	0.134911	0.111427	53.4076	-0.0777461	0.0887792	0.987194	52.0314	-0.100134	0.0682206	0.989851	52.6659
O94979	0.999811	0.906954	0.8613	0.619555	0.349819	0.206003	0.118168	0.0843193	0.0696987	0.0449929	0.999811	1.01259	0.930623	0.650195	0.417377	0.29499	0.181769	0.147147	0.10705	0.0595345	0.999811	0.973794	0.846205	0.589886	0.450793	0.281043	0.17367	0.137639	0.0998207	0.0409381	0.999811	0.934983	0.862968	0.778153	0.717364	0.671655	0.48254	0.283383	0.0742458	0.0443605	48.2912	-0.0879242	0.0464314	0.997588	49.2089	-0.0860453	0.0935221	0.993303	48.9768
O94992	0.999811	1.1978	1.09749	1.01876	0.83536	0.571841	0.563279	0.440804	0.455588	0.493968	0.999811	0.953671	0.91121	0.926001	0.794252	0.653577	0.493593	0.438154	0.472257	0.407153	0.999811	0.959391	0.966983	0.899527	0.779299	0.639798	0.555876	0.415885	0.454864	0.462594	0.999811	0.880818	0.890889	1.13527	0.89769	0.678847	0.340195	0.292962	0.250668	0.330147	55.7056	-0.10045	0.481382	0.926002	56.984	-0.0513647	0.405113	0.980943	57.5287
O95059																					0.999811	0.92402	1.55111	1.2999	1.05024	0.813687		0.559678
O95067											0.999811		0.398833	0.464039																															38.8152	-0.760604	0.431436	0.990225
O95071	0.999811	1.42252	1.13475	0.811658	0.838543					0.481088	0.999811	1.12685	0.823223	0.671698	0.581516	0.383291	0.372742	0.221952	0.0786724	0.0897504	0.999811	1.38745	0.737174	0.711103	1.25492	1.03512	0.720933				0.999811	0.851034	0.89003	0.571895	0.553814	0.643559	0.535016				59.8867	-0.0577698	0.481916	0.571878	51.3661	-0.0556054	0.0276861	0.958753	56.2126
O95084																															0.999811	0.922901	0.936448	0.928052	0.888238	0.277916	0.118717	0.107989	0.0749557	0.0626798
O95104	0.999811	0.97358	0.898465	0.538117	0.280331	0.218252	0.153006	0.151984	0.105219	0.0720956	0.999811	0.964156	0.896347	0.653053	0.354951	0.279237	0.184367	0.169005	0.143574	0.0782049	0.999811	1.00574	0.979061	0.770041	0.446245	0.362109	0.312638	0.253565	0.231915	0.134107	0.999811	1.05442	0.890383	0.658757	0.340615	0.272358	0.205721	0.169231	0.0950989	0.0559541	47.5594	-0.116364	0.122225	0.994167	48.6667	-0.0915617	0.12648	0.994349	49.9698
O95139	0.999811	0.985093	0.933618	0.887208	0.840658	1.03187	0.524466	0.44607	0.48201	0.41374	0.999811	1.1015	1.19982	0.905104	1.00282	0.815934	0.653004	0.59772	0.626353	0.470801	0.999811	1.09511	1.02636	0.997199	0.934092	0.802973	0.591527	0.493348	0.492004	0.423763	0.999811	0.904398	0.896484	0.838797	0.863774	0.608381	0.412347	0.348504	0.406522	0.238134	56.0975	-0.621442	0.447273	0.921325		-0.0612176	0.547216	0.863788	58.844
O95140											0.999811	0.688412	0.722788	0.983184	0.430184				0.0923658		0.999811	0.977913	1.00525	1.08229	0.441994	0.156291					0.999811	0.923891	0.786978	0.949994	0.369592	0.148681				0.307521					50.902	-0.0469602	0	0.733244	49.941
O95155	0.999811	1.07391	1.14436	0.908915	0.676592	0.35217	0.300998	0.123929	0.121358	0.0872746	0.999811	0.955122	0.800337	0.79021	0.481631	0.262798	0.0936483		0.0293363		0.999811	0.932904	0.922198	0.999495	0.644848	0.449624	0.248426	0.150592	0.11017	0.0952888	0.999811	0.63233	0.756817	1.01102	0.447272	0.266305	0.201815			0.306296	51.7954	-0.107162	0.114078	0.974554	49.7296	-0.0851911	0	0.985114	52.1977
O95159																					0.999811	0.751887	0.792387	1.06876	0.387711	0.513686	0.501325			0.45674																			55.2527
O95163	0.999811	1.13465	1.01489	0.98152	0.812018	0.739323	0.376658	0.194382	0.138658	0.022333	0.999811	1.11889	0.982388	0.952131	0.856329	0.63493	0.332686	0.128001	0.0312562		0.999811	1.11187	1.012	0.957573	0.849067	0.778453	0.314553	0.160753	0.0833958		0.999811	0.901864	0.98605	0.902411	0.883042	0.663288	0.328675	0.136597	0.0984313	0.0440027	54.9412	-0.0915922	0.0267363	0.979598	54.203	-0.104342	0	0.988615	54.7421
O95166	0.999811	0.914445	1.03928	1.04781	0.907805	0.54456	0.426456	0.246905	0.089586	0.0346042	0.999811	1.02816	1.03636	1.02129	0.99407	0.706421	0.450511	0.267644	0.116856	0.0475348	0.999811	0.979556	1.01799	0.976744	0.973539	0.683605	0.416747	0.288943	0.109261	0.0354162	0.999811	1.0227	1.11632	1.1129	1.04638	0.733915	0.460834	0.294035	0.118585	0.0391055	54.6545	-0.088543	0.0352989	0.977521	55.5875	-0.100346	0.0569375	0.992108	55.4169
O95167																					0.999811	0.69251	0.746634	0.735609	1.07603	0.797612	0.496655	0.519745																					65.7717
O95168	0.999811	1.09546	0.945932	0.96793	0.920838	0.55711	0.243833	0.115165	0.0597584	0.0452849	0.999811	1.11346	0.867701	0.933923	0.912253	0.687032	0.23173	0.0801437	0.0964315	0.0304662	0.999811	1.02188	0.781964	0.824206	0.886838	0.648706	0.235688	0.0654138	0.0699328	0.048964	0.999811	0.997053	1.08818	0.986075	0.987358	0.649665	0.345852	0.0965885	0.107428	0.0809724	53.5561	-0.135957	0.054233	0.992054	54.0603	-0.158083	0.0510589	0.977557	53.8165
O95169	0.999811	1.02756	1.01617	0.879826	0.747249	0.490028	0.454953	0.394964	0.312571	0.215564	0.999811	0.747949	0.777827	0.879135	0.862484	0.825836	0.616054	0.603539	0.519849	0.219421	0.999811	0.882281	0.80228	0.792201	0.763772	0.649371	0.563641	0.485457	0.484139	0.21036	0.999811	1.14436	1.02045	0.99018	0.728125	0.586028	0.453727	0.285733	0.256761	0.0908013	54.0784	-0.0611391	0.25995	0.981458	61.1888	-0.0279008	0	0.763959	58.2807
O95182	0.999811	1.0185	1.03377	0.981201	0.844457	0.273463	0.151656	0.212343	0.227014	0.148127	0.999811	0.864121	0.890914	0.767529	0.554285	0.329945	0.204069	0.201056	0.133206	0.149498	0.999811	1.00912	0.882012	0.881401	0.702372	0.28972	0.226901	0.192352	0.217448	0.176231	0.999811	1.08694	1.21619	1.10699	0.776902	0.344508	0.144774	0.170424	0.141104	0.166522	51.555	-0.246336	0.184336	0.995436	50.4619	-0.0712916	0.112362	0.985953	51.2549
O95183	0.999811	0.960248	0.958384	0.894265	0.839472	0.701154	0.585147	0.548992	0.581559	0.522049	0.999811	1.02806	0.921387	0.753724	0.70944	0.544197	0.410325	0.377948	0.466633	0.416878	0.999811	0.984191	0.903252	0.8901	0.738003	0.617801	0.502673	0.491973	0.551514	0.508093	0.999811	0.998308	1.09673	1.04522	0.973083	0.811784	0.675198	0.663243	0.79602	0.64621		-0.0396759	0.521757	0.983438	54.0546	-0.053586	0.398903	0.970059
O95197	0.999811	0.928764	0.909479	0.941034	0.829102	0.914868	0.636576	0.516366	0.53772	0.42093	0.999811	1.01136	1.07966	1.01849	0.945343	0.845848	0.802973	0.635511	0.784341	0.60522	0.999811	1.08434	1.1532	1.08465	1.02207	0.880084	0.913712	0.736348	0.763565	0.543957	0.999811	0.96076	0.871696	0.843801	0.803866	0.733529	0.627669	0.566544	0.66744	0.448299	62.5692	-0.0328751	0.299322	0.911088		-0.0369336	0.667246	0.87788
O95202	0.999811	0.983743	0.947519	0.925249	0.814352	0.539256	0.19688	0.114508	0.0831453	0.0412574	0.999811	0.992324	0.948928	0.938485	0.82611	0.532189	0.258059	0.190151	0.131079	0.0551835	0.999811	1.02177	1.01103	0.977297	0.863715	0.579618	0.289217	0.197131	0.131371	0.061045	0.999811	0.979871	0.953599	0.944785	0.851521	0.539831	0.242871	0.166628	0.113933	0.0547442	53.0802	-0.113046	0.0435767	0.995801	53.3318	-0.09944	0.0811154	0.995947	53.7884
O95208	0.999811	0.932261	0.905977	1.17148	1.04153	0.840232	0.655738	0.449347	0.406093	0.32188	0.999811	0.960116	0.913768	0.940364	0.793955	0.699041	0.524984	0.372305	0.342216	0.236264											0.999811	1.20704	0.968656	0.760766	1.02902	0.657748	0.52883	0.510132	0.563048		58.0214	-0.0864745	0.350623	0.934116	56.68	-0.0484686	0.168112	0.988998
O95218	0.999811	0.919713	0.838457	0.827663	0.831933	0.953081	0.695395	0.632855	0.738708	0.703661	0.999811	0.926716	0.956768	0.916364	0.885225	0.879813	0.761369	0.775233	0.93217	0.808009	0.999811	1.03413	1.06374	1.04589	0.936506	0.851179	0.794444	0.734782	0.868785	0.815541	0.999811	1.0472	1.02541	1.033	0.958581	0.851464	0.714777	0.696967	0.863415	0.780518		-0.0118926	0.586118	0.631695		-0.0119465	0.818889	0.574356
O95232	0.999811	1.01611	0.946018	0.868067	0.667702	0.646053	0.227989	0.108451	0.0777839	0.0639815	0.999811	0.918109	0.880656	0.792664	0.686171	0.371929	0.20239	0.107214	0.0839868	0.0746726	0.999811	0.955789	0.877508	0.897722	0.672647	0.452895	0.229749	0.139418	0.117787	0.0741265	0.999811	0.918927	0.979149	0.935949	0.780912	0.472583	0.257702	0.144357	0.119371	0.0718411	53.0631	-0.0788823	0	0.976438	51.4561	-0.0758549	0.0233171	0.987972	52.1495
O95249	0.999811	1.01115	0.697912	0.960711	0.706397	0.508541	0.344325	0.283718			0.999811	0.900623	0.987243	0.707403	0.72953	0.62666	0.409495	0.430436	0.308259	0.192475	0.999811	0.780991	1.13038	0.687261	0.460936	0.386086	0.389086	0.16954			0.999811	0.877625	0.797093	0.7265	0.782493	0.506045	0.486919	0.410762	0.304485	0.0721128	53.529	-0.0529491	0	0.879359	55.5141	-0.0373776	0.0157042	0.95673	49.2729
O95260	0.999811	1.03355	1.07158	1.33249	0.679858	0.420814	0.323268														0.999811	1.05011	0.992064	0.866431	0.590832	0.215679	0.112625				0.999811	0.903415	0.820763	0.521904	0.4531	0.168152	0.118754		0.0447677		50.2662	-0.785122	0.372041	0.853104					50.5358
O95267																															0.999811	0.81317	0.798368	0.525023	0.2175	0.155422	0.11106	0.0506525	0.03133	0.0252564
O95274																															0.999811	1.06382	0.858738	0.798042	0.988581	0.679491	0.653227	0.439013	0.0928768
O95292	0.999811	0.970829	0.823969	0.879422	0.659353	0.572868	0.275211	0.179214	0.177693	0.176204	0.999811	0.99636	0.77025	0.873803	0.650914	0.492961	0.283165	0.286582	0.241021	0.107058	0.999811	1.09813	1.0488	1.03284	0.780596	0.584292	0.419116	0.136162	0.273024	0.32549	0.999811	0.828018	0.951624	0.933317	0.746562	0.450243	0.265061	0.247144	0.219672	0.210249	52.7666	-0.0634147	0.100556	0.970597	52.7244	-0.0525557	0.0753581	0.964502	53.7174
O95295	0.999811	0.95918	0.997687	1.05145	0.913968	0.918728	0.575156	0.4622	0.310661	0.0929579	0.999811	1.04422	0.981069	0.949966	0.895695	0.833054	0.646564	0.485247	0.345909	0.138305	0.999811	1.06907	1.05598	0.971859	0.892708	0.815656	0.650042	0.482717	0.277951	0.170085	0.999811	1.07083	1.03185	0.922636	0.836644	0.751269	0.594217	0.393135	0.262455	0.16701	58.3388	-0.0701918	0.0449506	0.973789	58.9246	-0.0560486	0	0.992312	58.5523
O95297	0.999811	1.02879	1.03394	0.922808	0.773572	0.554356	0.473132	0.412337	0.243371	0.204257	0.999811	0.915486	0.868864	0.782271	0.658452	0.524357	0.307333	0.346645	0.299665	0.249451											0.999811	1.0031	1.09796	1.06347	0.828309	0.641161	0.467366	0.306041	0.217795	0.226761	55.0776	-0.0579638	0.191264	0.983928	52.9002	-0.0484936	0.210392	0.983274
O95298	0.999811	0.958403	1.00483	0.977395	0.947114	0.765285	0.596089	0.448075	0.338749	0.154311	0.999811	0.974996	0.972755	0.975363	0.896572	0.774595	0.609885	0.525132	0.382416	0.138492	0.999811	0.912023	1.05332	1.01974	0.907214	0.845004	0.572666	0.504544	0.346697	0.147568	0.999811	0.920461	1.00278	0.957673	0.905914	0.763267	0.535944	0.421852	0.34214	0.155956	58.1055	-0.058595	0.0896148	0.989531	58.9861	-0.0504519	0	0.98666	58.6732
O95299	0.999811	0.955022	1.08579	0.906775	0.831443	0.593233	0.331263	0.399299	0.318981	0.267936	0.999811	0.972875	0.936863	0.838941	0.623052	0.367715	0.194671	0.10168	0.0702951	0.0558447	0.999811	0.95052	0.845217	0.74807	0.534725	0.354562	0.217289	0.226131	0.241105	0.0924434	0.999811	0.887047	0.977595	0.761741	0.507062	0.311894	0.214751	0.130006	0.10833	0.0821736	53.9604	-0.0882956	0.299992	0.97401	51.3289	-0.0872047	0.0361552	0.999442	50.4298
O95319	0.999811	1.07626	0.981533	0.92452	0.541254	0.232834	0.131202	0.0463249	0.0312583	0.0351155	0.999811	1.06412	0.928854	0.919085	0.672261	0.34113	0.173849	0.0812292	0.0968356	0.0815883	0.999811	0.969153	0.984626	0.977836	0.775865	0.475797	0.127233	0.0552704	0.0580982	0.0207594	0.999811	1.00638	0.921219	0.830519	0.617212	0.278343	0.144331	0.0403675	0.0405536	0.0173054	50.4892	-0.137811	0.0437753	0.994648	51.4753	-0.116067	0.075407	0.994678	52.5399
O95336	0.999811	0.983226	0.975718	0.972602	0.897926	0.765839	0.643586	0.486101	0.289108	0.0987151	0.999811	0.981608	1.00918	0.96891	0.939441	0.839005	0.667591	0.566688	0.309954	0.0597924	0.999811	1.02095	1.05763	1.00399	0.968153	0.86962	0.710802	0.598238	0.370363	0.0958142	0.999811	1.04895	1.07906	1.04399	0.999044	0.877034	0.657586	0.529629	0.302528	0.0498566	58.3321	-0.0589473	0	0.99484	59.1528	-0.0665331	0	0.986726	60.0096
O95347	0.999811	1.25449	1.05945	0.676495	0.273962	0.140274	0.0897934	0.0744894	0.0602948	0.0462868	0.999811	0.962489	0.797505	0.532631	0.210471	0.116594	0.0794435	0.0576695	0.050888	0.0316154	0.999811	0.921336	0.679551	0.531008	0.244072	0.124863	0.0823706	0.0573664	0.0488535	0.0306224	0.999811	0.780991	0.830386	0.574109	0.290795	0.160348	0.106649	0.0771129	0.0526013	0.0396218	48.2544	-0.173631	0.075872	0.962449	47.066	-0.112721	0.0423937	0.99863	46.7163
O95352											0.999811	1.36916	0.817023	0.800316	1.1869	0.973455	0.452808				0.999811	0.972961	0.695325	1.02349	0.981688	0.416042					0.999811	1.05636	0.940166	1.07062	0.888692	0.309925	0.203837	0.0965644	0.100128						54.1421	-0.637739	0.452794	0.53128
O95372	0.999811	1.09956	1.05842	1.04717	0.924224	0.66053	0.409095	0.159029	0.0956553	0.0624771	0.999811	1.01233	0.96326	0.925668	0.846732	0.66954	0.375939	0.182077	0.147142	0.11367	0.999811	0.952163	0.927373	0.910599	0.858964	0.684762	0.362461	0.168862	0.112812	0.0887039	0.999811	1.04759	1.01131	0.960402	0.842936	0.674277	0.378578	0.176803	0.128952	0.0906005	54.7902	-0.110715	0.0584119	0.98791	54.5142	-0.0911059	0.0906281	0.995749	54.5415
O95373	0.999811	0.98148	0.890013	0.86659	0.657263	0.472766	0.264165	0.151192	0.0985271	0.0621957	0.999811	1.0353	0.99652	0.953316	0.741056	0.473767	0.276645	0.148718	0.107665	0.0670819	0.999811	1.10397	1.0717	0.937634	0.776893	0.4819	0.30148	0.203637	0.144299	0.0942128	0.999811	0.971438	1.0116	0.95327	0.71559	0.490216	0.310931	0.173035	0.131055	0.0633762	52.3069	-0.0713817	0.0204295	0.996575	52.7956	-0.0954507	0.0732525	0.997924	53.0277
O95376	0.999811	1.03264	1.02229	1.00977	0.651185	0.371306	0.21148	0.0657501	0.0453624		0.999811	0.996207	1.11156	1.09558	0.801216	0.34408	0.141982	0.0706569	0.0573512	0.0449869	0.999811	1.47926	1.11363	0.787887	0.897681	0.699725	0.302975				0.999811	2.01925	1.41351	1.34485	1.34597	0.312745					51.7743	-0.118319	0.0520316	0.989726	52.0383	-0.176532	0.0628458	0.986649	54.4047
O95379	0.999811	1.03447	0.905814	0.879805	0.757261	0.523705	0.246475	0.135228	0.117608	0.092963	0.999811	1.10005	1.05179	1.01251	0.810046	0.443184	0.231492	0.134883	0.108345	0.072365	0.999811	0.998866	1.08661	0.989916	0.792552	0.494968	0.252622	0.134011	0.129616	0.0907581	0.999811	0.970359	0.91068	0.86152	0.635954	0.436385	0.215756	0.11105	0.0787719	0.0596211	52.8691	-0.0868377	0.0636841	0.99158	52.659	-0.129729	0.0978463	0.990368	52.928
O95394	0.999811	1.01511	0.867992	0.70689	0.840485	0.387076	0.0537909				0.999811	1.13289	0.79566	0.851391	0.76279	0.286421	0.0595423				0.999811	0.9281	1.0893	0.879482	0.665739	0.447371	0.0575246				0.999811	0.929338	0.97025	0.669931	0.847762	0.491046	0.176648	0.17858	0.239692	0.188333	51.865	-0.112637	0	0.885011	51.4834	-0.139785	0	0.922417	51.7749
O95396	0.999811	1.3	0.866486		0.643193																																					-0.50582	0.643193	0.601877
O95400											0.999811	1.06701	0.816339	0.659302	0.390095	0.394323	0.335471	0.251883	0.167325	0.215172	0.999811	0.933112	0.769546	0.606608	0.47541	0.518778	0.355538	0.248479	0.283622	0.11421															49.1844	-0.0735179	0.223157	0.970105	50.984
O95429	0.999811	1.29511	2.00012	1.92774	1.9525	0.906073	0.207997				0.999811	1.37517	1.28488	1.00322	1.01377	0.988824	0.421206	0.21478	0.261523	0.198461	0.999811	0.94843	0.816829	1.07712	0.871662	0.650304	0.298342				0.999811	0.854234	0.789956	0.544518	0.823386	0.508035		0.279493			53.5404	-0.926601	0.207989	-0.0410698	55.723	-0.345377	0.224373	0.879452	54.1908
O95433	0.999811	0.956787	0.946137	0.823973	0.467064	0.212513	0.125823	0.0811904	0.0574363	0.0371033	0.999811	0.991004	0.975859	0.871825	0.50436	0.227984	0.143227	0.10013	0.0728485	0.0499027	0.999811	1.05242	1.02935	0.921983	0.594648	0.265528	0.170545	0.109699	0.0770221	0.0505157	0.999811	0.999822	0.952987	0.849971	0.52099	0.210473	0.138727	0.0914924	0.0696845	0.0430141	49.82	-0.117049	0.0531587	0.998172	50.1544	-0.128301	0.0753482	0.998704	50.8297
O95453	0.999811	0.955259	0.918754	0.731486	0.483452	0.279108	0.170372	0.142228	0.057252	0.0639349	0.999811	1.02849	0.875044	0.689553	0.460363	0.296491	0.163581	0.131444	0.123297	0.0581406	0.999811	0.979291	0.922634	0.683547	0.559916	0.329641	0.268658	0.187426	0.128029	0.0580449	0.999811	1.05086	1.02483	0.833338	0.64481	0.463527	0.303571	0.270181	0.223369	0.0977215	49.8532	-0.0833948	0.0564337	0.998427	49.5209	-0.08128	0.0770644	0.995619	50.5985
O95456	0.999811	0.979451	0.914243	0.94892	0.886193	0.870488	0.695979	0.419423	0.146885	0.0317815	0.999811	1.00794	0.959626	0.941931	0.924902	0.806798	0.68848	0.466174	0.210754	0.0678664	0.999811	1.04927	1.10059	1.12028	1.03646	0.966131	0.780102	0.528646	0.2037	0.0436894	0.999811	1.01288	0.965042	1.03717	0.983568	0.881296	0.709395	0.444215	0.166493	0.0489464	57.9656	-0.0886137	0	0.985548	58.2428	-0.0721744	0	0.993829	59.2512
O95466	0.999811	0.898531	0.649852	0.379759	0.20899	0.155414	0.10116	0.0843609	0.0785664	0.0293728	0.999811	0.953952	0.634186	0.349696	0.24218	0.182357	0.120191	0.100133	0.0807864	0.0509119	0.999811	1.01941	0.568232	0.423392	0.362549	0.201009	0.118915	0.080769	0.0901069	0.0323263	0.999811	0.998523	0.626827	0.422296	0.351394	0.248816	0.185802	0.125789	0.0947261	0.0797086	45.6951	-0.0946858	0.0649921	0.997422	45.612	-0.102037	0.0937431	0.990974	46.425
O95476																															0.999811	1.05383	0.784536	1.12308	1.21263	1.152	0.539969
O95479											0.999811	1.0345	1.16825	1.00045	0.854879	0.48054	0.148473	0.120054			0.999811	1.32785	2.18075	1.725	1.25662	0.504161		0.437886			0.999811	1.05646	1.06782	1.22635	1.02727	0.617075									52.7756	-0.1592	0.0886434	0.974302	53.0157
O95486											0.999811	0.987192	0.961734	0.737758	0.574454	0.320189	0.184566	0.155691	0.157555	0.0629831	0.999811	1.11599	0.960388	0.708182	0.485385	0.328443	0.255145	0.0893694	0.108649	0.0820361	0.999811	0.70247	0.693486	0.677327	0.250864	0.141331	0.0387985								50.5271	-0.0831946	0.0917978	0.993944	50.1122
O95487	0.999811	0.990142	0.759587	0.586229	0.333097	0.289111	0.118039	0.0863143	0.0403893	0.0364298	0.999811	1.16041	0.941809	0.630084	0.41289	0.210579	0.130666		0.0397561		0.999811	1.01141	0.801565	0.753348	0.396701	0.31546	0.0519904	0.179344			0.999811	1.01654	0.705523	0.542824	0.389044	0.188545	0.133099			0.047197	48.1341	-0.0752009	0.0243912	0.990709	48.8524	-0.105921	0.0654951	0.970531	49.2343
O95551	0.999811	0.729158	0.745956	0.946827	0.658965	0.225264	0.18759	0.15474		0.274737	0.999811	0.887825	0.844954	0.897537	0.527366	0.339469	0.272956	0.188049	0.112488	0.0687939	0.999811	1.16385	0.675338	0.998885	0.919925	0.644498	0.522637	0.299243			0.999811	1.09471	1.2366	1.10045	1.16879	0.884985	0.758273	0.352533	0.386689		50.7158	-0.215234	0.199354	0.838367	51.0919	-0.0693895	0.0607116	0.972807	55.9173
O95562	0.999811	0.966885	0.8425	0.899552	0.834794	0.931024	0.768722	0.729931	0.806005	0.750104	0.999811	1.2254	0.81973	0.93512	0.772714	0.7343	0.607455	0.435224	0.415345	0.283528	0.999811	1.31708	1.11627	1.01888	1.04131	0.918159	0.895939	0.802306	0.912874	0.867159	0.999811	1.05527	0.993797	1.04648	1.19496	0.940493	0.798889	0.802799	1.13484	0.920784		-0.0102034	0.705164	0.695361	58.3688	-0.0403655	0.187283	0.888537
O95563	0.999811	1.01894	1.06881	1.04874	0.927538	0.82018	0.618332	0.512289	0.399525	0.144564	0.999811	0.752876	0.841573	0.827349	0.770581	0.778855	0.686914	0.675463	0.447443	0.199533	0.999811	0.818338	0.875732	0.851732	0.826026	0.717276	0.533955	0.423334	0.32981	0.138058	0.999811	1.01296	0.998005	0.919512	0.864082	0.708305	0.57674	0.549882	0.481161	0.165062	59.2415	-0.0561693	0.0276472	0.972191	60.8986	-0.0270361	0	0.787684	57.0789
O95571	0.999811	1.04084	1.19291	1.15951	0.865356	0.889628	0.695024	0.466518	0.497179	0.137629	0.999811	0.962359	0.966651	0.977147	0.881592	0.799542	0.647886	0.622003	0.466073	0.118672	0.999811	1.0425	0.996167	0.921995	1.01012	0.678016	0.450238	0.449862	0.39017	0.121522	0.999811	0.922403	0.998721	0.959848	0.89814	0.750061	0.626136	0.516813	0.347968	0.126246	59.9089	-0.0580219	0.0571016	0.888083	60.1567	-0.0483056	0	0.955149	56.5849
O95573	0.999811	1.05235	1.00136	0.81616	0.41358	0.199854	0.15377	0.0905368	0.0853187	0.0699744	0.999811	0.914329	0.935676	0.81513	0.465881	0.136907	0.160171	0.194036		0.119877	0.999811	0.893406	0.815977	0.45927	0.360394	0.259238	0.243169			0.189028	0.999811	0.679502	0.526869	1.24705	0.935301	0.840183					49.455	-0.139411	0.0939853	0.996062	49.4837	-0.140735	0.13584	0.984819	47.1146
O95613																															0.999811	1.08952	0.782443	1.64729	0.871957	1.11168	0.967272	0.523394	1.33794	1.29374
O95619	0.999811	0.859412	0.837591	0.830143	0.604238	0.26938	0.102456				0.999811	0.902728	0.961624	0.95124	0.741728	0.304679	0.125788	0.164532	0.122671		0.999811	0.909789	0.954101	0.947289	0.894325	0.57693	0.25154				0.999811	0.863168	0.840299	0.847519	0.697408	0.399178	0.142793	0.042401			50.5383	-0.0922704	0	0.951813	51.4834	-0.16481	0.127486	0.989484	53.6754
O95630	0.999811	0.92325	0.827582	0.658331	0.416812	0.488961	0.28007	0.227051	0.151606		0.999811	0.81143	0.894894	0.662822	0.552816	0.428645	0.284398	0.142062			0.999811	0.795879	0.71326	0.395983	0.531349	0.379741	0.236476	0.209495	0.0976727		0.999811	0.836806	0.719517	0.448387	0.359302	0.34051	0.217954	0.172281	0.0808819		50.2636	-0.0516177	0.0959695	0.971957	50.7708	-0.0520026	0	0.965943	48.348
O95639	0.999811		0.673137	0.780364							0.999811	0.69891									0.999811			0.687282																		-0.31766	0.726751	0.896337
O95671	0.999811	0.885351	1.08643	0.87473	0.436915	0.217933	0.118716	0.085474	0.0546076	0.0186137	0.999811	1.0021	0.942807	0.84155	0.486838	0.210702	0.105167	0.0911609	0.0468736	0.0258214	0.999811	1.10532	0.956378	0.966962	0.461355	0.231155	0.101902	0.0777382	0.0333376		0.999811	1.02719	1.04703	0.864627	0.386631	0.218611	0.181716	0.0319256	0.0513006	0.0391062	49.8092	-0.149198	0.0667847	0.982279	49.9573	-0.121924	0.0464329	0.998647	50.0338
O95674	0.999811	1.17996	1.0001	0.957133	0.916917	0.886889	0.615915	0.506942	0.420156	0.0807137	0.999811	1.01853	1.02011	1.02588	1.06195	0.869219	0.725098	0.707492	0.711304	0.111674	0.999811	1.0466	1.07523	1.12935	1.05468	0.989495	0.84979	0.812561	0.613577	0.155069	0.999811	1.00025	1.09604	1.08256	1.02073	0.943378	0.885268	0.700778	0.644321	0.14606	59.2658	-0.0588084	0	0.939356	62.7981	-0.0580875	0	0.852342	63.3388
O95684	0.999811	0.832498	0.504189	0.642018	0.729958	0.250747	0.273593	0.32393			0.999811	1.25861	1.18503	1.01925	0.803711	0.62419	0.533695	0.280616	0.434264		0.999811	0.964146	0.894252	0.69961	0.569861	0.32055	0.304104	0.249164	0.166899	0.118432	0.999811	1.02438	0.928665	1.02475	0.781444	0.393191	0.40523	0.249487	0.45149		49.7468	-0.0370443	0.0643723	0.747079	54.9729	-0.0814741	0.37233	0.862864	50.6571
O95716	0.999811	1.09534	1.01857	0.969244	0.904224	0.66977	0.545765	0.508794	0.427881	0.111328	0.999811	1.1161	0.933623	1.12484	0.847281	0.578406	0.709926	0.551301	0.408637	0.188352	0.999811	0.995102	0.960437	0.916078	0.899956	0.825903	0.686332	0.546685	0.43475	0.140262	0.999811	0.977665	1.0254	0.959043	0.927903	0.756688	0.577472	0.501019	0.413287	0.183389	58.3643	-0.047946	0	0.946388	59.3814	-0.0442783	0	0.884758	59.89
O95721	0.999811	1.01852	0.925103	0.840256	0.823906	0.60404	0.552725	0.384192	0.414225	0.450208	0.999811	0.984667	0.990471	0.824673	0.815862	0.680906	0.549545	0.43522	0.406587	0.383871	0.999811	0.889776	0.894304	0.907098	0.711417	0.63509	0.467666	0.371529	0.35157	0.325815	0.999811	0.959578	1.00468	0.973089	0.82143	0.659443	0.526394	0.459278	0.447686	0.423942	56.8167	-0.0477581	0.388711	0.968334	57.6744	-0.0423283	0.33001	0.98545	55.6562
O95747	0.999811	0.932016	0.813186	0.569521	0.212006	0.123533	0.0918743	0.0579927	0.0463283	0.0235998	0.999811	0.970416	0.803802	0.544953	0.225017	0.105388	0.0805705	0.0608574	0.0466776	0.025198	0.999811	1.01213	0.837068	0.636566	0.280483	0.145095	0.119312	0.0833159	0.0750155	0.041214	0.999811	0.957132	0.796488	0.561061	0.215123	0.106775	0.0793224	0.0496476	0.0430851	0.0293212	47.2878	-0.110031	0.0384163	0.996359	47.1886	-0.112777	0.0387221	0.998612	47.9411
O95749	0.999811	0.86866	0.907422	0.877992	1.06221	0.687134	0.628612	0.336516	0.14355		0.999811	0.928659	0.886714	0.917311	0.966178	0.763187	0.744903	0.611773	0.412132		0.999811	0.941001	0.989203	0.850822	0.858489	0.670585	0.585805	0.403405		0.11087	0.999811	0.833971	0.777913	0.895745	0.725444	0.374581	0.281278	0.226779	0.105384		56.9292	-0.0784864	0	0.911448	61.4314	-0.0390777	0	0.923093	56.8762
O95757	0.999811	0.858088	0.910162	0.706463	0.385595	0.223628	0.13732	0.0855421	0.0398812	0.0441618	0.999811	0.951426	0.961408	0.827236	0.506888	0.287601	0.193115	0.136844	0.0955066	0.0301449	0.999811	0.989232	0.965132	0.849651	0.592794	0.358892	0.253847	0.216654	0.164315	0.0764761	0.999811	1.00726	0.928737	0.863755	0.496289	0.267471	0.213527	0.142604	0.0990676	0.0368706	49.0133	-0.0890025	0.0345203	0.988701	50.3811	-0.0951364	0.0709638	0.99514	51.2854
O95772											0.999811	0.926107	0.802553	0.703044	0.783008	0.527207	0.46745	0.466707	0.424992	0.487366																									57.1674	-0.033861	0.404706	0.924891
O95777	0.999811	1.00236	0.955126	0.961696	0.816268	0.634444	0.572999	0.419472	0.397865	0.356537	0.999811	1.07392	0.987876	0.946728	0.913853	0.834818	0.639525	0.64935	0.658728	0.476938	0.999811	1.15167	1.17257	0.987441	0.878999	0.759015	0.528332	0.436722	0.394638	0.229869	0.999811	0.997448	1.00563	0.939587	0.834849	0.694593	0.511148	0.415818	0.373257	0.231384	56.8521	-0.0527412	0.34542	0.991613		-0.0345983	0.518269	0.932058	57.0824
O95782	0.999811	0.954333	0.985034	0.876845	0.795097	0.64246	0.528385	0.432046	0.437266	0.357605	0.999811	1.11794	1.06601	0.973639	0.725749	0.475238	0.318772	0.117429	0.120465	0.0772896	0.999811	1.05563	0.97872	0.951264	0.795322	0.553026	0.275737	0.14104	0.0931946	0.0541199	0.999811	1.01582	0.958308	0.916561	0.77664	0.560493	0.260451	0.137877	0.0798444	0.0441006	56.9926	-0.0463409	0.350486	0.992117	52.8627	-0.0968196	0.0819857	0.982258	53.3954
O95793	0.999811	1.18796	1.02833	1.02519	0.784269	0.478829	0.32326	0.204326	0.124048	0.142674	0.999811	1.13692	1.00272	1.04005	0.776399	0.489529	0.284758	0.284244	0.119735	0.116702	0.999811	0.968001	0.838005	0.895793	0.772232	0.514111	0.311058	0.175762	0.174713	0.138764	0.999811	1.01999	1.01808	0.980557	0.732882	0.516866	0.400512	0.246527	0.15088	0.098088	53.0572	-0.105541	0.144098	0.971017	53.0723	-0.103548	0.148114	0.974641	53.1316
O95801	0.999811	1.22823	1.09325	0.976258	0.403838		0.0653069														0.999811	0.740869	0.850153	0.556597	0.31375	0.247318	0.10955	0.0736239	0.0788977	0.0627305	0.999811	1.14211	1.06794	0.87587	0.427165	0.267181	0.136131	0.100834	0.0337603		49.6847	-0.319506	0.0649426	0.941345					47.6608
O95816	0.999811	1.19445	1.06331	1.08299	1.00803	0.750873	0.478407	0.378399	0.295787	0.221845	0.999811	1.06112	1.02928	0.882956	0.824708	0.681539	0.488934	0.404037	0.340181	0.233926	0.999811	0.983604	0.843858	0.883801	0.757694	0.715708	0.420036	0.308702	0.298081	0.211573	0.999811	0.904151	0.942509	0.908195	0.875431	0.802435	0.467522	0.283237	0.305727	0.245085	55.8458	-0.103275	0.268324	0.952699	56.2828	-0.054554	0.220646	0.985778	55.4969
O95817	0.999811	1.0127	0.888952	0.85621	0.7583	0.680236	0.545456	0.38221	0.380071	0.391494	0.999811	0.934427	0.938558	0.866097	0.779697	0.652206	0.500628	0.479274	0.484843	0.34496	0.999811	1.14098	0.963926	0.960994	0.867957	0.707682	0.50815	0.482662	0.456967	0.417871	0.999811	0.890941	0.848781	0.850674	0.738016	0.62446	0.473831	0.398884	0.444654	0.369167	57.041	-0.0409214	0.306578	0.978072	57.9592	-0.0379024	0.335551	0.978779	57.2662
O95819	0.999811	1.25199	1.17439	1.06525	0.775893	0.417116	0.239937	0.177808	0.138715	0.11229	0.999811	1.00204	0.887731	0.763234	0.546999	0.307617	0.146226	0.0936241	0.0829554	0.0413349	0.999811	0.960158	0.867579	0.840875	0.563567	0.308041	0.153913	0.123564	0.127585	0.0904013	0.999811	0.806825	0.906778	0.805582	0.559454	0.280137	0.148168	0.109479	0.110542	0.0685512	52.3484	-0.139354	0.145294	0.945166	50.3305	-0.0837522	0.0315308	0.997896	50.573
O95825	0.999811	0.747191	0.917317	0.796023	1.00169	0.836097	0.650324	0.545718	0.142153		0.999811	0.930805	1.0994	0.895531	0.915065	0.770177	0.66686	0.455534	0.180943		0.999811	0.99418	0.950687	0.824321	0.874043	0.749282	0.636041	0.499305	0.132302		0.999811	1.067	0.924518	0.994497	0.98349	0.978213	0.678558	0.49674	0.202479		58.4037	-0.0738349	0	0.787891	57.9253	-0.0671624	0	0.959904	57.5931
O95831	0.999811	0.96174	0.969084	0.956606	0.932148	0.854456	0.714003	0.599288	0.334256	0.0565462	0.999811	0.987966	0.986624	0.979586	0.955301	0.868044	0.73877	0.659632	0.423015	0.0802567	0.999811	1.01156	1.00238	0.977069	0.965936	0.880718	0.753089	0.618689	0.39319	0.0754988	0.999811	0.998182	0.974649	0.974331	0.938505	0.836262	0.713765	0.579424	0.38072	0.0640107	59.6585	-0.0680487	0	0.980852	60.6494	-0.0658475	0	0.974036	60.352
O95834	0.999811	1.04783	1.00397	0.930015	0.8494	0.596305	0.318343	0.153898	0.168474	0.157835	0.999811	0.974653	0.887961	0.894453	0.864006	0.693834	0.275746	0.180591	0.167603	0.0888802	0.999811	1.03748	1.01905	1.01103	0.927735	0.701359	0.287199	0.143399	0.121085	0.0912717	0.999811	1.00458	0.955786	0.998137	0.880287	0.665427	0.291165	0.126086	0.15362	0.0689818	53.7664	-0.10583	0.13732	0.99491	54.2015	-0.110373	0.104623	0.976441	54.3112
O95857
O95861	0.999811	0.974393	0.980368	0.953311	0.866526	0.6775	0.573982	0.440963	0.265197	0.0383719	0.999811	1.01361	1.0188	1.0176	0.96991	0.805241	0.633842	0.517972	0.302206	0.0321121	0.999811	1.01667	0.999435	0.958115	0.958176	0.751886	0.589346	0.472616	0.29722	0.041658	0.999811	1.07497	1.06602	1.0001	0.970389	0.826213	0.665132	0.558177	0.310984	0.0304897	57.0944	-0.0579095	0	0.985688	58.607	-0.0686092	0	0.982805	57.944
O95864	0.999811	1.22415	1.137	0.960609	0.521609	0.34506	0.202899	0.106197	0.107031	0.0502553	0.999811	1.02937	0.941664	0.644022	0.365651	0.167408	0.0744296	0.0588825													0.999811	1.10841	0.982943	0.953644	0.738867	0.40885	0.137003	0.144181	0.155421		50.848	-0.126389	0.103806	0.952555	48.5533	-0.11529	0.0471803	0.996503
O95865	0.999811	0.903632	0.930148	0.937055	0.875278	0.720065	0.502933	0.240533	0.111335	0.0453664	0.999811	0.988375	0.980128	0.927637	0.892546	0.774915	0.537706	0.265654	0.121101	0.0417904	0.999811	1.01248	1.0057	0.956814	0.984241	0.799883	0.549429	0.245863	0.114004	0.0515027	0.999811	1.04794	1.04906	1.00872	1.02627	0.837605	0.540841	0.239014	0.0701574	0.0496142	55.6927	-0.0803	0	0.987817	56.2183	-0.0845758	0	0.996642	56.3152
O95870	0.999811		0.469132		0.604887																0.999811	0.796012		0.49212	0.574311	0.399955					0.999811		0.654494	1.36897	1.41248							-0.631326	0.537009	0.939379					47.5173
O95881	0.999811	0.957667	0.957308	0.842437	0.741022	0.467925	0.267826	0.197863	0.175705	0.137862	0.999811	1.01441	1.03319	0.975199	0.855425	0.549068	0.35582	0.26491	0.24139	0.204957	0.999811	0.92786	0.942183	0.864873	0.694753	0.450483	0.270804	0.201733	0.201865	0.169974	0.999811	1.00048	1.05261	0.936345	0.793238	0.520117	0.298612	0.238321	0.214826	0.172389	52.5488	-0.0794885	0.124665	0.994792	53.6749	-0.103255	0.224023	0.997715	52.2257
O95926	0.999811	1.18381	0.962146	1.14594	0.81634	0.84405	0.838952	0.66512	0.573149	0.757196											0.999811	0.938313	0.92037	0.871189	0.528763	0.527254	0.524735	0.332121	0.390049	0.386473												-0.03269	0.662953	0.702103					52.8408
O95983	0.999811	1.12014	0.90406	0.575136	0.487672	0.337806	0.274217	0.235372	0.190294	0.144449	0.999811	0.915875	0.730192	0.395277	0.327328	0.218761	0.157649	0.158277	0.161083	0.100349	0.999811	0.929509	0.694311	0.492314	0.385935	0.277754	0.192426	0.164403	0.178787	0.124471	0.999811	0.864548	0.723881	0.498939	0.344264	0.247049	0.186235	0.144115	0.158708	0.123161	49.2458	-0.0794322	0.193739	0.965622	46.4058	-0.089123	0.140753	0.991503	47.3062
O95985											0.999811	0.806617	0.953575	0.808769	0.554334	0.519637	0.335003	0.212675	0.200181	0.161969																									52.2781	-0.05246	0.0889874	0.960028
O95989	0.999811	1.05576	1.0131	1.00686	0.929885	0.71411	0.520295	0.251024	0.140812	0.0542483	0.999811	1.13278	1.01185	1.0296	0.978765	0.8007	0.602993	0.331246	0.125316	0.0670637	0.999811	0.972683	0.966526	0.942691	0.904812	0.727838	0.543819	0.291035	0.108566	0.0511046	0.999811	1.04283	1.01667	0.915717	0.954986	0.724999	0.487651	0.266714	0.16745	0.0996193	55.9153	-0.0888336	0.0364113	0.994727	56.9722	-0.0940139	0.0304353	0.985237	56.175
O95999											0.999811	1.03928	0.963104	0.665845	0.591678	0.452955	0.351256	0.3183	0.257514	0.171565	0.999811	0.775213	0.790769	0.633437	0.456122	0.275033	0.329672	0.241681	0.0864588	0.127867															51.6552	-0.0579711	0.205586	0.974647	49.2844
O96000	0.999811	1.00726	1.00052	0.954308	0.836793	0.650583	0.46896	0.224308	0.0891249	0.0580362	0.999811	1.07046	1.01089	1.01205	0.892572	0.73881	0.529045	0.324115	0.0885281	0.0308842	0.999811	0.990468	0.87025	0.932399	0.859041	0.68909	0.434449	0.246048	0.119668	0.0250911	0.999811	1.00151	0.954085	0.990256	0.891997	0.739504	0.476968	0.25733	0.0721447	0.0221579	55.1051	-0.0784829	0	0.997928	56.2498	-0.0839756	0	0.993346	55.2029
O96005	0.999811	0.863554	0.865768	0.802151	0.662406	0.493802	0.238504	0.145618	0.146114	0.128343	0.999811	1.2756	1.21001	0.959506	0.725794	0.429261	0.307853	0.15157	0.256767	0.0827693	0.999811	0.975589	1.05468	0.909497	0.782939	0.520624	0.238687	0.157048	0.119301	0.0589646	0.999811	0.949984	0.920624	0.846405	0.674242	0.536647	0.248346	0.118969	0.143896	0.103325	52.0152	-0.0607322	0.0404623	0.976137	52.3505	-0.111493	0.166415	0.920971	53.0262
O96007	0.999811	1.01915	0.938813	0.859989	0.742034	0.635919	0.514769	0.382024	0.418851	0.397652	0.999811	1.03081	1.05218	1.11543	0.890491	0.789296	0.660896	0.580193	0.70548	0.479358	0.999811	0.901915	0.828982	0.964586	0.793139	0.706712	0.725135	0.692833	0.705893	0.549425	0.999811	1.29545	1.12896	1.09097	1.0727	0.888067	0.718643	0.623704	0.732285	0.536349	56.1726	-0.0476845	0.364345	0.988771		-0.0574511	0.58247	0.891397
O96008	0.999811	0.975707	0.957936	0.926976	0.873497	0.77628	0.66959	0.582172	0.561247	0.402757	0.999811	1.0208	1.04147	1.01533	0.972841	0.894337	0.816427	0.738159	0.777516	0.525912	0.999811	1.00356	1.06476	1.01374	0.976798	0.883935	0.750355	0.641451	0.682313	0.448942	0.999811	1.07296	0.995563	0.981586	0.924331	0.82974	0.681936	0.620425	0.657382	0.432965	63.1944	-0.0299859	0.258463	0.986558		-0.0296472	0	0.913301
O96011	0.999811	0.928514	0.945697	0.943955	0.81954	0.711485	0.581408	0.507407	0.437717	0.226037	0.999811	0.938224	0.981879	0.915725	0.945935	0.724144	0.624876	0.606538	0.514463	0.242443	0.999811	1.03351	1.04071	0.951501	0.863479	0.824181	0.68671	0.630651	0.576741	0.224754	0.999811	0.949238	0.96433	0.841755	0.75302	0.680505	0.584024	0.481292	0.437075	0.182485	59.0979	-0.0374549	0	0.980643	60.9261	-0.0372719	0	0.948689	61.8566
O96013	0.999811	1.46826	1.3109	1.04721	0.38557		0.0944033				0.999811	1.08432	0.829178	0.803955	0.265079																0.999811	2.02097	1.44015	1.36896	1.21625	0.622739	0.611149		0.416707		49.8924	-1.13546	0.0944033	0.778373	48.625	-0.172324	0	0.926741
O96017											0.999811	0.967078	0.983645	0.863013	0.74443	0.546798	0.34176	0.328268	0.354701	0.280176	0.999811	1.08207	0.761556	0.990245	0.442769	0.276041	0.140057	0.157077	0.279952	0.208746															53.4029	-0.0712317	0.291034	0.98968	49.7726
O96018											0.999811	1.01092	0.866455	0.411845	0.182032	0.055179	0.090742	0.0642576																											46.5289	-0.16532	0.072248	0.997444
O96019	0.999811	0.980881	0.881302	0.697134	0.625485	0.451882	0.193867	0.131657	0.118486	0.0937004	0.999811	0.97768	0.969257	0.802466	0.7449	0.500806	0.3166	0.266566	0.244476	0.162551	0.999811	1.04335	0.890495	0.7501	0.633921	0.441425	0.209065	0.139594	0.103537	0.0485319	0.999811	0.941682	0.892129	0.780259	0.72161	0.50951	0.239682	0.191445	0.13511	0.0375866	51.2019	-0.0637771	0.0281569	0.986642	53.0286	-0.0653414	0.159955	0.99073	51.5446
O96033											0.999811	1.12296		0.839652	1.36654						0.999811	1.05906	0.979597	0.901305	0.830017	0.60834	0.447235	0.379003	0.294599	0.15588																0.627576	1.5	0.724352	55.4612
P00167	0.999811	1.42542	1.13054	0.908374	1.03158	0.691091	0.655938	0.445861	0.322099	0.264841	0.999811	0.998203	0.852733	0.850311	0.755232	0.74011	0.444864	0.304225	0.30638	0.245432	0.999811	0.982941	1.07807	1.02412	0.821803	0.602443	0.49566	0.36283	0.369917	0.22863	0.999811	0.884935	0.927579	0.906277	0.907586	0.701054	0.576453	0.380552	0.227878	0.179257	57.8393	-0.065092	0.243434	0.819998	55.7694	-0.0458441	0.127777	0.960044	55.1693
P00325																															0.999811	0.883877	0.991167	0.843048	0.596424	0.376564	0.212983	0.257394	0.29771	0.244371
P00338	0.999811	0.913871	0.954987	0.949594	0.959176	0.896327	0.838193	0.716795	0.37967	0.046867	0.999811	1.00603	1.04805	1.02936	1.06541	0.977819	0.957179	0.870318	0.47543	0.0640363	0.999811	0.990339	1.01277	1.00842	1.04425	0.957501	0.892999	0.783667	0.439459	0.0633231	0.999811	0.988043	0.97552	0.966388	0.976817	0.932656	0.817387	0.715476	0.428512	0.0585494	61.0845	-0.0892028	0	0.967488	62.6473	-0.135623	0	0.988709	61.9764
P00367	0.999811	0.940985	0.963721	0.928835	0.931094	0.843495	0.620135	0.388837	0.156415	0.0314065	0.999811	1.02291	1.00813	0.998014	0.990704	0.886386	0.692772	0.464623	0.176872	0.0321755	0.999811	1.04564	1.03868	1.02089	1.025	0.893857	0.666956	0.440001	0.204678	0.0412759	0.999811	1.0568	0.996984	0.995186	1.00597	0.887584	0.670122	0.424362	0.175944	0.0303746	57.4613	-0.0837972	0	0.992272	58.3701	-0.0914251	0	0.997898	58.2714
P00374	0.999811	0.97579	1.01427	0.725904	0.321417	0.198722	0.0704883	0.081986		0.0581465											0.999811	1.06827	0.865799	0.540826	0.268686	0.285766	0.0740949	0.0582953	0.0549631		0.999811	0.768873	0.681006	0.42189	0.164776	0.149117	0.0485462	0.0220605		0.0239705	48.7199	-0.143386	0.0767599	0.994486					47.714
P00387	0.999811	0.866298	0.850505	0.837595	0.773714	0.835764	0.519987	0.227034	0.023076	0.0112775	0.999811	1.04541	1.04683	0.999443	0.960271	0.821916	0.640082	0.326695	0.0361703	0.0118808	0.999811	0.991481	1.01408	0.953839	0.897205	0.761555	0.56592	0.316375	0.0400394	0.0257992	0.999811	0.942036	0.942134	0.905216	0.866364	0.700213	0.564729	0.290652	0.0317574	0.0197559	55.7939	-0.0883113	0	0.926291	57.0581	-0.108758	0	0.99319	56.3816
P00390	0.999811	0.9375	0.95886	0.960437	0.913899	0.864842	0.768395	0.716571	0.763215	0.525044	0.999811	0.987652	1.00947	1.00884	0.989255	0.891716	0.7947	0.80272	0.905399	0.576061	0.999811	0.983297	0.98952	1.00845	0.999896	0.891854	0.792293	0.772207	0.858575	0.597951	0.999811	1.02576	0.976603	1.00189	1.00879	0.880846	0.783399	0.755912	0.88116	0.562609		-0.0213013	0	0.908563			0	0.750186
P00403	0.999811	1.03127	1.02169	1.06651	0.912798	0.811725	0.717649	0.604742	0.469258	0.0194285	0.999811	1.05821	0.972872	0.944596	0.715786	0.629575	0.519442	0.506027	0.389697	0.0222275	0.999811	1.02557	1.02043	0.934843	0.768443	0.616443	0.561389	0.467566	0.39912	0.0188418	0.999811	1.05706	1.0931	1.10039	0.965228	0.846749	0.712191	0.629612	0.466601	0.0647293	60.1464	-0.0621757	0	0.938754	56.9261	-0.0454686	0	0.932176	57.0986
P00441	0.999811	0.896574	0.850462	0.883049	0.805609	0.768298	0.723103	0.678429	0.798497	0.779488	0.999811	0.934972	0.909428	0.980087	0.957017	0.872929	0.802063	0.880864	1.03225	0.865824	0.999811	0.986436	1.0569	0.997354	0.899283	0.84595	0.789326	0.748119	0.991434	0.893608	0.999811	1.04906	1.12781	1.15133	1.06503	0.962887	0.896411	0.91588	1.04644	0.991003		-0.0172982	0.739923	0.792712		-0.00701815	0.899955	0.165394
P00491	0.999811	0.937744	0.970782	0.91941	0.915321	0.836171	0.743646	0.714312	0.807942	0.601765	0.999811	1.00621	1.04514	1.00528	1.02942	0.912843	0.862014	0.859607	1.02857	0.732754	0.999811	0.9597	1.03306	0.979568	1.04343	0.909299	0.794115	0.796919	0.932547	0.699443	0.999811	1.01007	1.01792	0.993817	1.00907	0.907691	0.774135	0.765762	0.933264	0.642996		-0.0149084	0.449051	0.853526			0	0.478263
P00492	0.999811	0.876198	0.931521	0.918837	0.951448	0.8969	0.823187	0.757199	0.861463	0.757059	0.999811	0.975622	1.02433	1.02212	1.09333	1.01727	0.935295	0.954018	1.19935	1.03664	0.999811	0.957795	1.02743	1.0042	1.06531	0.982735	0.889615	0.886667	1.08249	0.935347	0.999811	0.995728	0.991813	0.972722	1.03457	0.932357	0.826471	0.824289	1.04106	0.83043		-0.00727271	0	0.649382		0.0209851	1.10903	0.292796
P00505	0.999811	0.934272	0.962549	0.959988	0.943182	0.825569	0.775998	0.732482	0.75611	0.342296	0.999811	0.992655	1.00637	0.985182	0.987509	0.908849	0.845971	0.85574	0.985216	0.423369	0.999811	0.999065	1.01537	0.974055	1.01238	0.910931	0.838795	0.822154	0.912991	0.427892	0.999811	1.00861	0.998991	0.977783	1.00751	0.919807	0.821264	0.81159	0.92514	0.407085	65.854	-0.0330635	0	0.85326	66.7003	-0.258793	0	0.812488
P00558	0.999811	0.969272	1.0444	1.06162	1.02663	0.633482	0.176927	0.0108792	0.0110015	0.00711814	0.999811	0.924379	0.909003	0.994228	0.967628	0.718091	0.170619	0.010481	0.0142644	0.00647214	0.999811	0.933264	0.955379	0.946677	0.961881	0.730655	0.1797	0.00876297	0.0138528	0.00878364	0.999811	1.20049	1.22108	1.22754	1.1928	0.915323	0.238068	0.0171041	0.0197285	0.0113831	53.7738	-0.204857	0.00834118	0.994306	54.0625	-0.214312	0.00379281	0.992367	54.1331
P00747																															0.999811	0.937718	1.03718	0.820326	0.698532	0.513782	0.328393	0.206401	0.305499	0.16223
P00813	0.999811	0.884705	0.930517	0.94393	0.936795	0.813086	0.827795	0.737982	0.670286	0.329295	0.999811	0.975418	0.969521	1.01644	1.01583	0.957946	0.909368	0.895076	0.890714	0.368809	0.999811	0.963345	1.00834	0.997674	1.01058	0.961867	0.878823	0.837535	0.843807	0.384083	0.999811	1.03931	1.02369	1.02209	1.05326	0.965748	0.893365	0.822882	0.824445	0.370223	64.899	-0.036411	0	0.876996	66.1095	-0.14718	0	0.935724	66.1306
P00846	0.999811	0.905408	0.85714	0.90211	0.777698	0.968142	0.631485	0.565703	0.429326	0.124237	0.999811	1.01353	1.04611	1.00042	1.01129	0.954148	0.757537	0.672878	0.575016	0.183113	0.999811	1.08057	1.08494	0.9996	1.00413	0.897013	0.797031	0.723813	0.543871	0.153939	0.999811	1.0012	0.960562	0.945169	0.866198	0.848242	0.627669	0.549749	0.568192	0.117655	59.8392	-0.0481995	0	0.877058	62.3163	-0.0593133	0	0.954915	62.2615
P01111	0.999811	0.754139	0.815759	0.895141	0.852084	0.606877	0.643658	0.549052	0.388524	0.138533	0.999811	1.16943	1.04999	0.948804	0.792393	0.611447	0.490784	0.379401	0.308027	0.121605	0.999811	1.00278	0.950328	0.947295	0.847186	0.680273	0.578578	0.515072	0.460082	0.200397	0.999811	0.96113	0.95908	0.907979	0.885966	0.729726	0.591522	0.544935	0.447979	0.179068	58.301	-0.0336164	0	0.843906	55.7488	-0.0586363	0.1345	0.95632	59.073
P01116	0.999811	0.999002	0.988127	0.951234	0.869275	0.677427	0.709396	0.631943	0.524897	0.297703	0.999811	0.966374	1.04796	0.96528	0.931597	0.777942	0.745748	0.658404	0.597609	0.250356	0.999811	1.00374	1.01221	0.984156	0.961274	0.816157	0.725557	0.680326	0.698864	0.312991	0.999811	1.03668	1.00602	1.04344	0.984871	0.84536	0.771203	0.738966	0.658638	0.233091	61.8862	-0.0334015	0	0.955772	62.594	-0.0405407	0	0.939038	64.2832
P01130	0.999811	1.02353	1.28046	1.64976	1.38981	1.03469															0.999811			1.4273	1.31453		0.734935				0.999811	1.21283	1.03127	1.19861	1.13789	0.961102	0.367778					0.511302	1.35808	0.434337					56.3185
P01730	0.999811	0.801923	0.79181	0.693753	0.647778	0.572663	0.362686	0.298248	0.408433	0.261679	0.999811	0.893212	0.907804	0.694346	0.355053	0.555171	0.529833	0.390467	0.199849	0.329558	0.999811	0.99269	1.07572	0.82529	0.667678	0.521867	0.338242	0.291198	0.245601	0.251984	0.999811	1.27152	1.07167	0.855142	0.932535	0.773822	0.416179	0.526633	0.487293	0.339481	53.4619	-0.032496	0.150198	0.937505	51.4777	-0.0476229	0.303437	0.863222	52.7231
P01737	0.999811	0.90622	1.00822	0.935469	0.8227	0.673079	0.410445	0.345638	0.302957	0.209155	0.999811	1.0141	1.07848	0.936651	0.841899	0.675941	0.48253	0.381601	0.376007	0.18676	0.999811	0.907209	0.930734	0.943046	0.841996	0.672907	0.421847	0.349373	0.337743	0.208161	0.999811	0.886317	1.04302	0.990589	0.833946	0.659928	0.433953	0.370132	0.311013	0.161897	55.163	-0.0686599	0.22029	0.983951	56.0669	-0.0615112	0.228049	0.976663	55.3885
P01848	0.999811	0.971882	0.915582	0.868924	0.782761	0.595881	0.44161	0.337469	0.302603	0.216171	0.999811	1.1329	1.02217	0.975697	0.904474	0.71974	0.521357	0.453411	0.421273	0.216982	0.999811	1.08937	1.09547	0.949348	0.924493	0.731932	0.538173	0.437101	0.393217	0.287871	0.999811	0.966141	0.940314	0.836372	0.780053	0.663411	0.466028	0.363337	0.369039	0.241319	55.018	-0.0515285	0.173878	0.995044	57.2205	-0.0594242	0.266681	0.959214	56.9696
P01850	0.999811	0.991972	1.00876	0.973784	0.764335	0.563051	0.380542	0.285466	0.222272	0.146324	0.999811	0.999575	0.975474	0.949155	0.807577	0.58977	0.370419	0.326417	0.298236	0.176216	0.999811	1.03853	1.01941	1.00144	0.830325	0.618183	0.45812	0.300681	0.325493	0.193823	0.999811	1.00605	1.02719	0.949225	0.840261	0.575835	0.418309	0.305015	0.287946	0.190653	53.986	-0.0762262	0.164983	0.995272	54.2375	-0.0760269	0.220206	0.992621	54.8864
P01889	0.999811	0.960728	1.02339	1.09883	1.03378	0.766915	0.714459	0.497135	0.576997	0.309281																					0.999811	0.770711	0.917032	0.81212	0.725589	0.578243	0.400648	0.442248	0.417947	0.282093	60.2046	-0.0573099	0.388074	0.909546
P02100	0.999811	1.08276	1.12743	1.06018	0.824945	0.663353	0.854588		0.361587		0.999811	2.31564	1.18336	1.73948	2.94504	2.00219	0.65617				0.999811	1.28433	1.30908	1.05589	1.45008						0.999811	0.805531	0.932571	0.759373	1.48613	0.929439	0.478674	0.50901	0.708566		60.4334	-0.047683	0	0.797861		0.816367	1.5	-0.0018014
P02538
P02585	0.999811	0.962415	0.931493	1.13199	0.415607	0.979457	0.513362	0.18617	0.284857	0.315794																															55.9141	-0.0566491	0.199513	0.698797
P02686	0.999811	1.02999	0.939499	0.945405	0.93128	0.785008	0.852118	0.799739	0.885882	0.792549	0.999811	0.895342	0.787936	0.776159	0.654867	0.715182	0.953211	0.941927	1.10105	0.909022	0.999811	0.903897	0.969189	0.580878	0.717031	0.400441	0.262797	0.882766	1.00439	0.812304	0.999811	1.14995	1.00226	0.962326	0.81402	0.865063	0.836876	0.838101	0.915969	0.755786		-0.0195925	0.82056	0.782058
P02765																					0.999811	0.482053	0.654529	0.615053	0.575727	0.41832	0.55531			0.322622																			51.0578
P02768	0.999811	0.378048	0.267304	0.301707	0.294264	0.310324	0.25074	0.263243	1.05194	0.258524	0.999811	1.22291	2.71331	0.937856	1.05904	1.20903	2.59327	1.37266	1.39327	1.02933	0.999811	1.01221	0.981323	0.997244	1.00749	0.997419	0.729458	0.679242	0.877157	2.39612	0.999811	0.455125	0.352202	0.226621	0.241134	0.246405	0.222402	0.216762	0.25361	0.213705	40.3639	-0.973589	0.374756	0.399735		0.761581	1.5	0.0798952
P02786	0.999811	0.950829	0.948018	0.936618	0.896797	0.78128	0.72988	0.64605	0.507055	0.208039	0.999811	0.990531	0.98926	0.983229	0.919333	0.839032	0.750417	0.689651	0.567942	0.225034	0.999811	0.998193	1.01853	0.986608	0.989209	0.889737	0.762606	0.69088	0.586005	0.244256	0.999811	1.02222	1.01269	0.985199	0.945394	0.864545	0.738467	0.667874	0.565812	0.225103	61.4125	-0.0419693	0	0.961457	62.4216	-0.0460214	0	0.961212	62.8162
P02787	0.999811	0.915456	0.858429	0.828097	0.814679	0.706111	0.691071	0.635068	0.523403	0.407225	0.999811	1.09755	1.03346	1.05412	1.00063	0.888282	0.873472	0.888983	0.813175	0.605275	0.999811	1.11931	1.00976	0.991343	0.886556	0.803722	0.727703	0.681248	0.643168	0.482927											64.018	-0.0215672	0	0.97372			0	0.859813
P02788											0.999811	0.967532	1.04143	0.946681	0.950518	0.830607	0.681404	0.67072	0.680164	0.422794	0.999811	0.949984	1.0635	0.906009	1.0036	0.9066	0.766782	0.774036	0.82419	0.629882	0.999811	1.00933	1.05292	0.950927	1.03669	0.893173	0.802684	0.749067	0.880987	0.569345					65.9437	-0.0286676	0.220369	0.917316
P02792	0.999811	1.41921	1.19419	1.11066	0.867333	0.66883	0.532542	0.425088	0.41554	0.407248																															55.8862	-0.0856614	0.415712	0.807868
P02794	0.999811	0.990812	1.19832	0.827615	1.05225	0.707274	0.522092	0.360017	0.411011	0.191777	0.999811	1.12922	1.29093	1.26259	1.10269	0.828069	0.729169	0.489573	0.432123	0.334624	0.999811	0.892593	0.857993	0.826724	0.744129	0.590757	0.612609	0.503295	0.365438	0.284446	0.999811	1.1608	0.961049	1.06824	0.853583	0.685347	0.594892	0.441394	0.450028	0.270986	56.1803	-0.0863538	0.284274	0.900825	58.9989	-0.0803537	0.361672	0.824161	58.1269
P03886																					0.999811	1.29983	0.873784	0.804762	1.25014						0.999811	0.926773	0.768193	0.70363	0.621393	0.580673	0.377306	0.195165	0.19126	0.0950605
P04003	0.999811	0.901592	0.68634	0.682041	0.928589	1.03616	0.411176	0.691565	0.818226	0.638302	0.999811	0.908438	1.17847	0.940397	0.746796	0.705934	0.680783	0.798694	0.582128	0.645311	0.999811	0.703645	0.820136	0.98556	0.851252	0.931467	0.442727	0.924376	0.748813	0.715267	0.999811	0.750077	0.826694	0.791278	0.923477	0.764287	0.42731	0.449302	0.80123	0.440213		-0.400797	0.73655	0.233746		-0.0832143	0.681686	0.785242
P04004											0.999811	1.09802	1.11662	0.794408	1.02036	0.887278	0.915099	0.739767	0.958872	0.55451											0.999811	1.29205	1.37502	1.25892	1.32042	0.814138	0.61992	0.709142	0.683969	0.422072							0	0.522262
P04040	0.999811	1.01573	1.00841	0.94272	0.916019	0.822361	0.656572	0.554257	0.505407	0.25616	0.999811	1.01964	0.933969	0.900152	0.877286	0.770748	0.679792	0.650754	0.718226	0.343541	0.999811	0.996865	0.994739	0.910439	0.886731	0.833801	0.670821	0.641039	0.676184	0.361345	0.999811	1.00334	0.992771	0.933538	0.879852	0.774253	0.617865	0.576263	0.605943	0.302927	60.9889	-0.0414466	0	0.97827	65.0709	-0.0259206	0	0.873819	64.5713
P04053											0.999811	0.871419	0.72385	0.469795	0.183885	0.356671		0.175259			0.999811	0.66986	0.488013	0.631321	0.591109	0.318862					0.999811	0.392795	0.72738	0.426459	0.324795	0.379845	0.366826	0.355443	0.191814						46.2596	-0.0922099	0.204676	0.95334
P04066	0.999811	1.50752	1.56673	2.06064	0.963323	0.766203	0.832357	0.241323	0.451144	0.233158	0.999811	1.04308	1.10486	0.761753	0.490169	0.39442	0.278183	0.337555	0.161488	0.0897868	0.999811	1.00096	1.13521	0.891295	0.782213	0.641003	0.40865	0.431779	0.392594	0.178205	0.999811	0.956372	0.777978	1.01312	0.864038	0.554932	0.583928	0.477512	0.558894	0.222197	56.472	-0.768267	0.30854	0.447183	50.5832	-0.0890108	0.194286	0.951939	55.344
P04075	0.999811	0.910098	0.914525	0.941434	0.916025	0.851613	0.808931	0.699059	0.392222	0.0177096	0.999811	1.02795	1.01337	1.03458	1.04486	0.978165	0.947309	0.889099	0.501841	0.0213873	0.999811	1.01137	1.02459	1.02376	1.04911	0.956948	0.932861	0.816466	0.498755	0.0235976	0.999811	1.04016	0.977293	1.00945	1.02416	0.939409	0.868771	0.757017	0.47604	0.0232116	60.7869	-0.0804858	0	0.936493	62.839	-0.160617	0	0.98759	62.4844
P04080	0.999811	0.762769	0.764177	0.784172	0.703747	0.614806	0.245568	0.169209	0.188314	0.152378	0.999811	0.923482	0.92522	0.943057	0.880336	0.580063	0.288165	0.211033	0.262582	0.177969	0.999811	0.991218	1.04456	0.932594	0.839193	0.557382	0.299937	0.208767	0.206671	0.186481	0.999811	1.01417	1.09288	1.03003	0.890861	0.61422	0.352465	0.210174	0.21989	0.185482	52.4763	-0.0445947	0	0.90195	53.5724	-0.122042	0.203933	0.984122	53.4519
P04083	0.999811	0.931769	0.948966	0.796188	0.281562	0.134275	0.0777596	0.0532115	0.0364928	0.0266809	0.999811	0.983387	0.972449	0.835899	0.297345	0.134704	0.0771658	0.0591859	0.0459718	0.0239887	0.999811	0.989283	0.98943	0.818257	0.281169	0.116001	0.0660507	0.0437465	0.0259026	0.0150685	0.999811	1.0852	1.02819	0.86159	0.307112	0.130781	0.0792821	0.0597418	0.0407997	0.0289795	48.7211	-0.172508	0.0508561	0.994885	48.9043	-0.190333	0.0566035	0.997822	48.7979
P04179	0.999811	0.98962	0.980459	0.911243	0.844413	0.740299	0.664215	0.628722	0.694921	0.684506	0.999811	0.967916	0.954414	0.945645	0.897094	0.837884	0.727533	0.788453	0.905726	0.745523	0.999811	1.01545	0.977535	0.949663	0.875754	0.788011	0.714482	0.689748	0.856189	0.665851	0.999811	1.15156	1.03721	1.00596	1.00771	0.891189	0.803983	0.756737	0.86666	0.773224		-0.0381856	0.661327	0.976066		-0.0224756	0.791713	0.724311
P04181	0.999811	1.0168	1.0562	0.963236	0.905244	0.583925	0.243443	0.119603	0.106287	0.023467	0.999811	0.943875	0.941431	0.91528	0.756065	0.577795	0.253437	0.158221	0.115199	0.0430139	0.999811	0.973451	1.09693	1.02065	0.977003	0.68704	0.257852	0.143051	0.138832	0.0328695	0.999811	1.05789	1.13897	1.12563	0.939773	0.669578	0.267784	0.160271	0.134408	0.0747511	53.6548	-0.133272	0.0605528	0.995801	53.3155	-0.0851169	0.0326302	0.992324	54.1792
P04183	0.999811	1.0363	1.0031	0.950226	0.750927	0.620992	0.512601	0.425213	0.292769	0.224514	0.999811	1.08092	1.05872	0.962955	0.881688	0.687373	0.512903	0.398338	0.377743	0.107887	0.999811	0.998904	1.14491	0.905094	0.734581	0.709956	0.572341	0.448505	0.26126	0.0855862	0.999811	1.08416	1.13099	1.03361	0.722594	0.559717	0.44176	0.418639	0.268407	0.183155	56.009	-0.0518917	0.192054	0.987778	56.8668	-0.0580813	0.121008	0.964719	57.0288
P04216	0.999811	1.0265	0.999204	1.04346	1.05436	0.938066	0.849251	0.715338	0.762294	0.51515	0.999811	1.01322	1.11985	1.05607	1.11198	0.921381	0.867017	0.783143	0.742171	0.552928	0.999811	1.18577	1.25805	1.07661	1.34131	1.20689	1.16957	1.03119	1.14539	0.874755	0.999811	0.993169	0.907751	1.06523	1.1606	0.97663	0.8171	0.785412	0.860354	0.603901		-0.032665	0.37102	0.900622		-0.0338087	0.448543	0.856856
P04234	0.999811	0.949956	0.971522	0.901765	0.83927	0.618197	0.351682	0.252449	0.185283	0.136409	0.999811	0.990077	1.00823	0.911884	0.873725	0.603906	0.372423	0.339226	0.276087	0.166285	0.999811	0.948262	1.04742	0.962695	0.841044	0.580097	0.369805	0.291486	0.248183	0.169961	0.999811	0.969893	0.951506	0.908841	0.801385	0.524279	0.341256	0.233464	0.222488	0.112154	54.2718	-0.0799165	0.125735	0.994528	54.5261	-0.0793307	0.20847	0.988998	54.0966
P04264	0.999811	0.309637	0.0978607	0.197866	0.0885915	0.122571	0.194414	0.185436	0.0560431	0.0462416	0.999811	3.85569	1.16032	1.27641	3.63309	2.6732	0.683754	0.984656	1.3822	2.37498	0.999811	3.34083	2.55311	3.0487	1.56002	1.65366	2.2566	1.13969	0.683452	1.1066	0.999811	1.24117	1.15293	2.59623	0.898338	0.979912	1.24441	0.570351	1.09419	1.41801	40.8313	-1.34306	0.123628	0.962596		0.817866	1.5	-0.114255
P04350	0.999811	1.36737	1.16906	1.2404	0.922472	0.967209	0.731036	0.391543	0.185731	0.0346018	0.999811	1.01365	0.895648	0.872282	0.784166	0.669478	0.543122	0.395099	0.118462	0.0271146	0.999811	1.02636	0.869315	0.89862	0.78809	0.708941	0.589016	0.36131	0.140741	0.0222475	0.999811	0.906217	0.963355	0.940374	0.825855	0.743448	0.594504	0.365868	0.142405	0.0339155	58.1678	-0.113573	0.0425923	0.876357	55.8184	-0.0588602	0	0.976358	56.2092
P04406	0.999811	0.893451	0.923456	0.923399	0.917406	0.820845	0.77426	0.696068	0.640636	0.00634915	0.999811	0.990687	0.980648	1.00068	0.98585	0.926074	0.859879	0.855036	0.817589	0.0106037	0.999811	0.973837	0.992668	0.992367	0.992382	0.933676	0.835858	0.787209	0.801826	0.0118468	0.999811	1.0407	1.07466	1.04126	1.04843	0.947047	0.841477	0.778827	0.779724	0.0181888	61.7566	-0.0611537	0	0.816518	64.0005	-0.367989	0	0.94246	63.9992
P04424	0.999811	0.881042	0.931043	1.09877	0.833233	0.693192	0.333412	0.296399	0.109202	0.0937367											0.999811	1.1005	1.01904	0.946094	0.84355	0.461315	0.583695	0.27747	0.292214	0.261899											54.7343	-0.0946924	0.0941864	0.963945					54.4716
P04439	0.999811	0.890783	0.929153	0.918312	0.813003	0.931542	0.525716	0.412703	0.379303	0.235541	0.999811	1.00093	0.987711	0.977569	0.878352	0.704635	0.555193	0.494223	0.46616	0.241108	0.999811	0.940625	0.997347	0.916841	0.805529	0.686403	0.536288	0.440846	0.428067	0.246089	0.999811	0.995954	1.00747	0.989399	0.900181	0.705999	0.560523	0.452782	0.431461	0.253201	58.1378	-0.0521399	0.16203	0.915409	58.3858	-0.0464955	0.242896	0.971911	57.567
P04632	0.999811	0.978369	0.976229	0.965401	0.93758	0.803158	0.645305	0.584304	0.463958	0.137837	0.999811	0.992748	0.978346	0.935284	0.945537	0.869823	0.722226	0.701239	0.611615	0.12876	0.999811	0.990063	1.0081	1.03172	0.970964	0.854267	0.738451	0.69573	0.612286	0.158654	0.999811	1.03276	1.01442	0.958543	0.945623	0.819613	0.666016	0.600378	0.51997	0.155658	60.0965	-0.0495389	0	0.968667	62.1064	-0.052438	0	0.90886	62.3242
P04818	0.999811	0.911365	0.936154	0.639328	0.19606	0.10838	0.0646288	0.0444251	0.0287909	0.0148651	0.999811	0.953834	0.936122	0.634577	0.187069	0.0954584	0.0603228	0.0405506	0.0299947	0.0148309	0.999811	0.972833	0.951828	0.658883	0.226832	0.111662	0.0745421	0.0513353	0.0342402	0.0272857	0.999811	1.0102	0.982076	0.699376	0.209705	0.109749	0.0652792	0.0475675	0.0303307	0.016191	47.8069	-0.158726	0.0384359	0.994116	47.7562	-0.166898	0.0370862	0.997842	47.9926
P04843	0.999811	0.954218	0.998884	0.998229	0.918742	0.516301	0.122159	0.0415623	0.0370093	0.0239295	0.999811	0.997983	0.992248	0.993683	0.933797	0.526218	0.141182	0.0616572	0.0584209	0.031164	0.999811	0.976538	0.973391	0.994986	0.950905	0.55826	0.149084	0.0638777	0.0543432	0.0334982	0.999811	0.988555	1.01119	1.01343	0.956138	0.546971	0.141881	0.0688618	0.054255	0.0318594	53.0739	-0.188056	0.0279266	0.998822	53.1498	-0.188688	0.0457702	0.999762	53.3193
P04844	0.999811	0.978727	0.964532	0.932011	0.883845	0.636593	0.223973	0.119648	0.0838996	0.0530909	0.999811	1.00594	1.01266	0.941115	0.909701	0.566785	0.231749	0.142951	0.106774	0.055632	0.999811	1.02313	1.02439	1.02535	1.00289	0.659014	0.283351	0.162592	0.115441	0.0570596	0.999811	0.980443	0.9929	0.989482	0.928668	0.638315	0.276815	0.166264	0.134031	0.0737912	53.7894	-0.13501	0.0586493	0.995261	53.5165	-0.136049	0.0827747	0.997401	54.1886
P04899	0.999811	0.975933	0.996663	0.936521	0.84659	0.597506	0.279141	0.109853	0.0631929	0.0517458	0.999811	1.05019	1.04223	1.02838	0.902893	0.638772	0.361	0.156224	0.0959227	0.0421067	0.999811	1.06173	1.04299	0.978645	0.930684	0.702386	0.312932	0.122546	0.0936967	0.0849178	0.999811	0.98304	1.00818	0.948249	0.877046	0.680449	0.334081	0.151531	0.0872546	0.0431876	53.7274	-0.10961	0.0333985	0.998448	54.4533	-0.110787	0.0517246	0.995052	54.4324
P04921	0.999811	1.05959	0.945211	0.948824	0.877849	1.0285	0.764464	0.66232	0.727477	0.646039	0.999811	1.04919	1.00655	1.0133	0.897486	0.862457	0.750985	0.572404	0.628385	0.586075	0.999811	1.15089	1.24489	1.27885	1.08218	0.914271	0.901725	0.781298	0.890254	0.75243	0.999811	1.02505	0.98449	1.17828	1.12012	0.805192	0.689755	0.472527	0.781771	0.419935		-0.360169	0.678612	0.866534		-0.0440541	0.577735	0.96164
P05023	0.999811	0.949543	0.941663	0.953393	0.901017	0.872384	0.684664	0.498223	0.112875	0.0428352	0.999811	1.02339	0.969842	0.965071	0.908552	0.79516	0.713057	0.511134	0.148556	0.0710774	0.999811	1.02302	1.01094	0.954536	0.886277	0.778325	0.633448	0.444975	0.132087	0.0562243	0.999811	1.00496	0.998816	0.936537	0.910775	0.77598	0.644253	0.446257	0.145982	0.0591465	58.235	-0.0889191	0	0.982521	58.3517	-0.0768748	0	0.985126	57.4877
P05026																					0.999811	0.778927		1.32101	1.27462
P05106	0.999811	1.81389	1.32136	1.65288	1.03226	0.630648					0.999811	0.747004	1.01649	1.00223	0.410431	0.712753	0.311867				0.999811	1.24944	1.20354	1.39039	0.835879	0.835237	0.72336	0.597636		0.310357	0.999811	0.691387	1.68275	0.628821	0.460192	1.0835	0.366836				53.1134	-1.1768	0	-0.219097	53.428	-0.0547467	0	0.593654	60.2499
P05107	0.999811	0.962014	1.01073	0.95174	0.819262	0.633381	0.4389	0.356182	0.354363	0.244244	0.999811	1.00363	1.0549	0.992123	0.840041	0.648613	0.439361	0.372287	0.397169	0.293315	0.999811	1.01123	0.97696	0.868302	0.738766	0.552834	0.359123	0.28855	0.279548	0.217174	0.999811	1.01657	0.98904	0.888222	0.767621	0.570828	0.398589	0.333316	0.315634	0.229616	55.0434	-0.0695694	0.276482	0.992321	54.9671	-0.0818277	0.335852	0.988777	53.5595
P05114	0.999811	0.586033	0.672192	0.651742	0.522394	0.447136	0.368141	0.333218	0.341954	0.33833	0.999811	0.873906	0.850783	0.79342	0.801891	0.729757	0.543994	0.510681	0.56987	0.473653	0.999811	1.13842	1.30426	1.02297	0.825872	0.772405	0.568615	0.492239	0.53071	0.54622	0.999811	1.10673	1.02559	0.816431	0.816139	0.718038	0.508691	0.460292	0.490817	0.458377	49.9276	-0.0327669	0.260666	0.864268	64.3894	-0.0221904	0.338831	0.923406
P05120	0.999811	1.00693	1.0207	0.974452	0.888381	0.844039	0.703912	0.545405	0.18085	0.0394672	0.999811	0.994462	0.953749	0.958082	0.935592	0.773611	0.529838	0.427445	0.25631	0.119374	0.999811	1.08056	0.995482	0.989145	0.951001	0.783577	0.655157	0.489402	0.244922	0.117541	0.999811	1.04227	0.993604	0.965885	0.912224	0.757831	0.708092	0.522364	0.24077	0.0608262	58.6632	-0.0794092	0	0.985572	57.3188	-0.0638381	0.0520555	0.992448	58.4272
P05129	0.999811	1.17632	1.03573	0.842924	0.469907																0.999811	1.23894	1.15828	1.04664	0.764473	0.192558					0.999811	1.09186	1.06232	0.721653	0.335067	0.0832254					47.6988	-0.702526	0.469906	0.889486					50.2752
P05141	0.999811	1.1878	1.19629	1.14957	0.986172	0.734919	0.484488	0.365583	0.288884	0.142298	0.999811	1.04264	1.04249	0.976597	0.849109	0.644507	0.440179	0.346491	0.303907	0.154187	0.999811	0.982182	1.07094	1.0132	0.904265	0.696355	0.492872	0.358816	0.304705	0.15149	0.999811	0.84234	1.00183	1.01415	0.8208	0.667624	0.476196	0.323876	0.290729	0.140092	56.004	-0.0952523	0.21201	0.922336	55.2826	-0.0720584	0.197599	0.987161	56.0609
P05161	0.999811	0.921493	0.970814	0.811952	0.573282	0.41256	0.284785	0.204797	0.142733	0.121156	0.999811	0.970667	0.946576	0.745737	0.487012	0.360672	0.23923	0.175197	0.129311	0.075026	0.999811	0.994043	0.945813	0.769978	0.522973	0.37016	0.259946	0.152907	0.127347	0.086289	0.999811	0.907837	0.911835	0.724361	0.475871	0.322005	0.213714	0.111873	0.0793616	0.0439853	51.4957	-0.0706699	0.110318	0.994143	50.4131	-0.0748388	0.0936509	0.995327	50.7733
P05165	0.999811	0.915914	0.904402	0.981491	0.836336	0.823648	0.341115	0.0838894	0.0625783	0.0285359	0.999811	1.15996	1.11504	1.08909	1.03936	0.918827	0.34597			0.0431913	0.999811	1.01097	1.17128	1.13071	1.07025	0.995095	0.3836	0.0834318			0.999811	0.908313	0.899922	0.967264	0.902719	0.776192	0.250607		0.0327535		54.9604	-0.152675	0.0272701	0.976237	55.3305	-0.247946	0.0434003	0.959247	55.7178
P05198	0.999811	0.977553	1.01236	0.929876	0.736678	0.512396	0.265863	0.0845076	0.0552185	0.0385506	0.999811	1.0119	0.969594	0.900191	0.787019	0.561245	0.28137	0.0869401	0.0563568	0.033358	0.999811	0.95749	0.95308	0.94241	0.721095	0.552139	0.271787	0.0954497	0.0575984	0.0362815	0.999811	0.947291	0.930977	0.823915	0.737357	0.526821	0.26676	0.0769765	0.0509297	0.0290339	52.9247	-0.0949558	0.0119947	0.997511	53.352	-0.0941087	0	0.996934	53.1032
P05204	0.999811	0.582117	0.597261	0.65454	0.452664	0.380619	0.369017	0.308455	0.309129	0.279196	0.999811	0.917064	0.8152	0.795789	0.826982	0.728169	0.579	0.554508	0.567277	0.433993	0.999811	1.20269	1.29838	0.990027	0.769541	0.764027	0.632016	0.509047	0.499326	0.428937	0.999811	1.26765	1.08984	0.82802	0.837843	0.707026	0.582797	0.489276	0.476667	0.432089	48.1745	-0.0365369	0.239132	0.869844	63.792	-0.0204889	0.123244	0.937804	60.3315
P05386	0.999811	1.36204	1.15061	1.3107	1.10482	0.838864	0.616598	0.586875	1.09054	0.987293	0.999811	1.0008	1.06571	1.0328	0.844752	0.621899	0.507015	0.523837	1.00621	0.876385	0.999811	1.04374	0.891973	1.01633	0.80241	0.631004	0.555192	0.532052	1.09826	0.951797	0.999811	0.880655	0.952219	1.03141	0.880246	0.763614	0.622501	0.558454	1.13939	0.951819		-0.213743	0.820325	0.252618		-0.366363	0.707069	0.520492
P05387	0.999811	1.29397	1.11004	1.20949	1.06988	0.792303	0.638017	0.793905	2.00401	2.72226	0.999811	0.988132	1.02329	1.01046	0.862571	0.638631	0.559218	0.715858	1.93827	2.26167	0.999811	1.02029	0.90704	1.0015	0.732823	0.622957	0.603812	0.769199	2.15789	2.78218	0.999811	0.911644	1.03699	1.07613	0.90736	0.786895	0.710509	0.802662	2.16484	2.65665		0.121772	1.5	0.393157		0.100374	1.5	0.518322
P05388	0.999811	1.31646	1.12907	1.2282	1.14282	0.751958	0.540466	0.387762	0.24692	0.0841301	0.999811	1.04724	1.00816	0.974922	0.880676	0.629312	0.470034	0.366092	0.247825	0.0833082	0.999811	0.955147	0.852153	0.96121	0.798813	0.653535	0.519893	0.372054	0.257167	0.110139	0.999811	0.828115	0.930289	0.930739	0.852846	0.684719	0.544496	0.375307	0.251578	0.100463	56.7902	-0.0967473	0.143467	0.872947	55.8602	-0.06507	0.075268	0.986585	56.2483
P05455	0.999811	0.919457	0.833377	0.624537	0.379158	0.237401	0.120161	0.0682646	0.0310348	0.0166354	0.999811	1.00261	0.912966	0.6935	0.421092	0.248378	0.134844	0.0767612	0.0373067	0.0177626	0.999811	1.02871	0.973766	0.707962	0.430881	0.252832	0.13701	0.0726362	0.0363959	0.0180364	0.999811	1.00649	0.889786	0.67042	0.41903	0.244565	0.130589	0.0717995	0.0373527	0.018978	48.5538	-0.077512	0	0.999248	49.2962	-0.0905419	0.0245685	0.998487	49.4867
P05496	0.999811	0.893696	0.952586	0.946437	0.928066	0.837398	0.750227	0.721795	0.659533	0.4655	0.999811	0.896946	0.899334	0.895196	0.82628	0.835482	0.822483	0.755562	0.79704	0.53382	0.999811	0.95747	1.03031	1.03421	0.974412	0.973015	0.902671	0.779419	0.83679	0.58566	0.999811	1.04184	0.941648	0.889037	0.965449	0.890231	0.835576	0.777586	0.781696	0.499194		-0.0253609	0	0.94032		-0.013451	0	0.786728
P05556	0.999811	1.00238	0.964958	0.94137	0.882016	0.792116	0.604153	0.520504	0.564296	0.477193	0.999811	1.05182	0.962268	0.958043	0.868132	0.77429	0.611547	0.564558	0.655926	0.483299	0.999811	1.06086	1.03185	0.995418	0.953601	0.816225	0.662502	0.598609	0.680163	0.507456	0.999811	1.07134	0.959092	0.935226	0.860354	0.737205	0.563857	0.509606	0.580642	0.457873	65.706	-0.0477976	0.488097	0.981274		-0.0439226	0.541426	0.946852
P05771	0.999811	1.08905	1.03671	0.974379	0.584662	0.211665	0.0601666		0.0883555		0.999811	0.967568	0.999121	0.776153	0.512574	0.316519	0.200135				0.999811	0.956127	0.969005	0.805696	0.513387	0.24677	0.184274	0.161963	0.145279	0.0541926	0.999811	1.27538	0.970686	0.873985	0.635141	0.397085	0.260899				50.5439	-0.184321	0.0758412	0.991416	50.1439	-0.0995123	0.162734	0.994688	50.085
P05981	0.999811	1.05745	0.865606	0.89348	0.938929	0.574585	0.360894	0.107306	0.0380389																																54.146	-0.104427	0	0.97148
P06126	0.999811	0.787991	0.977609	0.828625	0.61107	0.539324	0.430451	0.387693	0.313578	0.169176	0.999811	1.03513	0.842975	0.887822	0.721219	0.655193	0.627069	0.422998	0.513226	0.189816	0.999811	1.198	1.2312	1.2345	0.944249	0.783835	0.65567	0.472994	0.462893	0.498221	0.999811	0.980294	0.816234	0.813256	0.872198	1.02637	0.430757	0.341458	0.212344		54.5634	-0.0378292	0.032009	0.940631	58.4464	-0.0328012	0	0.92036	59.6251
P06127	0.999811	1.11893	1.11018	1.01519	1.01468	0.866176	0.796843	0.650999	0.542144	0.33719	0.999811	0.999386	0.946388	0.953446	0.948326	0.79689	0.690354	0.631041	0.568177	0.312225	0.999811	0.979707	0.982923	1.00133	0.934936	0.817317	0.739177	0.65116	0.648439	0.328253	0.999811	1.02876	1.05306	0.962953	0.918561	0.86554	0.66937	0.552129	0.578824	0.283292	62.8097	-0.0476069	0.193156	0.941115	62.6498	-0.036015	0	0.967472	63.8769
P06132	0.999811	0.964864	0.996208	0.899247	0.864103	0.741367	0.611344	0.490839	0.395073	0.195211	0.999811	1.0397	0.998915	0.907825	0.861092	0.643836	0.57326	0.470694	0.486451	0.161287	0.999811	1.05589	0.92356	0.91983	0.887515	0.730034	0.557824	0.479773	0.442991	0.138437	0.999811	1.15967	1.09095	0.993289	0.959869	0.811128	0.683756	0.604731	0.581527	0.236386	58.8857	-0.0431895	0	0.991094	58.5682	-0.0404209	0.00245286	0.947445	58.5567
P06239	0.999811	1.17055	0.937892	0.570205	0.33191	0.202011	0.159038	0.0897482	0.0633438	0.0308532	0.999811	0.91382	0.682441	0.429928	0.264131	0.168675	0.11318	0.0868018	0.0508504	0.0312183	0.999811	0.857458	0.605592	0.398245	0.245826	0.145894	0.0993011	0.064853	0.0528708	0.0247232	0.999811	0.739561	0.69688	0.406295	0.248593	0.150566	0.0871547	0.0624134	0.0363571	0.0145545	48.1213	-0.117963	0.0852605	0.971436	46.3439	-0.0844962	0.048883	0.997575	45.6559
P06280	0.999811	0.910969	0.976155	0.939638	0.95261	0.737155	0.581029	0.449869	0.358874	0.122187	0.999811	1.07515	1.01331	0.938559	0.844377	0.658575	0.54949	0.465088	0.426755	0.193818	0.999811	1.16011	1.04153	1.11368	0.99109	0.725388	0.694079	0.53402	0.436478	0.121213	0.999811	1.21326	0.99841	1.00498	0.951788	0.778793	0.608737	0.499634	0.408622	0.147086	58.19	-0.053042	0	0.974105	57.6456	-0.0467505	0.175072	0.96697	59.7371
P06331	0.999811	0.921157	0.893973	0.671842	0.572909	0.344262	0.20208	0.221861	0.160643	0.107074	0.999811	0.961194	0.917553	0.884483	0.745702	0.40105	0.131461	0.0878336	0.0731347	0.0611975	0.999811	0.983048	0.913363	0.641668	0.532336	0.280018	0.128366	0.128631	0.104123	0.0900054	0.999811	0.99875	1.00603	0.794508	0.643642	0.317347	0.114618	0.105128	0.0858446	0.0797057	50.3538	-0.0640795	0.0975563	0.990388	51.9593	-0.11447	0.046272	0.99263	49.6088
P06396	0.999811	0.901749	0.959298	0.817616	0.793364	0.436331	0.131017	0.0483038			0.999811	1.04544	0.82862	0.833404	0.787344	0.432374	0.108353				0.999811	0.852616	0.7779	0.699774	0.713564	0.447399	0.233456	0.0480877			0.999811	1.37586	1.05513	0.736656	0.924903	0.758961	0.224237		0.0877124	0.0962375	52.2426	-0.112186	0	0.971955	52.1413	-0.109158	0	0.935322	51.1593
P06400	0.999811	0.974955	0.987705	0.943337	0.828471	0.581753	0.278811	0.0850246	0.0516355	0.0336724	0.999811	0.994824	0.969799	0.925365	0.813945	0.542121	0.285406	0.102452	0.0594042	0.035024	0.999811	0.996971	0.975393	0.92752	0.821277	0.567917	0.28094	0.0991427	0.0622634	0.0427506	0.999811	0.923988	0.936549	0.904378	0.808473	0.528459	0.262116	0.085889	0.0541366	0.0353831	53.6041	-0.107598	0.0127093	0.998368	53.3985	-0.0988218	0.0147809	0.998888	53.5165
P06454	0.999811	0.816007	0.692692	0.767484	0.69653	0.897021	0.619488	0.589042	0.750783	0.728781	0.999811	0.972927	1.0137	1.01341	0.921031	0.857422	0.871376	0.885726	1.11244	1.04116	0.999811	1.16224	1.2103	1.15103	0.89626	0.939372	1.01504	0.901198	1.00997	1.07488	0.999811	0.918885	0.908225	0.997168	0.907878	0.811003	0.736389	0.722766	0.876127	0.794848		-0.431403	0.717728	0.542202		0.00805616	1.07972	-0.0766799
P06493	0.999811	1.25331	1.07204	0.657542	0.363639	0.240353	0.176871	0.0962184	0.0532332	0.0248109	0.999811	0.979058	0.787096	0.498788	0.259683	0.203871	0.140095	0.0836965	0.0555057	0.0229924	0.999811	0.857178	0.664915	0.470835	0.258189	0.177785	0.135934	0.0807781	0.0547767	0.014969	0.999811	0.806367	0.808603	0.570455	0.309685	0.205277	0.146644	0.0892083	0.0504425	0.0242587	48.8545	-0.126608	0.0898029	0.947174	47.1826	-0.0943144	0.0609692	0.994122	46.4136
P06576	0.999811	0.962204	0.994126	1.00542	0.992218	0.852236	0.854352	0.74963	0.493381	0.0172973	0.999811	0.953774	0.928611	0.974254	0.95991	0.937569	0.851668	0.833918	0.590109	0.0143558	0.999811	0.953675	0.974553	0.948301	0.987579	0.901298	0.832881	0.759205	0.571247	0.0215755	0.999811	1.07494	1.09547	1.08867	1.08824	1.00957	0.918283	0.831201	0.604668	0.0176997	61.8062	-0.0907451	0	0.947324	63.0989	-0.136453	0	0.932699	62.2956
P06729	0.999811	1.17751	1.26013	1.2044	1.09701	0.896117	0.802725	0.735211	0.717757	0.545965	0.999811	0.969821	0.979541	0.969223	0.893482	0.784376	0.630514	0.611279	0.625151	0.401231	0.999811	0.916846	0.872497	0.93209	0.903465	0.809753	0.654208	0.603221	0.621496	0.443516	0.999811	0.851291	1.0238	0.999307	0.963305	0.852361	0.6807	0.599875	0.622986	0.437805		-0.0411998	0.603551	0.677803	64.3429	-0.0321862	0.385077	0.946187	65.4512
P06730	0.999811	0.893798	0.931218	0.855016	0.733082	0.495007	0.27484	0.0976249	0.0671441	0.0557916	0.999811	0.979676	0.95918	0.903913	0.750274	0.58144	0.297072	0.101207	0.066239	0.0447216	0.999811	0.959687	0.954358	0.887541	0.768221	0.57057	0.28715	0.118166	0.0889231	0.0616187	0.999811	0.969355	0.985814	0.948023	0.855528	0.687159	0.467995	0.306127	0.247212	0.211892	52.6895	-0.0786503	0	0.98877	53.3879	-0.0860631	0	0.995353	53.3398
P06733	0.999811	0.910505	0.92416	0.929338	0.895592	0.772412	0.61021	0.358391	0.0418887	0.00203015	0.999811	1.00737	1.00942	1.01078	1.00624	0.868288	0.703493	0.440193	0.0476168	0.00184113	0.999811	0.968663	0.992626	0.982696	0.990177	0.845333	0.66444	0.4207	0.0577312	0.00256806	0.999811	1.04199	1.01612	1.02172	0.991038	0.858746	0.669487	0.402814	0.0549855	0.00276755	56.7611	-0.0888117	0	0.976353	57.964	-0.113263	0	0.992527	57.6573
P06737											0.999811	1.18722	1.05497	0.977007	0.808393	0.724723	0.538103	0.468384	0.235503	0.284954																									56.9086	-0.0583643	0.217056	0.94594
P06744	0.999811	0.917633	0.943687	0.92031	0.809753	0.544422	0.186637	0.0252058	0.0127723	0.00862308	0.999811	0.985568	0.991101	0.973223	0.880435	0.595247	0.210717	0.0264389	0.0163049	0.010006	0.999811	1.00523	1.02763	0.984032	0.881015	0.621225	0.221238	0.0271756	0.0132	0.0092653	0.999811	1.01268	0.98858	0.950269	0.851994	0.579569	0.214339	0.0371466	0.0283358	0.0213444	53.0418	-0.122992	0	0.990843	53.5736	-0.143963	0	0.998933	53.7259
P06748	0.999811	1.40665	1.20938	1.31803	1.14144	0.814025	0.515508	0.444435	0.41154	0.313673	0.999811	0.984031	0.961044	0.949252	0.825447	0.548019	0.400414	0.373451	0.327318	0.298562	0.999811	0.97114	0.811839	0.999937	0.802395	0.62621	0.438597	0.37913	0.374813	0.318782	0.999811	0.767954	0.913114	0.984681	0.843323	0.620921	0.459303	0.394319	0.376764	0.305011	56.0486	-0.131002	0.385868	0.774652	53.9111	-0.0860093	0.317955	0.996308	55.1011
P06753	0.999811	0.874662	0.844235	0.837363	0.759768	0.784322	0.618646	0.575169	0.672886	0.653417	0.999811	0.906491	0.866595	0.909318	0.815028	0.81512	0.720871	0.746387	0.904181	0.77226	0.999811	1.06977	1.09271	1.08616	0.971007	0.83892	0.775487	0.718613	0.893551	0.922708	0.999811	1.06076	1.05777	1.07433	0.937245	0.836896	0.729086	0.694019	0.831923	0.80554		-0.0192467	0.591794	0.858724		-0.0153786	0.786848	0.603914
P06865	0.999811	0.971125	0.965961	0.905008	0.75342	0.687702	0.557951	0.415002	0.180917	0.08621	0.999811	0.986348	1.01354	1.01291	0.975831	0.816687	0.720575	0.599394	0.249813	0.0915131	0.999811	1.0195	0.995644	0.943885	0.906007	0.780618	0.632178	0.490428	0.241939	0.0958725	0.999811	1.00918	0.984052	0.92991	0.848709	0.705457	0.572653	0.425314	0.229835	0.097231	56.3335	-0.0537651	0	0.987991	59.3859	-0.0725067	0	0.987041	58.154
P07099	0.999811	1.05284	1.16138	0.918222	0.797708	0.655987	0.556976	0.439755	0.277467	0.255184											0.999811	1.1248	1.03971	0.861286	0.748689	0.662766	0.56175	0.479436	0.452778	0.275193	0.999811	0.894751	0.744244	1.06812	0.929126	0.720589	0.494952	0.211995	0.105645	0.166627	56.5992	-0.0550819	0.213033	0.955066					57.6194
P07108	0.999811	0.751655	0.6944	0.683397	0.683162	1.18297	0.521214	0.440098	0.538237	0.442971	0.999811	0.978592	1.17321	0.980393	1.01504	0.916055	0.77875	0.716883	0.813206	0.771242	0.999811	1.16375	1.28282	1.20608	1.01732	1.02564	0.871555	0.813149	0.795774	0.755802	0.999811	0.828753	0.815533	0.818309	0.823966	0.701472	0.532731	0.518017	0.67304	0.476552	65.5585	-0.0160317	0	0.349577		-0.0892985	0.768753	0.802201
P07195	0.999811	0.847739	0.884701	0.877021	0.880189	0.957772	0.818975	0.730077	0.626535	0.20771	0.999811	1.00869	1.06429	1.03464	1.07851	1.02501	1.02429	1.02109	0.909072	0.267641	0.999811	1.01003	1.04684	1.03946	1.05504	1.00455	0.966039	0.924196	0.817004	0.276064	0.999811	0.943595	0.910304	0.959181	0.958721	0.917089	0.85378	0.779992	0.741098	0.224843	63.1953	-0.0557994	0	0.820815	63.728	-0.680693	0.267637	0.974828	65.3421
P07203	0.999811	0.958716	0.951339	0.932991	0.897285	0.534073	0.649124	0.475604	0.376331	0.213958	0.999811	0.905915	0.90955	0.927045	0.741624	0.678608	0.561137	0.55293	0.467188	0.283732	0.999811	0.96515	0.974417	1.02872	0.948809	0.721483	0.62845	0.479352	0.475417	0.226417	0.999811	1.10758	0.978292	1.06646	0.93499	0.746141	0.507379	0.322767	0.345775	0.184788	58.193	-0.0403148	0.0282809	0.939151	59.6325	-0.0297977	0	0.965003	58.9952
P07205	0.999811	0.985047	0.994435	0.971644	0.848578	0.664734	0.231418	0.0960602	0.0837035	0.0518667	0.999811	0.987098	0.989774	0.99442	0.932724	0.689459	0.209142	0.0559073	0.0574823	0.0206449	0.999811	0.949532	0.911007	0.957803	0.967332	0.720858	0.191837	0.0377124	0.0394957	0.0209761	0.999811	1.02377	0.972674	0.941656	0.985543	0.70677	0.210572	0.0426746	0.0501883	0.0344412	53.8824	-0.133315	0.0488608	0.995155	54.0325	-0.177912	0.0320283	0.99901	54.1154
P07237	0.999811	0.901429	0.946811	0.935904	0.931122	0.766401	0.487431	0.293631	0.247046	0.204604	0.999811	0.972635	0.995865	1.00174	1.01518	0.866218	0.548858	0.347858	0.316524	0.247088	0.999811	0.99105	1.01625	1.00306	1.01381	0.875704	0.547155	0.333063	0.303504	0.236691	0.999811	0.987357	0.97585	0.958292	0.96891	0.823141	0.50002	0.308794	0.288958	0.215004	55.8501	-0.0923975	0.201115	0.983525	56.507	-0.118227	0.277805	0.996093	56.4522
P07311	0.999811	0.900914	0.905682	0.865708	0.821477	0.639255	0.320636	0.196786	0.140445	0.105155	0.999811	0.952282	0.982471	0.905365	0.814283	0.52959	0.302923	0.166567	0.151382	0.107559	0.999811	1.082	1.04345	1.03064	0.902809	0.651335	0.340619	0.188165	0.161962	0.123046	0.999811	1.02645	1.01336	0.979581	0.852591	0.558864	0.315578	0.166998	0.142361	0.105664	54.0719	-0.0761212	0.0577254	0.978068	53.3442	-0.0926258	0.103321	0.996284	54.3057
P07339	0.999811	0.959031	0.997325	0.959862	0.936315	0.784377	0.668979	0.546248	0.263759	0.123979	0.999811	0.975215	1.00229	0.985532	0.969061	0.86954	0.717347	0.631263	0.377426	0.17649	0.999811	0.984565	1.01498	0.996185	0.985408	0.855791	0.713298	0.595252	0.318242	0.129232	0.999811	0.983472	1.02256	0.982649	0.958758	0.84051	0.690981	0.602276	0.386286	0.182	58.8508	-0.0612247	0	0.991478	60.5418	-0.0593207	0	0.993175	59.8314
P07355	0.999811	0.933359	0.935645	0.925509	0.856384	0.630411	0.219508	0.127602	0.116845	0.0738158	0.999811	1.04637	1.00476	0.998862	0.904409	0.628217	0.196648	0.107411	0.102814	0.0678856	0.999811	1.0161	1.02448	1.0056	0.945588	0.710138	0.231561	0.136896	0.136317	0.0919038	0.999811	1.04539	1.01273	0.986615	0.915764	0.669562	0.225089	0.125612	0.114499	0.0793644	53.6705	-0.126357	0.0772015	0.98783	53.6749	-0.163759	0.079337	0.997351	54.1033
P07384	0.999811	1.03179	1.02616	1.00748	0.947723	0.867104	0.722487	0.639045	0.467864	0.0995506	0.999811	1.0338	0.999691	0.953292	0.926223	0.837123	0.726581	0.676924	0.540426	0.0923508	0.999811	0.972803	0.966696	0.961789	0.915592	0.801253	0.706743	0.647764	0.518511	0.0925689	0.999811	0.951435	0.954764	0.925255	0.885569	0.774235	0.631733	0.57453	0.509406	0.0985662	60.7815	-0.0607203	0	0.967894	61.2837	-0.0552574	0	0.933568	60.8003
P07437	0.999811	1.31225	1.26732	1.15331	0.948299	0.788517	0.620304	0.371129	0.0823592	0.027607	0.999811	0.987787	0.896025	0.823146	0.701804	0.602804	0.450529	0.28916	0.0714018	0.00923056	0.999811	0.997521	0.856559	0.876875	0.70963	0.639331	0.482292	0.300277	0.103641	0.0474794	0.999811	0.813204	0.934022	0.887466	0.735385	0.628258	0.456313	0.26768	0.0787744	0.0161995	57.1579	-0.0961471	0	0.897669	54.0667	-0.0587305	0	0.981715	54.6657
P07477											0.999811	0.970799	1.05111	1.12672	1.08991	0.9303	0.694973	0.743566	0.977755	0.642145																										-0.276643	0.76461	0.641161
P07602	0.999811	0.903405	0.914509	0.88501	0.84621	0.724275	0.715013	0.66302	0.712209	0.670943	0.999811	1.00483	0.980646	1.04131	1.00627	0.913731	0.81153	0.802789	0.958108	0.823541	0.999811	1.05665	1.12556	1.06648	0.983035	0.92555	0.825486	0.737024	0.992543	0.811696	0.999811	1.13636	1.0796	1.11472	1.05338	0.965036	0.83685	0.786286	0.902149	0.757391		-0.0184969	0.639703	0.93062		-0.178292	0.848992	0.752461
P07686	0.999811	0.937731	0.933788	0.960893	0.900745	0.770394	0.663382	0.54576	0.315833	0.142598	0.999811	1.00368	0.982187	0.976863	0.962556	0.894339	0.763817	0.674374	0.454964	0.165261	0.999811	1.02466	1.01552	1.01432	0.97167	0.867763	0.761908	0.620157	0.428498	0.163146	0.999811	1.05336	0.997118	1.00004	0.995688	0.864762	0.720612	0.617043	0.404	0.156369	59.0042	-0.053244	0	0.986146	61.3832	-0.0607628	0	0.987204	60.8902
P07737	0.999811	0.855284	0.937022	0.871208	0.731979	0.38035	0.142633	0.104264	0.0798888	0.050358	0.999811	0.933342	0.994626	0.908519	0.805282	0.454491	0.165188	0.119278	0.101607	0.067307	0.999811	0.903751	0.977833	0.878943	0.767258	0.425985	0.152851	0.108069	0.0888421	0.0593806	0.999811	0.999639	1.04687	0.911431	0.809004	0.434656	0.162296	0.114958	0.0935726	0.06073	51.8199	-0.107174	0.0461153	0.980978	52.5167	-0.124183	0.0742727	0.994161	52.2022
P07741	0.999811	0.966876	0.945913	0.927573	0.854152	0.677277	0.531752	0.350602	0.113193	0.00939156	0.999811	1.00726	0.991513	0.982288	0.899156	0.757093	0.593106	0.419446	0.147378	0.018296	0.999811	1.01003	1.01568	0.972934	0.899318	0.764679	0.566847	0.388284	0.152881	0.0294168	0.999811	1.04568	0.997611	0.943015	0.904637	0.741539	0.552634	0.369215	0.139949	0.0193399	55.9549	-0.0700506	0	0.990336	57.1266	-0.0751789	0	0.993549	56.913
P07766	0.999811	0.951343	0.906082	0.912145	0.729447	0.407194	0.326559	0.240707	0.193002	0.132146	0.999811	1.03545	1.00655	1.00545	0.858215	0.552243	0.370711	0.304469	0.257706	0.183796	0.999811	1.03088	1.12298	1.05676	0.844535	0.558767	0.40742	0.282791	0.232776	0.144655	0.999811	1.01185	1.01544	0.962592	0.813461	0.547233	0.356973	0.270049	0.228706	0.147831	52.5121	-0.0797998	0.152468	0.98817	53.8523	-0.0990787	0.231405	0.993472	54.1589
P07814	0.999811	1.02809	0.913205	0.578761	0.261944	0.153399	0.0953173	0.0730935	0.0567754	0.0426753	0.999811	0.965685	0.839729	0.532981	0.239376	0.138616	0.0957947	0.0794423	0.0660474	0.0405284	0.999811	0.977521	0.871051	0.566379	0.277047	0.159782	0.106806	0.081452	0.0646079	0.0409386	0.999811	0.994493	0.926201	0.618253	0.329837	0.159935	0.100465	0.0730862	0.0572685	0.0375237	47.74	-0.129746	0.0665033	0.997361	47.2707	-0.115033	0.062024	0.999304	47.6738
P07858	0.999811	0.931237	1.00567	1.07439	0.96448	0.822673	0.913506	0.819674	0.695149	0.520824	0.999811	1.00727	0.983447	1.09218	1.01587	0.949333	0.891573	0.902122	0.930141	0.579093	0.999811	0.943017	0.974494	0.961633	0.999368	0.946761	0.852167	0.811494	0.843293	0.631446	0.999811	1.07294	1.07588	1.08582	1.028	0.984596	0.882369	0.771367	0.801851	0.573666		-0.0352058	0	0.892836			0	0.821309
P07900	0.999811	0.911891	0.958153	0.855066	0.476756	0.144933	0.09455	0.0761107	0.0605473	0.0465014	0.999811	0.966097	0.978954	0.876285	0.494584	0.167968	0.100948	0.0865281	0.0740872	0.0487791	0.999811	0.945064	0.960402	0.861084	0.481995	0.161292	0.0971167	0.0763434	0.0669997	0.051346	0.999811	0.985149	1.00126	0.884666	0.482249	0.161882	0.0924513	0.0784437	0.0703125	0.0470643	49.7669	-0.148828	0.0571814	0.994313	49.9403	-0.152859	0.0681628	0.998849	49.8339
P07902																															0.999811	1.00575	0.684651	1.02306	0.860834	0.803804	0.493005	0.226825
P07910	0.999811	0.741547	0.569729	0.403978	0.215798	0.128206	0.07952	0.0557622	0.0503808	0.0343465	0.999811	0.942025	0.796627	0.539273	0.307521	0.18767	0.126133	0.102237	0.0973022	0.0784745	0.999811	1.13453	0.97633	0.524809	0.28279	0.18753	0.12178	0.0816947	0.0774481	0.0593907	0.999811	1.39304	0.842712	0.499213	0.305612	0.177	0.114331	0.0957147	0.0800044	0.0669603	45.0399	-0.0729154	0.0184251	0.994063	47.451	-0.0910497	0.0820552	0.999866	47.5655
P07919	0.999811	1.25613	1.08359	1.0269	0.869657	0.579039	0.659963	0.632377	0.832809	0.811198	0.999811	1.02401	0.913187	0.939127	0.763775	0.683065	0.623315	0.608558	0.877835	0.771957	0.999811	1.04955	0.979687	0.987999	0.823909	0.707497	0.558072	0.580368	0.79681	0.762719	0.999811	1.16292	1.08479	1.07623	0.921015	0.84576	0.671219	0.635268	0.757934	0.706377		-0.370814	0.703077	0.708744		-0.0668274	0.712641	0.71867
P07942	0.999811	1.30134	1.30392	1.12412	0.92114	0.556956	0.648551	0.333992	0.744113												0.999811	1.11982	0.762355	1.14675	0.436697	0.828052	0.404621	0.291827	0.477137	0.398462												-0.533226	0.570903	0.67937					54.8505
P07947																					0.999811	0.832475	0.792505	0.704153	0.339449	0.21051	0.107636	0.0576789	0.0693254	0.0872079																			48.3448
P07951																					0.999811	0.735135	0.774176	0.802014	0.81089	0.644428	0.716057	0.607496	0.786599	0.610993	0.999811	1.19665	1.31575	1.49934	1.2262	1.18916	1.18762	1.13128	0.809663	1.22191
P07954	0.999811	0.931348	0.928603	0.927938	0.831667	0.604807	0.15881	0.0572533	0.0397318	0.0225914	0.999811	0.998203	0.995071	0.991702	0.894511	0.627964	0.151997	0.0384225	0.0306523	0.0175286	0.999811	0.997718	0.998029	0.981448	0.908947	0.646112	0.188675	0.065565	0.0544157	0.0265407	0.999811	1.03231	1.00177	0.974796	0.914111	0.636281	0.157058	0.0406935	0.0402574	0.0212097	53.357	-0.134581	0.00897341	0.987786	53.6036	-0.175192	0.0143204	0.998358	53.7753
P07992																					0.999811	0.937137	0.939285	0.882929	0.82708	0.59321	0.671326	0.531646	0.344034	0.124706	0.999811	1.48517	1.34135	1.15949	0.644709	0.616726	0.489343	0.306454	0.268611	0.123348									58.0572
P08047	0.999811	0.844304	0.926575	0.985269	0.781687	0.684052	0.438239	0.449263	0.313897	0.206066	0.999811	0.840656	0.672302	0.687538	0.490752	0.394629	0.231375	0.164209	0.146458	0.179277	0.999811	1.12518	1.06983	0.712081	0.676072	0.568031	0.490967	0.321358	0.281341	0.0894281	0.999811	1.05191	1.08769	1.07013	0.794154	0.563426	0.533927	0.425493	0.392835	0.233803	56.4752	-0.0475511	0.131264	0.948577	49.4619	-0.047176	0.0573454	0.973007	54.6618
P08133	0.999811	0.908222	0.90508	0.776548	0.409017	0.123234	0.0623735	0.0465196	0.0331372	0.0199996	0.999811	0.990843	0.958003	0.840672	0.467824	0.144886	0.0768863	0.0618995	0.0467625	0.0279286	0.999811	0.984337	0.972319	0.821155	0.459156	0.139464	0.0706017	0.0531102	0.0405725	0.0261389	0.999811	1.02836	0.968534	0.815071	0.464259	0.139587	0.0690205	0.0542968	0.0408004	0.0236868	49.1584	-0.125109	0.0201349	0.993336	49.7066	-0.144462	0.0403558	0.999275	49.6141
P08134	0.999811	0.950254	1.00534	0.822114	0.784328	0.551277	0.431736	0.315866	0.241469	0.0667657	0.999811	1.03896	0.936101	0.866944	0.823371	0.674426	0.500756	0.389716	0.29726	0.0368478	0.999811	0.955182	0.999589	0.834863	0.870646	0.678966	0.497611	0.392759	0.324242	0.10113	0.999811	1.15588	1.12485	1.02604	0.872843	0.630756	0.623914	0.352465	0.216519	0.0975452	54.7479	-0.0529015	0	0.985351	56.3009	-0.0526356	0	0.979741	56.7029
P08195	0.999811	0.951059	0.955781	0.950982	0.901533	0.85858	0.706918	0.596709	0.509787	0.346017	0.999811	1.00528	1.00901	1.01095	0.991602	0.922249	0.820426	0.732107	0.653731	0.414181	0.999811	0.999939	1.02199	0.984553	0.962954	0.893185	0.785548	0.683185	0.603417	0.404498	0.999811	1.04169	1.02896	1.01438	1.00969	0.845596	0.744028	0.633619	0.588956	0.359076	62.4089	-0.0364927	0	0.988449	65.4135	-0.0415474	0	0.980315	64.6102
P08236	0.999811	0.899391	0.974968	0.970018	0.779735	0.704005	0.635145	0.502341	0.500862	0.440451	0.999811	0.991917	1.25511	1.04491	0.87179	0.770793	0.551984	0.503873	0.536774	0.382958	0.999811	0.964663	1.00698	1.03977	1.12772	0.901608	0.847626	0.553693	0.731879	0.627953	0.999811	0.995349	1.03455	1.01157	0.995992	0.808206	0.647749	0.561338	0.726471	0.555596	61.0763	-0.0381834	0.418283	0.962648	58.5297	-0.068938	0.454015	0.886785
P08238	0.999811	0.942472	0.971706	0.868699	0.480288	0.128486	0.083052	0.0640594	0.052625	0.0353265	0.999811	0.956058	0.961864	0.886858	0.491131	0.149974	0.0915064	0.0756293	0.0660202	0.0409962	0.999811	0.929466	0.967561	0.858654	0.484462	0.149955	0.0933982	0.07102	0.0596877	0.0363866	0.999811	1.01255	1.0241	0.904785	0.488232	0.150222	0.083101	0.0691242	0.0614297	0.038051	49.8037	-0.160767	0.0482574	0.997295	49.9159	-0.160936	0.0596761	0.997962	49.8315
P08240	0.999811	1.08366	1.02326	0.939535	0.65886	0.322106	0.175404	0.130119	0.0859995	0.0488873	0.999811	0.994245	0.960692	0.850279	0.602371	0.287103	0.143935	0.135723	0.0867498	0.0378893	0.999811	1.04972	0.949839	0.954749	0.688843	0.365747	0.189107	0.155458	0.102828	0.0625627	0.999811	1.01707	0.942556	0.841378	0.621233	0.325899	0.17901	0.134515	0.098047	0.0521512	51.3927	-0.124197	0.0822899	0.993529	50.8211	-0.106451	0.0650646	0.99792	51.748
P08243	0.999811	0.995931	0.948935	0.912753	0.772199	0.471348	0.219491	0.127797	0.0882632	0.0453881	0.999811	1.00939	0.927589	0.904638	0.820623	0.499105	0.176454	0.0879529	0.0852279	0.00919048	0.999811	1.03541	1.06731	0.933048	0.862488	0.534408	0.204458	0.0816707	0.0606789	0.0384488	0.999811	1.09517	1.01287	0.988632	0.846464	0.561445	0.210338	0.100891	0.0353611	0.0378846	52.6735	-0.100235	0.0475676	0.99824	52.8418	-0.116532	0.0272844	0.993152	53.2086
P08397	0.999811	1.10971	1.14413	1.10379	0.901208	0.561567	0.606734	0.505583	0.550036	0.475517	0.999811	0.973992	0.949002	0.924558	0.892675	0.737143	0.670342	0.661687	0.698639	0.546758	0.999811	0.968857	0.872707	0.873139	0.83912	0.650299	0.526649	0.487281	0.530985	0.466181	0.999811	1.19452	1.24637	1.21801	1.00193	0.803742	0.680255	0.614313	0.715628	0.560835		-0.166988	0.534646	0.924145		-0.0278466	0.584848	0.940413	60.8426
P08559	0.999811	0.665432	0.660972	0.750151	0.587036	0.216268	0.199564	0.279959																																	49.1767	-0.0415676	0	0.816607
P08574	0.999811	1.13764	1.11005	0.996644	0.902125	0.950746	0.621515	0.386206	0.17342	0.0760375	0.999811	0.917122	0.987543	0.927432	0.83719	0.764931	0.574898	0.407757	0.175383	0.0680742	0.999811	0.951327	0.981743	0.983182	0.890265	0.813237	0.603475	0.403423	0.103043	0.0409985	0.999811	0.95416	0.982324	0.946425	0.824225	0.731839	0.583712	0.321965	0.119431	0.0624383	57.6308	-0.0987012	0.0608776	0.969488	56.9693	-0.0643035	0	0.988362	57.2086
P08575	0.999811	0.94315	0.976088	0.940882	0.888278	0.620652	0.359324	0.160638	0.127283	0.0726759	0.999811	0.981996	0.996768	1.00705	0.955696	0.748604	0.430002	0.241845	0.219798	0.109955	0.999811	0.962227	0.994277	0.981738	0.944861	0.75117	0.409904	0.204483	0.195767	0.103816	0.999811	1.00904	1.01239	0.977406	0.954147	0.749894	0.411318	0.186913	0.17353	0.0878739	54.2861	-0.100272	0.0717839	0.995588	55.3401	-0.111328	0.150831	0.995844	55.1536
P08579	0.999811	1.05903	1.07653	1.04593	0.98097	0.81776	0.669642	0.454255	0.147208	0.0647448	0.999811	0.965662	0.964236	0.932884	0.841119	0.736974	0.562507	0.401373	0.157204	0.0688187	0.999811	0.986647	0.968784	0.928055	0.829024	0.705267	0.563343	0.400119	0.153262	0.0627636	0.999811	0.881893	1.01466	0.934663	0.811158	0.622128	0.458577	0.336941	0.143344	0.0623527	58.0275	-0.0853572	0	0.986853	56.7251	-0.0643764	0	0.994019	56.534
P08621	0.999811	1.22741	1.07139	1.11431	0.938437	0.451229	0.214001	0.145218	0.111031	0.0923729	0.999811	0.947468	0.940358	0.96258	0.836457	0.406362	0.172547	0.119315	0.0886335	0.0578103	0.999811	0.959724	0.846938	0.979033	0.752616	0.416042	0.163667	0.106874	0.0850492	0.0538653	0.999811	0.895075	0.967554	1.04416	0.947087	0.481315	0.19857	0.139933	0.107454	0.0636206	52.8215	-0.19815	0.126287	0.962947	52.4135	-0.147257	0.0815157	0.995106	52.2085
P08648	0.999811	1.16086	1.01536		0.386927	0.436504	0.425124				0.999811	0.61922	0.995863	0.710772	1.00811	0.630434	0.564351	0.281205	0.420521		0.999811	0.881175	0.888817	0.784431	0.784672	0.668804	0.526395	0.615771	0.259268	0.118601	0.999811	0.994399	1.10548	1.26331	0.594886	0.929133	0.914005	0.60071	0.610892	0.291773	47.1015	-0.780301	0.416185	0.956846	57.5755	-0.0321585	0	0.574466	57.1652
P08670	0.999811	1.51276	1.22155	1.16546	1.17167	1.15735	0.834328	0.344524	0.244493	0.202965	0.999811	0.922764	0.851449	0.819387	0.718837	0.715875	0.643682	0.259846	0.207827	0.138105	0.999811	0.756253	0.589363	0.791195	0.733314	0.900235	0.734064	0.270623	0.223565	0.147468	0.999811	0.717694	0.84455	0.920606	0.821996	0.86884	0.909929	0.26753	0.213293	0.176246	57.8433	-0.209388	0.225373	0.794159	55.8924	-0.0459452	0	0.934432	56.5567
P08708	0.999811	1.29544	1.29084	1.26054	1.1672	0.889362	0.73525	0.405431	0.0695869	0.0291735	0.999811	0.956751	0.976996	0.937594	0.874661	0.779097	0.584643	0.345431	0.0698608	0.0306024	0.999811	0.938541	0.91214	0.887119	0.837833	0.752356	0.586969	0.342086	0.0658641	0.0320707	0.999811	0.851005	0.997747	0.950893	0.889687	0.830924	0.613413	0.346378	0.0560986	0.0250183	58.0604	-0.126975	0	0.872979	56.6384	-0.0838479	0	0.990666	56.3674
P08754	0.999811	0.816224	0.806888	0.774768	0.867577	0.492245	0.225715	0.176301			0.999811	1.17525	1.1706	1.11239	1.05268	0.623582	0.357396	0.021348	0.0542678		0.999811	1.19359	0.990586	1.17117	1.06039	0.874074	0.313998	0.121026	0.0893648	0.0335256	0.999811	1.02245	0.973429	0.993757	0.850241	0.729526	0.459916	0.221906	0.127295	0.0345532	52.8094	-0.0667527	0	0.862545	54.3874	-0.15101	0.0206887	0.944566	55.0698
P08758	0.999811	0.967781	0.950728	0.794736	0.319419	0.126572	0.0827284	0.0585806	0.0404655	0.022059	0.999811	1.01521	0.937287	0.81342	0.324843	0.137186	0.0782123	0.0625118	0.0481509	0.0268144	0.999811	1.00038	0.965045	0.774589	0.331483	0.130674	0.0742655	0.0529289	0.0412803	0.024376	0.999811	1.02674	0.969879	0.787818	0.32368	0.142663	0.084609	0.0559636	0.0430068	0.025547	48.8702	-0.160061	0.047936	0.998014	48.9519	-0.163093	0.0526726	0.997699	48.8717
P08865	0.999811	1.12364	1.08165	1.01816	0.915126	0.736758	0.553528	0.298469	0.0450133	0.0206738	0.999811	0.96721	0.971489	0.881151	0.831455	0.704226	0.520797	0.304466	0.0408967	0.0195466	0.999811	0.951297	0.896879	0.860823	0.769271	0.69092	0.539926	0.296047	0.043218	0.0189705	0.999811	0.900465	0.955	0.885203	0.856209	0.731613	0.55587	0.312506	0.0427137	0.0207542	56.2381	-0.093148	0	0.981377	55.6376	-0.0758501	0	0.985272	55.319
P08962	0.999811	0.974734	0.970146	0.961152	0.909557	0.828175	0.715282	0.660536	0.735398	0.691843											0.999811	1.03501	1.01032	1.00151	0.878751	0.865902	0.595165	0.565475	0.6664	0.573519												-0.0368996	0.688632	0.961917
P09012	0.999811	1.04891	0.984175	1.00427	0.996181	0.983045	0.690473	0.522904	0.348909	0.181822	0.999811	0.997018	0.99271	0.983121	1.01671	0.876201	0.702862	0.544359	0.404012	0.201434	0.999811	0.976331	0.912717	1.00708	0.950785	0.882386	0.65946	0.513239	0.36759	0.190771	0.999811	0.900198	0.923597	0.994091	1.00054	0.860548	0.629101	0.487616	0.375699	0.173027	59.2822	-0.078642	0.172236	0.983539	60.019	-0.0601789	0.108968	0.988501	59.3889
P09104	0.999811	0.917152	0.892218	0.821788	0.749988	0.700607	0.49794	0.341478	0.143371	0.0300563	0.999811	0.93656	0.946336	0.894555	0.835549	0.731032	0.571669	0.398381	0.182261	0.0276815	0.999811	0.994049	0.954473	0.949604	0.932097	0.785587	0.628988	0.419797	0.200569	0.0334512	0.999811	0.987297	0.952672	0.868102	0.791653	0.67988	0.506211	0.355808	0.162444	0.0382532	55.2903	-0.0549201	0	0.971103	56.6635	-0.0625346	0	0.984636	57.5937
P09110	0.999811	0.94554	1.00204	1.00518	0.949962	0.817138	0.700343	0.469253	0.0798048	0.0209474	0.999811	1.07943	1.02734	1.0659	0.956467	0.854334	0.722136	0.557096	0.113318	0.0273276	0.999811	0.99455	0.944639	0.98026	0.948856	0.799306	0.652671	0.475643	0.103989	0.0291923	0.999811	1.03591	1.0423	0.991164	0.911172	0.759197	0.562252	0.460187	0.119342	0.0370776	57.9999	-0.0952616	0	0.986167	58.7114	-0.096311	0	0.97833	57.7932
P09132	0.999811	1.07635	1.26114	0.931177	0.487973	0.489709	0.209468	0.184998	0.156185		0.999811	0.996993	0.987411	0.918717	0.573204	0.546261	0.30691	0.251025	0.202237	0.0479456	0.999811	0.983999	0.966154	0.84232	0.585689	0.442734	0.206165	0.140112	0.0802567	0.0436915	0.999811	0.863833	0.922318	0.863387	0.543474	0.392606	0.352483	0.285874	0.131948	0.0798777	51.0632	-0.111751	0.187777	0.914499	52.9	-0.0654329	0.0739547	0.97508	51.6271
P09211	0.999811	0.841763	0.90881	0.845905	0.761539	0.482445	0.0658355	0.0232023	0.0209824	0.00974924	0.999811	0.976722	1.03705	0.982108	0.875514	0.510963	0.0996859	0.0507872	0.0412499	0.0218399	0.999811	1.0162	1.07846	1.03202	0.900228	0.512737	0.101529	0.0389105	0.0272213	0.0155934	0.999811	0.953797	0.966153	0.918034	0.821222	0.481379	0.0907888	0.033511	0.0348367	0.0177599	52.2205	-0.120513	0	0.965687	52.9451	-0.174281	0.0241951	0.997761	53.0163
P09234	0.999811	1.04617	1.04312	0.95663	0.855789	0.724031	0.543538	0.489308	0.492438	0.337692	0.999811	1.0112	1.02585	0.991797	0.989473	0.872884	0.618844	0.632407	0.70763	0.537293	0.999811	0.942746	0.934039	0.981262	0.886668	0.771272	0.586261	0.584931	0.702936	0.5522	0.999811	0.908585	1.0015	0.998407	0.943173	0.767337	0.54306	0.543406	0.636411	0.439853	58.067	-0.0539283	0.387226	0.975926		-0.442186	0.624043	0.953764
P09326	0.999811	1.01467	1.02841	1.00839	0.896652	0.787089	0.653146	0.493742	0.477012	0.324492	0.999811	1.00171	0.988916	1.08779	0.994746	0.886908	0.627437	0.598593	0.600628	0.364641	0.999811	1.01479	1.03823	1.02517	0.991163	0.852544	0.648811	0.556355	0.474517	0.355119	0.999811	0.961626	0.924621	1.0018	0.827111	0.753508	0.534468	0.470462	0.495039	0.317952	59.5203	-0.0504189	0.325646	0.98437	62.1344	-0.0643906	0.475767	0.92629	59.8889
P09382	0.999811	0.988997	1.02043	1.01767	0.833197	0.485961	0.501342	0.36971	0.241066	0.208643											0.999811	0.912419	0.933211	0.903314	0.806966	0.647076	0.393726	0.350192	0.30108	0.25115	0.999811	0.75506	0.790678	0.842794	0.704271	0.565907	0.340073	0.243577	0.213959	0.184977	54.4972	-0.0736274	0.237226	0.968378					54.9441
P09417	0.999811	1.01689	0.970467	0.982587	0.848261	0.711676	0.565869	0.380895	0.114412	0.0559268	0.999811	0.921999	0.890603	0.927415	0.796529	0.663249	0.531764	0.320487	0.115428	0.0524362	0.999811	0.977178	0.911309	0.927593	0.732782	0.675054	0.501096	0.356701	0.123741	0.116064	0.999811	1.07172	1.07779	0.925809	0.862469	0.69128	0.578159	0.389122	0.112647	0.0876706	56.5021	-0.0704451	0	0.992649	55.5955	-0.0629269	0	0.982237	55.5515
P09429	0.999811	0.966308	1.01615	1.03915	0.869006	0.696442	0.551059	0.516916	0.563583	0.501831	0.999811	0.948457	0.980379	0.966656	0.859973	0.73031	0.564721	0.559488	0.620143	0.556689	0.999811	1.01057	1.04392	1.08868	0.845595	0.718454	0.594898	0.541352	0.62722	0.58978	0.999811	0.930075	1.07076	1.06866	0.911244	0.717782	0.592149	0.543456	0.617375	0.578694		-0.0770273	0.523532	0.983933		-0.0596078	0.566754	0.973547
P09488	0.999811	0.971514	0.975661	0.855269	0.598849	0.334047	0.190235	0.151129	0.13828	0.117951	0.999811	0.91744	0.918022	0.759807	0.555196	0.297899	0.115643	0.0665621	0.0501456	0.0208317	0.999811	0.85218	0.835175	0.739353	0.568964	0.295688	0.128454	0.0802606	0.0602168	0.0260071	0.999811	1.06894	0.971556	0.838347	0.571278	0.288652	0.109053	0.0728114	0.0575496	0.0229287	50.9681	-0.101632	0.120527	0.99939	50.3144	-0.0859662	0	0.995604	50.0466
P09493	0.999811	0.838871	0.911712	0.871074	0.832659	0.775131	0.686772	0.618975	0.805209	0.739819											0.999811	0.947737	0.997117	1.07067	0.670676	0.701181	0.506068	0.341295	0.326817	0.324296												-0.0155865	0.694238	0.665696					55.5364
P09496	0.999811	0.962285	0.898764	0.88308	0.811122	0.677379	0.568978	0.679702	0.782192	0.755348	0.999811	0.958498	0.952219	0.916312	0.824185	0.713871	0.598036	0.758856	0.898955	0.784706	0.999811	0.991271	0.945212	0.957702	0.844388	0.750099	0.643868	0.741351	0.926068	0.912653	0.999811	1.00695	1.01225	1.06606	0.943589	0.815041	0.683209	0.781511	0.970626	0.908585		-0.0338924	0.693127	0.775887		-0.0435744	0.753032	0.638464
P09497	0.999811	1.00543	0.94348	0.910277	0.787423	0.771915	0.589741	0.619902	0.73016	0.756	0.999811	0.962275	0.912226	0.925807	0.831092	0.724536	0.634834	0.811875	0.897497	0.803209	0.999811	1.02883	1.01726	0.973907	0.858032	0.747992	0.658112	0.708567	0.908934	0.872498	0.999811	1.0316	1.07179	1.06514	0.921312	0.808671	0.666066	0.751913	0.949167	0.873464		-0.039914	0.681842	0.863756		-0.0275027	0.777417	0.582654
P09525	0.999811	0.937246	0.965477	0.943811	0.605224	0.0969997	0.211591	0.175574	0.0821436	0.0711823	0.999811	1.08745	1.01735	0.819606	0.833085	0.61088	0.349889	0.313198	0.367254																						50.0971	-1.08987	0.127498	0.984863	54.1349	-0.0754328	0.297329	0.95497
P09543	0.999811	0.937075	0.880448	0.741251	0.467576	0.250468	0.171297	0.132803	0.0989614	0.0684984	0.999811	0.948817	0.902272	0.714352	0.497258	0.316793	0.1679	0.135085	0.111712	0.12631	0.999811	0.964556	0.79975	0.735281	0.51038	0.276274	0.162564	0.115634	0.103072	0.0457275	0.999811	0.900321	0.933879	0.81124	0.606945	0.36929	0.264312	0.208042	0.172055	0.117872	49.599	-0.0845159	0.0719951	0.997487	49.848	-0.079908	0.0941475	0.998079	49.7739
P09564	0.999811	1.05373	1.14945	0.743169	0.75809	0.525919	0.466688	0.530824	0.221119	0.159377	0.999811	0.905025	0.806009	0.24	0.507688	0.234792					0.999811	1.1837	0.850646	0.978759	0.799781	0.57502	0.559245	0.309246	0.407586	0.101546	0.999811	0.823897	1.12498	0.921978	0.698156	0.321276	0.281598	0.130404	0.242548	0.110937	55.5651	-0.0467692	0.08971	0.900356	44.3477	-0.951889	0.327493	0.897875	56.0983
P09622	0.999811	0.943177	0.950325	0.887434	0.777605	0.581764	0.549393	0.512252	0.546203	0.432741	0.999811	0.991595	0.976646	0.919145	0.820566	0.654978	0.579892	0.558262	0.663107	0.483549	0.999811	0.996868	0.999608	0.944054	0.835694	0.699157	0.616003	0.608101	0.700685	0.515198	0.999811	1.02171	0.992934	0.91092	0.81924	0.659895	0.517086	0.46663	0.554176	0.400327	60.2322	-0.0476492	0.47486	0.974461		-0.0520978	0.556609	0.951739
P09651	0.999811	0.857253	0.795475	0.643375	0.323537	0.108579	0.0561403	0.0431999	0.032809	0.0216626	0.999811	0.978421	0.873976	0.688322	0.372556	0.128729	0.0636308	0.0580634	0.0413452	0.0297101	0.999811	1.07126	0.960748	0.718381	0.35175	0.144957	0.0673696	0.0584429	0.0459417	0.0298847	0.999811	1.15282	0.955577	0.711924	0.407279	0.152866	0.0715068	0.0575017	0.0438591	0.0325538	47.8651	-0.0907627	0	0.988342	48.606	-0.11051	0.0254117	0.998351	48.7808
P09661	0.999811	1.09019	1.13061	1.0849	1.07385	0.872821	0.700474	0.416324	0.100543	0.0409497	0.999811	0.974245	0.957971	0.956191	0.924676	0.797162	0.632294	0.415428	0.0997049	0.048081	0.999811	0.922825	0.910618	0.924318	0.915247	0.796133	0.617205	0.370617	0.0892528	0.0351699	0.999811	0.940506	1.07347	1.03544	0.99488	0.855518	0.648517	0.395115	0.101926	0.037887	57.9973	-0.108781	0	0.972344	57.382	-0.0831747	0	0.992115	57.0507
P09669	0.999811	0.944021	0.927873	0.909032	0.883538	0.774703	0.514935	0.352468	0.295942	0.072851	0.999811	0.979538	0.927987	0.932772	0.882267	0.838339	0.715298	0.687828	0.650796	0.113132	0.999811	0.999224	1.01218	0.989364	0.953561	0.852734	0.641857	0.504946	0.458771	0.121704	0.999811	1.05111	0.999901	0.993819	0.950661	0.857486	0.599151	0.43292	0.416306	0.0914782	56.9148	-0.0588968	0	0.979711	62.0607	-0.0455596	0	0.857067	59.6968
P09693	0.999811	0.961939	0.949163	0.888389	0.75414	0.499294	0.418154	0.327957	0.285751	0.155218	0.999811	0.997158	1.01832	0.949287	0.803711	0.609053	0.463352	0.396937	0.394616	0.224821	0.999811	1.05597	1.00873	0.96626	0.808423	0.624306	0.4509	0.356273	0.349596	0.184952	0.999811	1.02217	0.984819	0.954574	0.819238	0.600879	0.425022	0.362084	0.334525	0.180382	54.036	-0.0581	0.168921	0.989313	55.3482	-0.0619225	0.284817	0.983428	55.2015
P09874	0.999811	1.35321	1.2915	0.767055	0.278774	0.183123	0.117467	0.0746978	0.0583233	0.0393615	0.999811	1.10635	0.973925	0.630443	0.19835	0.114268	0.0738064	0.0494459	0.0410211	0.0253825	0.999811	1.06903	0.882611	0.667701	0.396986	0.291596	0.185293	0.144295	0.111815	0.0971052	0.999811	0.736648	0.861899	0.566172	0.245394	0.141234	0.106868	0.0823207	0.0503603	0.0315193	48.627	-0.206774	0.09018	0.910805	47.7812	-0.180021	0.0543256	0.991944	49.0229
P09884											0.999811	0.9816	1.01087	0.729509	0.674258	0.433988	0.35358	0.300282	0.199332		0.999811	1.3356	1.20161								0.999811	1.24118	1.19203	1.0498	1.42905	0.666299	0.377833	0.467287	0.359953	0.155219					52.2484	-0.0625161	0.188627	0.978595
P09960	0.999811	0.943363	0.948689	0.844094	0.647475	0.366697	0.175622	0.104368	0.0629662	0.0466596	0.999811	1.02023	0.977927	0.889097	0.737354	0.405652	0.252319	0.174443	0.138855	0.0815181	0.999811	0.97912	0.965504	0.874345	0.709488	0.381957	0.201376	0.118037	0.0849132	0.0563391	0.999811	0.967385	0.963188	0.872058	0.692474	0.355296	0.170616	0.0978571	0.0694026	0.0410299	51.425	-0.0909041	0.0307495	0.997806	52.2424	-0.0951784	0.103098	0.997231	51.8782
P09972	0.999811	0.958831	0.972952	0.969947	0.968816	0.832634	0.697147	0.466781	0.157915	0.0376486	0.999811	0.977187	0.964593	1.00828	1.01852	0.926661	0.784241	0.555224	0.188719	0.034317	0.999811	0.971257	1.00707	1.00045	1.02995	0.932625	0.770501	0.507993	0.184802	0.0344898	0.999811	1.02984	1.03325	1.01484	1.01985	0.926943	0.732159	0.501134	0.17837	0.0389631	58.2153	-0.0862978	0	0.993768	59.2948	-0.102317	0	0.995968	58.9985
P0C024
P0C025
P0C628																															0.999811	0.959759	0.939318	0.990192	0.696995	0.353602	0.183152	0.175604	0.111952	0.212145
P0C7P3	0.999811	1.10392	0.905706	1.06109	0.93365	0.672592	0.555821	0.283703	0.0845444	0.0753691	0.999811	1.1039	0.904413	1.0779	0.88687	0.638847	0.641852	0.292665	0.107572	0.0380362	0.999811	1.16374	0.918267	0.435695	0.412402	0.304452	0.206316	0.181122	0.133363	0.11943	0.999811	1.2742	1.20984	1.44893	1.16174	1.06749	0.841246	0.495434	0.157187		56.0569	-0.0847077	0.0130023	0.974269	56.346	-0.0780679	0	0.959198	47.4294
P0C7U0											0.999811	0.888973	0.874264	0.851173	0.727344	0.505981	0.519386	0.522039	0.586444	0.510728																										-0.0415496	0.505981	0.917261
P0CAP2											0.999811	1.01614	0.66334	0.602359	0.453922	0.302619	0.496452				0.999811	1.21737	1.02994	0.888002	0.700192	0.510864	0.424488	0.224041	0.115499	0.26371															47.6368	-0.0856777	0.41702	0.912614	53.2308
P0CG12	0.999811	1.10706	1.04702	0.949125	1.00201	0.804265	0.648839	0.495293	0.414577	0.171291	0.999811	1.09457	0.961448	0.850306	0.819094	0.741891	0.634522	0.74607	0.42655	0.103809	0.999811	1.19328	1.06745	1.07433	0.822079	0.735915	0.68552	0.610398	0.461451	0.290334	0.999811	1.16632	1.08555	1.11037	0.94812	0.646603	0.478884	0.545713	0.433847	0.342371	59.2986	-0.056224	0.0894417	0.963602	60.1029	-0.0421434	0	0.878253	60.7395
P0CG23											0.999811	0.93245	0.793926	0.527275	0.275408	0.224651	0.152266	0.146461	0.108727	0.0971696											0.999811	0.816609	0.751867	0.554861	0.281194			0.158329	0.100075	0.0843168					47.2626	-0.0920072	0.113489	0.997615
P0CG39	0.999811	1.28619	1.13056	0.943088	0.862076	0.745662	0.441864	0.292797	0.0999568	0.0641128																															55.6471	-0.085041	0.0265717	0.937772
P0DI82	0.999811	1.3803	1.26503	0.587394	0.572166	0.305565					0.999811	0.919198	1.0446	0.750294	0.217655		0.312831				0.999811	1.41546	1.15608	1.01453	0.472854	0.578223					0.999811	0.605592	0.620689	0.926027	0.516513	0.175542					47.2047	-0.7493	0.438865	0.727361	47.2678	-0.974545	0.265243	0.979659
P0DJJ0	0.999811	0.826191	0.918121	0.547459	0.584538	0.30127					0.999811	1.317	0.704837	0.905034	0.447203						0.999811	1.52884	1.13418	1.16106	1.21065	0.850661	0.891543	0.314336	0.499606	0.305416											49.8311	-0.0560069	0	0.877699	49.7876	-0.12407	0	0.576583	56.6612
P0DMQ5	0.999811	1.34013	1.33915	1.12912	1.22728	0.706597	0.489266	0.397944	0.64755	0.514678	0.999811	0.821456	0.865663	0.934145	0.603367	0.625454	0.452018	0.512267	0.619604	0.604568	0.999811	1.17631	0.93111	1.03029	1.12713	0.647154	0.586995	0.675019	0.635933	0.459788												-0.576035	0.51236	0.729215
P0DMV9	0.999811	0.912962	0.847583	0.788317	0.661423	0.543019	0.323613	0.144691	0.0625679	0.0410062	0.999811	0.999501	0.944262	0.867329	0.700506	0.521989	0.354458	0.188748	0.0818372	0.0561824	0.999811	1.01967	1.01465	0.928011	0.784199	0.595618	0.38877	0.186099	0.0706483	0.0448464	0.999811	1.06037	1.00843	0.934699	0.775176	0.58562	0.374266	0.199249	0.0982406	0.0547293	52.4356	-0.0609437	0	0.983102	53.2396	-0.0676789	0	0.998877	54.1835
P0DP25	0.999811	0.921389	0.826298	0.836739	0.783698	0.801443	0.715642	0.688407	0.819614	0.790477	0.999811	0.933264	0.942279	0.922042	0.858404	0.853593	0.801525	0.842716	1.06916	0.925867	0.999811	1.00486	1.08944	1.02117	0.819563	0.856261	0.867207	0.820499	1.00059	1.01468	0.999811	1.02912	1.02299	1.07548	0.955875	0.859886	0.815885	0.845899	1.00405	0.925448		-0.023799	0.762901	0.792948		-0.0132398	0.896357	0.170105
P0DPB5	0.999811	0.923823	0.945244	0.840322	0.597202	1.28972	0.521823	0.44707	0.405298	0.319819	0.999811	1.20512	1.36162	1.08686	1.06831	0.812735	0.804004	0.601089	0.612264	0.339692																					60.305	-0.0389092	0	0.576272	62.8336	-0.0482117	0.327115	0.7451
P10109	0.999811	1.05633	0.859039	1.12558	0.978653	0.395479	0.611724	0.444136	0.340638	0.117592	0.999811	1.23128	0.852354	0.926114	0.938405	0.608497	0.543619	0.486801	0.545981	0.290155	0.999811	1.13676	1.15172	1.05437	1.03959	0.696748	0.588884	0.474831	0.457086	0.224737											56.4258	-0.057243	0.153661	0.835672	57.5326	-0.0547096	0.394669	0.844826	57.5765
P10114	0.999811	1.0457	0.793736	1.0564	0.732199	0.741998	0.508809	0.416315	0.473941	0.204042											0.999811	0.933064	1.08958	1.00683	0.924252	0.817371	0.656313	0.573308	0.553069	0.322878	0.999811	1.17969	0.852598	1.15896	1.1075	0.891735	0.597005	0.409853	0.349724	0.220116	57.7518	-0.0414403	0.143857	0.882521					61.3606
P10155	0.999811	1.19395	1.16845	1.08579	0.921292	0.7691	0.648287	0.542837	0.535626	0.270745	0.999811	1.03182	0.95153	0.911527	0.817757	0.698182	0.593807	0.530969	0.593469	0.282617	0.999811	0.996757	0.928309	0.924727	0.807738	0.670249	0.556515	0.469559	0.512883	0.255142	0.999811	0.893948	0.940695	0.868692	0.750245	0.672226	0.539567	0.474678	0.516428	0.232382	59.9795	-0.0505564	0.314	0.876592	60.6961	-0.0317958	0.183471	0.930943	58.6334
P10243											0.999811	0.864403	0.86431	0.885524	0.878163	0.630553	0.630124	0.564139	0.509033	0.262567																									60.4447	-0.0287616	0	0.916461
P10253	0.999811	0.986774	0.943637	0.916685	0.836643	0.745924	0.563451	0.404661	0.362428	0.196384	0.999811	1.02441	1.04918	0.963882	0.90387	0.796343	0.606036	0.538011	0.480131	0.270706	0.999811	1.0646	0.995191	0.976166	0.831914	0.666186	0.531048	0.408325	0.448342	0.262004	0.999811	0.993225	1.00773	0.965471	0.869875	0.681303	0.52812	0.461415	0.426085	0.255377	57.7076	-0.0466725	0.0711671	0.991321	59.8214	-0.0453181	0.224585	0.973961	56.5949
P10301
P10321																					0.999811	1.09608	0.968937	1.00393	1.02153	0.739462	0.904432	0.554542	1.04593	0.382662
P10398	0.999811	1.28029	0.800654	0.66946	0.492363	0.233145															0.999811	1.47501	0.856001	1.03421	0.681187	0.238295		0.109003			0.999811	0.848547	0.864071	0.860351	0.590998	0.374566	0.273288	0.136087	0.11583	0.0536696	49.2246	-0.0912903	0.121481	0.845484					50.9962
P10412	0.999811	1.81186	1.72114	1.9871	1.75796	1.0229	0.795353	0.592193	0.307423	0.289956	0.999811	0.940185	0.933414	0.965626	0.899632	0.762616	0.470538	0.341796	0.0990222	0.0779931	0.999811	0.941547	0.732108	1.05366	0.80891	0.778502	0.541539	0.347155	0.137232	0.140963	0.999811	0.715252	1.05888	1.15182	1.15905	1.0261	0.666635	0.466666	0.183713	0.206627	59.5881	-0.112676	0.280187	0.270641	56.1338	-0.07892	0.0093434	0.98998	56.5626
P10515	0.999811	0.998084	0.995874	0.83733	0.548269	0.276129	0.151416	0.0881988	0.0499684	0.032727	0.999811	1.04074	0.965349	0.821402	0.5273	0.290802	0.148182	0.100463	0.058	0.0252778	0.999811	1.05916	0.98842	0.845361	0.51185	0.263982	0.135517	0.0911781	0.0597867	0.0282408	0.999811	1.03237	0.961232	0.825547	0.511111	0.29159	0.162512	0.100997	0.0839587	0.0362356	50.5443	-0.10719	0.0443362	0.998885	50.4484	-0.100623	0.0428216	0.997645	50.3024
P10599	0.999811	0.862625	0.905345	0.950921	0.896957	0.806765	0.749123	0.727867	0.771268	0.696801	0.999811	0.899124	0.941036	0.987443	0.973128	0.904999	0.807466	0.858927	0.956958	0.783924	0.999811	0.984316	1.05036	1.00221	0.94345	0.865279	0.816189	0.792203	0.93607	0.784394	0.999811	1.00025	1.03139	1.04654	0.984607	0.896638	0.819039	0.78173	0.934191	0.775139		-0.0108078	0.532907	0.80124		-0.00558779	0	0.402878
P10606	0.999811	0.955683	0.938713	0.933631	0.841714	0.673667	0.569588	0.498619	0.481798	0.253066	0.999811	0.975792	0.920604	0.93682	0.853123	0.755218	0.62824	0.597628	0.608712	0.288173	0.999811	1.03834	0.99777	0.978419	0.914735	0.768728	0.601219	0.560281	0.632637	0.334068	0.999811	1.06987	1.0548	1.08342	0.939258	0.854627	0.674263	0.61827	0.636419	0.344146	59.1065	-0.0361692	0.113129	0.970614	62.2168	-0.0302298	0	0.933955	61.7616
P10636	0.999811	0.997406	1.07863	1.03135	1.10458	0.8387	0.755888	0.78855	0.746908	0.755285	0.999811	0.902742	0.970318	1.06893	0.901138	0.915924	0.832014	0.591168	0.863901	0.499006	0.999811	1.10107	1.12984	1.25135	0.935282	0.919548	0.656424	0.696184	0.683678	0.769919	0.999811	0.963658	1.32637	0.980191	1.06473	0.797555	0.741251	0.613024	0.739415	0.885018		-0.281915	0.761658	0.899801		-0.0251627	0	0.666791
P10644	0.999811	0.921674	0.932154	0.80466	0.590883	0.306941	0.110108	0.0517409	0.0340152	0.0162995	0.999811	0.93167	0.884072	0.790937	0.569167	0.331049	0.100257	0.0433421	0.0279354	0.019453	0.999811	0.963016	0.925183	0.797416	0.618273	0.389334	0.170299	0.0869765	0.0614957	0.0321983	0.999811	0.990482	0.942106	0.819634	0.639433	0.379399	0.149108	0.0695207	0.0498784	0.0357772	50.6814	-0.0951561	0	0.995583	50.5132	-0.0891414	0	0.993568	51.2472
P10746											0.999811	1.13783	0.891374	1.01841	0.770819	0.391177	0.214317				0.999811	1.19373	0.940145	1.11049	0.751912	0.282784																			52.0338	-0.146111	0.178735	0.954473	50.2952
P10747	0.999811	0.871231	0.859564	0.798729	0.574055	0.540949	0.41114	0.354899	0.282658	0.218334	0.999811	0.970333	0.979058	0.937194	0.840035	0.647392	0.534802	0.545305	0.451331	0.322974	0.999811	1.2095	1.13182	0.973308	0.784287	0.678778	0.52574	0.516009	0.415712	0.204473	0.999811	0.93296	0.900351	0.856373	0.736624	0.577191	0.482561	0.401616	0.414289	0.238047	53.5553	-0.0388776	0.116549	0.985319	58.3187	-0.0430619	0.334326	0.976796	57.4286
P10768	0.999811	0.920666	0.964694	0.963345	0.937531	0.804068	0.671508	0.349214	0.0246539	0.0113846	0.999811	1.012	1.00239	1.01424	1.01373	0.914927	0.755242	0.425398	0.0318221	0.0125131	0.999811	0.982309	1.02367	1.00273	1.02981	0.920756	0.73364	0.377678	0.0451969	0.0117951	0.999811	1.06921	1.05022	1.04134	1.03603	0.939072	0.722014	0.382201	0.0426461	0.0169621	57.2046	-0.105163	0	0.983895	58.1617	-0.133053	0	0.995806	57.8924
P10809	0.999811	0.898657	0.920504	0.917497	0.929772	0.881549	0.625134	0.234192	0.0922884	0.0138466	0.999811	0.975419	0.986154	0.995972	1.02513	0.969597	0.722635	0.292196	0.115956	0.0163924	0.999811	0.977574	1.01353	0.986689	1.03788	0.978499	0.703301	0.275871	0.113084	0.0141089	0.999811	1.02184	1.02051	1.01069	1.03676	0.958362	0.685214	0.274498	0.112066	0.0181078	56.8186	-0.122504	0.00860622	0.979629	57.5261	-0.153394	0.0429087	0.997081	57.3835
P10911																					0.999811	1.51504	1.10913	1.13094	0.995764	1.08945	0.592419	0.832556	1.05444	0.648223	0.999811	0.949255	1.04468	0.769783	0.531103	0.40677	0.240195	0.224381	0.149003	0.134017
P11021	0.999811	0.889721	0.949309	0.919111	0.880597	0.674597	0.540116	0.314741	0.197895	0.162455	0.999811	0.971012	0.971716	0.970284	0.923877	0.788907	0.583871	0.376684	0.246231	0.18419	0.999811	0.949654	0.996996	0.96734	0.951878	0.793003	0.581105	0.372512	0.25404	0.195958	0.999811	1.02067	1.02687	0.993327	0.947464	0.808107	0.581838	0.374144	0.257357	0.185768	56.0979	-0.0628383	0.0768066	0.982739	57.1178	-0.0729635	0.147671	0.998358	57.0302
P11117	0.999811	0.917621	1.04188	0.916991	0.989596	0.797596	0.689465	0.584387	0.528331	0.361392	0.999811	0.961247	1.00494	1.16222	1.12448	1.13686	0.937346	0.863859	0.848314	0.549654	0.999811	0.911976	0.850892	0.89079	1.06389	0.809611	0.600555	0.668214	0.521922	0.413967	0.999811	0.943346	0.877258	0.972514	0.925746	0.745511	0.543667	0.507508	0.472726	0.335387	61.93	-0.0399725	0.288341	0.952333			0	0.748632	63.6248
P11142	0.999811	0.883659	0.831429	0.77964	0.670591	0.600702	0.425162	0.153052	0.0242019	0.0170249	0.999811	0.955161	0.927737	0.887136	0.743542	0.619572	0.491225	0.198826	0.0338267	0.0191378	0.999811	1.0007	0.984354	0.888211	0.797754	0.623496	0.491638	0.196093	0.0359363	0.0207195	0.999811	1.03103	0.955076	0.907053	0.77321	0.616432	0.46168	0.183037	0.0311256	0.0173072	52.991	-0.0587763	0	0.954656	54.4113	-0.0707257	0	0.980937	54.6919
P11166	0.999811	0.895474	0.922999	0.905631	0.941093	0.920035	0.761089	0.660105	0.786804	0.73157	0.999811	1.00606	1.01521	0.982657	0.993092	0.934156	0.871766	0.813483	1.01314	0.820511	0.999811	0.992363	1.01352	0.975119	0.998035	0.891332	0.789277	0.757618	0.852732	0.738582	0.999811	0.959911	0.960058	0.962653	0.964868	0.872383	0.759371	0.750184	0.952077	0.721053		-0.0117093	0.59781	0.688548		-0.14195	0.879726	0.547699
P11171	0.999811	1.0093	1.06781	0.86774	0.655078	0.337196	0.184045	0.124269	0.0974513	0.0648378	0.999811	1.03113	1.03505	0.948482	0.713585	0.336404	0.189414	0.168712	0.176856	0.113537	0.999811	1.02156	1.01521	0.941859	0.728587	0.361873	0.173463	0.116376	0.114959	0.0650305	0.999811	1.02857	1.06242	0.976084	0.730634	0.352494	0.171083	0.108417	0.0960877	0.0827051	51.371	-0.110174	0.0818855	0.99425	51.5541	-0.1401	0.148972	0.996912	51.8249
P11172	0.999811	0.905531	0.959919	0.852389	0.69246	0.454343	0.261031	0.127335	0.0762305	0.0558506	0.999811	0.990889	0.999053	0.909319	0.770502	0.512584	0.291219	0.128791	0.0741487	0.0289426	0.999811	0.999666	0.995611	0.869257	0.729594	0.491697	0.265725	0.131196	0.0747421	0.0370653	0.999811	1.05248	1.02743	0.897614	0.73429	0.519642	0.293038	0.122171	0.0830166	0.0397553	52.3324	-0.0775455	0.0161025	0.994188	53.1737	-0.0887545	0.0140622	0.999347	52.7694
P11177	0.999811	1.03596	1.00903	0.660489	0.424046	0.255626	0.132821	0.0934916	0.0601439	0.035925	0.999811	0.942918	0.860554	0.700237	0.491829	0.292963	0.232662	0.165466	0.137237	0.0689466	0.999811	0.962834	0.897633	0.659284	0.3779	0.212751	0.10034	0.0505526	0.0534535	0.0340799	0.999811	1.01032	0.955749	0.711839	0.486043	0.315144	0.223988	0.165275	0.108806	0.084924	49.2539	-0.101257	0.0597282	0.989224	49.8283	-0.0687995	0.0775045	0.997646	48.7346
P11182											0.999811	1.0427	0.866199	0.7552	0.523987	0.239101	0.057823	0.0398126	0.0292419		0.999811	1.49088	1.07874	1.18104	1.12693	0.657408	0.344948	0.502062	0.469981		0.999811	0.95416	1.20269	1.08029	0.600778	0.31282									49.8483	-0.0985587	0	0.992062	53.3535
P11216	0.999811	0.934864	0.890613	0.846449	0.80381	0.602224	0.336172	0.178378	0.0988139	0.0630531	0.999811	1.04342	0.964593	0.957474	0.867489	0.69341	0.349344	0.17763	0.120267	0.0500517	0.999811	1.04236	1.05403	0.927281	0.881521	0.676399	0.38226	0.182721	0.089701	0.0542623	0.999811	1.16603	1.07261	0.978771	0.945477	0.746082	0.39037	0.200909	0.125649	0.066614	53.8458	-0.0708599	0	0.986091	54.6063	-0.101516	0.0541082	0.995744	54.7235
P11233	0.999811	1.01533	1.03002	0.983734	0.867226	0.725845	0.631956	0.51648	0.43483	0.159494	0.999811	0.994084	1.022	0.963762	0.872011	0.711755	0.581198	0.579311	0.522429	0.205781	0.999811	0.985055	0.998559	0.964099	0.924956	0.774526	0.664523	0.605191	0.541628	0.190239	0.999811	1.00544	0.98358	0.947339	0.896971	0.762366	0.650353	0.552568	0.52308	0.183697	59.2402	-0.0461539	0	0.973958	60.1766	-0.0385655	0	0.943664	61.031
P11234											0.999811	1.11956	0.995737	0.753527	0.557722	0.462309	0.37449	0.326216	0.278899	0.136073																									51.8468	-0.0648107	0.220596	0.959113
P11279	0.999811	0.881768	0.903748	0.872551	0.869096	0.808978	0.696082	0.63275	0.663813	0.557895	0.999811	0.992625	1.03173	0.986809	0.959903	0.851817	0.806316	0.727639	0.782061	0.60613	0.999811	0.991277	1.04757	0.964838	0.95055	0.8734	0.695137	0.698715	0.742972	0.548165	0.999811	0.970145	0.99021	0.964887	0.936677	0.831407	0.71184	0.629329	0.748036	0.56166		-0.0162111	0.121078	0.931286		-0.0232358	0.626557	0.918951
P11310	0.999811	0.912783	0.921903	0.852249	0.814427	0.729801	0.46931	0.185474	0.0500172	0.0285043	0.999811	0.962089	0.937554	0.953006	0.921538	0.7676	0.520927	0.231034	0.0480255	0.0264219	0.999811	0.95373	0.954757	0.914696	0.862554	0.724386	0.485204	0.215207	0.076417	0.0454245	0.999811	1.03643	0.975931	0.928268	0.917121	0.796799	0.536566	0.218894	0.0555194	0.024207	55.0774	-0.0816924	0	0.973495	55.9514	-0.100326	0	0.994462	55.463
P11387	0.999811	1.55374	1.51442	1.21492	0.899731	0.525608	0.354523	0.394729	0.138218	0.152589	0.999811	0.96987	0.959893	0.664645	0.271737	0.208059	0.150683	0.063759	0.0654881	0.0262628																					53.568	-0.130956	0.227638	0.743748	48.296	-0.128106	0.0762174	0.991342
P11388	0.999811	1.09457	0.894713	0.862662	0.586919	0.512017	0.371657	0.29213	0.255435	0.24641	0.999811	1.32761	0.990049	0.768015																	0.999811	0.544605	0.688842	0.64505	0.474432	0.34264	0.280859	0.141523	0.118224	0.0915106	52.4684	-0.0636803	0.236289	0.978182
P11413	0.999811	0.942916	0.964738	0.919663	0.803963	0.570112	0.296476	0.0717068	0.0444638	0.0238348	0.999811	0.999217	0.971083	0.978736	0.885349	0.667065	0.321567	0.0811382	0.0461694	0.0262727	0.999811	0.978749	0.974022	0.925548	0.850585	0.666898	0.328414	0.088374	0.0569605	0.0300852	0.999811	1.03647	1.01782	0.959081	0.882326	0.660958	0.335915	0.0994581	0.062828	0.0339477	53.4953	-0.0991761	0	0.994827	54.2959	-0.122385	0.0109936	0.998326	54.2353
P11441	0.999811	1.12591	1.18276	1.0758	0.801304	0.625402	0.386298	0.314043	0.284357	0.0988053	0.999811	0.975719	0.993909	0.877559	0.590297	0.460272	0.344853	0.306989	0.291082	0.15708	0.999811	1.0239	1.01036	0.901831	0.611568	0.457386	0.3698	0.238091	0.278533	0.133271											54.5392	-0.087047	0.186421	0.941935	52.1011	-0.0731629	0.229188	0.984455	52.3085
P11488											0.999811	1.17547	1.02297	1.07922	1.1936	0.686979	0.664163	0.591682	0.627376	0.448951											0.999811	0.965888	1.1874	1.08616	0.914116	0.667837	0.644161	0.428543	0.456843	0.39682						-0.493905	0.583043	0.847592
P11498											0.999811	0.563412	0.700691	0.620767	0.326741	0.412002	0.228823														0.999811	0.83752	0.852848	0.727981	0.553675	0.389632	0.237742		0.133135						47.7446	-0.0387017	0	0.801156
P11586	0.999811	0.934016	0.916749	0.804978	0.483737	0.167196	0.112044	0.0934319	0.0913101	0.0842883	0.999811	1.00578	0.955664	0.859728	0.50786	0.182806	0.11688	0.10444	0.103344	0.0693985	0.999811	0.989096	0.928187	0.840401	0.495112	0.146079	0.0803375	0.0649815	0.0561637	0.0426054	0.999811	0.986347	0.926286	0.825352	0.485328	0.144432	0.0768728	0.0576771	0.0543888	0.0363985	49.6439	-0.122802	0.0761552	0.994325	49.9718	-0.1417	0.0865559	0.998756	49.8119
P11717	0.999811	0.966494	0.961161	0.961262	0.904266	0.78982	0.587679	0.401702	0.285517	0.177338	0.999811	0.991582	0.994843	0.975022	0.927833	0.815589	0.633213	0.456056	0.354582	0.217385	0.999811	1.03922	1.05997	0.97149	0.938189	0.78737	0.603224	0.402299	0.316361	0.196487	0.999811	1.01203	1.01575	0.975339	0.940923	0.77196	0.599826	0.420763	0.357639	0.205487	57.5128	-0.0631657	0.120925	0.996591	58.4651	-0.0596304	0.171744	0.996994	57.5259
P11766	0.999811	0.961096	0.978738	0.979861	0.945322	0.769621	0.702279	0.524255	0.251801	0.0360777	0.999811	0.997516	0.985086	0.999093	0.969573	0.85618	0.750013	0.577239	0.30678	0.0533695	0.999811	1.01163	1.03882	1.02288	0.997734	0.883162	0.743698	0.564634	0.313978	0.0496875	0.999811	1.05063	1.03626	1.01897	0.977623	0.862038	0.756553	0.565588	0.30149	0.0462044	58.6223	-0.0700778	0	0.983464	59.6212	-0.0755455	0	0.990978	59.6282
P11831	0.999811	0.992067	1.20752	0.879248	0.584627	0.41635	0.29582	0.275538													0.999811	1.40857	1.19975	0.605455	0.512661	0.259011	0.194106		0.183123												50.9653	-0.119317	0.29293	0.943276					49.1776
P11908	0.999811	0.945789	0.980759	0.95971	0.892594	0.766113	0.599489	0.401384	0.126948	0.0387078	0.999811	0.978034	1.02036	0.986441	0.991513	0.881073	0.708246	0.480017	0.133651	0.0239917	0.999811	0.990518	1.04198	0.9917	1.02628	0.851425	0.647205	0.473188	0.201432	0.0881007	0.999811	1.03528	1.0027	0.972186	0.998197	0.828027	0.627965	0.420811	0.127252	0.015015	57.0548	-0.0758601	0	0.992556	58.3746	-0.0978226	0	0.996001	58.2846
P11912	0.999811	1.10343	0.870406	1.05657	0.692595	0.606691	0.46118	0.33477	0.215334												0.999811	0.911417	0.897079	0.736113	0.724299	0.449394	0.366751	0.187111		0.13576											54.7799	-0.0624211	0.167944	0.936555					52.601
P11940	0.999811	1.06455	0.99294	0.909913	0.642227	0.268682	0.0842254	0.0581275	0.046238	0.0309112	0.999811	0.959121	0.944016	0.814409	0.616671	0.313754	0.121535	0.103499	0.0916368	0.0594076	0.999811	0.985532	0.943764	0.843205	0.60304	0.287101	0.096822	0.0649982	0.0484299	0.0320175	0.999811	0.96328	0.963408	0.848855	0.600934	0.286258	0.1	0.0658881	0.0540524	0.0390349	51.0126	-0.138551	0.034519	0.99744	50.8407	-0.0987909	0.0532949	0.996253	50.7655
P12004	0.999811	0.938881	0.935769	0.875424	0.894507	0.724695	0.489832	0.269157	0.073534	0.0198368	0.999811	0.955454	0.940989	0.882752	0.930873	0.801361	0.538538	0.304143	0.0846057	0.021343	0.999811	0.934706	0.919639	0.858772	0.923957	0.802461	0.507381	0.297187	0.0884232	0.0181177	0.999811	1.01057	0.988927	0.926877	0.96067	0.852433	0.551533	0.302982	0.0948695	0.0206813	55.6731	-0.0823456	0	0.986741	56.4255	-0.090488	0	0.987487	56.2352
P12081	0.999811	0.92973	0.920514	0.863769	0.681252	0.501809	0.295481	0.0580695	0.0310277	0.0299685	0.999811	0.997295	0.993485	0.905094	0.729695	0.515567	0.311886	0.0719295	0.0470835	0.0367971	0.999811	1.00443	0.973332	0.919694	0.765866	0.56321	0.339743	0.0833307	0.0404747	0.0361018	0.999811	0.992717	0.970489	0.920379	0.748526	0.530345	0.328329	0.0704325	0.0369243	0.027548	52.4869	-0.0804233	0	0.989092	53.0122	-0.0879583	0	0.995718	53.4962
P12235	0.999811	1.01748	1.02554	0.967048	0.830153	0.7043	0.506103	0.377506	0.267141	0.184451	0.999811	0.972102	1.01846	0.922743	0.805693	0.619647	0.425372	0.368307	0.289189	0.174418	0.999811	1.03239	1.00262	0.952422	0.861445	0.611955	0.442704	0.36156	0.311034	0.205754	0.999811	0.936513	1.04398	0.978111	0.682183	0.623381	0.462331	0.312597	0.269243	0.181442	56.2807	-0.0619816	0.152976	0.99601	55.1354	-0.0618926	0.184389	0.992173	55.0724
P12236	0.999811	1.19927	1.2307	1.12247	0.952793	0.642359	0.51225	0.378021	0.301396	0.239863	0.999811	0.946847	0.896152	0.893985	0.757303	0.631919	0.444731	0.365707	0.329553	0.226478	0.999811	0.943868	0.932594	0.910391	0.813976	0.655749	0.465913	0.371915	0.333075	0.239459	0.999811	0.925493	1.03134	0.970484	0.826937	0.677162	0.500727	0.389261	0.336885	0.222795	55.5516	-0.0899114	0.281864	0.907565	55.5236	-0.0466982	0.167633	0.990054	55.8605
P12268	0.999811	0.918267	0.931522	0.833207	0.734361	0.619704	0.484718	0.31004	0.0794391	0.0464473	0.999811	0.989882	0.979246	0.872755	0.785393	0.662153	0.547658	0.368006	0.0904632	0.0432318	0.999811	0.947142	0.964723	0.854293	0.796776	0.639844	0.508873	0.331724	0.0986539	0.0522587	0.999811	1.02254	1.05091	0.909163	0.843669	0.696357	0.516316	0.36409	0.0937722	0.0462471	54.6085	-0.0576912	0	0.980849	55.728	-0.0622802	0	0.983043	55.3021
P12270	0.999811	0.953018	0.930876	0.786138	0.382153	0.267684	0.186425	0.137103	0.117015	0.0857472	0.999811	1.02433	0.990378	0.855283	0.432166	0.281837	0.205835	0.154948	0.157463	0.0919765	0.999811	0.980581	0.980101	0.846064	0.424942	0.300525	0.216562	0.157441	0.142272	0.11533	0.999811	1.02546	1.01277	0.86929	0.432199	0.27481	0.211517	0.1646	0.133015	0.0975099	49.3473	-0.108868	0.118424	0.993211	49.7636	-0.130692	0.150596	0.993206	49.7795
P12429																					0.999811	0.973637	1.04701	0.839545	1.05992	0.536351	0.116206																						53.0352
P12694	0.999811	0.974962	0.925201	0.890935	0.723519	0.454892	0.202639	0.108229	0.0472216	0.0473217	0.999811	0.924238	0.874979	0.807492	0.688055	0.446157	0.155173	0.101482	0.0714443	0.0343631	0.999811	1.00117	0.904255	0.778786	0.717654	0.424277	0.138488	0.0447847	0.0382858	0.0358207	0.999811	1.06027	0.865739	0.758783	0.639628	0.296254	0.0419967				52.3317	-0.0927755	0.0177931	0.997174	51.731	-0.0784817	0	0.98578	51.6817
P12814	0.999811	0.931391	0.980253	0.975882	0.932283	0.847152	0.681545	0.379473	0.0910769	0.0559478	0.999811	0.970942	0.98328	0.99516	0.981522	0.88528	0.760265	0.45371	0.105936	0.0631769	0.999811	0.970109	0.981074	0.954542	0.960536	0.861181	0.734356	0.422076	0.0910714	0.0476961	0.999811	1.04067	1.07946	1.04157	0.991359	0.900113	0.768751	0.434827	0.0841821	0.0429474	57.6061	-0.0968647	0	0.992276	58.4229	-0.10665	0	0.995979	58.0738
P12829	0.999811	1.00897	1.01317	0.910592	0.681429	0.460723	0.454819	0.451342	0.434876	0.362931	0.999811	0.940633	0.929481	0.883954	0.664714	0.497097	0.373583	0.454838	0.545393	0.372894	0.999811	0.890713	0.960412	0.835851	0.728074	0.524036	0.401818	0.422882	0.494237	0.407231	0.999811	1.0372	1.00543	0.987308	0.73698	0.548468	0.441044	0.460388	0.534306	0.488171	52.4914	-0.0973205	0.418049	0.991354	52.9849	-0.0804812	0.432068	0.949749	54.2011
P12931	0.999811	1.6189	1.01301	1.03283	1.53911						0.999811	0.86561	0.678639		0.676837	0.86926																										0.490557	1.30096	0.188374		-0.394087	0.741579	0.683621
P12955	0.999811	1.02366	0.974297	0.991989	0.867548	0.680987	0.452148	0.203732	0.145493	0.0959148	0.999811	1.06499	1.01701	0.984481	0.925681	0.772371	0.483062	0.255645	0.141621	0.0951161	0.999811	0.976903	0.997366	0.926941	0.940422	0.72144	0.459885	0.21323	0.123426	0.0475727	0.999811	1.06225	0.991407	0.95704	0.989406	0.713514	0.464388	0.258633	0.137689	0.0694896	55.0964	-0.0892021	0.0757843	0.996986	55.8355	-0.0985831	0.084647	0.996503	55.4713
P12956	0.999811	1.21413	1.26585	0.661715	0.303686	0.222369	0.137497	0.0662328	0.0366355	0.020429	0.999811	1.04196	1.07126	0.591503	0.264854	0.186768	0.115339	0.0595738	0.0356846	0.018752	0.999811	0.998072	0.94037	0.614297	0.287163	0.205492	0.135695	0.0633017	0.0407341	0.0238784	0.999811	0.719392	0.772282	0.49716	0.228447	0.165326	0.103733	0.0524883	0.0345792	0.0191876	48.4613	-0.172103	0.088452	0.929194	47.9509	-0.157997	0.0740479	0.980877	48.1742
P13010	0.999811	1.2362	1.16492	0.421517	0.260266	0.203165	0.149889	0.0900419	0.0601852	0.0363766	0.999811	1.03197	0.936858	0.368621	0.228556	0.188619	0.124231	0.0760656	0.054261	0.0310088	0.999811	0.981698	0.825456	0.3604	0.242373	0.214579	0.141816	0.0876641	0.0603608	0.037136	0.999811	0.759139	0.711228	0.299259	0.202793	0.177131	0.115707	0.0700594	0.0499435	0.0310203	46.9168	-1.01142	0.13332	0.941617	46.4658	-0.205948	0.107296	0.982837	46.3525
P13051	0.999811	0.995792	0.844086	0.772773	0.324993	0.179824	0.111377	0.0510921	0.0580221												0.999811	0.999293	0.87401	0.796077	0.408966	0.176637	0.102977	0.0689323	0.0734265	0.0286482	0.999811	1.0745	0.982757	0.75207	0.429189	0.187306	0.115246	0.108882			48.8044	-0.11686	0.0526656	0.989536					49.2974
P13073	0.999811	0.947232	0.986261	0.981014	0.947395	0.732397	0.707866	0.632338	0.648906	0.584716	0.999811	0.962043	0.943609	0.956756	0.874461	0.786409	0.67387	0.637168	0.753099	0.589687	0.999811	0.978477	0.970153	0.976118	0.885565	0.83939	0.659908	0.614517	0.695463	0.602345	0.999811	1.04364	1.06472	1.03849	0.981803	0.822617	0.719843	0.665996	0.766603	0.605775		-0.0559737	0.62539	0.965821		-0.0330343	0.640489	0.907718
P13284	0.999811	1.77741	1.03212	0.947907	1.15468	0.671152	0.535594	0.294239	0.376315	0.212708	0.999811	2.0929	1.08759	0.911922	0.949755	0.498491	0.318105	0.105293	0.305014	0.306165																					55.5713	-0.111897	0.289612	0.673154	53.0384	-0.183993	0.250544	0.600954
P13473	0.999811	0.934588	0.93674	0.958617	0.948425	0.812635	0.744641	0.703056	0.740697	0.615705	0.999811	1.01874	1.00342	1.00355	1.0357	0.905529	0.83016	0.842648	0.95489	0.748295	0.999811	1.02463	1.07924	1.03848	0.982533	0.968028	0.907306	0.838923	0.897807	0.824963	0.999811	0.991231	0.970475	0.976786	0.943074	0.866106	0.809797	0.700004	0.814694	0.649912		-0.0200742	0.591727	0.908353		-0.184292	0.843998	0.73024
P13489	0.999811	0.975898	0.972788	0.889625	0.757421	0.406543	0.134986	0.0676319	0.0572739	0.0411279	0.999811	1.00664	0.977608	0.937208	0.819857	0.44229	0.145782	0.0844148	0.0750099	0.0466274	0.999811	0.998726	0.979983	0.940364	0.809036	0.442157	0.143626	0.0702153	0.0604402	0.0420647	0.999811	1.02601	0.994649	0.934255	0.789315	0.427565	0.144257	0.0750152	0.0600678	0.0400014	52.0761	-0.119527	0.030904	0.997069	52.5048	-0.138613	0.0528299	0.998599	52.4793
P13591
P13598	0.999811	0.925246	1.01016	1.00482	0.969013	0.449492	0.738393	0.71497	0.693022	0.549636	0.999811	0.892509	0.893508	0.966316	0.961285	0.887372	0.75811	0.800999	0.854235	0.595089	0.999811	0.939327	0.970165	0.980319	0.94133	0.853297	0.722517	0.678054	0.782835	0.531419	0.999811	1.12732	1.11566	1.09676	1.09087	0.987988	0.873503	0.772408	0.89427	0.623443		-0.459253	0.629103	0.820918		-0.0145774	0	0.675648
P13612	0.999811	1.03995	0.997578	0.958708	0.858389	0.72908	0.514017	0.389076	0.338987	0.245828	0.999811	1.02287	0.936602	0.90021	0.842582	0.700903	0.516463	0.405406	0.38509	0.274609	0.999811	0.999734	0.991691	0.93119	0.868401	0.682847	0.49545	0.355037	0.341002	0.238893	0.999811	1.05923	1.02533	1.00471	0.90189	0.712799	0.553949	0.41791	0.388614	0.252547	56.5449	-0.062821	0.24321	0.994962	56.93	-0.04978	0.247512	0.990215	55.9715
P13637	0.999811	0.953527	0.96008	1.04623	1.16152	0.820288	0.504753	0.234668			0.999811	1.16205	0.969714	0.764889	0.743469	0.470105	0.312963	0.237454	0.170041	0.0685153											0.999811	1.09288	1.08943	0.981369	0.93571	0.752476	0.427947	0.172995	0.167553	0.0578344	55.9022	-0.145143	0.176014	0.941939	52.8662	-0.0674334	0.0703677	0.966054
P13639	0.999811	0.882338	0.914363	0.918936	0.915716	0.887865	0.6431	0.352176	0.0264678	0.0134968	0.999811	0.978227	0.999602	1.0035	1.02087	0.927381	0.74768	0.443376	0.0339781	0.013438	0.999811	0.974132	0.999887	1.00081	1.02008	0.918156	0.712227	0.419696	0.0369058	0.0158415	0.999811	1.01091	0.998693	0.993184	0.993433	0.897249	0.693137	0.400769	0.0345146	0.0167845	57.2784	-0.113059	0	0.973091	58.2329	-0.131002	0	0.995029	57.9791
P13645	0.999811	0.350044	0.262266	0.292915	0.229635	0.156317	0.231925	0.503469	0.0935794	0.0550295	0.999811	3.68874	0.93186	1.78933	4.56547	0.911764	0.383274	0.554765	1.13775	0.951922	0.999811	1.67361	2.36441	3.06503	1.04611	0.767187	1.63206	0.776919	0.398201	0.473246	0.999811	0.700817	0.610469	1.15879	0.607625	0.417981	0.536229	0.252481	0.665106	1.40179	40.2617	-0.284818	0.227576	0.798054		0.818139	1.5	0.0094194	59.5892
P13647											0.999811	1.33044	0.953019	0.738646	0.761654	0.555526	0.296584	0.314649	0.381275	0.429485																									53.0796	-0.0690433	0.347297	0.845607
P13667	0.999811	0.907944	0.921102	0.905001	0.720033	0.424047	0.261682	0.193573	0.170936	0.149803	0.999811	1.00536	0.99939	0.975832	0.819593	0.528595	0.317577	0.248721	0.241451	0.182737	0.999811	0.999799	1.02266	0.981649	0.837442	0.537804	0.312115	0.225854	0.226666	0.18012	0.999811	1.0336	1.0177	0.990705	0.814793	0.538039	0.306606	0.227708	0.21792	0.173451	52.2256	-0.0905545	0.144834	0.989633	53.3154	-0.104116	0.209406	0.998597	53.3736
P13674	0.999811	0.999506	0.998166	0.934806	0.781222	0.490917	0.302633	0.227736	0.197222	0.155639	0.999811	0.95472	0.938232	0.925629	0.744585	0.496426	0.298285	0.237383	0.197435	0.12113	0.999811	0.933681	0.931834	0.890771	0.757997	0.483142	0.276551	0.199661	0.189361	0.136759	0.999811	1.0845	1.06674	1.077	0.898132	0.557588	0.3213	0.239128	0.216314	0.17553	52.9914	-0.0952574	0.170736	0.999288	53.0101	-0.0809511	0.139177	0.994855	52.7786
P13693	0.999811	1.06237	1.16003	1.10353	0.951587	0.49726	0.340973	0.209394	0.161915	0.136682	0.999811	0.963221	0.948852	0.959703	0.823681	0.615467	0.286699	0.166822	0.171799	0.126376	0.999811	0.977331	0.933761	0.906573	0.813856	0.614798	0.271747	0.14298	0.15733	0.125043	0.999811	1.0719	1.07748	1.01414	0.884054	0.674123	0.33116	0.178282	0.171447	0.147403	53.3293	-0.150304	0.182012	0.966472	53.7424	-0.104338	0.123796	0.993745	53.6122
P13716	0.999811	1.02981	1.01359	0.901337	0.867122	0.791027	0.772358	0.641753	0.459489	0.376447	0.999811	0.955001	1.00699	0.906606	0.900637	0.767118	0.633013	0.612723	0.707084	0.488608	0.999811	0.998643	1.02435	0.962776	0.87443	0.732712	0.620173	0.504998	0.582163	0.442441	0.999811	0.959945	0.986662	0.850768	0.768125	0.826553	0.795424	0.643405	0.415914	0.303514	62.6728	-0.0347991	0	0.979675		-0.0340559	0.557105	0.90502	64.205
P13747											0.999811	0.890958	0.994299	0.921248	0.933452	0.781839	0.610697	0.546673	0.539588	0.354833																									61.1495	-0.0382249	0.317042	0.944669
P13796	0.999811	0.886976	0.963334	0.965419	0.996662	0.857425	0.789273	0.334403	0.199335	0.137151	0.999811	0.970862	1.00621	1.01743	1.05869	1.00817	0.852537	0.399235	0.267797	0.167489	0.999811	1.00349	1.03172	1.00268	1.10088	1.00655	0.845723	0.379717	0.247225	0.162935	0.999811	1.02058	1.00317	0.996405	1.07006	0.967129	0.792574	0.361149	0.234143	0.144697	57.8599	-0.129579	0.137897	0.973159	58.3096	-0.169043	0.208916	0.99186	58.1765
P13798	0.999811	0.974956	0.972295	0.957307	0.928573	0.853892	0.762783	0.69753	0.718899	0.416576	0.999811	1.01073	0.977623	0.96275	0.947194	0.870597	0.811263	0.781594	0.854466	0.444324	0.999811	0.99244	0.977772	0.975958	0.963012	0.871208	0.797596	0.751568	0.84659	0.482397	0.999811	1.03559	0.997071	0.989201	0.987829	0.8841	0.779161	0.748629	0.834588	0.430348	66.5687	-0.0293053	0	0.930285		-0.030396	0	0.808498
P13804	0.999811	0.929383	0.961382	0.94534	0.824186	0.55794	0.336822	0.237568	0.13199	0.053934	0.999811	0.994339	0.992831	0.95647	0.949557	0.712395	0.379073	0.314274	0.162852	0.0195819	0.999811	0.990715	0.997553	0.948344	0.873393	0.659758	0.360896	0.268681	0.146191	0.0312166	0.999811	0.9955	1.00283	0.964976	0.909391	0.69239	0.368597	0.28972	0.162812	0.0297544	53.9763	-0.0804913	0.0545504	0.993551	55.4382	-0.087512	0.0482936	0.987033	54.8403
P13807	0.999811	1.04751	1.05667	1.09254	1.08117	0.69055	0.472834	0.257584	0.0577981	0.0491596	0.999811	1.25563	0.945474	0.88562	0.91141	0.807228	0.423471	0.393992			0.999811	0.950577	1.06082	0.971338	0.854061	0.773491	0.472528	0.202351	0.0845907	0.0272603	0.999811	1.03978	1.06517	0.957554	0.900379	0.785793	0.555314	0.26217	0.0833926	0.0395235	55.6767	-0.111226	0.0413971	0.97385	55.3023	-0.139373	0.366785	0.851063	55.6126
P13861	0.999811	0.897853	0.884482	0.710777	0.541901	0.40441	0.259293	0.106904	0.0644955	0.0518113	0.999811	0.947592	0.923873	0.74987	0.671206	0.448684	0.276409	0.147003	0.0510898	0.0402832	0.999811	0.936022	0.944535	0.828785	0.741312	0.502978	0.285151	0.117571	0.0330114	0.0176167	0.999811	0.857807	1.02608	0.764875	0.611998	0.435913	0.27462	0.148359	0.0928379	0.0499866	50.7274	-0.0618145	0	0.994174	51.9446	-0.0666721	0	0.994291	52.7573
P13929
P13984	0.999811	1.09494	1.05776	0.987427	0.719342	0.509553	0.25953	0.14504	0.107875	0.078009	0.999811	1.00379	0.944807	0.89841	0.71671	0.466135	0.261476	0.170942	0.13447	0.0856516	0.999811	0.954433	0.868777	0.888164	0.684284	0.500433	0.287263	0.161459	0.115223	0.0785195	0.999811	0.920469	0.967491	0.918124	0.734806	0.498232	0.278391	0.159096	0.11279	0.0862744	52.8599	-0.100532	0.081101	0.987645	52.5427	-0.084865	0.0843163	0.998875	52.6841
P13987	0.999811	0.996325	0.979094	1.04276	0.991675	0.878451	0.862623	0.785205	0.765291	0.683313	0.999811	0.982148	1.02931	1.0881	1.09007	1.06216	0.959194	0.941735	1.03251	0.794489	0.999811	0.970189	0.941535	0.94934	0.956582	0.944391	0.768178	0.727256	0.825704	0.661943	0.999811	1.03748	1.02036	0.988887	0.971369	0.869261	0.703991	0.682941	0.694491	0.573555		-0.0230485	0.682747	0.945964			0	0.60951
P13995	0.999811	1.01376	0.971173	0.957504	0.916694	0.929574	0.490048	0.255512	0.101647	0.0893452	0.999811	1.0516	1.14719	1.04443	0.915998	0.654862	0.38675	0.219547	0.121549	0.0654393	0.999811	0.990914	0.994127	0.984419	0.852657	0.668733	0.425407	0.196685	0.0598762	0.0452123	0.999811	1.02693	1.02671	0.99942	0.843834	0.658049	0.381948	0.199415	0.110047	0.03939	56.1904	-0.140251	0.0947378	0.990769	54.7593	-0.105389	0.0827619	0.980834	54.9299
P14151	0.999811	1.09202	1.02912	0.97311	0.691962	0.618194	0.523577	0.498411	0.496969	0.406374	0.999811	1.01703	0.952066	0.949837	0.799639	0.684004	0.621083	0.580412	0.701099	0.548454	0.999811	1.06851	0.988777	0.992548	1.06074	0.89777	0.767353	0.709666	0.920681	0.713599	0.999811	1.03299	0.96811	0.932392	0.825918	0.702177	0.566136	0.55824	0.628812	0.487081	56.3803	-0.0707223	0.47367	0.962381		-0.0519064	0.60582	0.94917
P14174	0.999811	0.845725	0.907527	0.860847	0.878418	0.661388	0.692982	0.625496	0.584652	0.3312	0.999811	0.918551	0.998805	0.98872	1.0109	0.872058	0.815137	0.757776	0.80512	0.450855	0.999811	0.89005	0.972687	0.911547	0.956948	0.851613	0.742038	0.766552	0.745125	0.434817	0.999811	0.985538	1.05406	1.0101	0.929134	0.906407	0.718153	0.749791	0.697534	0.355436	63.2916	-0.0239808	0	0.88948		-0.0334965	0	0.844842
P14209	0.999811	0.844394	0.967265	0.736478	0.77561	0.71008	0.601795	0.571269	0.946081	1.45256	0.999811	0.959783	0.971064	0.755061	0.836661	0.753174	0.581975	0.662897	1.25342	1.58909	0.999811	1.02594	1.04373	0.989763	0.842368	0.756493	0.609247	0.603481	1.26207	1.85117	0.999811	0.87965	0.923552	0.867279	0.823894	0.660943	0.370223	0.468586	0.886281	1.35118		0.426179	1.5	0.0176219		0.472553	1.5	0.448306
P14210	0.999811	1.03962	1.12677	1.04269	1.00836	0.573342	0.375003	0.448374	0.3911	0.332258																					0.999811	1.04768	1.05342	1.32177	0.811076	0.78536	0.550366	0.334642	0.593257	0.326979	53.1403	-0.725697	0.386684	0.973652
P14314	0.999811	0.912365	0.892682	0.907757	0.849431	0.766036	0.412056	0.309766	0.316417	0.314121	0.999811	0.978411	0.978874	0.994346	0.947343	0.726239	0.458782	0.388583	0.40649	0.363885	0.999811	1.03841	1.05517	1.02672	0.96781	0.758923	0.505656	0.385253	0.420862	0.39568	0.999811	0.989412	0.975383	0.979814	0.903714	0.707923	0.45423	0.339015	0.377612	0.338629	55.3789	-0.0835528	0.28157	0.951761	55.3353	-0.112355	0.380144	0.997422	55.868
P14316											0.999811	0.814831	0.833583	0.669232	0.61673	0.439658	0.41895																												52.4145	-0.0365745	0.14445	0.957004
P14317	0.999811	0.921718	0.881068	0.876621	0.804132	0.723248	0.540405	0.457504	0.429257	0.381213	0.999811	0.98819	0.984521	0.953303	0.894952	0.791194	0.624677	0.577146	0.588378	0.479692	0.999811	1.03259	1.01609	0.995176	0.912469	0.767031	0.621065	0.522141	0.530614	0.461735	0.999811	1.06035	1.03563	1.04743	0.955402	0.768908	0.624978	0.539237	0.545312	0.442561	58.9362	-0.0334341	0.253685	0.976168		-0.0430653	0.505571	0.984032	62.3547
P14324	0.999811	0.910291	0.943435	0.830131	0.540459	0.180077	0.036464	0.0298278	0.0219665	0.00933029	0.999811	0.98122	0.964253	0.877622	0.578264	0.213963	0.035084	0.030055	0.0187724	0.0105922	0.999811	0.966887	1.00254	0.881529	0.588161	0.222419	0.0403245	0.0248698	0.0278568	0.0168703	0.999811	1.06248	1.0116	0.887438	0.57386	0.225401	0.0409636	0.0303436	0.0310362	0.0137295	50.096	-0.128618	0.00147858	0.993755	50.4905	-0.139045	0.00509602	0.99894	50.5743
P14406	0.999811	0.999203	0.97049	0.936672	0.845198	0.741727	0.539232	0.402553	0.343195	0.212698	0.999811	0.978092	0.978291	0.934523	0.865148	0.746193	0.589766	0.509646	0.414522	0.228053	0.999811	1.04678	0.99778	0.959269	0.883983	0.768278	0.601725	0.458152	0.383119	0.230928	0.999811	1.06309	1.00188	1.00115	0.946797	0.846742	0.596079	0.507483	0.436074	0.247758	57.1864	-0.0531434	0.163231	0.995175	59.1678	-0.0416739	0.032471	0.991517	58.3395
P14550	0.999811	0.950264	0.963922	0.912063	0.726553	0.315319	0.1037	0.0670534	0.05136	0.0331663	0.999811	0.958606	0.940656	0.919379	0.75251	0.345028	0.110368	0.0755094	0.0522425	0.023307	0.999811	1.01351	1.01977	0.9279	0.774372	0.360402	0.129639	0.0960184	0.0804697	0.050691	0.999811	0.984272	0.983269	0.918967	0.759322	0.353906	0.131298	0.0932097	0.0797234	0.0551775	51.5561	-0.137697	0.0369903	0.997066	51.7961	-0.135587	0.0342683	0.996092	51.9427
P14618	0.999811	0.9314	0.963443	0.928312	0.905293	0.788747	0.766321	0.524294	0.0169687	0.00263954	0.999811	0.985266	0.984547	0.984919	0.968113	0.902644	0.821683	0.618408	0.0221323	0.00485534	0.999811	0.973621	0.981422	0.9535	0.972607	0.903554	0.800395	0.587852	0.0241366	0.00365944	0.999811	1.02044	0.998343	0.966656	0.967136	0.891775	0.792057	0.56396	0.0255109	0.00359133	58.3786	-0.107493	0	0.953312	59.3463	-0.157109	0	0.981215	59.1061
P14621	0.999811	0.920595	0.71572	0.587552	0.362336	0.267844	0.241888	0.170171	0.120084	0.117867	0.999811	0.854384	0.675422	0.443959	0.292595	0.247872	0.223231	0.220166	0.129811	0.0506192	0.999811	0.973719	0.740534	0.567814	0.3936	0.30613	0.2503	0.219273	0.147428	0.0801298	0.999811	1.04574	0.814011	0.440976	0.302502	0.24324	0.225665	0.221833	0.172244	0.0676368	47.9674	-0.0651803	0.110235	0.994171	46.4799	-0.0690775	0.121617	0.983766	48.3828
P14625	0.999811	0.912824	0.95199	0.932331	0.838206	0.551901	0.271281	0.184315	0.171005	0.143673	0.999811	0.983755	0.980533	0.979238	0.892755	0.577757	0.293353	0.212776	0.215985	0.164983	0.999811	0.981821	1.00617	0.974909	0.905336	0.604379	0.304777	0.213224	0.219405	0.169386	0.999811	1.01245	1.00707	0.981869	0.894808	0.599572	0.300754	0.214969	0.213459	0.164159	53.3641	-0.1073	0.141939	0.990601	53.6244	-0.126569	0.186495	0.998546	53.823
P14635											0.999811	0.941384	0.992643	0.947617	0.704822	0.600223	0.448715	0.223313	0.0945285	0.0548806											0.999811	0.671866	0.697825	0.544356	0.61559	0.303136	0.302666	0.194172							54.3396	-0.0674023	0	0.988787
P14649	0.999811	1.00061	1.06864	1.10398	0.809983	0.645039	0.570949	0.484013	0.434532	0.309964	0.999811	1.14772	1.10498	1.02169	0.803315	0.655797	0.45238	0.574399	0.565786	0.344442	0.999811	1.04146	0.994597	1.03027	0.698981	0.523458	0.473875	0.424907	0.482217	0.369831	0.999811	1.06261	0.955012	0.845503	0.687592	0.591447	0.363227	0.271934	0.297131	0.191454	56.892	-0.0615222	0.375499	0.945505	56.9936	-0.0801964	0.47806	0.898916	52.4135
P14678	0.999811	1.14345	1.10086	1.05646	1.03511	0.93579	0.90257	0.803686	0.689514	0.51319	0.999811	0.986197	0.896691	0.923322	0.910469	0.970412	0.789025	0.701429	0.801726	0.432842	0.999811	0.873948	0.827026	0.916715	0.854256	0.853339	0.731044	0.705534	0.747279	0.465748	0.999811	0.896214	0.949587	0.927896	1.00475	0.959334	0.813114	0.723506	0.779679	0.542043		-0.0405603	0.310686	0.890073		-0.0289518	0	0.794807
P14735	0.999811	0.981976	0.994251	0.82175	0.562814	0.276562	0.149092	0.084532	0.0502681	0.0264968	0.999811	1.01013	0.938172	0.78202	0.475127	0.234636	0.122091	0.0608392	0.0381727	0.0184626	0.999811	0.963319	0.949174	0.777227	0.490817	0.257271	0.120773	0.0858265	0.0530258	0.0195448	0.999811	1.0078	0.953274	0.774944	0.531912	0.26573	0.156038	0.0813541	0.0573815	0.0368779	50.5854	-0.103894	0.0362035	0.99879	49.8412	-0.103622	0.0249191	0.999484	49.9686
P14854	0.999811	0.959868	0.877799	0.873822	0.792912	0.571024	0.330653	0.273215	0.211122	0.214422	0.999811	0.928669	0.921946	0.838166	0.816421	0.608949	0.349805	0.302011	0.310521	0.240372	0.999811	1.03256	0.970356	0.902361	0.79405	0.628026	0.366734	0.273519	0.295341	0.259355	0.999811	1.00832	1.00515	0.942834	0.807053	0.605774	0.359628	0.280087	0.292427	0.228911	53.7523	-0.0676371	0.167684	0.983583	54.2794	-0.0619204	0.218898	0.973329	54.1655
P14859																					0.999811	1.20246	1.45323	0.907025	0.721434	0.473894	0.69585	0.389892
P14866	0.999811	0.815349	0.769432	0.393473	0.120563	0.0815401	0.0571227	0.039052	0.0281173	0.0262906	0.999811	0.99414	0.859508	0.410065	0.146356	0.103392	0.0782501	0.0559693	0.0395877	0.0354772	0.999811	1.10918	1.00586	0.412098	0.128725	0.0886385	0.0687589	0.0481991	0.0367236	0.0274669	0.999811	1.17548	0.938595	0.373418	0.138675	0.0873604	0.0615956	0.0383187	0.0393909	0.0212839	45.9371	-0.111556	0.0218524	0.98675	46.4847	-0.163091	0.0585071	0.998536	46.7293
P14868	0.999811	1.06274	1.00298	0.814531	0.572889	0.397322	0.321801	0.196697	0.062398	0.0357481	0.999811	1.00234	0.902211	0.735924	0.529372	0.426113	0.316241	0.207267	0.0630355	0.0306905	0.999811	1.03255	0.909233	0.736648	0.533439	0.388336	0.299316	0.178033	0.0546207	0.0306323	0.999811	1.02131	0.947587	0.741445	0.533092	0.404799	0.304333	0.176091	0.0491554	0.0275612	51.8276	-0.0711612	0.0284552	0.98451	51.3972	-0.0593443	0	0.991058	51.1674
P14921																					0.999811	0.972639	0.848921	0.668831	0.626221	0.393763	0.336354	0.264133	0.139745	0.0880764																			51.6486
P14927	0.999811	0.981045	1.00352	0.972739	0.939413	0.771335	0.698395	0.58742	0.519742	0.424702	0.999811	1.01192	0.963996	0.974414	0.975346	0.856695	0.722082	0.699732	0.646721	0.453475	0.999811	1.05533	1.00356	0.988909	0.901274	0.819904	0.721734	0.664537	0.640091	0.487999	0.999811	1.03444	1.13192	1.14479	1.00918	0.895897	0.783218	0.706718	0.664605	0.539701	62.609	-0.0402203	0.39708	0.99012	66.2918	-0.0299262	0.220858	0.960024
P15104	0.999811	0.947196	0.932325	0.933319	0.856637	0.718789	0.532529	0.240961	0.0695109	0.0487857	0.999811	0.990651	1.00815	0.985253	0.880834	0.705372	0.551043	0.256133	0.0683932	0.0493894	0.999811	1.00099	0.999323	0.931474	0.849809	0.672839	0.512867	0.242897	0.080731	0.0625164	0.999811	0.983563	0.962008	0.898834	0.852523	0.668886	0.461799	0.248128	0.126787	0.0970644	55.7249	-0.0819026	0	0.989424	55.9183	-0.085344	0	0.994871	55.4633
P15121	0.999811	0.918976	0.970578	0.971674	0.936643	0.738015	0.398645	0.0926958	0.0362626	0.0225139	0.999811	1.01578	1.04291	1.0586	1.04679	0.840204	0.457016	0.107803	0.0539535	0.027959	0.999811	1.0275	1.09624	1.05227	1.05489	0.877102	0.476903	0.10567	0.0443696	0.0304868	0.999811	1.04214	1.00722	1.02249	0.994777	0.82871	0.422783	0.098142	0.0497699	0.036422	54.9915	-0.130154	0.00442127	0.993849	55.6466	-0.166537	0.0299387	0.994184	55.8172
P15153	0.999811	0.924996	0.938905	0.911747	0.777918	0.536493	0.174946	0.0454654	0.0307033	0.0219387	0.999811	0.988965	0.998218	0.941574	0.842344	0.587725	0.199583	0.045696	0.0245747	0.0128838	0.999811	1.00778	0.968645	0.958327	0.917994	0.633472	0.215969	0.0401856	0.0197631	0.0165752	0.999811	0.997552	0.95828	0.918624	0.785851	0.540203	0.183522	0.0558724	0.0351145	0.0167405	52.8606	-0.112526	0	0.99053	53.4183	-0.130241	0	0.997595	53.82
P15170	0.999811	0.994333	1.00151	0.955051	0.865729	0.541644	0.308061	0.134703	0.0922557	0.0663159	0.999811	0.960329	0.905004	0.950511	0.895473	0.6868	0.35328	0.150935	0.105949	0.0680352	0.999811	1.02384	1.0894	0.973484	0.963652	0.674079	0.36044	0.175259	0.113006	0.0761054	0.999811	0.992683	1.02882	0.954427	0.890178	0.682066	0.332811	0.125651	0.0938481	0.061752	53.6105	-0.107582	0.0647206	0.998764	54.5607	-0.110066	0.0613916	0.991265	54.6292
P15289	0.999811	1.13428	1.0496	1.59632	0.850125	0.601252	0.734003				0.999811	0.84249	0.937821	0.367319		0.342058															0.999811	0.929715	0.965314	0.921046	0.873227	0.604236	0.399809	0.245394	0.277473	0.186356		-0.415166	0.667627	0.387229	45.841	-0.299842	0.341145	0.938927
P15291
P15311	0.999811	0.971962	0.979764	0.963754	0.837593	0.390046	0.110859	0.0483791	0.0366375	0.0240245	0.999811	0.972871	0.955353	0.969603	0.856523	0.424422	0.112805	0.0503497	0.0473661	0.0294296	0.999811	0.991983	0.998088	0.986472	0.888235	0.460209	0.117396	0.0518098	0.0481505	0.0329048	0.999811	1.05276	1.02284	1.01244	0.895887	0.465157	0.11999	0.0446805	0.0328714	0.0214125	52.3107	-0.164065	0.0293351	0.999161	52.5111	-0.166852	0.0340836	0.99827	52.754
P15374	0.999811	1.01212	1.01334	0.868006	0.610728	0.279542	0.160604	0.139971	0.121552	0.0761491	0.999811	0.988226	1.00125	0.853016	0.595305	0.268643	0.171594	0.159611	0.156561	0.0782135	0.999811	0.970685	1.00592	0.872729	0.647229	0.340608	0.215267	0.177092	0.152878	0.0782327	0.999811	1.01844	0.99808	0.858262	0.611342	0.288227	0.195377	0.139656	0.132077	0.0929057	50.8263	-0.120365	0.103204	0.997909	50.6608	-0.117937	0.121362	0.996375	51.3621
P15498	0.999811	1.38113	1.12369	0.75628	0.523768	0.361086	0.224329	0.153265	0.102932	0.096961	0.999811	1.00328	0.835577	0.585666	0.542456	0.428937	0.276606	0.245608	0.153245	0.0871709	0.999811	0.796329	0.565637	0.463471	0.360053	0.205015	0.118041	0.0778005	0.0711888	0.0327448	0.999811	1.27828	1.36764	1.13649	0.659042	0.675712					50.5813	-0.101442	0.122735	0.904238	50.601	-0.0519902	0.0584859	0.979402	46.197
P15529																					0.999811	1.39871	1.27716	0.96439	1.22477	1.03096	0.623963	0.198166	0.746237	0.403491																			56.344
P15531	0.999811	0.824581	0.840955	0.813284	0.808352	0.971705	0.622442	0.561447	0.555084	0.202658	0.999811	1.01846	1.15436	1.04425	1.14188	1.00989	0.922991	0.820276	0.88182	0.31687	0.999811	1.04017	1.14379	1.11654	1.04773	0.96066	0.86931	0.761867	0.762592	0.280493	0.999811	0.984711	0.961555	0.934124	0.95868	0.845743	0.722268	0.699908	0.721976	0.223373	61.2487	-0.0321051	0	0.761846	65.7718	-0.150192	0	0.841982	64.798
P15586	0.999811	1.06404	1.0749	1.01298	0.989882	0.798866	0.630332	0.556795	0.573051	0.415139	0.999811	0.987871	0.971056	0.941302	0.924274	0.749248	0.601643	0.553161	0.56753	0.387411	0.999811	0.944011	0.930699	0.945584	0.891241	0.795214	0.575744	0.544044	0.557739	0.41028	0.999811	0.860216	0.903046	0.942207	0.961058	0.81136	0.702225	0.540451	0.546247	0.401812	63.6628	-0.066101	0.492523	0.957135	61.5134	-0.0430707	0.426927	0.965761	61.7155
P15812	0.999811	1.08283	1.06624	0.956504	0.849469	0.631988	0.505617	0.404275	0.397242	0.314143	0.999811	1.03205	0.979291	0.92215	0.734255	0.653732	0.476442	0.501093	0.475166	0.387762	0.999811	1.14909	0.989297	0.995175	0.86812	0.658183	0.558346	0.569352	0.451153	0.334179	0.999811	1.06654	1.14593	0.938607	0.830415	0.706212	0.569367	0.489236	0.522226	0.329317	55.6771	-0.0690099	0.347247	0.980606	56.8167	-0.0532836	0.424869	0.982069	58.3741
P15813	0.999811	0.87444	0.778099	0.934439	0.753946	0.876701	0.495548	0.307373	0.299216	0.179822	0.999811	0.764428	0.790866	0.803648	0.726684	0.578805	0.336194	0.455875	0.291883	0.167488	0.999811	0.91572	0.850764	0.925957	0.796072	0.76913	0.510384	0.482122	0.401432	0.256287	0.999811	1.2124	1.04457	0.976838	1.02094	0.647466	0.430791	0.421194	0.489642	0.249647	56.8737	-0.0462249	0	0.8801	54.5375	-0.033398	0	0.913282	58.6021
P15814	0.999811	0.928153	0.952166	0.668406	0.545245	0.667116	0.250495	0.187315	0.207896	0.0861534	0.999811	1.34038	0.830832	1.04562	0.774329	0.669456	0.599807	0.249494	0.164915	0.152466																					52.3399	-0.0498252	0	0.932135	55.881	-0.0675283	0.0645002	0.876947
P15848
P15880	0.999811	1.41905	1.33658	1.34392	1.21455	0.977837	0.753969	0.379417	0.0267697	0.0127312	0.999811	0.981146	0.976813	0.947408	0.857153	0.750259	0.581107	0.307872	0.0403694	0.0195203	0.999811	0.997836	0.914324	0.939427	0.8298	0.743706	0.588977	0.295574	0.0235815	0.0142655	0.999811	0.870138	0.964566	0.963405	0.887124	0.804695	0.604006	0.305533	0.0254014	0.00875857	58.0188	-0.154791	0	0.823165	56.293	-0.0859945	0	0.988982	56.1583
P15923	0.999811	0.988985	0.943759	0.841766	0.751497	0.508234	0.320659	0.205022	0.161251	0.135745	0.999811	0.849288	0.854928	0.78764	0.597737	0.560428	0.321243	0.32366	0.16299	0.139289	0.999811	0.91578	1.04657	0.802082	0.695012	0.566822	0.407051	0.354757	0.254088	0.133963	0.999811	0.9842	1.1441	0.949699	0.745499	0.572489	0.392122	0.308106	0.191738	0.0902524	53.0817	-0.071072	0.100335	0.996852	52.9062	-0.0435221	0	0.978184	54.3771
P15927	0.999811	1.09907	1.08909	0.873856	0.728691	0.723367	0.657748	0.329454	0.102394	0.0530749	0.999811	1.04592	0.938296	0.826203	0.697432	0.726403	0.628828	0.353736	0.119945	0.0515328	0.999811	1.00236	0.961404	0.842524	0.673265	0.749962	0.662441	0.310805	0.118373	0.0513266	0.999811	1.03211	1.04123	0.852932	0.771663	0.743326	0.651779	0.401414	0.179767	0.102649	56.3734	-0.065702	0	0.946842	56.0195	-0.0558795	0	0.949869	56.0926
P15954	0.999811	0.887394	0.825073	0.959862	0.728682	0.779438	0.426823	0.413004	0.290975	0.248233	0.999811	0.967298	1.03512	0.858061	0.668395	0.524524	0.385568	0.35201	0.284634	0.20991	0.999811	0.934931	0.928678	0.954669	0.922233	0.740641	0.554224	0.679618	0.544282	0.35825	0.999811	0.874623	0.892565	0.847038	0.755134	0.563103	0.457467	0.446676	0.326501	0.227783	56.7414	-0.0408052	0.0478743	0.92191	53.3546	-0.0629225	0.236573	0.987569	62.6444
P16083	0.999811	1.04843	0.984311	0.860077	0.653973	0.590872	0.423586	0.354974	0.320047	0.163936	0.999811	0.965252	1.00305	0.905314	0.731371	0.663471	0.567992	0.471944	0.429904	0.160525	0.999811	0.947271	0.896673	0.906217	0.83347	0.683346	0.609406	0.491097	0.495496	0.200567	0.999811	1.0534	1.06662	1.07317	0.984081	0.72367	0.56699	0.500397	0.537818	0.228255	54.3875	-0.0520129	0.176347	0.979209	57.9114	-0.0386876	0	0.965436	59.2467
P16104	0.999811	1.20085	0.988142	1.02841	0.746952	0.484773	0.446317	0.453461	0.361784	0.283402	0.999811	1.09952	0.977456	0.818697	0.688816	0.40012	0.369972	0.307179	0.275281	0.156818																					52.7781	-0.111111	0.378228	0.938087	52.2854	-0.0723489	0.219105	0.975412
P16150	0.999811	0.828647	0.809727	0.806466	0.782557	1.09067	0.658261	0.610113	0.753689	0.72029	0.999811	1.07155	1.06732	1.01029	1.01564	0.938957	0.919038	0.87987	1.08398	0.921919	0.999811	1.04914	1.09036	1.03557	1.0426	0.952381	0.847027	0.785565	0.984946	0.966782	0.999811	0.985488	0.931716	0.974194	0.946355	0.817438	0.704249	0.669698	0.908266	0.754131		-0.00903685	0.491462	0.277702		-0.0306431	0.948599	0.259855
P16219	0.999811	1.00057	1.07802	0.951347	0.862466	0.62829	0.422652	0.263284	0.147526	0.0347962	0.999811	1.0275	1.02676	0.938159	0.902665	0.678988	0.463978	0.297129	0.150422	0.0625163	0.999811	0.965067	1.06788	0.945554	0.896425	0.692	0.407079	0.259518	0.152615	0.0396288	0.999811	0.98279	1.04618	1.00536	0.909944	0.621168	0.454511	0.305241	0.24169	0.0594281	55.0134	-0.0783361	0.0265588	0.991838	55.6389	-0.0766758	0.0306291	0.996426	55.2122
P16220	0.999811	1.03169	1.05544	1.15681	0.639777	0.657885	0.440844	0.258671	0.169617	0.0892598	0.999811	1.03625	1.07137	0.83967	0.636941	0.397322	0.29546	0.298668	0.264694	0.1334	0.999811	1.03486	0.950302	0.846484	0.624568	0.529378	0.463883	0.350639	0.477508	0.447045	0.999811	1.01633	0.990437	0.986912	0.751568	0.614013	0.490815	0.34929	0.446046	0.433093	54.7331	-0.0743654	0.0797705	0.93679	51.6157	-0.0896272	0.219035	0.97916	53.1497
P16278	0.999811	1.18821	1.07262	0.895172	0.755375	0.676044	0.402015	0.234046	0.115819	0.101402	0.999811	1.02416	1.003	0.943401	0.788349	0.667483	0.440943	0.308109	0.118047	0.0919205	0.999811	1.1008	1.07026	1.01551	0.746089	0.654239	0.535907	0.393809	0.13891	0.0423764	0.999811	0.906504	0.90297	0.856522	0.784495	0.621264	0.457287	0.29444	0.13118	0.0366702	54.6356	-0.0746318	0.0457541	0.963236	55.2463	-0.0675095	0.011767	0.996035	56.0281
P16284	0.999811	0.959681	0.966229	0.8925	0.800295	0.555251	0.542853	0.464345	0.439251	0.377499	0.999811	1.06433	0.986255	1.00874	0.887172	0.717925	0.620808	0.562611	0.706171	0.524709	0.999811	0.930559	0.921232	0.840085	0.724278	0.617909	0.519227	0.403642	0.403174	0.324537	0.999811	1.03377	1.0577	1.03129	0.850064	0.666213	0.569463	0.495077	0.517902	0.399999	56.4582	-0.051044	0.395688	0.984589		-0.0676337	0.596959	0.937212	56.4827
P16298	0.999811	1.23395	1.80999	2.15873	1.79084	0.910041	0.988652				0.999811	0.911518	1.2816	0.720961	0.92038	0.763661	0.469483	0.610682			0.999811	1.09088	0.832315	1.11569	0.84499	0.72835	0.44081			0.1762	0.999811	2.91059	2.2428	2.94303	2.10357	0.688583	0.508301					0.761852	1.5	0.179699		-0.0499902	0.500773	0.603475	55.3361
P16333											0.999811	0.980898	0.881089	0.438141	0.192147	0.135408	0.0643216				0.999811	1.05398	1.39035	1.30913	0.588736	0.446808	0.259121	0.379929			0.999811	0.84765	0.6765	0.281056	0.210565	0.0826222		0.0473218	0.0489862						46.6863	-0.158602	0.0949948	0.997538	50.1391
P16383	0.999811	0.973963	0.894321	0.837204	0.627587	0.291777	0.342777	0.282823	0.189262	0.21019	0.999811	1.11866	0.81715	0.786719	0.714914	0.613257	0.363502	0.61165	0.403515	0.320787																					51.1192	-0.0822284	0.213134	0.979722	56.078	-0.0393373	0.345109	0.868628
P16401	0.999811	1.95323	1.93033	2.28339	1.80374	1.33691	0.815956	0.531961	0.176211	0.136136	0.999811	1.00927	0.96798	1.00035	0.944551	0.763655	0.460258	0.311776	0.110941	0.0837648	0.999811	0.936142	0.759295	1.08582	0.780744	0.740451	0.493557	0.304696	0.114609	0.101656	0.999811	0.710732	0.997469	1.14193	1.10586	0.970962	0.614244	0.355418	0.136144	0.125325	59.0759	-0.160487	0.136784	0.233282	55.9322	-0.093035	0.0627113	0.996325	55.8786
P16402	0.999811	1.91119	1.75821	2.05153	1.75956	1.39308	1.00754	0.68502	0.308562	0.177502	0.999811	1.01284	0.965722	1.01964	0.943069	0.750626	0.512538	0.383648	0.145212	0.116581	0.999811	0.987133	0.801666	1.12103	0.787156	0.818946	0.571303	0.369721	0.182296	0.136443	0.999811	0.676077	0.956839	1.08802	1.06082	1.00384	0.689314	0.446699	0.226773	0.157558	60.233	-0.169732	0.215353	0.202714	56.5438	-0.0793225	0.0707827	0.993115	57.0231
P16403	0.999811	2.01016	1.97974	2.39479	2.03037	1.35197	0.883385	0.530467	0.208538	0.164751	0.999811	1.00038	0.970146	0.98641	0.9955	0.804053	0.459703	0.298439	0.0993409	0.0850945	0.999811	0.914251	0.708958	1.05628	0.754863	0.740436	0.492412	0.308637	0.119685	0.0996625	0.999811	0.629681	1.00125	1.06189	1.04491	0.993755	0.601713	0.338733	0.133118	0.103373	59.1401	-0.178823	0.174634	0.149642	55.9804	-0.108166	0.0779985	0.994782	55.7433
P16435	0.999811	0.891183	0.943531	0.917263	0.634536	0.254376	0.0965926	0.0736083	0.0407678		0.999811	1.05751	1.06349	0.967813	0.682025	0.351034	0.15192	0.0943552	0.0786353	0.0704661	0.999811	1.0866	1.03414	0.938496	0.738538	0.376397	0.233245	0.133165	0.122344	0.112283	0.999811	0.950843	0.919526	0.770963	0.625192	0.290607	0.146287	0.0863676	0.0522598	0.0575559	50.9313	-0.136962	0.0424858	0.989889	51.5983	-0.132383	0.0754048	0.994386	51.9979
P16455	0.999811	0.934154	0.88585	0.786748	0.644427	0.422002	0.176907	0.106989	0.0938029	0.0837056	0.999811	1.01321	0.950906	0.9231	0.811923	0.461085	0.22087	0.15075	0.13118	0.105764	0.999811	0.974356	0.927462	0.896157	0.759895	0.439457	0.226911	0.1476	0.113028	0.0970151	0.999811	0.968671	0.917224	0.88296	0.746512	0.437113	0.236052	0.177993	0.130456	0.0913153	51.3886	-0.0740077	0.0270533	0.990514	52.6716	-0.116275	0.110516	0.9972	52.4116
P16615	0.999811	0.981987	1.00369	0.918736	0.715269	0.373903	0.132001	0.0881805	0.0748742	0.0496878	0.999811	0.991507	0.931311	0.861922	0.645568	0.281972	0.128025	0.123884	0.0931623	0.0501645	0.999811	1.01818	0.998254	0.907436	0.70339	0.356634	0.187709	0.136072	0.115579	0.0724248	0.999811	1.00756	0.965674	0.874216	0.650202	0.313723	0.169039	0.11127	0.0888307	0.0536021	51.7827	-0.123415	0.0528654	0.999022	50.9822	-0.113808	0.0673584	0.99587	51.6981
P16885																															0.999811	1.14965	0.880977	0.874116	0.553903	0.500991	0.479253	0.326512
P16930	0.999811	0.984827	0.980124	0.932176	0.903521	0.62371	0.679034	0.643855	0.565567	0.382216	0.999811	0.949066	0.90593	1.01164	0.977808	0.853071	0.781844	0.786781	0.681201	0.349438	0.999811	0.925115	0.950371	0.905219	0.982398	0.749441	0.631369	0.579577	0.590148	0.33884	0.999811	1.07654	1.00641	1.01062	0.963864	0.832609	0.714236	0.654922	0.646512	0.43168	63.2	-0.0287632	0.261809	0.920765	65.1537	-0.0404137	0	0.901301	62.5782
P16949	0.999811	0.947868	0.898057	0.945629	0.878649	0.660697	0.785668	0.776081	0.847052	0.858391	0.999811	0.877992	0.852825	0.901521	0.848784	0.885874	0.771982	0.838395	0.986399	0.830728	0.999811	0.982121	1.03143	1.0175	0.966115	0.880582	0.834124	0.793998	0.953392	0.940695	0.999811	1.08895	1.09058	1.13865	1.05174	0.951625	0.905236	0.902391	0.979431	0.996037		-0.0200338	0.794067	0.556963		-0.20831	0.864563	0.372006
P16989	0.999811	1.04556	1.05547	0.854562	0.68456	0.623773	0.366651	0.26396	0.31002	0.226917	0.999811	1.0053	0.906531	0.901368	0.776457	0.551572	0.392233	0.507982	0.604906	0.475394	0.999811	1.05353	1.05416	0.973564	0.588535	0.39904	0.307238	0.273293	0.275486	0.193097	0.999811	0.978481	0.97111	0.789984	0.674641	0.418185	0.327221	0.245694	0.292391	0.214363	53.7388	-0.0661448	0.22659	0.97359	57.4992	-0.0797859	0.491939	0.924246	51.0917
P17050	0.999811	0.916726	0.815251	0.819089	0.627456	0.545391	0.409202	0.456024	0.337463	0.234381	0.999811	1.02681	1.3463	1.06569	1.08671	0.705733	0.473458	0.210049	0.250872	0.183077											0.999811	0.8663	0.926648	0.777538	0.735784	0.76043	0.387231	0.12122			54.6819	-0.0352204	0.141061	0.975217	55.2343	-0.12823	0.205333	0.90766
P17066																															0.999811
P17096	0.999811	1.42531	1.43547	1.33353	1.34527	1.21521	0.993838	0.894513	0.741358	0.662215	0.999811	0.942507	0.94854	0.934475	0.900217	0.890603	0.704494	0.686235	0.612183	0.45	0.999811	0.970773	0.815815	0.977579	0.784949	0.996588	0.797925	0.660401	0.62585	0.587392	0.999811	0.693572	0.977245	0.965278	0.948581	1.01316	0.743885	0.667275	0.61995	0.583142		-0.0542116	0.664734	0.111386	65.8691	-0.0275666	0	0.96478
P17152	0.999811	1.19514	1.10643	1.1258	0.826471	0.406819	0.42952	0.21858	0.16206		0.999811	1.1589	1.2651	0.98113	0.671019	0.566097	0.289911				0.999811	1.05221	1.06817	0.77587	0.681201	0.496729	0.241869	0.117377	0.132354	0.12113	0.999811	0.977744	1.15039	1.13323	0.693596	0.491829	0.143008	0.190702	0.159093	0.136889	52.5357	-0.143112	0.245053	0.925858	52.8348	-0.0971564	0.243473	0.839388	52.2082
P17174	0.999811	0.962415	0.973314	0.961339	0.901336	0.726587	0.693105	0.635382	0.666444	0.587444	0.999811	0.988711	0.957365	0.975723	0.893255	0.816063	0.754385	0.742592	0.871079	0.690023	0.999811	0.967491	0.967016	0.939449	0.911092	0.804942	0.687862	0.641581	0.764171	0.62829	0.999811	1.0283	1.02011	1.01109	0.977301	0.854079	0.757202	0.741292	0.87275	0.704952		-0.0436437	0.623106	0.973587		-0.0323842	0.761188	0.830095
P17252	0.999811	0.927876	0.882258	0.746127	0.278767	0.0722172	0.04306	0.0391328	0.0284057	0.0214782	0.999811	0.988205	0.926162	0.762294	0.302151	0.0810304	0.0571662	0.0430897	0.0342055	0.0257926	0.999811	0.970059	0.911881	0.76869	0.318904	0.0925651	0.0673899	0.0481596	0.0414075	0.0322557	0.999811	0.98863	0.905986	0.743546	0.289713	0.0721804	0.0500727	0.0410297	0.0316665	0.0216271	48.4497	-0.150723	0.0223085	0.993175	48.6412	-0.16001	0.0325703	0.998722	48.7213
P17542	0.999811	1.18436	1.01392	0.810702	0.642228	0.493906	0.470765	0.449346	0.352406	0.319385	0.999811	0.691723	0.708378	0.626556	0.568481	0.398447	0.435199	0.49466	0.471588	0.499472	0.999811	1.01142	0.962203	0.901764	0.756409	0.680493	0.62168	0.442167	0.514195	0.386993	0.999811	0.973214	0.985924	0.867659	0.693928	0.55225	0.48087	0.425927	0.443361	0.433621	52.8931	-0.0685625	0.375489	0.940677	52.5575	-0.0418832	0.457314	0.881591	59.3194
P17568	0.999811	0.927158	1.12786	0.939258	0.853241	0.464926	0.392867	0.156829	0.155341	0.0963578											0.999811	0.854876	1.11071	0.719583	0.598269	0.490409	0.288046	0.190463	0.102632	0.0413691	0.999811	0.959497	0.899467	1.04746	1.03394	0.689883	0.192512	0.22665	0.227277	0.150258	53.4689	-0.0968736	0.114828	0.971097					52.1545
P17612	0.999811	0.934333	0.964008	0.826597	0.680726	0.429897	0.130689	0.0461549	0.0290616		0.999811	1.04044	1.01989	0.925955	0.734468	0.490857	0.219654	0.0890162	0.0343168	0.02335	0.999811	1.07616	0.999314	0.973172	0.687519	0.380541	0.163008	0.0516457	0.0309078	0.0315455	0.999811	1.04983	1.00127	0.891292	0.719551	0.457528	0.206891	0.0721011	0.0365989	0.0276981	51.7035	-0.0970621	0	0.990548	52.6925	-0.100685	0.00513086	0.997542	51.862
P17655											0.999811	0.683939	0.731267	0.728353	0.536144	0.497678	0.527328	0.370434	0.427731	0.336065	0.999811	0.914563	0.860469	0.906193	0.7784	0.827486	0.648108	0.642772	0.776118	0.722236	0.999811	1.00412	1.06488	1.12514	0.953296	0.888614	0.649373	0.702671	0.852932	0.614187					53.8393	-0.0273365	0.258552	0.884081
P17706	0.999811	0.918493	0.876183	0.667646	0.258989	0.195696	0.120882	0.10628	0.0793534	0.0571026	0.999811	1.01541	0.986779	0.693015	0.27446	0.185595	0.148198	0.117238	0.0710882	0.0591045	0.999811	1.04982	0.995394	0.738874	0.313702	0.186348	0.147831	0.122006	0.113711	0.086337	0.999811	0.982595	0.906382	0.753067	0.305945	0.179713	0.155654	0.11343	0.0798163	0.0641564	48.098	-0.113618	0.0806457	0.991593	48.3049	-0.154753	0.103965	0.994857	48.6124
P17812	0.999811	0.992404	1.00667	0.919908	0.748147	0.463095	0.232156	0.130366	0.0757823	0.0485308	0.999811	0.999314	0.98134	0.89202	0.752871	0.45858	0.212588	0.13345	0.0841977	0.0517103	0.999811	0.989729	0.963703	0.873555	0.758513	0.468007	0.222869	0.12407	0.0801821	0.0522811	0.999811	1.00711	1.01011	0.923349	0.772588	0.460428	0.226804	0.135423	0.0793211	0.0488034	52.6103	-0.0990476	0.047141	0.999571	52.5036	-0.0978952	0.049428	0.998879	52.5715
P17844	0.999811	1.49472	1.24442	0.700802	0.188026	0.123508	0.0838512	0.0591352	0.0400168	0.0255838	0.999811	1.00837	0.86921	0.460248	0.15978	0.102735	0.0741407	0.0593765	0.0392304	0.017641	0.999811	0.936934	0.803199	0.588868	0.238114	0.147357	0.106651	0.0742027	0.0459841	0.0302218	0.999811	0.813435	0.869927	0.510003	0.168091	0.116282	0.0825573	0.0541952	0.0420057	0.0207238	47.9373	-0.254792	0.0701614	0.889788	46.7813	-0.154247	0.0513582	0.998139	47.4653
P17858	0.999811	1.07175	1.0314	0.924134	0.824318	0.742355	0.566364	0.430656	0.270245	0.0695686	0.999811	0.968804	0.945216	0.852093	0.758215	0.672494	0.552641	0.465719	0.289344	0.0400167	0.999811	0.979609	0.958108	0.930161	0.81658	0.715186	0.571869	0.494148	0.314366	0.0676736	0.999811	0.941013	0.96426	0.868369	0.792305	0.649682	0.525388	0.414277	0.28419	0.0607146	57.2549	-0.0573995	0	0.984485	56.623	-0.0470632	0	0.971636	57.5919
P17900	0.999811	1.31723	0.912602	0.758118	0.761679	0.570706	0.336852	0.369201	0.359887	0.310645	0.999811	1.00142	1.02568	0.910595	0.819338	0.708195	0.66064	0.690916	0.745386	0.497644	0.999811	0.957691	0.94531	0.92955	0.851837	0.760456	0.627885	0.554617	0.667421	0.427786	0.999811	1.05975	1.0177	1.03014	0.938298	0.816191	0.737273	0.732758	0.699359	0.458417	53.6436	-0.0612462	0.307095	0.871384		-0.0380322	0.630044	0.875051	66.7526
P17980	0.999811	1.08875	0.957742	0.913009	0.779288	0.609186	0.411444	0.107173	0.0386668	0.0231153	0.999811	1.01345	0.944595	0.895233	0.760441	0.635646	0.40561	0.130326	0.050697	0.0259646	0.999811	1.03218	0.945712	0.908027	0.765636	0.634535	0.44496	0.126225	0.0496011	0.0307541	0.999811	0.966461	0.941131	0.879696	0.742259	0.637257	0.429211	0.13589	0.0725885	0.0400165	54.0585	-0.0862056	0	0.986316	54.1064	-0.0807139	0	0.990184	54.2941
P17987	0.999811	0.979516	1.03713	0.982736	0.944463	0.692649	0.413929	0.22926	0.116961	0.0382418	0.999811	0.982569	1.00394	0.987739	0.99529	0.821581	0.455889	0.259127	0.134137	0.0399081	0.999811	0.975268	1.01456	0.982242	0.979668	0.822243	0.435285	0.231155	0.1261	0.0377935	0.999811	1.00189	1.02702	0.991349	0.957048	0.800508	0.427684	0.224154	0.112704	0.031877	55.1817	-0.0997909	0.0490412	0.996566	55.9118	-0.115972	0.0704599	0.995683	55.7015
P18031	0.999811	1.15897	0.943388	0.586488	0.402174	0.252899	0.203138	0.165913	0.130624	0.0729324	0.999811	1.00955	0.882891	0.578388	0.333924	0.254039	0.21538	0.171715	0.155564	0.0793696	0.999811	1.03515	0.871087	0.590998	0.369298	0.299424	0.246827	0.207739	0.184643	0.0814543	0.999811	1.00792	0.913102	0.648309	0.40629	0.312532	0.279719	0.212052	0.175263	0.0857528	48.5595	-0.104305	0.138432	0.968585	48.0446	-0.100166	0.148615	0.991485	48.4183
P18065	0.999811	0.953222	0.972502	0.930279	0.747419	0.507533	0.406095	0.319366	0.318913	0.221189	0.999811	1.02834	1.07216	1.06299	0.730691	0.587231	0.394086	0.3442	0.363916	0.23811	0.999811	1.00719	1.00291	0.931494	0.808353	0.558394	0.369152	0.300861	0.314269	0.213035	0.999811	1.033	1.07759	0.947411	0.814225	0.580638	0.451778	0.375341	0.374856	0.283626	53.5616	-0.0724719	0.25949	0.99198	53.7956	-0.0873368	0.304824	0.967778	53.8038
P18077	0.999811	2.61144	1.93027	2.33647	2.07189	1.26827	0.706411	0.478888	0.142246	0.0504563	0.999811	1.02763	1.07297	1.10132	0.879289	0.506993	0.352879	0.230227	0.0420796	0.0197405	0.999811	0.973606	0.648331	1.10071	0.801329	0.606149	0.441436	0.326792	0.0764267	0.0247585	0.999811	0.511744	0.818018	1.00572	0.88853	0.657942	0.509165	0.320596	0.0921547	0.0291166	58.5578	-0.151904	0.0726043	0.164964	53.9795	-0.101661	0.0404076	0.974831	54.995
P18084																															0.999811	1.04287	1.03853	0.94435	0.828194	0.705346	0.456337	0.394737	0.29977	0.262315
P18085	0.999811	0.8594	0.834664	0.757936	0.650321	0.510765	0.176286	0.0451718	0.0279739	0.0097834	0.999811	1.0177	1.00964	0.924764	0.800235	0.547219	0.23046	0.0745329	0.0439346	0.0141402	0.999811	1.00776	1.05942	0.933058	0.783854	0.521877	0.216267	0.0702561	0.0328967	0.0166676	0.999811	0.97148	0.928762	0.812895	0.737071	0.481215	0.18034	0.0527794	0.0228717	0.0125004	51.4255	-0.0714997	0	0.96187	53.1997	-0.108113	0.000698913	0.998155	52.9995
P18124	0.999811	2.30525	1.94116	2.39447	2.14722	1.22849	0.768472	0.541994	0.203193	0.118942	0.999811	0.988682	1.02113	1.10222	0.897288	0.568474	0.388959	0.265681	0.112145	0.0687979	0.999811	0.955555	0.707221	1.06978	0.778306	0.607507	0.430319	0.332308	0.129345	0.08595	0.999811	0.593614	0.853043	1.01802	0.93665	0.68845	0.51035	0.321119	0.119669	0.0683221	59.1015	-0.142673	0.131874	0.138174	54.4671	-0.096576	0.0913972	0.980369	55.0349
P18206	0.999811	0.992694	0.904631	0.884367	0.801829	0.723552	0.492566	0.403721	0.278319	0.11372	0.999811	1.01529	1.07228	0.977969	0.895828	0.762465	0.684915	0.556074	0.384973	0.13195	0.999811	1.10236	1.02904	0.988269	0.958342	0.840008	0.745425	0.594525	0.378945	0.169329	0.999811	0.921981	0.958583	0.876524	0.787762	0.632676	0.448771	0.29332	0.225017	0.0852202	56.5908	-0.0491661	0	0.989378	59.4931	-0.0530783	0	0.977546	60.3631
P18405	0.999811	1.25529	1.11348	0.927156	0.713362	0.585158	0.404769	0.338889	0.192212	0.17991	0.999811	0.877133	0.805978	0.792386	0.596994	0.458336	0.423709	0.255307	0.0986167	0.17033											0.999811	0.97054	0.912258	0.806594	0.704578	0.521532	0.302218	0.209013	0.182574	0.131999	54.1555	-0.0708412	0.178251	0.931144	52.4226	-0.0445635	0	0.976538
P18433
P18583																					0.999811	1.16342	0.725551	0.661984	0.847554	0.419453	0.189272	0.270961																					52.1687
P18615	0.999811	1.09148	0.987899	0.686555	0.515349	0.565108	0.293507	0.276176	0.24861	0.226788	0.999811	0.926256	0.832129	0.693089	0.474527	0.353448	0.263996	0.216071	0.21121	0.168167	0.999811	0.984266	1.04046	0.77972	0.553477	0.405571	0.351357	0.229749	0.209286	0.161737	0.999811	1.04889	0.958812	0.730874	0.499848	0.377314	0.349675	0.217286	0.272478	0.21546	51.419	-0.0638579	0.230053	0.948856	49.7952	-0.0630435	0.162019	0.998268	51.2807
P18621	0.999811	1.93521	1.69533	1.82867	1.64074	1.04234	0.701415	0.361402	0.125389	0.063258	0.999811	1.00927	1.03693	1.01573	0.823774	0.608072	0.407804	0.205816	0.0636983	0.0284426	0.999811	0.961002	0.78779	0.953378	0.74117	0.640668	0.428172	0.250667	0.102385	0.0704082	0.999811	0.695804	0.907829	0.94663	0.838744	0.685052	0.486198	0.266654	0.0913231	0.0580054	57.7366	-0.15794	0.0865475	0.460879	54.5791	-0.086595	0	0.994525	54.5208
P18669	0.999811	0.949064	0.956012	0.976298	0.92547	0.772149	0.533119	0.173011	0.033111	0.0204847	0.999811	0.999943	0.999584	1.04492	0.985475	0.848521	0.580519	0.205653	0.0487556	0.0250243	0.999811	1.00575	1.04405	1.02833	1.01284	0.874322	0.576498	0.214202	0.0405003	0.0174698	0.999811	1.02475	1.02806	1.01537	1.00164	0.83264	0.552597	0.194187	0.0421384	0.0181948	55.8665	-0.113431	0	0.993495	56.4559	-0.131788	0.00884414	0.997757	56.522
P18754	0.999811	0.863467	0.910339	0.652491	0.30658	0.172034	0.104025	0.0830489	0.0401515	0.0352805	0.999811	0.999045	0.948492	0.610846	0.308633	0.150271	0.101173	0.0764513	0.0689565	0.0140931	0.999811	1.01217	0.892653	0.729782	0.368726	0.200344	0.120026	0.099624	0.0564317	0.0441739	0.999811	1.05166	0.948761	0.595197	0.251993	0.103249	0.0259689		0.0143025		48.2796	-0.10461	0.044548	0.988912	48.1337	-0.123645	0.0587787	0.996555	48.9357
P18846											0.999811	0.821654	0.870181	0.8541	0.743428	0.696159	0.581218	0.648107	0.465794	0.875162																										-0.0230712	0.633758	0.518486
P18858	0.999811	1.04048	0.948332	0.706032	0.339437	0.191121	0.112057	0.0721244	0.0575934	0.0429861	0.999811	1.0119	0.901799	0.651098	0.309713	0.187302	0.113913	0.0841979	0.0821718	0.0639656	0.999811	1.00487	0.864794	0.66481	0.318094	0.168066	0.118037	0.0775862	0.0664594	0.0535504	0.999811	1.03562	0.905808	0.668011	0.297875	0.173858	0.112365	0.0716418	0.0546659	0.0332615	48.735	-0.122951	0.0637567	0.996969	48.2736	-0.116564	0.0786014	0.998641	48.3111
P18859	0.999811	1.03551	0.95754	0.978608	0.925749	1.00059	0.739089	0.706049	0.842418	0.763975	0.999811	0.915091	0.96205	0.923353	0.863126	0.838722	0.725172	0.753338	0.826497	0.680406	0.999811	1.05658	1.08009	1.00994	0.931602	0.926717	0.868198	0.832122	1.00486	0.955559	0.999811	1.03433	1.07147	1.07713	0.997676	0.986359	0.836124	0.819069	0.981091	0.897362		-0.273632	0.762869	0.856633		-0.013931	0.688301	0.820748
P18887	0.999811	1.35343	1.09446	0.779745	0.418169	0.200897	0.191227	0.124689	0.0462343	0.0791207	0.999811	1.03204	0.924932	0.641602	0.673403	0.503322	0.367401	0.216843	0.216193	0.0732851	0.999811	1.82346	1.58543	1.16486	1.06487	0.736118	1.01341	0.488208			0.999811	0.938919	0.843696	0.590973	0.53812	0.401506	0.256454	0.152178	0.186976	0.0618773	49.4001	-0.143656	0.106856	0.928593	52.6911	-0.0497146	0.00334982	0.968517	58.9889
P19105	0.999811	0.806	0.697714	0.951939	0.625901	0.56563					0.999811	0.582296	0.666347	0.476856	0.509406	0.173043					0.999811		1.10162	1.23374			0.819127				0.999811	0.70626	0.782919	0.79745	0.553933	0.285353	0.0782929				57.0515	-0.0254067	0	0.558778	46.6667	-0.0445444	0	0.798571	56.7832
P19174	0.999811	0.993889	0.989474	0.846757	0.412361	0.237351	0.145402	0.0928629	0.0665001	0.0538725	0.999811	0.984726	0.956806	0.836938	0.394806	0.194854	0.1387	0.089203	0.0620688	0.0291468	0.999811	1.04029	0.977324	0.833691	0.425346	0.260116	0.19912	0.139031	0.103423	0.053779	0.999811	0.966969	0.97881	0.869478	0.449151	0.229097	0.152968	0.116303	0.106942	0.0844497	49.6458	-0.132426	0.0832928	0.995696	49.439	-0.137536	0.0717399	0.996033	49.7393
P19338	0.999811	1.07511	1.01805	0.926985	0.578418	0.257172	0.152359	0.138686	0.16172	0.127636	0.999811	0.960012	0.951027	0.857817	0.525279	0.253967	0.149844	0.143208	0.176729	0.134073	0.999811	0.951155	0.915799	0.865888	0.521701	0.266239	0.15947	0.144592	0.180496	0.147167	0.999811	0.891069	0.918556	0.871341	0.534325	0.251716	0.150829	0.135605	0.164401	0.133915	50.5557	-0.15335	0.14084	0.99551	50.1628	-0.126117	0.141204	0.997046	50.1882
P19367	0.999811	1.04972	1.00515	0.890526	0.650932	0.278503	0.111094	0.0820849	0.0629146	0.0416396	0.999811	0.946533	0.882163	0.829717	0.609533	0.315086	0.132366	0.0988304	0.0950736	0.0515693	0.999811	0.949756	0.917814	0.818248	0.639221	0.315152	0.103951	0.082734	0.0700791	0.0469812	0.999811	0.932618	0.921008	0.825685	0.610959	0.31015	0.122258	0.0953597	0.0641669	0.0516579	51.0668	-0.130767	0.0506842	0.997749	50.8233	-0.0921398	0.0434897	0.992776	50.9381
P19387	0.999811	1.48524	1.8266	0.981648	0.459289						0.999811	0.698964	1.22559	0.780435	0.523421	0.366418	0.36052				0.999811	0.840197	0.758365	0.62789	0.302171	0.247974	0.154186	0.0980453			0.999811	0.776969	1.18993	0.749864	0.46402	0.30554	0.184638	0.198281	0.0947539	0.0871592	48.1122	-0.709578	0.459285	0.163392	49.8232	-0.132612	0.365086	0.759013	47.9097
P19388	0.999811	1.17997	1.06773	0.797114	0.536526	0.391973	0.27097	0.222672	0.151359	0.0808657	0.999811	1.0474	0.953792	0.662082	0.458445	0.377853	0.189457	0.21254	0.125876	0.0599667	0.999811	0.914571	0.834356	0.651715	0.463361	0.356314	0.208912	0.207121	0.136172	0.0407947	0.999811	0.959019	0.950568	0.71149	0.439584	0.325153	0.245909	0.171278	0.130825	0.0536583	51.0459	-0.0879861	0.142518	0.959894	49.9257	-0.0765934	0.103501	0.98073	49.7611
P19397																					0.999811	1.01038	0.889655	0.868697	0.769715	0.822433	0.631874	0.49215	0.461411	0.225802	0.999811	1.16438	0.901757	0.939047	0.786913	0.662469	0.717344	0.550272	0.473831	0.226079									59.662
P19404	0.999811	0.948659	0.943235	0.907727	0.854908	0.791972	0.428404	0.206712	0.135696	0.0445113	0.999811	0.993219	0.936238	0.908401	0.863262	0.689173	0.422462	0.200044	0.119545	0.0768685	0.999811	1.10571	1.06231	0.969856	0.882669	0.729377	0.475036	0.253715	0.187002	0.104838	0.999811	1.02003	1.02463	0.995722	0.926961	0.775047	0.437856	0.256493	0.162312	0.0991282	55.4625	-0.0908142	0.0265285	0.984364	54.9683	-0.0834144	0.0352959	0.994209	55.6062
P19474	0.999811	1.01768	0.901445	0.876644	0.579398	0.319921	0.224305	0.208148	0.0929246		0.999811	0.855874	0.882713	0.807133	0.553617	0.368576	0.160405	0.258826			0.999811	1.00123	1.03471	0.737893	0.610307	0.339553	0.164959	0.163147	0.126361	0.0781007	0.999811	0.992989	1.07632	0.79452	0.636151	0.320552	0.165861	0.0599475	0.0600985	0.0510804	50.9377	-0.0942252	0.12474	0.990781	50.7093	-0.0714497	0.121712	0.958353	50.8228
P19623	0.999811	0.933308	0.961898	0.923815	0.767685	0.540393	0.225067	0.0891939	0.0446107	0.0405795	0.999811	1.03434	1.00162	0.960721	0.832251	0.580987	0.235937	0.101291	0.0707359	0.0340182	0.999811	1.02669	1.01426	0.974631	0.856683	0.56906	0.23477	0.0990553	0.0712813	0.0354603	0.999811	1.05547	1.0095	0.965008	0.815283	0.552866	0.254476	0.103809	0.0722725	0.049612	53.0215	-0.100456	0.00983269	0.994756	53.4799	-0.116841	0.0337399	0.998139	53.4736
P19634	0.999811	1.12532	0.676267	0.555296	0.903169	0.501686	0.395969	0.249325																																	53.3303	-0.0416293	0	0.717169
P19784	0.999811	1.00536	0.921651	0.895636	0.67267	0.453899	0.3168	0.239013	0.196711	0.105926	0.999811	0.999303	0.948922	0.836692	0.663302	0.37014	0.174025	0.123121	0.0966625	0.0716276	0.999811	1.00093	0.904097	0.937112	0.639351	0.349039	0.161132	0.11743	0.084362	0.0614971	0.999811	0.995347	0.967627	0.909351	0.737415	0.427694	0.230745	0.193898	0.201903	0.146395	52.5745	-0.0714663	0.124029	0.995087	51.4566	-0.0933148	0.062495	0.998142	51.3978
P19838	0.999811	1.20441	0.692938	0.452634	0.320728	0.291194	0.143917	0.0947042		0.0484785	0.999811	0.992441	0.987656	0.599949	0.197186	0.259693	0.165469	0.0940286			0.999811	0.868134	0.679345	0.603364	0.307054	0.17881	0.147143	0.0561627	0.0460347		0.999811	0.964928	0.946011	0.760852	0.620477	0.438662	0.388109	0.234323	0.130274	0.105692	46.9853	-0.0994542	0.118997	0.927543	47.4263	-0.24012	0.170431	0.988204	47.3733
P20042	0.999811	0.947698	1.02484	1.01378	0.811504	0.662414	0.306539	0.10832	0.0792814	0.0538519	0.999811	1.00889	1.0127	0.973734	0.889347	0.644319	0.328368	0.118242	0.0959395	0.0694221	0.999811	0.977046	0.944085	1.00537	0.814364	0.612501	0.321636	0.115127	0.0945446	0.0654008	0.999811	0.960405	0.98056	0.926929	0.867093	0.610598	0.303827	0.102056	0.0762819	0.0557938	54.0906	-0.110592	0.0370827	0.99201	54.2096	-0.11731	0.0614737	0.998918	53.8998
P20073	0.999811	0.947656	0.946733	0.917261	0.644481	0.196393	0.0754289	0.0701367	0.0605738	0.0310304	0.999811	1.02212	1.01005	0.98884	0.741852	0.199281	0.0755644	0.0622165	0.0544725	0.0296433	0.999811	1.02487	1.04428	0.999226	0.761601	0.194592	0.0614238	0.0665224	0.0491443	0.032763	0.999811	1.08206	1.01824	0.970319	0.767447	0.215002	0.0617506	0.0523935	0.0423453	0.0251733	50.7799	-0.165382	0.0472248	0.996014	51.1922	-0.214153	0.0505085	0.999354	51.2402
P20248	0.999811	1.06722	1.03015	0.899748	0.777181	0.528414	0.397791	0.289837	0.216202	0.0458531	0.999811	1.55189	1.40329	1.04199	0.476212	0.532281	0.452445	0.541011			0.999811	0.905143	0.809897	0.869585	0.780858	0.609747	0.522498	0.428037	0.341421	0.074366	0.999811	1.00654	1.08938	0.892187	0.418252	0.206715	0.21533				54.2217	-0.066069	0.0638197	0.983461		-0.643667	0.500421	0.647772	56.1703
P20290	0.999811	0.936629	0.917151	0.944177	0.868008	0.998424	0.607254	0.497448	0.52928	0.471682	0.999811	0.979062	0.966789	0.95793	0.920665	0.793591	0.6589	0.622768	0.640817	0.573651	0.999811	1.04696	0.939157	0.97723	0.931324	0.764507	0.653284	0.636012	0.644253	0.527098	0.999811	0.854712	0.898623	0.898411	0.881461	0.734137	0.573721	0.506285	0.600418	0.474883	58.5009	-0.289994	0.499401	0.925078		-0.045017	0.594898	0.984477
P20292	0.999811	1.00047	0.870902	0.86971	1.12446	0.586451	0.578003	0.171194		0.179203	0.999811	1.04979	1.13505	1.19793	0.850584	0.876502	0.126125	0.268862			0.999811	1.26553	1.17069	0.637843	0.728921	0.599518	0.381049	0.325763			0.999811	0.317103	0.39988	0.790983	0.637271	0.522904	0.429983	0.262132			55.4356	-0.101219	0.14634	0.883083	53.4688	-0.940007	0.197491	0.917212	53.5487
P20336											0.999811	1.23878	1.23035	0.91187	0.871909	0.846564	0.735752	0.642188	0.44523	0.144465																									60.788	-0.055428	0	0.865642
P20338	0.999811	1.07346	0.967741	0.957629	0.888593	0.479512	0.470116	0.239563	0.218478	0.110268	0.999811	1.05101	1.06332	0.946137	0.927303	0.682354	0.535411	0.232994	0.257923	0.101136	0.999811	1.168	1.0557	1.05046	0.934591	0.708196	0.527811	0.309998	0.304619	0.10906	0.999811	1.09005	1.11697	0.958326	0.942089	0.728412	0.546454	0.299978	0.319465	0.123234	54.2669	-0.0793234	0.139358	0.971064	55.7837	-0.0817126	0.118081	0.98001	56.1745
P20339	0.999811	0.92732	0.937691	0.917662	0.87338	0.728518	0.567185	0.423573	0.230026	0.0678257	0.999811	0.998591	0.999543	0.966344	0.830189	0.747104	0.594794	0.551507	0.337393	0.0639399	0.999811	1.01289	0.982752	0.944596	0.820369	0.721531	0.50678	0.379837	0.272882	0.0295095	0.999811	1.04469	1.0849	1.0815	0.945562	0.777649	0.674253	0.486165	0.300665	0.0807929	57.0779	-0.0589284	0	0.98857	58.3387	-0.0526294	0	0.971664	56.5351
P20340	0.999811	0.930651	0.928778	0.913049	0.863092	0.755777	0.63302	0.554539	0.54333	0.382931	0.999811	1.03204	1.052	0.9867	0.919416	0.779379	0.625665	0.580222	0.627152	0.455963	0.999811	0.954865	1.0063	0.996809	0.993781	0.846978	0.741977	0.627419	0.673174	0.412808	0.999811	1.08825	1.04887	1.002	0.98611	0.836497	0.661548	0.624068	0.699723	0.42681	62.3147	-0.0286474	0.16909	0.976663		-0.0534364	0.531939	0.958963	65.3881
P20618	0.999811	0.957945	0.941164	0.894449	0.848218	0.739413	0.698688	0.66181	0.727678	0.588467	0.999811	0.985819	0.977335	0.974408	0.933655	0.882116	0.82056	0.867878	1.02775	0.797499	0.999811	0.997573	1.0254	0.977857	0.95389	0.868951	0.828987	0.824467	0.959959	0.774984	0.999811	1.05134	1.01798	0.945798	0.931009	0.876229	0.75774	0.758277	0.900219	0.702056		-0.0222654	0.610474	0.943835		-0.0220622	0.878119	0.419101
P20645	0.999811	0.939095	0.947738	0.948479	0.947243	0.820616	0.750565	0.753949	0.833859	0.716939	0.999811	1.03253	0.987797	0.988989	1.02992	0.919617	0.870827	0.878003	1.06236	0.872239	0.999811	1.02142	1.04572	1.00737	1.03604	0.889653	0.743125	0.757149	0.941943	0.872208	0.999811	0.97551	1.04684	1.01239	1.00996	0.925953	0.825368	0.751585	0.963089	0.775466		-0.0404155	0.76062	0.828759		-0.0934818	0.92055	0.392457
P20674	0.999811	0.967437	0.994796	0.976399	0.882136	0.667451	0.601707	0.524027	0.524411	0.376943	0.999811	0.964556	0.96625	0.951912	0.884053	0.757133	0.555346	0.564624	0.613552	0.386872	0.999811	0.989622	0.975574	0.962673	0.919908	0.719288	0.570909	0.517187	0.640541	0.4212	0.999811	1.18315	1.21803	1.23127	1.04981	0.914582	0.732403	0.622308	0.721362	0.506092	59.5244	-0.0493679	0.430813	0.973382	62.6911	-0.0438726	0.46267	0.93406
P20700	0.999811	1.257	1.08267	1.08396	1.0786	0.56731	0.347292	0.258639	0.235366	0.190562	0.999811	0.933142	1.00494	1.00627	0.913692	0.429094	0.233036	0.168642	0.145993	0.102873	0.999811	0.875577	0.816273	0.905131	0.822425	0.429842	0.238841	0.176441	0.173521	0.123859	0.999811	0.91343	1.05701	1.06123	1.0219	0.462666	0.251509	0.160926	0.145072	0.114736	53.2035	-0.368243	0.25719	0.939885	52.6775	-0.179489	0.147453	0.993809	52.5553
P20701	0.999811	0.954894	0.951335	0.873648	0.733067	0.645772	0.450925	0.36958	0.279598	0.212926	0.999811	1.06609	1.06875	1.03327	0.905136	0.655868	0.513614	0.391497	0.35123	0.242628	0.999811	1.00024	1.05579	0.997694	0.909781	0.700317	0.484128	0.388156	0.380252	0.236932	0.999811	0.988924	0.930127	0.919753	0.823928	0.636624	0.464832	0.326506	0.309156	0.215296	55.4475	-0.0479139	0.133544	0.996351	55.8918	-0.0754891	0.288241	0.978556	55.913
P20810	0.999811	0.87882	0.930454	0.854978	0.817409	0.754809	0.586558	0.47772	0.518125	0.513772	0.999811	1.07228	1.02572	0.95497	0.828469	0.832452	0.567392	0.559635	0.640734	0.557517	0.999811	1.06514	0.976838	0.962176	0.974959	0.755485	0.630164	0.544102	0.585346	0.611527	0.999811	1.01896	0.962875	0.890215	0.669382	0.593594	0.506852	0.448501	0.499613	0.436721	63.7128	-0.0294662	0.41766	0.932559		-0.0478062	0.566144	0.926664
P20839	0.999811	0.853793	0.858107	0.873842	0.84709	0.720485	0.256002	0.287543	0.118539												0.999811	0.90508	1.02252	0.847268	0.772944	0.473214	0.371998	0.105026			0.999811	0.858001	1.3257	1.1126	0.969049	0.748861	0.338912	0.31288	0.209363	0.13895	54.5629	-0.0722143	6.6658e-06	0.915536					53.1556
P20936	0.999811	1.08624	0.922892	0.543607	0.465091	0.30595					0.999811	1.01232	0.806811	0.667966	0.373564	0.308926	0.112571				0.999811	1.0473	0.829446	1.06707	0.592195	0.37898					0.999811	1.07657	0.935483	1.01254	0.574964	0.0754105	0.184668				47.6172	-0.138767	0.363672	0.965457	48.8724	-0.0790755	0.0379589	0.982837	50.1549
P20962	0.999811	0.929866	0.849325	0.858078	0.826812	0.719188	0.695256	0.700249	0.802008	0.811176	0.999811	0.95167	0.891716	0.937188	0.901061	0.887551	0.79637	0.857541	1.04432	0.899979	0.999811	1.03098	1.13717	1.08891	1.01299	0.964086	0.910738	0.82641	1.01972	1.02513	0.999811	1.13443	1.15978	1.21073	1.09093	0.998121	0.918055	0.915816	1.03051	1.04778		-0.0217218	0.749407	0.774149		-0.149435	0.901966	0.220172
P20963	0.999811	0.930774	0.924104	0.971014	0.81786	0.819802	0.62436	0.524952	0.532375	0.443181	0.999811	1.03534	0.978937	0.957299	0.887842	0.867805	0.749028	0.737346	0.762138	0.55903	0.999811	0.904989	0.872008	0.878952	0.899137	0.749968	0.574655	0.541341	0.64086	0.494748	0.999811	1.0798	0.973836	0.998628	0.904444	0.81415	0.671263	0.610675	0.699767	0.578383	62.509	-0.0350052	0.393382	0.95558		-0.0194755	0.365374	0.916232
P21266	0.999811	0.908925	0.798121	0.673194	0.47664	0.300609	0.156298	0.122758	0.100049	0.074044	0.999811	1.08211	0.767002	0.577547	0.489201	0.34311	0.253929	0.143283	0.084827		0.999811	0.918637	0.764811	0.610131	0.425922	0.268956	0.135838	0.0831984	0.0687672	0.0490894	0.999811	0.977728	0.933395	0.74351	0.50733	0.33441	0.260285	0.17093	0.142468	0.0914882	49.3247	-0.0655026	0.0332195	0.996573	49.4086	-0.0629646	0.0638343	0.965664	48.5658
P21281	0.999811	0.946005	0.94198	0.939126	0.82491	0.592284	0.455306	0.346439	0.171131	0.0405634	0.999811	1.00993	0.99726	0.969479	0.883244	0.581854	0.441044	0.372477	0.214096	0.0617671	0.999811	0.996748	0.977311	0.918402	0.838127	0.61787	0.457608	0.317419	0.18536	0.0557629	0.999811	1.03739	0.996695	0.99787	0.885613	0.674685	0.46983	0.376022	0.207951	0.0468656	55.2697	-0.0612034	0	0.99083	55.4959	-0.0650366	0.0482861	0.983175	55.3795
P21283	0.999811	0.836712	0.87505	0.667523	0.465853	0.394479	0.258504	0.0882581		0.0906612	0.999811	1.07684	0.89334	0.892496	0.598046	0.302212	0.121508				0.999811	0.985546	1.01906	0.987076	0.557504	0.362503	0.265853	0.223654	0.251014		0.999811	0.969459	0.989552	0.777939	0.627577	0.4178	0.268204	0.242892	0.211346	0.100032	50.0113	-0.0566238	0.00280971	0.978731	50.9677	-0.108314	0	0.983486	50.5426
P21291	0.999811	1.28703	1.18149	1.23186	1.15235	0.68057	0.797989	0.755038	0.738936	0.655051	0.999811	1.08004	0.969877	0.716485	0.667979	0.590728	0.548481	0.505415	0.577361	0.51357	0.999811	1.16186	1.07775	0.958863	0.924133	0.815162	0.720208	0.678199	0.759071	0.651927	0.999811	1.02784	0.870124	0.692281	0.640449	0.553907	0.464914	0.420428	0.516401	0.395107		-0.137095	0.723113	0.621113		-0.0672628	0.546533	0.956398
P21333	0.999811	0.948974	0.940286	0.770669	0.378033	0.236648	0.125189	0.0805868	0.0532787	0.0355232	0.999811	0.981889	0.96565	0.797739	0.379471	0.220708	0.131607	0.0912041	0.0664912	0.0381987	0.999811	0.997503	0.987901	0.828791	0.44135	0.284318	0.177515	0.124497	0.102339	0.0790009	0.999811	1.00605	0.975696	0.808745	0.409472	0.24568	0.151392	0.0991165	0.0740957	0.048639	49.2846	-0.109317	0.0545372	0.995517	49.3146	-0.125674	0.073015	0.996392	49.8843
P21359											0.999811	0.843786	0.832782	1.06306	0.321439	0.427713	0.300682																												48.7705	-0.837303	0.349814	0.896598
P21397																															0.999811	1.02378	0.721448	0.322334	0.175183	0.154206	0.103513	0.106671
P21399	0.999811	0.99189	0.964547	0.938536	0.863096	0.637715	0.273299	0.10376	0.0905303	0.0670837	0.999811	1.02962	1.00234	0.985551	0.954936	0.68267	0.275844	0.0863015	0.0762592	0.0408631	0.999811	1.04938	0.977758	0.991666	0.924445	0.677499	0.276838	0.106191	0.0919592	0.0571188	0.999811	1.05611	1.01334	0.987612	0.902304	0.691127	0.271412	0.0927946	0.0840007	0.050727	53.9003	-0.119689	0.0551812	0.996329	54.2385	-0.154131	0.0504928	0.999012	54.1903
P21796	0.999811	0.867603	0.935554	0.895954	0.906644	0.846976	0.754797	0.695809	0.75894	0.660981	0.999811	1.0262	1.04357	0.96375	0.992541	0.911222	0.810206	0.803332	0.95281	0.775383	0.999811	0.940906	0.979557	0.963936	1.00212	0.916736	0.804949	0.764794	0.903875	0.754176	0.999811	0.982271	1.00499	0.963817	0.985863	0.894598	0.742631	0.73049	0.878011	0.69762		-0.0117005	0.265661	0.8441		-0.1942	0.835433	0.736203
P21912	0.999811	0.942414	0.978872	0.955818	0.903295	0.74026	0.684298	0.5998	0.371202	0.0450241	0.999811	0.961223	0.958063	0.94317	0.928384	0.836643	0.732394	0.70296	0.454362	0.0371897	0.999811	1.03654	1.01987	0.982134	0.960007	0.838192	0.70394	0.638845	0.465138	0.0505377	0.999811	0.99159	1.00058	0.962084	0.91527	0.805621	0.682714	0.609172	0.432749	0.0462388	59.2568	-0.0560142	0	0.955105	60.7794	-0.0647732	0	0.934432	60.446
P21953	0.999811	0.940194	0.894508	0.973843	0.842219	0.45338	0.402024	0.181939	0.112467	0.139191	0.999811	0.940553	0.961685	0.945091	0.746413	0.523996	0.226063	0.186249	0.12542	0.130646																					53.4742	-0.0891536	0.113357	0.974671	52.8403	-0.0979122	0.112991	0.993613
P21964	0.999811	0.919322	0.917027	0.887798	0.669253	0.311101	0.117029	0.0578273	0.0290392	0.00917589	0.999811	1.04443	0.952029	0.886355	0.673186	0.351901	0.145674	0.0742531	0.0455181	0.0123261	0.999811	1.00215	0.949943	0.924095	0.718835	0.405631	0.145943	0.0679345	0.0483121	0.0311295	0.999811	1.06332	0.983309	0.903069	0.691945	0.370948	0.161332	0.039446	0.0415346	0.024779	51.2945	-0.112626	0.00620886	0.993272	51.5349	-0.107305	0.0162482	0.997946	51.993
P22033	0.999811	0.946565	0.923977	0.77835	0.442065	0.219435	0.158251	0.129506	0.0868649	0.0296242	0.999811	0.99705	0.922058	0.840233	0.486695	0.21451	0.162912	0.112048	0.123754	0.0175853	0.999811	1.03588	0.98726	0.793109	0.516338	0.282039	0.162762	0.161918	0.123653	0.0482462	0.999811	0.962542	0.995978	0.857491	0.563527	0.360448	0.243607	0.175016	0.175951	0.0505709	49.5699	-0.102025	0.0706193	0.995372	49.9461	-0.115738	0.0805576	0.99359	50.2135
P22059	0.999811	1.02709	0.989982	0.929957	0.729855	0.361425	0.208631	0.157567	0.0719538	0.0339129	0.999811	1.00342	0.951467	0.872162	0.679229	0.371487	0.220716	0.166306	0.0983627	0.0461309	0.999811	1.01473	0.990529	0.914523	0.73396	0.390116	0.228291	0.173501	0.0890529	0.0362731	0.999811	0.968346	0.947055	0.887279	0.733049	0.367261	0.158117	0.12229	0.0908205	0.0215819	51.9819	-0.110774	0.0674944	0.996093	51.7836	-0.0899756	0.0640894	0.997624	52.1952
P22061	0.999811	0.87011	0.903474	0.90536	0.848342	0.755073	0.304388	0.0772228	0.0560055	0.0401346	0.999811	0.99726	1.03546	0.992708	0.974051	0.759184	0.35374	0.102358	0.0760202	0.0479893	0.999811	1.08552	1.07374	1.04585	1.00349	0.843717	0.378115	0.0824287	0.065302	0.0501293	0.999811	0.987582	0.957045	0.96332	0.961863	0.781118	0.332788	0.0977126	0.0731121	0.0587146	54.5229	-0.131956	0.0202007	0.968703	54.8721	-0.151869	0.0508975	0.99876	55.2445
P22087	0.999811	1.85347	1.45013	1.36648	0.935703	0.320364	0.0754471	0.0549471	0.0478106		0.999811	0.927369	0.930432	0.813926	0.499006	0.198913	0.0410499				0.999811	0.994716	0.637494	0.67067	0.390041	0.199028	0.0483971				0.999811	0.859109	0.824552	0.691068	0.453862	0.243338	0.109024	0.0369043			52.3092	-0.288367	0.0550597	0.718436	49.889	-0.119477	0	0.992973	48.0553
P22090	0.999811	1.08822	1.1065	1.09902	0.887614	0.689178	0.520394	0.392157	0.128902		0.999811	0.967218	0.959011	0.927414	0.800172	0.671731	0.288653	0.165859	0.054588		0.999811	0.878928	0.930747	0.910873	0.814593	0.591434	0.427006	0.197996	0.0800549		0.999811	1.07067	1.04416	0.916485	0.771517	0.625113	0.489843	0.231413	0.104517	0.0350735	56.3964	-0.0760431	0.0396844	0.953421	54.1	-0.0929779	0	0.990194	54.3769
P22102	0.999811	0.949102	0.861794	0.649591	0.355789	0.178235	0.106854	0.07498	0.0499035	0.0350839	0.999811	0.99695	0.870566	0.681149	0.390386	0.195506	0.121052	0.0910312	0.0678184	0.0375211	0.999811	0.994246	0.886984	0.702716	0.389984	0.198713	0.113906	0.0812489	0.0683245	0.0474277	0.999811	0.984542	0.86882	0.654821	0.365969	0.17819	0.105621	0.0736987	0.0605097	0.0386137	48.4322	-0.0955238	0.037097	0.999448	48.7981	-0.0965363	0.0502306	0.998972	48.906
P22234	0.999811	0.890794	0.940508	0.947413	0.939172	0.777837	0.798909	0.760114	0.81953	0.685619	0.999811	0.983468	1.00829	1.02771	1.03604	0.989013	0.932404	0.951421	1.09437	0.829852	0.999811	0.94257	1.01092	0.963332	1.03432	0.948076	0.87939	0.863844	1.037	0.813499	0.999811	1.01362	1.02346	1.01864	1.033	0.973674	0.872069	0.858347	1.00544	0.798059		-0.0104457	0.485965	0.766339			0	0.593121
P22307	0.999811	0.877488	0.91436	0.907456	0.875635	0.75476	0.437436	0.188756	0.133855	0.0947393	0.999811	0.95375	0.973328	0.988258	0.983858	0.835429	0.486684	0.251562	0.180732	0.126248	0.999811	1.00244	1.04111	0.997959	0.962777	0.79499	0.494408	0.229559	0.171308	0.112863	0.999811	1.03391	1.03499	1.04105	1.00225	0.852622	0.517041	0.254634	0.194645	0.128251	55.2738	-0.094487	0.0660429	0.973507	55.9378	-0.124346	0.143629	0.996869	55.8465
P22314	0.999811	0.902056	0.914666	0.68249	0.156505	0.103187	0.0665139	0.0470276	0.0331151	0.0171474	0.999811	0.98994	0.983193	0.738273	0.196621	0.115389	0.0863745	0.0671625	0.0529332	0.0255056	0.999811	0.99594	0.998888	0.735612	0.190429	0.105154	0.0812124	0.0546842	0.0379568	0.0204141	0.999811	1.00245	0.976413	0.708668	0.159241	0.0930617	0.0609468	0.0430427	0.0319775	0.0182363	47.8498	-0.1899	0.0435915	0.990242	48.1633	-0.211501	0.0643509	0.998001	48.1461
P22392	0.999811	0.917972	0.908874	0.927426	0.835382	0.864864	0.730515	0.689635	0.679391	0.303104	0.999811	1.01746	1.04854	1.06095	1.0644	0.955423	0.94797	0.97286	0.981814	0.431525	0.999811	1.0531	1.07528	1.0532	0.988134	0.966892	0.909968	0.883493	0.913615	0.43201	0.999811	1.0248	0.968941	0.979424	0.967855	0.914981	0.823879	0.781328	0.854442	0.354492	64.5663	-0.0298793	0	0.865636	66.7244	-0.251233	0	0.948972	66.5449
P22415
P22570	0.999811	0.848508	0.847755	0.727138	0.370752	0.132308	0.134797	0.052426	0.0533205		0.999811	0.743417	0.799737	0.61097	0.269936	0.158425	0.0926385	0.17359			0.999811	0.957955	0.972294	0.659679	0.255447	0.221039	0.136556		0.0624945												48.6779	-0.0947623	0.024633	0.978919	47.3501	-0.0736304	0.0430359	0.943207	48.0806
P22626	0.999811	0.8018	0.630987	0.453223	0.205743	0.129753	0.0908753	0.0933236	0.101758	0.114335	0.999811	1.00022	0.825753	0.548391	0.266056	0.145687	0.117603	0.1223	0.150087	0.154284	0.999811	1.16948	1.0218	0.601357	0.252245	0.14307	0.108708	0.107735	0.134781	0.162897	0.999811	1.21251	0.810613	0.511098	0.255322	0.151415	0.121261	0.116969	0.138397	0.152766	45.6051	-0.0820902	0.0751407	0.990787	47.271	-0.120123	0.127771	0.997042	47.6429
P22670											0.999811	1.16692																			0.999811	1.21228	1.04337	0.742964	0.8119	0.561387	0.278061	0.11955	0.154739	0.0893282
P22681	0.999811	1.07966	1.10245	0.985151	0.871243	0.677802	0.388127	0.169681	0.117729	0.0663953	0.999811	0.963816	0.872004	0.906589	0.923533	0.719482	0.417312	0.20317	0.140151	0.0525616	0.999811	0.974941	0.880373	0.922475	0.808525	0.640845	0.35281	0.144887	0.0952059	0.0334141	0.999811	1.08609	1.08846	0.976615	0.90943	0.672567	0.389784	0.171023	0.0936753	0.0662533	54.6983	-0.102589	0.0630101	0.987929	55.187	-0.0942452	0.0494597	0.981043	54.175
P22694	0.999811	0.935	1.02212	1.11044	0.77537	0.452061	0.232583				0.999811	1.0503	0.888185	0.615258	0.56942	0.462993	0.255961				0.999811	1.06425	0.88291	0.805427	0.570047	0.439927	0.243337	0.0710264	0.0669082		0.999811	0.877116	0.898181	0.803042	0.638776	0.384185	0.153425	0.0279299			52.4033	-0.14229	0.199034	0.962193	50.6537	-0.0609798	0.200389	0.946862	51.4117
P22695	0.999811	1.29623	1.31323	1.27866	1.14749	0.962292	0.776454	0.525726	0.1257	0.0808156	0.999811	0.98986	0.989536	0.936324	0.8963	0.78506	0.608179	0.40431	0.109476	0.0470481	0.999811	0.934101	0.887726	0.960548	0.893959	0.810895	0.614176	0.42228	0.0924284	0.0425534	0.999811	0.811017	0.985996	0.970647	0.912055	0.806689	0.63665	0.399029	0.0775072	0.0459771	58.9352	-0.121338	0.0398702	0.850416	57.144	-0.07834	0	0.993335	57.2969
P22830	0.999811	1.25584	1.2988	1.27753	1.17727	0.929627	0.580536	0.301956	0.087619	0.059323	0.999811	1.02895	0.99174	0.949469	0.876793	0.74741	0.47736	0.268691	0.137734	0.0698902	0.999811	1.04447	0.938951	0.959105	0.892903	0.749665	0.480216	0.25358	0.109849	0.0653319	0.999811	0.970461	0.976975	0.986712	0.92624	0.751823	0.508661	0.28839	0.150329	0.103115	56.8713	-0.141502	0.0687736	0.878561	55.7976	-0.0821148	0.0323533	0.998189	55.7637
P23193	0.999811	0.990586	0.97104	0.917445	0.75569	0.499263	0.30914	0.230119	0.209601	0.179293	0.999811	0.971117	0.963982	0.905727	0.755091	0.511161	0.311196	0.25107	0.243678	0.176142	0.999811	0.974353	0.96655	0.910851	0.767555	0.514109	0.32186	0.226714	0.238701	0.185647	0.999811	1.0175	0.991312	0.914065	0.791871	0.520057	0.344257	0.247123	0.239042	0.174314	52.9614	-0.0871591	0.179184	0.999496	53.0704	-0.0820076	0.190275	0.996954	53.1233
P23246	0.999811	1.65495	1.72769	1.23987	0.575184	0.385854	0.261272	0.176069	0.115085	0.0781045	0.999811	1.02952	0.919259	0.663695	0.366146	0.229565	0.159604	0.113376	0.0883199	0.0570039	0.999811	0.862057	0.690142	0.679762	0.35066	0.24464	0.179145	0.113875	0.0729294	0.0508984	0.999811	0.693853	0.966968	0.720632	0.414741	0.266865	0.191681	0.12876	0.0817915	0.0472905	50.9853	-0.179864	0.173989	0.705522	48.7354	-0.102754	0.08862	0.996066	48.2016
P23258	0.999811	1.06735	1.04788	0.862148	0.785058	0.668278	0.483776	0.374209	0.281368	0.236438	0.999811	0.982969	0.937528	0.899916	0.757224	0.5937	0.424476	0.293219	0.160866	0.0741636	0.999811	1.07495	0.939638	0.974312	0.830368	0.657704	0.563343	0.320144	0.174825	0.137889	0.999811	0.95029	1.03985	0.951135	0.78253	0.60312	0.455032	0.293796	0.132652	0.0692822	55.7591	-0.0554625	0.194948	0.983335	54.6464	-0.0589264	0	0.999217	56.1035
P23284	0.999811	1.01522	0.974156	0.988888	0.897528	0.507967	0.270279	0.182747	0.161744	0.138652	0.999811	0.997245	1.02607	1.01006	0.935717	0.564669	0.285122	0.214457	0.216566	0.164594	0.999811	1.01622	1.0152	1.02379	0.912999	0.567284	0.310752	0.216189	0.211247	0.160453	0.999811	1.01251	0.982125	0.985986	0.895907	0.555922	0.290702	0.202413	0.206212	0.145748	53.1887	-0.138935	0.157143	0.998395	53.5044	-0.152619	0.196646	0.997982	53.6362
P23368	0.999811	0.970521	0.989453	0.962876	0.742738	0.449764	0.236976	0.123564	0.0715853	0.0497634	0.999811	0.998241	0.985899	0.964356	0.782611	0.48364	0.258139	0.144538	0.0837352	0.0434537	0.999811	1.02512	0.984905	0.953123	0.809199	0.511075	0.270896	0.166608	0.0967133	0.0659473	0.999811	1.01433	0.996335	0.995006	0.803836	0.488781	0.261856	0.158025	0.0944667	0.0632302	52.5666	-0.103792	0.0520854	0.998639	52.9629	-0.101886	0.0536326	0.999198	53.2091
P23378	0.999811	0.758598	0.839228	0.591771	0.544601	0.450339	0.178098																								0.999811	1.29828	1.13038	1.3345	0.742132	0.861143	0.624754	0.396297			49.9706	-0.0466187	0	0.910071
P23381	0.999811	0.948196	0.897768	0.896525	0.841578	0.755397	0.541156	0.399571	0.334187	0.265083	0.999811	1.05957	1.05758	1.03208	0.935557	0.797996	0.648546	0.504017	0.457757	0.344779	0.999811	1.1129	1.09437	1.08823	1.00848	0.828061	0.660112	0.50486	0.409831	0.314658	0.999811	1.00101	0.918076	0.919579	0.853673	0.698668	0.522254	0.40175	0.366363	0.254577	57.4698	-0.045651	0.145453	0.982399	59.211	-0.058146	0.361071	0.980285	58.7919
P23396	0.999811	1.33448	1.27803	1.21625	1.12221	0.955364	0.687077	0.356204	0.045874	0.029531	0.999811	0.998284	0.986241	0.926115	0.854625	0.741458	0.56939	0.302245	0.0387681	0.0281842	0.999811	0.983565	0.900699	0.918717	0.82936	0.738275	0.565057	0.305811	0.0342485	0.0183986	0.999811	0.839098	0.926114	0.892245	0.854423	0.757881	0.554497	0.299927	0.0404052	0.0262001	57.6626	-0.138445	0.00826706	0.885177	56.1594	-0.0839224	0	0.988956	56.0302
P23434	0.999811	0.969584	1.05966	0.931668	0.925325	0.825547	0.65779	0.570887	0.606584	0.409788	0.999811	0.895912	0.972516	1.02155	1.01198	0.886061	0.737677	0.640217	0.731365	0.460246	0.999811	1.08408	1.08452	0.949867	0.960891	0.826149	0.666269	0.611424	0.692551	0.510402	0.999811	1.06637	0.992496	0.974768	1.02428	0.8374	0.639326	0.602551	0.720842	0.490637	63.7743	-0.0398486	0.434026	0.94903		-0.0391236	0.534836	0.851455
P23443											0.999811	1.04726	0.870954	0.651106	0.640765	0.471313	0.297493	0.175384	0.0883038		0.999811	0.907792	0.768597	0.940557	0.803482	0.433413	0.238184	0.176421	0.116352		0.999811	1.044	0.988152	0.776613	0.590977	0.361824	0.204585	0.0504753	0.0591171						51.6927	-0.0568664	0	0.97405	52.6025
P23497	0.999811	0.884521	1.02533	0.894816	0.746087	0.79687	0.547714	0.69422	0.649301	0.666708	0.999811	0.986109	0.880142	0.908534	0.563498	0.63792	0.488433	0.405422	0.44155	0.33373	0.999811	1.09635	0.87183	0.964497	0.813275	0.607631	0.539503	0.416652	0.392838	0.360325	0.999811	1.24551	0.859992	0.857876	0.977736	0.618876	0.367609	0.4012	0.225375	0.389623		-0.0404471	0.64861	0.81423	55.2986	-0.0439006	0.350253	0.940823	56.2414
P23511											0.999811	1.11913	0.8731	0.945127	0.639482	0.476873	0.47303	0.373784	0.147406	0.308163	0.999811	1.35237	0.988932	1.04575	0.816637	0.757549	0.61453	0.545962	0.16503	0.190284	0.999811	1.46407	1.5634	1.32708	1.00047	1.0244	1.05414	0.823912	0.850599	0.934712					53.3882	-0.0615013	0.242889	0.934525	58.0905
P23526	0.999811	0.946717	0.979063	0.959978	0.929391	0.757008	0.725365	0.662763	0.551871	0.137686	0.999811	0.998205	1.01339	1.02507	1.013	0.87526	0.768656	0.728626	0.645691	0.151728	0.999811	0.980113	1.01491	1.00348	0.990592	0.872059	0.767169	0.721883	0.663614	0.15314	0.999811	1.0054	0.997474	1.00295	0.99002	0.855273	0.766196	0.691961	0.628335	0.156656	61.3197	-0.0462439	0	0.921747	62.8134	-0.0594586	0	0.915643	62.8844
P23528	0.999811	0.85546	0.90985	0.885571	0.808246	0.666416	0.266584	0.154274	0.145018	0.110947	0.999811	0.989453	1.03018	0.978804	0.935046	0.701912	0.319809	0.201445	0.191985	0.156023	0.999811	0.964876	1.01184	0.946623	0.903819	0.673742	0.301307	0.177311	0.178673	0.140331	0.999811	0.970783	0.953157	0.925793	0.863873	0.657372	0.286848	0.170713	0.168824	0.112802	53.8518	-0.0929809	0.0827931	0.961745	54.397	-0.140548	0.16934	0.998331	54.1913
P23588	0.999811	0.946476	0.931514	0.940488	0.909564	0.810039	0.733222	0.68317	0.745005	0.719399	0.999811	0.938972	0.932775	0.966719	0.915627	0.862381	0.758588	0.790603	0.860258	0.712488	0.999811	1.00467	1.03219	1.03687	0.974291	0.860967	0.810438	0.763884	0.883786	0.808885	0.999811	1.01465	1.02699	1.0971	1.00751	0.913283	0.801985	0.747247	0.877608	0.790486		-0.0239442	0.698045	0.919058		-0.0111205	0.691471	0.774771
P23610											0.999811	0.939118	0.920313	0.640202	0.419735	0.281369	0.203306	0.128969	0.105872																										49.0625	-0.0828437	0.105285	0.995058
P23634	0.999811	1.02404	0.955002	0.919901	0.853451	0.765698	0.389228	0.192613	0.0920786	0.0736432	0.999811	1.00766	1.02449	0.967339	0.869814	0.706342	0.505455	0.251023	0.123495	0.0639663	0.999811	1.06487	1.00175	0.99901	0.847146	0.68039	0.440082	0.2163	0.112278	0.0560082	0.999811	1.01867	1.0177	0.939803	0.868987	0.674669	0.448082	0.203261	0.107045	0.0732271	55.0843	-0.0992899	0.0438698	0.990424	55.7207	-0.0806388	0.0147919	0.997928	55.1021
P23743	0.999811	1.06875	1.03534	0.819225	0.310053	0.115567	0.0735652	0.0590096	0.0414797	0.0254218	0.999811	0.9223	0.93561	0.749024	0.249618	0.0863478	0.0485054	0.0144318		0.0076462	0.999811	0.997542	0.981463	0.846536	0.383749	0.187243	0.132434	0.0940133	0.0574831	0.0604916	0.999811	1.0423	1.00025	0.8289	0.36269	0.214966	0.134462	0.116307	0.0339222	0.0395473	48.9145	-0.189927	0.0523874	0.995423	48.4285	-0.169032	0.0206952	0.994909	49.36
P23771
P23786	0.999811	0.945204	0.927225	0.791749	0.541145	0.365692	0.175195	0.14421	0.0711312	0.0437876	0.999811	0.950221	0.969362	0.828649	0.596117	0.330151	0.186488	0.177671	0.123281	0.0397168	0.999811	1.11615	1.02948	0.99163	0.711555	0.386449	0.250706	0.203696	0.0719476	0.0437874	0.999811	0.964449	1.08237	0.891808	0.889522	0.582538	0.289879	0.190388	0.188194	0.0667458	50.7792	-0.0775873	0.0314675	0.997583	51.0082	-0.0895239	0.0793874	0.994721	52.2072
P23919	0.999811	0.971066	0.974064	0.909953	0.794453	0.642755	0.38386	0.223746	0.106189	0.0723024	0.999811	1.00113	0.98217	0.973524	0.861925	0.641104	0.439654	0.246203	0.111303	0.0723639	0.999811	1.04383	1.01955	0.942311	0.857648	0.655813	0.413255	0.229943	0.103285	0.0631454	0.999811	1.02205	0.990119	0.930377	0.788576	0.62429	0.405066	0.215154	0.109694	0.0646149	54.4963	-0.073664	0.0130676	0.998019	55.0292	-0.0806351	0.0352083	0.99914	54.8873
P23921	0.999811	0.951584	0.975427	0.939939	0.834756	0.580794	0.355342	0.1577	0.0896158	0.0718735	0.999811	0.994871	0.988474	0.950039	0.881145	0.664651	0.402362	0.197854	0.127282	0.0874991	0.999811	0.995516	1.0158	0.978033	0.915707	0.685922	0.411707	0.203939	0.123323	0.0982295	0.999811	1.00175	0.966031	0.931301	0.863668	0.637242	0.368092	0.170217	0.105457	0.0722809	53.9804	-0.0904524	0.0440263	0.99748	54.7655	-0.0931102	0.0718061	0.999313	54.9454
P24001	0.999811	0.967552	1.01763	0.943356	0.840773	0.663154	0.61864	0.580074	0.587949	0.521585	0.999811	0.909527	0.941559	0.900224	0.847511	0.777186	0.669521	0.641803	0.757201	0.530872	0.999811	0.855587	0.906433	0.894322	0.880633	0.734207	0.654393	0.598053	0.688901	0.524755	0.999811	1.0257	1.08272	1.02116	0.95879	0.897341	0.767465	0.719356	0.752251	0.593779		-0.0537961	0.558053	0.986933		-0.017907	0.470445	0.860752
P24311	0.999811	1.00624	0.89758	0.900703	0.821514	0.859453	0.646951	0.534108	0.548981	0.233984	0.999811	1.10586	1.09655	1.04958	1.13135	0.940988	0.843118	0.684989	0.880601	0.51353	0.999811	1.0421	1.01394	0.993879	0.895719	0.886057	0.712552	0.618428	0.538749	0.199725	0.999811	1.08722	0.96843	1.06672	0.860869	0.827797	0.621389	0.455029	0.47036	0.192694	60.9927	-0.0357773	0	0.934209		-0.0373071	0	0.70331	61.5721
P24386											0.999811	1.16919	0.991093	1.17444	0.954637	0.582847	0.448032	0.345617	0.226279	0.125105	0.999811	1.01175		1.00973		0.759265		0.93517			0.999811	0.838948	0.885392	0.990455	0.901461	0.529102	0.297658	0.123077	0.192457	0.137968					54.925	-0.0955817	0.193839	0.937323
P24534	0.999811	0.899642	0.922553	0.82685	0.314602	0.0849479	0.0358183	0.0286535	0.0741867	0.169955	0.999811	0.948862	0.948376	0.853255	0.325943	0.10556	0.0484352	0.0383993	0.0878701	0.184278	0.999811	0.991681	0.983184	0.873847	0.325882	0.094388	0.047296	0.0310214	0.0818172	0.179533	0.999811	0.995575	0.997646	0.902478	0.33418	0.0948615	0.045321	0.0333314	0.0818659	0.169148	48.8618	-0.191736	0.0717619	0.982455	48.9962	-0.202588	0.0869738	0.988812	49.0709
P24539	0.999811	0.984735	1.02666	0.980001	0.910184	0.793157	0.712275	0.61642	0.361069	0.0361909	0.999811	1.01382	1.02567	0.974377	0.930814	0.872048	0.760715	0.690033	0.431665	0.0254506	0.999811	1.00608	1.01386	0.947242	0.926048	0.853422	0.738677	0.647456	0.415353	0.013835	0.999811	1.0703	1.10369	1.08433	1.00939	0.928366	0.813019	0.691844	0.424427	0.0315148	59.6315	-0.0635554	0	0.966103	60.791	-0.0733119	0	0.957569	60.2878
P24666	0.999811	0.94611	0.953577	0.866395	0.542803	0.291266	0.159158	0.0840588	0.0646822	0.0438565	0.999811	1.02632	0.939165	0.878107	0.60929	0.372257	0.202015	0.108805	0.0718901	0.0497578	0.999811	1.05566	0.941022	0.869452	0.587018	0.327818	0.178591	0.083579	0.0658593	0.0434365	0.999811	1.12066	1.03242	0.955693	0.636773	0.356935	0.189181	0.103565	0.0752698	0.0394027	50.6127	-0.104556	0.0503238	0.997378	51.4035	-0.0916214	0.0450908	0.998244	51.0234
P24723											0.999811	0.78597	1.19979	1.06095	0.590579		0.270196
P24752	0.999811	0.950435	0.962392	0.962986	0.889006	0.635589	0.531413	0.272441	0.0595452	0.0300501	0.999811	0.990868	0.981115	0.96874	0.920837	0.797284	0.55293	0.306783	0.0459201	0.02726	0.999811	0.945244	0.938546	0.890527	0.890195	0.727283	0.506508	0.303213	0.0799676	0.0424055	0.999811	1.05799	1.02597	1.0276	0.969266	0.840118	0.61016	0.330255	0.0568851	0.0308192	55.5506	-0.0796567	0	0.989036	56.4609	-0.0965929	0	0.996928	55.9008
P24864											0.999811	1.02091	1.00339	0.670815	0.530118	0.308192	0.214692	0.147162	0.111225	0.0687085																									50.134	-0.0827996	0.0880576	0.987005
P24928	0.999811	1.26297	1.19911	1.00564	0.6437	0.419861	0.353158	0.250049	0.167286	0.0845596	0.999811	0.981147	0.969561	0.718743	0.411931	0.31036	0.252065	0.199101	0.117739	0.0445204	0.999811	0.931651	0.880281	0.690473	0.356256	0.253627	0.221532	0.169171	0.096175	0.0536754	0.999811	0.870709	0.849743	0.658337	0.415283	0.312332	0.217389	0.178097	0.121703	0.0681573	52.2504	-0.101068	0.170308	0.918159	49.6737	-0.0852005	0.115224	0.984251	48.8955
P24941	0.999811	1.01663	0.989952	0.963186	0.785256	0.539636	0.351702	0.212017	0.143855	0.0620643	0.999811	0.950692	0.939	0.930341	0.788418	0.560435	0.355079	0.24245	0.165668	0.0727711	0.999811	0.99937	0.987748	0.935943	0.808882	0.583484	0.367843	0.240425	0.178317	0.0638339	0.999811	0.926362	0.972354	0.872261	0.792292	0.544209	0.321235	0.20678	0.158442	0.0630611	53.7593	-0.0821203	0.0706511	0.997337	53.984	-0.0718117	0.0606589	0.995546	54.2217
P25098	0.999811	1.04173	1.03459	0.904028	0.745426	0.390283	0.121673	0.122042	0.102454	0.053231	0.999811	0.934376	0.918243	0.839296	0.583797	0.273241	0.129349	0.107335	0.100189	0.0531254	0.999811	0.98546	0.972832	0.887426	0.712673	0.341982	0.170067	0.143253	0.130411	0.0866999	0.999811	1.10646	1.01136	0.881153	0.693853	0.338309	0.178312	0.11545	0.0726063	0.0161204	51.9282	-0.127532	0.0716844	0.994636	50.5844	-0.1039	0.0626738	0.99459	51.59
P25205	0.999811	1.0219	1.03255	0.944025	0.769638	0.38919	0.160558	0.0859341	0.0561001	0.0355939	0.999811	0.961203	0.959657	0.895312	0.735945	0.413831	0.161193	0.0889643	0.0689161	0.0390037	0.999811	0.972693	0.94727	0.895957	0.735938	0.419979	0.152429	0.0741041	0.0525548	0.0355108	0.999811	0.977363	1.00788	0.932872	0.771488	0.432944	0.158757	0.0775203	0.0548433	0.0326814	52.1498	-0.130352	0.0459656	0.998653	52.0811	-0.108546	0.0355027	0.997461	52.0952
P25208																															0.999811	0.938211	1.07899	0.954358	0.77275	0.837473	0.319475	0.36769	0.32405	0.271364
P25325	0.999811	0.942517	0.906113	0.865472	0.588318	0.341743	0.197839	0.130224	0.0634133	0.0448516	0.999811	1.06602	1.00463	0.870748	0.609992	0.32989	0.210521	0.176235	0.128473	0.0599673	0.999811	0.997443	0.953489	0.900505	0.615486	0.337984	0.223783	0.124311	0.075062	0.0435213	0.999811	1.01816	0.912962	0.815355	0.563517	0.328342	0.179939	0.0909258	0.0690495	0.0411811	51.1328	-0.0856017	0.037381	0.995745	51.1542	-0.102373	0.107346	0.993131	51.3731
P25398	0.999811	1.13125	1.0664	1.08082	0.985665	0.838412	0.675259	0.466571	0.241725	0.179083	0.999811	0.981561	0.939524	0.960431	0.86817	0.761054	0.609812	0.464436	0.245206	0.170734	0.999811	1.01868	0.949904	0.952392	0.871664	0.785142	0.640594	0.46389	0.262886	0.182806	0.999811	0.897676	0.942308	0.906415	0.860649	0.7771	0.621125	0.428908	0.24005	0.160474	58.2862	-0.0794675	0.135942	0.972253	57.978	-0.0542475	0	0.996273	58.3268
P25440	0.999811	1.25085	0.934302	0.480739	0.268077	0.125964	0.0836287	0.0483238	0.0407677		0.999811	0.966469	0.676283	0.446025	0.269521	0.0868107	0.0987181	0.0408348	0.0792097												0.999811	0.939513	0.925418	0.506475	0.141757	0.111375	0.150759	0.0569807	0.0610337		47.2362	-0.156698	0.0768084	0.955229	46.3426	-0.0966808	0.0505925	0.992032
P25490	0.999811	1.57622	0.612787	0.943928	0.332919	0.339771					0.999811	1.56835	1.25306	1.06191	0.751503	0.582917	0.767273	0.658577		0.43153	0.999811	1.13627	0.768686	0.448541	0.289771	0.314943	0.387442		0.265384	0.470437	0.999811	0.783515	0.763358	0.487004	0.339722	0.285939	0.282524			0.335945	47.6609	-0.874245	0.336344	0.572772		-0.48854	0.610074	0.560593	45.8728
P25685	0.999811	0.977851	0.864684	0.683989	0.361887	0.155178	0.0973671	0.0682028	0.0515077	0.0367235	0.999811	0.979101	0.93016	0.690894	0.3565	0.139104	0.0838791	0.0622945	0.0508678	0.0350729	0.999811	1.0026	0.900383	0.714236	0.368141	0.156745	0.0971444	0.0654454	0.0548365	0.035726	0.999811	0.909982	0.83678	0.679043	0.354538	0.148507	0.0827636	0.0594669	0.0515437	0.0305689	48.5735	-0.104378	0.0386495	0.998845	48.6436	-0.120817	0.0434788	0.999716	48.791
P25686	0.999811	0.383997	0.527039	0.399632	0.44214																																				38.5015	-0.919726	0.438202	0.953398
P25705	0.999811	0.952123	0.980274	0.976019	0.969972	0.890099	0.823941	0.716897	0.451729	0.0105854	0.999811	0.990681	0.991436	1.0041	1.02347	0.972426	0.879874	0.831572	0.566301	0.0146618	0.999811	0.976349	1.00294	0.991859	1.01877	0.954401	0.858141	0.768692	0.543133	0.0123631	0.999811	1.03539	1.04361	1.01752	1.04431	0.996214	0.871502	0.77447	0.535037	0.0125021	61.3147	-0.0865453	0	0.9578	62.9404	-0.132772	0	0.963196	62.3121
P25786	0.999811	0.937815	0.932261	0.910066	0.870364	0.79234	0.689812	0.627145	0.718636	0.616823	0.999811	1.01289	1.00811	0.964871	0.937216	0.869719	0.762012	0.737849	0.919455	0.733721	0.999811	1.01432	1.02139	0.977538	0.935227	0.872611	0.734679	0.701155	0.862757	0.702221	0.999811	1.01573	0.999904	0.967998	0.93804	0.851338	0.711408	0.682892	0.843297	0.662109		-0.0220628	0.602651	0.928682		-0.0336379	0.788305	0.771943
P25787	0.999811	0.93481	0.930071	0.895647	0.857563	0.883901	0.707244	0.636223	0.715534	0.59788	0.999811	1.02243	1.02753	0.994746	1.0075	0.943017	0.824725	0.82731	0.950173	0.735015	0.999811	1.02303	1.04928	1.01063	0.97817	0.905274	0.812362	0.792317	0.856871	0.679383	0.999811	1.01743	1.029	1.00618	0.960213	0.843493	0.763029	0.679219	0.719943	0.555344		-0.0170896	0.463719	0.893133		-0.194903	0.834306	0.734368
P25788	0.999811	0.956464	0.98374	0.948126	0.912962	0.775196	0.748188	0.6752	0.725425	0.60756	0.999811	0.96084	0.963191	0.95658	0.911073	0.854447	0.789318	0.75269	0.890926	0.672608	0.999811	0.9637	0.987515	0.931501	0.963892	0.904674	0.828733	0.757116	0.899649	0.703725	0.999811	1.01245	1.01062	0.992889	0.958699	0.903517	0.785108	0.707863	0.823065	0.629599		-0.0268214	0.636379	0.949253		-0.0129598	0.69142	0.754329
P25789	0.999811	0.905541	0.889454	0.870436	0.855665	0.911406	0.689891	0.634421	0.748258	0.60555	0.999811	0.98861	1.001	0.949756	0.940746	0.880209	0.802327	0.780369	0.948287	0.703348	0.999811	1.00522	1.03642	1.00759	0.982123	0.893082	0.793806	0.727741	0.873325	0.709896	0.999811	0.985432	0.934185	0.93992	0.913813	0.844139	0.70488	0.660958	0.799633	0.603021		-0.0135747	0.241119	0.785257		-0.0188707	0.797138	0.65827
P26038	0.999811	0.944096	0.960602	0.973515	0.812759	0.226433	0.0780329	0.0296079	0.0241853	0.0126314	0.999811	0.98036	0.97466	1.00908	0.863888	0.247688	0.0815151	0.0320703	0.0257528	0.0135443	0.999811	0.987826	1.00986	0.998016	0.878447	0.262385	0.0868757	0.0333979	0.0265178	0.0150439	0.999811	1.05121	1.02758	1.04059	0.889636	0.26216	0.0876413	0.0332453	0.0257796	0.0145799	51.5674	-0.219044	0.0280999	0.996889	51.8101	-0.239892	0.0317527	0.998721	51.9062
P26196	0.999811	1.06704	1.03835	0.949571	0.706632	0.314651	0.087065	0.0562305	0.0404586	0.0306431	0.999811	0.936928	0.896388	0.850309	0.625929	0.265904	0.0781413	0.0519797	0.0406506	0.0198423	0.999811	0.975389	0.911924	0.880171	0.654717	0.307775	0.105625	0.0628073	0.0492179	0.028403	0.999811	0.933498	0.95713	0.895883	0.671289	0.281122	0.0936831	0.0518594	0.0389137	0.0227209	51.5063	-0.147056	0.0326906	0.996425	50.7769	-0.112568	0.00972715	0.992217	51.1622
P26358	0.999811	1.03912	1.06471	1.01254	0.790136	0.483924	0.199733	0.126455	0.104351	0.0689921	0.999811	0.994054	0.931331	0.92418	0.787035	0.45651	0.219261	0.160529	0.139641	0.0988963	0.999811	0.9712	0.943186	0.936008	0.799882	0.495632	0.219944	0.153477	0.132161	0.0845526	0.999811	0.917706	0.974181	0.934989	0.803216	0.484694	0.236114	0.143962	0.13286	0.0901788	52.7531	-0.126746	0.0840232	0.994257	52.5763	-0.109012	0.109454	0.996069	52.8487
P26368	0.999811	1.18111	1.09266	0.990497	0.663025	0.288206	0.17701	0.11261	0.0780674	0.0568999	0.999811	0.968793	0.93189	0.819454	0.568723	0.266655	0.147638	0.113904	0.0770546	0.0409291	0.999811	0.908696	0.830547	0.789097	0.506365	0.212318	0.105138	0.0726297	0.0490113	0.0371958	0.999811	0.925432	0.986808	0.847581	0.607964	0.282339	0.163846	0.110487	0.0777071	0.0543121	51.2606	-0.149242	0.0910401	0.975538	50.4982	-0.0992735	0.0528031	0.998125	49.7327
P26373	0.999811	2.11571	1.72051	2.17734	1.9622	1.27527	0.825407	0.62898	0.333637	0.255042	0.999811	1.03565	1.07541	1.1367	0.93941	0.584877	0.448706	0.349002	0.153845	0.116644	0.999811	0.999596	0.731948	1.09414	0.861476	0.710719	0.543151	0.42558	0.22701	0.183225	0.999811	0.631347	0.881713	1.08412	0.97769	0.760291	0.579303	0.40556	0.210788	0.164346	59.9799	-0.124871	0.268207	0.130593	55.1226	-0.0892788	0.140579	0.960754	57.0009
P26374	0.999811	1.28585	1.12089	0.857341	0.884333	0.580938	0.441885	0.179887	0.0837038	0.163091	0.999811	1.01013	0.806823	0.840815	0.830673	0.524142	0.300742	0.260333	0.190411	0.0917788	0.999811	1.23369	0.892946	0.76183	0.536739	0.613307	0.286023	0.24577	0.182069												54.397	-0.0886634	0.0944755	0.925724	53.6265	-0.0606661	0.043922	0.964101	52.3249
P26440	0.999811	0.942751	0.9925	0.931719	0.812493	0.562745	0.319549	0.167624	0.105043	0.0553168	0.999811	1.08649	0.980501	0.980503	0.807879	0.598476	0.343054	0.252731	0.149907	0.0880415	0.999811	1.04431	0.962441	0.946575	0.869052	0.614799	0.372855	0.230436	0.141294	0.0697624	0.999811	0.986118	1.10965	1.04787	0.93351	0.696406	0.355494	0.263225	0.168157	0.0406926	53.707	-0.0891906	0.0457711	0.997508	54.1415	-0.0844993	0.0951914	0.991676	54.482
P26583	0.999811	1.13014	1.23156	1.26566	0.947136	0.587051	0.664984	0.616571	0.603564	0.509822	0.999811	0.949674	0.899947	0.923794	0.839294	0.739382	0.576608	0.589732	0.578079	0.445865	0.999811	1.02412	0.993962	1.06954	0.825363	0.822334	0.628197	0.561116	0.620011	0.563333	0.999811	0.913595	1.12263	1.06473	0.957741	0.881456	0.669472	0.597212	0.652911	0.62		-0.500744	0.596398	0.798251	64.5755	-0.0286113	0.402769	0.957894
P26599	0.999811	0.893711	0.874262	0.631455	0.239408	0.131838	0.0930812	0.0618377	0.0451631	0.0299955	0.999811	0.978478	0.870752	0.598214	0.260318	0.141017	0.0971306	0.0702593	0.052641	0.0335607	0.999811	0.963892	0.86646	0.617628	0.221507	0.108476	0.0636367	0.0523365	0.0381785	0.0222234	0.999811	1.07221	0.996122	0.626878	0.239031	0.108423	0.0703133	0.0476631	0.0393924	0.0228622	47.811	-0.11793	0.0433804	0.992428	47.7532	-0.117714	0.0531475	0.99908	47.6865
P26639	0.999811	0.946428	0.981102	0.929837	0.772387	0.477579	0.219059	0.101861	0.0705059	0.0526121	0.999811	0.998761	1.00394	0.940479	0.811443	0.536213	0.233106	0.104582	0.0821893	0.0493945	0.999811	0.9798	1.01865	0.948988	0.818906	0.531847	0.242024	0.11935	0.0885815	0.0571698	0.999811	1.04694	1.03472	0.985421	0.829075	0.524648	0.234298	0.106074	0.0794139	0.0501155	52.7046	-0.106032	0.0427052	0.997927	53.1682	-0.111085	0.0459063	0.999085	53.2009
P26640	0.999811	0.939852	0.90243	0.759349	0.31384	0.149658	0.081513	0.0615682	0.0471227	0.0322626	0.999811	1.00563	0.907305	0.793183	0.38146	0.168662	0.106871	0.0709089	0.0640794	0.0252413	0.999811	1.04773	0.953769	0.825761	0.414598	0.176553	0.129417	0.0710393	0.0589421	0.0541179	0.999811	0.994992	0.915954	0.794087	0.390323	0.16976	0.10844	0.0792075	0.064439	0.0418768	48.7175	-0.13347	0.0466025	0.995168	49.1769	-0.127024	0.0528974	0.996967	49.4589
P26641	0.999811	0.915665	0.911154	0.792515	0.28106	0.078079	0.0388032	0.0319941	0.0233538	0.0144922	0.999811	1.0072	1.03166	0.866125	0.321038	0.0972298	0.0633824	0.0477008	0.0418338	0.0250971	0.999811	0.995341	1.01505	0.86776	0.327389	0.0939831	0.0579359	0.0441138	0.0306278	0.0186832	0.999811	0.961112	0.946659	0.828682	0.293733	0.0756965	0.0421138	0.0346729	0.0250087	0.0161957	48.6728	-0.173275	0.0228662	0.993216	49.0871	-0.210495	0.0464428	0.998711	49.1205
P26885	0.999811	0.902846	0.894796	0.973379	0.929418	0.684895	0.404988	0.283327	0.257441	0.251753	0.999811	0.987041	1.00796	0.919318	0.868079	0.676222	0.441635	0.334707	0.337831	0.234096	0.999811	1.0614	1.16429	1.07221	1.07093	0.852283	0.504379	0.428738	0.478932	0.459974	0.999811	0.9876	0.960114	0.910479	0.862192	0.639819	0.411758	0.374652	0.302786	0.144121	54.7872	-0.107932	0.247256	0.977958	55.3321	-0.0734615	0.255965	0.992387	55.8583
P27144	0.999811	0.962439	0.973627	0.844927	0.628035	0.356368	0.156046	0.0729726	0.044431	0.0281163	0.999811	0.889951	0.885514	0.779543	0.614161	0.338163	0.15239	0.0627019	0.0617948	0.0313638	0.999811	0.961583	0.938628	0.852542	0.684302	0.384548	0.192807	0.100599	0.08069	0.0239213	0.999811	0.889394	0.945737	0.83173	0.657681	0.369871	0.212786	0.119009	0.0768388	0.0521471	51.2828	-0.0962435	0.0140914	0.999019	50.7935	-0.0797599	0	0.989542	51.743
P27348	0.999811	0.920764	0.927551	0.891542	0.741382	0.350007	0.150062	0.0870836	0.0684307	0.0455341	0.999811	0.960005	1.00307	0.952858	0.8056	0.403319	0.159639	0.0991782	0.0807822	0.0495827	0.999811	1.01951	1.09406	1.0224	0.859188	0.44714	0.185908	0.104664	0.0895337	0.056709	0.999811	0.986144	0.989986	0.94365	0.791003	0.399383	0.142059	0.0884876	0.0719351	0.0443534	51.7773	-0.117939	0.0462782	0.991604	52.303	-0.139842	0.065938	0.998513	52.706
P27361	0.999811	0.958057	0.923319	0.737143	0.449356	0.194061	0.198327	0.150904	0.0811614	0.0234062	0.999811	0.980039	0.904912	0.82329	0.556631	0.321475	0.294818	0.253863	0.189905	0.0654729	0.999811	1.01176	1.06788	0.875773	0.677045	0.498801	0.443002	0.358305	0.238019	0.0555993	0.999811	1.02377	0.953754	0.725958	0.386384	0.182809	0.109732	0.0697778	0.0609469	0.0392145	49.4398	-0.0952452	0.0733024	0.991972	51.006	-0.0730552	0.13024	0.985016	54.3272
P27449																					0.999811			0.999284	1.26384
P27540																															0.999811	0.98942	0.825304	0.714005	0.482452	0.306676	0.245656	0.250467	0.246277	0.111786
[truncated: 3,703 more rows]
[truncated: 41 more columns]

## Sheet: volcano
Protein_ID	norm_rel_fc_126_DMSO_1	norm_rel_fc_127L_DMSO_1	norm_rel_fc_127H_DMSO_1	norm_rel_fc_128L_DMSO_1	norm_rel_fc_128H_DMSO_1	norm_rel_fc_129L_DMSO_1	norm_rel_fc_129H_DMSO_1	norm_rel_fc_130L_DMSO_1	norm_rel_fc_130H_DMSO_1	norm_rel_fc_131L_DMSO_1	norm_rel_fc_126_DMSO_2	norm_rel_fc_127L_DMSO_2	norm_rel_fc_127H_DMSO_2	norm_rel_fc_128L_DMSO_2	norm_rel_fc_128H_DMSO_2	norm_rel_fc_129L_DMSO_2	norm_rel_fc_129H_DMSO_2	norm_rel_fc_130L_DMSO_2	norm_rel_fc_130H_DMSO_2	norm_rel_fc_131L_DMSO_2	norm_rel_fc_126_MEKi_1	norm_rel_fc_127L_MEKi_1	norm_rel_fc_127H_MEKi_1	norm_rel_fc_128L_MEKi_1	norm_rel_fc_128H_MEKi_1	norm_rel_fc_129L_MEKi_1	norm_rel_fc_129H_MEKi_1	norm_rel_fc_130L_MEKi_1	norm_rel_fc_130H_MEKi_1	norm_rel_fc_131L_MEKi_1	norm_rel_fc_126_MEKi_2	norm_rel_fc_127L_MEKi_2	norm_rel_fc_127H_MEKi_2	norm_rel_fc_128L_MEKi_2	norm_rel_fc_128H_MEKi_2	norm_rel_fc_129L_MEKi_2	norm_rel_fc_129H_MEKi_2	norm_rel_fc_130L_MEKi_2	norm_rel_fc_130H_MEKi_2	norm_rel_fc_131L_MEKi_2	meltPoint_DMSO_1	slope_DMSO_1	plateau_DMSO_1	R_sq_DMSO_1	meltPoint_DMSO_2	slope_DMSO_2	plateau_DMSO_2	R_sq_DMSO_2	meltPoint_MEKi_1
[truncated: 4,801 more rows]
[truncated: 50 more columns]

[truncated: 2 more sheets: volcano (2), volc filtered]
