# Supplementary material for: Experimental strategies to improve drug-target identification in mass spectrometry-based thermal stability assays
Source: Commun Chem. 2023 Apr 6;6:64. doi: 10.1038/s42004-023-00861-1 (PMC10079678; doi:10.1038/s42004-023-00861-1)
Supplement: Supplementary file 9 — Supplementary Data file 7 [file 42004_2023_861_MOESM9_ESM.xlsx]

## Sheet: Results
Protein_ID	norm_rel_fc_126_DMSO_1	norm_rel_fc_127L_DMSO_1	norm_rel_fc_127H_DMSO_1	norm_rel_fc_128L_DMSO_1	norm_rel_fc_128H_DMSO_1	norm_rel_fc_129L_DMSO_1	norm_rel_fc_129H_DMSO_1	norm_rel_fc_130L_DMSO_1	norm_rel_fc_130H_DMSO_1	norm_rel_fc_131L_DMSO_1	norm_rel_fc_126_DMSO_2	norm_rel_fc_127L_DMSO_2	norm_rel_fc_127H_DMSO_2	norm_rel_fc_128L_DMSO_2	norm_rel_fc_128H_DMSO_2	norm_rel_fc_129L_DMSO_2	norm_rel_fc_129H_DMSO_2	norm_rel_fc_130L_DMSO_2	norm_rel_fc_130H_DMSO_2	norm_rel_fc_131L_DMSO_2	norm_rel_fc_126_MEKi_1	norm_rel_fc_127L_MEKi_1	norm_rel_fc_127H_MEKi_1	norm_rel_fc_128L_MEKi_1	norm_rel_fc_128H_MEKi_1	norm_rel_fc_129L_MEKi_1	norm_rel_fc_129H_MEKi_1	norm_rel_fc_130L_MEKi_1	norm_rel_fc_130H_MEKi_1	norm_rel_fc_131L_MEKi_1	norm_rel_fc_126_MEKi_2	norm_rel_fc_127L_MEKi_2	norm_rel_fc_127H_MEKi_2	norm_rel_fc_128L_MEKi_2	norm_rel_fc_128H_MEKi_2	norm_rel_fc_129L_MEKi_2	norm_rel_fc_129H_MEKi_2	norm_rel_fc_130L_MEKi_2	norm_rel_fc_130H_MEKi_2	norm_rel_fc_131L_MEKi_2	meltPoint_DMSO_1	slope_DMSO_1	plateau_DMSO_1	R_sq_DMSO_1	meltPoint_DMSO_2	slope_DMSO_2	plateau_DMSO_2	R_sq_DMSO_2	meltPoint_MEKi_1
A0A0B4J2D5	0.99805	0.946613	0.895577	0.870264	0.798456	0.710065	0.590749	0.546828	0.684493	0.653646	0.99805	0.984882	0.973149	0.929268	0.891505	0.766372	0.640852	0.620677	0.734956	0.70114	0.99805	1.05279	1.01408	0.97824	0.910967	0.775747	0.683008	0.63896	0.767492	0.67311	0.99805	1.04514	0.949276	0.937848	0.842797	0.729943	0.643021	0.585782	0.654039	0.563906		-0.0310732	0.607942	0.900728		-0.04683	0.672663	0.929327
A0A0B4J2F0	0.99805	0.733018	0.649159	0.610732	0.603296	0.573046	0.441353	0.324497	0.385524	0.393123	0.99805	0.90552	0.864344	0.938531	0.68282	0.608423	0.538968	0.565309	0.600617	0.442934																					52.4359	-0.030538	0.313188	0.9005		-0.0347942	0.48758	0.899866
A0A0J9YXQ4	0.99805	0.936071	0.913477	0.822112	0.670441	0.534321	0.351617	0.0625094	0.0894574	0.0401968	0.99805	0.961553	0.928122	0.821629	0.678402	0.520546	0.380554	0.118068	0.0334993	0.0574893	0.99805	0.999335	1.0426	0.905216	0.765385	0.575316	0.385225	0.0943327	0.108327	0.0580884	0.99805	0.978507	0.969597	0.899684	0.743971	0.575227	0.350131	0.166431	0.125189	0.105253	52.6681	-0.0691505	0	0.982464	52.8441	-0.0682434	0	0.987972	53.7575
A0A0U1RRE5	0.99805	1.01347	1.05012	0.934117	0.749931	0.605315	0.530361	0.425024	0.585467	0.525729	0.99805	0.88493	0.884569	0.793881	0.699124	0.568002	0.481327	0.493721	0.490383	0.487588	0.99805	0.959783	1.03838	0.927409	0.74091	0.549883	0.472415	0.405452	0.491729	0.492193	0.99805	0.89624	1.08851	0.938765	0.749158	0.612662	0.492099	0.49532	0.544693	0.544061		-0.0767521	0.515141	0.96494	58.904	-0.0369903	0.448215	0.974416	54.4693
A0A1W2PR48																					0.99805	1.0796	1.17033	0.939784	0.961089	0.688777	0.647296	0.536102	0.34821	0.216126																			58.8656
A0AVT1	0.99805	0.939371	0.896752	0.753292	0.369036	0.261494	0.148723	0.0849839	0.10683	0.0664185	0.99805	0.983141	0.926909	0.780817	0.35286	0.218954	0.138154	0.080758	0.0998361	0.0708601	0.99805	1.01903	0.967697	0.786435	0.412571	0.220085	0.13073	0.0854999	0.108174	0.0684397	0.99805	0.980633	0.877335	0.721888	0.346039	0.215618	0.140506	0.0839236	0.0977016	0.0547015	49.156	-0.0986233	0.0798628	0.993207	49.0572	-0.125976	0.0912673	0.99612	49.395
A0FGR8	0.99805	1.02555	0.973432	0.78621	0.563252	0.381879	0.231372	0.157634	0.150595	0.0963502	0.99805	0.994326	0.935416	0.729111	0.500199	0.315983	0.182212	0.14088	0.133791	0.0755941	0.99805	0.962638	0.883166	0.73232	0.524211	0.341833	0.200919	0.129022	0.115838	0.076422	0.99805	0.921016	0.884479	0.736299	0.512277	0.337636	0.18826	0.123849	0.0944276	0.0584747	50.9871	-0.0814552	0.107714	0.996372	50.0385	-0.0838648	0.0919649	0.998114	50.2985
A0JNW5	0.99805	1.10234	1.06685	0.730462	0.322739	0.195217	0.173097	0.0852233	0.191892	0.105245	0.99805	1.03681	0.902004	0.633591	0.30636	0.226077	0.184897	0.118686	0.16175	0.117295																					48.5737	-0.1684	0.144552	0.982762	48.1088	-0.120393	0.14453	0.995241
A1L0T0	0.99805	0.911971	0.885867	0.773688	0.686721	0.59386	0.3385	0.339462	0.247339	0.119528	0.99805	0.972691	0.936448	0.864313	0.737208	0.668608	0.325269	0.245866	0.153936	0.116847	0.99805	1.04702	0.885684	0.878749	0.871565	0.614972	0.562783	0.45907	0.247669	0.113486	0.99805	1.14405	1.0974	0.869546	0.766157	0.689763	0.524943	0.281004	0.0860669	0.213784	53.9505	-0.043581	0	0.984475	54.1446	-0.0641134	0.0451562	0.985886	56.8308
A2RRP1																															0.99805	1.30243	0.759726	0.705701	0.55192	0.483511	0.303052	0.0770243	0.274371	0.242547
A2VDF0											0.99805	1.79951	1.42994	0.848151	1.21815	0.668175	0.579688	0.754816	0.620119	0.153094																									61.9215	-0.0495773	0	0.468878
A4D0V7																															0.99805	0.856914	0.816151	0.904759	0.67803	0.532436	0.438913	0.201792	0.0826712	0.0653348
A4D1Z8																															0.99805	0.988505	0.877398	0.914893	0.800841	0.597074	0.597747	0.554692	0.650143	0.524434
A5PLL7	0.99805	1.06974	0.965442	0.917155	0.84911	0.768458	0.421124	0.387368	0.213179	0.142878																															56.0885	-0.0657263	0.0975765	0.98081
A5PLN9	0.99805	0.975297	1.119	0.910505	0.572387	0.422082	0.270755	0.121363	0.0808782	0.0981715																					0.99805	1.01092	0.935529	0.77868	0.639557	0.494969	0.220214	0.016579	0.0670377	0.0214726	51.6868	-0.0942051	0.0894649	0.977081
A5YKK6	0.99805	1.2475	1.18217	1.04856	0.714716	0.566076	0.369058	0.124862	0.21317	0.164702	0.99805	1.02253	0.958941	0.888346	0.612075	0.454999	0.28749	0.274919	0.271315	0.200181	0.99805	1.05582	0.948923	0.705032	0.582284	0.462198	0.285296	0.217401	0.251591	0.193344	0.99805	0.927831	1.09616	0.903593	0.596394	0.515881	0.3092	0.281549	0.227603	0.454052	53.4075	-0.0979672	0.159858	0.924416	51.8234	-0.0833318	0.231478	0.994162	51.2539
A6NDG6	0.99805	0.990031	0.985618	0.891791	0.779383	0.644918	0.542708	0.466103	0.355914	0.126396	0.99805	1.09847	0.959316	0.929806	0.816809	0.635395	0.562156	0.475842	0.334306	0.104957	0.99805	0.999105	0.951466	0.874578	0.751095	0.607195	0.530548	0.448874	0.312681	0.1069	0.99805	1.04329	0.97029	0.938724	0.808808	0.620109	0.584938	0.502646	0.399074	0.100239	57.2185	-0.0433567	0	0.982981	57.339	-0.0474464	0	0.969339	56.4533
A6NDU8																															0.99805	1.04314	0.927211	0.735451	0.63735	0.476534	0.347031	0.311019	0.19665	0.120398
A6NG13	0.99805	0.86116	0.757602	0.683873	0.366123	0.256164	0.146542	0.0906194	0.079773	0.0809266																															48.4574	-0.0681313	0.0318429	0.987733
A6NGU5																					0.99805	1.17917	0.965806	0.886108	0.587654	0.396174	0.296251	0.201506	0.260466	0.225371																			51.1822
A6NHX0	0.99805	0.803632	0.812706	0.778688	0.637477	0.483143	0.574759	0.308292		0.0468526	0.99805	0.977616	0.930757	0.882054	0.879666	0.561863	0.341494	0.354851	0.0830691		0.99805	1.24445	1.01773	1.03734	1.06963	0.703383	0.511432	0.303606	0.217565	0.0550998	0.99805	0.946093	1.07696	0.840297	0.767672	0.621093	0.539049	0.202027	0.0878948	0.0435951	53.5859	-0.0385538	0	0.914733	54.5563	-0.0673853	0	0.968028	56.1175
A6NI56	0.99805	0.992595	0.983258	0.811214	0.443915	0.256901	0.11108	0.0984549	0.0831323	0.0347325																															49.7852	-0.115903	0.0667027	0.997107
A6NKN8	0.99805	1.30779	0.910657	0.855786	0.632825	0.508231	0.388825	0.214631	0.161601	0.163593																															52.8217	-0.0679498	0.134272	0.920294
A6NM62	0.99805	0.824273	1.00174	0.879987	0.808576	0.365646	0.241746	0.232228	0.212081	0.0882149																															52.1342	-0.124849	0.167776	0.957265
A8CG34	0.99805	1.1938	1.15362	0.956655	0.878405	0.57274	0.358683	0.187794	0.259196	0.223216																					0.99805	0.86093	0.8589	1.05403	0.777121	0.47844	0.42779	0.224171	0.321676	0.23502	53.7331	-0.114725	0.219728	0.952998
A8MT69	0.99805	1.25607	0.864418	0.961146	0.724083	0.543491	0.437842	0.290871	0.300846	0.146463	0.99805	1.13408	1.06174	0.753488	0.757499	0.671928	0.6543	0.561643	0.306445	0.0888598	0.99805	1.12674	0.923193	0.949373	0.733956	0.529954	0.509833	0.322411	0.0433336		0.99805	1.05497	1.2355	1.12953	0.820016	0.644887	0.613092	0.470395	0.260675		54.1408	-0.0639712	0.182239	0.920535	57.8808	-0.0441076	0	0.90189	54.6381
A8MTL0											0.99805	0.942245	0.698184	0.386375	0.106372	0.0870251	0.0504436	0.0386374	0.0449823	0.0373743											0.99805	0.933227	0.670624	0.388553	0.152204	0.114354	0.0745622	0.0625333	0.0612961	0.0498285					45.7636	-0.125037	0.0368151	0.99791
A8MTL9	0.99805	1.0584	1.23863	1.11366	0.811619	0.514908	0.417806	0.454849	0.11785	0.104656																															54.7426	-0.0774337	0.135392	0.904541
A8MVM7																															0.99805	0.793806	0.860628	0.660885	0.479599	0.221128	0.0658776	0.0180886	0.0347123	0.0514687
B0I1T2	0.99805	1.26701	1.19608	0.930079	0.520763	0.336683	0.191767	0.117674	0.141281	0.0766821	0.99805	0.953528	0.854911	0.680643	0.396682	0.276083	0.156549	0.0888997	0.0940873	0.0618392	0.99805	0.905633	0.713785	0.668578	0.389269	0.243027	0.128539	0.0798964	0.0864082	0.0572452	0.99805	0.763154	0.887631	0.708452	0.41239	0.249707	0.142495	0.082029	0.0964268	0.0550798	50.6369	-0.134613	0.129105	0.936416	49.0208	-0.0809254	0.057506	0.998091	48.3636
B2CW77																															0.99805	0.935317	0.79978	0.471524	0.394134	0.297449	0.168009	0.0549659	0.0787235	0.0941623
C9JLW8	0.99805	0.972728	0.862113	0.832254	0.697403	0.582343	0.436614	0.398828	0.474498	0.449091	0.99805	1.00681	0.924584	0.870692	0.74864	0.611631	0.485579	0.463948	0.508355	0.470808	0.99805	1.0846	1.00122	0.941636	0.776413	0.62104	0.529994	0.453693	0.499559	0.495251	0.99805	1.06486	0.99742	0.9458	0.804544	0.635558	0.508174	0.453153	0.519955	0.45444	55.5136	-0.0466605	0.41119	0.971957	57.8049	-0.0511989	0.460531	0.987815	58.0855
E9PRG8	0.99805	1.19409	1.09428	1.008	0.856293	0.597086	0.411572	0.337479	0.397498	0.174152																															54.3608	-0.0918248	0.286188	0.939429
L0R6Q1	0.99805	0.85253	0.861035	0.832372	0.787499	0.548212	0.614469	0.562282	0.656395	0.606198	0.99805	0.977365	0.98628	0.94411	0.895181	0.747271	0.701674	0.673294	0.731354	0.720469	0.99805	0.942773	0.985933	0.934783	0.883027	0.761041	0.709669	0.67998	0.785859	0.69168	0.99805	1.11021	1.07291	1.06435	0.991523	0.862018	0.810302	0.754956	0.873616	0.73139		-0.0263961	0.571221	0.839672		-0.0476958	0.702397	0.972627
L0R819																															0.99805	1.08286	1.1317	1.03852	0.818645	0.706814	0.698233	0.569891	0.608944	0.493555
O00115	0.99805	0.998985	0.939978	0.874052	0.716445	0.604804	0.598868	0.512601	0.644769	0.641902	0.99805	1.00001	0.941729	0.915617	0.746919	0.666133	0.585168	0.562394	0.61549	0.586102	0.99805	1.02724	0.97335	0.95514	0.764868	0.6651	0.597324	0.548634	0.591414	0.568743	0.99805	1.01072	0.97589	0.969407	0.777486	0.643796	0.560014	0.525737	0.599332	0.536422		-0.0577688	0.593904	0.954617		-0.0497971	0.581214	0.986562
O00116	0.99805	1.08387	0.995467	0.93375	0.751711	0.501779	0.260971	0.13352	0.132761	0.0696155	0.99805	1.04725	0.929284	0.930408	0.745566	0.555217	0.278871	0.1661	0.173669	0.0798718	0.99805	1.01883	0.944912	0.902883	0.751104	0.552223	0.255142	0.168056	0.148041	0.0828991	0.99805	1.09515	0.998298	0.950322	0.74856	0.529655	0.288725	0.200535	0.167059	0.111712	52.8716	-0.0969334	0.0778712	0.993763	53.2173	-0.0851926	0.0876614	0.991587	53.11
O00139	0.99805	1.1653	1.11886	0.882482	0.490323	0.249896	0.17398	0.0985467	0.0845824	0.0652165	0.99805	1.03068	0.953447	0.804096	0.492062	0.242324	0.154677	0.0978065	0.108525	0.0665396	0.99805	0.915657	0.842882	0.744122	0.455598	0.234093	0.159679	0.0618438	0.0980654	0.0698482	0.99805	0.738651	0.825901	0.708461	0.426825	0.203751	0.129043	0.0848732	0.119388	0.0560669	50.1469	-0.142907	0.100503	0.973072	49.9458	-0.110596	0.0850578	0.998429	49.3986
O00148	0.99805	0.854071	0.660556	0.445486	0.242981	0.152092	0.102516	0.068673	0.0828011	0.0650525	0.99805	0.953512	0.75131	0.499611	0.313838	0.218421	0.091247	0.0680216	0.100927	0.092795	0.99805	0.960472	0.760176	0.505835	0.27137	0.205075	0.099323	0.061279	0.0874088	0.0651617	0.99805	0.989901	0.742377	0.525754	0.259788	0.203823	0.117737	0.082327	0.106189	0.0983619	46.0563	-0.0819555	0.0551621	0.998721	47.1756	-0.0864923	0.0745511	0.99557	47.0945
O00151	0.99805	0.952994	0.933177	0.899693	0.727535	0.550476	0.426956	0.355263	0.379474	0.315855	0.99805	0.969358	0.978264	0.913418	0.772418	0.60087	0.442572	0.393428	0.407217	0.345713	0.99805	1.00247	0.971119	0.907191	0.771386	0.591406	0.461556	0.376887	0.391559	0.338664	0.99805	0.970176	0.990683	0.94409	0.758121	0.568385	0.439779	0.382112	0.371668	0.302837	54.0972	-0.0611102	0.321469	0.992931	54.8726	-0.0637212	0.357142	0.995672	54.888
O00154	0.99805	0.918115	0.955359	0.884749	0.859121	0.732553	0.693169	0.659909	0.730879	0.140649	0.99805	0.961865	0.973857	0.919118	0.911107	0.813471	0.756657	0.762286	0.801349	0.160455	0.99805	0.945399	0.970304	0.91453	0.900117	0.761795	0.696831	0.680646	0.725733	0.148478	0.99805	1.01401	0.979202	0.923718	0.87842	0.756459	0.668902	0.673162	0.696785	0.140366	62.5113	-0.0321861	0	0.765277	64.0149	-0.0440933	0	0.741949	62.7002
O00160											0.99805	1.03055	0.89936	0.879057	0.596409	0.52585	0.360102	0.279867	0.142081	0.068927	0.99805	0.995676	0.946375	0.897678	0.730991	0.678497	0.462919	0.326495	0.107803	0.0925756															53.2013	-0.055786	0.00368924	0.986413	55.1648
O00161	0.99805	1.0745	0.986107	0.909294	0.780693	0.508024	0.4347	0.380682	0.407114	0.351612	0.99805	1.00431	0.901958	0.865697	0.710576	0.555273	0.422076	0.384243	0.400269	0.370136	0.99805	1.03232	0.944154	0.865144	0.755614	0.570135	0.397753	0.355055	0.413072	0.349841	0.99805	1.08278	1.06791	0.999684	0.78673	0.647714	0.443576	0.390462	0.386658	0.337307	53.5769	-0.0833642	0.373993	0.988056	54.2154	-0.0564902	0.35662	0.992194	54.1012
O00165	0.99805	1.34204	1.02291	0.891946	0.694361	0.426678	0.241262	0.197783	0.186458	0.0619769	0.99805	1.09018	0.872394	0.674939	0.498906	0.364717	0.242853	0.227015	0.278169	0.0896946	0.99805	0.95086	0.832874	0.926159	0.515944	0.270966	0.231493	0.151521	0.0967882		0.99805	1.10187	0.920136	0.90437	0.45795	0.453585	0.216608	0.225727	0.136859	0.123414	52.1325	-0.0971371	0.125132	0.9271	49.9374	-0.073428	0.177246	0.970429	50.456
O00170	0.99805	0.925944	0.852783	0.652439	0.33915	0.237088	0.136899	0.0775878	0.0826828	0.05952	0.99805	1.00297	0.89854	0.695368	0.3744	0.268334	0.155415	0.0846486	0.0982628	0.0594715	0.99805	0.989334	0.907549	0.701773	0.392292	0.271245	0.167805	0.0911181	0.0937839	0.0608071	0.99805	0.991297	0.892503	0.670609	0.360801	0.246985	0.153202	0.0797861	0.0889686	0.0576913	48.4574	-0.0875371	0.0581762	0.996765	49.0085	-0.0940958	0.0757571	0.996266	49.1672
O00178											0.99805	1.11226	1.06257	0.972427	0.746939	0.541175	0.356803	0.22066	0.191516	0.0944444																									53.5867	-0.0841084	0.124095	0.981739
O00182	0.99805	0.941721	0.945975	0.802701	0.589138	0.458779	0.316711	0.238051	0.182285	0.134976	0.99805	1.03876	0.93868	0.840011	0.661701	0.483253	0.313666	0.234377	0.161786	0.135634	0.99805	0.966666	0.90134	0.794303	0.559422	0.365624	0.278437	0.221683	0.117529	0.0903812	0.99805	1.03876	1.03321	0.909935	0.659159	0.429991	0.306109	0.210678	0.183774	0.111956	52.0017	-0.0615986	0.117041	0.996732	52.5631	-0.0675851	0.112977	0.997179	51.1616
O00193	0.99805	0.881777	0.839657	0.832032	0.779455	0.716843	0.698988	0.684274	0.917658	0.874463	0.99805	0.880213	0.931446	0.906997	0.830174	0.821877	0.771956	0.802604	0.95394	0.899261	0.99805	0.975408	1.04684	0.986997	0.897733	0.800935	0.800969	0.773111	0.921437	0.98285	0.99805	0.960736	0.968241	1.00186	0.874998	0.778666	0.753065	0.771537	0.868862	0.872968		-0.0279545	0.783009	0.467517		-0.0144939	0.85226	0.367097
O00217	0.99805	0.995589	0.947308	0.874407	0.686674	0.446059	0.200209	0.101263	0.138979	0.0805027	0.99805	0.967749	0.936285	0.920218	0.769399	0.433969	0.20159	0.148364	0.127718	0.0928669	0.99805	0.957426	0.912358	0.823348	0.697779	0.398362	0.173329	0.106244	0.102196	0.0699621	0.99805	0.93314	0.880498	0.846074	0.684615	0.388463	0.167581	0.0955216	0.0924194	0.0798835	52.0123	-0.0925444	0.0729676	0.995687	52.3567	-0.110726	0.100352	0.996035	51.6777
O00231	0.99805	0.972434	0.930859	0.795867	0.577629	0.440832	0.30946	0.0893677	0.0810049	0.059725	0.99805	0.997665	0.924514	0.799773	0.566939	0.459092	0.303934	0.0943026	0.0991134	0.061391	0.99805	0.994916	0.929738	0.796149	0.579165	0.4696	0.314406	0.105453	0.0910971	0.0595903	0.99805	1.00479	0.917802	0.792287	0.578324	0.460615	0.308974	0.103245	0.101388	0.0636907	51.695	-0.0671705	0	0.992942	51.7309	-0.066814	0.0083911	0.991643	51.9021
O00232	0.99805	0.983711	0.962052	0.828822	0.593441	0.444487	0.313747	0.0959579	0.077242	0.0503961	0.99805	0.991138	0.937103	0.807535	0.584537	0.477696	0.313299	0.0971461	0.0875826	0.0618234	0.99805	0.97916	0.935245	0.806187	0.601454	0.477626	0.32143	0.112793	0.089836	0.0610089	0.99805	0.976228	0.951264	0.820764	0.604065	0.489218	0.313247	0.114973	0.0917389	0.0639881	51.9566	-0.0710092	0.00291676	0.993308	51.9867	-0.0668776	0	0.99167	52.1108
O00233	0.99805	1.00126	0.864052	0.714194	0.578557	0.448901	0.432341	0.363496	0.406668	0.31835	0.99805	1.01014	0.934658	0.82923	0.680636	0.582518	0.518719	0.50801	0.508449	0.406664	0.99805	0.977818	0.886633	0.712196	0.575599	0.483279	0.437786	0.404484	0.424624	0.324961	0.99805	1.04531	0.975072	0.880316	0.672702	0.581993	0.545093	0.485463	0.496695	0.368887	51.7065	-0.0564632	0.35279	0.989641	57.5032	-0.0468321	0.454814	0.98714	52.188
O00244	0.99805	0.804304	0.831348	0.768473	0.706623	0.613076	0.559447	0.53879	0.646553	0.546041	0.99805	0.914821	0.928531	0.878484	0.81857	0.725815	0.627986	0.690313	0.74451	0.704445	0.99805	0.992563	1.05632	0.971749	0.856612	0.729904	0.663611	0.690968	0.795333	0.691525	0.99805	1.00286	1.01895	0.989389	0.912115	0.721846	0.684579	0.688222	0.756653	0.687482		-0.0250145	0.534848	0.894636		-0.0257086	0.683353	0.88337
O00258	0.99805	0.930323	0.961294	0.902253	0.747626	0.427673	0.361049	0.293487	0.323312	0.149725	0.99805	1.06849	1.06082	0.894054	0.701535	0.586884	0.435443	0.321334	0.373706	0.177026											0.99805	1.0718	0.881682	0.824619	0.621186	0.493186	0.353261	0.296068	0.249431	0.112401	52.7461	-0.0805426	0.232356	0.975943	54.3054	-0.0618314	0.240562	0.966443
O00264	0.99805	0.988223	0.96088	0.923522	0.765294	0.524388	0.34219	0.286463	0.323761	0.297974	0.99805	1.0252	0.957234	0.936393	0.74018	0.531352	0.335755	0.305415	0.297365	0.261194	0.99805	0.961269	0.934851	0.89866	0.797457	0.562548	0.368192	0.303397	0.340715	0.305964	0.99805	0.978847	0.977552	0.95132	0.797197	0.557042	0.34186	0.323806	0.327018	0.267855	53.1301	-0.08865	0.288617	0.996008	53.1622	-0.0836655	0.267756	0.996459	53.7617
O00267	0.99805	0.970466	0.970655	0.809679	0.44228	0.24706	0.143688	0.089505	0.0965441	0.0625928	0.99805	0.947748	0.925754	0.762942	0.431532	0.237837	0.119569	0.0879097	0.0819744	0.0644109	0.99805	0.944251	0.910295	0.758285	0.498718	0.280792	0.154107	0.103462	0.103964	0.0707783	0.99805	1.02229	0.924666	0.76953	0.476198	0.210303	0.111024	0.0861397	0.0756981	0.0262761	49.7235	-0.115668	0.0827865	0.997957	49.4625	-0.103704	0.0654388	0.998316	49.9379
O00273	0.99805	0.962601	0.938983	0.873517	0.749165	0.561098	0.404582	0.334639	0.325868	0.281684	0.99805	1.00603	0.944099	0.87362	0.767975	0.605747	0.428188	0.313606	0.28241	0.242986	0.99805	1.01883	0.992109	0.90931	0.773337	0.55338	0.408847	0.280253	0.252699	0.204912	0.99805	1.07247	1.03845	0.997189	0.851274	0.608508	0.458668	0.358398	0.309544	0.247237	54.1032	-0.059787	0.268221	0.996299	54.6257	-0.0581652	0.208488	0.997325	53.9861
O00287																															0.99805	1.29345	1.10735	1.01722	0.827788	0.615438	0.374001	0.290256	0.399331	0.156498
O00299	0.99805	0.880219	0.866816	0.811397	0.601783	0.294781	0.0727343	0.0245927	0.0487467	0.0317669	0.99805	0.977109	0.9511	0.892607	0.672541	0.334422	0.100773	0.048662	0.0629442	0.0378278	0.99805	0.962046	0.957512	0.868681	0.679294	0.345126	0.093023	0.0441239	0.0622856	0.0370845	0.99805	0.995459	0.937633	0.863859	0.647508	0.333475	0.101873	0.044655	0.0618002	0.0455081	50.5446	-0.0964785	0	0.982173	51.361	-0.12061	0.0295954	0.997627	51.382
O00303	0.99805	0.945434	0.916351	0.660958	0.362987	0.24966	0.182651	0.127155	0.113365	0.0682327	0.99805	0.979806	0.943731	0.617423	0.284306	0.202241	0.13774	0.0778953	0.0841313	0.0569916	0.99805	0.94668	0.877928	0.638759	0.330172	0.235024	0.164149	0.113993	0.10978	0.0694438	0.99805	0.928381	0.887513	0.638591	0.326411	0.240614	0.146975	0.0970112	0.0955563	0.0566359	48.7409	-0.0942002	0.101275	0.995649	48.0777	-0.123483	0.0888627	0.995495	48.3658
O00330											0.99805	0.890589	0.777873	1.03809	0.706849	0.540051	0.573292	0.358479	0.446505	0.323804											0.99805	1.08737	1.02363	1.0586	0.783838	0.619407	0.641824	0.423815	0.505274	0.41072					56.4604	-0.0395684	0.28592	0.854294
O00399	0.99805	0.906171	0.928829	0.793452	0.613369	0.478147	0.455934	0.346645	0.290985	0.0994414	0.99805	1.03101	0.989426	0.874734	0.683799	0.569388	0.469748	0.39843	0.319748	0.110804	0.99805	0.993028	0.927072	0.836082	0.660872	0.563707	0.485901	0.374504	0.30014	0.126777	0.99805	1.01911	0.963431	0.854631	0.694096	0.563916	0.489417	0.348524	0.277569	0.133606	53.8948	-0.0411715	0	0.976581	55.3353	-0.0463594	0.0603103	0.974758	55.1545
O00410	0.99805	0.927524	0.953407	0.908965	0.804443	0.653035	0.401949	0.150306	0.0853358	0.0643877	0.99805	0.982731	0.988312	0.944227	0.854329	0.695735	0.437456	0.18339	0.0990697	0.0709202	0.99805	0.976367	0.978579	0.925737	0.851165	0.682813	0.42883	0.177914	0.10223	0.0723021	0.99805	0.984883	0.966647	0.924207	0.8255	0.669581	0.406236	0.164609	0.0970871	0.0679005	54.4361	-0.0803031	0	0.990313	55.0219	-0.0890479	0.0298263	0.997256	54.8927
O00422	0.99805	1.11133	0.853935	0.695212	0.344956	0.439638	0.224447	0.184001	0.202278	0.130219	0.99805	1.04162	0.940268	0.74439	0.53641	0.413594	0.351569	0.272465	0.175561	0.134407	0.99805	1.14744	1.04859	0.817667	0.569185	0.539136	0.334644	0.278936	0.169564	0.242664											49.2265	-0.082451	0.178705	0.955232	51.3643	-0.0629713	0.151642	0.986067	52.2541
O00429	0.99805	1.00964	1.01993	0.926427	0.794689	0.459707	0.23557	0.160708	0.129641	0.0761279	0.99805	1.0256	0.947433	0.930737	0.741313	0.479951	0.27976	0.230944	0.185414	0.121165	0.99805	1.00882	1.08394	0.902977	0.746374	0.492814	0.272416	0.19311	0.153179	0.0854064	0.99805	1.02077	0.977042	0.917151	0.745328	0.46149	0.24452	0.164283	0.147775	0.095243	52.7003	-0.109345	0.0989497	0.998009	52.7883	-0.0881161	0.143963	0.996469	52.8598
O00442	0.99805	1.04158	0.969273	0.910041	0.698378	0.547754	0.357916	0.229474	0.276008	0.211123	0.99805	0.985858	0.906604	0.895346	0.729527	0.536513	0.386859	0.197184	0.172573	0.0989379	0.99805	1.0548	0.864985	0.856821	0.743509	0.504873	0.400932	0.235785	0.203179	0.130715	0.99805	0.974771	0.939172	0.875531	0.674093	0.528676	0.437016	0.313971	0.23511	0.203814	53.2091	-0.0741223	0.210257	0.991821	53.6213	-0.0644399	0.0533614	0.994996	53.5865
O00471	0.99805	0.952596	1.09821	0.789702	0.599446	0.572122	0.229901	0.124536	0.160727	0.0721331																															52.3015	-0.074477	0.0578475	0.9609
O00479	0.99805	0.934085	0.853636	0.872183	0.701567	0.524049	0.398509	0.328257	0.360738	0.284169	0.99805	0.928076	0.905216	0.87232	0.757408	0.666774	0.52856	0.465722	0.42374	0.350758	0.99805	1.13837	1.03102	0.99054	0.717267	0.76118	0.593237	0.516198	0.448984	0.422238	0.99805	1.02376	1.00353	0.934506	0.841039	0.812443	0.661751	0.518125	0.479994	0.4002	53.7978	-0.0511254	0.264625	0.97974	58.0439	-0.034601	0.260755	0.992605	59.4487
O00483	0.99805	1.03544	1.0448	0.871728	0.659469	0.587145	0.36527	0.290148	0.242002	0.225328	0.99805	0.982719	0.964002	0.825487	0.632022	0.500192	0.39437	0.319793	0.342666	0.239471	0.99805	0.980259	0.931451	0.815987	0.650655	0.544457	0.405416	0.370913	0.307304	0.202593	0.99805	0.924192	0.929183	0.836592	0.653825	0.547795	0.395654	0.380863	0.299094	0.206637	53.4572	-0.0666547	0.209372	0.984215	52.7979	-0.0606707	0.270637	0.993267	53.8866
O00487	0.99805	0.970193	0.942936	0.824425	0.586218	0.400854	0.340613	0.0938218	0.0754308	0.0633128	0.99805	0.968695	0.943495	0.818838	0.603056	0.506701	0.343671	0.104047	0.0843378	0.0707192	0.99805	0.951091	0.946341	0.799984	0.602618	0.505288	0.349222	0.104896	0.0858823	0.0642924	0.99805	0.997479	0.937602	0.803303	0.616286	0.532539	0.356405	0.0949454	0.0777588	0.0546256	51.7388	-0.0696789	0.0128714	0.990216	52.3534	-0.0654042	0	0.989301	52.2945
O00505	0.99805	0.990089	0.977105	0.886799	0.609075	0.390258	0.187871	0.121816	0.1131	0.0229268	0.99805	1.05831	1.0114	0.882671	0.688816	0.485687	0.224699	0.17606	0.121849	0.0468732	0.99805	0.992231	0.966204	0.848295	0.664787	0.466245	0.224631	0.135646	0.134324	0.0387398	0.99805	0.948941	0.96425	0.853273	0.648937	0.402128	0.193164	0.154042	0.1364	0.0419924	51.491	-0.0932212	0.0531466	0.996717	52.4659	-0.0863087	0.0620991	0.993136	52.1504
O00507											0.99805	0.985485	1.09595	0.88002	0.615643	0.499326	0.286089	0.0903528	0.12902	0.0998644	0.99805	1.00005	1.20901	0.844735	0.546269	0.161393	0.475475	0.114745	0.239142	0.197712															52.273	-0.085166	0.0781247	0.978485	50.0518
O00560											0.99805	1.0074	0.991206	0.886281	0.830348	0.503128	0.354986	0.2924	0.172957	0.298712											0.99805	1.01075	1.03204	0.908748	0.681241	0.454419	0.357772	0.199867	0.162779	0.152523					53.3443	-0.0904132	0.236876	0.98522
O00571	0.99805	1.17099	1.00796	0.616042	0.40593	0.333029	0.234807	0.160053	0.143403	0.10087	0.99805	1.01144	0.840285	0.569188	0.40588	0.309534	0.242987	0.176169	0.165729	0.115128	0.99805	0.896143	0.717479	0.53413	0.343442	0.26745	0.200746	0.151976	0.152588	0.0808805	0.99805	0.921422	0.803942	0.53405	0.374285	0.275973	0.199868	0.151842	0.115588	0.0485874	48.9816	-0.102478	0.160995	0.957734	48.5545	-0.0771139	0.150778	0.990525	47.4978
O00584	0.99805	1.11979	1.0244	0.929772	0.85615	0.458625	0.42204	0.379268	0.258439	0.152414	0.99805	1.01278	0.960719	0.906828	0.889449	0.661081	0.628348	0.605197	0.501844	0.296408	0.99805	1.02321	0.866869	0.919054	0.887489	0.571926	0.365631	0.386689	0.348489	0.139298	0.99805	1.02394	1.06952	0.960169	0.827643	0.57044	0.441281	0.41932	0.344504	0.187152	53.8731	-0.0795007	0.228017	0.959126	61.024	-0.0325682	0	0.959299	54.7468
O00629	0.99805	0.990621	0.932278	0.885412	0.756126	0.524064	0.306378	0.150788	0.163327	0.0985244	0.99805	0.961724	0.946066	0.886163	0.765087	0.56889	0.29888	0.113113	0.1001	0.0731348	0.99805	0.995539	0.955813	0.88007	0.779485	0.553924	0.298267	0.15934	0.125888	0.105892	0.99805	0.988876	0.982142	0.896772	0.721864	0.554286	0.294845	0.146403	0.107626	0.0954126	53.1121	-0.079714	0.0821314	0.995311	53.3364	-0.0839678	0.0304705	0.993703	53.3344
O00743	0.99805	1.06919	1.05738	0.96221	0.828295	0.492723	0.528905	0.473146	0.317112	0.124181	0.99805	0.984914	0.922146	0.866687	0.729472	0.56983	0.456628	0.444221	0.28209	0.128616	0.99805	0.92581	0.909922	0.828605	0.751409	0.568952	0.474104	0.453131	0.322453	0.125123	0.99805	0.976829	0.93601	0.891309	0.75157	0.583654	0.4888	0.444567	0.293843	0.129677	56.1073	-0.0522615	0.129419	0.937531	55.6541	-0.0429239	0	0.986244	55.8762
O00754	0.99805	0.809903	1.06008	0.913751	0.661635	0.542908	0.650514	0.329306	0.403971	0.27386	0.99805	1.21665	1.02004	0.871431	0.808575	0.571575	0.628494	0.349613	0.110892	0.232461	0.99805	1.0855	0.961671	1.055	0.815675	0.634319	0.498062	1.24148	0.34318	0.244881	0.99805	1.12334	0.946776	0.977505	0.846306	0.761654	0.486593	0.486658	0.476983	0.405426	56.098	-0.0423982	0.247076	0.867755	55.8783	-0.0572476	0.0897419	0.916548	62.7031
O00762	0.99805	0.907867	1.0917	0.713425	0.701207	0.481253	0.403889	0.265851	0.192376	0.124201																															53.2012	-0.0557193	0.083075	0.95522
O00764	0.99805	1.17935	1.11126	1.05435	0.975313	0.697911	0.583958	0.383372	0.118535	0.0806512	0.99805	0.982182	0.963806	0.861123	0.717532	0.547855	0.439156	0.33804	0.17083	0.118618	0.99805	1.02733	1.01296	0.94019	0.77063	0.579432	0.460051	0.356252	0.182947	0.122338	0.99805	0.973143	0.970855	0.915595	0.734479	0.611103	0.473036	0.322687	0.153856	0.106511	56.8488	-0.0806016	0.0161205	0.956728	54.5047	-0.0523486	0.0157879	0.996389	55.0839
O00767	0.99805	1.01432	0.994679	0.818324	0.541145	0.406468	0.389552	0.284211	0.210217	0.177895																															51.444	-0.0731468	0.216865	0.983475
O14497	0.99805	1.08506	0.885133	0.583872	0.365788	0.356856	0.254553	0.204903	0.160254	0.118013	0.99805	0.904518	0.799623	0.542757	0.362364	0.293575	0.209695	0.194816	0.165995	0.104146	0.99805	0.970724	0.826158	0.583898	0.4001	0.320568	0.24989	0.202422	0.18398	0.109631	0.99805	0.889976	0.844317	0.683532	0.499748	0.385333	0.336338	0.265569	0.186515	0.13323	48.506	-0.0897309	0.182299	0.973465	47.961	-0.070891	0.136304	0.99496	48.6358
O14519	0.99805	1.12603	1.00846	0.723339	0.924974	0.635137	0.717113	0.561297	0.466933	0.421919	0.99805	1.40341	1.11964	0.734673	0.863269	0.918255	0.461864	0.443114	0.594328	0.248324	0.99805	1.12152	1.27232	0.754754	0.816406	0.906855	0.771116	0.554423	0.719936	0.62863	0.99805	1.19072	1.36834	0.874834	0.962067	0.827261	0.666163	0.641279	0.628365	0.382079	61.8403	-0.0311183	0.321502	0.848213	58.6138	-0.0496473	0.326123	0.700892
O14521											0.99805	0.908048	1.04042	0.841757	0.81926	0.597251	0.6213	0.466095	0.360608	0.298726											0.99805	1.02203	1.01774	0.938048	0.844802	0.700753	0.586386	0.604184	0.450863	0.266579					57.8614	-0.0385514	0.182116	0.957947
O14530	0.99805	0.814807	0.831035	0.775754	0.768466	0.434129	0.254992	0.0527416	0.154019	0.0643678	0.99805	1.51672	1.23022	1.42324	0.924942	0.876551	0.323734	0.220372	0.255333		0.99805	1.05256	1.07663	1.07445	0.985033	0.537238	0.367254	0.088685			0.99805	0.909991	0.847851	1.35718	0.676809	0.480798	0.268849	0.237966			51.9891	-0.06421	0	0.939246	54.8155	-0.234473	0.235837	0.743743	53.9037
O14531											0.99805	0.97409	0.861404	0.751179	0.927411	0.672825	0.646913	0.443795		0.0181466																									57.1557	-0.0530575	0	0.899281
O14559	0.99805	0.553244	0.51595	0.467994	0.543711	1.13034	0.269965	0.276385	0.23082	0.186834	0.99805	0.862745	0.997874	0.84605	0.807679	0.684633	0.497065	0.52905	0.407651	0.275719											0.99805	0.772017	0.845885	0.755946	0.92886	0.661139	0.529446	0.476128	0.511298	0.299791	51.3178	-0.0245193	0	0.36555	58.4958	-0.0337762	0.0672775	0.953111
O14561	0.99805	0.871061	0.81418	0.782588	0.632396	0.757903	0.332706	0.223216	0.222632	0.168529	0.99805	1.09623	1.06269	0.996378	0.811507	0.656807	0.429885	0.321822	0.276283	0.209833	0.99805	1.13033	1.13977	1.08304	0.895427	0.664896	0.483129	0.351381	0.279922	0.195929	0.99805	0.979362	0.898186	0.888914	0.725685	0.591258	0.377473	0.320625	0.30089	0.203757	53.8537	-0.0425311	0	0.913522	54.9443	-0.077636	0.224199	0.983003	55.5292
O14562											0.99805	0.940792	0.820604	0.758342	0.558782	0.34315	0.191795	0.110199	0.073736	0.0505072	0.99805	0.935757	0.86096	0.775183	0.542504	0.354197	0.1498	0.0828881	0.0942724	0.0575505	0.99805	0.989847	0.990784	0.879271	0.583841	0.376542	0.166089	0.0794966	0.0789947	0.0501743					50.4912	-0.067129	0	0.99526	50.4514
O14579	0.99805	1.18631	1.12271	0.983294	0.813086	0.48867	0.274647	0.173195	0.128597	0.0566536	0.99805	0.98832	0.925524	0.770807	0.577752	0.367252	0.18065	0.122668	0.0929106	0.052337	0.99805	0.985865	0.840487	0.796719	0.590155	0.362607	0.183393	0.0955896	0.102959	0.0725578	0.99805	0.787517	0.854574	0.701935	0.523289	0.365532	0.195427	0.139958	0.0858128	0.0518254	53.0914	-0.111416	0.0977993	0.968807	50.8809	-0.0783814	0.0386234	0.998846	50.8576
O14602	0.99805	0.961127	0.938283	0.889709	0.756464	0.625945	0.382388	0.203815	0.118624	0.0835056	0.99805	0.989432	0.988317	0.913043	0.81139	0.615903	0.421469	0.242198	0.126139	0.0879751	0.99805	1.01	0.981769	0.934702	0.778248	0.609552	0.429499	0.22832	0.129207	0.0885097	0.99805	0.971341	0.94993	0.90004	0.767657	0.606888	0.413514	0.221164	0.133838	0.0872804	54.203	-0.0672861	0.00398042	0.995419	54.6567	-0.0714165	0.0324312	0.999465	54.5474
O14617	0.99805	1.37487	1.20562	1.1656	0.784329	0.584286	0.536058	0.363885	0.273866	0.175422											0.99805	1.28471	1.00323	0.954822	0.690011	0.411431	0.357327	0.332817	0.34115	0.171488											55.3578	-0.0749231	0.221698	0.843192					51.9442
O14618	0.99805	1.00662	0.845789	0.74566	0.559841	0.416829	0.244291	0.165856	0.197118	0.155057	0.99805	1.07735	0.853981	0.781697	0.65748	0.479864	0.333423	0.220105	0.251628	0.14302	0.99805	1.08491	0.94697	0.852158	0.668407	0.512111	0.347286	0.241329	0.219322	0.132951	0.99805	0.94084	0.874833	0.710158	0.510899	0.333118	0.191674	0.162334	0.17456	0.131016	50.847	-0.065147	0.126385	0.99203	52.3964	-0.0582231	0.132017	0.979932	52.9566
O14639	0.99805	1.10788	1.00213	0.8724	0.668476	0.542853	0.312285	0.259688	0.189315	0.229869	0.99805	1.14999	0.909518	0.690335	0.537013	0.466219	0.264837	0.294609	0.295494	0.223058	0.99805	0.990364	0.918304	0.829801	0.7127	0.337213	0.395236	0.298975	0.228393	0.198637	0.99805	1.2453	0.93466	0.870069	0.639544	0.553839	0.374595	0.270194	0.149846	0.265373	52.8355	-0.0752447	0.193346	0.982123	50.6332	-0.0717229	0.256448	0.957353	52.1475
O14653	0.99805	1.04657	0.943335	0.559451	0.631958	0.261261	0.347866	0.303881	0.202611																																49.8618	-0.0729745	0.244439	0.928122
O14654																					0.99805	0.937072	0.799713	0.72588	0.546603	0.395891	0.270664	0.0950197	0.0923361	0.0715342																			50.6339
O14656	0.99805	0.965106	0.950226	0.849394	0.74791	0.58814	0.430907	0.318291	0.2867	0.199983	0.99805	1.05364	1.06001	1.01425	0.861085	0.609381	0.397008	0.216859	0.145887	0.110082	0.99805	1.0677	1.07749	0.976426	0.833755	0.682597	0.418806	0.264229	0.205545	0.128975	0.99805	1.22996	1.06666	0.974359	0.803348	0.62825	0.434402	0.24762	0.18052	0.108773	54.6313	-0.0523066	0.159106	0.997237	54.4455	-0.0942713	0.110092	0.992463	55.005
O14662	0.99805	1.21048	1.08095	1.06942	0.614124	0.418345	0.329319	0.187377	0.291123	0.0715138	0.99805	0.812822	0.793972	0.686204	0.456931	0.319717	0.227622	0.18268	0.142383	0.123957											0.99805	1.09899	1.03364	0.962346	0.635504	0.417529	0.345528	0.221818	0.176814	0.0986268	51.7488	-0.118175	0.204251	0.932209	49.3766	-0.0544237	0.0643967	0.986836
O14672	0.99805	0.907135	1.04078	0.950638	0.794818	0.478541	0.564163	0.444702	0.373652	0.23232	0.99805	0.877668	0.776897	0.813098	0.646546	0.53608	0.414341	0.321319	0.164918	0.204466											0.99805	0.981707	0.888257	0.810233	0.751341	0.544489	0.410584	0.363226	0.235192	0.138759	55.5505	-0.0537665	0.28685	0.933652	53.5126	-0.0394676	0	0.9772
O14683	0.99805	1.02086	0.980159	0.781951	0.687365	0.530203	0.360354	0.367548	0.281813	0.215235											0.99805	1.01199	0.913308	0.903124	0.738646	0.516121	0.436767	0.339605	0.297034	0.262843	0.99805	0.817824	0.894147	0.771558	0.613612	0.439348	0.412401	0.331137	0.310496	0.22679	53.3721	-0.055971	0.22029	0.987262					53.9545
O14732	0.99805	1.03211	0.960712	0.999187	0.862833	0.486143	0.462353	0.454407	0.322601	0.222126	0.99805	1.32148	1.1308	1.02724	0.790638	0.796036	0.720931	0.557104	0.358287		0.99805	0.924079	0.847624	0.873532	0.7375	0.553376	0.38229	0.29912	0.274012	0.155039	0.99805	0.913125	0.803658	0.99125	0.753565	0.583512	0.437965	0.339389	0.265669	0.171065	53.8086	-0.0946053	0.330887	0.959236	59.8409	-0.049797	0.116676	0.791159	54.1849
O14734	0.99805	1.24467	0.979768	0.891324	0.763548	0.592778	0.347298	0.422628	0.399888	0.164916	0.99805	1.02122	1.1185	1.00314	0.831818	0.609414	0.458769	0.446851	0.371552	0.112991	0.99805	1.0707	0.879394	1.02123	0.920507	0.65323	0.468282	0.306842	0.243218	0.119293	0.99805	1.18165	0.918818	0.889805	0.667502	0.491414	0.361321	0.399732	0.222584	0.207627	54.3056	-0.0656055	0.271417	0.90885	55.9753	-0.0604353	0.190716	0.944118	55.5106
O14737	0.99805	0.869308	0.856842	0.837019	0.748196	0.761717	0.534943	0.498391	0.658024	0.628595	0.99805	0.963419	0.962115	0.928733	0.860579	0.757076	0.586264	0.594596	0.71448	0.683269	0.99805	1.05586	1.01361	0.984882	0.865626	0.742084	0.617341	0.583812	0.710562	0.698246	0.99805	1.04637	1.00297	0.99807	0.912159	0.751736	0.595566	0.561768	0.696846	0.667992		-0.0241374	0.555863	0.805084		-0.0481148	0.645627	0.907523
O14744	0.99805	0.980011	0.982007	0.91471	0.84307	0.682815	0.482652	0.205636	0.0987422	0.0636349	0.99805	0.996163	0.945499	0.917002	0.843516	0.717954	0.505035	0.234614	0.098587	0.0730676	0.99805	0.981123	0.957997	0.903718	0.851087	0.705893	0.495729	0.231314	0.118226	0.0787232	0.99805	0.992379	0.973436	0.927028	0.85903	0.705999	0.494568	0.244519	0.116159	0.0747158	55.2328	-0.0782994	0	0.995316	55.5819	-0.0768099	0	0.993523	55.5182
O14745	0.99805	0.942606	0.902817	0.874189	0.776379	0.616119	0.503606	0.408215	0.402767	0.347471	0.99805	0.973801	0.943007	0.919015	0.787932	0.651543	0.518284	0.457955	0.406116	0.342554	0.99805	1.02848	0.99515	0.941689	0.79156	0.652862	0.540717	0.42941	0.42192	0.355859	0.99805	1.03854	1.01011	1.00561	0.858463	0.727447	0.580518	0.474392	0.461993	0.376902	56.4631	-0.0425802	0.304038	0.99068	57.0385	-0.0458738	0.325109	0.996874	56.7023
O14772	0.99805	0.882064	0.792067	0.725992	0.714465	0.710119	0.263596	0.088587	0.0904918	0.0639968											0.99805	1.00968	0.934503	0.852549	0.842973	0.722216	0.367623	0.159053	0.127941	0.0488331	0.99805	1.06475	1.08855	0.972176	0.879807	0.638898	0.452823	0.408716	0.339006	0.17429	52.7909	-0.0590091	0	0.910534					54.6945
O14773	0.99805	1.01017	0.946228	0.853156	0.766622	0.622107	0.465237	0.335226	0.159341	0.141714	0.99805	1.02934	0.946361	0.884239	0.733016	0.60566	0.486559	0.369421	0.190318	0.141779	0.99805	0.983602	0.888587	0.818358	0.717014	0.585089	0.480571	0.326411	0.170249	0.149268	0.99805	1.00453	0.933654	0.868806	0.766177	0.612939	0.512923	0.3622	0.227563	0.167032	55.193	-0.0528994	0	0.996458	55.4114	-0.0501176	0.00365887	0.994455	54.7151
O14776	0.99805	1.01758	0.9222	0.69966	0.397115	0.297793	0.200724	0.140576	0.167174	0.112599	0.99805	0.950896	0.848577	0.626185	0.307185	0.23665	0.159627	0.12859	0.123597	0.109964	0.99805	0.953705	0.86625	0.652277	0.325289	0.256454	0.179413	0.13358	0.163998	0.102473	0.99805	0.973521	0.882841	0.665248	0.360863	0.263596	0.20379	0.137936	0.125899	0.0874564	49.1404	-0.0960159	0.142153	0.995257	48.0747	-0.0967076	0.116957	0.9973	48.3492
O14787	0.99805	0.998187	0.980511	0.740705	0.507019	0.387404	0.276783	0.281166	0.196067	0.104541	0.99805	1.04801	1.01219	0.828765	0.512609	0.405971	0.317272	0.296175	0.234078	0.10552	0.99805	0.973241	0.894419	0.743373	0.494385	0.327767	0.296109	0.245177	0.182478	0.103033	0.99805	0.985794	0.87983	0.700223	0.410315	0.338525	0.29594	0.276661	0.19776	0.090504	50.6839	-0.073675	0.168376	0.984889	51.0372	-0.0827403	0.205955	0.975073	50.3294
O14795																					0.99805	0.765676	0.64447	0.644403	0.542564	0.468168	0.323396	0.155686	0.174968	0.216713																			50.0184
O14818	0.99805	0.923057	0.92581	0.87438	0.810964	0.748246	0.603545	0.570744	0.688285	0.57227	0.99805	0.997231	0.993823	0.926592	0.836932	0.752709	0.664171	0.663793	0.736133	0.645279	0.99805	1.00697	0.989477	0.937803	0.820033	0.745429	0.669787	0.646619	0.716279	0.609785	0.99805	0.963763	0.915558	0.866455	0.804245	0.705207	0.600492	0.583055	0.668776	0.520416		-0.0267766	0.569236	0.916944		-0.039081	0.672362	0.968128
O14828	0.99805	1.09787	1.00959	0.971467	0.841171	0.505023	0.532248	0.454649	0.455445	0.378019	0.99805	1.05175	0.977272	0.957769	0.893023	0.689709	0.597229	0.521368	0.535612	0.405983	0.99805	1.05877	0.914691	0.890015	0.817813	0.657015	0.558741	0.470743	0.558103	0.416787	0.99805	1.15143	0.977982	0.836035	0.722549	0.578836	0.462987	0.440668	0.449896	0.369221	53.561	-0.124507	0.448461	0.970587	60.1884	-0.0513281	0.45421	0.977501	59.8839
O14880	0.99805	0.926947	0.93634	0.818527	0.67063	0.60621	0.375607	0.326284	0.247415	0.147848	0.99805	0.948676	0.969273	0.85381	0.731933	0.586182	0.42695	0.327787	0.28571	0.1527	0.99805	0.988466	0.932031	0.878008	0.71213	0.576329	0.454892	0.331904	0.260038	0.144913	0.99805	0.906118	0.932605	0.842969	0.733789	0.558977	0.387039	0.306249	0.258744	0.141885	54.2224	-0.046936	0.0526641	0.990407	54.7153	-0.0507415	0.108306	0.993937	54.8246
O14907	0.99805	0.924341	0.86978	0.69947	0.490061	0.434627	0.254837	0.218503	0.181288	0.148994	0.99805	0.950756	0.921259	0.654774	0.488859	0.372148	0.260555	0.232126	0.212759	0.136274	0.99805	0.938314	0.842403	0.684979	0.506442	0.394175	0.258369	0.214039	0.15724	0.109638	0.99805	0.988548	0.829569	0.658503	0.462783	0.369747	0.265379	0.221029	0.1346	0.137525	50.5065	-0.0581963	0.122669	0.99404	49.9689	-0.0679519	0.166476	0.992174	50.3987
O14925																					0.99805	0.906929	0.803375	0.72631	0.708299	0.497212	0.455448	0.332428	0.328725	0.149599	0.99805	1.0787	1.02721	0.974409	0.833332	0.641463	0.545039	0.429796	0.392278	0.235668									54.1013
O14929	0.99805	0.929051	0.954812	0.773708	0.435618	0.162119	0.0880761	0.0535028	0.0626155	0.0317292	0.99805	0.955216	0.918106	0.764294	0.416009	0.18737	0.0952903	0.0558946	0.0658997	0.0324822	0.99805	0.922184	0.920064	0.748248	0.451011	0.192526	0.0967042	0.0570133	0.0781199	0.0422262	0.99805	0.98973	0.961411	0.783855	0.452368	0.202508	0.0990911	0.0594996	0.0707143	0.0378915	49.377	-0.122857	0.0408418	0.996877	49.2801	-0.112868	0.0411349	0.998433	49.3797
O14933	0.99805	1.02074	0.980023	0.949605	0.600673	0.422599	0.429652	0.161094	0.0975002												0.99805	1.05016	1.00384	0.810634	0.634678	0.426663	0.376794	0.2385	0.134862	0.0624489	0.99805	1.41477	0.946035	1.0214	0.895854	0.471163	0.525193	0.118085	0.107122	0.213839	52.6093	-0.0725001	0.069773	0.965402					52.5605
O14949	0.99805	1.1453	1.17045	1.08017	0.907576	0.809779	0.547923	0.401911	0.273431	0.204808	0.99805	0.942085	0.941932	0.848996	0.725757	0.643465	0.46514	0.36557	0.241492	0.172888	0.99805	0.892814	0.891022	0.844466	0.684237	0.591408	0.452205	0.347509	0.212495	0.158213	0.99805	0.772569	0.946489	0.849837	0.779413	0.644534	0.529	0.350291	0.234708	0.162983	56.9389	-0.0809724	0.209333	0.948712	55.5551	-0.0448438	0.0096432	0.997015	54.7226
O14950											0.99805	1.15556	1.10126	0.753874	0.525795	0.401874	0.23757	0.0455514	0.0638618		0.99805	1.47039	1.17184	1.03834	0.791612	0.65479	0.0680745	0.137829			0.99805	1.12453	0.7871	0.93791	0.608813	0.407565	0.1454	0.0509145							51.0035	-0.0885692	0.0385459	0.953423	53.4231
O14964	0.99805	0.938501	0.951705	0.856355	0.639609	0.382909	0.267375	0.217839	0.222232	0.193408	0.99805	0.959501	0.943143	0.83862	0.607592	0.385943	0.229679	0.207157	0.201415	0.150197	0.99805	1.06639	0.94332	0.857363	0.667067	0.441443	0.264361	0.217872	0.225535	0.202128	0.99805	1.05678	1.01619	0.972403	0.695209	0.387527	0.2748	0.199196	0.185259	0.141219	51.4702	-0.0880699	0.193688	0.996112	51.2582	-0.0848339	0.160311	0.997463	51.9291
O14974	0.99805	0.94317	0.939682	0.737611	0.406274	0.272818	0.217702	0.190868	0.177474	0.146769	0.99805	0.958852	0.966014	0.69854	0.426434	0.337233	0.217482	0.182915	0.163924	0.135234	0.99805	0.919442	0.923786	0.733505	0.423237	0.291392	0.23929	0.212259	0.193755	0.142988	0.99805	0.849057	0.922435	0.66646	0.362671	0.225066	0.214543	0.184881	0.16028	0.104934	49.2026	-0.104843	0.172556	0.996471	49.4943	-0.0889333	0.157997	0.99292	49.3844
O14976	0.99805	1.25575	1.00756	0.604721	0.521682	0.348562	0.231536	0.177933																							0.99805	1.01332	0.987656	0.691345	0.622257	0.437407	0.258953	0.162981	0.137836	0.0163282	49.5355	-0.0938291	0.206382	0.908908
O14979	0.99805	0.873315	0.784696	0.681238	0.521213	0.36486	0.297225	0.344422	0.507817	0.439093	0.99805	0.977622	0.887492	0.75126	0.591001	0.429237	0.344621	0.443211	0.594652	0.55374	0.99805	1.08256	0.986832	0.779965	0.579462	0.450683	0.354027	0.442138	0.616995	0.573563	0.99805	1.15452	0.886642	0.74896	0.588448	0.434395	0.349303	0.441462	0.603492	0.508757	49.9315	-0.0594894	0.382094	0.915712	52.7461	-0.0751861	0.473645	0.903243	52.6922
O14980	0.99805	0.937518	0.92918	0.752229	0.338854	0.202697	0.119649	0.0742516	0.0817669	0.0467565	0.99805	0.989719	0.972327	0.798416	0.361165	0.221901	0.135032	0.0851465	0.0963846	0.0561194	0.99805	0.988667	0.967952	0.789991	0.37851	0.228395	0.136245	0.0889755	0.0948404	0.0604174	0.99805	0.994907	0.947896	0.786438	0.37218	0.223818	0.136385	0.0860883	0.0904751	0.050919	48.8909	-0.121289	0.0710159	0.995101	49.1772	-0.135965	0.0915675	0.996204	49.2625
O15027	0.99805	1.15309	1.11203	0.793286	0.725141	0.418889	0.323442	0.177982	0.217022	0.16062											0.99805	0.995581	1.05917	0.911535	0.795528	0.604388	0.558113	0.488245	0.401279	0.27792	0.99805	1.21236	1.0511	0.918473	0.761632	0.508484	0.364401	0.326472	0.237936	0.248791	52.2136	-0.0873838	0.171764	0.957866					57.0931
O15042	0.99805	1.23789	0.948203	0.613035	0.53216	0.268504	0.186592	0.102562	0.159594	0.132842	0.99805	0.981533	0.852245	0.626838	0.486505	0.356962	0.2676	0.165324	0.180962	0.100139	0.99805	0.998025	0.701764	0.40727	0.214414	0.237026	0.129059	0.122141	0.0888544	0.0605015	0.99805	0.863304	0.958055	0.708969	0.427175	0.326946	0.197876	0.0328703	0.108966		49.4868	-0.0933915	0.127705	0.944063	49.7678	-0.0630303	0.109588	0.99294	46.1487
O15066																					0.99805	0.645202	0.520919	0.595166	0.666974	0.601739	0.376538	0.182468	0.126723	0.0850006																			49.8316
O15067	0.99805	0.986247	0.968428	0.842106	0.578934	0.383124	0.196935	0.132882	0.11379	0.108548	0.99805	0.993747	0.925565	0.806153	0.598168	0.36605	0.188576	0.139708	0.1263	0.0845112	0.99805	1.00973	0.903172	0.824334	0.626051	0.378463	0.195171	0.139834	0.108491	0.0845821	0.99805	0.993359	0.980043	0.85139	0.628809	0.371617	0.186071	0.146112	0.1229	0.0855484	51.1221	-0.0900281	0.0942533	0.998688	51.0389	-0.083365	0.0790834	0.998658	51.3032
O15116	0.99805	0.95575	0.919836	0.855189	0.861707	0.84836	0.660943	0.5722	0.747054	0.591114	0.99805	1.02375	1.02566	0.943004	0.950494	0.817099	0.738749	0.698842	0.813492	0.667733	0.99805	1.02186	0.973371	0.903731	0.898022	0.725753	0.649353	0.639722	0.765669	0.564268	0.99805	1.01051	1.02077	0.922247	0.916572	0.763769	0.650368	0.634243	0.755805	0.571008		-0.0200877	0.56382	0.827482		-0.0441355	0.723131	0.906919
O15117	0.99805	0.913414	0.896445	0.738079	0.432168	0.280067	0.18846	0.14631	0.168516	0.118425	0.99805	0.96084	0.931298	0.762216	0.442565	0.292622	0.202665	0.167166	0.184877	0.13978	0.99805	0.963377	0.938453	0.783733	0.456475	0.298195	0.206537	0.180779	0.182185	0.122817	0.99805	0.978635	0.924977	0.772914	0.455074	0.296454	0.207121	0.172065	0.17995	0.122339	49.4148	-0.0878131	0.128426	0.994244	49.5846	-0.0984189	0.158466	0.997782	49.7875
O15118	0.99805	1.21054	0.916831	0.8819	0.710769	0.661648	0.559559	0.339423	0.357114	0.346933	0.99805	0.95409	0.847497	0.776422	0.69957	0.563694	0.483493	0.403779	0.478302	0.371898	0.99805	1.13622	1.0045	0.926796	0.837093	0.724279	0.517334	0.433957	0.582594	0.409715	0.99805	1.09076	0.958812	0.869333	0.701428	0.566868	0.51476	0.370099	0.368594	0.285693	55.962	-0.0493062	0.300038	0.919638	55.8661	-0.0376852	0.360607	0.980207	58.439
O15126	0.99805	0.91091	1.02921	0.926167	0.8637	0.748784	0.689104	0.636828	0.824861	0.707613	0.99805	1.0273	1.04347	0.960868	0.934921	0.793015	0.721975	0.655673	0.837728	0.738872	0.99805	0.963535	1.00145	0.936248	0.847508	0.635806	0.583794	0.557001	0.640428	0.531468	0.99805	0.981549	1.02235	0.898813	0.795507	0.639424	0.550539	0.477718	0.544152	0.433864		-0.0436967	0.71327	0.81563		-0.0559294	0.738211	0.879388
O15127	0.99805	1.11345	1.10255	1.02686	0.785406	0.604173	0.443483	0.491779	0.370309	0.397487	0.99805	0.957379	0.961673	0.836339	0.702377	0.545746	0.399409	0.412023	0.284301	0.28623	0.99805	0.991323	0.911324	0.854919	0.643264	0.560967	0.44812	0.495179	0.42657	0.374217	0.99805	1.13619	1.15109	1.10256	0.915461	0.761444	0.597052	0.518374	0.412441	0.275369	54.58	-0.0864256	0.412325	0.95643	54.049	-0.0530878	0.262889	0.992505	54.7983
O15143	0.99805	0.890692	0.912541	0.834507	0.763258	0.653407	0.534719	0.410496	0.16682	0.0458156	0.99805	0.96088	0.984822	0.922738	0.848778	0.709317	0.589856	0.464366	0.181553	0.0478271	0.99805	0.955514	1.00041	0.908558	0.83943	0.677748	0.563368	0.474107	0.194888	0.0497221	0.99805	0.970635	0.955337	0.877664	0.806957	0.677696	0.541276	0.448771	0.188374	0.0451949	55.6832	-0.0506491	0	0.969494	57.0822	-0.0610156	0	0.985355	56.8597
O15144	0.99805	0.985538	0.936535	0.912437	0.875936	0.77657	0.689947	0.525435	0.295003	0.0739812	0.99805	1.01006	0.986133	0.951363	0.94782	0.830817	0.733717	0.604755	0.314055	0.0804312	0.99805	1.04149	1.01949	0.970809	0.986279	0.842606	0.760615	0.62322	0.326771	0.0946488	0.99805	1.07699	0.972017	0.943637	0.920491	0.811428	0.706575	0.593645	0.295066	0.0736248	58.6631	-0.0580979	0	0.979485	59.7047	-0.0679417	0	0.986544	60.0816
O15145	0.99805	0.903761	0.894343	0.861341	0.778679	0.683498	0.498131	0.319407	0.147748	0.0722708	0.99805	0.946954	0.95295	0.898354	0.833702	0.693887	0.53808	0.35999	0.15916	0.0703097	0.99805	0.96646	0.982035	0.899964	0.826051	0.692442	0.553794	0.386431	0.235318	0.12727	0.99805	0.983919	0.952434	0.923509	0.815488	0.671019	0.535395	0.355428	0.182698	0.113618	55.4042	-0.0563298	0	0.981608	56.1689	-0.0613878	0	0.99365	56.7064
O15160											0.99805	1.11271	0.948517	0.805047	0.772021	0.717701	0.383303	0.301146	0.261384	0.164226	0.99805	1.19092	1.05525	1.04578	0.797931	0.579332	0.501425	0.339553	0.321501	0.179539															55.0551	-0.0562309	0.107277	0.960293	55.038
O15173	0.99805	0.97378	0.983486	0.920546	0.744633	0.521675	0.313285	0.27809	0.309622	0.273247	0.99805	0.94049	0.915086	0.847509	0.711793	0.500122	0.316914	0.276318	0.298491	0.246996	0.99805	0.918301	0.911575	0.822965	0.653973	0.459024	0.291825	0.249981	0.267959	0.208131	0.99805	1.01064	1.01441	0.89405	0.740174	0.531794	0.339071	0.306885	0.307627	0.252191	52.927	-0.0895352	0.269918	0.995511	52.8042	-0.0668557	0.233656	0.989097	52.105
O15212	0.99805	0.883975	0.923888	0.852717	0.763883	0.657016	0.59307	0.55269	0.600933	0.408111	0.99805	0.968601	0.981421	0.940527	0.856172	0.725489	0.622836	0.629044	0.626575	0.4643	0.99805	0.994702	0.984604	0.937972	0.806241	0.699102	0.660933	0.635163	0.675684	0.458022	0.99805	1.03826	0.994372	1.00256	0.87433	0.794536	0.716082	0.671571	0.727777	0.494789	63.4429	-0.0244246	0.341492	0.941716		-0.0334049	0.507139	0.958934
O15228	0.99805	1.08425	0.987128	0.92808	0.872202	0.550101	0.42771	0.263514	0.206053	0.126793	0.99805	0.999655	0.879943	0.878501	0.778177	0.617682	0.365855	0.233899	0.202186	0.158571	0.99805	0.984235	0.942666	0.798347	0.779297	0.646612	0.322536	0.198666	0.182952	0.102643	0.99805	1.05783	1.06698	1.05441	0.878227	0.621086	0.444618	0.271612	0.270353	0.126682	54.4399	-0.0780505	0.137058	0.986913	54.1386	-0.0644947	0.104805	0.987485	53.954
O15258	0.99805	1.02883	1.00969	0.861551	0.715032	0.517092	0.424795	0.381441	0.354899	0.249076	0.99805	0.951561	0.938781	0.80372	0.665861	0.498811	0.414216	0.315439	0.246573	0.199827	0.99805	0.904391	0.874482	0.807091	0.637744	0.507467	0.4064	0.364081	0.278501	0.206349	0.99805	0.889919	0.903966	0.80031	0.655376	0.521371	0.421028	0.348277	0.323126	0.219857	53.7309	-0.0630224	0.296786	0.988475	53.3879	-0.0511389	0.160428	0.997903	53.6616
O15260	0.99805	1.34421	0.943193	0.965201	0.808687	0.532084	0.464499	0.315049	0.303319	0.156933	0.99805	1.648	0.970492	1.07321	0.888231	0.677951	0.529679	0.364138	0.364106	0.206725	0.99805	1.35561	1.01947	0.994444	0.821165	0.649192	0.504794	0.344767	0.288364	0.144857	0.99805	1.34076	0.93649	0.944642	0.757968	0.57021	0.460816	0.305483	0.262212	0.150721	54.4641	-0.0709325	0.210761	0.895932	56.0845	-0.074844	0.262198	0.736829	55.7781
O15270																															0.99805	1.16203	1.11996	0.931667	0.764475	0.523151	0.535041	0.219973	0.252292	0.0710587
O15305	0.99805	0.923215	0.967155	0.854247	0.74226	0.500207	0.351955	0.246012	0.199023	0.105822	0.99805	0.917809	0.910759	0.824607	0.702403	0.55625	0.381018	0.258947	0.215538	0.117101	0.99805	0.898496	0.934866	0.828813	0.656632	0.537367	0.352363	0.248997	0.177506	0.10284	0.99805	1.03404	1.00886	0.923376	0.775323	0.620383	0.40418	0.32442	0.193172	0.141149	53.3643	-0.0640202	0.0898616	0.993217	53.7889	-0.0505192	0.0194529	0.995004	53.2678
O15347	0.99805	1.00004	1.13578	1.06176	0.814652	0.545402	0.514752	0.449815	0.496295	0.390926	0.99805	0.953117	0.933699	0.903057	0.801329	0.660274	0.458528	0.446957	0.452005	0.371209	0.99805	0.988707	0.992581	0.934511	0.746679	0.653649	0.506416	0.422415	0.452549	0.383242	0.99805	0.979772	1.07994	0.983445	0.856855	0.708599	0.497531	0.471401	0.498736	0.436438	53.9396	-0.119279	0.461241	0.956463	56.5409	-0.0514711	0.37647	0.98229	56.3141
O15355	0.99805	0.885891	0.792448	0.485538	0.259286	0.238	0.158172	0.118981	0.129755	0.101398	0.99805	0.978981	0.850346	0.47099	0.242046	0.217336	0.154783	0.120885	0.125324	0.110779	0.99805	1.01261	0.873435	0.488931	0.255475	0.221558	0.159512	0.119088	0.12689	0.100399	0.99805	0.960368	0.819409	0.471351	0.247518	0.21356	0.152462	0.114485	0.119097	0.0961561	46.9497	-0.0895668	0.115924	0.993703	46.9065	-0.12588	0.13574	0.996335	47.1002
O15371	0.99805	1.06077	1.03639	0.654339	0.280652	0.212945	0.151283	0.0972202	0.111481	0.0687108	0.99805	0.955014	0.865195	0.581971	0.272607	0.221718	0.168947	0.124838	0.107176	0.0675122	0.99805	0.904078	0.85117	0.581329	0.28618	0.235023	0.169715	0.118277	0.104211	0.0639572	0.99805	0.977312	0.968633	0.601857	0.29121	0.23049	0.165025	0.121641	0.116719	0.0613755	48.1648	-0.15961	0.120273	0.988034	47.7486	-0.1043	0.108332	0.995011	47.8258
O15372	0.99805	0.996671	0.960501	0.702256	0.424604	0.302989	0.210871	0.160258	0.154196	0.0728844	0.99805	0.987032	0.934729	0.664447	0.392608	0.304086	0.207804	0.142569	0.137679	0.0684134	0.99805	0.941311	0.929849	0.66881	0.413683	0.308034	0.210802	0.151809	0.140669	0.085229	0.99805	0.967795	0.906497	0.672375	0.418171	0.310648	0.201183	0.155759	0.145017	0.0761596	49.4618	-0.0914017	0.126683	0.992843	49.1375	-0.0876592	0.114212	0.992274	49.285
O15382	0.99805	0.944014	0.968839	0.88871	0.814558	0.706995	0.618999	0.519321	0.380442	0.208327	0.99805	1.00704	1.03911	0.951017	0.863145	0.731738	0.645455	0.560479	0.419695	0.259981	0.99805	1.05074	1.04917	0.956237	0.877366	0.749037	0.694822	0.554659	0.387577	0.22747	0.99805	1.04137	1.02603	0.937618	0.874395	0.750439	0.662745	0.557961	0.419865	0.219792	58.8068	-0.0391483	0	0.991534	59.9292	-0.0411328	0.0589754	0.985821	59.9155
O15400	0.99805	0.925612	0.896453	0.761042	0.674113	0.5823	0.431349	0.350739	0.324817	0.280053	0.99805	1.07665	0.989499	0.96223	0.874453	0.736117	0.677046	0.535478	0.483045	0.390812	0.99805	0.962062	0.90701	0.825691	0.648357	0.521198	0.377941	0.354571	0.319165	0.246349	0.99805	0.975092	0.930045	0.800841	0.646939	0.568069	0.39716	0.340711	0.331631	0.251922	54.3933	-0.0405966	0.202384	0.994108	60.8022	-0.0408556	0.357509	0.981042	53.283
O15405	0.99805	1.03992	1.03127	0.873932	0.672266	0.443193	0.367275	0.283015	0.317912	0.258317																															52.1575	-0.0866483	0.283833	0.992291
O15427	0.99805	1.05686	1.06226	0.952657	0.810435	0.587015	0.526459	0.454513	0.509228	0.425463	0.99805	0.965572	1.14226	0.936281	0.897916	0.689083	0.501093	0.564194	0.605015	0.533011	0.99805	1.03835	1.16491	0.965664	0.840709	0.628216	0.643174	0.528273	0.624641	0.447934	0.99805	0.952178	1.11305	0.903618	0.826721	0.660902	0.531387	0.523778	0.532532	0.439978	56	-0.0787107	0.465558	0.980134		-0.0860029	0.549221	0.93047
O15446											0.99805	0.972567	0.865726	0.775303	0.677782	0.532804	0.480541	0.440454	0.266091	0.324532																									54.7364	-0.0392993	0.231684	0.984639
O15498	0.99805	0.913021	0.95331	0.883512	0.808752	0.683644	0.420138	0.246158	0.132217	0.0796315	0.99805	0.991169	1.00606	0.938025	0.864317	0.716644	0.433261	0.26763	0.140182	0.094876	0.99805	0.9596	0.969343	0.915206	0.838242	0.633418	0.441143	0.264191	0.174211	0.0881598	0.99805	0.960896	0.975725	0.880369	0.83131	0.679163	0.441408	0.259641	0.1048	0.0703948	54.9761	-0.0671592	0	0.989761	55.3671	-0.0813431	0.0622092	0.998337	55.0449
O15511	0.99805	0.925609	0.925897	0.851186	0.801208	0.70836	0.623304	0.518537	0.314098	0.101779	0.99805	0.974734	0.952895	0.889807	0.8177	0.729765	0.653654	0.584988	0.34128	0.113453	0.99805	0.977226	0.95678	0.924159	0.83301	0.723347	0.664078	0.573194	0.366468	0.100205	0.99805	0.974088	0.943866	0.868971	0.803611	0.707497	0.625294	0.538875	0.345208	0.106059	57.8464	-0.0439407	0	0.967144	58.7952	-0.0456837	0	0.966579	58.9188
O15514	0.99805	0.965755	0.831435	0.852474	0.72633	0.572565	0.43923	0.413404	0.305914	0.108328	0.99805	1.11903	1.00671	0.864547	0.78384	0.655715	0.555915	0.509645	0.379782	0.163036	0.99805	1.05401	0.906165	0.89896	0.740915	0.624452	0.569209	0.542941	0.396046	0.145421	0.99805	1.0126	0.95563	0.860606	0.722522	0.653602	0.52549	0.47285	0.446222	0.135989	55.2422	-0.0408842	0	0.978345	57.8927	-0.0415487	0	0.955982	57.8587
O15541	0.99805	1.15012	0.898963	0.923264	0.830843	0.73551	0.566607	0.535894	0.619042	0.503121	0.99805	1.16044	0.952877	0.956218	0.856637	0.750541	0.663544	0.623395	0.601048	0.466369	0.99805	0.837405	0.867602	0.809987	0.696524	0.555499	0.54467	0.486814	0.598901	0.475612	0.99805	1.01496	1.09159	0.913183	0.730742	0.558225	0.583765	0.536497	0.514287	0.512769		-0.0435279	0.52832	0.903499		-0.0341044	0.490261	0.916124	65.4086
O43143	0.99805	0.969535	1.00152	0.915982	0.772363	0.642186	0.384615	0.15844	0.114602	0.0858752	0.99805	0.9943	0.989001	0.889094	0.789512	0.627583	0.412083	0.16239	0.108405	0.0812683	0.99805	0.972927	0.960426	0.901077	0.785562	0.617918	0.405278	0.168549	0.118647	0.0805446	0.99805	0.936947	0.94473	0.865126	0.76448	0.598257	0.388129	0.158188	0.103158	0.0701811	54.2283	-0.0794778	0.0352434	0.993625	54.3301	-0.0756759	0.0175515	0.994349	54.2658
O43148	0.99805	0.918578	0.885051	0.863852	0.79667	0.705777	0.481673	0.291579	0.155457	0.134737	0.99805	0.966437	0.982962	0.907233	0.826705	0.689286	0.502701	0.337281	0.19085	0.145911	0.99805	0.962085	0.969451	0.950053	0.817158	0.681286	0.502364	0.324146	0.173675	0.143178	0.99805	0.983206	0.994682	0.967937	0.879395	0.70998	0.519168	0.33844	0.170282	0.134288	55.5015	-0.0556238	0	0.980486	55.9762	-0.0596314	0.0470935	0.998203	55.8158
O43149
O43169	0.99805	0.924603	0.937452	0.889146	0.859364	0.707154	0.685839	0.678489	0.74508	0.472586	0.99805	0.953285	0.944392	0.911897	0.836173	0.786705	0.741979	0.703718	0.780718	0.469196	0.99805	0.926233	0.937248	0.930206	0.891936	0.759656	0.735026	0.673975	0.815961	0.485399	0.99805	1.00599	0.955101	0.930769	0.859211	0.746902	0.712976	0.707066	0.77672	0.494771		-0.0174722	0	0.853035		-0.0182612	0	0.850189
O43172											0.99805	0.955829	0.812169	0.641322	0.474518	0.330067	0.222705	0.160275	0.198779	0.0886011	0.99805	0.880185	0.873738	0.746587	0.531869	0.382379	0.274507	0.222891	0.126098	0.115012	0.99805	0.895593	0.926391	0.757865	0.52223	0.36674	0.276534	0.203938	0.172783	0.113238					49.4178	-0.0638575	0.10427	0.994339	50.8716
O43175	0.99805	0.960501	0.953334	0.883373	0.775647	0.600277	0.468648	0.279141	0.0556781	0.0507264	0.99805	0.969716	0.949531	0.870514	0.767394	0.628928	0.477031	0.287632	0.0661497	0.0500732	0.99805	0.96482	0.929918	0.872463	0.782334	0.634945	0.475244	0.300737	0.0469835	0.0417982	0.99805	0.97982	0.963362	0.896594	0.793692	0.643746	0.490822	0.299723	0.0457876	0.0382768	54.6407	-0.0660404	0	0.990736	54.8025	-0.0645359	0	0.990115	54.8724
O43181	0.99805	0.942057	0.904478	0.81741	0.604333	0.375895	0.242561	0.217815	0.249591	0.18068	0.99805	1.00648	0.934533	0.824077	0.637586	0.421734	0.281542	0.227616	0.208145	0.209065	0.99805	1.02961	0.902184	0.879279	0.700539	0.400507	0.311263	0.191539	0.247598	0.195167	0.99805	0.976232	0.935238	0.84008	0.608313	0.428973	0.257742	0.250884	0.223822	0.177537	51.1039	-0.0787509	0.187175	0.992448	51.6845	-0.0766099	0.188247	0.99877	52.0103
O43236											0.99805	1.03022	0.957838	1.00859	0.686429	0.632795	0.309301	0.17363	0.0615862	0.0469541																									53.7584	-0.0824914	0.00378083	0.983531
O43237	0.99805	0.943314	0.933833	0.948254	0.846501	0.532744	0.331093	0.324888	0.197057	0.101801																															53.963	-0.07901	0.138525	0.982049
O43242	0.99805	1.03179	1.00219	0.918985	0.726918	0.566677	0.385338	0.14701	0.13139	0.0849176	0.99805	1.00466	0.967393	0.872916	0.703218	0.563033	0.403434	0.180223	0.14566	0.105579	0.99805	0.982345	0.924545	0.862532	0.694943	0.551971	0.391863	0.155745	0.114579	0.0810963	0.99805	0.981385	0.951804	0.867064	0.712538	0.566577	0.395576	0.18369	0.144493	0.0942635	53.6746	-0.076206	0.0482838	0.992868	53.6681	-0.0651835	0.0428983	0.994474	53.4345
O43252	0.99805	1.03449	1.04897	0.969464	0.852847	0.67688	0.327211	0.0666743	0.0806898	0.0442851	0.99805	0.987704	0.953543	0.898415	0.781984	0.610051	0.309395	0.0987077	0.0855462	0.0631364	0.99805	0.995737	0.962563	0.945607	0.842882	0.655843	0.347561	0.135942	0.0997734	0.0583894	0.99805	0.977174	0.973066	0.932205	0.839172	0.658297	0.326189	0.10494	0.0736641	0.0597899	54.2601	-0.119749	0.0283399	0.992887	53.6491	-0.0894165	0.0191003	0.99285	54.2937
O43264	0.99805	0.892035	0.867667	0.915053	0.580689	0.368689	0.372743	0.324048	0.233896	0.0510678	0.99805	1.03072	0.913226	0.713792	0.59868	0.371777	0.235313	0.113525	0.0966997	0.141318	0.99805	0.918309	0.826589	0.499343	0.529345	0.396089	0.240182	0.211167	0.256915	0.104881	0.99805	0.986505	1.10916	0.792452	0.574871	0.349536	0.333961	0.183495	0.234017	0.077926	52.5094	-0.0519661	0.0576927	0.948357	50.8218	-0.0735155	0.0791365	0.990245	49.3916
O43290	0.99805	1.10269	0.974548	0.810413	0.622464	0.455679	0.264484	0.206456	0.187746	0.155178	0.99805	0.91826	0.885348	0.730262	0.525592	0.386829	0.244418	0.172006	0.16002	0.138951	0.99805	0.898589	0.825974	0.715846	0.49925	0.367619	0.254254	0.189409	0.210869	0.140215	0.99805	0.869944	0.918963	0.739136	0.60975	0.403996	0.234462	0.169982	0.198315	0.131293	51.7939	-0.0773558	0.151944	0.986959	50.5367	-0.0645717	0.106337	0.997227	50.1406
O43314	0.99805	1.00226	0.999132	1.00804	0.782128	0.651978	0.275166	0.101886		0.152218	0.99805	0.780157	0.905961	0.822191	0.62742	0.542893	0.243889	0.115255	0.0768883	0.0732445	0.99805	1.08624	1.08344	0.865473	0.734345	0.552122	0.308004	0.11858	0.141714	0.0613653	0.99805	0.939564	0.886326	0.839137	0.658863	0.463228	0.275258	0.169515	0.113872	0.0425161	53.7513	-0.11332	0.0972294	0.983668	52.1134	-0.0640331	0	0.954922	53.1994
O43324	0.99805	0.916108	0.891783	0.499946	0.173758	0.0938291	0.0578259	0.0391463	0.0731399	0.0513554	0.99805	0.914994	0.880658	0.459304	0.225544	0.122071	0.0786182	0.0406805	0.0858414	0.0549187	0.99805	0.942967	0.914661	0.517779	0.241253	0.147283	0.10849	0.0819601	0.110431	0.0713042	0.99805	0.881124	0.863716	0.466329	0.224038	0.125483	0.0915788	0.0656084	0.0925292	0.058776	47.0073	-0.149037	0.053819	0.996035	46.918	-0.129558	0.0652523	0.994217	47.2854
O43390	0.99805	0.987096	0.917258	0.676135	0.30321	0.210293	0.143083	0.071293	0.0855735	0.0518039	0.99805	0.933595	0.882558	0.63842	0.29617	0.215372	0.144873	0.0793198	0.0841765	0.0557462	0.99805	1.01168	0.93951	0.683908	0.319571	0.216528	0.142387	0.0926274	0.0991565	0.060817	0.99805	1.03733	0.914418	0.638077	0.293671	0.206842	0.145095	0.0774582	0.0954989	0.0551539	48.432	-0.115573	0.080113	0.996108	48.1969	-0.101046	0.0745684	0.995202	48.5377
O43395	0.99805	1.01983	0.989868	0.749925	0.415956	0.311358	0.184135	0.139119	0.132679	0.0555116	0.99805	0.987603	1.00034	0.704489	0.391848	0.330729	0.211878	0.179631	0.133685	0.0674439	0.99805	1.04266	0.923188	0.770831	0.442443	0.331888	0.250909	0.14661	0.154162	0.0835913	0.99805	0.964289	1.01266	0.786238	0.437637	0.325312	0.244895	0.221342	0.184507	0.152471	49.6337	-0.100287	0.110837	0.990522	49.407	-0.0955486	0.133066	0.984162	49.9897
O43396	0.99805	0.907536	0.89014	0.699558	0.333667	0.20795	0.140523	0.0908837	0.104357	0.0640766	0.99805	0.980968	0.907024	0.726246	0.359348	0.217367	0.148539	0.0977891	0.112981	0.0594477	0.99805	0.977864	0.908203	0.720484	0.3389	0.216402	0.141568	0.088413	0.0999559	0.0603256	0.99805	0.968522	0.918804	0.703055	0.350356	0.203722	0.132925	0.0883969	0.0997628	0.0565882	48.6033	-0.102769	0.0807424	0.993227	48.8827	-0.109323	0.0899812	0.997289	48.7659
O43399	0.99805	0.885328	0.881018	0.857754	0.76761	0.670713	0.553757	0.502472	0.639282	0.575562	0.99805	0.974476	0.970502	0.920193	0.84979	0.696877	0.600365	0.5987	0.655546	0.646102	0.99805	1.01993	1.01825	0.969828	0.875983	0.709848	0.632841	0.603768	0.71934	0.654642	0.99805	1.02406	1.00222	0.972889	0.854692	0.716694	0.610061	0.582892	0.711062	0.601068		-0.0292197	0.535388	0.900221		-0.0511324	0.620018	0.972038
O43402	0.99805	0.92275	0.968716	0.889759	0.818718	0.250613	0.35351	0.0894967	0.0722295	0.0872594	0.99805	0.935756	0.847233	0.905447	0.804959	0.643453	0.282801	0.135421	0.120034	0.0876955	0.99805	0.919915	0.892193	0.886661	0.794366	0.663986	0.365496	0.11025	0.137168	0.120734	0.99805	1.18155	1.08823	1.02383	0.962352	0.859947	0.4739	0.135443	0.130806	0.0435102	51.9249	-0.124128	0.101565	0.956345	53.7933	-0.0897292	0.0522338	0.972328	54.1088
O43414	0.99805	0.973277	0.91402	0.828581	0.689614	0.493223	0.243836	0.180385	0.103756	0.171051											0.99805	0.944628	0.9846	0.852314	0.670141	0.474883	0.309463	0.241418	0.220443	0.25062	0.99805	0.918002	0.944822	0.880339	0.659885	0.475962	0.319124	0.205781	0.143623	0.11324	52.2966	-0.0739315	0.0951283	0.990612					52.2934
O43447	0.99805	0.954116	0.974154	0.834819	0.541247	0.258	0.126738	0.0680239	0.0593271	0.0369584	0.99805	0.973769	0.90353	0.796401	0.531016	0.277989	0.126786	0.0806902	0.0773797	0.0343896	0.99805	0.960309	0.889923	0.773684	0.533302	0.29086	0.130232	0.0812504	0.0708468	0.0349034	0.99805	0.998048	0.948317	0.8059	0.546404	0.293869	0.132883	0.0767755	0.0744004	0.0402168	50.382	-0.11067	0.0416556	0.998789	50.2353	-0.0936898	0.0344204	0.998338	50.2075
O43464	0.99805	1.23797	0.951399	0.970351	0.797849	0.60476	0.580414	0.383798	0.236499	0.14976	0.99805	0.997886	0.783328	0.796069	0.672068	0.371908	0.306314	0.180746	0.276735	0.182762	0.99805	1.04785	1.0883	0.92244	0.772694	0.591869	0.39748	0.313131	0.357031	0.200722	0.99805	1.01736	0.909235	0.812354	0.728125	0.54078	0.381085	0.252287	0.240556	0.130536	56.3476	-0.0553332	0.06763	0.935838	51.5325	-0.0611029	0.161706	0.963631	54.1597
O43488	0.99805	0.925523	0.95655	0.89981	0.712222	0.321529	0.134465	0.079953	0.101423	0.0566804	0.99805	0.973429	0.958365	0.914921	0.737839	0.424362	0.168192	0.0865155	0.0995013	0.0585117	0.99805	0.945556	0.969518	0.912114	0.759158	0.41977	0.176506	0.104768	0.0978463	0.0713013	0.99805	1.00865	0.980814	0.928147	0.737904	0.425962	0.163747	0.0922541	0.105122	0.059554	51.5001	-0.128047	0.0658639	0.993876	52.1399	-0.112526	0.0580082	0.997536	52.2099
O43491	0.99805	0.950845	0.917456	0.829854	0.62258	0.370512	0.202181	0.104962	0.117074	0.077861	0.99805	0.984881	0.947637	0.871474	0.654829	0.436535	0.227232	0.146318	0.122878	0.0824443	0.99805	0.967431	0.97634	0.875345	0.657387	0.409982	0.206273	0.110135	0.139474	0.0819735	0.99805	0.982935	0.967283	0.85801	0.652062	0.429138	0.260372	0.16659	0.150847	0.0924849	51.263	-0.0840226	0.0614847	0.996766	51.9457	-0.0841013	0.07442	0.998954	51.7304
O43493	0.99805	0.92649	0.916767	0.808024	0.731355	0.651044	0.566305	0.53568	0.685702	0.680448	0.99805	0.936546	0.990592	0.87155	0.809726	0.721235	0.624494	0.622864	0.777642	0.777092	0.99805	0.973689	0.950133	0.884308	0.804239	0.699236	0.633757	0.605021	0.733918	0.696145	0.99805	0.959317	0.9292	0.878044	0.798971	0.6636	0.582905	0.594107	0.739492	0.687983		-0.038853	0.615022	0.893347		-0.0414009	0.70259	0.819421
O43504	0.99805	0.914877	0.89343	0.847168	0.771096	0.629558	0.543184	0.529497	0.661404	0.742445	0.99805	0.965608	0.972354	0.888954	0.87412	0.69268	0.591306	0.525072	0.670361	0.832866	0.99805	1.01556	0.986437	0.899059	0.776763	0.655614	0.591582	0.553862	0.712162	0.845578	0.99805	1.04378	1.15254	1.03466	0.893467	0.740985	0.65536	0.577139	0.741764	0.844188		-0.0371394	0.614769	0.807961		-0.0517875	0.653649	0.752332
O43505	0.99805	1.26451	1.00984	1.13109	0.615407	0.443745	0.251991	0.0770349	0.077378	0.135788											0.99805	0.98362	0.924176	0.988025	0.694888	0.520937	0.259612	0.156171	0.209344	0.14549	0.99805	1.05905	1.02171	0.926795	0.583053	0.552842	0.273688	0.153282	0.126904	0.164654	52.0549	-0.118566	0.103327	0.933023					52.6779
O43516	0.99805	0.980567	0.931348	0.923276	0.789818	0.548397	0.463121	0.37001	0.443692	0.423706	0.99805	1.13251	1.03227	0.961197	0.797636	0.561772	0.541908	0.380019	0.522018	0.468285	0.99805	1.08764	0.988961	0.934813	0.74124	0.558712	0.509544	0.34581	0.419636	0.359624	0.99805	1.0753	0.96536	0.886874	0.812522	0.445807	0.443271	0.407413	0.467932	0.393676	54.356	-0.0765183	0.407174	0.985648	55.3181	-0.0879594	0.469155	0.951326	54.4775
O43561	0.99805	0.945021	1.11717	0.959082	0.975813	0.739022	0.844055	0.739806	0.595526	0.435617	0.99805	0.929368	0.935142	0.964519	0.881864	0.818701	0.775646	0.746015	0.535636	0.355211	0.99805	0.953673	1.0348	0.942714	0.936706	0.854747	0.806557	0.819803	0.741509	0.485691	0.99805	0.948561	0.957085	1.0625	0.745294	0.777191	0.828625	0.674745	0.736733	0.392037	65.4765	-0.0338089	0	0.886361	63.9103	-0.0350671	0	0.957287
O43583	0.99805	0.929945	0.927351	0.899643	0.841815	0.6883	0.689079	0.596443	0.486624	0.291137	0.99805	0.966346	0.964942	0.935878	0.872091	0.777164	0.679712	0.641331	0.504151	0.331541	0.99805	0.974848	0.952034	0.935159	0.832886	0.726382	0.663905	0.593843	0.488469	0.303449	0.99805	0.970347	0.995594	0.963757	0.883231	0.747858	0.674559	0.611501	0.448372	0.294603	61.1807	-0.0310001	0	0.972826	62.2481	-0.0333131	0	0.990076	61.2336
O43592	0.99805	1.01384	1.00646	0.862107	0.428863	0.329421	0.184987	0.106355	0.119303	0.103241	0.99805	1.05562	0.997943	0.867571	0.517479	0.330782	0.204187	0.116614	0.143865	0.0803392	0.99805	1.0987	1.02928	0.89151	0.503598	0.303765	0.201222	0.106278	0.147944	0.127384	0.99805	1.06078	1.0185	0.854469	0.569735	0.468772	0.304247	0.144738	0.154323	0.132626	50.0075	-0.117484	0.123013	0.989141	50.596	-0.106531	0.113911	0.992711	50.3351
O43598	0.99805	0.931971	0.900899	0.861083	0.792281	0.778006	0.593778	0.518919	0.595711	0.282359	0.99805	0.999346	0.951443	0.910116	0.842406	0.706983	0.613983	0.587743	0.614298	0.282562	0.99805	0.999835	0.950506	0.91131	0.865618	0.711554	0.632408	0.602019	0.624261	0.287482	0.99805	1.00476	0.948176	0.891363	0.841225	0.718982	0.623747	0.582288	0.637793	0.27608	61.2819	-0.0275714	0	0.921899	61.8665	-0.0295226	0	0.924866	62.2835
O43615	0.99805	1.1051	0.964655	0.944515	0.933191	0.372894	0.28759	0.146967	0.176125	0.0869469	0.99805	1.08542	0.960195	0.896577	0.80914	0.488678	0.262139	0.152768	0.154251	0.0832637	0.99805	1.0803	0.939582	0.892224	0.837629	0.444956	0.232601	0.152156	0.137569	0.0738242	0.99805	1.01219	0.93963	0.852227	0.714298	0.411031	0.267361	0.165653	0.146863	0.108073	52.4257	-0.20642	0.164241	0.978886	52.9493	-0.0994942	0.0987018	0.990788	52.7123
O43617	0.99805	1.05858	1.05076	0.999376	0.815139	0.58377	0.418159	0.253188	0.246436	0.167712	0.99805	0.999285	0.890201	0.899353	0.749484	0.59909	0.375912	0.244288	0.23274	0.171063	0.99805	0.972426	0.921301	0.869889	0.74634	0.582458	0.386514	0.233357	0.21463	0.152919	0.99805	0.999744	0.946127	0.891286	0.723521	0.567364	0.388367	0.218032	0.21897	0.146041	54.273	-0.0846224	0.189526	0.989223	54.034	-0.063445	0.134475	0.990551	53.9593
O43633	0.99805	0.962104	0.952115	0.919354	0.797187	0.615073	0.368576	0.193407	0.190479	0.103998	0.99805	1.00965	0.999403	0.951117	0.818041	0.620957	0.402567	0.215622	0.18245	0.110239	0.99805	1.02497	1.02583	0.9446	0.80565	0.617317	0.396712	0.231234	0.178159	0.111521	0.99805	0.983866	0.947373	0.922502	0.766078	0.587388	0.380941	0.210798	0.166603	0.111726	54.1448	-0.077245	0.090632	0.994321	54.4605	-0.0805807	0.102009	0.998143	54.4245
O43660	0.99805	1.05419	1.06438	0.836783	0.635988	0.501509	0.318265	0.237534	0.205537	0.121534	0.99805	1.0536	0.94749	0.740247	0.593493	0.433041	0.320628	0.243773	0.177215	0.113328	0.99805	0.934083	0.790646	0.693921	0.508404	0.379847	0.265653	0.229006	0.174503	0.101049	0.99805	0.951097	0.894925	0.819634	0.669547	0.515482	0.385402	0.295106	0.195604	0.110832	52.552	-0.0729434	0.144634	0.982697	51.7332	-0.0628685	0.117226	0.989298	50.3422
O43663																					0.99805	0.839993	0.564603	0.490278	0.350677	0.236459	0.178848	0.136035	0.124529	0.115136	0.99805	1.00565	0.867386	0.592619	0.419637	0.256473	0.246628	0.165397	0.11051	0.118445									46.3279
O43665	0.99805	1.01496	0.959516	0.90256	0.612183	0.382363	0.281205	0.151363	0.211675	0.200333	0.99805	1.00277	0.937864	0.827286	0.572001	0.447311	0.323606	0.211342	0.223479	0.137159	0.99805	0.968103	0.910397	0.868742	0.618807	0.437809	0.306503	0.207319	0.229086	0.1637	0.99805	1.08379	1.02035	0.960124	0.696209	0.467773	0.300724	0.193818	0.196253	0.193795	51.3571	-0.0996524	0.188013	0.994792	51.7737	-0.0679045	0.152817	0.994015	51.92
O43670	0.99805	1.01864	1.01176	0.928448	0.799291	0.696982	0.602505	0.532575	0.548157	0.347421	0.99805	0.959441	0.945009	0.890982	0.802066	0.691443	0.614491	0.575016	0.530137	0.371516	0.99805	0.937195	0.914938	0.88385	0.751067	0.674076	0.614279	0.533385	0.562114	0.382054	0.99805	0.979141	1.04191	0.982949	0.842473	0.730074	0.654092	0.592047	0.545853	0.374148	60.3112	-0.037717	0.372191	0.964721	61.6786	-0.028251	0.234066	0.983193	61.7892
O43674	0.99805	1.01837	0.953358	0.902108	0.797803	0.59258	0.361376	0.2675	0.164566	0.112517	0.99805	1.00888	0.985819	0.91412	0.764754	0.534711	0.36335	0.265089	0.103613	0.0961079	0.99805	1.11953	1.02749	0.908937	0.784893	0.647437	0.336151	0.194141	0.0719876	0.0805452	0.99805	0.961266	0.966934	0.835954	0.715539	0.493762	0.316561	0.211783	0.12979	0.0805296	54.2012	-0.0707536	0.085601	0.997857	53.8204	-0.071646	0.0568185	0.99727	54.156
O43676	0.99805	0.94535	0.937212	0.869257	0.770647	0.651383	0.458076	0.405203	0.434724	0.355403	0.99805	1.05254	1.04083	0.916086	0.87713	0.694434	0.475562	0.443389	0.45783	0.320323	0.99805	0.992402	1.04987	0.952162	0.873232	0.618676	0.488258	0.456292	0.47612	0.411476	0.99805	1.10769	1.05144	0.918445	0.893369	0.653911	0.458052	0.449351	0.469906	0.334057	56.1581	-0.0475168	0.341619	0.984065	56.3477	-0.0665301	0.372962	0.975692	55.5532
O43678	0.99805	0.966568	0.922208	0.73841	0.570129	0.395495	0.242156	0.136983	0.11859	0.0887627	0.99805	0.894722	0.885562	0.749531	0.616037	0.38255	0.222088	0.113692	0.110196	0.118524	0.99805	0.980729	1.04581	0.832783	0.688727	0.363035	0.116184	0.059504	0.0995515	0.0815859	0.99805	0.954356	0.991823	0.853226	0.601859	0.360198	0.214969	0.0777231	0.113684	0.0705697	50.9887	-0.0685449	0.0567642	0.998203	51.003	-0.0671548	0.0480505	0.989351	51.4441
O43681	0.99805	0.935571	0.928548	0.847058	0.717237	0.63898	0.518252	0.393932	0.203909	0.0763021	0.99805	0.975554	0.962169	0.906313	0.75319	0.626383	0.537272	0.4548	0.213754	0.0768575	0.99805	0.975757	0.964398	0.871464	0.767087	0.629782	0.534992	0.42652	0.210632	0.0774129	0.99805	1.01351	0.966425	0.898926	0.748046	0.614149	0.50537	0.408391	0.227993	0.0914207	55.52	-0.0478949	0	0.986345	56.2107	-0.0500578	0	0.983709	56.0518
O43684	0.99805	0.963562	0.96175	0.870766	0.755087	0.590959	0.400307	0.257543	0.121865	0.0930615	0.99805	0.96885	0.917606	0.88084	0.768152	0.588927	0.380395	0.245621	0.0837806	0.0671465	0.99805	0.951689	0.920248	0.878763	0.775199	0.617829	0.423031	0.271201	0.0813016	0.0560583	0.99805	0.990682	0.956275	0.900593	0.779997	0.599829	0.388325	0.236363	0.0860834	0.0581025	54.2845	-0.0616171	0	0.998732	54.0947	-0.0661964	0	0.996486	54.5007
O43707	0.99805	0.948939	0.963424	0.924884	0.861166	0.690297	0.646866	0.453337	0.0951299	0.0851871	0.99805	0.965825	0.959695	0.94129	0.87568	0.763358	0.67193	0.488081	0.101821	0.0877325	0.99805	0.955208	0.956241	0.914879	0.862595	0.73033	0.63338	0.44686	0.111806	0.085592	0.99805	1.00789	1.02348	0.987421	0.915119	0.778129	0.687512	0.499652	0.108416	0.0918606	57.0798	-0.0649962	0	0.971249	57.743	-0.0715331	0	0.975728	57.1888
O43708	0.99805	0.93536	0.895763	0.779134	0.690921	0.469997	0.253897	0.15505	0.147797	0.0669592	0.99805	1.00145	0.936157	0.85324	0.693872	0.547365	0.294558	0.191713	0.189856	0.107404	0.99805	0.986211	0.933863	0.801174	0.721536	0.581508	0.330641	0.235994	0.194002	0.125419	0.99805	1.00913	0.902423	0.884735	0.735356	0.531826	0.358427	0.242133	0.212965	0.0841581	52.1843	-0.0632503	0.0160994	0.991223	52.9787	-0.0686278	0.0867456	0.994046	53.514
O43709	0.99805	1.17034	0.934652	0.857679	0.65574	0.503452	0.285239	0.168384	0.165517	0.176751	0.99805	1.12204	0.926749	0.851997	0.680252	0.53268	0.330343	0.221281	0.200169	0.213945	0.99805	0.974458	0.89471	0.893586	0.705892	0.465479	0.308416	0.175678	0.186115	0.146237	0.99805	1.00524	0.950793	0.849597	0.654033	0.479705	0.331451	0.197011	0.163309	0.122141	52.3472	-0.0782979	0.137818	0.970994	52.8474	-0.0700976	0.171376	0.979983	52.5605
O43719	0.99805	0.868812	0.683204	0.368718	0.240469	0.237704	0.159778	0.119693	0.132105	0.0901108	0.99805	1.01427	0.820509	0.430398	0.282872	0.252098	0.189285	0.150549	0.144845	0.118674	0.99805	1.0777	0.847475	0.455356	0.28053	0.244246	0.200881	0.154107	0.147294	0.117887	0.99805	0.909207	0.695906	0.380011	0.245096	0.212681	0.149267	0.126691	0.133161	0.0820401	45.7851	-0.0898577	0.123444	0.992479	46.6914	-0.12246	0.165845	0.990215	46.8482
O43747	0.99805	0.99385	0.981669	0.796908	0.529299	0.397546	0.281289	0.19874	0.163093	0.072564	0.99805	1.03203	0.972201	0.80956	0.509068	0.37061	0.265663	0.182055	0.126946	0.0710089	0.99805	1.01377	0.996316	0.854861	0.637032	0.447767	0.384533	0.268758	0.154434	0.0967615	0.99805	0.929239	0.910417	0.75772	0.433989	0.339848	0.241512	0.167233	0.103669	0.0761032	51.1593	-0.0738337	0.108941	0.991389	50.8669	-0.0804278	0.103398	0.991314	52.8132
O43765	0.99805	0.924701	0.930127	0.844924	0.53454	0.322006	0.240074	0.194354	0.217475	0.164222	0.99805	0.978141	0.974455	0.859042	0.531933	0.34367	0.251141	0.202222	0.219336	0.170789	0.99805	0.996578	0.981703	0.868672	0.57268	0.361371	0.258733	0.207951	0.205275	0.167147	0.99805	1.02061	0.9658	0.869193	0.556943	0.348624	0.241187	0.220439	0.226297	0.181631	50.4876	-0.0972965	0.183568	0.992952	50.5683	-0.104081	0.19741	0.997549	50.9733
O43768	0.99805	0.866461	0.798248	0.778679	0.675471	0.744659	0.535184	0.517423	0.712849	0.696955	0.99805	0.939345	0.965447	0.883807	0.818355	0.760936	0.658509	0.612748	0.755172	0.765306	0.99805	1.08581	1.11181	1.03689	0.829718	0.772041	0.717447	0.677326	0.77587	0.86114	0.99805	0.909662	0.874915	0.882923	0.764284	0.658616	0.541606	0.556747	0.703459	0.641623		-0.0287926	0.627795	0.73802		-0.0324583	0.699595	0.848722
O43772	0.99805	1.0474	1.12824	0.985932	0.702869	0.513033	0.426567	0.281777	0.336253	0.126574	0.99805	0.927078	0.885989	0.811288	0.643169	0.424589	0.29273	0.263116	0.205759	0.10112	0.99805	0.846065	0.81633	0.814035	0.645654	0.458337	0.330375	0.296853	0.201283	0.0983525	0.99805	1.07908	1.16315	0.949284	0.832161	0.597669	0.456791	0.299759	0.342894	0.165343	53.4895	-0.0792729	0.230051	0.954196	52.121	-0.0579344	0.0899735	0.992168	52.6031
O43776	0.99805	0.984268	0.978397	0.936171	0.776419	0.473122	0.261431	0.0814834	0.0901692	0.0729531	0.99805	0.990803	1.01063	0.947869	0.777607	0.487528	0.282112	0.10432	0.132362	0.100239	0.99805	0.970923	0.963928	0.924087	0.778584	0.491023	0.273148	0.0842569	0.0897029	0.0721108	0.99805	0.99583	0.986892	0.951605	0.789717	0.491136	0.273267	0.0815364	0.0898738	0.0630915	52.7794	-0.104474	0.0565632	0.997902	52.8935	-0.104011	0.0926875	0.997214	52.9082
O43795	0.99805	1.02728	0.921638	0.890683	0.481354	0.270177	0.198959	0.104211	0.114363	0.0770514											0.99805	0.918088	0.874864	0.773634	0.489662	0.317022	0.24084	0.160701	0.141206	0.106292	0.99805	1.09785	0.939697	0.751234	0.518917	0.37208	0.253523	0.203941	0.233692	0.17559	50.1976	-0.117329	0.105891	0.992361					50.1751
O43805	0.99805	1.10257	1.22972	1.21362	0.821203	0.644035	0.555263	0.448355	0.432531	0.39512	0.99805	0.895271	0.982209	0.915879	0.744601	0.608939	0.479343	0.425417	0.450244	0.449587																					55.7879	-0.0863104	0.434106	0.872031	55.7243	-0.0608731	0.429181	0.975839
O43808	0.99805	1.42422	1.1908	1.30761	0.945462	0.751552	0.836108	0.367705	0.418818	0.0729153	0.99805	1.36539	0.963311	1.01595	1.14788	0.945009	0.744236	0.325892	0.160519	0.173005	0.99805	1.13733	1.11511	1.12735	0.781041	0.804256	0.497998	0.251725	0.0843395		0.99805	0.952435	0.760589	0.765961	0.593323	0.546369	0.276405	0.184688	0.190247	0.134686	59.0925	-0.0721024	0.0458735	0.769072	57.5757	-0.158748	0.159789	0.901029	55.9627
O43809	0.99805	1.10202	1.07229	1.05696	0.995457	0.828209	0.654057	0.245058	0.0436864	0.0383754	0.99805	0.961015	0.959248	0.91511	0.879239	0.752663	0.561638	0.228837	0.0450545	0.0387932	0.99805	0.913307	0.848764	0.906691	0.848592	0.739295	0.569341	0.228265	0.0414819	0.0365047	0.99805	0.915532	0.988972	0.95495	0.951816	0.821831	0.622133	0.24108	0.0526429	0.0424234	56.8861	-0.125338	0.00286278	0.984485	55.9873	-0.0922675	0	0.988218	55.8516
O43813	0.99805	0.958154	0.965438	0.908099	0.810087	0.664895	0.511251	0.374463	0.165975	0.0656481	0.99805	1.00955	0.991141	0.940505	0.870694	0.712379	0.560332	0.434106	0.178968	0.0670071	0.99805	0.983743	0.978887	0.951343	0.847632	0.68342	0.543651	0.401807	0.178545	0.0739367	0.99805	0.986775	0.982525	0.928624	0.870739	0.773799	0.601709	0.424816	0.203553	0.0735603	55.9279	-0.0591154	0	0.995162	56.9161	-0.0631879	0	0.994183	56.5233
O43815	0.99805	1.01162	1.04816	0.919538	0.684937	0.670313	0.332395	0.227266	0.235901	0.123585											0.99805	0.848782	0.860084	0.717449	0.712094	0.542218	0.323233	0.20099	0.188137	0.0829688	0.99805	0.959139	0.736827	1.06677	0.300542	0.427456	0.592676	0.193937			53.9926	-0.0715554	0.123589	0.974384					52.6751
O43818	0.99805	1.09442	0.964912	0.884627	0.753903	0.681922	0.596437	0.507597	0.396151	0.139801	0.99805	0.950892	0.889946	0.872405	0.768296	0.567242	0.523129	0.44793	0.355448	0.145848	0.99805	1.06677	0.960721	0.924298	0.778901	0.643815	0.525122	0.490615	0.380986	0.189339	0.99805	1.01784	0.940349	0.850154	0.634626	0.504868	0.423712	0.364271	0.311256	0.134068	58.1059	-0.0410728	0	0.959655	56.5188	-0.038738	0	0.978719	57.441
O43819																					0.99805	0.978139	1.09218	1.04609	0.943149	0.841636	0.769854	0.646884	0.425057	0.0375976																			60.5481
O43823	0.99805	1.39082	1.32705	1.23642	0.855623	0.353156	0.290157				0.99805	0.51423	1.47478	0.683781							0.99805	0.888459	0.708073	0.795784	0.47238	0.258283	0.152509	0.201228	0.139161	0.181927	0.99805			1.21203	0.817167						51.6439	-0.246641	0.298606	0.73955	47.145	-1.32578	0	0.136456	49.3267
O43837	0.99805	1.07847	1.04351	0.962653	0.753246	0.439792	0.10382	0.0625062	0.081005	0.0596912	0.99805	1.0005	0.980597	0.896499	0.72593	0.43006	0.112402	0.0665338	0.0684729	0.0557472	0.99805	0.965906	0.925018	0.884569	0.707674	0.415875	0.0893989	0.0614431	0.0771201	0.0465341	0.99805	0.927499	0.948343	0.876752	0.717293	0.412253	0.0965869	0.0649728	0.0764481	0.053451	52.2133	-0.137032	0.0491104	0.992241	52.0076	-0.117621	0.0363649	0.995908	51.7932
O43847	0.99805	0.944816	0.95457	0.91971	0.628459	0.398731	0.201095	0.151993	0.116841	0.0580232	0.99805	1.00151	1.0965	0.871454	0.685377	0.407237	0.167318	0.0988028	0.0969343	0.0537677	0.99805	1.07315	1.05108	0.939857	0.656439	0.43538	0.260371	0.214108	0.186143	0.124813	0.99805	0.888642	0.895603	0.794377	0.60086	0.356028	0.175435	0.112441	0.107813	0.048857	51.6669	-0.0945476	0.0791346	0.994967	51.8253	-0.107326	0.0600584	0.99021	52.0212
O43852	0.99805	1.00195	0.963263	0.93305	0.803838	0.681714	0.521512	0.489875	0.633062	0.601531	0.99805	0.986632	0.988637	0.90983	0.796405	0.640066	0.526851	0.512753	0.590707	0.606983	0.99805	0.996782	0.983164	0.94141	0.798344	0.645721	0.56149	0.521387	0.610197	0.616361	0.99805	0.906963	0.95869	0.94343	0.801635	0.646717	0.534989	0.522701	0.606518	0.561458		-0.0617818	0.561292	0.947965		-0.0631782	0.556537	0.972936
O43865	0.99805	0.932321	0.891473	0.953104	0.707635	0.526505	0.439476	0.284093	0.307917	0.1077	0.99805	0.98651	0.944401	0.904127	0.804813	0.655498	0.430472	0.334103	0.300952	0.132523	0.99805	0.940232	0.930188	0.856684	0.753379	0.620711	0.451554	0.377634	0.356133	0.202744	0.99805	0.985102	0.943903	0.871026	0.790515	0.644794	0.457068	0.39489	0.316043	0.195497	54.3332	-0.0532579	0.0978776	0.97001	55.4752	-0.0557034	0.103815	0.9902	55.6972
O43903	0.99805	1.01401	1.05881	1.03846	0.828414	0.65096	0.389558	0.207649	0.0895438												0.99805	1.43314	0.958582	1.07384	1.00302	0.564316	0.574321	0.390148	0.389073	0.463577	0.99805	0.786577	0.951354	0.827928	0.530061	0.666251	0.447842	0.370255	0.196378	0.325916	54.6399	-0.0930959	0.0465586	0.990014					53.6279
O43924	0.99805	0.906907	0.958095	0.931727	0.737377	0.64871	0.424794	0.233556	0.320797	0.125969	0.99805	0.945477	0.982862	0.818043	0.680915	0.542418	0.379247	0.285354	0.25883	0.161093											0.99805	0.966733	1.07921	0.982409	0.877792	0.63323	0.458603	0.405088	0.324863	0.163774	54.7231	-0.0601356	0.125333	0.968573	53.5233	-0.0555821	0.141733	0.993134
O60216	0.99805	1.06668	1.08437	0.946693	0.875881	0.546608	0.212098	0.102444	0.165683	0.0748498	0.99805	0.978107	0.914466	0.851447	0.793238	0.476048	0.258959	0.165308	0.179768	0.106594	0.99805	0.953192	0.899147	0.842827	0.742326	0.489945	0.282601	0.163931	0.148979	0.0834026	0.99805	0.939663	0.987429	0.891031	0.737404	0.524681	0.283245	0.230834	0.148318	0.116238	53.2393	-0.141891	0.102264	0.988791	52.7619	-0.086014	0.10644	0.988015	52.7672
O60220	0.99805	0.993412	1.00506	0.96378	0.805054	0.662938	0.533543	0.458438	0.465445	0.360821	0.99805	1.02801	0.956157	0.998579	0.864652	0.670071	0.527338	0.47681	0.452158	0.371802	0.99805	0.990561	0.896531	0.914184	0.719679	0.615233	0.440828	0.426139	0.426025	0.318599	0.99805	0.998253	0.978943	0.915167	0.781904	0.621039	0.502146	0.417585	0.40818	0.321349	57.0492	-0.0555927	0.39544	0.99063	56.9048	-0.0645386	0.409089	0.989272	55.471
O60231	0.99805	1.12832	1.09291	1.20686	0.89222	0.471847	0.318359	0.176655	0.196187	0.0871358											0.99805	1.00029	0.960891	0.913228	0.650764	0.465952	0.267586	0.144498	0.184236	0.0729335	0.99805	1.1396	1.17758	1.01645	0.726072	0.506719	0.237634	0.210594	0.189857	0.127079	53.0599	-0.151398	0.167045	0.951649					52.2614
O60232	0.99805	1.10041	0.780883	1.00542	0.858494	0.787064	0.283531	0.429643	0.540927		0.99805	0.624238	0.816892	0.58572	0.475548	0.359723	0.401527	0.275575		0.244661	0.99805	1.04173	1.01229	0.920307	0.832471	0.62081	0.433554	0.350627	0.35181	0.238298	0.99805	0.905633	1.03184	0.887103	0.759874	0.588507	0.409689	0.323914	0.2655	0.185372	53.5036	-0.684819	0.418033	0.822329	49.5117	-0.0371243	0.163051	0.881835	54.9322
O60234	0.99805	0.890891	0.915738	0.77683	0.525279	0.317244	0.21061	0.191773	0.218891	0.150938	0.99805	0.971479	0.959119	0.803921	0.551831	0.351723	0.22084	0.202762	0.232039	0.166453	0.99805	0.961531	0.970705	0.813092	0.573756	0.350912	0.227276	0.19879	0.224421	0.156711	0.99805	1.00207	0.970531	0.800624	0.534592	0.33914	0.226576	0.194015	0.225635	0.151123	50.2149	-0.0830889	0.162328	0.98874	50.5882	-0.0912369	0.185006	0.99714	50.775
O60244																															0.99805	1.58669	1.35434	1.32888	0.996239	0.91967	0.736277
O60256	0.99805	1.00876	1.00577	0.923071	0.837048	0.661804	0.599098	0.43911	0.205111	0.0966223	0.99805	1.00861	0.933596	0.925063	0.843698	0.717061	0.576774	0.462909	0.223977	0.0810457	0.99805	0.996786	0.942356	0.901885	0.832197	0.681062	0.558809	0.460268	0.205265	0.0825161	0.99805	1.03876	0.971664	0.935581	0.836794	0.690881	0.564747	0.450188	0.215048	0.0845344	56.9654	-0.0560697	0	0.98947	57.2147	-0.0561715	0	0.990291	56.8264
O60264	0.99805	1.36213	1.10203	0.451362	0.329134	0.265639	0.212737	0.117614	0.116801	0.0702341											0.99805	1.0771	0.851203	0.555641	0.337496	0.287859	0.26936	0.151487	0.115629	0.0787704	0.99805	1.04944	0.884297	0.602387	0.385077	0.446808	0.299839	0.188662	0.189503	0.0436991	46.9188	-0.657979	0.185344	0.904042					48.0889
O60271	0.99805	0.988942	0.981836	0.924382	0.648703	0.383298	0.297119	0.225831	0.198171	0.167713	0.99805	0.965927	0.939456	0.852655	0.549962	0.309129	0.267213	0.227781	0.201781	0.198833	0.99805	1.0291	0.962147	0.885202	0.620462	0.375654	0.267222	0.254206	0.232478	0.198272	0.99805	1.04909	0.931322	0.872825	0.595354	0.374853	0.277228	0.268016	0.26925	0.203708	51.6838	-0.0994198	0.193157	0.997352	50.5222	-0.103523	0.206414	0.997171	51.3
O60282																					0.99805	1.10542	1.20053	1.00927	0.910987	0.592407	0.569551	0.625499	0.756504	0.737405
O60294
O60306	0.99805	0.916262	0.872065	0.712667	0.461799	0.304527	0.205304	0.116826	0.105662	0.0399272	0.99805	1.00516	0.975071	0.843551	0.539232	0.27863	0.251957	0.166334	0.149396	0.0463706	0.99805	0.944263	0.970114	0.744899	0.618289	0.331322	0.160856	0.17467	0.139156	0.0573419	0.99805	0.920307	0.881169	0.70744	0.453542	0.294727	0.166404	0.116169	0.133554	0.0619464	49.7617	-0.07038	0.0367867	0.997057	50.5601	-0.099471	0.117345	0.991273	50.8169
O60313	0.99805	1.09345	1.05408	0.901827	0.841729	0.366881	0.144505	0.183447	0.153268	0.0751597	0.99805	0.988306	1.00321	0.909212	0.585766	0.403667	0.265961	0.188054	0.151109	0.0597402	0.99805	1.06625	1.09772	1.03539	0.730448	0.408413	0.31324	0.190479	0.187141	0.134153	0.99805	0.884966	0.893737	0.800611	0.645178	0.399924	0.262475	0.208207	0.147553	0.092682	52.1177	-0.168866	0.127457	0.984831	51.6702	-0.0869625	0.107396	0.991104	52.2516
O60341	0.99805	0.922121	0.959035	0.705517	0.532379	0.53535	0.306302	0.207398	0.28942	0.0742502	0.99805	1.10551	1.03508	0.721534	0.564108	0.492595	0.254687	0.162857	0.195597	0.0845056	0.99805	1.24441	1.48185	1.09791	0.809774	0.667378	0.520551	0.295235	0.232999	0.142332	0.99805	0.977457	0.905825	0.785521	0.568187	0.3384	0.262831	0.203053	0.160401	0.139214	51.9345	-0.0517833	0.0823555	0.959373	51.5457	-0.0717236	0.106174	0.964443	55.5933
O60343	0.99805	1.32268	1.07511	1.0769	0.745501	0.462246	0.535682	0.31455	0.313888	0.0606018											0.99805	1.13348	1.07561	0.932882	0.674909	0.582291	0.512915	0.323315	0.380256	0.25653											54.5272	-0.070147	0.169628	0.870143					54.4551
O60488	0.99805	1.14079	0.995829	0.769394	0.476466	0.40991	0.268755	0.153059	0.16188	0.0641278	0.99805	0.955795	0.836763	0.733397	0.444925	0.332982	0.241451	0.104254	0.0968741	0.0716214	0.99805	1.0176	0.800584	0.608188	0.461421	0.31341	0.111824	0.122236	0.108602	0.0851502											50.7215	-0.0812795	0.115157	0.968273	49.8695	-0.0682218	0.0454513	0.994265	48.9621
O60493											0.99805	0.931663	0.89128	0.799519	0.666444	0.567246	0.414719	0.268356	0.0723861	0.11041	0.99805	0.937572	0.704661	0.629679	0.457862	0.271154	0.236239	0.172589	0.143309	0.105065	0.99805	0.934354	0.873294	0.827726	0.658847	0.541422	0.371897	0.285787	0.15376	0.109813					53.4739	-0.0526658	0	0.987405	48.7569
O60499	0.99805	1.03586	0.849585	0.770626	0.564848	0.166396	0.166072		0.223681	0.0894623	0.99805	0.909965	0.928599	0.78954	0.588795	0.387272	0.253663	0.218426	0.299348	0.117921	0.99805	0.748824	0.751524	0.864868	0.505985	0.371245	0.298074	0.179037	0.264821	0.161101	0.99805	1.09398	1.05627	0.816034	0.470472	0.552023	0.415453	0.103862	0.160782	0.0926275	49.8176	-0.102494	0.126105	0.967927	51.128	-0.0713231	0.173762	0.979048	50.8032
O60502											0.99805	0.740925	0.772087	0.656217	0.461966	0.275096	0.151578	0.0836409	0.129369	0.110431											0.99805	0.877492	0.812682	0.635042	0.479806	0.253007	0.126508	0.0776331	0.12075	0.094545					48.605	-0.0555265	0.014349	0.964153
O60504	0.99805	1.01502	0.970583	0.806437	0.516825	0.327621	0.204714	0.139531	0.148034	0.0806519	0.99805	1.00848	0.935833	0.791598	0.513418	0.357493	0.190901	0.133887	0.145578	0.0620818	0.99805	0.969041	0.893011	0.780177	0.507124	0.323931	0.18652	0.129387	0.124128	0.0776999	0.99805	0.980176	0.975336	0.792417	0.539154	0.380885	0.219594	0.145148	0.15309	0.0738813	50.4517	-0.0936478	0.110863	0.997028	50.5317	-0.0841247	0.0866727	0.99608	50.2607
O60506	0.99805	0.975071	0.977976	0.909562	0.654504	0.318158	0.169168	0.10775	0.0999425	0.0696105	0.99805	0.951272	0.891814	0.815807	0.599225	0.339306	0.166301	0.126943	0.108365	0.0980675	0.99805	0.950105	0.912533	0.816023	0.595154	0.337614	0.164586	0.105524	0.110057	0.0848319	0.99805	1.06933	1.00234	0.845547	0.623541	0.345379	0.159642	0.108146	0.0999459	0.0612294	51.2887	-0.118275	0.082291	0.999293	50.8584	-0.0856012	0.0733077	0.995351	50.8497
O60516											0.99805	1.03171	1.40446	0.747961	0.740036	0.93179	0.364004	0.416137	0.454403	0.421387	0.99805	1.06749	0.9581	1.02864	0.672657	0.541564	0.65021	0.632764	0.616248	0.492302															56.9971	-0.060317	0.38596	0.694729
O60547	0.99805	0.967432	0.969812	0.896169	0.800253	0.774183	0.562431	0.435475	0.221644	0.127436	0.99805	0.981757	0.972828	0.865135	0.808918	0.66581	0.554062	0.415883	0.248013	0.164376	0.99805	0.97447	0.962853	0.904424	0.79178	0.655519	0.554596	0.439011	0.209227	0.142146	0.99805	0.959488	0.969657	0.927971	0.827527	0.691489	0.589624	0.423326	0.213356	0.15838	57.2029	-0.0538273	0	0.990491	56.7769	-0.0473474	0	0.99734	56.6344
O60563																					0.99805	1.07991	0.823305	0.8629	0.690199	0.447162	0.243922	0.131577	0.187501	0.15859	0.99805	0.920282	0.996395	0.864815	0.649075	0.358167	0.276678	0.127757	0.176308	0.100204									52.0049
O60610	0.99805	0.961881	0.953759	0.681289	0.287474	0.260587	0.174456	0.0859153	0.109138	0.0621403	0.99805	0.995423	0.950115	0.677986	0.276551	0.243851	0.160028	0.0822068	0.0981233	0.0629883	0.99805	0.990598	0.953086	0.682188	0.300217	0.2644	0.17121	0.0870788	0.106159	0.0645129	0.99805	0.995181	0.943464	0.677645	0.296247	0.258851	0.171513	0.088931	0.0998418	0.0621808	48.4596	-0.120208	0.109147	0.988384	48.3503	-0.128395	0.105044	0.991213	48.5411
O60613	0.99805	0.931949	0.930952	0.844977	0.759445	0.655135	0.456124	0.323035	0.117329	0.0846605	0.99805	0.987687	0.977123	0.898317	0.831189	0.619321	0.441904	0.337703	0.115886	0.114311	0.99805	1.04317	0.969243	0.93594	0.831066	0.618737	0.499718	0.369646	0.106145	0.0867987	0.99805	1.00585	0.950927	0.897594	0.798714	0.673612	0.463273	0.392861	0.085166	0.0823446	54.9633	-0.0566708	0	0.989411	55.2007	-0.0630631	0.0164267	0.994914	55.6486
O60664	0.99805	0.94808	0.951617	0.890411	0.776127	0.634015	0.433648	0.352675	0.367875	0.283434	0.99805	1.00032	0.949202	0.93253	0.82852	0.647041	0.464787	0.37154	0.350752	0.28376	0.99805	0.992733	0.977103	0.936336	0.823053	0.657924	0.458947	0.375698	0.332507	0.239076	0.99805	1.005	0.968999	0.926233	0.836912	0.640419	0.455787	0.38121	0.351506	0.256138	55.1392	-0.0559702	0.275876	0.990006	55.5195	-0.0624681	0.284496	0.996511	55.6201
O60669	0.99805	0.968507	0.962678	0.939358	0.756957	0.594728	0.483538	0.326072	0.408613	0.307475	0.99805	0.972031	0.908189	0.890293	0.768035	0.528646	0.429788	0.446005	0.365294	0.327226											0.99805	0.933472	0.963128	0.825304	0.770394	0.548985	0.435492	0.426713	0.360671	0.351424	54.8492	-0.0623059	0.324212	0.985319	54.6131	-0.0564113	0.335568	0.9848
O60684																															0.99805	0.935629	0.778844	0.572871	0.315851	0.302254	0.145922	0.0730009	0.0708165	0.0294447
O60701	0.99805	0.959665	0.982648	0.886407	0.775407	0.637419	0.565204	0.232653	0.0883477	0.0423106	0.99805	1.02068	1.02763	0.926685	0.910525	0.760612	0.554086	0.235778	0.0666595	0.0586951	0.99805	1.0122	0.988051	0.918041	0.811647	0.687097	0.484373	0.236662	0.0467958	0.0412315	0.99805	0.890912	0.922599	0.850042	0.765665	0.633437	0.554338	0.216031	0.0857411	0.0616983	55.189	-0.0675055	0	0.980377	56.1065	-0.0935942	0	0.99363	55.1939
O60711	0.99805	1.14488	0.957017	0.827655	0.589599	0.412284	0.305178	0.278966	0.259449	0.202971	0.99805	1.07441	0.88056	0.753248	0.520365	0.328888	0.296287	0.211934	0.221462	0.17029	0.99805	1.03245	0.85473	0.757925	0.496749	0.363956	0.257959	0.210754	0.236121	0.201433	0.99805	1.011	0.868366	0.766588	0.522428	0.402885	0.267437	0.201203	0.221259	0.186774	51.3254	-0.0834941	0.237149	0.977595	50.2578	-0.0792347	0.192168	0.988407	50.1473
O60749	0.99805	0.983382	0.939604	0.876411	0.630368	0.351962	0.169488	0.10567	0.12188	0.123146	0.99805	0.990286	0.952393	0.867179	0.644243	0.368335	0.166081	0.116567	0.116702	0.11783	0.99805	0.983123	0.925826	0.879509	0.61829	0.375337	0.157494	0.0892274	0.108376	0.117485	0.99805	0.993396	0.966978	0.878748	0.673439	0.376415	0.171345	0.107323	0.135347	0.11371	51.2045	-0.104643	0.0995934	0.997647	51.3364	-0.102111	0.0953751	0.99819	51.2414
O60762	0.99805	1.36993	1.26818	1.0954	0.792783	0.597318	0.35843	0.206596	0.131876	0.0729561	0.99805	1.06888	0.938316	0.817189	0.580469	0.450013	0.257652	0.166264	0.106677	0.0486419	0.99805	0.98755	0.821904	0.8115	0.613429	0.434575	0.262744	0.161915	0.11867	0.058331	0.99805	0.799734	0.894192	0.814361	0.630131	0.456183	0.297892	0.157843	0.127137	0.0643201	54.0904	-0.100861	0.0971377	0.888813	51.7645	-0.0715093	0.0383309	0.991701	51.7225
O60763	0.99805	0.966106	0.931113	0.832749	0.510088	0.339504	0.216791	0.119188	0.119301	0.0977087	0.99805	1.02588	0.961435	0.866004	0.569679	0.332546	0.249073	0.167048	0.125727	0.0889447	0.99805	1.0156	0.960597	0.852571	0.585301	0.387	0.272534	0.181021	0.151454	0.0910548	0.99805	1.02898	0.944026	0.850025	0.57783	0.387308	0.275433	0.156243	0.142523	0.0938243	50.5614	-0.0885679	0.09603	0.996582	51.0082	-0.0935457	0.115052	0.9963	51.4384
O60784	0.99805	0.968059	0.975896	0.842771	0.661306	0.452261	0.222216	0.174678	0.132117	0.0842311	0.99805	0.971724	0.902457	0.813828	0.564967	0.446626	0.303273	0.17895	0.203429	0.0602483	0.99805	0.919327	0.818033	0.790006	0.603658	0.418576	0.258819	0.197401	0.103696	0.0708912	0.99805	0.929937	0.689001	0.889274	0.811151	0.556711	0.298555	0.212792	0.259588	0.0960995	52.0233	-0.0803362	0.0789185	0.997334	51.7804	-0.0616969	0.0657182	0.991093	51.4894
O60826	0.99805	1.24801	1.25125	1.27662	0.788871	0.651901	0.597825	0.260239	0.270592	0.157115											0.99805	0.92508	1.1053	0.865348	0.418737	0.208916	0.0895856	0.142335	0.142811	0.0821669											55.8801	-0.0808264	0.174259	0.849488					49.5422
O60828	0.99805	0.915642	0.863485	0.813964	0.711868	0.821875	0.496785	0.386843	0.566147	0.520403	0.99805	0.988296	0.967171	0.852739	0.724092	0.636558	0.468287	0.427013	0.44057	0.41234	0.99805	0.974273	0.921085	0.950725	0.822504	0.686134	0.519548	0.456721	0.507104	0.48851	0.99805	0.876917	0.969256	0.890951	0.819254	0.684846	0.575995	0.474801	0.472328	0.482515	63.2199	-0.0289089	0.432914	0.815272	56.0219	-0.049885	0.396881	0.991978	58.8369
O60830	0.99805	0.943271	0.959188	0.94232	0.802621	0.57067	0.533003	0.417093	0.452703	0.302509	0.99805	0.941782	0.924701	0.911235	0.77794	0.616026	0.577068	0.462278	0.446379	0.289549	0.99805	0.973689	0.928086	0.950216	0.763097	0.627864	0.563673	0.466559	0.438599	0.269949	0.99805	0.955109	0.996369	0.924145	0.811467	0.674201	0.577076	0.490878	0.449575	0.284977	55.9889	-0.0542938	0.351603	0.972784	58.0765	-0.0358977	0.209978	0.980286	57.7454
O60831	0.99805	1.03521	0.962153	0.917247	0.817881	0.664094	0.553696	0.488973	0.575242	0.464468	0.99805	1.00924	0.985364	0.874621	0.816912	0.641016	0.574258	0.546709	0.57641	0.500578	0.99805	0.999044	0.955821	0.869346	0.844557	0.657566	0.600095	0.513267	0.586486	0.458111	0.99805	1.02213	0.965303	0.902158	0.817629	0.650772	0.518344	0.438029	0.526688	0.400454	65.2876	-0.0521641	0.49465	0.978077		-0.046536	0.524347	0.985283	66.1308
O60832	0.99805	1.25627	1.11157	1.08421	0.881709	0.575068	0.482074	0.366564	0.221717	0.112448	0.99805	0.910607	0.76649	0.771412	0.62876	0.487687	0.328934	0.24574	0.162872	0.105416	0.99805	0.935964	0.765718	0.830418	0.646915	0.537147	0.419831	0.320182	0.218598	0.103651	0.99805	1.05986	1.02898	1.00498	0.854926	0.604608	0.476583	0.38198	0.272036	0.135117	55.3512	-0.0770353	0.150887	0.922762	52.1935	-0.0460804	0	0.988567	53.6085
O60841	0.99805	1.09304	1.11728	0.975175	0.650534	0.380218	0.233133	0.183688	0.201929	0.152319	0.99805	1.01624	0.952644	0.824147	0.574023	0.357198	0.219667	0.192837	0.176002	0.140298	0.99805	0.922172	0.835468	0.791388	0.554999	0.359492	0.237818	0.184681	0.182681	0.136126	0.99805	0.84625	0.944028	0.810726	0.604872	0.343645	0.221011	0.156697	0.154932	0.111292	51.492	-0.127664	0.182647	0.981121	50.8828	-0.0900962	0.15123	0.998938	50.7132
O60869	0.99805	0.96486	0.921173	0.900277	0.786552	0.808243	0.590283	0.58706	0.749562	0.695827	0.99805	0.959009	0.947853	0.906871	0.821755	0.726974	0.615921	0.629776	0.712849	0.716707	0.99805	0.992131	0.948448	0.938614	0.764355	0.667751	0.605155	0.561412	0.69084	0.671171	0.99805	0.966923	0.989115	0.983717	0.856227	0.73076	0.630253	0.645151	0.802019	0.748991		-0.0304328	0.659449	0.820812		-0.0390352	0.667761	0.922498
O60870																															0.99805	0.585909	0.996998	1.07537	1.09457	0.717685	0.734797	0.51769	0.147023	0.0993819
O60880	0.99805	0.915544	0.863667	0.761863	0.533193	0.332982	0.212416	0.129358	0.152429	0.0766432	0.99805	1.00081	1.01807	0.851705	0.584766	0.366754	0.239795	0.170502	0.141366	0.107393	0.99805	0.979209	1.02759	0.891962	0.655052	0.394948	0.238439	0.170243	0.176481	0.0730305	0.99805	1.03075	0.968843	0.881851	0.572198	0.39878	0.249371	0.207385	0.142933	0.128832	50.3785	-0.0698603	0.0664188	0.994321	51.1802	-0.0933557	0.12625	0.996661	51.7627
O60884	0.99805	1.04958	0.961034	0.859971	0.700223	0.70085	0.355126	0.234374	0.181812	0.13962	0.99805	0.96793	0.997354	0.882671	0.670543	0.472851	0.301197	0.146223	0.118117	0.136692	0.99805	1.00077	0.935756	0.921929	0.707606	0.535119	0.332967	0.144335	0.125543	0.0847358	0.99805	0.852087	0.851411	0.800541	0.693558	0.492977	0.328625	0.190526	0.183066	0.133004	54.2891	-0.0629467	0.0709617	0.976361	52.4251	-0.081227	0.097605	0.996049	53.1797
O60885	0.99805	0.989801	1.25101	1.12042	0.979049	0.32018	0.351352				0.99805	0.981109	0.950828	0.770307	0.595324	0.382143	0.295169	0.190194	0.158767	0.183902	0.99805	0.923077	0.994514	0.700494	0.47363	0.452903	0.251895	0.208772	0.149795	0.0937247	0.99805	0.885727	0.849422	0.78242	0.563418	0.36758	0.229737	0.192686	0.194329	0.12472	50.9115	-0.819134	0.33576	0.904862	51.184	-0.07359	0.152001	0.997281	50.7803
O60888	0.99805	0.92408	0.891784	0.806867	0.673188	0.624061	0.442188	0.403815	0.451914	0.364181	0.99805	1.04899	1.00281	0.9031	0.841917	0.626992	0.539723	0.516208	0.547831	0.486139	0.99805	1.04279	1.04792	0.920184	0.768671	0.635034	0.515659	0.487978	0.544491	0.439792	0.99805	0.989461	0.931651	0.892368	0.753409	0.604935	0.481477	0.422102	0.494485	0.359552	55.7198	-0.0392802	0.340227	0.978612		-0.0620574	0.506015	0.983469	58.8069
O60925	0.99805	0.929514	0.91178	0.89048	0.78445	0.536134	0.524405	0.414215	0.278673	0.270051	0.99805	0.945054	0.933891	0.886146	0.841082	0.690011	0.518665	0.464547	0.348494	0.31712	0.99805	0.950982	0.964403	0.919243	0.78353	0.681603	0.577157	0.459121	0.387946	0.357451	0.99805	1.07314	1.05012	1.05447	0.918922	0.79314	0.651557	0.517591	0.392245	0.349956	55.7572	-0.0442428	0.179647	0.98077	57.4731	-0.0431854	0.23186	0.991013	57.9328
O60927	0.99805	1.04426	1.33246	1.28527	1.30856	0.49308	0.548188	1.1331	0.747096		0.99805	1.48805	1.8325	1.43632	1.09293	1.17153	0.504418	1.16651	0.802899		0.99805	0.70209	1.01896	0.973072	0.98795	0.773206	0.343645			0.312666																	0	-0.175299	54.331
O75027	0.99805	1.01255	1.00861	0.866635	0.533376	0.334576	0.198644	0.181486	0.211901	0.163298																															50.4819	-0.116155	0.182504	0.996817
O75083	0.99805	0.902292	0.950507	0.846234	0.651123	0.348981	0.0623584	0.0182699	0.0372122	0.0133622	0.99805	0.950777	0.94658	0.861956	0.661051	0.368675	0.0598256	0.0175301	0.0378491	0.0150743	0.99805	0.93498	0.9587	0.857299	0.680107	0.392016	0.0610522	0.0170011	0.0405142	0.0146586	0.99805	0.960316	0.935608	0.84983	0.656184	0.379826	0.0623107	0.0200188	0.0412258	0.0182811	51.1783	-0.112036	0	0.989262	51.3358	-0.1147	0	0.992766	51.5076
O75116	0.99805	1.07147	0.963592	0.756623	0.418318	0.265276	0.2131	0.18798	0.184998	0.171893	0.99805	1.11532	0.852727	0.733209	0.32701	0.153242	0.161724	0.0928458	0.0907567	0.084666	0.99805	1.18868	1.03898	0.87732	0.490004	0.468152	0.195252	0.163324	0.118261	0.128981	0.99805	0.960751	1.06882	0.824012	0.481039	0.395488	0.325122	0.281747	0.254378	0.322494	49.2498	-0.120463	0.185948	0.995061	48.5855	-0.125684	0.0944146	0.983218	51.1128
O75122	0.99805	1.16002	0.946777	0.973361	0.586192	0.451802	0.222519	0.237592	0.237268	0.0584125	0.99805	1.11226	0.963076	0.896335	0.624027	0.456575	0.306614	0.2399	0.22494	0.107279	0.99805	1.06225	0.959106	0.558451	0.382898	0.442945	0.271352	0.13378	0.117991	0.0798757	0.99805	0.966468	0.960993	0.850351	0.649394	0.475319	0.315032	0.179315	0.0911017	0.129451	51.7724	-0.095222	0.157025	0.957612	52.2118	-0.0780627	0.158668	0.981384	49.4498
O75131	0.99805	1.0408	0.935724	0.867474	0.595128	0.405285	0.258022	0.16373	0.12164	0.0923142	0.99805	1.01167	0.853706	0.830292	0.526226	0.311319	0.169248	0.118446	0.101437	0.0767366	0.99805	0.981883	0.980498	0.851016	0.603643	0.301337	0.178322	0.0981979	0.123794	0.0785845	0.99805	1.08198	0.987438	0.91996	0.591823	0.361715	0.250296	0.18041	0.152539	0.107488	51.5832	-0.0812262	0.0912635	0.996141	50.4189	-0.0876162	0.0692157	0.993096	50.8745
O75144																					0.99805	1.01481	0.935706	0.777049	0.515774	0.243191	0.159914	0.0879725	0.104558	0.0754358	0.99805	0.999252	0.961551	0.736582	0.557137	0.251638	0.113394	0.0777416	0.115917	0.0813218									49.9857
O75150	0.99805	0.824937	0.875434	0.516112	0.295158	0.265936	0.154913	0.179628	0.14622	0.139223	0.99805	1.08245	0.902558	0.718804	0.757857	0.425904	0.431721	0.425786	0.320405	0.327275	0.99805	2.43485	0.823796	1.09926	1.01632	0.862901	0.626654		0.412089	0.34712	0.99805	0.99813	1.00858	0.622466	0.461059	0.311802	0.20843	0.204078	0.188684	0.157497	47.459	-0.0882596	0.14402	0.975613	53.2737	-0.0532595	0.319341	0.944383	57.7201
O75153																															0.99805	1.21883	1.2749	0.937508	0.473217	0.39747	0.191861	0.071765	0.163095	0.123346
O75155																					0.99805	1.01829	0.780577	0.56729	0.462701	0.270737	0.306408	0.176914		0.0753799	0.99805	1.18689	1.0793	0.967263	0.763963	0.355626	0.513137	0.16286	0.430054	0.16819									48.9328
O75165											0.99805	0.847794	0.877857	0.716728	0.4551	0.273538	0.218444	0.256506	0.15603	0.0994945																									49.5535	-0.0687028	0.121927	0.977924
O75170	0.99805	1.25336	1.09676	1.06628	0.836065	0.581066	0.398969	0.273642	0.269656	0.137467	0.99805	1.15204	1.07088	0.851084	0.706375	0.551326	0.370981	0.245544	0.270714	0.22151	0.99805	1.22286	1.00063	1.00658	0.790968	0.583565	0.434918	0.266181	0.248604	0.237369	0.99805	1.11267	0.965093	0.989085	0.700848	0.526632	0.375203	0.352001	0.296912	0.162912	54.1891	-0.0950402	0.20346	0.937254	53.2588	-0.0739665	0.220607	0.965281	54.2163
O75175	0.99805	1.09604	1.09434	0.87471	0.650218	0.46278	0.27887	0.195354	0.172178	0.121356	0.99805	1.03814	0.896981	0.775501	0.518294	0.391239	0.206388	0.148646	0.184421	0.12946	0.99805	0.962118	0.89964	0.820037	0.573938	0.401854	0.229019	0.19449	0.168432	0.126948	0.99805	0.921139	0.947706	0.902648	0.615295	0.354953	0.2633	0.219531	0.19633	0.152586	52.1938	-0.0880377	0.14061	0.980438	50.5423	-0.0788545	0.128529	0.99222	51.1782
O75190											0.99805	1.02094	0.912315	0.703628	0.428418	0.364011	0.300675	0.167331	0.215527	0.204896	0.99805	0.863922	0.759227	0.629602	0.472919	0.325103	0.269412	0.240144	0.180024	0.159352	0.99805	0.933396	0.876488	0.747538	0.550343	0.520747	0.470946	0.293489	0.330006	0.259763					49.5369	-0.0840755	0.207329	0.98919	49.2246
O75208											0.99805	0.916042	0.912627	0.827814	0.514543	0.430048	0.281398	0.176007	0.181864	0.124149	0.99805	0.395611	0.698409	0.433421	0.343111	0.256283	0.450728				0.99805			0.655414											51.2076	-0.0674281	0.11617	0.98806	38.139
O75223	0.99805	0.944907	0.976383	0.898993	0.862724	0.720304	0.60221	0.318777	0.140953	0.0897594	0.99805	1.00937	0.98584	0.936131	0.912777	0.780028	0.64322	0.366142	0.163675	0.0956265	0.99805	0.978167	0.993545	0.933525	0.893623	0.766122	0.613495	0.348108	0.134856	0.0904415	0.99805	1.03732	1.02958	0.942032	0.891613	0.773834	0.63841	0.345253	0.158544	0.0945083	56.5054	-0.0675806	0	0.988563	57.3443	-0.0735811	0	0.995693	56.9566
O75251	0.99805	1.01256	1.00675	0.934596	0.707711	0.472451	0.265109	0.10573	0.0965561	0.0760425	0.99805	0.966552	0.920267	0.876096	0.715541	0.47508	0.267072	0.105221	0.113583	0.0837053	0.99805	0.995156	0.962457	0.893847	0.73866	0.513673	0.280387	0.137528	0.112839	0.101346	0.99805	1.01125	1.05291	0.948502	0.761411	0.491274	0.328585	0.169325	0.18501	0.0881567	52.564	-0.0949768	0.0616977	0.997525	52.4963	-0.0824996	0.0503022	0.994959	52.8965
O75264	0.99805	0.964788	0.906548	0.99637	0.859723	0.609356	0.574284	0.543516	0.703318	0.658535	0.99805	0.928831	0.867663	0.834035	0.796377	0.660551	0.501671	0.567591	0.667487	0.633209	0.99805	0.868733	0.994075	0.873333	0.797174	0.633142	0.554206	0.530396	0.597568	0.498796	0.99805	1.04673	1.02122	1.00017	0.860307	0.729908	0.613528	0.605196	0.713119	0.686932		-0.476739	0.617802	0.911509		-0.0317004	0.584349	0.864078
O75306	0.99805	1.00992	0.996133	0.895068	0.749054	0.593201	0.39004	0.268978	0.197748	0.0889159	0.99805	1.05938	0.950796	0.869866	0.787029	0.585798	0.424838	0.290067	0.242884	0.0811882	0.99805	1.08199	1.03442	0.964922	0.828084	0.566925	0.454146	0.292891	0.206442	0.117297	0.99805	1.13466	1.02942	0.995762	0.798895	0.594223	0.445675	0.292631	0.194646	0.0677284	54.3062	-0.0641235	0.0636701	0.996785	54.7564	-0.057992	0.044085	0.989506	54.7592
O75312	0.99805	0.943637	0.914291	0.826548	0.660041	0.443279	0.259267	0.195907	0.190109	0.165437	0.99805	0.977995	0.968337	0.896748	0.662225	0.445119	0.271662	0.193915	0.205501	0.17142	0.99805	0.995812	0.961505	0.869312	0.713426	0.46709	0.300483	0.226662	0.243135	0.186612	0.99805	1.01395	0.986465	0.869826	0.689134	0.45061	0.281867	0.187617	0.204234	0.169507	51.9198	-0.0721727	0.137897	0.995029	52.0454	-0.0878066	0.170225	0.998431	52.4945
O75323	0.99805	0.957639	1.02277	0.92846	0.820523	0.642988	0.445402	0.246344	0.145318	0.13298	0.99805	0.929889	0.973764	0.872184	0.81628	0.663105	0.386891	0.277015	0.191792	0.154551	0.99805	0.972771	0.97015	0.975629	0.864784	0.680648	0.453456	0.260228	0.124585	0.0827215	0.99805	0.934362	0.967569	0.880013	0.838937	0.642816	0.41667	0.243426	0.118614	0.0809523	54.8899	-0.0742057	0.0818785	0.996013	54.7545	-0.0671352	0.105644	0.98957	55.3273
O75340	0.99805	1.02332	0.962887	0.903537	0.783263	0.506644	0.231487	0.137869	0.124039	0.0736791	0.99805	0.998683	0.977199	0.894425	0.75371	0.558478	0.263127	0.154879	0.163556	0.100694	0.99805	1.01189	0.97242	0.920641	0.755305	0.554815	0.29588	0.183206	0.159022	0.0922053	0.99805	1.03391	0.959384	0.913202	0.787669	0.597941	0.286403	0.175521	0.162992	0.106332	52.8781	-0.0995112	0.0747638	0.996932	53.1285	-0.0875162	0.0929422	0.994744	53.3354
O75347	0.99805	0.848756	0.787893	0.768891	0.674414	0.720209	0.562519	0.517716	0.564939	0.473798	0.99805	0.975114	0.947772	0.897181	0.813008	0.739493	0.672361	0.656197	0.618409	0.574411	0.99805	1.03021	1.04534	0.955006	0.797899	0.727372	0.705399	0.607055	0.615462	0.56623	0.99805	0.986855	0.910251	0.920205	0.784215	0.685152	0.599143	0.550146	0.590862	0.492177	65.7678	-0.0212713	0.392401	0.930287		-0.0256362	0.561057	0.996631
O75348	0.99805	0.988047	0.928472	0.909364	0.756747	0.553934	0.411484	0.282865	0.300516	0.221771	0.99805	1.02118	0.956682	0.949054	0.827486	0.625951	0.423619	0.322713	0.29412	0.236826	0.99805	1.01333	0.958509	0.937728	0.810251	0.615224	0.4162	0.339851	0.31755	0.236408	0.99805	1.02463	0.971623	0.95076	0.791408	0.643247	0.421437	0.331287	0.317065	0.246994	53.9968	-0.0649368	0.221199	0.994541	54.7772	-0.0731018	0.241179	0.99735	54.7198
O75351	0.99805	0.889267	0.860214	0.72731	0.421695	0.169329	0.0885684	0.0418809	0.0300917	0.0298583	0.99805	1.03267	0.983198	0.795575	0.421343	0.153233	0.106525	0.0522858	0.0177018	0.0281436	0.99805	1.02096	0.966764	0.789452	0.49099	0.197623	0.136215	0.0921134	0.107191	0.0601947	0.99805	0.981105	0.932922	0.774047	0.509072	0.248685	0.16168	0.1143	0.102245	0.074403	49.0201	-0.0946541	0.00551588	0.992289	49.4176	-0.134662	0.0370062	0.998015	49.762
O75352	0.99805	1.00315	1.02878	0.967706	0.844366	0.651928	0.578297	0.519409	0.487851	0.279144	0.99805	1.02891	1.03819	0.962664	0.899005	0.711335	0.636001	0.576758	0.512538	0.295278	0.99805	1.05794	1.23587	1.02935	1.01108	0.899809	0.837825	0.636247	0.517128	0.302781	0.99805	1.05975	0.982646	0.923313	0.878666	0.650407	0.572525	0.542825	0.451872	0.248005	58.5287	-0.0442168	0.310167	0.962915	60.6337	-0.0386522	0.21416	0.962478	62.3081
O75367											0.99805	1.0691	1.0501	0.832787	0.729586	0.512997	0.465359	0.206309	0.348143	0.124181	0.99805	1.15142	1.06981	0.994034	0.544474	0.5837	0.312655	0.402226	0.201847	0.181077															53.7645	-0.0632428	0.175749	0.95397	52.8752
O75368	0.99805	0.930632	0.916978	0.895326	0.76823	0.534337	0.385539	0.286893	0.311283	0.280433	0.99805	0.963432	0.92778	0.909443	0.790419	0.597988	0.39052	0.310382	0.318142	0.293705	0.99805	0.973693	0.967952	0.911099	0.798953	0.587006	0.387539	0.298065	0.307437	0.27742	0.99805	1.08035	1.03929	1.00938	0.854875	0.653494	0.436515	0.336143	0.321964	0.301163	53.6394	-0.0693588	0.262659	0.987092	54.2253	-0.0700097	0.274214	0.991271	54.069
O75369	0.99805	0.938635	0.91893	0.796978	0.50601	0.325173	0.178948	0.116361	0.125089	0.0862765	0.99805	0.978078	0.950016	0.824138	0.522166	0.341252	0.195217	0.124188	0.130768	0.0885355	0.99805	0.995767	0.96771	0.836486	0.549446	0.345197	0.197008	0.131774	0.14289	0.0906761	0.99805	1.00407	0.96183	0.843748	0.539493	0.350886	0.199823	0.141013	0.135613	0.0879536	50.3001	-0.0864671	0.0843903	0.996794	50.5755	-0.0912939	0.0973186	0.998053	50.7635
O75380	0.99805	1.0641	0.941991	0.899899	0.666622	0.468598	0.403538	0.307382	0.397142	0.388243	0.99805	1.12481	0.935655	0.876223	0.797311	0.536963	0.301649	0.340636	0.431391	0.362287	0.99805	0.958146	0.97473	0.96694	0.778969	0.59027	0.521322	0.497663	0.555371	0.563971											52.3103	-0.0871924	0.364167	0.984725	53.2014	-0.0928564	0.351594	0.951568
O75381	0.99805	1.06423	0.93226	0.785699	0.61839	0.496078	0.276409	0.234587	0.193674	0.14616	0.99805	0.864065	0.832762	0.69831	0.60096	0.377499	0.263844	0.206003	0.152809	0.0935308	0.99805	1.19967	1.28303	1.10646	0.880963	0.642074	0.428936	0.243822	0.334233	0.133167	0.99805	1.24006	1.03759	0.659149	0.900312	0.765512					52.0864	-0.0656062	0.133183	0.989205	50.9474	-0.0506701	0.0105966	0.991667	54.6573
O75390	0.99805	0.90655	0.910956	0.859307	0.702954	0.460433	0.204031	0.0518057	0.0494675	0.0223409	0.99805	0.989391	0.970423	0.914375	0.760703	0.526389	0.226114	0.048542	0.050012	0.0223992	0.99805	0.987448	0.992626	0.912591	0.77105	0.542282	0.23868	0.0626914	0.0511894	0.02408	0.99805	1.01744	0.947578	0.909348	0.757434	0.534711	0.229274	0.0583876	0.0377136	0.0255269	52.1332	-0.0887893	0	0.989166	52.898	-0.102564	0	0.996671	53.0666
O75391	0.99805	0.939858	0.944279	0.758399	0.576048	0.453096	0.313457	0.290175	0.325026	0.327558	0.99805	0.943453	0.883636	0.814152	0.630125	0.446476	0.303551	0.296898	0.264821	0.209623	0.99805	0.953823	1.00094	0.835611	0.618244	0.462144	0.320574	0.237874	0.253229	0.209615	0.99805	1.08881	1.03957	0.888484	0.718407	0.517536	0.395253	0.263061	0.330938	0.243194	51.2267	-0.0697047	0.297797	0.990971	52.0268	-0.0605126	0.203454	0.993854	51.9704
O75396	0.99805	0.992432	0.98804	0.865536	0.577077	0.264496	0.105684	0.0518524	0.0868386	0.0509722	0.99805	0.981633	0.917238	0.852852	0.567844	0.292236	0.126796	0.077784	0.0974564	0.0574534	0.99805	0.966606	0.904799	0.823818	0.600948	0.287433	0.11737	0.0718863	0.0922203	0.057947	0.99805	0.99142	0.959829	0.868042	0.605761	0.290618	0.114135	0.0567061	0.0894046	0.0569611	50.6028	-0.123609	0.0527991	0.998974	50.6073	-0.105823	0.0578661	0.997349	50.6545
O75400	0.99805	0.902207	0.748689	0.626376	0.368748	0.40092	0.255949	0.221639	0.230035	0.160636	0.99805	0.933454	0.843711	0.606579	0.356461	0.2994	0.230114	0.16966	0.154326	0.119002	0.99805	0.953656	0.878535	0.721381	0.501737	0.406086	0.346972	0.30198	0.256541	0.162729	0.99805	0.900528	0.77737	0.654962	0.410052	0.325226	0.286389	0.219088	0.164534	0.121307	48.7363	-0.0580054	0.171999	0.984123	48.4271	-0.0774525	0.140624	0.995302	50.8682
O75410																					0.99805	1.18332	1.08244	0.866073	0.753974	0.474635	0.25079	0.165249	0.205065	0.173672																			52.488
O75431	0.99805	1.05001	1.0021	0.85061	0.705147	0.512685	0.436353	0.212406	0.275494	0.189033	0.99805	1.0347	0.985493	0.868158	0.72763	0.452812	0.359164	0.280331	0.276574	0.121065	0.99805	0.941983	0.960437	0.817514	0.671447	0.484512	0.369526	0.198768	0.210721	0.165321	0.99805	0.9281	1.01458	0.874586	0.771012	0.471357	0.461781	0.2105	0.296229	0.137351	53.3924	-0.0654902	0.187806	0.982916	52.9499	-0.0716605	0.181438	0.986378	52.7219
O75436	0.99805	0.961807	0.964532	0.905372	0.747141	0.521108	0.31885	0.179759	0.147922	0.118451	0.99805	1.02313	0.919579	0.844213	0.752352	0.532467	0.312363	0.232184	0.177785	0.152371	0.99805	1.00742	1.04479	0.941688	0.793444	0.551927	0.343494	0.200327	0.171444	0.127793	0.99805	0.967462	0.929405	0.910495	0.732644	0.524707	0.328467	0.211229	0.164531	0.103908	53.1713	-0.0801003	0.0967529	0.998393	53.2212	-0.0690597	0.116885	0.993997	53.6208
O75438	0.99805	1.10666	1.10059	0.993994	0.867705	0.695819	0.542928	0.431873	0.469982	0.324839	0.99805	0.9823	0.887751	0.921053	0.826655	0.538087	0.529775	0.460482	0.47699	0.30461	0.99805	1.07892	1.01151	1.05689	0.858007	0.726217	0.628372	0.473717	0.330343	0.275671	0.99805	0.981776	0.935856	0.884397	0.756783	0.675478	0.528666	0.414722	0.462454	0.279311	56.8054	-0.0666676	0.382464	0.958637	56.6295	-0.0464276	0.350393	0.949644	58.0519
O75439	0.99805	0.975275	0.966711	0.885095	0.730409	0.504555	0.199193	0.146322	0.160954	0.115283	0.99805	0.966765	0.952674	0.897471	0.750489	0.523359	0.228903	0.172559	0.187325	0.134321	0.99805	1.00079	0.983587	0.900028	0.783241	0.532333	0.212884	0.144002	0.152638	0.110364	0.99805	1.03247	0.943395	0.86471	0.743469	0.528951	0.25471	0.203855	0.221484	0.149468	52.4952	-0.0949727	0.105275	0.992951	52.7689	-0.0928107	0.12968	0.992514	52.9027
O75448																					0.99805	0.913412	0.859175	0.89186	0.799962	0.49762	0.399175	0.406577	0.342098	0.237138	0.99805	1.1156	1.16275	0.862631	0.671714	0.358809	0.382154	0.118536	0.165363	0.0568714									54.5562
O75475	0.99805	0.991115	1.04057	1.06104	0.70562	0.498262	0.314345	0.2474	0.273736	0.183093	0.99805	0.992736	0.957108	0.903215	0.716393	0.47827	0.32235	0.277748	0.25374	0.190532	0.99805	0.964567	0.900986	0.921755	0.64009	0.457924	0.310145	0.253102	0.240557	0.176447	0.99805	0.811145	0.923238	0.834029	0.657871	0.448224	0.299507	0.241024	0.227008	0.177835	52.6617	-0.106357	0.2319	0.981007	52.7582	-0.0793119	0.211565	0.997937	52.2669
O75477	0.99805	0.996637	0.996768	0.900035	0.687899	0.415635	0.329065	0.22202	0.307566	0.225242	0.99805	0.929004	0.885565	0.809589	0.665572	0.508525	0.362194	0.364924	0.323929	0.21961	0.99805	0.977811	0.966676	0.869321	0.734944	0.572104	0.474952	0.373889	0.368961	0.272305	0.99805	0.873595	0.878199	0.781256	0.488554	0.301777	0.196209	0.152941	0.137797	0.111328	51.9655	-0.096984	0.249402	0.993786	53.3915	-0.0475801	0.207392	0.989734	54.9804
O75489	0.99805	0.984049	0.95621	0.841419	0.692321	0.509175	0.291519	0.215853	0.172262	0.100009	0.99805	1.02155	1.07933	0.955955	0.785741	0.550105	0.357207	0.27445	0.170966	0.109124	0.99805	1.00167	0.947686	0.873304	0.733714	0.500114	0.333181	0.222931	0.180841	0.115449	0.99805	0.899798	0.890035	0.813157	0.651175	0.458113	0.271312	0.194689	0.161161	0.0944431	52.7962	-0.0684661	0.0846112	0.997788	53.8721	-0.0817131	0.127708	0.989942	53.1328
O75496	0.99805	0.994188	0.991711	0.938818	0.764818	0.58005	0.506445	0.416755	0.533957	0.583843	0.99805	1.02259	0.899349	0.843828	0.690449	0.579225	0.483822	0.474607	0.455055	0.444286	0.99805	1.01265	0.889903	0.916513	0.715499	0.604409	0.497332	0.482696	0.505717	0.52249	0.99805	1.07236	0.982324	0.888242	0.713857	0.576184	0.437541	0.351728	0.311881	0.293594		-0.0833577	0.507992	0.967556	56.25	-0.0487684	0.435938	0.992605	60.6169
O75506	0.99805	0.911709	0.886294	0.854311	0.753761	0.678694	0.517418	0.48429	0.488897	0.437933	0.99805	1.00203	1.00895	0.918796	0.833615	0.686808	0.615517	0.595993	0.613891	0.563751	0.99805	1.05366	0.997852	0.913438	0.79344	0.667865	0.581252	0.575271	0.619593	0.546503	0.99805	1.07893	0.984137	0.951035	0.805222	0.688639	0.600015	0.543066	0.576342	0.473632	59.7829	-0.0317721	0.375014	0.977367		-0.0481985	0.58215	0.992697
O75521	0.99805	0.955147	0.968765	0.895803	0.723912	0.493427	0.276406	0.149437	0.0867938	0.158756	0.99805	0.966912	0.937318	0.900867	0.716344	0.517221	0.272569	0.152536	0.0888176	0.160652	0.99805	0.952348	0.945335	0.88591	0.748036	0.500353	0.267718	0.165834	0.0894211	0.0686484	0.99805	1.03075	0.986565	0.914911	0.74469	0.538994	0.285664	0.171869	0.0875072	0.0866568	52.6726	-0.0872992	0.0958935	0.994488	52.759	-0.0844532	0.0921081	0.992828	52.9016
O75531	0.99805	0.898397	1.61266	2.10785	1.537	0.637363	0.296984	0.0819016	0.110958	0.153264	0.99805	1.13438	2.41812	3.05483	2.28287	0.981961	0.34722	0.0897151	0.127315	0.23426	0.99805	1.53768	2.86157	3.45283	2.3948	1.11266	0.468873	0.159946	0.185965	0.244348	0.99805	1.48768	2.28992	3.01618	2.02987	1.00414	0.400814	0.122091	0.171357	0.222824	53.2425	-0.5749	0.160602	0.583645	55.5689	-0.423133	0.150309	0.226283	55.9621
O75533	0.99805	1.12401	1.04921	0.846839	0.625667	0.407619	0.147973	0.102809	0.121905	0.075905	0.99805	1.00326	0.912988	0.757685	0.560399	0.369803	0.134742	0.0962381	0.111283	0.0764294	0.99805	0.98845	0.86179	0.758817	0.554009	0.387476	0.149707	0.10419	0.113139	0.0778012	0.99805	0.954779	0.951944	0.792421	0.588075	0.409221	0.165341	0.114843	0.120085	0.0835254	51.4242	-0.102392	0.077268	0.982594	50.5801	-0.082536	0.0533106	0.994337	50.5902
O75534	0.99805	1.00246	0.74269	0.479744	0.29974	0.222953	0.181287	0.137908	0.157957	0.107623	0.99805	0.968143	0.711537	0.474135	0.294056	0.239358	0.172491	0.13041	0.139953	0.100553	0.99805	0.959448	0.719396	0.472264	0.304914	0.246785	0.180774	0.135991	0.121563	0.0907552	0.99805	0.936416	0.707818	0.450877	0.306056	0.234537	0.181597	0.126351	0.124762	0.093526	46.8961	-0.0960709	0.142626	0.993402	46.795	-0.0871866	0.127926	0.994256	46.9186
O75554	0.99805	0.890088	0.859488	0.88198	0.594067	0.498997	0.372034	0.335604	0.3091	0.297015	0.99805	1.08302	0.997377	1.18773	0.804477	0.640969	0.39999	0.387477	0.264194	0.263731	0.99805	0.985478	0.873544	0.757449	0.742214	0.489345	0.433113	0.289287	0.305342	0.341705	0.99805	1.09551	1.09547	0.932037	0.861384	0.663489	0.533606	0.431597	0.406578	0.420323	52.7745	-0.0534543	0.265568	0.971922	54.5291	-0.0939421	0.284962	0.945699	53.4534
O75608	0.99805	0.947356	0.926008	0.889464	0.796175	0.650286	0.549027	0.362828	0.0837515	0.0741297	0.99805	0.980894	0.938433	0.906923	0.839392	0.726737	0.586097	0.425838	0.0639494	0.0652531	0.99805	0.99304	0.945958	0.900758	0.869626	0.715413	0.583536	0.401678	0.0988057	0.0657214	0.99805	1.00616	0.956879	0.898434	0.845691	0.696155	0.564334	0.404737	0.114141	0.0852901	55.6912	-0.0605026	0	0.981025	56.6284	-0.068279	0	0.976046	56.6223
O75643	0.99805	1.25375	1.13115	0.963735	0.673903	0.395143	0.237247	0.171528	0.173649	0.131991	0.99805	1.01112	0.89368	0.774079	0.548406	0.349973	0.21863	0.144512	0.149189	0.127338	0.99805	0.941512	0.797814	0.766197	0.523736	0.319115	0.186564	0.130207	0.134834	0.102274	0.99805	0.858934	0.913208	0.793527	0.575077	0.346533	0.205247	0.135049	0.137305	0.119062	51.7642	-0.120767	0.159493	0.950401	50.5725	-0.078937	0.111808	0.997904	50.0928
O75663	0.99805	0.91995	0.917434	0.841737	0.59128	0.343175	0.152346	0.0797284	0.0834845	0.0508606	0.99805	1.00405	0.944527	0.886603	0.618979	0.343831	0.137168	0.0676081	0.0671934	0.0445659	0.99805	0.991607	0.957875	0.87893	0.625423	0.349729	0.139624	0.0605867	0.0791705	0.041376	0.99805	1.02811	0.957066	0.887383	0.609044	0.350224	0.136696	0.070428	0.0849166	0.0530612	50.9466	-0.0911823	0.0362713	0.994515	51.1924	-0.106681	0.0377831	0.998718	51.2345
O75676	0.99805	1.34972	1.08949	0.928915	0.71004	0.336621	0.522747	0.65001	0.582711	0.311567																					0.99805	1.52993	1.099	1.38862	0.877308	0.67178	0.558409	0.690218	0.504781	0.46496	50.6123	-0.649738	0.480731	0.779441
O75694	0.99805	1.10536	0.987583	0.945687	0.70879	0.484005	0.273741	0.225381	0.209682	0.129087	0.99805	1.18139	1.06982	1.01187	0.808487	0.537725	0.347836	0.261174	0.26975	0.137035	0.99805	1.04433	0.981409	0.95172	0.785972	0.490031	0.297042	0.187596	0.162231	0.104002	0.99805	1.16326	0.942022	0.90621	0.75131	0.432643	0.193978	0.183679	0.0760079	0.0927288	52.6075	-0.0925374	0.163371	0.987887	53.5343	-0.0992816	0.205779	0.964198	53.0487
O75695	0.99805	1.00909	0.847174	0.570267	0.376007	0.324657	0.190399	0.146433	0.0545412	0.0723337	0.99805	0.902352	0.791449	0.470031	0.335575	0.275878	0.17355	0.155343	0.129931	0.233491	0.99805	0.916964	0.827175	0.512686	0.347853	0.269274	0.205357	0.164977	0.185442	0.105451	0.99805	0.840501	0.81459	0.491569	0.386833	0.268931	0.19949	0.0884697	0.128383	0.11379	48.6611	-0.0745907	0.0735232	0.986767	47.0868	-0.0861395	0.170225	0.987511	47.65
O75717	0.99805	1.01406	0.866854	0.707127	0.465042	0.409662	0.286322	0.198529	0.162869	0.130712	0.99805	0.88689	0.768926	0.567733	0.434647	0.389806	0.25788	0.212638	0.164705	0.132163	0.99805	0.81788	0.75047	0.601014	0.49598	0.372017	0.252642	0.211156	0.19699	0.130665	0.99805	0.975478	0.868552	0.654229	0.540861	0.432692	0.323566	0.262443	0.208446	0.151416	50.3408	-0.0641994	0.128532	0.990913	49.0238	-0.0526853	0.107723	0.993663	49.3753
O75746	0.99805	0.988763	0.930678	0.785072	0.667504	0.68858	0.331242	0.211588	0.195674	0.094776	0.99805	1.04299	0.970626	0.881335	0.704676	0.575457	0.367946	0.283138	0.182076	0.106281	0.99805	1.02862	0.949703	0.914513	0.701683	0.520749	0.355941	0.240533	0.198324	0.112775	0.99805	1.00746	0.948722	0.877306	0.72338	0.536938	0.347435	0.219244	0.185328	0.105486	53.8331	-0.0544398	0	0.969554	53.9121	-0.0619866	0.0737923	0.994721	53.3375
O75791	0.99805	0.950296	0.849182	0.606782	0.407336	0.307431	0.207178	0.1496	0.121091	0.0693802	0.99805	0.953905	0.837565	0.633453	0.428366	0.319809	0.194697	0.12714	0.14275	0.0834724	0.99805	0.99862	0.92022	0.684926	0.473338	0.358206	0.30901	0.234527	0.173297	0.0634664	0.99805	0.977558	0.867669	0.655554	0.465571	0.371384	0.295714	0.211038	0.17016	0.0712097	48.9023	-0.0706325	0.0841488	0.996457	49.1	-0.0701859	0.0850146	0.997348	50.3302
O75792	0.99805	0.939141	0.922749	0.795108	0.494918	0.293168	0.130922	0.063523	0.0816859	0.0458364	0.99805	0.966363	0.920208	0.816428	0.506351	0.290737	0.138291	0.0657841	0.0841913	0.0444649	0.99805	0.979328	0.91979	0.808458	0.507495	0.298566	0.138914	0.0577827	0.078901	0.0466399	0.99805	0.985782	0.914876	0.793195	0.504396	0.289011	0.136538	0.0579922	0.0786797	0.0449171	50.109	-0.0937341	0.0396258	0.996872	50.2355	-0.0970207	0.044382	0.997889	50.25
O75794											0.99805	0.832424	0.644752	0.792457	0.412714	0.249707	0.178328				0.99805	0.938376	0.945531	1.11569	0.568738	0.323769	0.129197		0.103114		0.99805	1.32019	1.18985	1.38397	1.42964										48.807	-0.0572474	0	0.901446	50.7656
O75818	0.99805	1.01057	0.883423	0.866225	0.659033	0.57505	0.425258	0.270983	0.411824	0.167323	0.99805	0.942473	1.02498	0.903748	0.651957	0.490238	0.503912	0.252244	0.403199	0.253716	0.99805	1.06311	0.701987	0.772377	0.734589	0.555159	0.464854	0.362768	0.161409	0.142005	0.99805	1.03321	1.01112	0.90023	0.726199	0.63578	0.419476	0.40716	0.282152	0.126865	54.0832	-0.049551	0.195498	0.957701	53.1654	-0.0685851	0.308103	0.952587	54.2152
O75821	0.99805	0.911417	0.867776	0.669275	0.39177	0.313047	0.202809	0.162959	0.170826	0.0927657	0.99805	1.00005	0.986123	0.723893	0.426207	0.32996	0.219738	0.184977	0.178209	0.115863	0.99805	1.0285	0.980027	0.771461	0.44427	0.338823	0.233822	0.192616	0.190535	0.11446	0.99805	0.923014	0.895982	0.697624	0.424059	0.323257	0.225751	0.191059	0.178059	0.100121	49.0453	-0.0748072	0.118528	0.99315	49.5442	-0.0972251	0.163751	0.991797	49.8554
O75822	0.99805	0.964261	0.943573	0.88608	0.734285	0.473756	0.184644	0.131844	0.13872	0.109191	0.99805	0.992937	0.979638	0.899745	0.765034	0.462929	0.1776	0.144205	0.160109	0.116727	0.99805	1.01251	0.970205	0.922175	0.770723	0.471981	0.218362	0.161419	0.166911	0.111586	0.99805	0.971701	0.948792	0.886091	0.764977	0.484224	0.21928	0.158812	0.164527	0.111378	52.3178	-0.0991382	0.0936974	0.993208	52.3726	-0.112546	0.116501	0.995159	52.5696
O75832	0.99805	1.05852	1.11523	0.857112	0.454456	0.232201	0.227031	0.138227	0.115067	0.0960139	0.99805	0.96558	0.911879	0.727162	0.421943	0.338837	0.214952	0.16201	0.141408	0.085222	0.99805	0.864425	0.843051	0.681146	0.380373	0.26366	0.154732	0.108804	0.11202	0.0667057	0.99805	1.14351	1.20103	0.907866	0.450482	0.359703	0.22465	0.157734	0.147261	0.090269	49.7759	-0.151226	0.142212	0.982571	49.7039	-0.0796429	0.111413	0.994274	48.8021
O75844	0.99805	0.872583	0.866681	0.840652	0.736562	0.635253	0.523526	0.393471	0.283904	0.128017	0.99805	1.0421	1.04441	1.01063	0.821711	0.749576	0.62079	0.525895	0.315163	0.100366	0.99805	1.05935	1.09031	0.99047	0.907492	0.726915	0.629983	0.492462	0.377373	0.151052	0.99805	1.09768	0.978561	0.92464	0.8783	0.702645	0.5752	0.470257	0.323417	0.120628	55.8627	-0.0401631	0	0.979968	58.4029	-0.054499	0	0.975805	58.7892
O75845											0.99805	1.04477	0.752087	0.63336	0.392336	0.197169	0.132068	0.127831	0.0498898	0.0877317											0.99805	0.674869	0.784036	0.603409	0.360752	0.219882	0.157456	0.0314769	0.0664429	0.0447685					48.3241	-0.0837301	0.0637913	0.986139
O75874	0.99805	0.907809	0.939903	0.888753	0.765673	0.599942	0.573666	0.338258	0.0690075	0.0524755	0.99805	0.976422	0.957429	0.927842	0.81238	0.693118	0.617873	0.378998	0.0819592	0.0601517	0.99805	0.965108	0.960426	0.901428	0.815917	0.678706	0.603955	0.384994	0.0856962	0.0548033	0.99805	1.02268	0.988001	0.939898	0.855086	0.708737	0.613049	0.389851	0.0787729	0.0529534	55.2932	-0.0595748	0	0.968093	56.4357	-0.0668739	0	0.978868	56.2941
O75880	0.99805	1.01063	0.909387	0.752067	0.555457	0.323479	0.227107	0.161427	0.0994513	0.121223	0.99805	1.0049	0.802989	0.756967	0.559365	0.425561	0.443824	0.151536	0.128637		0.99805	0.98216	0.928327	0.747211	0.449968	0.362948	0.111577	0.116366	0.122324		0.99805	0.990398	0.924839	0.803645	0.512882	0.358952	0.193382	0.145829	0.11939	0.130592	50.5109	-0.0784412	0.0962486	0.997981	51.8494	-0.0507989	0	0.964311	49.8715
O75884	0.99805	1.28704	0.937989	1.11069	0.62154	0.333059	0.203967	0.0953152	0.06937	0.1041											0.99805	1.2165	0.912969	0.874949	0.676149	0.420997	0.219721	0.145011	0.154942	0.0732631	0.99805	0.843764	0.75046	0.889765	0.33993	0.376553	0.32201	0.170941		0.0893752	51.3366	-0.146667	0.106521	0.938895					51.9165
O75896	0.99805	0.958736	0.987005	0.803362	0.438246	0.395265	0.172501	0.0571209	0.165797	0.0792302																															50.2383	-0.0920157	0.0937622	0.978786
O75909	0.99805	0.721487	0.683586	0.848822	0.758863	0.532784	0.357647	0.254303	0.396397	0.156085	0.99805	0.74759	0.813747	0.74539	0.622821	0.51978	0.329084	0.354955	0.353861	0.260424	0.99805	0.878463	0.87947	0.719294	0.640998	0.549707	0.419691	0.137246	0.201207	0.272472	0.99805	1.02821	1.18225	1.1112	1.13213	0.905625	0.825798	0.866154	0.939242	0.880597	53.7102	-0.0325323	0	0.83045	53.1039	-0.033163	0.133181	0.937667	52.6162
O75915	0.99805	0.927186	0.93039	0.866889	0.831252	0.693154	0.597826	0.498546	0.52891	0.361988	0.99805	0.987376	0.929527	0.926084	0.865092	0.677915	0.535638	0.454501	0.469899	0.346213	0.99805	0.96634	0.967485	0.91958	0.890608	0.752998	0.612873	0.549251	0.530883	0.373612	0.99805	1.03287	0.961917	0.924149	0.856086	0.727653	0.560993	0.513338	0.466043	0.329071	60.6782	-0.0297194	0.241146	0.972762	57.6736	-0.0496198	0.36305	0.983145	61.2865
O75934	0.99805	1.20709	1.00727	0.783674	0.532715	0.469225	0.267941	0.187814	0.0182882	0.0599127	0.99805	1.20914	0.936335	0.815586	0.62508	0.502371	0.358637	0.245793	0.210707	0.158105	0.99805	0.949872	0.820255	0.713378	0.580278	0.435373	0.253894	0.164623	0.197194	0.114691	0.99805	0.907853	0.931989	0.684538	0.526008	0.425943	0.221094	0.1745	0.128108	0.10991	51.7137	-0.0738638	0.0258205	0.953798	52.5723	-0.0657009	0.1587	0.955614	51.0261
O75935	0.99805	1.00579	1.01986	0.895511	0.527973	0.388001	0.196669	0.133321	0.1296	0.0940755	0.99805	0.988906	0.963455	0.846338	0.510295	0.324966	0.197248	0.160352	0.139367	0.105045	0.99805	0.949718	0.928516	0.858868	0.520986	0.30022	0.192966	0.113816	0.128515	0.093866	0.99805	0.953694	0.958702	0.856956	0.534912	0.294167	0.195106	0.107195	0.121953	0.081575	50.9793	-0.101233	0.111596	0.991235	50.4476	-0.100892	0.127206	0.997765	50.4489
O75937	0.99805	0.891717	0.862238	0.757174	0.47179	0.29952	0.1852	0.140051	0.152642	0.125422	0.99805	0.967605	0.932206	0.816167	0.505795	0.319618	0.197496	0.151995	0.169982	0.138789	0.99805	0.992862	0.954309	0.831779	0.504573	0.318825	0.205028	0.152429	0.16935	0.132335	0.99805	1.01283	0.956818	0.86009	0.531968	0.332466	0.204681	0.159142	0.169139	0.131187	49.7444	-0.0774641	0.106724	0.990975	50.2514	-0.0961011	0.142429	0.998025	50.2945
O75940	0.99805	0.877553	0.882233	0.832374	0.674105	0.667009	0.569118	0.519129	0.564479	0.512151	0.99805	0.931424	0.960586	0.887303	0.773349	0.679663	0.599144	0.573818	0.584359	0.552797	0.99805	1.00586	1.01539	0.946777	0.755449	0.668792	0.64217	0.606854	0.668034	0.558674	0.99805	0.995257	0.987758	0.913094	0.786724	0.659858	0.613693	0.567632	0.638343	0.533403		-0.0280906	0.480872	0.961742		-0.0369613	0.548219	0.985879
O75947	0.99805	0.937902	0.945665	0.871129	0.789613	0.746793	0.659884	0.580956	0.417579	0.121372	0.99805	0.981673	0.97883	0.884892	0.825126	0.767126	0.697324	0.655416	0.43253	0.125666	0.99805	1.00449	0.960758	0.899038	0.809091	0.739998	0.700111	0.64168	0.469415	0.127913	0.99805	0.970925	0.948322	0.888906	0.824364	0.765866	0.689309	0.623301	0.432617	0.114645	59.2163	-0.0406073	0	0.949117	60.1551	-0.0442562	0	0.941434	60.2135
O75964	0.99805	0.959482	0.989963	0.944237	0.857923	0.579925	0.633409	0.523437	0.382246	0.0893694	0.99805	0.940114	0.935076	0.874197	0.803883	0.701346	0.593586	0.525816	0.366217	0.0816322	0.99805	0.963548	0.95707	0.886588	0.805554	0.665888	0.591598	0.517922	0.365985	0.0756745	0.99805	0.972606	0.959493	0.897811	0.832183	0.688818	0.60793	0.509257	0.360953	0.0806406	58.0383	-0.0451049	0	0.9435	57.9346	-0.043589	0	0.963499	57.7534
O75995	0.99805	0.820443	0.826984	0.799377	0.673028	0.594166	0.31596	0.263043	0.270172	0.22863	0.99805	0.987352	1.05015	0.961796	0.801368	0.584401	0.395047	0.314724	0.350876	0.286221	0.99805	1.07057	1.08795	1.02394	0.811721	0.606072	0.440387	0.339872	0.364423	0.260054	0.99805	0.909926	0.945691	0.893045	0.766096	0.556994	0.333429	0.287983	0.313207	0.218937	53.4085	-0.0406337	0.0717927	0.949831	53.9648	-0.0869124	0.304507	0.9932	54.4793
O76001	0.99805	0.724435	0.700624	0.603459	0.512239	0.359268	0.0953587	0.0599132	0.0981954	0.0887148	0.99805	0.981721	1.02666	0.777751	0.70527	0.372035	0.153356	0.106554	0.145865	0.108411	0.99805	1.09488	1.06496	0.918775	0.721593	0.377846	0.13965	0.123529	0.134747	0.10387	0.99805	0.847953	0.862483	0.727234	0.597866	0.282879	0.112045	0.0955423	0.117004	0.0743871	48.2755	-0.0520031	0	0.946744	51.4599	-0.098859	0.0910579	0.98453	51.7576
O76003	0.99805	0.956232	0.899452	0.67076	0.331793	0.251559	0.166839	0.0936383	0.0815195	0.0443609	0.99805	0.992877	0.89508	0.685876	0.338262	0.254791	0.178808	0.0885807	0.0853481	0.0550884	0.99805	0.999081	0.924093	0.687958	0.398892	0.289608	0.186764	0.112202	0.104326	0.0613508	0.99805	1.03563	0.922632	0.733475	0.414958	0.310643	0.211018	0.128201	0.108802	0.0603142	48.6703	-0.0943145	0.0724513	0.994339	48.7659	-0.0964427	0.0801415	0.99417	49.2416
O76021	0.99805	1.64667	1.21859	1.33818	1.05823	0.738469	0.321749	0.196056	0.243237	0.1968	0.99805	0.92747	1.04384	0.893275	0.761625	0.435506	0.217787	0.164595	0.143761	0.08973	0.99805	0.948829	0.68055	0.870828	0.711923	0.505433	0.247455	0.144439	0.181737	0.093567	0.99805	0.974411	1.00648	1.00694	0.833426	0.542106	0.272528	0.166537	0.177267	0.0874984	54.35	-0.195118	0.215229	0.770076	52.3667	-0.105896	0.108959	0.991723	52.3633
O76031	0.99805	0.837714	0.674906	0.603015	0.457778	0.617264	0.311648	0.1993	0.258815	0.229248	0.99805	0.929276	0.971633	0.74218	0.485562	0.445112	0.45477	0.321165	0.256153	0.227329	0.99805	1.10726	0.881982	0.766977	0.638572	0.431307	0.336103	0.280461	0.254831	0.251031	0.99805	0.848225	0.884827	0.760207	0.609772	0.584771	0.336265	0.238476	0.280451	0.198016	50.4027	-0.0375268	0.115897	0.909941	51.4297	-0.0587115	0.257635	0.964913	51.7695
O76071											0.99805	1.76593	0.890589	0.825288	0.829627	0.737433	0.548393				0.99805	1.02051	1.26407	1.12656	0.828439	0.786408	0.485031	0.466346	0.408039	0.269651															59.1242	-0.0476294	0.429093	0.321373	56.6651
O76075	0.99805	0.991791	0.96815	1.00215	0.790751	0.424224	0.40871	0.21013	0.4163	0.165454																															52.48	-0.123559	0.283774	0.95452
O76076											0.99805	1.01906	0.992723	0.798412	0.451086	0.370246	0.267756	0.206085	0.141459	0.14203											0.99805	0.903602	0.964643	0.773585	0.33844	0.301832	0.193216	0.213004	0.16343	0.147232					50.2293	-0.0921446	0.16888	0.987942
O76094	0.99805	0.98564	1.01736	0.762889	0.255334	0.224447	0.161692	0.0516982	0.0651812	0.0480797	0.99805	1.04033	0.961072	0.736443	0.309763	0.233335	0.152689	0.0542002	0.0926518	0.0667399	0.99805	0.970512	0.913589	0.689977	0.27382	0.214227	0.130831	0.0573747	0.0807936	0.0440318	0.99805	0.943483	0.91022	0.774458	0.356385	0.248361	0.186231	0.141501	0.0972813	0.0781905	48.5273	-0.176895	0.0978163	0.986918	48.7428	-0.132337	0.0936138	0.991546	48.3684
O94763											0.99805	0.992586	1.04993	0.980413	0.728145	0.59004	0.285558	0.199656	0.204061												0.99805	1.15618	0.913049	0.814266	0.647655	0.552486	0.261852	0.168244	0.277794	0.13737					53.3242	-0.0931581	0.162104	0.985621
O94776	0.99805	0.987735	0.864851	0.622529	0.407317	0.300092	0.188909	0.135656	0.124839	0.114794	0.99805	0.967893	0.847434	0.622935	0.384571	0.294459	0.203582	0.143541	0.119694	0.10952	0.99805	0.961518	0.803804	0.610262	0.388355	0.28434	0.197636	0.12901	0.127946	0.100158	0.99805	0.949294	0.851568	0.64052	0.393187	0.285782	0.204348	0.15812	0.133951	0.108777	48.8483	-0.0800698	0.112467	0.997261	48.701	-0.0781034	0.111655	0.997718	48.5286
O94804											0.99805	1.0476	0.996908	0.682237	0.519378	0.325165	0.221261	0.175626	0.121148	0.0889341	0.99805	1.09653	1.04227	0.621494	0.437209	0.350703	0.271842	0.187344	0.112977	0.0432616	0.99805	0.744157	0.640336	0.520266	0.372255	0.345732	0.192869								50.1501	-0.0831839	0.111233	0.986783	49.7207
O94819																															0.99805	0.878994	1.23688	1.0041	0.82664	0.418246
O94826	0.99805	0.925278	0.990794	0.916832	0.451498	0.221917	0.247942	0.225542	0.185321	0.17422	0.99805	0.910835	0.878882	0.808517	0.458774	0.281674	0.235524	0.17331	0.142776	0.0866461	0.99805	0.953584	0.949061	0.907167	0.455281	0.270611	0.201083	0.160498	0.157978	0.117342	0.99805	0.983301	0.999953	0.92236	0.518641	0.325565	0.312665	0.195451	0.127346	0.146273	49.7029	-0.189911	0.205455	0.992786	49.9718	-0.0826076	0.113026	0.987259	49.9063
O94830	0.99805	1.07705	0.830131	0.854301	0.716086	0.607446	0.361635	0.3945	0.394402	0.276007	0.99805	0.909989	0.926101	0.894655	0.776241	0.656197	0.325449	0.214426	0.0412132	0.0650363											0.99805	0.818917	0.91339	0.910873	0.671011	0.497923	0.403399	0.363415	0.170225	0.144671	54.5213	-0.0491575	0.281017	0.950946	54.113	-0.0767257	0	0.984152
O94855	0.99805	1.00646	0.851135	0.819677	0.651077	0.298313	0.228126	0.108388	0.0660825	0.0756112																															51.1034	-0.0821383	0.0406195	0.987873
O94874	0.99805	0.991426	0.989587	0.715227	0.405191	0.360787	0.258273	0.176359	0.188264	0.130154											0.99805	0.851897	0.938642	0.787508	0.470745	0.333859	0.2291	0.209378	0.157552	0.0837761											49.5109	-0.0941429	0.178938	0.985584					50.269
O94888	0.99805	0.930059	0.905021	0.826396	0.65651	0.499252	0.271328	0.211135	0.18384	0.133972	0.99805	0.968031	0.912057	0.85553	0.707628	0.547937	0.310378	0.2274	0.218849	0.149159	0.99805	0.986663	0.94612	0.862646	0.717457	0.493291	0.31113	0.219676	0.214266	0.136336	0.99805	1.0142	0.997067	0.92047	0.765664	0.559323	0.318164	0.257701	0.244936	0.164097	52.3766	-0.0632188	0.095674	0.993187	53.1422	-0.0643549	0.121791	0.993278	52.8396
O94900																					0.99805	0.94043	0.867757	0.743287	0.57474	0.418913	0.312767	0.266443	0.294634	0.218492	0.99805	0.862923	0.96479	0.886934	0.668198	0.459278	0.4224	0.241805	0.298736	0.246316									51.2023
O94903	0.99805	0.971392	0.905719	0.680457	0.498914	0.305099	0.197709	0.128574	0.149722	0.108963	0.99805	0.979225	0.883806	0.673075	0.46265	0.317327	0.21438	0.116076	0.148087	0.109438	0.99805	1.00973	0.902947	0.725525	0.523526	0.345728	0.187894	0.111351	0.121682	0.103799	0.99805	1.0315	0.8872	0.672252	0.507322	0.317111	0.198762	0.142146	0.175597	0.112478	49.7244	-0.0782684	0.104153	0.99767	49.5373	-0.0761611	0.103994	0.997285	50.2291
O94905	0.99805	0.918202	1.01936	0.667258	0.623603	0.291141	0.110776	0.0972206	0.212566	0.092168	0.99805	1.0088	0.821431	0.911232	0.532021	0.400003	0.230349	0.0310441		0.101205	0.99805	0.895454	0.817083	0.726816	0.511552	0.383232	0.170895	0.112154	0.0977995	0.0494226	0.99805	1.05567	0.902478	0.84175	0.564995	0.451197	0.19396		0.133366	0.169736	50.2561	-0.0905665	0.0995807	0.960897	51.1283	-0.0833412	0.0403036	0.966795	50.1701
O94906											0.99805	0.996172	0.870942	1.01685	0.872828	0.598998	0.432009	0.327	0.288206	0.158384																									54.9001	-0.0764125	0.201891	0.973335
O94915	0.99805	1.19947	1.09657	1.03009	0.90011	0.566161	0.378487	0.139407	0.17976	0.0825675	0.99805	1.15393	1.02729	1.02578	0.731252	0.450202	0.294644	0.201968	0.150185	0.119982	0.99805	0.950488	0.903609	0.909526	0.795618	0.468835	0.179053	0.145611	0.156929	0.0871215	0.99805	1.04757	0.971098	0.973879	0.739352	0.463907	0.213759	0.0606523	0.165548	0.0760318	54.0255	-0.111658	0.115559	0.962722	52.5995	-0.107463	0.148597	0.97706	52.5439
O94919	0.99805	1.09183	0.998813	0.947776	0.792489	0.605771	0.376961	0.311853	0.251472	0.109975	0.99805	1.03563	0.921415	0.87935	0.744594	0.552235	0.430998	0.333205	0.26342	0.183177	0.99805	0.991968	0.941014	0.853783	0.739447	0.54643	0.374961	0.309958	0.263874	0.15268	0.99805	1.06559	0.978565	0.922546	0.776325	0.584341	0.408321	0.362263	0.263541	0.152161	54.4914	-0.0715028	0.143073	0.984875	54.4233	-0.0550288	0.157428	0.994671	53.9269
O94925	0.99805	0.982187	0.826499	0.723061	0.452641	0.296783	0.171674	0.0867301	0.133897	0.0961016	0.99805	1.0005	0.818477	0.694764	0.400558	0.263478	0.127734	0.068555	0.149055	0.0799524	0.99805	1.03503	0.990366	0.74055	0.42061	0.268509	0.18011	0.0603318	0.137046	0.0397058	0.99805	1.27449	0.903081	0.618752	0.501283	0.321659	0.235763	0.0365328	0.106216	0.0317741	49.4732	-0.0783568	0.0773416	0.994258	48.9036	-0.0864053	0.0783324	0.991194	49.5095
O94966											0.99805	1.10173	1.05783	1.12287	0.843849	0.620379	0.515251	0.356405	0.205665		0.99805	0.772779	1.02575	0.600329	0.580572	0.406242	0.275981	0.223696	0.207366	0.0832566															55.5027	-0.0768457	0.202115	0.948065	51.0092
O94973	0.99805	1.0351	0.966258	0.883705	0.685589	0.442061	0.20201	0.125988	0.109701	0.116235	0.99805	1.02931	0.9664	0.903557	0.704108	0.499098	0.295482	0.263355	0.201648	0.119915	0.99805	1.09593	0.989175	0.913376	0.723351	0.519987	0.284245	0.251816	0.225784	0.166578	0.99805	0.971062	0.926734	0.839633	0.580435	0.353372	0.163687	0.105503	0.114707	0.0754904	52.0078	-0.0958976	0.0888013	0.997069	52.8873	-0.07636	0.143513	0.995306	52.8911
O94979	0.99805	0.95079	0.888262	0.830131	0.657586	0.763828	0.444269	0.290448	0.126394	0.154207	0.99805	0.999867	0.861344	0.725945	0.525411	0.435066	0.300018	0.194206	0.113004	0.109666	0.99805	0.95406	0.874203	0.696048	0.503923	0.387813	0.226368	0.146102	0.130073	0.0927562	0.99805	1.00527	0.933501	0.8199	0.743406	0.565856	0.480886	0.312725	0.161619	0.170052	54.9222	-0.0502772	0	0.953169	51.1249	-0.0578753	0.0545969	0.994299	50.3033
O94988	0.99805	1.17755	1.10922	1.18735	1.1118	0.861713	0.837945	0.670401	0.876357	0.476328																																-0.0380048	0	0.639619
O94992	0.99805	1.06987	0.994556	0.876808	0.656877	0.460876	0.377705	0.292197	0.365617	0.3504	0.99805	0.923969	0.856782	0.733376	0.569001	0.434049	0.303173	0.256226	0.279425	0.259263	0.99805	1.02145	0.971045	0.843626	0.597462	0.450917	0.378422	0.31429	0.30293	0.295059	0.99805	1.041	1.05821	0.922303	0.656387	0.539018	0.388686	0.339893	0.336974	0.336542	52.0722	-0.0880512	0.335706	0.989051	51.1034	-0.0569731	0.224086	0.994273	51.7759
O95084											0.99805	1.02446	0.894106	0.823169	0.736966	0.34285	0.153815	0.155617	0.0828082	0.102425																									51.5774	-0.0997056	0.077567	0.984452
O95104	0.99805	0.85534	0.861314	0.711406	0.428263	0.345411	0.335319	0.176636	0.185875	0.11469	0.99805	0.946385	0.958006	0.735996	0.464957	0.36838	0.3282	0.202053	0.158867	0.11209	0.99805	1.09598	1.02499	0.746092	0.601205	0.240262	0.34857	0.245407	0.241094	0.167738	0.99805	0.820739	0.922634	0.620819	0.349042	0.256804	0.226048	0.144088	0.199145	0.123673	49.9627	-0.056919	0.10562	0.978418	50.4741	-0.0694877	0.136034	0.985496	50.3863
O95139	0.99805	0.970504	1.02943	0.856974	0.763017	0.724218	0.428777	0.392402	0.321928	0.254118	0.99805	1.00939	0.981471	0.969693	0.746972	0.599615	0.455784	0.373798	0.361432	0.259169	0.99805	1.02349	0.998648	0.895036	0.795928	0.632721	0.475572	0.389211	0.339835	0.279959	0.99805	0.959184	0.997989	0.898001	0.747721	0.613691	0.366942	0.331388	0.337112	0.212133	55.8797	-0.0522525	0.21606	0.975793	54.8257	-0.0634437	0.292159	0.99047	55.5846
O95155	0.99805	0.9548	0.854311	0.878345	0.560618	0.480699	0.260461	0.192023	0.166723	0.139657																															51.7877	-0.0659912	0.104449	0.983251
O95163	0.99805	1.15533	0.95256	0.916919	0.754232	0.577772	0.262042	0.143067	0.0673163	0.0833409	0.99805	1.12824	0.933832	0.973887	0.796654	0.607153	0.352078	0.183029	0.0911139	0.0989812	0.99805	0.92508	0.773561	0.784927	0.713233	0.5969	0.33828	0.139272	0.159571	0.0905043	0.99805	1.04385	0.939983	0.938972	0.827879	0.622913	0.264144	0.264247	0.284057	0.0968466	53.2946	-0.0913475	0.0420414	0.980173	54.0358	-0.0881399	0.0616131	0.984688	52.948
O95167	0.99805	1.03868	1.0238	0.920923	0.855785	0.698127	0.533869	0.387456	0.372266	0.280734	0.99805	0.926642	0.914471	0.831002	0.731068	0.619521	0.442805	0.354015	0.334489	0.262525																					56.6041	-0.0587087	0.278178	0.991736	55.223	-0.0434255	0.189175	0.991972
O95168	0.99805	1.04262	1.00597	0.898869	0.737386	0.570064	0.302844	0.123062	0.168628	0.147448	0.99805	0.910452	0.830171	0.801696	0.675654	0.534223	0.271603	0.13594	0.106054	0.120068	0.99805	0.930537	0.839767	0.821547	0.663388	0.525185	0.274483	0.117556	0.153956	0.103851	0.99805	1.05202	0.955838	0.884446	0.7577	0.576751	0.327111	0.17051	0.205086	0.142803	53.1903	-0.0873796	0.112644	0.989448	52.3602	-0.0585647	0	0.977725	52.3495
O95169	0.99805	1.07829	1.06746	0.875503	0.76615	0.437529	0.390821	0.207711	0.171662	0.174386	0.99805	1.00641	0.90812	0.786098	0.648755	0.435965	0.315693	0.214673	0.193888	0.199342	0.99805	1.06708	0.9541	0.814285	0.718119	0.497054	0.404329	0.285008	0.179455	0.13426	0.99805	1.02231	1.0071	0.896631	0.648971	0.493988	0.352992	0.276208	0.223268	0.177747	52.9289	-0.0842707	0.165953	0.979889	51.9099	-0.0658247	0.159555	0.996559	53.5396
O95182	0.99805	1.08518	0.929189	1.04062	0.654078	0.309263	0.192553	0.15276	0.178712	0.226791	0.99805	1.05882	0.868757	0.887623	0.502533	0.321597	0.174381	0.199616	0.199188	0.187027	0.99805	0.882926	0.722198	0.810657	0.480125	0.257959	0.113802	0.0972639	0.15709	0.176594	0.99805	1.17137	1.15723	1.11818	0.612048	0.34806	0.232189	0.223522	0.215832	0.244717	51.0167	-0.176935	0.190196	0.985167	50.2547	-0.115032	0.183971	0.983815	49.3876
O95183	0.99805	0.889928	0.807441	0.75093	0.667711	0.520867	0.380763	0.356955	0.30344	0.29607											0.99805	1.01162	0.992089	0.75774	0.634137	0.493579	0.423628	0.329744	0.455916	0.23613	0.99805	0.84533	0.827052	0.712561	0.540897	0.443674	0.295595	0.242302	0.291477	0.276514	53.4629	-0.0385675	0.197076	0.98684					52.6466
O95197	0.99805	0.962521	0.869083	0.845012	0.752763	0.733561	0.558358	0.473062	0.561795	0.383223	0.99805	0.992351	0.952143	0.892829	0.805091	0.688849	0.654838	0.521787	0.625581	0.460944	0.99805	1.02415	1.03668	0.979135	0.861692	0.716029	0.654477	0.543075	0.571386	0.404179	0.99805	0.988055	0.939559	0.902919	0.808925	0.620273	0.61921	0.526745	0.586666	0.377355	60.8848	-0.0277388	0.30071	0.948396		-0.0325763	0.487129	0.956742	62.4116
O95202	0.99805	0.957347	0.910097	0.872782	0.74015	0.537854	0.262134	0.181454	0.178126	0.100741	0.99805	1.01306	0.978537	0.933391	0.812511	0.535774	0.270928	0.203938	0.178905	0.0994681	0.99805	1.03521	1.00532	0.954734	0.80341	0.541891	0.288575	0.211368	0.177415	0.0891833	0.99805	1.02699	0.971641	0.94594	0.811649	0.548026	0.300703	0.224021	0.188425	0.0898506	52.976	-0.0757724	0.0866244	0.990213	53.2875	-0.0985839	0.126348	0.997019	53.4062
O95218	0.99805	0.886309	0.831141	0.804577	0.736997	0.707586	0.592668	0.574326	0.75801	0.705624	0.99805	0.915113	0.943971	0.878748	0.819902	0.795823	0.688779	0.703051	0.828355	0.846895	0.99805	1.00517	1.02982	0.961926	0.837119	0.73988	0.68091	0.640043	0.742849	0.767876	0.99805	0.975591	0.957035	0.964069	0.834092	0.745345	0.649013	0.667625	0.796088	0.739032		-0.0263284	0.659343	0.796229		-0.0216601	0.768577	0.695851
O95232	0.99805	1.0427	0.967436	0.896557	0.705498	0.545456	0.298568	0.210559	0.157349	0.106314	0.99805	0.994183	1.01937	0.851825	0.727961	0.49729	0.272032	0.210411	0.160749	0.10811	0.99805	1.02189	0.927266	0.902828	0.662148	0.476926	0.274847	0.184244	0.0900903	0.0486597	0.99805	0.797832	0.788298	0.688553	0.613741	0.433344	0.218286	0.180462	0.130063	0.0626181	53.1362	-0.0754673	0.0933068	0.995807	52.7678	-0.0799357	0.107837	0.995436	52.5631
O95249											0.99805	0.965399	0.834118	0.768592	0.620506	0.523146	0.521187	0.535494	0.201891	0.164933																									55.0418	-0.0351852	0	0.939587
O95260	0.99805	1.08131	1.06455	0.813145	0.682886	0.563344	0.261891	0.207027	0.207591	0.265959																					0.99805	0.988397	0.952917	0.851489	0.705126	0.426807	0.273685	0.196066	0.205593	0.184989	52.6054	-0.0796356	0.199801	0.966628
O95292	0.99805	0.920117	0.891635	0.842229	0.759168	0.491736	0.281651	0.260768	0.21264	0.166234	0.99805	1.05073	0.967434	0.859658	0.761033	0.548842	0.362682	0.306369	0.205695	0.22544	0.99805	1.01362	0.961079	0.74761	0.538693	0.410985	0.242206	0.165361	0.147838	0.149102	0.99805	0.951255	0.98238	0.912808	0.813142	0.532079	0.318336	0.268857	0.208062	0.164181	52.922	-0.0666226	0.141925	0.982542	53.688	-0.0676417	0.19062	0.993471	50.8304
O95295																					0.99805	1.15228	0.936489	0.985764	0.600514	0.319498	0.170581																						50.8723
O95298											0.99805	0.987999	0.95585	0.886437	0.873844	0.690455	0.524353	0.518909	0.433522	0.311623	0.99805	0.969431	0.958245	0.772919	0.79145	0.584569	0.390263	0.25229	0.276379	0.16499															58.4494	-0.0411019	0.272434	0.981538	54.1771
O95299	0.99805	1.08927	1.01766	0.799776	0.474719	0.237694	0.115051	0.0992501	0.0748109	0.0262205	0.99805	0.969975	0.858071	0.719117	0.539758	0.338247	0.206908	0.16186	0.155932	0.0743657	0.99805	0.888933	0.809676	0.758583	0.459316	0.483236	0.253682	0.191039	0.181292	0.0724203	0.99805	0.902461	0.886046	0.775687	0.541368	0.386653	0.269093	0.261386	0.178632	0.160037	49.8856	-0.120002	0.0627837	0.991751	50.2967	-0.068169	0.0746636	0.997078	50.9223
O95319	0.99805	0.917132	0.881718	0.703768	0.475405	0.219116	0.132833	0.062862	0.0582495	0.0477944	0.99805	0.996683	0.84919	0.856271	0.623577	0.35746	0.169966	0.11322	0.0892941	0.0763729	0.99805	0.963954	0.907449	0.765116	0.573062	0.3339	0.15098	0.06075	0.0753377	0.0405767	0.99805	1.11946	0.996931	0.879943	0.668338	0.37814	0.20499	0.0883103	0.0858294	0.0545234	49.3703	-0.0855975	0.0241271	0.9965	51.1809	-0.086738	0.0511789	0.990908	50.5886
O95336	0.99805	0.954138	0.957709	0.920632	0.826258	0.700753	0.565022	0.475477	0.304785	0.0903675	0.99805	1.04251	1.00928	0.951736	0.905228	0.76679	0.643007	0.577219	0.312449	0.098598	0.99805	1.04807	1.00785	0.940751	0.869242	0.730397	0.624504	0.557909	0.317027	0.0931012	0.99805	1.0373	1.03172	0.964475	0.850759	0.729412	0.608208	0.512283	0.303473	0.0935515	57.4316	-0.0496549	0	0.986924	58.9323	-0.0566785	0	0.981444	58.531
O95347	0.99805	1.25143	1.04239	0.69144	0.299096	0.192352	0.130099	0.0725424	0.102776	0.0756333	0.99805	0.972484	0.780776	0.541051	0.215347	0.156124	0.0949337	0.0589013	0.0702963	0.048525	0.99805	0.93338	0.67903	0.533704	0.240288	0.152449	0.101718	0.0596405	0.0748805	0.0563059	0.99805	0.771591	0.767051	0.542612	0.22121	0.13454	0.0964039	0.0553855	0.0690928	0.0463645	48.4138	-0.161425	0.105411	0.960486	47.0974	-0.106808	0.0572151	0.996888	46.7349
O95372	0.99805	0.946603	0.865567	0.821456	0.66302	0.548807	0.267391	0.0910423	0.09596	0.113452	0.99805	0.97887	0.924873	0.843038	0.708692	0.549401	0.289717	0.0876427	0.0926825	0.0944779	0.99805	0.981676	0.935082	0.865653	0.746772	0.567178	0.319168	0.122787	0.10402	0.0905126	0.99805	0.996843	0.971754	0.88986	0.736634	0.582014	0.332776	0.16215	0.150614	0.0968786	52.4104	-0.0664492	0.00933403	0.979328	52.8338	-0.0756253	0.0203692	0.988697	53.3065
O95373	0.99805	1.01462	0.974557	0.884864	0.676394	0.492233	0.32466	0.201784	0.152014	0.113145	0.99805	1.02489	0.988732	0.904942	0.689675	0.512778	0.328727	0.221565	0.170347	0.11502	0.99805	0.99376	0.97441	0.873082	0.708368	0.52599	0.344492	0.224906	0.182971	0.121234	0.99805	0.983278	0.955572	0.841588	0.669135	0.489257	0.311457	0.207553	0.149046	0.111131	52.7851	-0.0734124	0.098533	0.998487	53.0318	-0.0744623	0.112749	0.99724	53.245
O95379	0.99805	0.97904	0.965713	0.861262	0.706759	0.441708	0.280621	0.173059	0.199044	0.100785	0.99805	0.993023	0.954045	0.86099	0.699405	0.479458	0.295994	0.219927	0.221242	0.121906	0.99805	1.01517	0.96127	0.837379	0.682874	0.469846	0.280397	0.184625	0.179576	0.0962089	0.99805	0.991244	0.964254	0.877626	0.742709	0.471213	0.280028	0.198644	0.158474	0.111233	52.3296	-0.0811094	0.118866	0.995905	52.6205	-0.0735672	0.137393	0.996578	52.3953
O95400	0.99805	1.19072	0.807558	0.628167	0.531057	0.33937	0.286345	0.32702	0.136974	0.165886	0.99805	0.972756	0.919121	0.662235	0.404166	0.312587	0.282959	0.230534	0.265634	0.157628	0.99805	1.04526	0.974953	0.83196	0.606904	0.416321	0.364713	0.219577	0.266978	0.157921											49.8657	-0.0690902	0.189381	0.932774	48.8934	-0.0936083	0.225497	0.991611	51.8061
O95429											0.99805	1.08541	0.979332	0.933152	0.830746	0.534307	0.274927	0.22217	0.140809	0.0506634	0.99805	1.27414	0.991694	0.996819	0.649787	0.695619	0.769846	0.580776	0.0782708	0.256443															53.4763	-0.0948213	0.0863368	0.9903	58.2787
O95433	0.99805	0.940508	0.925826	0.808572	0.462808	0.231117	0.135593	0.0738022	0.079755	0.0509884	0.99805	0.984434	0.957361	0.837158	0.486916	0.245563	0.148609	0.0838636	0.0883043	0.0550451	0.99805	0.984883	0.943854	0.8405	0.484212	0.233401	0.139301	0.0758923	0.0823558	0.0509015	0.99805	0.989862	0.929949	0.819289	0.467867	0.227611	0.136792	0.0752074	0.079012	0.0455592	49.7806	-0.107802	0.0589212	0.996977	50.042	-0.114707	0.0725752	0.998848	49.9939
O95453	0.99805	1.1994	1.13626	0.757351	0.538244	0.411093	0.348202	0.219243	0.16193	0.103864	0.99805	0.808965	0.786872	0.658393	0.399796	0.276653	0.220421	0.0693487	0.112862	0.186354																					51.2583	-0.0826569	0.162519	0.933969	48.5305	-0.0632559	0.084952	0.97137
O95456	0.99805	0.946163	0.888711	0.904547	0.748995	0.65169	0.574902	0.353511	0.128312	0.0553184	0.99805	1.0346	1.04078	0.991066	0.858129	0.719523	0.625593	0.447918	0.194945	0.0730646	0.99805	1.05303	1.09228	0.99767	0.891906	0.724849	0.58918	0.426667	0.149731	0.0676638	0.99805	1.08643	0.985839	0.971744	0.802515	0.746	0.634644	0.397338	0.112126	0.0537929	55.6831	-0.0563163	0	0.974978	57.435	-0.0643614	0	0.987637	57.1103
O95466	0.99805	1.02936	0.745906	0.51433	0.433682	0.323745	0.209781	0.0994886	0.100962	0.0913825	0.99805	0.968427	0.797188	0.607614	0.512397	0.386054	0.360348	0.222813	0.125367	0.0780001	0.99805	0.872254	0.407326	0.291293	0.220361	0.133621	0.138903	0.0509198	0.040694	0.00901176	0.99805	0.980431	0.697365	0.470957	0.375808	0.308804	0.221416	0.117215	0.133684	0.067724	48.3936	-0.0668189	0.0754731	0.976684	50.562	-0.0480475	0.0094819	0.984253	44.0754
O95476																															0.99805	1.21335	0.902861	0.47741	0.524577	0.571881	0.203491	0.242535		0.191178
O95479	0.99805	1.01122	1.05548	0.910046	0.749859	0.567185	0.325634	0.311058	0.35105	0.241089																															53.3899	-0.0831256	0.277715	0.984475
O95486	0.99805	1.17102	0.878084	0.694069	0.35757	0.151741	0.137224	0.140086																							0.99805	0.95002	0.803716	0.712468	0.495428	0.336175	0.197397	0.142157	0.168729	0.0910234	48.515	-0.126325	0.118585	0.970688
O95487	0.99805	1.02945	0.98586	0.64643	0.322347	0.222645	0.139191		0.135713	0.0641732	0.99805	0.979093	0.818111	0.648384	0.229284	0.198353	0.119413	0.103956	0.143741	0.114933	0.99805	0.995389	1.00982	0.625464	0.650563	0.509939	0.326434	0.317626	0.23988	0.131	0.99805	1.03914	0.86721	0.604166	0.385638	0.275232	0.217626	0.126629	0.110285	0.0811584	48.355	-0.130384	0.120309	0.992048	47.7329	-0.116718	0.11322	0.989503	52.5235
O95562	0.99805	0.987479	0.873844	0.892833	0.853863	0.763453	0.682959	0.61166	0.795086	0.762928	0.99805	1.12681	1.00032	1.03775	0.954108	0.839461	0.773886	0.783799	0.903203	0.874715	0.99805	1.0786	0.945317	0.923632	0.876573	0.757386	0.712778	0.689929	0.772953	0.703245	0.99805	1.06448	0.965354	0.983662	0.88816	0.789046	0.71346	0.674614	0.83248	0.697265		-0.0230569	0.710238	0.775125		-0.0850416	0.834772	0.745263
O95563	0.99805	1.08317	1.02971	0.992261	0.848778	0.606708	0.544541	0.443851	0.376715	0.210203	0.99805	1.01874	0.967742	0.941434	0.79252	0.613376	0.487458	0.481251	0.350351	0.189348	0.99805	0.987373	0.916599	0.930497	0.773481	0.606803	0.492008	0.402207	0.341841	0.184607	0.99805	0.963276	0.963786	0.972481	0.812415	0.574831	0.538461	0.391021	0.366598	0.21261	56.5797	-0.0559016	0.24442	0.967	56.6524	-0.0464167	0.151278	0.978829	56.1052
O95571	0.99805	0.89211	0.911027	0.842022	0.628895	0.54885	0.418867	0.348653	0.365476	0.130404	0.99805	1.04992	1.0125	0.85087	0.726612	0.615938	0.456232	0.368219	0.387546	0.175027	0.99805	0.943203	0.953422	0.872071	0.78902	0.64526	0.547829	0.377005	0.429012	0.098676	0.99805	1.01623	0.983869	0.86416	0.724184	0.565419	0.40516	0.414542	0.335149	0.155152	54.4453	-0.0403026	0.0582189	0.967731	55.2812	-0.05024	0.200506	0.971294	56.9507
O95573	0.99805	0.985093	0.913789	0.722018	0.390615	0.166282	0.11624	0.0544114	0.101587	0.067192	0.99805	0.98776	0.913738	0.774051	0.443507	0.302352	0.191682	0.159543	0.166852	0.130352	0.99805	0.989365	0.916756	0.634765	0.380424	0.210886	0.157266	0.0281882	0.119151	0.0932372	0.99805	1.00395	0.864765	0.698597	0.464707	0.311218	0.224821	0.175956	0.19876	0.156679	48.9128	-0.115742	0.068671	0.998463	49.6822	-0.0960273	0.144224	0.997704	48.5907
O95630	0.99805	0.844288	0.859734	0.666704	0.546821	0.455388	0.304146	0.188948	0.16302	0.0665986											0.99805	1.11734	0.892444	0.658265	0.715793	0.551845	0.37197	0.344127	0.149894	0.0894462											51.0487	-0.0480248	0	0.988476					53.5463
O95671	0.99805	1.02131	0.936025	0.912122	0.537632	0.26773	0.163056	0.129378	0.0426274	0.0927463	0.99805	1.36584	1.00017	0.918612	0.610483	0.440955	0.28427	0.197254	0.222749	0.175759	0.99805	0.96493	0.832799	0.812921	0.601488	0.411544	0.264628	0.139132	0.152822	0.108306	0.99805	1.08922	1.00267	0.943327	0.691032	0.506113	0.334332	0.312274	0.24984	0.141556	50.5233	-0.122409	0.0871479	0.994623	51.7135	-0.0975477	0.197128	0.911451	51.409
O95674	0.99805	0.953855	0.935073	0.958107	0.870403	0.765781	0.591314	0.501487	0.485225	0.129636	0.99805	1.14466	1.13435	1.04171	1.04198	0.842186	0.694021	0.673408	0.577176	0.154303	0.99805	1.0242	0.951006	0.970796	0.904417	0.705713	0.60967	0.59224	0.433185	0.192047	0.99805	0.871272	0.922521	0.958302	0.940049	0.692518	0.668839	0.66354	0.564875	0.147279	59.1864	-0.0439087	0	0.952504	61.8291	-0.0548297	0	0.888974	59.7219
O95684	0.99805	1.16668	0.87234	1.02614	1.02808	0.591028	0.541038	0.268378	0.246459	0.262381	0.99805	1.06167	1.04548	0.977081	0.801756	0.692409	0.302393	0.350304	0.225647	0.0915423	0.99805	0.954796	0.829142	0.715394	0.695823	0.497423	0.329135	0.265633	0.316476	0.0549901	0.99805	0.982033	0.977292	0.81832	0.783826	0.515571	0.31653	0.290118	0.229312	0.163921	55.1969	-0.096809	0.248791	0.929826	54.6638	-0.0803564	0.138246	0.970879	52.9483
O95716	0.99805	1.06792	1.07587	0.922901	0.857269	0.722268	0.717401	0.471979	0.448717	0.195875	0.99805	1.00621	0.875142	0.830648	0.771181	0.604154	0.539976	0.50356	0.314715	0.150308																					59.6075	-0.0444703	0	0.954061	56.8393	-0.0385162	0	0.97612
O95721	0.99805	1.00046	0.993119	0.868256	0.777074	0.468067	0.44585	0.383251	0.398226	0.377361	0.99805	0.895947	0.892935	0.820823	0.697857	0.561097	0.388143	0.377462	0.408221	0.352728	0.99805	0.915169	0.952934	0.852763	0.691762	0.563291	0.438303	0.373166	0.440314	0.404475	0.99805	1.0167	1.03601	0.962994	0.742415	0.563676	0.44333	0.391153	0.410135	0.424226	53.3716	-0.0801851	0.379729	0.987741	54.3121	-0.0463479	0.323229	0.974999	54.3302
O95747	0.99805	0.897195	0.783611	0.5701	0.233617	0.160785	0.0974585	0.0479411	0.074025	0.0400872	0.99805	0.942326	0.805381	0.601746	0.231911	0.155211	0.109725	0.0565653	0.0691665	0.0465041	0.99805	0.979472	0.788706	0.602867	0.257488	0.156887	0.112767	0.0667019	0.0822757	0.0506079	0.99805	0.94813	0.783452	0.593217	0.24287	0.153695	0.108585	0.0595072	0.0770638	0.0509648	47.2596	-0.0943198	0.0414585	0.994338	47.5071	-0.104453	0.0529407	0.994984	47.5722
O95749																															0.99805	1.03316	1.02689	1.13107	0.899345	0.686413	0.491045	0.577052	0.296479	0.293781
O95757	0.99805	0.983381	0.970668	0.812069	0.502438	0.314115	0.206579	0.195017	0.177132	0.118759	0.99805	0.92774	0.915968	0.76698	0.537283	0.340914	0.246179	0.183226	0.228094	0.128102	0.99805	0.873125	0.86544	0.748504	0.468269	0.324022	0.217651	0.179609	0.167875	0.0763794	0.99805	0.904115	0.893942	0.757477	0.49664	0.319096	0.214306	0.115393	0.0994259	0.0516127	50.2185	-0.100453	0.156013	0.997517	50.4752	-0.0761307	0.153093	0.993209	49.9673
O95772																					0.99805	0.826446	0.926493	0.695211	0.620772	0.449191	0.384281	0.37949	0.342295	0.225335																			52.6708
O95777	0.99805	0.928396	0.897512	0.847337	0.713732	0.577321	0.50208	0.419852	0.482999	0.397954	0.99805	1.00164	0.903758	0.855132	0.733481	0.611048	0.489245	0.438357	0.416898	0.345063	0.99805	0.959469	0.952047	0.849807	0.69422	0.552156	0.479474	0.418976	0.43696	0.364867	0.99805	1.00002	1.00918	0.946506	0.796206	0.696489	0.580915	0.512306	0.49806	0.396773	56.5022	-0.0415596	0.390539	0.982376	56.2511	-0.0425372	0.328803	0.994748	54.8675
O95782	0.99805	1.01085	0.969392	0.939129	0.734455	0.447288	0.318158	0.179445	0.18586	0.122024	0.99805	0.984978	0.970025	0.881147	0.674026	0.495192	0.329064	0.200045	0.156799	0.091138	0.99805	1.06965	0.878232	0.937361	0.699816	0.523076	0.317734	0.164058	0.180874	0.0911267	0.99805	1.00604	0.990739	0.934995	0.742612	0.51082	0.311803	0.19898	0.177067	0.114661	52.649	-0.0910308	0.141143	0.996643	52.8592	-0.0703538	0.0778851	0.998447	53.0308
O95793											0.99805	0.980746	1.01582	0.849734	0.669703	0.498259	0.398782	0.256262	0.236712	0.14981																									53.1691	-0.0633221	0.154456	0.991677
O95801																					0.99805	0.968934	0.968919	0.767925	0.43312	0.383633	0.267033	0.182417	0.263251	0.145419	0.99805	1.11162	0.967736	0.855146	0.59001	0.387193	0.264372	0.180566	0.2212	0.0990738									49.9019
O95816	0.99805	1.19348	1.06202	0.967505	0.894048	0.595589	0.445814	0.3414	0.34965	0.27326	0.99805	0.993776	0.87704	0.842758	0.646316	0.568631	0.365736	0.311463	0.304388	0.21236	0.99805	1.1448	0.92765	0.803689	0.699876	0.699749	0.41701	0.320035	0.299154	0.27608	0.99805	0.890775	0.920992	0.842481	0.758294	0.58983	0.46329	0.349255	0.319924	0.278198	54.5199	-0.0930259	0.31249	0.957118	53.5203	-0.051203	0.190425	0.98863	54.8839
O95817	0.99805	0.785439	0.79108	0.707508	0.737817	0.979467	0.376452	0.33152	0.415584	0.359737	0.99805	0.921512	0.903388	0.825258	0.719329	0.605865	0.416768	0.342447	0.33766	0.241856	0.99805	1.01864	0.955966	0.852426	0.745548	0.601366	0.526256	0.393228	0.41661	0.341184	0.99805	0.999263	0.953883	0.873579	0.768422	0.583941	0.412381	0.409398	0.381046	0.337683	57.9987	-0.0254045	0	0.658359	54.8345	-0.0437142	0.176436	0.989013	55.9736
O95819	0.99805	1.12577	1.05443	0.906657	0.638411	0.388893	0.181187	0.128291	0.158524	0.124647	0.99805	1.00672	0.917838	0.783056	0.501372	0.303698	0.158981	0.101605	0.11561	0.0927265	0.99805	0.981683	0.792797	0.767146	0.473287	0.271515	0.140049	0.085925	0.110258	0.0850215	0.99805	0.878547	0.874276	0.92842	0.69859	0.483159	0.416034	0.311954	0.338266	0.249346	51.4595	-0.113273	0.127357	0.984742	50.108	-0.0930711	0.0850838	0.998571	49.5966
O95825	0.99805	1.01649	1.14736	1.1689	0.767607	0.946392	0.615537	0.457052	0.28532	0.204083	0.99805	1.05734	1.07416	1.01934	0.98249	0.810985	0.665783	0.546171	0.163232	0.189437	0.99805	1.06856	0.970428	0.905186	0.855364	0.559316	0.51479	0.30051	0.0693034	0.111062	0.99805	1.16842	1.18337	1.07402	1.26262	0.760607	0.710379	0.481838	0.231173	0.0998662	58.1615	-0.0745631	0.175006	0.910202	58.5402	-0.0737874	0.0747812	0.973074	55.165
O95831	0.99805	0.96981	0.961596	0.932635	0.828007	0.708634	0.643843	0.498893	0.330227	0.113775	0.99805	1.02584	0.964041	0.943182	0.861415	0.766845	0.680438	0.580566	0.356728	0.111871	0.99805	1.0164	0.979139	0.946861	0.877471	0.751498	0.675339	0.539903	0.359127	0.114342	0.99805	1.01413	0.966465	0.950075	0.865346	0.75553	0.675277	0.557368	0.351751	0.120527	58.2155	-0.0484415	0	0.985067	59.2887	-0.0517523	0	0.978267	59.043
O95834	0.99805	0.8882	0.874201	0.84596	0.731475	0.601415	0.28055	0.156675	0.185118	0.12523	0.99805	0.956348	0.978549	0.923393	0.800976	0.636912	0.321419	0.160011	0.1811	0.130865	0.99805	0.995783	1.03931	0.928623	0.85966	0.635761	0.307449	0.163797	0.193221	0.132178	0.99805	0.959188	0.948149	0.910734	0.789792	0.60037	0.318199	0.166113	0.204137	0.11728	53.2291	-0.0642788	0.0567683	0.967619	53.9197	-0.0913782	0.114795	0.991147	53.972
O95861	0.99805	0.957857	0.953558	0.900592	0.804709	0.657503	0.54743	0.425634	0.280267	0.0795224	0.99805	1.01181	0.974734	0.941967	0.855851	0.699723	0.592645	0.50296	0.302389	0.0859894	0.99805	0.976501	0.983527	0.917277	0.86114	0.676052	0.576322	0.485783	0.303132	0.0698891	0.99805	1.016	0.961975	0.898473	0.82627	0.672788	0.558684	0.462857	0.281483	0.0696729	56.6663	-0.0497669	0	0.989732	57.82	-0.0522624	0	0.985542	57.4852
O95864																															0.99805	1.22282	1.18384	0.967048	0.781233	0.593547	0.334298	0.183541	0.159992	0.100732
O95865	0.99805	1.08484	1.0221	1.01668	0.87131	0.583394	0.413329	0.275714	0.192245	0.110147	0.99805	0.978849	0.985818	0.912419	0.765309	0.553408	0.381577	0.228581	0.164958	0.0991162	0.99805	0.991644	0.937305	0.886799	0.780536	0.625225	0.442689	0.305746	0.199709	0.124937	0.99805	0.950694	0.963828	0.939435	0.774497	0.58661	0.44767	0.272811	0.161824	0.106624	54.5689	-0.0864176	0.137219	0.98722	53.9039	-0.0712056	0.0779464	0.999029	55.0572
O95881	0.99805	0.9481	0.919099	0.831007	0.623579	0.455495	0.239483	0.208404	0.22931	0.181891	0.99805	0.980978	0.976035	0.893476	0.692939	0.477864	0.276898	0.218359	0.251014	0.193716	0.99805	0.965641	0.967308	0.844477	0.639401	0.429243	0.255335	0.21484	0.23097	0.194452	0.99805	0.962354	0.943263	0.835625	0.679604	0.448732	0.246208	0.221495	0.240343	0.192744	51.6991	-0.0739021	0.16847	0.992322	52.3578	-0.0865778	0.198947	0.996594	51.6762
O95926	0.99805	1.02379	1.02614	0.869463	0.712774	0.637027	0.522902	0.331341	0.493474	0.440679	0.99805	0.929296	0.929381	0.75971	0.603937	0.560672	0.40757	0.309863	0.365365	0.279891											0.99805	1.02841	0.877065	0.816284	0.545061	0.428225	0.300736	0.200282	0.211897	0.151897	55.792	-0.0572347	0.422993	0.954936	53.2071	-0.0477267	0.267282	0.983092
O95983	0.99805	1.45997	1.30827	1.18247	1.06128	0.46272	0.462129	0.358576	0.329109	0.253521	0.99805	1.08049	0.98442	0.780508	0.624554	0.463617	0.381884	0.295871	0.264579	0.207258	0.99805	0.990502	0.858312	0.756931	0.616388	0.518455	0.348179	0.271261	0.271675	0.211642	0.99805	0.977593	1.20381	1.005	0.645628	0.736511	0.377382	0.509992	0.341249	0.108549	52.9234	-0.770411	0.350833	0.806254	52.2655	-0.0650278	0.229369	0.984139	52.4838
O95989	0.99805	1.06687	0.948016	0.931515	0.853653	0.686336	0.510001	0.27456	0.168187	0.103407	0.99805	1.03201	0.958931	0.989048	0.918136	0.72485	0.536626	0.318078	0.156012	0.132998	0.99805	1.03461	0.941204	0.900755	0.784048	0.641428	0.470239	0.279141	0.147375	0.0781307	0.99805	1.0418	0.976655	0.911042	0.756977	0.626153	0.472431	0.281505	0.139611	0.0855741	55.7354	-0.0693742	0.0365698	0.992985	56.235	-0.0794154	0.0854116	0.996515	55.1198
O95999	0.99805	0.923608	0.870024	0.785197	0.530991	0.377757	0.338766	0.280195	0.266779	0.133633	0.99805	0.918193	1.14745	0.818606	0.552496	0.500486	0.436723	0.411404	0.308569	0.119944	0.99805	0.947992	0.86945	0.752999	0.585182	0.414969	0.396465	0.299415	0.343119	0.112234											51.1683	-0.057788	0.171289	0.984883	53.202	-0.0566408	0.219081	0.906624	52.1813
O96000	0.99805	1.01828	0.997342	0.883345	0.795325	0.60673	0.454969	0.238534	0.178905	0.0902022	0.99805	1.06863	0.936387	0.853175	0.755413	0.606295	0.437231	0.265007	0.135311	0.0723905	0.99805	1.01536	0.928062	0.829895	0.744027	0.59154	0.41917	0.279889	0.138343	0.0876423	0.99805	1.01322	0.930819	0.859569	0.755831	0.605151	0.448768	0.280582	0.110492	0.0568113	54.7646	-0.0648313	0.034947	0.995638	54.5245	-0.0605531	0	0.992143	54.3158
O96005	0.99805	1.2246	0.804837	0.859887	0.801628	0.717976	0.376625	0.307208	0.170407	0.0720767											0.99805	1.54702	1.02245	1.01102	0.865344	0.631321	0.466176	0.330598	0.259296	0.0797548											55.1137	-0.0610277	0	0.925447					55.4898
O96007	0.99805	0.933343	0.827639	0.806176	0.657323	0.640324	0.430391	0.36073	0.335862	0.248863	0.99805	1.13742	0.893281	0.92802	0.690906	0.743932	0.610803	0.495046	0.565738	0.383408	0.99805	0.989059	0.954276	0.953425	0.705673	0.61669	0.529883	0.540247	0.411441	0.278807	0.99805	0.888054	1.03584	0.815565	0.723257	0.578635	0.446286	0.409162	0.391201	0.316325	55.1339	-0.0360549	0.10458	0.982063	61.0697	-0.0345364	0.402297	0.892011	57.5184
O96008	0.99805	0.976807	0.953792	0.93759	0.823835	0.718224	0.703185	0.6354	0.668547	0.451493	0.99805	1.0195	0.965097	0.949972	0.873477	0.796855	0.73134	0.703182	0.693442	0.502262	0.99805	0.982582	0.98298	0.92308	0.870981	0.752694	0.677559	0.604132	0.660182	0.469623	0.99805	1.04703	0.960148	0.931826	0.834137	0.723176	0.644541	0.572037	0.58323	0.418434		-0.0228577	0.348005	0.935276		-0.0217467	0.284135	0.951831
O96011	0.99805	0.981807	0.885481	0.666047	0.469759	0.35328	0.317788	0.246529	0.22546	0.11653	0.99805	1.1984	0.922421	0.885575	0.712455	0.47292	0.361722	0.27693	0.236356	0.196683											0.99805	1.02225	0.884694	0.718028	0.602821	0.460356	0.363558	0.309879	0.284251	0.142451	49.9434	-0.0657038	0.173865	0.988769	52.8715	-0.0744914	0.206699	0.961641
O96019	0.99805	1.02899	0.915996	0.78418	0.658497	0.461463	0.230878	0.158454	0.168204	0.119127	0.99805	0.983362	0.819825	0.72055	0.621276	0.442445	0.205917	0.161266	0.1267	0.107155	0.99805	1.01571	0.845144	0.729807	0.653374	0.454795	0.197703	0.147052	0.137125	0.10251	0.99805	0.968013	0.909729	0.757667	0.657112	0.44939	0.219618	0.160674	0.168538	0.121674	51.8406	-0.0720056	0.0926698	0.991575	51.1821	-0.0596661	0.0334365	0.987106	51.4503
O96033	0.99805	1.31323	1.19556	0.926551		0.699511	0.705776	0.595916													0.99805	1.00726	1.26149	0.382874		0.910626	0.651134															-0.0559192	0.637312	0.668878
P00167	0.99805	0.896274	1.02512	0.902384	0.63964	0.426509	0.508684	0.373253	0.397814	0.1556											0.99805	0.96955	0.916686	0.76712	0.632753	0.507146	0.349308	0.34932	0.348634	0.17104	0.99805	0.964498	1.09815	0.871632	0.805285	0.558437	0.326195	0.332361	0.288476	0.181715	53.3345	-0.0603641	0.282332	0.921405					52.9273
P00338	0.99805	0.884824	0.921767	0.87886	0.848587	0.776511	0.779577	0.671375	0.367205	0.0587109	0.99805	0.974838	1.01868	0.975147	0.96922	0.884192	0.901097	0.80492	0.410052	0.0759744	0.99805	0.983055	1.03588	0.976474	0.944015	0.857402	0.861924	0.779509	0.403926	0.0705384	0.99805	0.986982	0.942139	0.924125	0.906302	0.841762	0.809247	0.720757	0.396088	0.0657599	60.113	-0.0579352	0	0.89835	61.9168	-0.105947	0	0.979795	61.6266
P00367	0.99805	0.92273	0.924826	0.872259	0.777894	0.68216	0.493096	0.3177	0.140105	0.054764	0.99805	1.01446	0.988464	0.942884	0.870399	0.731294	0.576697	0.394	0.165314	0.0653405	0.99805	1.00595	1.00114	0.933579	0.854785	0.71182	0.564225	0.383953	0.178586	0.062271	0.99805	1.02195	0.950456	0.901447	0.824243	0.68361	0.519795	0.35002	0.167014	0.0607261	55.3938	-0.0594787	0	0.9876	56.8515	-0.0670222	0	0.996917	56.6556
P00374											0.99805	1.24375	0.941281	0.648269	0.502143	0.348945	0.290777	0.265311	0.241504	0.162203	0.99805	1.04261	0.87968	0.661481	0.488684	0.257133	0.2058	0.132202	0.174506	0.107383															49.6249	-0.0889073	0.232035	0.936722	49.3485
P00387	0.99805	0.905546	0.913318	0.843075	0.753308	0.657588	0.464038	0.261002	0.0852625	0.0643499	0.99805	1.00964	1.00311	0.898612	0.818622	0.67077	0.521697	0.305184	0.076386	0.0737695	0.99805	0.991304	0.985276	0.902911	0.813863	0.669611	0.508545	0.332658	0.078787	0.0851129	0.99805	0.993269	0.955179	0.893532	0.808064	0.677368	0.51767	0.315709	0.06985	0.0649183	54.655	-0.0608393	0	0.98081	55.5844	-0.0691444	0	0.991812	55.6117
P00390	0.99805	0.927077	0.965445	0.897004	0.850379	0.677227	0.628239	0.573932	0.669483	0.481379	0.99805	0.974947	1.00108	0.946341	0.879649	0.762177	0.67568	0.653898	0.713598	0.527125	0.99805	0.971303	0.992306	0.923651	0.874573	0.74135	0.662979	0.621	0.697163	0.492902	0.99805	1.01253	1.00609	0.946351	0.891889	0.7533	0.657252	0.64693	0.71722	0.496237		-0.0330203	0.532499	0.922512		-0.0324837	0.595831	0.934657
P00403	0.99805	0.942625	0.929792	0.879273	0.811022	0.704085	0.624615	0.547884	0.48203	0.0786237	0.99805	0.987525	0.954097	0.906592	0.842471	0.70866	0.65083	0.605826	0.508247	0.108268	0.99805	0.972309	0.943422	0.930129	0.851941	0.709506	0.605238	0.539523	0.50117	0.0943967	0.99805	1.00887	0.960026	0.92827	0.849418	0.718784	0.608069	0.573725	0.494879	0.0823986	58.8749	-0.0397873	0	0.926011	59.8417	-0.0403155	0	0.925941	59.1262
P00441	0.99805	0.943093	0.978204	0.985689	0.914024	0.552081	0.792373	0.773458	0.922751	0.940024	0.99805	0.912041	0.901018	0.937311	0.865753	0.78974	0.698866	0.758697	0.917768	0.905679	0.99805	0.878934	0.919189	0.904832	0.782289	0.740799	0.691382	0.683796	0.920226	0.868178	0.99805	1.09074	1.1415	1.1276	0.98248	0.884538	0.870593	0.876981	0.954486	0.986103		-0.254523	0.796138	0.413841		-0.0146665	0.821136	0.393039
P00491	0.99805	0.933885	0.944123	0.898037	0.852934	0.63443	0.695465	0.655561	0.786173	0.593964	0.99805	1.01008	0.994084	0.956876	0.925327	0.821287	0.776461	0.740603	0.859425	0.667114	0.99805	0.978087	1.00022	0.929796	0.92246	0.790113	0.73961	0.699927	0.807814	0.616827	0.99805	1.02584	0.960326	0.920314	0.869184	0.752737	0.686858	0.655477	0.740739	0.530588		-0.0358869	0.663874	0.819514		-0.0278469	0.747786	0.851668
P00492	0.99805	0.871146	0.910051	0.857722	0.857871	0.783963	0.706377	0.682741	0.884549	0.786593	0.99805	0.976565	0.98592	0.943597	0.938609	0.85088	0.807278	0.801172	0.972008	0.921424	0.99805	0.987246	1.00761	0.945462	0.942502	0.84372	0.792286	0.78776	0.97354	0.849751	0.99805	1.00708	0.95748	0.910308	0.900897	0.801318	0.731218	0.745943	0.895843	0.765303		-0.015384	0.764492	0.573768		-0.0188389	0.873321	0.493065
P00505	0.99805	0.89905	0.952194	0.90872	0.852535	0.636627	0.651651	0.615484	0.662989	0.314198	0.99805	0.950173	0.951457	0.930317	0.889721	0.777377	0.71112	0.699491	0.73574	0.358544	0.99805	0.932755	0.934963	0.887283	0.851791	0.760049	0.687293	0.631752	0.692239	0.329896	0.99805	0.993301	0.981547	0.925194	0.900205	0.771933	0.712114	0.69328	0.736444	0.345161	63.297	-0.0247571	0	0.858613	66.1349	-0.0256308	0	0.861274	64.6247
P00558	0.99805	0.921146	0.978492	0.96239	0.897911	0.550801	0.146637	0.0045081	0.00531143	0.00417578	0.99805	0.918221	0.880871	0.952035	0.896787	0.692624	0.13462	0.00483731	0.00814248	0.00584298	0.99805	0.898324	0.912447	0.893747	0.903015	0.670279	0.141017	0.00376321	0.00773019	0.00484815	0.99805	1.12538	1.10784	1.08565	1.00235	0.776603	0.186225	0.00471202	0.0109661	0.00647262	53.2496	-0.167167	0	0.995507	53.8457	-0.208807	0	0.983796	53.7687
P00747											0.99805	0.980886	0.826666	0.793337	0.79398	0.630644	0.440327	0.387959	0.463073	0.451117	0.99805	1.03647	0.970918	0.888964	0.825975	0.648022	0.467233	0.371222	0.414388	0.397094															56.881	-0.0386099	0.378389	0.932279	55.5801
P00813	0.99805	0.903037	0.960016	0.931776	0.889671	0.712681	0.758331	0.696665	0.6931	0.357574	0.99805	0.958879	0.970178	0.951683	0.934396	0.827297	0.793274	0.769913	0.742472	0.374555	0.99805	0.927208	0.960628	0.910225	0.911064	0.803071	0.76643	0.725556	0.73305	0.360385	0.99805	1.02376	1.00053	0.96899	0.944066	0.826173	0.798111	0.768131	0.742026	0.359393	65.7672	-0.0253185	0	0.859559	66.4317	-0.0325486	0	0.882041	66.3641
P00846	0.99805	0.864284	0.872706	0.793228	0.707465	0.766289	0.504417	0.456612	0.394338	0.132081	0.99805	1.02285	0.999862	0.857926	0.753162	0.624695	0.536932	0.478657	0.375832	0.167317	0.99805	0.985394	1.03705	0.904257	0.852283	0.69855	0.642918	0.558322	0.391758	0.148162	0.99805	0.91964	0.919475	0.799041	0.767279	0.637399	0.548951	0.466517	0.353664	0.123281	57.0676	-0.0345082	0	0.929136	57.3233	-0.0397337	0	0.975513	59.0346
P01111	0.99805	0.972755	0.970909	0.865679	0.745695	0.562493	0.487075	0.427929	0.370205	0.141384	0.99805	0.968022	0.993827	0.895103	0.77189	0.62993	0.513517	0.480346	0.398858	0.198186	0.99805	0.921665	0.872023	0.850294	0.716677	0.57525	0.473127	0.453059	0.353782	0.167811	0.99805	0.973888	0.994912	0.920172	0.739117	0.580678	0.477471	0.402806	0.309233	0.146305	56.0816	-0.041797	0.0551344	0.975246	57.3033	-0.0402609	0.103157	0.978116	56.0835
P01116											0.99805	0.997408	0.949492	0.928518	0.821742	0.634313	0.576275	0.447726	0.419845	0.238598	0.99805	0.918647	0.926086	0.937837	0.728154	0.647392	0.702385	0.621625	0.553834	0.319912															57.7406	-0.0417624	0.17464	0.983188	62.2852
P01236	0.99805	0.938558	0.82838	0.799105	0.423947	0.367522	0.113289	0.156107	0.171678	0.0938372																															49.7855	-0.0792163	0.0998514	0.974867
P01730	0.99805	1.0267	0.801815	0.77824	0.531991	0.51569	0.434131	0.251648	0.341005	0.217412											0.99805	1.15182	0.848682	0.862911	0.621241	0.493438	0.355521	0.339796	0.385134	0.23284	0.99805	1.02346	0.834779	0.568577	0.652134	0.477703	0.35249	0.199088	0.360674	0.275399	52.3231	-0.0478143	0.218505	0.959645					52.4679
P01848	0.99805	0.977097	0.860669	0.864437	0.757477	0.616314	0.41023	0.3342	0.354151	0.226454	0.99805	1.05848	0.950035	0.906118	0.785642	0.594704	0.454914	0.382772	0.375503	0.277958	0.99805	1.00346	0.939225	0.880428	0.765123	0.638654	0.418626	0.387191	0.361875	0.255299	0.99805	0.995216	0.881246	0.874044	0.770504	0.625814	0.458214	0.412233	0.373895	0.277119	54.9908	-0.0471678	0.186073	0.97939	55.0575	-0.0589266	0.298384	0.989685	55.2804
P01850	0.99805	1.00051	1.00326	0.932441	0.745211	0.574432	0.363411	0.291232	0.273269	0.182519	0.99805	0.992001	0.96621	0.93469	0.756786	0.557471	0.371218	0.288826	0.251876	0.203446	0.99805	0.96606	0.944322	0.902768	0.740486	0.562888	0.3851	0.297472	0.28742	0.186987	0.99805	0.974567	0.956587	0.917306	0.741438	0.532764	0.38813	0.305352	0.276617	0.175636	53.8157	-0.0735134	0.204555	0.995417	53.7616	-0.0738231	0.206539	0.998847	53.9722
P01889											0.99805	0.963432	0.865287	0.885398	0.736012	0.554727	0.434989	0.450711	0.351155	0.255717																									55.3934	-0.0425197	0.221037	0.979686
P02100	0.99805	0.811361	1.20727	0.872232	0.826841	0.554408	0.457347	0.478605	0.214199		0.99805	1.46259	1.46307	1.23518	1.44466	1.31458	0.492973	0.68707	0.345646	0.173221	0.99805	0.958778	0.758649	0.701733	0.762103	0.551706	0.455483	0.282657	0.193473	0.124746	0.99805	1.29209	1.33986	1.2855	1.09872	0.811293	0.780743	0.293683	0.255893	0.201654	55.1518	-0.0613891	0.247711	0.850323	59.7855	-0.0909269	0.195167	0.576573	53.7317
P02549	0.99805	0.817999	0.663631	0.68261	0.559869	0.448687	0.12065	0.0214205	0.0484549	0.0813036																															49.3431	-0.055411	0	0.931943
P02679											0.99805	1.92049	1.03316	1.1069	0.810372	0.635399	0.436888	0.289429	0.41511	0.401916																									54.3575	-0.0993953	0.37049	0.593861
P02686	0.99805	0.941002	0.890892	0.856625	0.785421	0.678702	0.783031	0.675862	0.881886	0.915322	0.99805	0.866901	0.898918	0.958606	0.75766	0.869043	0.71864	0.80343	0.840461	0.787375	0.99805	1.09387	1.05723	0.933748	0.836462	0.783085	0.741607	0.757911	1.09902	1.03049	0.99805	0.994417	1.06153	0.910318	0.989711	0.944891	0.99681	0.795032	1.03192	0.990401		-0.0273752	0.788666	0.500938		-0.0120957	0.780646	0.518687
P02765	0.99805	0.988271	1.18547	0.891204	0.963985	0.662104	0.594851	0.547651	0.883372	0.949615	0.99805	0.874882	0.923989	0.857931	0.905181	0.687677	0.726181	0.638256	0.789783	0.995006	0.99805	1.08853	1.13339	0.974728	1.02953	0.811836	0.51178	0.636715	0.824812	0.795034												-0.338079	0.727518	0.527094		-0.0178241	0.781766	0.306322
P02768	0.99805	0.585741	0.5053	0.428126	0.366662	0.331504	0.260643	0.249015	1.04657	0.246212	0.99805	1.04424	1.53167	0.828104	0.735103	0.646262	1.22741	0.618811	0.652245	0.559859	0.99805	0.915587	0.949059	0.847642	0.819911	0.800272	0.642696	0.603383	0.675902	1.84483	0.99805	0.588981	0.492244	0.363774	0.29737	0.256764	0.217889	0.212687	0.242948	0.21062	42.3174	-0.127996	0.424408	0.376348		-0.0259236	0.24296	0.324771
P02786	0.99805	0.931254	0.933238	0.882014	0.819389	0.717894	0.627595	0.564111	0.496086	0.22685	0.99805	0.994941	0.985601	0.938279	0.870791	0.755427	0.669318	0.609862	0.505612	0.243903	0.99805	0.980497	0.999407	0.934187	0.868912	0.758669	0.668404	0.609091	0.509221	0.233474	0.99805	1.00717	0.97354	0.930956	0.8644	0.753227	0.653503	0.607104	0.492696	0.224783	60.1483	-0.0331348	0	0.967214	61.0926	-0.0378307	0	0.976148	61.0347
P02787	0.99805	0.874892	0.866124	0.795449	0.707656	0.602545	0.645876	0.563485	0.556636	0.372633	0.99805	1.01105	0.970172	0.911422	0.825551	0.743007	0.756329	0.727863	0.656391	0.5206	0.99805	0.993288	0.973516	0.944054	0.854395	0.741934	0.742341	0.711903	0.684153	0.51318	0.99805	1.00268	0.913104	0.872802	0.799557	0.719764	0.705798	0.675324	0.652296	0.445149	62.0801	-0.0209045	0.11123	0.942727		-0.0194951	0.298488	0.948017
P02788	0.99805	0.985748	1.04924	0.870677	0.817332	0.702495	0.56122	0.459586	0.454742	0.392068																															58.2152	-0.0462104	0.380851	0.981904
P02794	0.99805	0.824064	0.811341	0.821488	0.679259	0.606351	0.597137	0.421217	0.514829	0.401953	0.99805	0.971864	1.09611	0.985379	1.08757	0.837449	0.720646	0.515168	0.446607	0.452049	0.99805	0.941884	1.00958	0.908202	0.886053	0.607387	0.696985	0.484839	0.571906	0.39469	0.99805	0.955398	0.912211	0.917765	0.751902	0.652388	0.630508	0.481808	0.542867	0.35141	59.5556	-0.0241126	0.26388	0.929711	59.8579	-0.0755248	0.439001	0.957044	61.4579
P03886																					0.99805	1.00028	1.03669	0.911671	0.752201	0.571958	0.335095	0.289245	0.250513	0.0970409	0.99805	1.05365	0.897625	0.773015	0.631692	0.454142	0.402262	0.182766	0.273953	0.130883									53.8471
P03915	0.99805	1.40591	1.29227	1.24259	0.860767	1.37091	0.875787		0.536474												0.99805	1.71838	1.76149	0.436519	1.26113	0.790458				0.473536												-0.51529	0.536474	0.28728					53.7192
P03928	0.99805	1.24874	1.40956	1.18804	1.03714	0.962034	0.699024	0.628646	0.424492	0.237151	0.99805	0.844516	0.970225	0.850526	0.826513	0.665237	0.460991	0.389972	0.316955	0.186464	0.99805	0.869011	0.828611	0.86469	0.695775	0.659434	0.452389	0.433201	0.338974	0.168027	0.99805	0.710339	0.956539	0.905377	0.83276	0.680907	0.486422	0.481538	0.379485	0.181758	60.6107	-0.0674258	0.199823	0.775476	56.4187	-0.0434465	0.033037	0.965399	56.0404
P04004	0.99805	1.07137	0.997272	0.931799	0.874556	0.75858	0.515898	0.434382	0.495652	0.420121	0.99805	1.09108	0.924387	0.82269	0.775693	0.682335	0.549449	0.471146	0.565073	0.445652	0.99805	1.04794	0.958814	0.890796	0.794187	0.633396	0.494899	0.428519	0.517158	0.364732	0.99805	0.93196	0.96788	0.878921	0.775187	0.619499	0.54667	0.500589	0.442413	0.364127	57.5072	-0.0673569	0.429594	0.974724	61.4986	-0.039437	0.461617	0.944929	56.6063
P04040	0.99805	0.948874	0.954068	0.846371	0.73222	0.578933	0.514809	0.463327	0.491831	0.273046	0.99805	0.952292	0.907401	0.844634	0.736937	0.605643	0.543296	0.522572	0.507836	0.282847	0.99805	0.936405	0.916815	0.80741	0.736674	0.609172	0.520339	0.489843	0.491399	0.280616	0.99805	1.03807	0.986487	0.900645	0.778866	0.638103	0.53969	0.501173	0.513452	0.258656	56.8577	-0.0382538	0.298684	0.963848	58.725	-0.0298342	0.184273	0.961919	57.975
P04053	0.99805	1.13839	1.28846	0.894038	0.763364	0.569021	0.21158	0.316537	0.359615	0.250111	0.99805	0.894768	0.788333	0.790902	0.620516	0.379182	0.304731	0.175257	0.177193	0.120281											0.99805	0.789571	0.808295	0.714544	0.491313	0.397624	0.229709	0.161777	0.244872	0.101086	52.9169	-0.106068	0.27838	0.899519	51.4013	-0.0528839	0.0426728	0.982064
P04066	0.99805	1.05805	1.11728	0.985404	0.719939	0.706153	0.459202	0.391081	0.342027	0.226301	0.99805	1.2412	0.947311	1.05995	0.968017	0.749624	0.793493	0.459558	0.382007	0.188814	0.99805	1.09	1.02251	0.872517	0.751364	0.587636	0.328319	0.330468	0.150771	0.139499	0.99805	0.935872	0.957977	0.993327	0.687211	0.48788	0.494015	0.365804	0.262401	0.209671	55.6903	-0.0613838	0.249087	0.955764	59.489	-0.0595032	0.08935	0.906787	53.9533
P04075	0.99805	0.900665	0.93003	0.93408	0.88442	0.765827	0.824131	0.712653	0.434309	0.0461068	0.99805	0.985456	0.976893	0.978851	0.945468	0.888866	0.876478	0.816153	0.452077	0.051719	0.99805	0.974691	0.969353	0.944433	0.946085	0.858081	0.875825	0.780397	0.473009	0.0549791	0.99805	1.0312	0.986456	0.966359	0.933435	0.854756	0.865649	0.77593	0.457601	0.0518984	60.948	-0.0664755	0	0.896117	62.1116	-0.106827	0	0.968436	62.0046
P04080	0.99805	0.760805	0.765493	0.731638	0.646312	0.556062	0.227343	0.155132	0.199354	0.164665	0.99805	0.938492	0.998774	0.912389	0.793479	0.54745	0.279352	0.211875	0.237914	0.207033	0.99805	0.959971	1.02473	0.926147	0.769593	0.533501	0.286327	0.215478	0.225521	0.18996	0.99805	0.908939	0.933546	0.858375	0.750824	0.516843	0.258865	0.189581	0.208227	0.153809	51.5547	-0.0425517	0	0.921504	53.169	-0.0977941	0.196793	0.991629	53.0686
P04083	0.99805	0.930694	0.931276	0.779193	0.293949	0.175796	0.0960278	0.0559991	0.0698461	0.0400909	0.99805	0.990112	0.95616	0.813926	0.288005	0.175245	0.0888458	0.0558965	0.0673924	0.0367381	0.99805	0.974894	0.954312	0.77807	0.280001	0.163742	0.0925459	0.0515126	0.0755901	0.0446815	0.99805	1.05373	0.974623	0.810542	0.287502	0.170297	0.09468	0.0574747	0.0725929	0.0410327	48.7367	-0.149271	0.0661297	0.992935	48.8157	-0.17472	0.0700522	0.995663	48.655
P04179	0.99805	1.00819	0.94886	0.8852	0.749104	0.581266	0.54434	0.534158	0.602031	0.561454	0.99805	1.02033	0.964311	0.916411	0.799384	0.686857	0.628551	0.63747	0.731079	0.655774	0.99805	0.96503	0.95875	0.862199	0.761307	0.635928	0.595035	0.57457	0.663604	0.57229	0.99805	1.02694	0.967986	0.87047	0.803084	0.655305	0.600897	0.55422	0.621747	0.54239		-0.0607215	0.552798	0.983035		-0.049965	0.660562	0.961042
P04181	0.99805	0.894718	0.920403	0.865828	0.758639	0.543647	0.237934	0.149258	0.134328	0.0814088	0.99805	0.973711	0.918891	0.868239	0.769563	0.587942	0.253576	0.193482	0.165787	0.0810295	0.99805	0.968989	0.965749	0.917255	0.771646	0.575902	0.304354	0.173362	0.138714	0.0863437	0.99805	0.992339	1.00347	0.935165	0.826176	0.580198	0.262224	0.155612	0.144949	0.0950448	52.9523	-0.0811496	0.0547964	0.98283	53.365	-0.0773598	0.0681399	0.986986	53.536
P04183	0.99805	1.04534	0.970738	0.988496	0.804602	0.769444	0.53262	0.362042	0.335207	0.278961	0.99805	1.02781	0.947181	1.11527	0.830946	0.799194	0.485868	0.247793	0.243666	0.167771	0.99805	1.12838	1.033	1.01328	0.783499	0.720316	0.473897	0.371864	0.433243	0.241252	0.99805	1.04979	1.0114	0.882444	0.76861	0.648114	0.506378	0.387872	0.34524	0.286901	56.643	-0.0622892	0.253315	0.984045	55.7687	-0.0969941	0.172927	0.970066	55.9499
P04216	0.99805	1.11294	0.90884	0.977895	0.874462	0.737847	0.606625	0.58199	0.620784	0.442256	0.99805	1.02195	0.949057	0.934614	0.801143	0.712989	0.596457	0.564174	0.601315	0.45802	0.99805	1.05431	1.07417	0.911501	0.870715	0.728873	0.613819	0.582554	0.55313	0.39116	0.99805	1.06494	0.928956	0.94973	0.832882	0.688336	0.547883	0.540309	0.551592	0.41058		-0.0425787	0.507327	0.919755		-0.0381283	0.500316	0.971222	61.9418
P04234	0.99805	0.894536	0.950779	0.844646	0.680846	0.516518	0.319053	0.249937	0.238662	0.170527	0.99805	0.946888	0.949352	0.850107	0.708459	0.483432	0.323371	0.249245	0.259844	0.171295	0.99805	0.966035	1.00121	0.885427	0.75176	0.510605	0.360299	0.264245	0.248325	0.162861	0.99805	0.998581	0.96127	0.866024	0.733573	0.508213	0.348887	0.283539	0.241974	0.152774	52.8914	-0.0624826	0.151913	0.988556	52.7719	-0.0686491	0.178965	0.994256	53.3696
P04264	0.99805	0.353051	0.162812	0.255501	0.140368	0.151975	0.221868	0.210493	0.0772679	0.0765421	0.99805	3.21409	0.966736	1.04434	2.98056	1.9787	0.413258	0.743844	1.00439	1.97499	0.99805	2.69827	2.01209	2.43985	1.20041	1.22744	1.75107	0.915368	0.548906	0.877411	0.99805	1.16187	1.07849	2.02402	0.797521	0.798246	0.966722	0.487933	0.913751	1.05612	40.4655	-0.333032	0.161659	0.954937			1.5	-0.00122327
P04350	0.99805	1.11386	1.04907	0.975355	0.788669	0.636131	0.527411	0.33327	0.170497	0.117093	0.99805	0.96719	0.892776	0.87851	0.723099	0.616134	0.394614	0.302917	0.130723	0.0495731	0.99805	0.894554	0.859237	0.784438	0.729055	0.567594	0.41204	0.293963	0.104343	0.0407202	0.99805	0.951598	0.951015	0.89518	0.729114	0.643534	0.447407	0.333479	0.167678	0.0859938	55.7604	-0.063968	0.0469061	0.978511	54.3149	-0.0580852	0	0.992515	53.6676
P04406	0.99805	0.898668	0.935436	0.901106	0.865029	0.724116	0.724643	0.667382	0.691928	0.0209358	0.99805	0.962704	0.979759	0.94628	0.917377	0.823999	0.800494	0.784578	0.753059	0.019784	0.99805	0.950291	0.967093	0.929418	0.905485	0.800927	0.790065	0.742922	0.739912	0.0251098	0.99805	1.02474	0.993564	0.962936	0.90773	0.81334	0.790183	0.74636	0.717913	0.0302135	61.3478	-0.0409937	0	0.748043	63.9507	-0.280876	0	0.828204	62.761
P04439	0.99805	0.930329	0.934213	0.862414	0.750928	0.616019	0.469301	0.387062	0.382358	0.251783	0.99805	0.968175	0.932932	0.884558	0.782707	0.64143	0.522858	0.469259	0.420532	0.289373	0.99805	0.953299	0.965837	0.900911	0.788834	0.641244	0.522548	0.43364	0.406388	0.265404	0.99805	0.973318	0.96382	0.886436	0.808464	0.645328	0.518995	0.473069	0.431893	0.267736	55.8359	-0.0432354	0.211196	0.989458	57.4921	-0.0387362	0.235529	0.992111	56.9471
P04632	0.99805	0.962702	0.98647	0.925266	0.878254	0.71387	0.654795	0.592419	0.544808	0.159983	0.99805	0.990572	1.02741	0.952132	0.923881	0.787389	0.68041	0.660124	0.57749	0.161466	0.99805	0.993713	1.01183	0.938172	0.883971	0.759013	0.663853	0.620446	0.565284	0.157366	0.99805	1.02625	0.971673	0.928633	0.868862	0.741922	0.626245	0.620368	0.519442	0.152688	60.464	-0.0389744	0	0.932154	61.5139	-0.0441195	0	0.925132	60.9642
P04818	0.99805	0.928172	0.885565	0.649316	0.239421	0.164446	0.0942416	0.111877	0.0520414	0.0820137	0.99805	0.989916	0.938166	0.703837	0.275638	0.201956	0.127469	0.0846062	0.0637907	0.0469149	0.99805	0.991435	0.915568	0.690274	0.274037	0.183619	0.102217	0.0695281	0.0609551	0.0434642	0.99805	1.01197	0.927887	0.682811	0.291679	0.201704	0.108997	0.107148	0.0583366	0.058643	47.9089	-0.128328	0.0796435	0.993642	48.4146	-0.133985	0.0810572	0.995038	48.3254
P04843	0.99805	0.962606	0.983659	0.939497	0.815301	0.494318	0.140314	0.0556497	0.0925418	0.0588175	0.99805	0.966627	0.960428	0.932926	0.818109	0.49379	0.133926	0.0537508	0.0848208	0.0565711	0.99805	0.951301	0.945054	0.925325	0.846506	0.517318	0.136465	0.0495747	0.084394	0.0544115	0.99805	0.968452	0.966326	0.944613	0.836819	0.511426	0.138718	0.0537497	0.0854194	0.0561305	52.7119	-0.137961	0.0506068	0.99545	52.706	-0.138739	0.0458618	0.994666	52.9046
P04844	0.99805	0.967814	0.9876	0.945443	0.852727	0.584399	0.284931	0.180526	0.138128	0.0757281	0.99805	0.996794	0.985995	0.949597	0.885627	0.599911	0.299563	0.194057	0.145621	0.0857846	0.99805	0.970496	0.970481	0.946215	0.886958	0.612196	0.298469	0.185101	0.142083	0.0801083	0.99805	0.944284	0.958353	0.918132	0.829187	0.581867	0.263098	0.162704	0.145086	0.0812582	53.7261	-0.104302	0.092385	0.997661	53.9214	-0.109183	0.107417	0.998119	53.9774
P04899	0.99805	0.971346	0.946159	0.907876	0.774193	0.58598	0.334222	0.157458	0.166597	0.165986	0.99805	1.01574	0.997659	0.962674	0.829382	0.634698	0.361517	0.165593	0.171196	0.165958	0.99805	1.01986	0.978946	0.910086	0.81295	0.602007	0.32695	0.14149	0.129772	0.101059	0.99805	1.03303	0.976359	0.934795	0.801632	0.628739	0.340173	0.158629	0.166041	0.13578	53.5739	-0.0833875	0.121732	0.992206	54.1373	-0.0976118	0.137543	0.995819	53.8045
P04921	0.99805	0.892474	0.888355	0.800361	0.754324	0.573732	0.458444	0.426088	0.421324	0.399283	0.99805	0.992435	0.983457	0.924363	0.817839	0.702593	0.656624	0.549303	0.692796	0.669358	0.99805	1.02638	1.15373	0.925283	0.813055	0.688537	0.664156	0.576117	0.654933	0.594394	0.99805	0.971625	0.885641	0.795552	0.674035	0.566887	0.464366	0.399359	0.444019	0.36626	56.1943	-0.0379085	0.340196	0.975331		-0.0480829	0.63742	0.947117
P05023	0.99805	0.94618	0.963179	0.921591	0.814205	0.673374	0.610187	0.421092	0.112073	0.0835499	0.99805	0.981231	0.948081	0.919819	0.818661	0.718376	0.606739	0.442499	0.141153	0.112247	0.99805	0.984113	0.979244	0.913294	0.816887	0.679272	0.564895	0.417642	0.126599	0.089609	0.99805	0.996592	0.996606	0.913826	0.812921	0.676803	0.579897	0.434102	0.159833	0.112978	56.5737	-0.0605299	0	0.977916	56.9923	-0.0587367	0	0.984692	56.4182
P05107	0.99805	0.905024	0.918431	0.800561	0.585827	0.483331	0.279324	0.207287	0.270706	0.221574	0.99805	0.998622	0.984674	0.881603	0.746295	0.557279	0.366208	0.345371	0.333401	0.272402	0.99805	0.970642	0.977747	0.862379	0.694165	0.521698	0.357729	0.321921	0.294475	0.232617	0.99805	0.952553	0.956259	0.831399	0.641506	0.466883	0.31368	0.266808	0.266737	0.204073	51.6646	-0.0642805	0.194949	0.983207	53.6938	-0.0692836	0.28449	0.995668	53.1846
P05114	0.99805	0.621268	0.647986	0.623786	0.484343	0.484352	0.335305	0.307369	0.388843	0.337315	0.99805	0.871094	0.82614	0.762475	0.753938	0.666708	0.514325	0.506992	0.538292	0.471213	0.99805	1.0739	1.19776	0.949993	0.777416	0.688796	0.56709	0.513646	0.551625	0.51026	0.99805	1.08142	0.99543	0.790741	0.732608	0.609097	0.47732	0.468577	0.455612	0.454697	49.1058	-0.0366797	0.30144	0.880415	62.8255	-0.0246047	0.393167	0.951866
P05120	0.99805	1.03322	1.00353	0.923897	0.880472	0.583433	0.42307	0.296425	0.221285	0.105587	0.99805	0.97111	0.932313	0.832696	0.700765	0.579748	0.421255	0.367542	0.12781	0.11464	0.99805	0.829432	0.729047	0.714698	0.554461	0.35443	0.24379	0.185859	0.08777	0.0771064	0.99805	0.968728	1.04156	0.939849	0.785538	0.551685	0.460689	0.342013	0.219961	0.149349	54.8087	-0.0739202	0.121339	0.991145	54.4178	-0.0506741	0	0.991637	50.0613
P05141	0.99805	1.17848	1.23423	1.11213	0.928765	0.688248	0.506229	0.373204	0.353939	0.196284	0.99805	1.00319	1.02095	0.936458	0.783011	0.588007	0.431367	0.326712	0.298044	0.181949	0.99805	0.939793	0.99546	0.943539	0.820038	0.620291	0.458239	0.345043	0.303526	0.163237	0.99805	0.862614	0.965581	0.903096	0.767602	0.613007	0.44113	0.341155	0.291447	0.159565	55.8735	-0.0858142	0.270272	0.910636	54.6276	-0.0665573	0.207499	0.993438	55.3762
P05161	0.99805	0.939122	0.888952	0.701355	0.43354	0.30148	0.202047	0.106437	0.093591	0.0557671	0.99805	0.94877	0.914294	0.721512	0.462688	0.343447	0.215924	0.133295	0.124163	0.0688082	0.99805	0.955906	0.888482	0.698805	0.440085	0.319464	0.201204	0.116941	0.113682	0.0601061	0.99805	0.957303	0.891693	0.683758	0.416137	0.306001	0.201256	0.118018	0.108089	0.0609195	49.552	-0.0758005	0.0538813	0.99741	50.0051	-0.0741957	0.0747738	0.996527	49.6309
P05198	0.99805	0.9367	0.955888	0.873099	0.672407	0.513915	0.263214	0.0850809	0.0929252	0.0540444	0.99805	0.994587	0.947123	0.867818	0.731486	0.529891	0.274281	0.0867252	0.0770714	0.0500292	0.99805	0.974095	0.937778	0.877219	0.696004	0.532367	0.290732	0.107096	0.0957105	0.0550278	0.99805	0.94328	0.922806	0.814017	0.708412	0.521784	0.284075	0.101406	0.0880017	0.053867	52.5296	-0.0791301	0.0110594	0.9923	52.8922	-0.0830325	0.00407635	0.995177	52.858
P05204	0.99805	0.568401	0.593819	0.620684	0.442283	0.357623	0.353551	0.311487	0.359034	0.310157	0.99805	0.889303	0.802021	0.774475	0.72972	0.644021	0.522102	0.495067	0.519749	0.422721	0.99805	1.09793	1.18209	0.926102	0.654959	0.639537	0.528253	0.447424	0.456341	0.424143	0.99805	1.22099	1.005	0.823978	0.739285	0.627874	0.48781	0.462739	0.444652	0.403787	47.0798	-0.042226	0.30194	0.864573	60.4644	-0.0251708	0.33905	0.969109	55.3761
P05386	0.99805	1.35644	1.12436	1.29487	1.07568	0.701946	0.624771	0.605147	1.21447	1.1425	0.99805	1.03618	1.12461	0.949398	0.796583	0.570298	0.449162	0.467462	0.933767	0.972586	0.99805	1.00046	0.858512	0.942398	0.694716	0.582788	0.52795	0.515978	1.07596	0.982502	0.99805	0.918185	0.951657	0.993836	0.791571	0.69651	0.628981	0.528624	1.03575	0.909741		0.0564747	1.18592	0.0792514		-0.402585	0.678655	0.489189
P05387	0.99805	1.15644	1.04809	1.10062	0.952344	0.665465	0.551096	0.609995	1.81767	2.32823	0.99805	0.971179	0.978869	0.960582	0.797729	0.603355	0.499286	0.562659	1.52334	1.95438	0.99805	0.986349	0.904597	0.949331	0.720793	0.596397	0.539451	0.623227	1.75711	2.2693	0.99805	0.925809	1.01457	1.01199	0.871091	0.726784	0.631592	0.693891	1.80463	2.24138		0.153401	1.5	0.514892		0.499071	1.5	0.53431
P05388	0.99805	1.23211	1.1008	1.11789	0.991133	0.704492	0.488942	0.351509	0.251174	0.130054	0.99805	0.998534	0.979896	0.929988	0.797167	0.58618	0.441962	0.305718	0.210313	0.120264	0.99805	0.960822	0.830298	0.895209	0.751603	0.602277	0.484846	0.355114	0.232699	0.107738	0.99805	0.86026	0.903899	0.889565	0.781274	0.623088	0.491884	0.354897	0.233441	0.113555	55.9457	-0.0920174	0.180104	0.93527	54.8465	-0.0633117	0.0916932	0.997951	55.306
P05455	0.99805	0.883889	0.812435	0.604029	0.356315	0.246049	0.12165	0.0572287	0.0480843	0.0228488	0.99805	0.973382	0.901511	0.672599	0.383854	0.262218	0.131241	0.0633995	0.0460665	0.0277408	0.99805	0.996082	0.92757	0.674998	0.395756	0.260612	0.130716	0.0663396	0.0535209	0.0288559	0.99805	1.0005	0.880748	0.662323	0.381186	0.253805	0.1269	0.0559021	0.0561878	0.0283745	48.26	-0.0735422	0.000263663	0.997192	49.0211	-0.0885348	0.0286449	0.997637	49.1167
P05496	0.99805	0.847115	0.900934	0.881329	0.803264	0.720391	0.715392	0.679127	0.691898	0.508799	0.99805	0.94683	0.938734	0.851713	0.776304	0.741604	0.796821	0.703744	0.713898	0.516164	0.99805	0.931501	0.948663	0.912491	0.850649	0.801005	0.853067	0.725963	0.745318	0.543653	0.99805	0.940419	0.923648	0.857615	0.879791	0.791877	0.831116	0.749103	0.714563	0.522571		-0.0148878	0	0.892508		-0.0154397	0	0.887256
P05556	0.99805	0.924932	0.945152	0.874675	0.804042	0.677154	0.580614	0.508152	0.583156	0.468781	0.99805	0.971568	0.957155	0.910176	0.829025	0.711119	0.608856	0.561843	0.598945	0.496386	0.99805	1.00492	0.993238	0.914681	0.860292	0.730615	0.598866	0.547341	0.605524	0.495533	0.99805	0.993953	0.977005	0.908308	0.83466	0.703548	0.600232	0.535035	0.580503	0.452122	65.3855	-0.0346501	0.470981	0.966472		-0.0362811	0.513283	0.983653
P05771	0.99805	0.872644	0.822961	0.78907	0.567551	0.373131	0.219279	0.240684	0.278256	0.162397																															50.7596	-0.0602286	0.162014	0.970068
P06126											0.99805	0.802636	1.0238	1.02361	0.879113	0.811467	0.674075	0.466609	0.885676	0.519303																										-0.0544544	0.627184	0.577644
P06127	0.99805	1.0235	0.983181	0.964388	0.785665	0.603758	0.551306	0.488004	0.512932	0.293717	0.99805	1.00872	0.960269	0.934827	0.753053	0.590037	0.512898	0.470488	0.42795	0.281579	0.99805	0.975992	0.964464	0.93523	0.801309	0.66649	0.560768	0.50246	0.496313	0.332727	0.99805	0.97998	0.947182	0.917994	0.7737	0.645054	0.563749	0.507655	0.478893	0.313993	57.1848	-0.0499551	0.383621	0.956384	56.3055	-0.0480508	0.321873	0.980046	58.7
P06132	0.99805	0.961499	0.95054	0.886595	0.80172	0.729375	0.553636	0.503999	0.441056	0.161814	0.99805	1.05579	0.997729	0.934585	0.8238	0.670543	0.595124	0.514479	0.406369	0.195585	0.99805	1.03909	0.964707	0.916822	0.862976	0.655696	0.573879	0.537125	0.481161	0.18963	0.99805	0.973139	0.973925	0.898028	0.786613	0.589268	0.503383	0.440923	0.365746	0.159241	58.5254	-0.0389397	0	0.972068	58.7018	-0.0413369	0	0.976338	59.1804
P06239	0.99805	1.13792	0.920178	0.661076	0.438698	0.34325	0.207167	0.117463	0.102668	0.0608897	0.99805	0.980156	0.771765	0.551094	0.400303	0.317643	0.215397	0.137921	0.11084	0.0683802	0.99805	0.911666	0.700754	0.535487	0.386833	0.3013	0.19624	0.131354	0.122186	0.0766867	0.99805	0.851625	0.780905	0.5794	0.407537	0.303273	0.213628	0.127492	0.107201	0.0609405	49.6353	-0.0828883	0.0847584	0.974417	48.4748	-0.0658948	0.0752074	0.990852	47.8793
P06280																					0.99805	1.04098	1.04456	0.984325	0.859549	0.642986	0.548417	0.491271	0.413959	0.266326																			57.2391
P06331	0.99805	0.987537	0.926132	0.840209	0.660374	0.36066	0.0933518	0.0734988	0.0903242	0.0747818	0.99805	0.969108	0.940923	0.735585	0.57691	0.346393	0.128823	0.0731176	0.109341	0.0949969											0.99805	0.977238	0.953642	0.822306	0.661457	0.377484	0.108464	0.0981503	0.107859	0.0768454	51.2371	-0.105654	0.0475631	0.992319	50.4779	-0.0856451	0.0568872	0.992042
P06396	0.99805	0.859462	0.790632	0.760575	0.853355	0.38866	0.103322		0.0329526		0.99805	1.04613	1.13635	0.830012	0.766117	0.411109	0.202745		0.0405138		0.99805	0.97594	1.05928	1.01866	0.672431	0.495787	0.0846295		0.0616319		0.99805	0.873496	0.884214	0.688759	0.62093	0.325288	0.0144663		0.0255683	0.0258723	52.0207	-0.10255	0	0.891277	52.2721	-0.10594	0.0223152	0.970037	52.2289
P06400	0.99805	0.979561	0.953657	0.882277	0.738344	0.553564	0.270997	0.0870087	0.0823575	0.05683	0.99805	0.997127	0.958879	0.892928	0.770751	0.542888	0.28115	0.0790983	0.0743878	0.0511051	0.99805	0.987034	0.955025	0.894684	0.776583	0.546006	0.277855	0.0870445	0.0767611	0.053127	0.99805	0.921915	0.918153	0.860521	0.737088	0.51145	0.258699	0.0741056	0.0661253	0.0435829	53.0404	-0.0858539	0.0131174	0.994066	53.1584	-0.0915119	0.0142213	0.995671	53.1905
P06454	0.99805	0.884417	0.782962	0.786617	0.748781	0.755135	0.672734	0.661433	0.9208	0.898562	0.99805	0.955176	0.947911	0.915341	0.846735	0.752663	0.797118	0.798796	0.97875	0.978246	0.99805	1.07723	1.12479	1.04744	0.813637	0.794053	0.86517	0.791588	0.905928	0.918298	0.99805	1.00943	0.963885	0.995157	0.882399	0.784027	0.790944	0.780211	0.936521	0.908377		-0.0695245	0.777572	0.444861		-0.0207197	0.860919	0.312301
P06493	0.99805	1.17535	0.97538	0.627579	0.32182	0.270331	0.175907	0.101353	0.089035	0.0443736	0.99805	0.93812	0.755144	0.470411	0.248091	0.206332	0.146122	0.0787222	0.0697096	0.0370091	0.99805	0.914099	0.692607	0.485712	0.252335	0.214132	0.15734	0.0774098	0.0744822	0.0412989	0.99805	0.7828	0.756718	0.505369	0.26936	0.203245	0.139808	0.0846202	0.0846348	0.0430815	48.4483	-0.119975	0.108946	0.966966	46.8397	-0.0900503	0.0670579	0.9952	46.7067
P06576	0.99805	0.907271	0.923969	0.902308	0.849377	0.788289	0.701049	0.633116	0.482974	0.0339913	0.99805	0.983659	0.978175	0.947964	0.915008	0.829412	0.779575	0.733026	0.522822	0.036412	0.99805	0.987811	0.987255	0.936168	0.902382	0.799077	0.770736	0.699214	0.519993	0.044961	0.99805	1.00438	0.972986	0.93844	0.901843	0.813727	0.765387	0.699465	0.514806	0.0399626	60.0273	-0.0496147	0	0.893692	61.4986	-0.0679428	0	0.915082	61.1659
P06729	0.99805	1.05371	1.10396	1.01071	0.901015	0.728005	0.609153	0.549436	0.6021	0.454011	0.99805	0.970398	0.969218	0.90392	0.826066	0.695749	0.566796	0.528135	0.528187	0.415676	0.99805	0.921526	0.877239	0.896058	0.804482	0.687218	0.605123	0.536176	0.566476	0.417671	0.99805	0.892567	1.00311	0.927134	0.840484	0.702753	0.597078	0.524112	0.538997	0.40274		-0.063339	0.527449	0.950179	60.7175	-0.0395133	0.4266	0.987469	62.8259
P06730	0.99805	0.900854	0.933772	0.838436	0.681235	0.488259	0.266986	0.0879216	0.109869	0.0805593	0.99805	0.980622	0.938019	0.866109	0.714279	0.559851	0.346018	0.187144	0.183856	0.1501	0.99805	0.940659	0.932837	0.830032	0.671916	0.516019	0.274647	0.0816932	0.0859311	0.0649586	0.99805	0.987814	0.983383	0.882045	0.716398	0.552581	0.317969	0.154357	0.149693	0.114505	52.3213	-0.0744096	0.0251254	0.987669	53.3209	-0.0677893	0.104485	0.994922	52.4409
P06733	0.99805	0.888343	0.93693	0.899668	0.837358	0.664775	0.593103	0.3587	0.028248	0.012996	0.99805	0.93098	0.94075	0.93005	0.861427	0.7468	0.616733	0.408609	0.0264478	0.0163952	0.99805	0.928167	0.960072	0.906272	0.876938	0.725193	0.621613	0.39718	0.0316377	0.0097442	0.99805	1.02393	1.01325	0.980716	0.897848	0.750146	0.639343	0.416241	0.0488407	0.0166817	55.9787	-0.0716555	0	0.960395	56.7931	-0.0806975	0	0.969629	56.703
P06744	0.99805	0.891061	0.932697	0.877765	0.749068	0.516861	0.172009	0.0169671	0.0172216	0.00925461	0.99805	0.960809	0.981466	0.940898	0.811888	0.569913	0.189747	0.0157966	0.0171702	0.00857211	0.99805	0.947571	0.988743	0.916728	0.811148	0.5735	0.202575	0.0138132	0.0201912	0.0103752	0.99805	1.01015	0.985825	0.933565	0.799582	0.563448	0.195134	0.0150373	0.0171084	0.00959533	52.5598	-0.107395	0	0.983425	53.1989	-0.128429	0	0.994986	53.2203
P06748	0.99805	1.32981	1.1518	1.2181	1.0163	0.66334	0.469761	0.433981	0.447424	0.334004	0.99805	0.959394	0.959851	0.920104	0.762501	0.506114	0.37949	0.351461	0.319331	0.313314	0.99805	0.945901	0.79082	0.918589	0.732005	0.563031	0.402736	0.381095	0.376241	0.32504	0.99805	0.781933	0.913283	0.944707	0.791809	0.575243	0.432429	0.384661	0.377105	0.308883	54.2207	-0.188278	0.417436	0.850071	53.2684	-0.0821304	0.313182	0.996463	54.7828
P06753	0.99805	0.982806	0.854281	0.866547	0.766039	0.734765	0.609377	0.589719	0.771159	0.785666	0.99805	0.944745	0.88144	0.893018	0.771547	0.717885	0.644541	0.662866	0.769099	0.773515	0.99805	1.03283	0.998545	0.976262	0.813563	0.706634	0.658811	0.590813	0.761798	0.788599	0.99805	1.10997	0.966924	1.01882	0.838408	0.752759	0.702225	0.653938	0.774287	0.784341		-0.0297982	0.693761	0.755284		-0.027251	0.708159	0.828712
P06865	0.99805	0.970266	0.939051	0.804222	0.701784	0.611972	0.448003	0.355093	0.243485	0.136926	0.99805	0.923565	0.880201	0.812569	0.710036	0.565415	0.439375	0.364988	0.221244	0.13559	0.99805	0.984855	0.999864	0.893103	0.81953	0.650207	0.570812	0.473768	0.264008	0.141347	0.99805	0.959357	0.908965	0.805672	0.714647	0.583696	0.49314	0.388893	0.223497	0.134777	54.9979	-0.0446486	0	0.996392	54.5982	-0.0431743	0	0.996631	57.193
P06870
P07099	0.99805	1.01808	1.2969	1.01176	0.943559	0.704766	0.618523	0.427584	0.102746	0.282128	0.99805	1.27373	1.08537	0.934853	0.911094	0.748863	0.463501	0.501718	0.462456	0.264665	0.99805	0.95063	0.980797	0.814889	0.814248	0.636982	0.409564	0.373395	0.236672	0.219784	0.99805	0.898146	0.953226	0.832765	0.773402	0.563813	0.329593	0.408939	0.30609	0.16288	56.9547	-0.0769306	0.170993	0.899179	56.8599	-0.0680249	0.356942	0.883187	55.1888
P07108	0.99805	0.71274	0.678526	0.670415	0.622871	1.03213	0.449096	0.439943	0.56186	0.472473	0.99805	0.944331	1.08452	0.934753	0.925674	0.804244	0.712519	0.649432	0.742768	0.794598	0.99805	1.09894	1.21103	1.09701	0.914721	0.884524	0.807187	0.755782	0.754417	0.716697	0.99805	0.825543	0.798708	0.796943	0.726652	0.62954	0.50341	0.504932	0.653253	0.494225	64.5327	-0.0151835	0	0.404402		-0.046997	0.723495	0.853361
P07195	0.99805	0.83678	0.862136	0.840307	0.814499	0.858715	0.761829	0.723987	0.695281	0.234325	0.99805	0.979622	1.01624	0.984998	0.970826	0.897074	0.948536	0.942562	0.794303	0.286413	0.99805	0.983975	1.02999	0.992702	0.975943	0.886269	0.932625	0.904367	0.790234	0.277417	0.99805	0.976869	0.958551	0.936947	0.912585	0.838279	0.83395	0.813439	0.718816	0.248748	64.78	-0.0263106	0	0.69632	65.3019	-0.133715	0	0.962853	65.2079
P07203	0.99805	0.955827	0.909015	0.760597	0.618888	0.224701	0.378736	0.298006																																	50.4586	-0.0841704	0.27071	0.945277
P07205	0.99805	0.909427	0.918111	0.914716	0.838685	0.657475	0.159218	0.0121703	0.0286461	0.0337345	0.99805	0.980568	0.922492	0.961303	0.91115	0.67033	0.180672	0.030614	0.0616766	0.0291513	0.99805	0.965665	0.96529	0.937265	0.892633	0.682937	0.203858	0.0398361	0.0700114	0.0296322	0.99805	1.00401	0.913087	0.912278	0.891011	0.692831	0.199126	0.0291657	0.0499488	0.0340311	53.635	-0.155474	0.00246262	0.97937	53.8476	-0.182683	0.0294591	0.993381	53.9428
P07237	0.99805	0.882469	0.918239	0.87316	0.847497	0.681877	0.431482	0.289516	0.282202	0.234924	0.99805	0.956491	0.963662	0.929492	0.908146	0.760962	0.481711	0.328062	0.295155	0.259289	0.99805	0.957242	0.974268	0.927846	0.904419	0.747174	0.482051	0.320673	0.297185	0.245854	0.99805	0.981919	0.979256	0.937888	0.89794	0.744222	0.465806	0.331252	0.3046	0.237208	55.2525	-0.0626103	0.190869	0.967259	55.896	-0.0848778	0.253322	0.991337	55.8497
P07311	0.99805	0.908161	0.891099	0.824139	0.736849	0.599531	0.329515	0.21095	0.171469	0.125104	0.99805	0.9887	0.98967	0.959155	0.833381	0.62583	0.346566	0.23609	0.21951	0.149968	0.99805	1.06497	1.01329	0.97984	0.81976	0.610137	0.316166	0.205498	0.188975	0.14064	0.99805	0.966405	0.923918	0.866263	0.758611	0.561745	0.367534	0.223861	0.189516	0.12082	53.6217	-0.0567119	0.0239004	0.983162	54.166	-0.0913127	0.1629	0.997622	53.8626
P07339	0.99805	0.898174	0.895538	0.825055	0.774842	0.640195	0.550496	0.455088	0.294504	0.159994	0.99805	0.983295	0.968031	0.899666	0.830569	0.71511	0.613911	0.529536	0.31435	0.191618	0.99805	0.96502	0.992575	0.915535	0.86936	0.727264	0.638387	0.553135	0.330146	0.169865	0.99805	0.975688	0.942823	0.884608	0.809234	0.673119	0.571711	0.500949	0.296713	0.161241	56.7013	-0.0388157	0	0.984834	58.4594	-0.0438142	0	0.993647	58.8726
P07355	0.99805	0.948206	0.954507	0.895855	0.759609	0.537332	0.206832	0.111478	0.120611	0.0672129	0.99805	1.00215	0.966551	0.916819	0.816536	0.582431	0.22108	0.145159	0.160363	0.119769	0.99805	1.0169	0.975962	0.891969	0.784145	0.594594	0.240657	0.154437	0.192863	0.118004	0.99805	1.00116	0.999058	0.915304	0.783332	0.550129	0.20643	0.104451	0.107476	0.0680209	52.8465	-0.09734	0.0565501	0.991592	53.2918	-0.112122	0.113393	0.992414	53.3035
P07384	0.99805	1.05852	1.05946	0.979038	0.879096	0.709399	0.607017	0.540684	0.441693	0.133621	0.99805	0.983598	0.976356	0.917487	0.82301	0.685668	0.588836	0.572455	0.439055	0.127899	0.99805	0.964804	0.935813	0.899984	0.812638	0.658386	0.561783	0.523156	0.439905	0.12872	0.99805	0.960471	0.977109	0.922126	0.833622	0.678706	0.571189	0.539384	0.432315	0.115155	59.1482	-0.047059	0	0.956067	58.8781	-0.0409608	0	0.957392	58.2431
P07437	0.99805	1.2253	1.2285	1.05793	0.893038	0.706027	0.525018	0.356128	0.0669789	0.0391942	0.99805	0.94336	0.893859	0.793997	0.656207	0.562857	0.421752	0.293339	0.0565998	0.0229752	0.99805	0.886657	0.788334	0.773075	0.643467	0.555605	0.434693	0.272731	0.0603294	0.0237151	0.99805	0.801733	0.901453	0.822156	0.704885	0.58613	0.426201	0.279948	0.0693061	0.0409419	56.255	-0.0846092	0	0.931804	53.3873	-0.055131	0	0.980621	52.8471
P07477											0.99805	1.02288	1.04626	0.954225	0.916313	0.896139	0.76233	0.939841	1.14727	1.02959	0.99805	0.922207	1.18647	0.939006	1.14637	0.887121	0.839778	0.808535	0.983545	1.08917	0.99805	0.966805	1.05925	0.941443	0.934982	0.827753	0.666856	1.00481	1.11506	1.12907						0.00879633	1.07973	-0.0126769
P07602	0.99805	0.951459	0.916778	0.882842	0.815656	0.585111	0.679323	0.633125	0.75424	0.686647	0.99805	0.974417	0.956774	0.977323	0.878414	0.781747	0.711171	0.698259	0.786209	0.777494	0.99805	1.02255	1.0515	0.978467	0.874164	0.785648	0.703258	0.656823	0.838305	0.698285	0.99805	1.09228	1.04984	1.01794	0.910848	0.835891	0.755417	0.708123	0.78507	0.684124		-0.0401315	0.669037	0.84096		-0.0480782	0.744026	0.926414
P07686	0.99805	0.927047	0.917414	0.871713	0.774819	0.652532	0.532571	0.431891	0.296895	0.155102	0.99805	0.984897	0.971628	0.923412	0.824274	0.699718	0.612767	0.519621	0.334909	0.166439	0.99805	0.984508	0.977724	0.919569	0.835683	0.686127	0.591327	0.493301	0.325536	0.165231	0.99805	0.995937	0.95627	0.930879	0.850878	0.707289	0.602101	0.497018	0.323371	0.160893	56.6905	-0.0421906	0	0.994123	58.3516	-0.0445498	0	0.991694	58.0085
P07737	0.99805	0.872739	0.964908	0.863607	0.711103	0.342109	0.136885	0.0896631	0.0923008	0.0632091	0.99805	0.919285	0.933967	0.87542	0.711986	0.415102	0.14358	0.0908767	0.0991608	0.0705768	0.99805	0.887783	0.956046	0.845025	0.709413	0.39767	0.138788	0.0855732	0.0992424	0.0606891	0.99805	1.02461	1.02155	0.91381	0.742243	0.437741	0.148826	0.0965336	0.0880627	0.0714049	51.5345	-0.113746	0.0587205	0.985586	51.8661	-0.104034	0.0547183	0.990354	51.7233
P07741	0.99805	0.924895	0.910693	0.852787	0.778636	0.631017	0.516177	0.341776	0.100675	0.0283086	0.99805	0.992797	0.954608	0.911416	0.843641	0.700665	0.557864	0.411708	0.10949	0.0332005	0.99805	0.987223	0.967676	0.929361	0.856735	0.686204	0.572289	0.388691	0.128641	0.0326709	0.99805	1.05024	0.96663	0.91397	0.842154	0.689641	0.551005	0.393004	0.125173	0.0263731	55.1665	-0.0587282	0	0.978445	56.4023	-0.0664205	0	0.985919	56.4238
P07766	0.99805	0.923104	0.928842	0.875722	0.695708	0.474696	0.334742	0.260993	0.208943	0.143359	0.99805	1.01784	0.974595	0.96818	0.753325	0.525282	0.347014	0.272621	0.227645	0.164371	0.99805	0.974447	0.999581	0.915323	0.745884	0.516275	0.357113	0.288745	0.239105	0.152739	0.99805	1.00475	0.951521	0.889361	0.738806	0.521522	0.344668	0.264214	0.228482	0.139297	52.8923	-0.0649124	0.134612	0.99392	53.403	-0.0828712	0.188565	0.99639	53.4606
P07814	0.99805	0.987372	0.900915	0.583616	0.269027	0.189716	0.128016	0.0907361	0.103836	0.0683109	0.99805	0.962595	0.840124	0.541777	0.244812	0.189335	0.121828	0.084817	0.0909744	0.0612711	0.99805	0.959599	0.836978	0.544032	0.25466	0.182144	0.113592	0.0716754	0.090762	0.0575893	0.99805	0.951928	0.844437	0.54203	0.244878	0.174659	0.114744	0.0728771	0.0836454	0.0527674	47.7526	-0.121859	0.096719	0.997839	47.3596	-0.109512	0.0840566	0.997673	47.4011
P07858											0.99805	0.951706	0.941975	0.924301	0.836139	0.708951	0.596978	0.483918	0.412595	0.339916	0.99805	0.99227	0.959498	0.925279	0.892856	0.79459	0.643845	0.604739	0.47681	0.345678	0.99805	1.01391	0.983815	1.00197	0.876404	0.797774	0.66611	0.572553	0.50756	0.343278					58.883	-0.0394503	0.252501	0.996018	61.6149
P07900	0.99805	0.909244	0.970172	0.835586	0.443097	0.157361	0.105397	0.0657812	0.0822425	0.0512878	0.99805	0.925805	0.918611	0.81531	0.426795	0.176076	0.0967076	0.0552744	0.0808089	0.0538447	0.99805	0.903284	0.920466	0.791157	0.430673	0.168044	0.0936416	0.0540128	0.0826509	0.0468151	0.99805	0.991668	0.997109	0.851366	0.443128	0.181071	0.0968735	0.0618853	0.0873773	0.0484768	49.5749	-0.14422	0.0658173	0.994417	49.4535	-0.127674	0.0574138	0.994794	49.3762
P07910	0.99805	0.72944	0.563669	0.405318	0.216242	0.155912	0.0997576	0.0654088	0.0822926	0.0607813	0.99805	0.929742	0.764608	0.507296	0.255524	0.19013	0.116633	0.0812501	0.0882356	0.0757338	0.99805	1.12028	0.969761	0.542227	0.297959	0.220371	0.143703	0.101578	0.120209	0.0858422	0.99805	1.30312	0.765632	0.497891	0.297197	0.216324	0.139488	0.0941797	0.102537	0.0756209	44.9447	-0.0716817	0.0456532	0.992361	46.9862	-0.0929466	0.0759737	0.998776	47.667
P07919	0.99805	1.02952	0.923948	0.888896	0.769256	0.635584	0.551351	0.485587	0.750049	0.689203	0.99805	1.01762	1.00355	0.895127	0.797942	0.655633	0.540003	0.504424	0.59313	0.59129	0.99805	1.03744	1.04759	0.913895	0.81417	0.605179	0.501689	0.448355	0.514842	0.545779	0.99805	0.963099	0.978991	0.95591	0.759161	0.600349	0.490539	0.489601	0.588345	0.551359		-0.0546274	0.617391	0.833281		-0.0578248	0.552653	0.973431	60.4075
P07951	0.99805	1.64701	1.48067	1.65429	1.15217	0.309254	1.33539	1.33572	1.09899	1.4404	0.99805	0.824953	0.858567	0.821028	0.651798	0.564999	0.451721	0.443467	0.547062	0.363985																							1.49038	-2.43261e-09	56.8932	-0.0321601	0.363021	0.915563
P07954	0.99805	0.915339	0.925017	0.898561	0.768311	0.552991	0.118494	0.0352311	0.0567064	0.0315825	0.99805	0.984021	0.97623	0.951347	0.826678	0.607985	0.141225	0.0472393	0.0644486	0.0414733	0.99805	0.990488	0.985601	0.944657	0.835195	0.602426	0.145948	0.0413475	0.0557288	0.0333067	0.99805	1.02063	0.963738	0.946682	0.819782	0.598034	0.155227	0.0533342	0.064746	0.0339163	52.7508	-0.118516	0.00407366	0.98075	53.3271	-0.146244	0.0269494	0.991899	53.3332
P08047	0.99805	0.948894	1.00841	0.821951	0.785855	0.52849	0.400102	0.329962	0.356702	0.216579	0.99805	1.25062	1.02359	0.903734	0.81454	0.624778	0.478673	0.355332	0.44266	0.198966	0.99805	1.18093	0.847539	1.01506	0.701613	0.510028	0.430842	0.273439	0.383182	0.208195	0.99805	1.28191	1.08296	1.09378	0.963999	0.599877	0.597199	0.43974	0.135459	0.116386	54.005	-0.0607073	0.248364	0.977628	55.4448	-0.0619409	0.2809	0.910858	53.3366
P08133	0.99805	0.885799	0.878551	0.745049	0.388383	0.146907	0.0662437	0.0325827	0.0482787	0.0222974	0.99805	0.98518	0.945891	0.802687	0.425031	0.168931	0.0727255	0.0364569	0.0542642	0.0277976	0.99805	0.973036	0.941532	0.795274	0.433055	0.168229	0.0712739	0.0358728	0.053154	0.0265515	0.99805	1.02233	0.935914	0.789233	0.416613	0.158888	0.0673089	0.0364113	0.051392	0.0250132	48.9322	-0.109283	0.0156361	0.990754	49.4416	-0.130428	0.0342434	0.999447	49.4516
P08134	0.99805	0.942446	0.979627	0.881084	0.785766	0.571513	0.480745	0.371062	0.326053	0.119438	0.99805	1.00783	0.988694	0.914046	0.836131	0.692847	0.577223	0.420464	0.333139	0.155125	0.99805	0.988163	0.968657	0.837226	0.82111	0.658903	0.53356	0.401428	0.307698	0.127225	0.99805	0.949579	0.94235	0.841298	0.776266	0.624792	0.451809	0.351343	0.323685	0.13911	55.7335	-0.0470853	0.0414462	0.982551	57.5612	-0.0475998	0	0.994363	56.6861
P08195	0.99805	0.943309	0.963739	0.920271	0.84591	0.762011	0.656044	0.565361	0.521113	0.368696	0.99805	1.00952	1.02471	0.970818	0.915369	0.785853	0.730821	0.638064	0.567028	0.42551	0.99805	1.00186	0.997366	0.937599	0.875227	0.749499	0.666543	0.593959	0.518816	0.371496	0.99805	1.00327	0.980458	0.937211	0.877358	0.756582	0.681948	0.589132	0.519381	0.351651	62.0312	-0.0303321	0.134173	0.989053	64.2525	-0.0330551	0.322772	0.983418	62.0231
P08236	0.99805	0.995608	1.03798	0.987629	0.914202	0.765321	0.571181	0.438501	0.50256	0.377009	0.99805	1.06808	0.973938	0.94059	0.82985	0.668319	0.512267	0.426558	0.451034	0.441306	0.99805	1.05907	1.03757	1.00974	0.835321	0.66546	0.568057	0.429188	0.411599	0.40593	0.99805	0.982515	1.02366	0.956805	0.870985	0.70181	0.616817	0.468505	0.515721	0.433849	57.7449	-0.0705718	0.419014	0.983873	56.6792	-0.0637375	0.425114	0.988068	56.7732
P08238	0.99805	0.906423	0.954374	0.831068	0.43187	0.142047	0.0869128	0.0545449	0.0739675	0.0423241	0.99805	0.947103	0.938816	0.843217	0.436176	0.164147	0.0878721	0.0443841	0.0716179	0.0434779	0.99805	0.916888	0.94097	0.82178	0.450002	0.165375	0.0866956	0.0457404	0.0784025	0.0405204	0.99805	0.984906	0.968171	0.844279	0.438501	0.167688	0.0889057	0.0539208	0.0732558	0.041886	49.486	-0.145785	0.0537629	0.993942	49.5786	-0.141599	0.0515279	0.997006	49.583
P08240	0.99805	0.970552	0.966463	0.891842	0.618635	0.391398	0.291177	0.191156	0.212202	0.136857	0.99805	0.983865	0.959499	0.854109	0.605887	0.423886	0.277127	0.1816	0.224188	0.141033	0.99805	0.975801	0.989151	0.86641	0.612521	0.453363	0.278537	0.184296	0.239297	0.127237	0.99805	1.01646	0.952028	0.866425	0.656031	0.461286	0.320012	0.189977	0.238443	0.143884	51.6001	-0.0885287	0.167436	0.995704	51.6185	-0.0804531	0.159509	0.996012	51.8732
P08243	0.99805	0.976048	0.935273	0.863562	0.720221	0.475732	0.174684	0.0695585	0.0942527	0.0371512	0.99805	0.947517	0.916976	0.837161	0.727323	0.523493	0.236198	0.125944	0.126569	0.076069	0.99805	1.04734	0.97378	0.909847	0.805026	0.549417	0.250459	0.114547	0.127299	0.0902088	0.99805	0.899168	0.904611	0.777391	0.649785	0.455558	0.178636	0.107055	0.108211	0.0599689	52.2514	-0.094387	0.020559	0.992803	52.6411	-0.0768186	0.0371586	0.98934	53.1948
P08397	0.99805	0.971054	0.969281	0.902205	0.79293	0.560816	0.527392	0.491312	0.559474	0.487021	0.99805	0.991339	0.970787	0.906667	0.831208	0.667832	0.601749	0.555741	0.572903	0.532435	0.99805	1.00008	1.01108	0.92223	0.839818	0.677786	0.588011	0.534546	0.610851	0.48945	0.99805	1.02607	1.01806	0.937327	0.847567	0.687028	0.60215	0.539809	0.574585	0.467643		-0.0689089	0.504321	0.981952		-0.0449576	0.538152	0.994322
P08559	0.99805	1.00183	0.975109	0.793859	0.579102	0.40431	0.285753	0.216524	0.162649	0.0794875	0.99805	0.882592	0.894763	0.770406	0.531875	0.380732	0.291423	0.194085	0.137083	0.0909752	0.99805	0.930554	0.872392	0.718503	0.633736	0.437109	0.358444	0.249875	0.196062	0.130755	0.99805	1.07861	1.05013	0.877361	0.664208	0.470617	0.358353	0.235159	0.180526	0.116235	51.5109	-0.0709965	0.104037	0.994578	51.033	-0.0592343	0.0556663	0.992565	52.1446
P08574	0.99805	1.02955	1.05328	0.991738	0.875928	0.634742	0.538877	0.313978	0.0995056	0.0640947	0.99805	0.940009	0.955301	0.91553	0.826092	0.725899	0.454379	0.348186	0.109197	0.0663481	0.99805	0.869214	0.882285	0.845999	0.73117	0.590522	0.460413	0.32767	0.0931354	0.0508615	0.99805	0.983912	0.971733	0.873674	0.819439	0.7073	0.54093	0.332959	0.119334	0.081779	55.8576	-0.0741936	0	0.98835	55.742	-0.0678131	0	0.99037	54.3487
P08575	0.99805	0.922968	0.953411	0.891132	0.815012	0.563313	0.369564	0.208584	0.222724	0.131071	0.99805	0.979279	0.975685	0.922801	0.85681	0.673332	0.380728	0.202431	0.21004	0.131642	0.99805	0.961631	0.987352	0.918828	0.855667	0.674601	0.388268	0.209047	0.216848	0.13163	0.99805	1.01264	0.987975	0.943919	0.881343	0.682268	0.39284	0.212615	0.211153	0.124407	53.9012	-0.0751558	0.127269	0.988815	54.5886	-0.0902625	0.132947	0.993659	54.6528
P08579	0.99805	1.0135	1.03748	0.966054	0.848077	0.670011	0.561169	0.397861	0.18191	0.0908794	0.99805	0.943086	0.959831	0.902113	0.799308	0.660831	0.525758	0.367517	0.125037	0.0898086	0.99805	0.940071	0.909767	0.895229	0.800295	0.664198	0.522077	0.379869	0.159073	0.083161	0.99805	0.892472	0.981401	0.917616	0.819839	0.676291	0.529523	0.383463	0.141308	0.083563	56.6242	-0.0618726	0	0.992306	55.8265	-0.059185	0	0.991115	55.9014
P08621	0.99805	1.14527	1.05502	1.02221	0.841108	0.435371	0.203016	0.148531	0.14434	0.107181	0.99805	0.947394	0.942971	0.904397	0.761515	0.428944	0.192638	0.146964	0.139837	0.0970746	0.99805	0.898298	0.842507	0.89033	0.691942	0.41405	0.181644	0.118689	0.122251	0.0838619	0.99805	0.908934	0.985396	0.9759	0.827409	0.468007	0.211105	0.16541	0.148331	0.103842	52.5549	-0.153157	0.130824	0.984702	52.2562	-0.109449	0.104251	0.994239	51.8311
P08670	0.99805	1.38693	1.10023	1.04108	1.02034	1.02605	0.704188	0.320061	0.305235	0.221017	0.99805	0.997752	0.885138	0.831492	0.694609	0.650749	0.585193	0.252899	0.219072	0.192972	0.99805	0.82778	0.64781	0.778425	0.676688	0.746002	0.596153	0.231635	0.208819	0.155443	0.99805	0.810345	0.847501	0.856208	0.7444	0.732033	0.796014	0.275927	0.22262	0.166303	57.0528	-0.207772	0.267711	0.884757	55.4544	-0.0446163	0	0.964696	54.6456
P08708	0.99805	1.1865	1.19185	1.12064	0.992402	0.781635	0.630934	0.377529	0.074681	0.0473483	0.99805	0.95441	0.936977	0.902557	0.766782	0.671572	0.514299	0.316669	0.0728591	0.058325	0.99805	0.95785	0.923946	0.894062	0.761653	0.662854	0.519174	0.335346	0.0597853	0.0534	0.99805	0.8974	0.985185	0.902587	0.795521	0.687234	0.535019	0.350172	0.0817863	0.0575798	57.2436	-0.0964898	0	0.943709	55.352	-0.0643688	0	0.985713	55.3215
P08754	0.99805	0.864292	0.889826	0.909539	0.710848	0.599121	0.358485	0.207999	0.230547	0.110493											0.99805	1.06687	1.08634	1.07382	0.784768	0.788776	0.334097	0.212238	0.22784	0.0647836	0.99805	1.03561	1.02199	0.9614	0.727873	0.702565	0.418135	0.284692	0.146511	0.128712	53.8562	-0.0581108	0.0542089	0.970376					54.8667
P08758	0.99805	0.931397	0.921883	0.779014	0.321801	0.164629	0.112793	0.0744937	0.0763174	0.0558362	0.99805	0.986185	0.93228	0.792147	0.328508	0.189206	0.111005	0.0591162	0.0762199	0.0470975	0.99805	0.99017	0.95866	0.76839	0.341461	0.192524	0.115292	0.0569501	0.0725646	0.0469869	0.99805	1.12034	1.04359	0.849789	0.385985	0.225406	0.134749	0.0779257	0.0871601	0.0540178	48.8217	-0.142465	0.0750407	0.994352	48.9516	-0.141205	0.071264	0.996091	48.9614
P08865	0.99805	1.06107	1.03635	0.968839	0.833203	0.686352	0.494629	0.297837	0.0546538	0.0339164	0.99805	0.967874	0.968816	0.846853	0.745571	0.607589	0.463227	0.292885	0.0528716	0.0397446	0.99805	0.924294	0.841815	0.823373	0.702172	0.58488	0.453655	0.274935	0.0378492	0.036494	0.99805	0.901279	0.931407	0.834091	0.763453	0.622323	0.475576	0.281721	0.0421329	0.0356038	55.5728	-0.0793961	0	0.990698	54.4974	-0.0632817	0	0.987032	53.7678
P09012	0.99805	1.01937	0.933483	0.929513	0.890411	0.911258	0.592031	0.466386	0.366561	0.214147	0.99805	0.996591	0.985578	0.932797	0.907628	0.758463	0.584736	0.483679	0.351197	0.221824	0.99805	0.945919	0.885286	0.945164	0.838668	0.73663	0.583149	0.4693	0.33701	0.203381	0.99805	0.874713	0.899437	0.912391	0.903884	0.747147	0.576246	0.476768	0.344891	0.179988	58.676	-0.0580547	0.155112	0.970823	58.3836	-0.0501681	0.123913	0.995852	58.2428
P09104	0.99805	0.914526	0.898424	0.847575	0.755101	0.648791	0.491293	0.347135	0.171726	0.0468787	0.99805	0.954824	0.923544	0.891898	0.796623	0.672055	0.537972	0.386847	0.176025	0.0464788	0.99805	0.994565	0.973914	0.91852	0.860736	0.723807	0.573655	0.403607	0.191404	0.0470707	0.99805	1.02571	0.986098	0.953069	0.869771	0.721298	0.568065	0.411838	0.201878	0.0659952	55.201	-0.0527875	0	0.983641	56.0332	-0.05677	0	0.988069	56.8386
P09110	0.99805	0.986493	0.928742	0.916914	0.802031	0.658599	0.519131	0.361036	0.131671	0.0896641	0.99805	0.986254	0.929061	0.882448	0.750178	0.616426	0.499756	0.366538	0.131567	0.0954423	0.99805	0.991806	0.922028	0.83536	0.745208	0.585799	0.472648	0.352487	0.158378	0.0947281	0.99805	1.04513	0.972725	0.911589	0.782804	0.627892	0.527344	0.393041	0.161375	0.109184	55.7975	-0.059528	0	0.993664	55.277	-0.0542714	0	0.991863	54.8688
P09132	0.99805	1.04161	0.988567	0.890208	0.547577	0.32999	0.215632	0.131319	0.136612	0.131117	0.99805	0.944596	0.909986	0.870482	0.549052	0.353922	0.255798	0.166927	0.146254	0.123135	0.99805	0.996372	0.914133	0.928209	0.534943	0.416402	0.265749	0.147009	0.201356	0.167473	0.99805	0.981301	0.927156	0.951072	0.53871	0.408547	0.276035	0.133679	0.170259	0.130689	50.7464	-0.110708	0.134837	0.99617	50.9799	-0.0847709	0.125921	0.993283	51.2003
P09211	0.99805	0.826587	0.902792	0.84116	0.72429	0.431604	0.0567226	0.0150883	0.0340409	0.0169	0.99805	0.954242	0.996926	0.953604	0.810132	0.485866	0.0739347	0.0246608	0.0394814	0.0177972	0.99805	0.939259	0.980858	0.91877	0.79797	0.481027	0.0699856	0.021824	0.0399031	0.0209115	0.99805	0.988594	0.982161	0.913541	0.782428	0.48438	0.0751041	0.0293651	0.0440282	0.0228219	51.7827	-0.113597	0	0.964129	52.6102	-0.152606	0.00603997	0.994695	52.5111
P09234	0.99805	0.965301	0.909401	0.877363	0.783028	0.684802	0.505299	0.495115	0.492276	0.336373	0.99805	0.94492	0.950734	0.854841	0.769738	0.660068	0.516086	0.482134	0.445466	0.336695	0.99805	0.938784	0.869892	0.879839	0.755821	0.665893	0.520236	0.514767	0.574147	0.427919	0.99805	0.913603	0.997319	0.936356	0.835545	0.66077	0.510923	0.512794	0.546581	0.350896	58.6352	-0.0351475	0.302279	0.975603	57.908	-0.0369266	0.294779	0.990374	61.8027
P09326	0.99805	1.01842	0.971862	0.943308	0.89729	0.663667	0.607988	0.515904	0.471038	0.379429	0.99805	1.03235	1.03948	0.971084	0.954233	0.761005	0.590384	0.541452	0.511782	0.381383	0.99805	1.00911	0.933796	0.893194	0.822095	0.651479	0.534376	0.473136	0.483272	0.317756	0.99805	1.05057	0.998543	0.971299	0.857998	0.702802	0.584907	0.511754	0.492977	0.336588	59.1398	-0.0465232	0.390156	0.984442	59.4937	-0.058888	0.436007	0.977854	57.9813
P09382	0.99805	0.962709	0.890902	0.895373	0.698986	0.460426	0.32983	0.261653	0.22994	0.209794	0.99805	1.08636	0.972981	0.934441	0.81011	0.616833	0.38089	0.296153	0.306958	0.180742	0.99805	1.28064	0.850248	0.933526	0.749029	0.534535	0.388951	0.292164	0.230194	0.161451											52.6204	-0.0721826	0.197037	0.992649	54.3852	-0.0758776	0.215377	0.98571	53.809
P09417	0.99805	0.998108	0.904505	0.845	0.82748	0.68966	0.551616	0.301987	0.0879485	0.095235	0.99805	1.0646	0.998549	1.02685	0.91049	0.75668	0.601952	0.443323	0.0585763	0.0829412	0.99805	1.09471	1.05011	1.0271	0.933801	0.756256	0.684744	0.451415	0.069286	0.0844264	0.99805	1.13587	1.0643	0.954353	0.863685	0.726909	0.606156	0.383757	0.177443	0.110333	55.7224	-0.0634287	0	0.978834	57.1768	-0.0797993	0	0.980568	57.683
P09429	0.99805	0.955334	0.982255	0.957967	0.753047	0.649821	0.539587	0.502482	0.582394	0.542049	0.99805	0.936815	0.908411	0.935565	0.771871	0.643131	0.534995	0.562637	0.562933	0.559328	0.99805	0.952178	0.976278	0.99311	0.744734	0.623986	0.54633	0.506742	0.59054	0.565596	0.99805	0.910649	1.0076	1.00131	0.802375	0.648183	0.558531	0.537737	0.589828	0.57512		-0.0664274	0.539687	0.979664		-0.0520617	0.544101	0.963313
P09488																					0.99805	0.965392	0.893582	0.788215	0.549639	0.308548	0.12879	0.068131	0.0927274	0.0473536																			50.3771
P09493																															0.99805	1.02151	1.04505	0.964454	0.806012	0.466944	0.449876	0.345923	0.352249	0.313051
P09496	0.99805	0.944454	0.882258	0.859618	0.731667	0.532342	0.470421	0.54789	0.692529	0.686542	0.99805	0.940612	0.929291	0.876448	0.751851	0.582034	0.477361	0.591022	0.675752	0.669862	0.99805	0.971201	0.93043	0.916586	0.758641	0.610187	0.536804	0.599258	0.740317	0.729617	0.99805	1.00872	0.97596	0.986311	0.837926	0.671495	0.595986	0.685452	0.835706	0.813121		-0.0538137	0.587197	0.812106		-0.0598248	0.597651	0.870027
P09497	0.99805	0.97726	0.938189	0.883043	0.755058	0.552809	0.562819	0.605213	0.760677	0.767117	0.99805	0.93123	0.904954	0.874437	0.763382	0.649735	0.561154	0.674898	0.800385	0.810276	0.99805	0.995694	0.965217	0.917199	0.789819	0.661751	0.61788	0.673674	0.814187	0.835032	0.99805	1.05087	1.03401	1.02442	0.887987	0.765348	0.709742	0.786899	0.920301	0.949417		-0.0641301	0.653795	0.794144		-0.036784	0.701596	0.67995
P09525																															0.99805	1.06199	0.904312	0.820716	0.538505	0.436614	0.410559	0.368217	0.187525	0.147296
P09543	0.99805	1.17083	1.22302	0.921674	0.731512	0.467193	0.229261	0.173862	0.076344	0.109554	0.99805	0.924879	0.804255	0.739211	0.476963	0.31868	0.170952	0.0917777	0.101421	0.0709631	0.99805	1.06244	0.949729	0.876576	0.603564	0.403527	0.288671	0.180684	0.178862	0.124088	0.99805	0.94794	1.03089	0.851936	0.49574	0.330756	0.22296	0.074808	0.132803	0.0983479	52.5195	-0.108194	0.099386	0.952679	49.7404	-0.0689112	0.0298753	0.993164	51.6201
P09564	0.99805	1.13976	1.09161	1.01505	0.799335	0.586499	0.651539	0.51648	0.452948	0.370973	0.99805	0.935782	0.88537	0.858153	0.675692	0.584954	0.468084	0.493309	0.424072	0.245605	0.99805	0.919507	0.877067	0.830955	0.767115	0.608355	0.426076	0.422746	0.415963	0.228458	0.99805	1.22269	1.19586	1.12624	0.937513	0.78691	0.717867	0.653487	0.532819	0.389727	57.9482	-0.055195	0.432129	0.915274	56.5185	-0.0341068	0.17752	0.969255	56.1837
P09619	0.99805	0.955024	0.787346	0.79357	0.551315	0.309157	0.314996	0.183711	0.0850222	0.0458682																															50.8685	-0.0582328	0	0.982726
P09622	0.99805	0.925635	0.934377	0.849103	0.727533	0.561273	0.535061	0.51854	0.609405	0.480446	0.99805	0.94798	0.931691	0.868084	0.74577	0.612831	0.576204	0.55851	0.641482	0.515543	0.99805	0.930317	0.935545	0.83692	0.731031	0.611666	0.555951	0.533359	0.617321	0.479641	0.99805	1.0138	0.985118	0.899081	0.773177	0.637787	0.602027	0.59211	0.666848	0.499369		-0.0485729	0.518009	0.954748		-0.0427788	0.555153	0.961287
P09651	0.99805	0.919098	0.817303	0.664768	0.32646	0.133053	0.0728564	0.0361572	0.0473042	0.0282921	0.99805	0.941923	0.81521	0.6547	0.334295	0.165578	0.0806236	0.036263	0.0598151	0.0340812	0.99805	0.995218	0.889641	0.66642	0.32839	0.17279	0.0791401	0.0404888	0.0603991	0.0372571	0.99805	1.17538	0.94489	0.706081	0.367745	0.198451	0.100395	0.0498962	0.0683899	0.0383525	48.1633	-0.0978783	0.0147843	0.994806	48.2109	-0.0942754	0.0221215	0.99684	48.4284
P09661	0.99805	1.02341	1.02875	0.964882	0.861351	0.645641	0.541708	0.350315	0.0850299	0.0756715	0.99805	0.958445	0.931556	0.891085	0.808628	0.666895	0.529669	0.350733	0.0777307	0.064837	0.99805	0.95563	0.894122	0.865991	0.785099	0.663583	0.52936	0.336311	0.0847378	0.0671589	0.99805	0.931445	0.970764	0.919735	0.838167	0.683718	0.528839	0.362961	0.103563	0.0716766	55.9716	-0.0706599	0	0.989173	55.6659	-0.0637954	0	0.985136	55.4364
P09669	0.99805	0.918343	0.908404	0.850186	0.786119	0.660569	0.508669	0.397393	0.364255	0.109888	0.99805	0.946519	0.943768	0.874883	0.825443	0.715445	0.586939	0.492414	0.444043	0.115464	0.99805	0.981702	0.974965	0.895241	0.865929	0.736411	0.577374	0.433588	0.428605	0.116009	0.99805	1.01939	1.02926	0.943887	0.865872	0.710097	0.545186	0.443919	0.399977	0.114277	56.5381	-0.0418522	0	0.97684	58.3971	-0.0409659	0	0.961204	58.173
P09693	0.99805	0.938548	0.931419	0.859359	0.685311	0.475137	0.415687	0.320261	0.286187	0.21668	0.99805	0.945116	0.90753	0.906585	0.743484	0.553965	0.422111	0.374988	0.330543	0.254302	0.99805	0.977567	0.926112	0.846128	0.731732	0.550753	0.411682	0.345701	0.319795	0.22156	0.99805	1.04814	0.994292	0.95251	0.7711	0.56321	0.469218	0.373615	0.35796	0.222075	53.3285	-0.0565339	0.214913	0.993223	54.5192	-0.054146	0.250145	0.990166	54.2568
P09874	0.99805	1.32273	1.28739	0.759273	0.321023	0.261265	0.159563	0.112898	0.143626	0.0691963	0.99805	1.07177	0.955255	0.629073	0.303611	0.239037	0.163013	0.132442	0.128888	0.10464	0.99805	1.08593	0.90725	0.585437	0.196454	0.17197	0.107654	0.0440389	0.063533	0.0536265	0.99805	0.780371	0.851193	0.533398	0.324658	0.255661	0.174645	0.14324	0.147494	0.103539	48.7427	-0.187836	0.144159	0.905866	48.1379	-0.132201	0.139712	0.991341	47.5399
P09884	0.99805	0.767683	0.754954	0.760995	0.57559	0.563705	0.338277	0.203565	0.146803	0.104759																															51.7353	-0.042221	0	0.948429
P09960	0.99805	0.929602	0.912844	0.784106	0.626973	0.38563	0.211152	0.12871	0.110133	0.0889569	0.99805	0.999393	0.951677	0.831853	0.663914	0.378064	0.208544	0.1227	0.124939	0.0919146	0.99805	0.985866	0.95674	0.841886	0.679713	0.395641	0.208514	0.114931	0.106226	0.0768193	0.99805	0.989119	0.933049	0.825322	0.652255	0.368927	0.190457	0.104477	0.0937532	0.0757892	51.2581	-0.0740178	0.0517803	0.995642	51.5282	-0.0895353	0.0817101	0.998055	51.7355
P09972	0.99805	0.935771	0.946172	0.914938	0.865054	0.747771	0.674982	0.470679	0.158453	0.0530321	0.99805	0.989261	0.97076	0.944585	0.935744	0.823827	0.69759	0.511507	0.166868	0.0589881	0.99805	0.975636	0.998697	0.952287	0.93244	0.807951	0.703688	0.491029	0.170885	0.0602526	0.99805	1.00465	0.956447	0.943765	0.897121	0.788326	0.678908	0.474778	0.182295	0.070876	57.6727	-0.0667201	0	0.97458	58.4265	-0.0788736	0	0.990184	58.3231
P0C628	0.99805	0.953174	0.923699	0.863886	0.646913	0.38442	0.304688	0.175704	0.183396	0.111412	0.99805	0.936431	0.957722	0.931661	0.63161	0.384552	0.277605	0.18434	0.25303	0.172519	0.99805	1.04042	1.02443	0.97645	0.563299	0.373511	0.255411	0.194953	0.193655	0.140468											51.8169	-0.0767865	0.121618	0.994129	51.4829	-0.104585	0.202024	0.990577	51.036
P0C7P3																					0.99805	1.1585	0.971979	0.978056	0.891077	0.617662	0.417936	0.334914	0.201963	0.123425	0.99805	1.26698	1.07145	0.947678	0.942677	0.569747	0.337391	0.242557	0.06068	0.0670731									55.0487
P0C870																															0.99805	1.32118	1.1433	1.26875	0.990312	0.819854	0.583885	0.526047		0.131758
P0CG12	0.99805	0.898774	0.841167	0.745427	0.660275	0.590037	0.406125	0.331546	0.257621	0.137808	0.99805	1.09923	1.09735	0.891572	0.828219	0.613078	0.56019	0.524373	0.24032	0.252384	0.99805	0.991218	1.01286	0.896598	0.756643	0.62741	0.511143	0.405934	0.409942	0.238142	0.99805	0.915583	0.911868	0.881882	0.734314	0.591885	0.459053	0.366114	0.331138	0.20407	53.9484	-0.0391788	0	0.990845	57.0538	-0.0495601	0.166117	0.945163	56.2019
P0DI82																					0.99805	0.6262	0.614891	0.492304	0.358468	0.186175	0.0591769	0.0817439	0.0930641	0.0522795	0.99805	0.69526	0.673485	0.772916	0.287344	0.223556	0.301014	0.075053											45.7454
P0DMV9	0.99805	0.908214	0.885406	0.797404	0.639485	0.539852	0.319066	0.175909	0.105366	0.0694997	0.99805	1.00519	0.958508	0.886939	0.699784	0.523575	0.367638	0.21604	0.119519	0.0848213	0.99805	1.01286	0.967025	0.849116	0.698511	0.504442	0.34739	0.195337	0.129724	0.084062	0.99805	0.989398	0.911708	0.82929	0.6708	0.50008	0.329613	0.1948	0.118649	0.0776299	52.5479	-0.0578123	0	0.991117	53.4079	-0.0665162	0.0347655	0.998742	53.0745
P0DP25	0.99805	0.89732	0.810023	0.778293	0.702619	0.688882	0.662658	0.649581	0.85693	0.830522	0.99805	0.897651	0.890638	0.841123	0.76992	0.74519	0.710132	0.753132	0.899972	0.895952	0.99805	1.01164	1.06191	0.974228	0.766259	0.75509	0.803349	0.743527	0.929525	0.968068	0.99805	1.0212	0.986673	0.978492	0.847399	0.751819	0.77527	0.789036	0.90696	0.8837		-0.0380096	0.734816	0.642778		-0.0237563	0.798992	0.515399
P10109	0.99805	0.808441	0.845418	0.748355	0.784511	0.425659	0.41323	0.328075	0.317655	0.0836481	0.99805	0.960342	0.881576	0.977595	0.757614	0.613552	0.502504	0.416385	0.33544	0.179517	0.99805	0.929168	0.939144	1.00969	0.876273	0.523149	0.492739	0.420036	0.385086	0.171552											53.6622	-0.0391227	0	0.927353	56.434	-0.0441354	0.0785198	0.975126	55.3662
P10114	0.99805	0.96066	0.802246	0.733945	0.475752	0.435487	0.292477	0.194491	0.243301	0.135836	0.99805	1.0967	1.07935	0.985255	0.642646	0.542188	0.476516	0.316789	0.329908	0.23845	0.99805	1.20702	0.991254	0.898771	0.605479	0.43741	0.413169	0.31242	0.307012	0.159265	0.99805	1.04919	0.92317	0.85404	0.729367	0.580553	0.520904	0.302466	0.368295	0.244352	50.561	-0.0556471	0.132925	0.984878	53.5603	-0.0730101	0.291585	0.955286	52.1262
P10155	0.99805	1.15257	1.10515	1.01563	0.848556	0.656942	0.591476	0.501823	0.550032	0.300145	0.99805	1.0074	0.953374	0.873334	0.754328	0.631689	0.531751	0.469021	0.515803	0.304603	0.99805	1.03456	0.943951	0.907299	0.755761	0.603755	0.526568	0.462315	0.477293	0.272621	0.99805	0.942431	0.944888	0.88059	0.743095	0.593329	0.508743	0.438309	0.470104	0.263264	58.1098	-0.0563779	0.416656	0.90566	57.6748	-0.0398912	0.3422	0.967903	56.8876
P10253	0.99805	0.989254	0.983728	0.916135	0.770576	0.666828	0.491788	0.41217	0.364271	0.230432	0.99805	1.0174	0.940184	0.895758	0.808541	0.622597	0.481478	0.418706	0.393175	0.224008	0.99805	0.999824	0.938966	0.865695	0.821449	0.619419	0.487507	0.435064	0.380391	0.224144	0.99805	0.974652	0.966674	0.904645	0.748177	0.594074	0.470767	0.406208	0.326527	0.194697	56.371	-0.0486557	0.207567	0.992416	56.254	-0.0476514	0.2208	0.985083	56.565
P10412	0.99805	1.92836	1.86711	2.14934	1.7635	0.924152	0.871974	0.610155	0.117522	0.161775	0.99805	0.959452	0.933641	0.939733	0.859767	0.685697	0.445189	0.297427	0.0894127	0.0990382	0.99805	0.890251	0.686501	0.992193	0.699846	0.672625	0.471697	0.323899	0.0820626	0.108626	0.99805	0.639766	1.02311	1.08252	1.03364	0.918909	0.666936	0.430915	0.117838	0.125455	59.5075	-0.157689	0.111478	0.290702	55.4047	-0.073685	0.016948	0.993584	54.8493
P10515	0.99805	0.98322	0.944275	0.805579	0.492669	0.295291	0.164135	0.0920108	0.107121	0.0549278	0.99805	0.988656	0.949336	0.794857	0.502213	0.328201	0.1749	0.11117	0.107101	0.0601245	0.99805	1.00921	0.978137	0.795256	0.52118	0.312103	0.167354	0.106403	0.111143	0.0629282	0.99805	1.00127	0.927277	0.791062	0.496632	0.322981	0.184766	0.109456	0.119647	0.0628881	50.1753	-0.0969287	0.0705394	0.998338	50.3527	-0.0899803	0.0716056	0.998224	50.3766
P10599	0.99805	0.860434	0.893979	0.877706	0.824228	0.711599	0.722325	0.701446	0.860418	0.779973	0.99805	0.908797	0.971639	0.94006	0.928825	0.822998	0.782025	0.803985	0.939373	0.910469	0.99805	0.959253	0.987452	0.953822	0.882273	0.768362	0.778049	0.78828	0.906589	0.855602	0.99805	1.02482	1.02577	1.01538	0.926054	0.822603	0.755153	0.776915	0.942047	0.820262		-0.0171648	0.755504	0.631728		-0.0112829	0.856078	0.381964
P10606	0.99805	0.956102	0.921444	0.870492	0.749611	0.580914	0.499782	0.464918	0.4959	0.280584	0.99805	0.963642	0.942953	0.882287	0.758308	0.635022	0.526819	0.512039	0.516508	0.27713	0.99805	0.97028	0.957222	0.90331	0.752267	0.642736	0.520837	0.483663	0.529366	0.293208	0.99805	1.0178	0.9919	0.936769	0.790239	0.677071	0.543193	0.505531	0.543601	0.297036	56.8733	-0.0390464	0.308914	0.963837	58.519	-0.0339336	0.248971	0.958451	57.9259
P10636	0.99805	1.01328	0.847789	0.604864	0.333223	0.26464	0.246033	0.228904	0.268307	0.241007	0.99805	1.00976	0.862615	0.621045	0.289192	0.245682	0.207104	0.212879	0.232037	0.217153	0.99805	1.00609	0.906944	0.582845	0.330951	0.298412	0.22795	0.210336	0.262175	0.247538	0.99805	1.00626	0.827189	0.629917	0.358303	0.264772	0.215609	0.202913	0.216528	0.221877	47.8326	-0.109794	0.240303	0.996546	47.7825	-0.123034	0.212439	0.996034	47.7609
P10644	0.99805	0.945717	0.959817	0.781112	0.561606	0.319168	0.124914	0.0427213	0.045426	0.0251453	0.99805	0.950609	0.908291	0.773976	0.551987	0.364595	0.131532	0.035002	0.0543952	0.0277866	0.99805	0.939548	0.881425	0.732264	0.560838	0.358325	0.116785	0.0332002	0.0533406	0.0319845	0.99805	0.98787	0.942871	0.797126	0.579036	0.372946	0.120036	0.0342794	0.0472985	0.025218	50.566	-0.0920654	0.00299317	0.99713	50.5867	-0.0836689	0	0.994988	50.3453
P10747	0.99805	0.99807	1.05794	0.951743	0.869907	0.62561	0.544973	0.435331	0.551206	0.371552	0.99805	0.905308	0.887069	0.881296	0.720963	0.599845	0.457306	0.432981	0.373523	0.295873	0.99805	0.919682	0.924777	0.851847	0.815146	0.652245	0.471329	0.448935	0.470246	0.310433	0.99805	1.01066	1.01787	0.900214	0.856726	0.678292	0.541981	0.476601	0.531751	0.343916	56.621	-0.0733491	0.450395	0.962923	55.9684	-0.0392511	0.232512	0.984237	57.388
P10768	0.99805	0.906611	0.952102	0.929885	0.885019	0.696851	0.66063	0.35771	0.0261262	0.0241978	0.99805	0.955742	0.984401	0.971836	0.903361	0.815149	0.698633	0.414244	0.0260071	0.0214445	0.99805	0.967658	0.988329	0.964152	0.94498	0.820999	0.707512	0.409395	0.0206453	0.0168526	0.99805	1.01037	0.9546	0.948618	0.897285	0.824772	0.674983	0.387061	0.0261528	0.0223425	56.6673	-0.0815439	0	0.963759	57.6072	-0.101359	0	0.981677	57.6751
P10809	0.99805	0.897214	0.937151	0.9108	0.885462	0.746354	0.598337	0.240899	0.0935049	0.032057	0.99805	0.964955	0.9383	0.941453	0.919871	0.847818	0.632375	0.272478	0.105024	0.0351165	0.99805	0.943669	0.96096	0.9218	0.913735	0.821285	0.632813	0.264692	0.108008	0.0347783	0.99805	1.0058	0.974305	0.949162	0.935217	0.842747	0.644189	0.264493	0.107757	0.0354465	56.23	-0.0857656	0	0.977378	56.9378	-0.102634	0.000543746	0.990942	56.8297
P11021	0.99805	0.873791	0.92336	0.866387	0.795256	0.598144	0.493006	0.302444	0.207768	0.182489	0.99805	0.934675	0.953563	0.905154	0.836576	0.689091	0.52565	0.344783	0.23971	0.19931	0.99805	0.930675	0.956211	0.899722	0.843216	0.685001	0.522797	0.352168	0.246186	0.193634	0.99805	1.00564	0.988514	0.936758	0.857694	0.694512	0.529872	0.362451	0.24498	0.188861	55.2684	-0.0491766	0.0331866	0.981253	56.2367	-0.0555571	0.104639	0.993713	56.2884
P11117	0.99805	0.871172	0.992434	0.799402	0.710497	0.674763	0.342226	0.383938	0.428975	0.222678																															55.1069	-0.0440911	0.222469	0.920716
P11142	0.99805	0.854344	0.800246	0.72614	0.60417	0.549683	0.392986	0.16058	0.0293638	0.0286676	0.99805	0.943988	0.937083	0.847389	0.690919	0.552773	0.460832	0.188639	0.038996	0.0364604	0.99805	0.932691	0.925777	0.813111	0.71854	0.556908	0.44885	0.193277	0.0329034	0.0262095	0.99805	1.00053	0.899885	0.834323	0.679594	0.542891	0.411813	0.188199	0.0327582	0.0261531	51.8736	-0.0518645	0	0.956388	53.6046	-0.0642905	0	0.982527	53.5769
P11166	0.99805	0.924814	0.945018	0.860161	0.817961	0.720665	0.647755	0.616391	0.771282	0.67875	0.99805	0.982347	0.995223	0.947002	0.876252	0.78567	0.760891	0.728373	0.870383	0.833505	0.99805	0.978891	0.975954	0.911063	0.885215	0.748242	0.719029	0.692446	0.778819	0.698819	0.99805	0.999677	0.975238	0.927261	0.888518	0.775988	0.710247	0.695098	0.809746	0.686108		-0.0286333	0.671317	0.868733		-0.0369799	0.795001	0.842788
P11169	0.99805	1.05038	0.907464	0.895198	0.692418	0.519728	0.610763	0.379705	0.43395	0.483613	0.99805	1.03609	0.960886	0.928461	0.769978	0.586593	0.538467	0.393923	0.399415	0.441562	0.99805	1.02528	1.02012	0.924581	0.791738	0.588872	0.545475	0.376144	0.329144	0.359405	0.99805	1.12928	0.93976	0.936449	0.779923	0.534956	0.634998	0.421856	0.425347	0.418255	55.729	-0.0571588	0.446749	0.942601	55.6324	-0.060937	0.406055	0.986865	55.5105
P11171	0.99805	0.925203	0.937695	0.853308	0.680766	0.391491	0.189909	0.133471	0.128925	0.150597	0.99805	0.967254	1.02959	0.880272	0.627501	0.390646	0.204825	0.161302	0.1878	0.109653	0.99805	0.957513	1.01089	0.904004	0.702824	0.427302	0.28448	0.212794	0.16281	0.150832	0.99805	0.979637	1.00015	0.872008	0.683366	0.36451	0.221803	0.119252	0.117486	0.0865421	51.6012	-0.09503	0.110845	0.99161	51.4332	-0.101156	0.137577	0.994479	52.2502
P11172	0.99805	0.948461	0.9503	0.878228	0.693437	0.567435	0.31245	0.192722	0.181456	0.108165	0.99805	0.996506	0.947758	0.860694	0.698749	0.469507	0.29296	0.186767	0.157159	0.110891	0.99805	0.964024	0.935082	0.840205	0.684215	0.497412	0.319896	0.187681	0.166677	0.0980887	0.99805	0.925842	0.880371	0.823367	0.652667	0.481529	0.305823	0.209787	0.180956	0.125649	53.2257	-0.0683024	0.0791073	0.993013	52.5422	-0.075225	0.097303	0.999298	52.7667
P11177	0.99805	0.931684	0.854705	0.640255	0.411455	0.262198	0.0808531	0.0526779	0.0775325	0.0665856	0.99805	0.936184	0.84361	0.670359	0.343883	0.22216	0.180898	0.112474	0.0668144	0.0865702																					48.7672	-0.0830353	0.0330889	0.995304	48.5225	-0.0874019	0.0780853	0.995485
P11216	0.99805	0.952213	0.960655	0.885398	0.742885	0.53602	0.333222	0.201552	0.136593	0.0895164	0.99805	0.994473	0.965537	0.849571	0.71102	0.540404	0.329682	0.189097	0.131949	0.0853962	0.99805	1.01351	1.01975	0.872637	0.749291	0.594343	0.348115	0.200828	0.171587	0.119142	0.99805	1.07886	0.989549	0.923636	0.784061	0.60302	0.361697	0.207979	0.137675	0.0935527	53.404	-0.0716306	0.0559041	0.998445	53.2239	-0.0682657	0.0397349	0.998422	53.7498
P11217	0.99805	0.782402	0.943954	0.775823	0.494605	0.432964	0.221162	0.176754	0.0822901		0.99805	0.94953	0.937129	0.752118	0.609235	0.502857	0.197403	0.176552	0.034441	0.11633	0.99805	1.24052	1.096	0.935028	0.768295	0.586515	0.404927	0.178144	0.16517	0.0671512	0.99805	1.11475	1.01327	0.836579	0.756397	0.603096	0.269823	0.206582	0.103847	0.0675478	50.9398	-0.0599605	0	0.955059	51.7063	-0.0664387	0.0167493	0.983024	54.1189
P11233	0.99805	0.954005	0.898671	0.875612	0.735094	0.624659	0.52944	0.442816	0.443182	0.169077	0.99805	1.00931	0.963	0.964126	0.824189	0.719548	0.604717	0.533963	0.544702	0.209877	0.99805	1.01342	0.965477	0.888784	0.778502	0.627657	0.51665	0.454981	0.436957	0.181327	0.99805	0.958293	0.943586	0.872808	0.757938	0.617935	0.534034	0.461886	0.435268	0.162122	57.3043	-0.0353012	0	0.968483	60.1286	-0.0364088	0	0.945162	57.2839
P11279	0.99805	0.937173	0.924734	0.885699	0.82641	0.689327	0.625069	0.562498	0.633591	0.511186	0.99805	0.982354	0.947171	0.915499	0.869639	0.757139	0.667264	0.613773	0.65494	0.587867	0.99805	0.987163	0.979305	0.946556	0.936142	0.751791	0.671597	0.611649	0.6472	0.525667	0.99805	1.01929	0.960718	0.934931	0.892193	0.756403	0.647359	0.617915	0.653642	0.535474		-0.0289498	0.513456	0.959591		-0.0308245	0.587697	0.980755
P11309											0.99805	0.926465	0.799554	0.764782	0.6467	0.467774	0.35194	0.358534	0.365192	0.179178																									52.9408	-0.0411613	0.165663	0.971153
P11310	0.99805	0.908015	0.898835	0.837611	0.743626	0.654156	0.411362	0.195286	0.0794795	0.135809	0.99805	0.978839	0.952733	0.884697	0.781228	0.650729	0.454792	0.230157	0.086554	0.154734	0.99805	0.994079	0.97362	0.894584	0.799065	0.656966	0.458667	0.225482	0.10092	0.164478	0.99805	1.00782	0.949524	0.892687	0.790184	0.643986	0.432178	0.217261	0.0831484	0.15245	54.1767	-0.0607219	0	0.974277	54.7452	-0.0669008	0.0359657	0.98822	54.8288
P11387											0.99805	0.829755	0.871645	0.6558	0.499326	0.23873	0.102105	0.0893746	0.06903	0.0638145	0.99805	1.05888	0.82906	0.564677	0.340135	0.278234	0.215273	0.074388	0.138899	0.068393	0.99805	0.828653	0.841173	0.665486	0.369698	0.290326	0.242398	0.215258	0.202618	0.146206					49.1748	-0.073665	0.0145083	0.98216	48.1176
P11388	0.99805	0.914206	0.902764	0.755861	0.40183	0.328631	0.30129	0.285149	0.372574	0.317104											0.99805	1.02762	0.971078	0.691079	0.28833	0.345401	0.322665	0.275082	0.221028	0.288308	0.99805	0.896745	0.80832	0.609738	0.222252	0.181997	0.205001	0.146266	0.328766	0.237897	49.0417	-0.118342	0.312352	0.979734					47.7422
P11413	0.99805	0.981828	0.963497	0.927207	0.798602	0.548316	0.309051	0.0760361	0.0666434	0.0366969	0.99805	1.02263	0.962712	0.946667	0.817234	0.635045	0.323532	0.0881567	0.0808584	0.0459865	0.99805	0.991096	0.962838	0.918162	0.818338	0.627709	0.315512	0.0785247	0.0722884	0.0392621	0.99805	1.09447	0.993239	0.962829	0.840925	0.634803	0.326197	0.089567	0.074359	0.0399612	53.4301	-0.0958943	0.00792319	0.996519	53.9769	-0.101742	0.0203075	0.994722	53.8871
P11441	0.99805	0.924238	0.995052	0.77291	0.547506	0.522733	0.307239	0.25697	0.235089	0.130297											0.99805	0.99881	0.895521	0.938829	0.649327	0.345735	0.256752	0.161885	0.139495	0.172237	0.99805	0.881937	0.705814	0.712152	0.615183	0.418665	0.356606	0.277944	0.224158	0.146316	52.1174	-0.0583536	0.135474	0.976836					51.4408
P11488	0.99805	0.931399	0.955836	0.93965	0.703159	0.552643	0.477484	0.340548	0.287606	0.336883	0.99805	0.917519	1.02014	0.954997	0.723886	0.510902	0.381962	0.405623	0.36646	0.337082	0.99805	1.02407	1.07854	1.01725	0.795809	0.543001	0.50895	0.38338	0.373097	0.390097	0.99805	0.978017	0.992038	0.894194	0.697419	0.492346	0.415907	0.350991	0.34739	0.280096	54.2245	-0.0611644	0.296234	0.983569	52.9464	-0.0928256	0.362591	0.98655	54.0423
P11586	0.99805	0.916711	0.884303	0.774019	0.414461	0.145324	0.0706433	0.048706	0.0708258	0.0401701	0.99805	0.981786	0.902076	0.805974	0.438456	0.15548	0.0704949	0.0397379	0.065476	0.0330788	0.99805	0.979556	0.901611	0.795546	0.448715	0.169875	0.0864628	0.0524888	0.0795758	0.0445788	0.99805	0.987308	0.90487	0.788886	0.443099	0.165347	0.0829744	0.0540115	0.073773	0.0459111	49.1604	-0.118442	0.036877	0.992488	49.4446	-0.127408	0.0352202	0.996999	49.4728
P11717	0.99805	0.991907	0.944273	0.878358	0.747777	0.586367	0.495822	0.347322	0.301094	0.204365	0.99805	0.980426	0.960322	0.890361	0.788412	0.66421	0.520389	0.386316	0.300459	0.213587	0.99805	0.999924	0.978702	0.902678	0.79639	0.670962	0.538563	0.398127	0.311969	0.206344	0.99805	0.983204	0.953208	0.889742	0.77718	0.6506	0.51012	0.385167	0.2997	0.1986	55.3228	-0.0487729	0.150719	0.996745	56.4236	-0.0474512	0.11823	0.999378	56.7146
P11766	0.99805	0.91806	0.949189	0.917459	0.843466	0.698384	0.662131	0.49269	0.259723	0.0555492	0.99805	0.973147	0.965144	0.956217	0.914563	0.79887	0.716344	0.564665	0.297471	0.057141	0.99805	0.946851	0.972987	0.932409	0.91403	0.777343	0.698847	0.561651	0.297948	0.0663965	0.99805	1.03816	0.980959	0.949566	0.883927	0.781965	0.688727	0.547196	0.286358	0.0633641	57.7749	-0.0546476	0	0.968996	59.1511	-0.065537	0	0.982084	58.99
P11908	0.99805	0.928853	0.954662	0.893113	0.792983	0.685137	0.520761	0.326434	0.120434	0.0379526	0.99805	0.985531	0.976193	0.943622	0.856014	0.700048	0.585585	0.415731	0.163417	0.0641122	0.99805	0.968116	0.989764	0.90632	0.82436	0.653305	0.550032	0.350519	0.115993	0.0441654	0.99805	0.94578	0.941279	0.901665	0.822156	0.676146	0.533225	0.385001	0.152745	0.0595071	55.6402	-0.0639254	0	0.988028	56.8166	-0.0635593	0	0.993027	55.8774
P11940	0.99805	1.03448	0.990311	0.87532	0.612444	0.35081	0.116372	0.05916	0.0830135	0.0455068	0.99805	0.97646	0.938623	0.825653	0.555675	0.295137	0.104323	0.0546119	0.0708154	0.0388767	0.99805	0.996289	0.927686	0.839951	0.575331	0.322152	0.119642	0.0663263	0.0768502	0.0438571	0.99805	0.92426	0.909921	0.809349	0.56092	0.309284	0.120294	0.0633638	0.0708581	0.0380888	51.1401	-0.110786	0.0426387	0.996938	50.5048	-0.103434	0.031028	0.998306	50.7481
P12004	0.99805	0.918721	0.922722	0.827232	0.814992	0.63906	0.45046	0.262212	0.0687284	0.0263638	0.99805	0.936822	0.920689	0.850658	0.859145	0.716117	0.480837	0.300943	0.0704351	0.0306683	0.99805	0.918294	0.90204	0.825429	0.841999	0.693779	0.45997	0.28606	0.0793194	0.029564	0.99805	0.998243	0.948301	0.873168	0.847736	0.731215	0.494055	0.30281	0.0766907	0.0345123	54.6962	-0.0671153	0	0.981231	55.5556	-0.0735438	0	0.980809	55.1914
P12081	0.99805	0.920201	0.915709	0.844126	0.673375	0.54349	0.317231	0.117211	0.091406	0.0595243	0.99805	0.994177	0.974064	0.898396	0.720025	0.523202	0.341838	0.108448	0.107116	0.0682506	0.99805	1.00281	0.978668	0.901301	0.716815	0.523155	0.349076	0.121719	0.110879	0.0735493	0.99805	1.02125	0.943752	0.883348	0.716805	0.524788	0.338878	0.102798	0.0885603	0.0535918	52.7921	-0.0678832	0	0.989707	53.1369	-0.0790022	0.0295898	0.995212	53.1783
P12235	0.99805	1.10565	1.0431	0.856854	0.727596	0.508121	0.411099	0.279057	0.25273	0.196177	0.99805	1.09401	0.927487	0.822517	0.74699	0.57544	0.350825	0.272742	0.25811	0.194639	0.99805	0.927016	0.884084	0.785208	0.629503	0.495625	0.335119	0.261753	0.2496	0.193883	0.99805	0.934228	0.943848	0.824399	0.680496	0.505165	0.362145	0.277476	0.274961	0.197143	53.4403	-0.0695438	0.206473	0.980071	53.6871	-0.0621576	0.172741	0.981187	52.4653
P12236	0.99805	1.08034	1.0749	0.950532	0.738585	0.541496	0.421335	0.302565	0.264439	0.244102	0.99805	0.99905	0.971457	0.829472	0.67277	0.528201	0.378947	0.29226	0.249723	0.229834	0.99805	0.959505	0.962848	0.872974	0.750267	0.554206	0.415887	0.331776	0.297404	0.261387	0.99805	0.904751	0.985704	0.88389	0.72241	0.545533	0.39917	0.332948	0.301122	0.238138	53.7116	-0.0777507	0.251828	0.982979	53.1823	-0.0607563	0.207038	0.998008	54.1256
P12268	0.99805	0.934123	0.941753	0.825389	0.713428	0.529242	0.466792	0.312368	0.0841592	0.058306	0.99805	0.969001	0.927722	0.833448	0.715171	0.60136	0.483213	0.347609	0.0843041	0.0721807	0.99805	0.967371	0.943198	0.839814	0.735291	0.597323	0.476029	0.323015	0.0809415	0.0590225	0.99805	0.97235	0.924869	0.815739	0.718903	0.587746	0.451173	0.310851	0.0896243	0.0641739	54.0131	-0.055293	0	0.985196	54.6197	-0.0544534	0	0.983911	54.5811
P12270	0.99805	0.933662	0.937595	0.818169	0.429353	0.313004	0.238534	0.174447	0.1883	0.117919	0.99805	0.949303	0.931977	0.812298	0.445469	0.360935	0.265837	0.228532	0.210297	0.123257	0.99805	0.961238	0.943442	0.820955	0.477087	0.373163	0.270846	0.224016	0.19176	0.125796	0.99805	1.00008	1.02948	0.88436	0.507602	0.407619	0.299689	0.244236	0.201039	0.12308	49.8135	-0.101734	0.16497	0.989089	50.1735	-0.0863776	0.18214	0.986675	50.5264
P12429																					0.99805	0.921753	0.96629	0.867814	0.582188	0.282834	0.158268	0.0896766	0.156302	0.121497																			50.6312
P12694											0.99805	1.0232	1.04014	0.904751	0.719273	0.487712	0.39057	0.285329	0.292994	0.212157																									53.0495	-0.0785281	0.247443	0.991659
P12814	0.99805	0.944045	0.967529	0.923692	0.871927	0.713595	0.66055	0.375811	0.0755683	0.0656194	0.99805	0.979953	0.973235	0.943482	0.898858	0.785784	0.688971	0.410613	0.0872982	0.0749303	0.99805	0.969751	0.977435	0.926187	0.874736	0.746494	0.65692	0.386485	0.0821537	0.0680499	0.99805	1.0221	0.991393	0.954225	0.89442	0.782258	0.670838	0.401197	0.0775376	0.0676407	56.8844	-0.0739907	0	0.976116	57.5576	-0.0826013	0	0.985321	57.0753
P12829	0.99805	1.00479	0.905232	0.769627	0.465578	0.404965	0.24546	0.313042	0.295859	0.214121											0.99805	0.914718	0.937513	0.704245	0.504572	0.344622	0.272975	0.214108	0.241219	0.239633	0.99805	1.39156	0.919673	1.17894	0.830124	0.564581	0.51157	0.353079	0.366856	0.222575	50.0487	-0.0845332	0.259837	0.986574					49.9197
P12931	0.99805	1.25569	0.664999	0.506312	0.767557	0.458363	0.330387	0.228693	0.38659		0.99805	2.62458	1.42437	1.61792	1.22199	0.768954	0.787648	0.551456	0.432411	0.331312											0.99805	1.53839	0.958547	0.952073	0.728747	0.56509	0.173744	0.374318	0.286063	0.200435	50.9301	-0.0526619	0.297973	0.738753	59.8922	-0.0754306	0.348605	0.228565
P12955	0.99805	0.974704	0.962997	0.888411	0.81568	0.666261	0.44641	0.235966	0.145438	0.0843679	0.99805	1.00778	0.962534	0.921653	0.836191	0.698494	0.466611	0.250245	0.150643	0.087491	0.99805	1.01231	0.975552	0.902587	0.855367	0.670967	0.43568	0.229529	0.12764	0.0673635	0.99805	0.985905	0.964874	0.917132	0.80223	0.650834	0.40323	0.223465	0.106861	0.0755856	55.0421	-0.0675602	0.00669679	0.996338	55.403	-0.0722717	0.0270048	0.997381	55.0678
P12956	0.99805	1.15078	1.20749	0.667624	0.324543	0.251081	0.153597	0.0600035	0.0671993	0.0376382	0.99805	0.995646	1.0418	0.595181	0.280129	0.229512	0.14016	0.057457	0.0644472	0.0345091	0.99805	0.98012	0.925755	0.618877	0.300906	0.24364	0.152493	0.0729043	0.0751515	0.0429989	0.99805	0.733123	0.783284	0.50979	0.247622	0.198897	0.119037	0.0522566	0.0540436	0.0296076	48.6336	-0.154354	0.0991697	0.94648	48.0767	-0.139215	0.0881426	0.981266	48.2849
P13010	0.99805	1.17751	1.10211	0.42853	0.269787	0.219868	0.148694	0.0786045	0.0767916	0.0472081	0.99805	1.00792	0.910585	0.379641	0.23364	0.211581	0.129613	0.0666559	0.0707647	0.0450162	0.99805	0.969847	0.796956	0.360799	0.234677	0.216122	0.13992	0.0810344	0.0722128	0.0478629	0.99805	0.762877	0.698456	0.319342	0.210715	0.190929	0.123104	0.0726186	0.0649612	0.0388975	46.8917	-0.70898	0.140145	0.956375	46.5121	-0.174381	0.111155	0.983019	46.2614
P13073	0.99805	1.01383	0.972183	0.901675	0.745342	0.522918	0.496618	0.447758	0.499439	0.432552	0.99805	0.979371	0.966808	0.892846	0.735691	0.618299	0.50107	0.468821	0.524782	0.451829	0.99805	0.972124	0.951751	0.882524	0.735027	0.601588	0.496795	0.428022	0.504715	0.40974	0.99805	1.02988	0.977261	0.91431	0.755247	0.619523	0.501397	0.434812	0.479493	0.378563	54.8372	-0.074583	0.45619	0.991692	57.8763	-0.0548812	0.467971	0.990605	56.3426
P13473	0.99805	0.895458	0.920835	0.902243	0.892661	0.76842	0.76665	0.689367	0.893426	0.765406	0.99805	0.960995	0.950487	0.945118	0.890413	0.796315	0.788272	0.787542	0.838247	0.771009	0.99805	0.986113	0.988696	0.943284	0.899718	0.783009	0.803025	0.723243	0.874327	0.742118	0.99805	0.966513	0.917908	0.91229	0.834317	0.747564	0.727495	0.685096	0.748679	0.63022		-0.0135323	0.762511	0.597656		-0.0202798	0.786335	0.907121
P13489	0.99805	0.931071	0.930272	0.868344	0.710098	0.430566	0.161177	0.0789347	0.110574	0.0689601	0.99805	1.00559	0.98619	0.913513	0.731365	0.433587	0.173332	0.081377	0.127231	0.0772833	0.99805	1.00339	0.980472	0.89592	0.764841	0.439258	0.182186	0.103543	0.104738	0.079526	0.99805	1.00581	0.960289	0.894065	0.736066	0.430907	0.168848	0.0848454	0.116091	0.0722097	51.9403	-0.0989846	0.0516241	0.990563	52.1374	-0.113277	0.0753693	0.997026	52.313
P13598	0.99805	0.973073	0.980507	0.958163	0.862708	0.851386	0.651875	0.593991	0.711217	0.572043	0.99805	1.09328	1.03181	1.00198	0.92701	0.764289	0.672107	0.654332	0.691969	0.571396	0.99805	1.13613	1.09143	1.04979	0.982895	0.80574	0.671255	0.606138	0.672886	0.533142	0.99805	1.11645	1.02882	1.00748	0.923051	0.734916	0.643056	0.563387	0.662385	0.495778		-0.0370141	0.603268	0.919373		-0.0580061	0.636326	0.946412
P13612	0.99805	0.958266	0.913058	0.857189	0.75963	0.635955	0.437787	0.33909	0.332469	0.24895	0.99805	1.00674	0.962492	0.902313	0.803611	0.634953	0.484167	0.399111	0.364661	0.277836	0.99805	1.02652	0.977255	0.909868	0.821528	0.653083	0.493684	0.377312	0.369892	0.243881	0.99805	1.04596	0.969839	0.903072	0.812131	0.655085	0.474435	0.378502	0.358168	0.239854	55.2421	-0.0482238	0.197073	0.99105	55.9052	-0.0530152	0.271538	0.996984	56.0204
P13639	0.99805	0.861327	0.906516	0.872541	0.837489	0.798014	0.606005	0.359001	0.0205641	0.0238273	0.99805	0.983986	1.0221	0.972775	0.951377	0.834191	0.703072	0.430286	0.021492	0.0249328	0.99805	0.973337	1.01045	0.960179	0.942548	0.825152	0.684681	0.422213	0.0252943	0.0255645	0.99805	0.981718	0.949304	0.922436	0.895606	0.787501	0.636552	0.399722	0.0257298	0.0267152	56.6671	-0.0844257	0	0.947817	57.7838	-0.10774	0	0.986738	57.6323
P13645	0.99805	0.394159	0.313398	0.32647	0.256118	0.15201	0.233252	0.550335	0.0972577	0.0844665	0.99805	3.56535	0.803203	1.6773	4.18622	0.862368	0.345253	0.449231	1.09357	0.962983	0.99805	1.6673	2.80432	3.38923	0.969822	0.733329	2.02154	0.900032	0.467333	0.565842	0.99805	0.73519	0.602599	1.07665	0.5351	0.373896	0.49	0.228298	0.618695	1.48795	40.4031	-0.226042	0.249944	0.757166		0.815179	1.5	0.0161844
P13667	0.99805	0.904075	0.932878	0.870325	0.702713	0.429704	0.263705	0.202	0.210616	0.161004	0.99805	0.954777	0.957806	0.904518	0.726959	0.483059	0.284711	0.221674	0.230766	0.178841	0.99805	0.952951	0.966961	0.896252	0.732023	0.493856	0.297071	0.232427	0.241891	0.177293	0.99805	1.00078	0.974049	0.919797	0.747058	0.513642	0.302721	0.242174	0.23797	0.175581	52.1289	-0.0829884	0.159508	0.988893	52.625	-0.0864996	0.183862	0.99619	52.7738
P13674	0.99805	0.99836	0.99014	0.920352	0.728291	0.458097	0.285326	0.209142	0.209754	0.154607	0.99805	0.989484	0.995283	0.888635	0.697872	0.464176	0.287546	0.227696	0.206715	0.17387	0.99805	0.995426	0.960162	0.901027	0.699815	0.469919	0.304182	0.221616	0.231679	0.155388	0.99805	0.947789	0.929335	0.871495	0.696536	0.465565	0.265291	0.204952	0.193675	0.135207	52.5019	-0.0937759	0.171734	0.999032	52.4045	-0.0852931	0.177382	0.999205	52.5451
P13693	0.99805	0.921412	0.98418	0.905858	0.759458	0.518654	0.266487	0.137744	0.160583	0.135224	0.99805	0.930415	0.909006	0.87246	0.742449	0.577973	0.261324	0.130539	0.173919	0.158418	0.99805	0.941541	0.921148	0.854285	0.743113	0.562635	0.26208	0.142006	0.179435	0.133389	0.99805	1.01939	0.979568	0.897448	0.771886	0.580358	0.256358	0.140472	0.169673	0.135286	52.8928	-0.0939233	0.11479	0.991939	53.0378	-0.081436	0.108013	0.97819	52.9819
P13716	0.99805	0.985186	0.958801	0.866268	0.801953	0.614986	0.521482	0.403699	0.44005	0.338453	0.99805	0.982074	0.960544	0.880794	0.790706	0.631613	0.515976	0.460582	0.45809	0.382503	0.99805	0.964615	0.95422	0.855176	0.794643	0.614099	0.536263	0.449422	0.458633	0.375969	0.99805	0.998836	0.96546	0.918163	0.771737	0.628428	0.496348	0.439266	0.438895	0.311669	56.4574	-0.0476503	0.339015	0.989075	57.1736	-0.0467284	0.387117	0.995321	57.3828
P13796	0.99805	0.839616	0.914697	0.873271	0.905841	0.802591	0.705	0.323709	0.219141	0.156598	0.99805	0.947332	0.980612	0.949727	0.993135	0.913729	0.788877	0.388971	0.234191	0.188293	0.99805	0.94723	0.978878	0.924038	0.97116	0.868029	0.761061	0.361757	0.227496	0.161008	0.99805	0.990907	0.984069	0.945766	0.962155	0.870504	0.747104	0.364125	0.224238	0.158114	57.612	-0.0684081	0.0490798	0.934219	58.1319	-0.128542	0.189553	0.990803	57.9611
P13798	0.99805	0.979142	0.963153	0.900816	0.810792	0.676478	0.597878	0.54763	0.641135	0.389032	0.99805	1.01654	0.973816	0.939549	0.849589	0.710022	0.648014	0.624046	0.697114	0.424788	0.99805	1.03415	0.983924	0.941335	0.883318	0.719443	0.679223	0.618768	0.724139	0.431476	0.99805	1.04911	0.988831	0.945419	0.870671	0.706499	0.640319	0.592723	0.661001	0.388683	64.2051	-0.0336296	0.451075	0.930012		-0.0299588	0.495552	0.901551
P13804	0.99805	0.952928	0.955539	0.889364	0.764517	0.570587	0.313806	0.25367	0.160312	0.0584014	0.99805	0.973864	0.976339	0.903892	0.819921	0.617648	0.33031	0.286515	0.200007	0.0586414	0.99805	0.9805	0.952176	0.893245	0.809403	0.600901	0.324266	0.262524	0.174013	0.0650866	0.99805	1.00069	0.972125	0.918711	0.808953	0.584776	0.319804	0.251881	0.164528	0.0574805	53.7916	-0.0683547	0.0382974	0.994483	54.3996	-0.0713096	0.0665471	0.989989	54.1488
P13807																					0.99805	1.03372	1.11994	0.919266	0.796948	0.645536	0.485818	0.307347	0.119341	0.0954366																			55.3988
P13861	0.99805	1.19774	1.20438	1.1524	1.11846	0.747992	0.36456	0.0471537	0.244611	0.273999	0.99805	1.01136	0.967216	0.902135	0.673082	0.529334	0.327564	0.187176	0.187025	0.122246	0.99805	1.12525	0.95867	0.787237	0.586377	0.403177	0.218233	0.159949	0.155241	0.0990913	0.99805	1.08453	0.98098	0.931651	0.722926	0.458496	0.253218	0.136598		0.162813	54.5556	-0.189723	0.198572	0.915568	52.9646	-0.07341	0.112092	0.995381	51.1752
P13929	0.99805	0.955561	0.969849	0.793912	0.501208	0.311235	0.19752	0.12758	0.0972493	0.0591338																															50.3388	-0.090088	0.07639	0.997013
P13984	0.99805	1.00952	0.970626	0.905864	0.608824	0.457381	0.227077	0.117507	0.132648	0.0958969	0.99805	1.00065	0.9353	0.83716	0.595453	0.427561	0.229609	0.0954726	0.104243	0.0844863	0.99805	0.957168	0.93945	0.818447	0.575137	0.413977	0.23059	0.126284	0.152512	0.104703	0.99805	0.868864	0.90763	0.782081	0.582758	0.416327	0.234097	0.114161	0.113385	0.0764867	51.8536	-0.0886825	0.0868524	0.993947	51.5107	-0.0801627	0.053554	0.996436	51.2544
P13987	0.99805	1.34267	0.955044	1.10744	0.98941	0.851328	0.800313	0.725617	0.814915	0.673928	0.99805	1.30213	0.956241	1.0805	0.955476	0.90622	0.794342	0.813425	0.839596	0.687473	0.99805	1.27669	0.953686	1.05027	1.01702	0.884753	0.795258	0.736119	0.793539	0.631055	0.99805	1.38032	0.974869	1.12061	1.00622	0.945682	0.818691	0.756337	0.776821	0.642337		-0.0499823	0.744501	0.595748		-0.0326714	0.769433	0.574133
P13995	0.99805	0.943114	0.942221	0.910804	0.815439	0.740031	0.499401	0.340903	0.296541	0.282304	0.99805	1.04445	1.06743	0.968888	0.829551	0.616562	0.396629	0.272972	0.241972	0.198942	0.99805	0.948742	1.04985	0.952042	0.840113	0.677388	0.509838	0.335456	0.237196	0.210874	0.99805	0.920484	0.963447	0.942878	0.831287	0.666557	0.498192	0.365833	0.304852	0.240349	56.2167	-0.0576306	0.220198	0.984172	54.3726	-0.0862617	0.205083	0.99277	55.8308
P14151	0.99805	0.957243	0.935925	0.839895	0.723214	0.582899	0.515495	0.460455	0.550851	0.496525	0.99805	1.0345	0.961438	0.850252	0.749076	0.59887	0.524358	0.510644	0.584696	0.530912	0.99805	1.02203	0.921968	0.867747	0.782278	0.653691	0.555628	0.535066	0.634194	0.549964	0.99805	0.991235	0.887859	0.803112	0.694122	0.564062	0.497551	0.448777	0.524397	0.448451	61.5032	-0.0494319	0.488842	0.981522		-0.0545145	0.529549	0.980412
P14174	0.99805	0.813359	0.882873	0.792289	0.809801	0.658316	0.612898	0.611528	0.631452	0.396135	0.99805	0.894649	0.970671	0.878313	0.886906	0.760727	0.716365	0.695441	0.6982	0.449985	0.99805	0.881557	0.981626	0.883667	0.861798	0.742343	0.684226	0.704387	0.700375	0.432124	0.99805	0.949343	1.02393	0.954434	0.883875	0.7664	0.700675	0.716141	0.681098	0.388166	65.0755	-0.0181197	0	0.873738		-0.0202963	0	0.897354
P14209	0.99805	0.867832	0.907688	0.774775	0.721748	0.705237	0.521051	0.481218	0.841221	1.23062	0.99805	0.992645	1.00665	0.885441	0.888005	0.714862	0.565846	0.628318	0.862197	1.23248	0.99805	0.882081	0.946954	0.932495	0.688183	0.620663	0.561871	0.524089	0.857062	1.26768	0.99805	1.02042	1.02439	1.0018	0.884632	0.675197	0.518639	0.587659	0.910117	1.26173		-0.0307515	0.752611	0.137491		-0.0396592	0.810345	0.192081
P14210	0.99805	1.20306	0.948778	0.933359	0.803883	0.497849	0.325291	0.296084	0.491925	0.32136											0.99805	1.10792	0.973803	0.952825	0.956898	0.610832	0.337044	0.347627	0.479051	0.357886											52.7901	-0.118142	0.355111	0.927618					53.6896
P14314	0.99805	0.885753	0.914821	0.881015	0.808542	0.616344	0.386962	0.311371	0.363708	0.357684	0.99805	0.975368	0.990088	0.948447	0.883358	0.675554	0.418707	0.369939	0.392432	0.410105	0.99805	0.968461	0.992047	0.961181	0.879166	0.672674	0.44633	0.369884	0.403228	0.385592	0.99805	0.994802	0.964507	0.944785	0.864355	0.662039	0.436722	0.365027	0.392429	0.358355	54.4336	-0.0676487	0.315167	0.957372	54.9328	-0.0966676	0.378811	0.991301	55.1559
P14317	0.99805	0.909611	0.890694	0.855803	0.769915	0.656758	0.522703	0.435577	0.467035	0.393936	0.99805	0.969714	0.963086	0.913097	0.813303	0.701842	0.565521	0.497283	0.475501	0.437628	0.99805	1.02428	1.01662	0.9699	0.844753	0.703968	0.595795	0.500732	0.502978	0.440215	0.99805	0.972279	0.927329	0.928637	0.818557	0.667254	0.54444	0.475481	0.476812	0.39397	58.2672	-0.0342494	0.327613	0.977804	59.567	-0.0427402	0.418349	0.997091	59.9052
P14324	0.99805	0.892704	0.898667	0.783623	0.479049	0.194765	0.0340778	0.0156013	0.0313793	0.00992575	0.99805	0.976514	0.956327	0.835444	0.52792	0.229593	0.0375962	0.019181	0.0389598	0.0172868	0.99805	0.970998	0.957868	0.825188	0.539673	0.239038	0.0525876	0.0293379	0.0455086	0.0218125	0.99805	1.0401	0.942127	0.824703	0.534982	0.21925	0.0292988	0.0156195	0.0348728	0.0129547	49.6176	-0.110581	0	0.990972	50.1812	-0.123637	0.00709025	0.998147	50.2375
P14406	0.99805	1.00278	0.958061	0.876158	0.753826	0.614213	0.464871	0.346795	0.327576	0.204812	0.99805	1.01513	0.928945	0.889738	0.798233	0.647552	0.486464	0.428753	0.35467	0.240321	0.99805	1.02641	0.947874	0.87823	0.781127	0.62039	0.45155	0.374768	0.31351	0.203182	0.99805	1.02605	0.907729	0.867861	0.730421	0.611471	0.454773	0.356883	0.316434	0.191904	55.2736	-0.0510004	0.179834	0.995168	56.4761	-0.0456944	0.192	0.993182	55.4369
P14550	0.99805	0.977937	0.958103	0.905314	0.714485	0.367715	0.160586	0.0932462	0.115549	0.0656237	0.99805	1.00415	0.918493	0.885969	0.703038	0.384351	0.183226	0.115485	0.133868	0.0791068	0.99805	0.986278	0.932561	0.882512	0.700333	0.386774	0.18857	0.11193	0.130138	0.094239	0.99805	1.05504	1.00874	0.941332	0.746248	0.421065	0.214439	0.146464	0.12824	0.102642	51.7414	-0.11694	0.0743749	0.997665	51.7655	-0.102652	0.084379	0.995286	51.7609
P14618	0.99805	0.909472	0.936538	0.899212	0.834853	0.705307	0.72604	0.526322	0.0102327	0.0091324	0.99805	0.973341	0.949336	0.926105	0.892487	0.80045	0.768688	0.584673	0.0100089	0.010497	0.99805	0.948272	0.953015	0.902802	0.875871	0.789695	0.753948	0.567165	0.0143285	0.00946953	0.99805	1.00911	0.96029	0.925871	0.89096	0.803745	0.758867	0.571642	0.0131558	0.0118893	57.5925	-0.07712	0	0.914723	58.7274	-0.112027	0	0.94512	58.4875
P14625	0.99805	0.901328	0.936802	0.883162	0.783349	0.521638	0.254109	0.18257	0.207246	0.166752	0.99805	0.965349	0.96349	0.93413	0.824094	0.563518	0.278756	0.204638	0.230196	0.182721	0.99805	0.949859	0.965247	0.916249	0.822845	0.565932	0.295156	0.219504	0.240815	0.185295	0.99805	0.995779	0.973726	0.928731	0.82123	0.572132	0.294193	0.228623	0.239896	0.179741	52.9207	-0.0918392	0.153693	0.982504	53.3662	-0.105281	0.184898	0.994234	53.4578
P14635	0.99805	0.999199	0.999773	0.954188	0.828119	0.571182	0.415897	0.213057	0.187036	0.0450763	0.99805	1.14705	0.902063	0.764232	0.608151	0.457713	0.257457	0.19509	0.171564	0.104402	0.99805	1.04936	1.0982	0.970528	0.976375	0.668456	0.498564	0.205778	0.147317	0.0547526	0.99805	1.19725	1.34223	1.06699	0.771462	0.756613	0.546893	0.254943	0.125179	0.068113	54.4276	-0.0768105	0.0556383	0.993525	51.6681	-0.0688563	0.101874	0.973964	55.4836
P14649																					0.99805	0.842002	0.917655	0.599323	0.495459	0.4908	0.422998	0.201798	0.304133	0.208274																			51.096
P14678	0.99805	1.09324	1.07292	0.987205	0.951102	0.858959	0.877793	0.780106	0.741859	0.576112	0.99805	0.94589	0.939834	0.874793	0.859257	0.818921	0.784348	0.701093	0.699241	0.561313	0.99805	0.876802	0.841003	0.848596	0.815976	0.795196	0.760118	0.694534	0.692193	0.543579	0.99805	0.852777	0.92994	0.858288	0.877912	0.822977	0.769651	0.71741	0.696266	0.515263		-0.0262105	0.220825	0.902022		-0.0166119	0	0.9718
P14735	0.99805	0.902768	0.901908	0.772608	0.516901	0.352211	0.247289	0.134557	0.12675	0.119391	0.99805	1.00758	0.927589	0.837041	0.556338	0.399601	0.245707	0.187227	0.165387	0.115017	0.99805	0.974173	0.926483	0.80739	0.586949	0.363223	0.231695	0.17423	0.176193	0.145602	0.99805	1.02282	0.974446	0.831244	0.617702	0.401714	0.255506	0.229625	0.2229	0.180353	50.5134	-0.0714223	0.0879098	0.993973	51.1756	-0.079036	0.126009	0.997	50.9676
P14854	0.99805	0.965928	0.900197	0.82905	0.750164	0.582444	0.327043	0.280291	0.290183	0.23774	0.99805	1.00741	0.992629	0.875544	0.78785	0.60872	0.357869	0.316695	0.290532	0.27689	0.99805	1.00491	0.98541	0.875767	0.76063	0.612297	0.352751	0.29163	0.305926	0.257702	0.99805	0.981968	0.91394	0.859963	0.753908	0.575502	0.339067	0.283385	0.28791	0.230301	53.6525	-0.0589664	0.201613	0.982327	54.0818	-0.071998	0.256617	0.992236	53.9553
P14866	0.99805	0.789449	0.727482	0.407008	0.140002	0.118035	0.0754753	0.0483525	0.052261	0.0357703	0.99805	0.949184	0.842259	0.426759	0.166355	0.146148	0.0911515	0.0537843	0.0709956	0.0497746	0.99805	1.0701	0.967202	0.432596	0.16311	0.14324	0.0931941	0.0562903	0.0705049	0.0411541	0.99805	1.14131	0.896119	0.417867	0.186038	0.166082	0.109755	0.0665244	0.0782469	0.0553976	45.7705	-0.0938083	0.0304003	0.986021	46.5374	-0.140974	0.0725727	0.996739	46.755
P14868	0.99805	1.05413	0.954256	0.761523	0.520846	0.382774	0.286763	0.19704	0.067837	0.0522194	0.99805	1.05215	0.9056	0.736342	0.517739	0.393517	0.29297	0.209755	0.0794684	0.060444	0.99805	1.00689	0.884486	0.717631	0.503717	0.377388	0.280835	0.190123	0.0719632	0.0564429	0.99805	1.02561	0.903031	0.719205	0.504845	0.377925	0.2823	0.188728	0.0673623	0.0481352	51.1074	-0.0697667	0.0474691	0.987223	51.0601	-0.0639721	0.0420831	0.987826	50.7406
P14927	0.99805	0.97634	0.974762	0.913043	0.827932	0.666947	0.59897	0.51722	0.480643	0.405314	0.99805	0.985521	0.983282	0.904714	0.82274	0.689927	0.571548	0.536955	0.478455	0.394413	0.99805	0.98088	0.969894	0.911508	0.790255	0.638244	0.562255	0.501234	0.497088	0.388049	0.99805	1.00067	0.999549	0.960109	0.815552	0.694481	0.587208	0.529132	0.502442	0.384975	59.7611	-0.0400343	0.395456	0.994709	59.724	-0.0395344	0.384989	0.994049	58.6679
P15104	0.99805	0.868236	0.915898	0.84689	0.761539	0.624857	0.403992	0.214641	0.176025	0.10677	0.99805	0.96261	1.03392	0.925701	0.817653	0.626906	0.430332	0.243354	0.144169	0.150707	0.99805	1.00279	1.00354	0.897442	0.799547	0.625486	0.453944	0.264192	0.18759	0.134107	0.99805	0.936594	0.952246	0.880842	0.788713	0.610708	0.438699	0.257702	0.156606	0.1151	54.3097	-0.0563414	0	0.979263	54.6669	-0.07604	0.102367	0.995269	54.8982
P15121	0.99805	0.909712	0.929864	0.895541	0.839672	0.685506	0.356797	0.0683191	0.043557	0.0371955	0.99805	1.00412	0.988724	0.954647	0.92977	0.766272	0.403947	0.0991617	0.0604658	0.0536714	0.99805	0.961739	0.997888	0.93403	0.936946	0.774424	0.418662	0.0968962	0.0679078	0.0512158	0.99805	1.00709	0.957451	0.939562	0.897663	0.765817	0.393596	0.079039	0.0562889	0.0463673	54.3338	-0.105618	0	0.980956	55.0871	-0.13555	0.0339628	0.99702	55.1816
P15153	0.99805	0.914577	0.904128	0.853909	0.739161	0.502936	0.143904	0.0126483	0.0126453	0.00808541	0.99805	0.972599	0.943563	0.902953	0.767558	0.535981	0.189725	0.0349251	0.0330898	0.0235535	0.99805	0.989511	0.936864	0.886824	0.772791	0.52625	0.178455	0.0390858	0.032079	0.0220644	0.99805	1.00279	0.937166	0.872593	0.733694	0.526137	0.178254	0.0499029	0.0489116	0.0318233	52.3269	-0.105963	0	0.981376	52.8341	-0.108956	0	0.993205	52.7603
P15170	0.99805	0.988136	1.00602	0.971418	0.858178	0.53137	0.319733	0.141665	0.105919	0.079304	0.99805	0.962688	0.918089	0.935396	0.814136	0.61141	0.306466	0.152975	0.0973541	0.0741851	0.99805	0.956727	0.923272	0.881791	0.837222	0.612593	0.299269	0.147856	0.128939	0.0779541	0.99805	1.06021	0.998358	0.981903	0.869526	0.654031	0.342423	0.172628	0.155214	0.102625	53.5757	-0.106481	0.0797917	0.998176	53.8428	-0.0923015	0.0477697	0.993618	53.8208
P15311	0.99805	0.908001	0.908132	0.868831	0.728959	0.419672	0.126885	0.058314	0.0673323	0.038682	0.99805	0.977834	0.960172	0.929488	0.788185	0.437336	0.127035	0.0567444	0.075383	0.0438944	0.99805	0.981325	0.963831	0.917173	0.794918	0.461383	0.137526	0.0703848	0.0786888	0.0479321	0.99805	1.00709	0.956478	0.919061	0.785472	0.445301	0.121075	0.0539378	0.0680933	0.039157	51.9335	-0.10537	0.01775	0.986277	52.3409	-0.133534	0.0398795	0.996817	52.4805
P15374	0.99805	0.956333	0.926088	0.810983	0.612365	0.36521	0.246643	0.22089	0.219999	0.14188	0.99805	0.97636	0.947672	0.846388	0.644928	0.382262	0.274778	0.246302	0.228103	0.127532	0.99805	0.994289	0.99575	0.881496	0.681213	0.415576	0.305588	0.261196	0.278683	0.15487	0.99805	1.02988	0.980643	0.886362	0.648444	0.413633	0.311742	0.279729	0.265108	0.161988	51.1733	-0.0788724	0.162957	0.995499	51.6359	-0.0806988	0.171115	0.994414	52.0405
P15498											0.99805	1.2178	0.914144	0.788218	0.559238	0.537389	0.445144	0.448536	0.272997	0.140348	0.99805	0.743271	0.715464	0.495542	0.425916	0.415157	0.31362	0.171245	0.151176	0.136132															53.7901	-0.0479855	0.173441	0.903674	48.4125
P15531	0.99805	0.81867	0.829265	0.799198	0.758015	0.859551	0.585305	0.533173	0.586184	0.219922	0.99805	1.01582	1.09578	1.01474	0.978646	0.844104	0.793687	0.709959	0.724457	0.322014	0.99805	0.982176	1.09742	1.02508	0.964098	0.846346	0.801968	0.716227	0.706118	0.280013	0.99805	0.966677	0.898024	0.87289	0.856493	0.726399	0.670595	0.644596	0.688302	0.239459	61.0059	-0.0249947	0	0.796015	64.7949	-0.0418192	0	0.891862	64.2187
P15586	0.99805	0.995962	0.900529	0.874324	0.78347	0.657188	0.540692	0.497822	0.540729	0.406007	0.99805	1.02041	0.957285	0.90856	0.829744	0.686718	0.561786	0.519019	0.52328	0.396896	0.99805	0.971627	0.936707	0.908621	0.829447	0.657028	0.547388	0.507894	0.523247	0.390711	0.99805	0.993627	0.971615	0.916593	0.839884	0.676521	0.601252	0.551595	0.577303	0.411557	59.9737	-0.0366141	0.415806	0.976136	59.8912	-0.0417014	0.418724	0.984711	59.3589
P15812	0.99805	1.11855	1.05597	0.88855	0.728157	0.542501	0.409661	0.387234	0.38602	0.312892	0.99805	0.977118	0.973214	0.853376	0.630582	0.52516	0.410843	0.366967	0.354163	0.267657	0.99805	0.942125	0.88494	0.801932	0.586616	0.459511	0.359877	0.316424	0.333447	0.256949	0.99805	1.01332	1.02137	0.910441	0.587376	0.44227	0.46921	0.415171	0.381359	0.275836	53.5824	-0.0750141	0.34983	0.973271	53.2004	-0.0599549	0.301804	0.992151	52.0065
P15813	0.99805	0.987446	0.950692	0.910517	0.758672	0.631651	0.500203	0.401637	0.292995	0.220975	0.99805	1.07041	1.00192	0.90737	0.755019	0.633345	0.587989	0.480887	0.389268	0.288858	0.99805	1.0437	0.973499	0.873128	0.777544	0.683391	0.615774	0.431586	0.40987	0.290184	0.99805	1.08671	0.959136	0.922934	0.731915	0.642353	0.516313	0.375699	0.380646	0.239449	56.0247	-0.0478091	0.148334	0.998344	57.5435	-0.0423718	0.254656	0.976208	58.0994
P15880	0.99805	1.3454	1.2663	1.22348	1.07648	0.811569	0.686947	0.372311	0.0449906	0.0361225	0.99805	0.985207	0.982473	0.915782	0.773155	0.646973	0.519569	0.290797	0.0267488	0.0267278	0.99805	0.994922	0.916449	0.910842	0.756158	0.657507	0.548697	0.316966	0.0323712	0.030917	0.99805	0.869779	0.947472	0.90376	0.787184	0.697578	0.560156	0.325613	0.0302893	0.0299883	57.5454	-0.114347	0	0.878175	55.1582	-0.0714592	0	0.98378	55.3278
P15884	0.99805	1.13562	0.96772	0.820004	0.458494	0.298564	0.305676	0.169079	0.187557	0.199545											0.99805	0.828628	1.04616	0.796789	0.462687	0.404396	0.272495		0.22649	0.198903	0.99805	1.29466	1.02453	1.03629	0.462173	0.29905	0.31793	0.161733	0.305431	0.213756	49.8075	-0.117801	0.208882	0.978334					50.2397
P15923											0.99805	1.20606	1.16652	1.09478	0.942478	0.872781	0.665764	0.498236	0.351696	0.324341																									58.6491	-0.0740367	0.309986	0.917077
P15927	0.99805	1.00658	0.944036	0.792471	0.615921	0.680644	0.535288	0.270247	0.079024	0.0636637	0.99805	1.12426	0.952608	0.811374	0.645102	0.683552	0.588717	0.310046	0.0937759	0.0714781	0.99805	1.14051	0.908633	0.776535	0.631527	0.682877	0.613769	0.347738	0.0862414	0.0711448	0.99805	1.11332	0.889963	0.791634	0.621825	0.636502	0.567426	0.307666	0.0858192	0.0632029	54.4495	-0.0537741	0	0.952973	55.1825	-0.0547233	0	0.939781	55.2181
P15954																															0.99805	1.00099	0.889391	0.868991	0.777994	0.573403	0.380655	0.380541	0.325371	0.227851
P16083	0.99805	1.29615	1.55739	1.23315	0.854293	1.14079	0.67951	0.768187	0.757457	0.529401	0.99805	1.01098	0.910119	0.742815	0.606231	0.43875	0.336797	0.302888	0.318578	0.177084	0.99805	1.01682	0.885572	0.882241	0.584331	0.474744	0.373484	0.304663	0.30687	0.187934	0.99805	0.822771	0.876749	0.743009	0.691831	0.445948	0.334896	0.328801	0.325252	0.190169		-0.361145	0.683243	0.428065	51.7619	-0.0592494	0.223335	0.987741	52.4117
P16104	0.99805	1.22151	1.25797	0.965688	0.926065	0.275451	0.650113	0.838303	0.593927	0.402133	0.99805	1.01097	0.961014	0.738382	0.537181	0.539974	0.678029	0.496478	0.480443	0.476417	0.99805	1.00682	0.799069	0.79576	0.556375	0.516328	0.704516	0.548426	0.463905	0.498058												-0.556446	0.551986	0.680744		-0.11074	0.530735	0.935305
P16150	0.99805	0.94833	0.825314	0.848044	0.754938	0.918904	0.599208	0.540408	0.762828	0.741606	0.99805	1.13786	1.01318	1.01382	0.883064	0.770126	0.710036	0.658342	0.84052	0.826685	0.99805	1.1474	1.02122	1.06622	0.896155	0.76975	0.709848	0.676929	0.805996	0.774329	0.99805	1.04549	0.885265	0.989526	0.84351	0.692711	0.605195	0.601235	0.764099	0.659025		-0.0197879	0.673613	0.556867		-0.1149	0.760898	0.794456
P16219	0.99805	1.02567	0.949593	0.897134	0.757219	0.58616	0.430191	0.24317	0.182763	0.124594	0.99805	1.11266	0.929896	0.933037	0.765403	0.616906	0.450933	0.324343	0.230527	0.141235	0.99805	0.978507	0.998479	0.900441	0.771652	0.553352	0.460758	0.298967	0.205975	0.123208	0.99805	1.13704	0.946227	0.914519	0.814053	0.572012	0.496452	0.284178	0.20371	0.13112	54.3574	-0.0632858	0.0718139	0.997145	55.0656	-0.0593647	0.102858	0.983221	54.6732
P16278	0.99805	1.13196	0.984095	0.844095	0.73206	0.620747	0.446735	0.398317	0.203767	0.162484	0.99805	1.10992	1.03372	0.991119	0.751847	0.655549	0.450615	0.291305	0.169451	0.0894073	0.99805	1.00789	0.862761	0.78426	0.695698	0.588816	0.441717	0.324826	0.107262	0.0836817	0.99805	1.05796	0.889616	0.796599	0.717353	0.596589	0.443138	0.252897	0.0761788	0.0979908	55.2248	-0.052149	0.0809374	0.971172	55.1317	-0.0689298	0.0531691	0.980828	54.0281
P16284	0.99805	1.03107	0.990391	1.01012	0.822596	0.55083	0.551464	0.40659	0.418734	0.364935	0.99805	0.9711	0.907546	0.872486	0.770135	0.617671	0.504593	0.449844	0.419263	0.367805	0.99805	0.925014	0.882404	0.865942	0.747437	0.60003	0.469714	0.373615	0.384076	0.302194	0.99805	1.07455	1.01898	1.01399	0.827977	0.668096	0.57991	0.44836	0.436574	0.336356	54.8872	-0.0797465	0.40543	0.9791	56.8523	-0.0420658	0.339431	0.995291	55.6796
P16298	0.99805	0.964168	0.935726	0.846793	0.598622	0.461626	0.275164	0.157609	0.13975	0.0769049	0.99805	1.21074	1.06241	0.968139	0.770005	0.508909	0.325454	0.204003	0.104209	0.106643											0.99805	0.994126	0.894128	0.906364	0.661637	0.405898	0.267989	0.151766	0.16951	0.0920094	51.9648	-0.0700138	0.0585352	0.996479	53.3032	-0.0934191	0.102436	0.967039
P16383	0.99805	0.995087	1.07186	0.926949	0.720987	0.457858	0.432966	0.351976	0.442648	0.316004	0.99805	0.928448	0.958319	0.877873	0.638283	0.466518	0.37991	0.408085	0.28954	0.257182	0.99805	1.08827	0.97114	0.935456	0.678832	0.488016	0.520814	0.368404	0.415657	0.346624											52.4649	-0.103636	0.376996	0.979801	52.7084	-0.0655186	0.28789	0.98319	53.1884
P16401	0.99805	1.77567	1.7094	1.95012	1.52535	1.14976	0.732082	0.49281	0.163493	0.147926	0.99805	0.985814	0.952341	0.918784	0.844285	0.665253	0.414743	0.287358	0.0808706	0.093871	0.99805	0.924277	0.714836	1.00726	0.687644	0.652027	0.437222	0.307442	0.104366	0.110709	0.99805	0.606512	0.891358	0.923165	0.880247	0.747823	0.491955	0.312754	0.100527	0.103568	58.59	-0.139288	0.13947	0.420881	55.0694	-0.0732307	0.0137496	0.995405	54.6429
P16402	0.99805	1.46071	1.36294	1.47308	1.14037	0.868319	0.489258	0.337711	0.150831	0.158783	0.99805	0.991598	1.00602	0.921003	0.767398	0.566554	0.373373	0.231193	0.0993475	0.113627	0.99805	0.975762	0.795197	0.984536	0.670023	0.588522	0.408407	0.279451	0.130817	0.121814	0.99805	0.762082	0.9363	0.938625	0.79782	0.656313	0.435885	0.27942	0.134262	0.114759	56.1724	-0.138967	0.17631	0.75842	53.9251	-0.0752747	0.0646657	0.997919	54.1895
P16403	0.99805	1.87943	1.88974	2.19211	1.79286	1.04245	0.798629	0.564401	0.185328	0.175175	0.99805	0.95408	0.973598	0.946374	0.895635	0.695183	0.419054	0.297033	0.127072	0.0838762	0.99805	0.905608	0.697072	0.980603	0.700677	0.713377	0.451557	0.295537	0.102744	0.109354	0.99805	0.61256	0.97936	1.00121	0.988426	0.919408	0.572603	0.347515	0.115988	0.135392	59.23	-0.133523	0.151347	0.268484	55.3726	-0.0808267	0.0534096	0.995767	54.9123
P16435	0.99805	1.01497	0.83565	0.837442	0.591885	0.360905	0.229573	0.116137	0.0790436	0.0986689	0.99805	0.957769	0.940635	0.792255	0.565183	0.368741	0.170565	0.0881507	0.149982	0.0829236	0.99805	1.02096	0.964082	0.940304	0.53103	0.42119	0.208965	0.141224	0.114339	0.116627	0.99805	1.18271	1.00914	1.10932	0.749078	0.545134	0.383172	0.23819	0.161845	0.110939	51.1085	-0.0767526	0.0514383	0.990129	50.7648	-0.085364	0.0763792	0.994361	51.2609
P16455	0.99805	0.990877	0.855841	0.83395	0.671209	0.507874	0.293229	0.213549	0.297026	0.241277	0.99805	1.12896	1.06954	0.942269	0.78445	0.462334	0.21483	0.0705861	0.0625997	0.112904	0.99805	1.10021	1.01866	0.999843	0.765894	0.47348	0.269572	0.171816	0.141822	0.110807	0.99805	0.971111	0.928243	0.873654	0.695189	0.453668	0.199306	0.085154	0.121	0.0810056	52.3954	-0.0641646	0.208375	0.977952	52.6026	-0.121901	0.0698661	0.985123	52.7752
P16615	0.99805	0.974331	0.973149	0.875906	0.645019	0.308408	0.141568	0.106027	0.133251	0.0877657	0.99805	0.977441	0.954351	0.868484	0.659956	0.332479	0.144926	0.0903079	0.118761	0.076513	0.99805	0.958718	0.954388	0.865274	0.678264	0.330052	0.132892	0.0921394	0.111798	0.0767987	0.99805	0.989159	0.974751	0.87762	0.645689	0.319833	0.13901	0.0933355	0.112434	0.0679863	51.0795	-0.118625	0.0942682	0.997811	51.2554	-0.110834	0.0758432	0.997268	51.3114
P16930	0.99805	1.00708	0.963807	0.928699	0.811049	0.631385	0.648634	0.58761	0.615224	0.38339	0.99805	1.01077	0.950609	0.909161	0.839133	0.718982	0.636996	0.630562	0.661052	0.454865	0.99805	0.94639	0.909881	0.877357	0.859068	0.681448	0.633666	0.56333	0.60243	0.372482	0.99805	1.02057	0.94305	0.881535	0.798148	0.687912	0.604729	0.56334	0.603938	0.402751	64.0143	-0.0319979	0.432606	0.927027		-0.0277068	0.484314	0.939939	62.9515
P16949	0.99805	0.919816	0.872055	0.872526	0.787061	0.537431	0.727432	0.712307	0.850957	0.85234	0.99805	0.858389	0.832392	0.858533	0.768946	0.747243	0.698703	0.736282	0.81992	0.756667	0.99805	0.952158	0.995856	0.946559	0.861049	0.754302	0.767741	0.754078	0.878788	0.908156	0.99805	1.07816	1.08523	1.09188	0.934454	0.829096	0.859211	0.861082	0.900847	0.950959		-0.0283963	0.746735	0.483399		-0.0208494	0.752412	0.777368
P16989	0.99805	1.09123	0.994368	0.978163	0.812234	0.29685	0.404898	0.39401	0.564534	0.431088	0.99805	0.97697	0.97231	0.828621	0.601777	0.47477	0.309566	0.26884	0.288468	0.232772	0.99805	0.984264	1.09611	0.942325	0.705933	0.525037	0.398606	0.283646	0.264698	0.292193	0.99805	1.03133	0.91297	0.898865	0.682765	0.539962	0.357649	0.390054	0.500828	0.492341	50.5142	-0.725052	0.418276	0.946142	51.8589	-0.072898	0.242692	0.995177	53.1436
P17096	0.99805	1.25992	1.34505	1.21826	1.17824	0.987926	0.944493	0.888768	0.879529	0.767165	0.99805	0.903794	0.910746	0.902489	0.828444	0.833271	0.692875	0.66363	0.606346	0.517908	0.99805	0.975477	0.855486	0.936262	0.761545	0.949889	0.780113	0.690417	0.644301	0.650838	0.99805	0.732167	0.988336	0.952783	0.897269	0.962452	0.780789	0.718319	0.645576	0.633091		-0.0212537	0.750075	0.175861		-0.019233	0	0.967868
P17174	0.99805	0.944791	0.943643	0.888216	0.8132	0.664048	0.616014	0.553389	0.6505	0.563382	0.99805	1.00697	0.972691	0.925641	0.831393	0.7129	0.620472	0.599611	0.653131	0.575638	0.99805	0.979147	0.966032	0.908393	0.836421	0.710268	0.628784	0.597955	0.669039	0.575403	0.99805	1.0142	0.960219	0.917931	0.833051	0.708551	0.627936	0.593297	0.676991	0.555706		-0.0381144	0.573013	0.959545		-0.043411	0.597504	0.985041
P17252	0.99805	0.918987	0.870326	0.698174	0.298416	0.143953	0.0729367	0.0348017	0.060659	0.0376364	0.99805	0.990176	0.932843	0.761624	0.310152	0.132413	0.0617717	0.0306817	0.0444156	0.0274234	0.99805	0.992402	0.922619	0.74106	0.31378	0.137599	0.0767921	0.0427002	0.0621948	0.036678	0.99805	0.976535	0.882831	0.697584	0.302492	0.13745	0.0822308	0.0499112	0.0722829	0.0339225	48.3431	-0.116057	0.0355135	0.994236	48.7272	-0.147525	0.0368792	0.998763	48.6479
P17542	0.99805	0.925883	0.905262	0.795378	0.569408	0.446343	0.364249	0.352963	0.380171	0.365144	0.99805	0.946689	0.902236	0.82779	0.633248	0.501408	0.437114	0.338843	0.393219	0.359271	0.99805	0.966125	0.898433	0.804759	0.517406	0.479734	0.426058	0.40425	0.419979	0.370241	0.99805	0.887741	0.973278	0.851952	0.623077	0.444615	0.366856	0.28834	0.382724	0.33037	51.5047	-0.0676048	0.34966	0.990793	53.1324	-0.05554	0.344978	0.99109	51.462
P17568	0.99805	1.25413	1.12276	1.02384	0.903056	0.847648	0.584518	0.301227	0.0623048	0.0933843	0.99805	1.18957	1.03897	1.00956	0.847006	0.742816	0.490472	0.247307	0.118845	0.0983295	0.99805	1.13428	1.00879	0.907044	0.839731	0.793662	0.467477	0.237937	0.0825705	0.0791616	0.99805	1.08906	0.996704	0.923458	0.808545	0.732496	0.413975	0.19401	0.100764	0.0688672	56.7244	-0.105027	0.0373439	0.947768	55.677	-0.0877593	0.0572198	0.970932	55.6937
P17612	0.99805	0.989257	0.920538	0.82035	0.624546	0.41185	0.211116	0.120697	0.104798	0.061583	0.99805	0.983267	0.961248	0.850699	0.671406	0.450581	0.175173	0.0726493	0.0801436	0.0479969	0.99805	1.09569	0.972974	0.866674	0.676469	0.434654	0.245483	0.126833	0.0724092	0.063195	0.99805	0.918772	0.841196	0.79407	0.661327	0.424619	0.190796	0.0594676	0.08041	0.0474443	51.5235	-0.078283	0.0412653	0.998499	51.9104	-0.0908505	0.0220232	0.995866	52.136
P17706	0.99805	0.923395	0.881664	0.678877	0.382192	0.289329	0.179537	0.134713	0.176049	0.0863812	0.99805	1.04348	0.975002	0.739691	0.443429	0.364309	0.235606	0.211333	0.209285	0.12895	0.99805	1.04658	0.98311	0.789437	0.411861	0.344688	0.226288	0.156312	0.169436	0.121732	0.99805	0.992418	0.898023	0.765261	0.365572	0.281956	0.185853	0.131561	0.146694	0.124796	48.9255	-0.0840147	0.117597	0.99296	49.8089	-0.092864	0.185263	0.988235	49.7143
P17812	0.99805	0.996051	0.995246	0.890201	0.700458	0.436355	0.195153	0.111308	0.0913829	0.0588837	0.99805	0.982395	0.926033	0.838448	0.674009	0.44328	0.223541	0.128881	0.113403	0.0676074	0.99805	0.945496	0.901977	0.814799	0.664424	0.422142	0.20227	0.11555	0.0922357	0.0606483	0.99805	0.954373	0.948742	0.83253	0.686989	0.433187	0.206276	0.102647	0.0999761	0.0601726	52.1093	-0.0984161	0.0539706	0.998979	51.9911	-0.0793537	0.0458428	0.997527	51.7013
P17844	0.99805	1.2218	1.0902	0.713348	0.313136	0.250775	0.147559	0.0939143	0.105981	0.0577625	0.99805	0.979908	0.866757	0.542346	0.240981	0.207423	0.141539	0.0648324	0.0902514	0.0440017	0.99805	0.954127	0.75764	0.579179	0.271664	0.213984	0.147021	0.101735	0.0871517	0.048392	0.99805	0.787375	0.830645	0.551164	0.274943	0.21883	0.132597	0.0782968	0.0877315	0.041323	48.6395	-0.156625	0.117857	0.958021	47.455	-0.113471	0.0838436	0.99379	47.5105
P17858	0.99805	1.04489	1.03243	0.93493	0.794554	0.620732	0.474652	0.364784	0.280138	0.0877705	0.99805	0.988326	0.951477	0.877933	0.735631	0.576675	0.437973	0.362323	0.250587	0.0796656	0.99805	0.966368	0.908525	0.868424	0.749263	0.578657	0.456495	0.364271	0.251195	0.0869008	0.99805	0.954148	0.963171	0.878508	0.757658	0.605566	0.458807	0.363639	0.241104	0.0805257	55.7692	-0.0567622	0.0560684	0.98425	55.0517	-0.0500172	0	0.992661	55.1401
P17900	0.99805	1.03518	1.02746	0.853399	0.783931	0.644806	0.531513	0.454461	0.479747	0.363445	0.99805	0.940753	0.904926	0.865094	0.777114	0.640681	0.525305	0.46796	0.463665	0.386259	0.99805	0.969074	0.983214	0.889995	0.819563	0.633155	0.487531	0.459847	0.448661	0.348592	0.99805	1.00449	1.0312	0.964997	0.827041	0.632787	0.460453	0.44635	0.463579	0.298894	57.2393	-0.0477082	0.391028	0.97793	58.1993	-0.0365119	0.347778	0.989915	56.57
P17980	0.99805	1.0435	0.955839	0.88495	0.724917	0.565478	0.400753	0.135355	0.0865379	0.0595124	0.99805	1.07434	0.930955	0.882309	0.722853	0.582822	0.406066	0.144349	0.090196	0.0548563	0.99805	1.02734	0.909883	0.868757	0.696623	0.570556	0.386494	0.135638	0.0720328	0.0515359	0.99805	1.02144	0.921738	0.867022	0.720641	0.58798	0.394065	0.144004	0.0846054	0.0530206	53.6613	-0.0722667	0	0.991581	53.7619	-0.0709507	0	0.987582	53.4045
P17987	0.99805	0.970782	0.99796	0.951424	0.889799	0.645845	0.406147	0.237404	0.130334	0.0587815	0.99805	0.962522	0.969568	0.927907	0.883804	0.729184	0.397438	0.241331	0.129654	0.056359	0.99805	0.950401	0.965194	0.915	0.881238	0.718407	0.393872	0.230365	0.13296	0.0576025	0.99805	1.01811	1.01151	0.962012	0.903596	0.75494	0.416411	0.242404	0.120431	0.0616547	54.8906	-0.0858532	0.0499405	0.998254	55.1992	-0.0887073	0.0438898	0.994792	55.0961
P18031	0.99805	0.962643	0.854602	0.53569	0.29899	0.255794	0.18941	0.110524	0.149991	0.0953095	0.99805	1.02157	0.871981	0.556252	0.290158	0.252978	0.192308	0.14523	0.154483	0.0904604	0.99805	0.999902	0.873074	0.627298	0.358845	0.288758	0.256578	0.205521	0.152293	0.104787	0.99805	0.954475	0.841929	0.554093	0.302709	0.259968	0.224087	0.152862	0.14318	0.0891329	47.6127	-0.0981238	0.131694	0.993297	47.6534	-0.111569	0.148121	0.992124	48.5544
P18065	0.99805	1.10796	1.02018	1.03639	0.827917	0.609607	0.480984	0.455412	0.403717	0.310812	0.99805	1.01836	0.958658	0.927301	0.827943	0.565176	0.446838	0.416862	0.396529	0.332475	0.99805	1.02572	0.987194	0.915237	0.83047	0.603223	0.437076	0.387984	0.382545	0.247226	0.99805	1.12107	1.02812	0.981084	0.89697	0.636261	0.561381	0.454604	0.371502	0.370442	55.1623	-0.0777872	0.376219	0.969361	54.624	-0.0737618	0.363978	0.992735	55.0475
P18077	0.99805	1.962	1.55563	1.77259	1.4587	0.992635	0.54382	0.374254	0.119343	0.124894	0.99805	1.05005	1.14103	1.06623	0.832097	0.495517	0.335708	0.252684	0.0635086	0.0786414	0.99805	1.01775	0.779181	1.02879	0.701595	0.528434	0.394957	0.296298	0.0882515	0.0960787	0.99805	0.660824	0.866698	0.935289	0.799498	0.576061	0.437284	0.254566	0.0959821	0.0934622	56.7888	-0.15441	0.150799	0.504955	53.5946	-0.102596	0.0959238	0.969848	54.0167
P18085	0.99805	0.873818	0.870618	0.786832	0.652242	0.516991	0.223006	0.076741	0.0722304	0.0443021	0.99805	1.01698	1.04091	0.896987	0.76734	0.55	0.328328	0.158752	0.104611	0.07419	0.99805	1.00326	1.03476	0.892661	0.766359	0.530789	0.24939	0.0770992	0.067304	0.0305662	0.99805	0.943333	0.872074	0.810887	0.688955	0.488098	0.219809	0.0598292	0.0617171	0.0309177	51.8628	-0.0684776	0	0.976017	53.4828	-0.0839383	0.0494454	0.996076	53.0192
P18124	0.99805	1.81547	1.47682	1.7532	1.55445	0.929171	0.578164	0.421894	0.215838	0.163906	0.99805	0.98118	1.04841	1.02201	0.852695	0.534453	0.357161	0.259881	0.123127	0.0934868	0.99805	0.941729	0.715482	1.00376	0.742441	0.557523	0.417891	0.307534	0.114083	0.0776917	0.99805	0.661486	0.903975	0.999607	0.864482	0.631874	0.470767	0.325123	0.126511	0.112505	57.087	-0.135649	0.211925	0.502231	53.9416	-0.0944386	0.113249	0.989363	54.3117
P18206	0.99805	1.17204	1.0804	1.0591	0.848382	0.62519	0.505462	0.402181	0.321281	0.184472	0.99805	1.03653	0.944088	0.881825	0.818555	0.595066	0.520672	0.419095	0.369775	0.191849	0.99805	0.973944	0.917944	0.885123	0.785189	0.61509	0.483255	0.410369	0.236208	0.168686	0.99805	1.03103	1.05089	1.01695	0.812935	0.665366	0.501072	0.405762	0.284528	0.158944	55.8166	-0.0691252	0.233897	0.947075	56.5333	-0.045021	0.140934	0.981683	55.9967
P18405																					0.99805	1.10855	1.00137	0.885171	0.752487	0.395796	0.367165	0.230706	0.194435	0.165519																			52.5095
P18463	0.99805	1.0284	0.888812	0.921777	0.597325	0.501932	0.40507	0.3258	0.426505	0.403086																															52.0933	-0.0860568	0.387408	0.970702
P18615	0.99805	1.03819	0.932721	0.750302	0.54103	0.37182	0.334024	0.213333	0.267887	0.20516	0.99805	0.990669	0.83745	0.681558	0.494702	0.393753	0.322582	0.244795	0.274233	0.205543	0.99805	1.00498	0.911071	0.731197	0.473295	0.355688	0.30136	0.23285	0.23772	0.199938	0.99805	0.976966	0.885668	0.728863	0.529737	0.409272	0.312658	0.260715	0.262397	0.192997	50.6236	-0.0768936	0.225968	0.991485	50.1231	-0.0625163	0.222539	0.994392	49.9361
P18621	0.99805	1.64095	1.46691	1.51334	1.28263	0.831178	0.588706	0.336469	0.161103	0.123961	0.99805	0.997224	0.985261	0.933657	0.755931	0.565784	0.384659	0.217762	0.078082	0.076325	0.99805	0.932098	0.768654	0.906965	0.69576	0.564843	0.39792	0.246653	0.076847	0.0747734	0.99805	0.707134	0.881948	0.909234	0.764749	0.624325	0.436283	0.258173	0.0998686	0.0835716	56.8441	-0.126908	0.140655	0.667043	53.9908	-0.073631	0.0176563	0.998009	53.5717
P18669	0.99805	0.896898	0.942843	0.913955	0.852968	0.693287	0.480853	0.192547	0.0472469	0.0371764	0.99805	0.957908	0.973853	0.96097	0.915566	0.761312	0.517293	0.232061	0.0529309	0.0460508	0.99805	0.977574	0.990725	0.948031	0.876916	0.735574	0.507408	0.222186	0.0564225	0.0466398	0.99805	1.01535	0.991429	0.959179	0.89209	0.750649	0.510695	0.222128	0.0636559	0.0438012	55.1753	-0.0861376	0	0.984193	55.9222	-0.0976629	0	0.996524	55.6767
P18754	0.99805	0.858407	0.876285	0.668667	0.355058	0.233132	0.118102	0.0732474	0.0975084	0.0431606	0.99805	0.968623	0.852079	0.671292	0.331269	0.238593	0.142852	0.0919687	0.119191	0.0558699	0.99805	0.977822	0.887094	0.68332	0.356767	0.218048	0.148332	0.0683062	0.0950257	0.0587347	0.99805	0.881709	0.78089	0.578983	0.329337	0.18051	0.085317	0.0133939	0.0597609	0.0514453	48.6003	-0.0855842	0.0461054	0.988744	48.4942	-0.0938975	0.0808352	0.995534	48.7031
P18846	0.99805	1.05968	1.03536	0.868583	0.612049	0.492579	0.398561	0.290691	0.346873	0.28298	0.99805	0.962275	1.00956	0.897042	0.586827	0.487889	0.437643	0.319563	0.288228	0.285985	0.99805	0.958934	1.04991	0.889317	0.62941	0.462437	0.408866	0.238791	0.308883	0.278147	0.99805	0.906967	0.973926	0.761291	0.62536	0.452553	0.411623	0.306024	0.324148	0.286284	52.1834	-0.0797113	0.311633	0.982978	52.4001	-0.0730377	0.300812	0.98204	52.1532
P18858	0.99805	0.984042	0.880388	0.697512	0.359714	0.254255	0.156724	0.105528	0.110173	0.0910896	0.99805	1.02048	0.90873	0.685691	0.360287	0.257898	0.175316	0.112855	0.117129	0.0956559	0.99805	0.986743	0.88881	0.677279	0.36966	0.261589	0.18081	0.132389	0.112906	0.0757134	0.99805	0.966036	0.876302	0.678524	0.387475	0.266481	0.172708	0.129181	0.134717	0.0916889	48.8137	-0.0968162	0.0975652	0.997344	48.7977	-0.102283	0.113169	0.996289	48.8444
P18859	0.99805	0.90237	0.840604	0.803831	0.751505	0.841874	0.598363	0.568075	0.830915	0.729941	0.99805	0.943343	0.947476	0.876062	0.820311	0.786481	0.713318	0.730251	0.814631	0.789273	0.99805	1.05519	1.07003	1.0015	0.920889	0.858635	0.777112	0.79948	0.98172	0.96919	0.99805	1.00108	0.980111	0.957751	0.872707	0.790962	0.678002	0.725613	0.884586	0.794757		-0.0229031	0.700787	0.58216		-0.0239912	0.761268	0.883439
P18887	0.99805	1.01446	1.02042	0.844978	0.728288	0.52442	0.239366	0.201255	0.154521	0.0909827	0.99805	1.00751	0.983059	0.551088	0.264621	0.237529	0.140637	0.0449137	0.112669	0.0580453	0.99805	0.989119	0.780549	0.522075	0.221395	0.200033	0.0804139	0.0920682	0.0643553	0.0602101	0.99805	0.950306	0.986609	0.830861	0.638466	0.426109	0.37371	0.219951	0.15298	0.114402	52.7961	-0.0814665	0.091312	0.991632	47.6998	-0.138867	0.106208	0.984427	47.0637
P19105	0.99805	0.926139	0.914449	0.853434	0.509879	0.376448	0.128874	0.0652412	0.0967721	0.0726026	0.99805	1.05813	1.09447	0.787082	0.540254	0.473202	0.0774499	0.100674	0.131457		0.99805	1.26965	1.37083	0.738183	0.712284	0.791847	0.478118				0.99805	0.748145	0.864788	0.748977	0.544084	0.405939	0.224535	0.159038			50.6316	-0.0917441	0.0500958	0.987845	51.0312	-0.095308	0.071427	0.956571
P19174	0.99805	0.961096	0.908461	0.748282	0.3732	0.240412	0.145333	0.101889	0.140945	0.0933182	0.99805	1.0549	0.965278	0.89839	0.370699	0.265098	0.164434	0.104792	0.133856	0.0897769	0.99805	0.958922	0.96531	0.834533	0.409317	0.247021	0.196198	0.12382	0.145704	0.105879	0.99805	1.04163	1.03477	0.865137	0.472006	0.32788	0.247717	0.169712	0.191398	0.129065	49.0373	-0.109846	0.109124	0.99612	49.4134	-0.174793	0.136715	0.988958	49.5021
P19338	0.99805	1.02085	0.942683	0.857831	0.517949	0.278107	0.1596	0.133216	0.196672	0.152815	0.99805	0.940285	0.933101	0.824334	0.467924	0.262987	0.152125	0.132853	0.180685	0.150269	0.99805	0.943941	0.901894	0.844169	0.489769	0.287869	0.172341	0.147633	0.193194	0.16009	0.99805	0.878932	0.896023	0.834758	0.493866	0.268235	0.163429	0.144511	0.190624	0.15062	50.1769	-0.122372	0.152675	0.996264	49.7796	-0.117828	0.145586	0.994661	50.0236
P19367	0.99805	1.01523	0.961634	0.838702	0.608869	0.31721	0.146485	0.0994871	0.118311	0.0815321	0.99805	0.977287	0.930478	0.85422	0.615937	0.346316	0.148074	0.109938	0.125126	0.0858799	0.99805	0.96857	0.876258	0.799663	0.611304	0.344861	0.140898	0.0978607	0.109796	0.0818455	0.99805	0.967629	0.924968	0.814995	0.61307	0.349893	0.162346	0.119771	0.126324	0.0943086	50.8882	-0.104902	0.0802574	0.99826	51.059	-0.0996914	0.0816234	0.996988	50.8319
P19387	0.99805	0.961337	1.08874	0.846006	0.56273	0.398175	0.29462	0.287964	0.140683	0.154241	0.99805	0.925666	0.763637	0.885078	0.530636	0.407867	0.295269	0.214649	0.0977944	0.107653																					51.3088	-0.0883717	0.185606	0.975807	51.4685	-0.0556729	0.0207009	0.966724
P19388	0.99805	1.13303	0.823946	0.783612	0.495287	0.467202	0.296845	0.300397	0.0401036	0.0973619	0.99805	1.04821	0.888482	0.731598	0.553707	0.421317	0.264501	0.19839	0.167787	0.0933987	0.99805	1.0985	0.930668	0.784933	0.582317	0.430523	0.27998	0.186182	0.161078	0.107996	0.99805	1.09774	0.986641	0.963243	0.742558	0.54544	0.356259	0.351155	0.199713	0.121276	51.6112	-0.0578519	0.0358436	0.949011	51.0987	-0.0643472	0.0934148	0.991502	51.5077
P19397	0.99805	0.980173	0.989665	0.915812	0.810537	0.423391	0.641493	0.558241	0.581263	0.513312	0.99805	1.00435	1.01607	0.916703	0.857836	0.668768	0.601366	0.56056	0.650837	0.597913	0.99805	0.981762	1.07933	0.968724	0.878872	0.795601	0.693034	0.669823	0.726117	0.577669	0.99805	1.00219	1.078	0.992841	0.873988	0.751956	0.748085	0.704712	0.765105	0.593488		-0.569829	0.54354	0.922689		-0.0602231	0.595946	0.974741
P19404	0.99805	0.958703	0.880502	0.835594	0.751141	0.680663	0.374243	0.207705	0.167893	0.095981	0.99805	1.13739	1.03469	0.995233	0.878716	0.682742	0.461845	0.27722	0.198414	0.114817	0.99805	1.10318	1.03212	0.988771	0.825847	0.670814	0.453136	0.286999	0.176025	0.106084	0.99805	1.00047	0.951478	0.933544	0.807112	0.660672	0.409432	0.261701	0.196676	0.105394	54.3278	-0.0586813	0	0.978978	55.4079	-0.0826307	0.116261	0.98284	55.2999
P19474	0.99805	1.10037	0.977359	0.867899	0.686246	0.446618	0.235598	0.192584	0.188438	0.108851	0.99805	0.943925	0.858401	0.821845	0.592717	0.406027	0.282723	0.18299	0.14996	0.112208	0.99805	0.96455	0.970278	0.754563	0.66191	0.404674	0.233402	0.104447	0.165598	0.065124	0.99805	1.0502	1.00004	0.928445	0.690937	0.459007	0.293718	0.196779	0.200163	0.114303	52.1137	-0.0884491	0.131616	0.989042	51.5197	-0.0635121	0.0761572	0.995272	51.5412
P19623	0.99805	0.966863	0.934325	0.88482	0.750634	0.563848	0.241974	0.101006	0.0626271	0.0319209	0.99805	1.02649	1.00158	0.957844	0.791901	0.563863	0.234253	0.0759877	0.0760174	0.0408172	0.99805	1.02343	0.99343	0.928018	0.824414	0.57795	0.263817	0.0864074	0.0874968	0.0412235	0.99805	1.01598	0.947176	0.903028	0.781349	0.549684	0.221383	0.0825218	0.0837452	0.0407946	53.0715	-0.0883514	0	0.993487	53.2537	-0.111223	0.0297595	0.996938	53.4913
P19784	0.99805	0.998676	0.990729	0.890958	0.660904	0.392893	0.230415	0.177799	0.149271	0.115203	0.99805	0.981131	0.945027	0.84096	0.653915	0.396555	0.237689	0.172555	0.170606	0.117395	0.99805	0.979903	0.84579	0.865155	0.640257	0.441097	0.262918	0.207378	0.160648	0.110597	0.99805	0.912685	0.871718	0.810263	0.709098	0.533437	0.407439	0.360549	0.337617	0.214652	51.7211	-0.096927	0.127801	0.999488	51.6394	-0.0836662	0.120775	0.998427	52.0186
P19838	0.99805	0.914937	0.806392	0.755454	0.419477	0.453103	0.232221	0.146775	0.17685	0.113977	0.99805	1.02078	0.950979	0.731234	0.618429	0.418231	0.255077	0.261837	0.23171	0.141447	0.99805	0.886794	0.937607	0.811884	0.667953	0.524106	0.364689	0.284468	0.209547	0.0965239	0.99805	1.00356	0.781126	0.735737	0.714408	0.465446	0.452054	0.317381	0.183691	0.116252	50.217	-0.0579644	0.0777557	0.974062	51.38	-0.0682059	0.166186	0.98887	53.4893
P20042	0.99805	0.936565	0.970897	0.926175	0.744373	0.584192	0.266882	0.115703	0.13695	0.0836378	0.99805	0.987549	0.976664	0.917451	0.795213	0.573194	0.287693	0.118333	0.101442	0.0866704	0.99805	1.01456	0.975971	0.935982	0.755994	0.582573	0.323187	0.131364	0.133187	0.0972457	0.99805	0.934952	0.957017	0.872176	0.790762	0.59176	0.304048	0.112112	0.125791	0.0938726	53.2528	-0.0908096	0.064795	0.989923	53.4455	-0.0960322	0.058175	0.997045	53.5269
P20073	0.99805	0.950095	0.943016	0.888459	0.646897	0.246663	0.0931901	0.0548943	0.08768	0.0467491	0.99805	0.995637	0.97515	0.902962	0.665264	0.242204	0.0993206	0.0654281	0.0929725	0.0539123	0.99805	0.983001	1.01772	0.876885	0.690099	0.257042	0.107775	0.0629283	0.086651	0.0552815	0.99805	1.02372	0.971661	0.906919	0.684003	0.261316	0.133666	0.0813295	0.0998557	0.0651058	50.8961	-0.13767	0.0511927	0.995412	50.984	-0.149726	0.0627817	0.998284	51.1277
P20248	0.99805	0.952114	0.875483	0.801233	0.742174	0.604883	0.545015	0.461135	0.446268	0.248702	0.99805	0.949567	0.927478	0.861029	0.793052	0.630745	0.573325	0.498161	0.425492	0.238076	0.99805	0.976863	0.95485	0.903783	0.767287	0.63156	0.601739	0.505666	0.452708	0.254241	0.99805	0.983881	0.927915	0.836467	0.837494	0.614676	0.540929	0.486683	0.417806	0.23349	57.7534	-0.0302344	0.0123792	0.980937	58.4511	-0.0335164	0	0.985915	58.8671
P20290	0.99805	0.885526	0.901206	0.84856	0.75332	0.859026	0.476999	0.410449	0.48483	0.417614	0.99805	1.00125	0.968367	0.901294	0.818723	0.667834	0.549825	0.521272	0.531553	0.487246	0.99805	0.996307	0.928965	0.908554	0.788449	0.606938	0.504491	0.482283	0.475831	0.443143	0.99805	0.88347	0.859462	0.836567	0.744438	0.578365	0.464729	0.413269	0.465805	0.376161	59.5284	-0.0317063	0.293089	0.860985	64.7178	-0.048125	0.490985	0.994642	57.2563
P20336	0.99805	0.948404	0.983541	0.973032	0.781449	0.551585	0.405533	0.391926	0.372447	0.113176	0.99805	0.972365	0.908928	0.97883	0.731392	0.581263	0.433976	0.31456	0.331021	0.136462	0.99805	1.00542	0.967539	0.876614	0.726925	0.581673	0.420183	0.333916	0.256331	0.125018	0.99805	0.969817	0.967321	0.953795	0.763376	0.636278	0.473743	0.404387	0.297171	0.184299	54.7276	-0.0617154	0.206224	0.958266	54.7219	-0.0574978	0.158884	0.97426	54.6493
P20338	0.99805	1.03178	0.973114	0.886405	0.755665	0.447391	0.398873	0.234392	0.237347	0.118345	0.99805	0.980682	0.934106	0.733188	0.558148	0.551352	0.408864	0.280955	0.305878	0.139452	0.99805	1.1398	1.06604	0.906693	0.841597	0.555432	0.475121	0.306367	0.230457	0.131175											53.2062	-0.0719831	0.149099	0.987294	52.9863	-0.0464097	0.126002	0.973448	54.8809
P20339	0.99805	1.00473	0.93318	0.908238	0.772095	0.591862	0.406445	0.334237	0.273567	0.0992203	0.99805	1.06061	0.98137	0.937875	0.769766	0.51652	0.398345	0.370577	0.247503	0.115229	0.99805	1.00131	0.943737	0.903516	0.740283	0.487364	0.392913	0.288435	0.20963	0.0969129	0.99805	1.00581	0.945135	0.873193	0.699594	0.470086	0.351705	0.278776	0.195249	0.089612	54.8868	-0.0554943	0.0740985	0.990078	54.2559	-0.0641429	0.151444	0.980623	53.7137
P20340	0.99805	0.935724	0.925152	0.878868	0.767383	0.639706	0.50954	0.459646	0.485763	0.318271	0.99805	0.996608	0.94266	0.912066	0.805822	0.675095	0.584225	0.525314	0.507353	0.346573	0.99805	0.995989	0.993305	0.922829	0.841085	0.672545	0.556555	0.494754	0.498544	0.330403	0.99805	0.985446	0.96358	0.877642	0.756226	0.624362	0.508025	0.445608	0.447694	0.293654	57.6849	-0.037451	0.305277	0.976386	59.7902	-0.0351167	0.318627	0.982813	58.4296
P20618	0.99805	0.92787	0.916358	0.843192	0.760886	0.675228	0.660825	0.626917	0.799531	0.674079	0.99805	1.00039	0.982193	0.89145	0.823585	0.740148	0.715146	0.717948	0.899465	0.775886	0.99805	0.983894	0.971167	0.887541	0.817612	0.703363	0.717201	0.692094	0.849896	0.675886	0.99805	0.990032	0.93765	0.84422	0.792822	0.721327	0.683168	0.675062	0.836406	0.677437		-0.0315286	0.681516	0.853553		-0.0412766	0.771809	0.796114
P20645	0.99805	0.939286	0.955062	0.906691	0.846933	0.771254	0.650002	0.611625	0.798495	0.68946	0.99805	1.02654	0.977454	0.927267	0.867484	0.765224	0.687177	0.681434	0.798878	0.728299	0.99805	0.991361	0.998675	0.939925	0.854042	0.736538	0.689609	0.644816	0.761072	0.674061	0.99805	0.981557	0.921528	0.899334	0.870361	0.759101	0.667266	0.635271	0.810274	0.664022		-0.0317576	0.685176	0.831839		-0.0379168	0.722817	0.923458
P20674	0.99805	0.963221	0.958161	0.928028	0.808597	0.560999	0.542412	0.501976	0.544895	0.39918	0.99805	0.943333	0.921123	0.900071	0.808658	0.687695	0.51174	0.519443	0.55259	0.403842	0.99805	1.01784	0.974522	0.923162	0.797358	0.642503	0.53142	0.491612	0.59071	0.420367	0.99805	1.13139	1.12332	1.09548	0.909479	0.77773	0.62457	0.573185	0.61458	0.468728	57.5093	-0.0657156	0.475406	0.966905	60.288	-0.0379457	0.421509	0.959716	60.8735
P20700	0.99805	1.163	1.0295	1.00449	0.99884	0.546295	0.36187	0.288115	0.291625	0.208314	0.99805	1.00106	0.911119	0.90286	0.900986	0.486807	0.295653	0.25013	0.243181	0.176222	0.99805	0.926561	0.823651	0.886218	0.810594	0.452959	0.267273	0.213608	0.218782	0.159983	0.99805	0.927159	0.903916	0.916129	0.920193	0.498993	0.317088	0.258411	0.247711	0.180417	53.3447	-0.197564	0.279766	0.971085	53.0577	-0.133884	0.219355	0.983157	52.7269
P20701	0.99805	1.08003	1.05436	1.04381	0.855556	0.528527	0.474841	0.418585	0.353475	0.31346	0.99805	0.93826	0.917678	0.873519	0.71782	0.596569	0.439406	0.385065	0.35771	0.268895	0.99805	0.934708	0.840773	0.825958	0.737321	0.57003	0.435807	0.348365	0.376492	0.280707	0.99805	1.06355	1.00715	0.966097	0.796148	0.609957	0.477586	0.392678	0.365821	0.306145	53.7485	-0.108787	0.373041	0.974612	55.1083	-0.0463354	0.242172	0.992673	54.9765
P20810	0.99805	0.9164	0.890429	0.796404	0.706492	0.581233	0.512938	0.451376	0.535394	0.457695	0.99805	0.979681	0.91458	0.83081	0.72007	0.578723	0.524157	0.533548	0.582505	0.530942	0.99805	0.925842	0.913219	0.820447	0.675603	0.61531	0.451518	0.452794	0.504294	0.452408	0.99805	0.995606	0.944313	0.843534	0.72096	0.573507	0.519823	0.471586	0.482091	0.388694	58.9555	-0.0377064	0.447641	0.976093		-0.0477104	0.530386	0.983325	56.9834
P20839	0.99805	1.04741	0.943096	0.937635	0.765997	0.528502	0.434796	0.29239	0.140227	0.0892644	0.99805	1.08709	0.941334	0.975712	0.785228	0.600772	0.427836	0.420675	0.28169	0.280675	0.99805	0.982397	0.970191	0.822524	0.770744	0.57271	0.437527	0.297881	0.176235	0.119668	0.99805	0.909762	0.822756	0.849221	0.790549	0.513116	0.471119	0.288721	0.241362	0.135261	54.3697	-0.0635608	0.0365422	0.991123	54.849	-0.0664762	0.280691	0.980522	54.5933
P20936											0.99805	1.07109	0.83254	0.875844	0.677914	0.291925	0.185795		0.0850451																										51.2443	-0.102069	0.0628603	0.970812
P20962	0.99805	0.964919	0.87464	0.875098	0.846265	0.6136	0.676234	0.650501	0.785165	0.804203	0.99805	0.91766	0.904708	0.878908	0.828707	0.754857	0.696639	0.701105	0.829855	0.814321	0.99805	0.994502	1.04703	0.986737	0.868033	0.763701	0.718441	0.692855	0.839739	0.845657	0.99805	1.0377	1.0215	1.03864	0.91313	0.801643	0.765048	0.763508	0.84812	0.863104		-0.028779	0.713808	0.70433		-0.0198945	0.757415	0.747059
P20963	0.99805	1.05378	0.988417	0.959462	0.762438	0.692513	0.518316	0.460411	0.476675	0.439274	0.99805	0.989416	0.83536	0.857787	0.711822	0.573534	0.47092	0.478775	0.451797	0.361221	0.99805	0.985886	0.921279	0.892312	0.737055	0.588128	0.527187	0.471242	0.51313	0.416997	0.99805	0.998454	0.951582	0.893952	0.713523	0.575234	0.516189	0.472578	0.482268	0.411349	57.6088	-0.0559333	0.440376	0.983422	56.4316	-0.0389586	0.357949	0.974757	57.5535
P21266	0.99805	1.0081	0.741598	0.532453	0.363543	0.20883	0.163209	0.0985007	0.0772951	0.0469353	0.99805	1.00933	0.708837	0.469657	0.354656	0.22037	0.134294	0.0934668	0.0644501	0.0252055	0.99805	0.981504	0.723935	0.478831	0.330488	0.225701	0.125792	0.0707679	0.0542273	0.0291578	0.99805	0.931019	0.674695	0.460699	0.316123	0.226361	0.174313	0.0959044	0.0771537	0.0363149	47.7086	-0.0792218	0.0608645	0.991385	47.2844	-0.0782815	0.0485081	0.985587	47.2638
P21281	0.99805	0.954437	0.921604	0.866815	0.757127	0.564048	0.403549	0.312122	0.236102	0.11228	0.99805	1.09018	0.962692	0.928703	0.802203	0.635387	0.482552	0.408215	0.278701	0.129865	0.99805	1.05995	0.977104	0.917506	0.824174	0.580642	0.450806	0.351234	0.250429	0.128814	0.99805	1.04892	0.973469	0.890843	0.826588	0.590818	0.437805	0.373171	0.251642	0.117611	54.4992	-0.0525293	0.0424034	0.995686	56.1508	-0.0526183	0.0640365	0.983514	55.1664
P21283	0.99805	1.38641	0.931051	0.918418	0.48461	0.281879	0.230268	0.0841893	0.172617	0.106148	0.99805	1.24022	0.88652	0.821701	0.546122	0.357928	0.238681	0.177133	0.0646941	0.112511	0.99805	1.09834	0.905664	0.861412	0.557394	0.357433	0.265387	0.174932	0.184934	0.111277	0.99805	1.14463	0.882081	0.719986	0.376151	0.295304	0.192541	0.112905	0.148954	0.0859519	50.1887	-0.136108	0.143904	0.912157	50.8992	-0.0851706	0.0962454	0.953808	50.9995
P21291	0.99805	1.01642	1.02134	1.02767	0.894168	0.634325	0.747429	0.606832	0.756089	0.626315	0.99805	1.02928	0.963301	1.05907	0.917393	0.839384	0.735005	0.724914	0.735007	0.674285	0.99805	1.02747	0.98381	1.03423	0.959358	0.801343	0.729918	0.685136	0.8108	0.667759	0.99805	1.30809	1.29116	1.29421	1.11765	1.08234	0.989284	0.909664	0.951623	0.807078		-0.40609	0.674198	0.922746		-0.0420971	0.70571	0.948581
P21333	0.99805	0.932444	0.916182	0.758228	0.366673	0.25807	0.152388	0.0963654	0.099951	0.0613009	0.99805	0.98113	0.947959	0.784815	0.373347	0.262721	0.158147	0.0957013	0.0989214	0.0653014	0.99805	0.993324	0.959477	0.800989	0.408367	0.282978	0.179535	0.12028	0.110462	0.0690363	0.99805	0.984412	0.938173	0.787431	0.400815	0.281373	0.181571	0.11856	0.113316	0.0667307	49.1776	-0.102395	0.083268	0.992868	49.318	-0.114081	0.0943481	0.994364	49.6281
P21397											0.99805	1.02457	0.850074	0.350277	0.21143	0.162585	0.0711571	0.0439049	0.086438	0.0529426	0.99805	1.02261	0.848886	0.458092	0.288407	0.207809	0.11958	0.0846334	0.0989078	0.083657	0.99805	0.794243	0.743352	0.338121	0.174529	0.134231	0.0741743	0.0615745	0.0558997	0.0364767					46.2518	-0.163485	0.087831	0.989968	47.0931
P21399	0.99805	0.958267	0.96158	0.912254	0.790687	0.605716	0.249811	0.100674	0.113207	0.0797834	0.99805	0.986166	0.948558	0.920634	0.79417	0.627009	0.286945	0.128348	0.115996	0.0735052	0.99805	0.997585	0.973382	0.909361	0.812167	0.610212	0.274566	0.120013	0.12431	0.0819573	0.99805	1.01953	0.980131	0.922899	0.819775	0.632531	0.292172	0.141449	0.126334	0.0821813	53.4351	-0.101375	0.0562855	0.990732	53.7324	-0.0943046	0.051808	0.992939	53.6241
P21796	0.99805	0.880052	0.961115	0.900314	0.863817	0.721738	0.724956	0.67381	0.798959	0.67811	0.99805	0.947877	0.985449	0.946599	0.918007	0.819791	0.773756	0.738236	0.862342	0.7592	0.99805	0.920902	0.965795	0.913353	0.891812	0.794906	0.728179	0.682275	0.785771	0.670244	0.99805	0.993356	0.986412	0.930634	0.905986	0.797211	0.719649	0.716615	0.834081	0.683389		-0.0200553	0.690019	0.793526		-0.0286817	0.779656	0.843891
P21912	0.99805	0.941966	0.959026	0.886506	0.802359	0.661218	0.587198	0.529614	0.344079	0.0568484	0.99805	0.958345	0.930378	0.881931	0.81034	0.707113	0.615764	0.583692	0.361332	0.0566421	0.99805	0.964704	0.959612	0.897384	0.840284	0.722299	0.623653	0.567007	0.395468	0.0636015	0.99805	0.978569	0.959466	0.872277	0.815235	0.686225	0.568378	0.543496	0.365194	0.0619558	57.5873	-0.045318	0	0.95918	58.3199	-0.045147	0	0.945205	58.657
P21953	0.99805	0.995714	1.02659	1.03451	0.644269	0.443785	0.12636	0.181232	0.167772	0.177357	0.99805	0.963672	0.971521	0.874865	0.681548	0.421291	0.169482	0.134605	0.157937	0.11157	0.99805	1.01051	0.909248	0.857799	0.714683	0.450472	0.20648	0.14917	0.145069	0.0958588	0.99805	0.96474	0.97161	0.911657	0.716515	0.510958	0.269298	0.105694	0.17055	0.221112	51.7017	-0.128738	0.158511	0.981308	51.7687	-0.100166	0.107693	0.994964	52.1529
P21964	0.99805	0.952128	0.935254	0.830227	0.631498	0.433962	0.181964	0.0754786	0.0951746	0.0383665	0.99805	0.979187	0.959469	0.835987	0.629508	0.426673	0.191562	0.0980397	0.0834356	0.0569494	0.99805	0.986446	0.946395	0.852901	0.706624	0.458074	0.231496	0.103282	0.0908306	0.0478683	0.99805	0.980224	0.908881	0.855201	0.670353	0.45095	0.184111	0.0826208	0.083502	0.0503538	51.6028	-0.082463	0.015077	0.994695	51.624	-0.0848033	0.0326936	0.997887	52.2809
P22033	0.99805	0.961041	0.920464	0.723144	0.436722	0.254177	0.149237	0.0718943	0.133324	0.0930039	0.99805	0.99101	0.916825	0.773291	0.408291	0.209667	0.154378	0.09415	0.133774	0.0900048	0.99805	1.06075	0.965522	0.835343	0.456626	0.239477	0.192051	0.158691	0.13657	0.0954072	0.99805	1.05206	0.931902	0.789555	0.480834	0.291855	0.164888	0.122911	0.13662	0.0865292	49.3466	-0.0969587	0.0892389	0.997205	49.2514	-0.116687	0.104696	0.997808	49.7584
P22059	0.99805	0.98768	0.92014	0.850202	0.67752	0.36111	0.204704	0.16191	0.160542	0.0728106	0.99805	1.02615	0.974336	0.905002	0.713819	0.391017	0.245856	0.204597	0.164404	0.084237	0.99805	1.00097	0.966013	0.89793	0.724766	0.406249	0.233904	0.193697	0.148248	0.072354	0.99805	1.00906	0.940648	0.866517	0.702729	0.388746	0.20637	0.173708	0.140296	0.0761078	51.5457	-0.0902103	0.09749	0.99412	52.0436	-0.0980824	0.128014	0.99569	52.1651
P22061	0.99805	0.888255	0.901979	0.869409	0.792617	0.68424	0.2791	0.0797929	0.0970658	0.0691612	0.99805	0.983382	1.00095	0.931161	0.889789	0.722549	0.315994	0.0978306	0.131875	0.0963451	0.99805	0.98722	1.00957	0.943885	0.876361	0.737891	0.345492	0.101886	0.127265	0.0837589	0.99805	0.998396	0.959893	0.923844	0.865664	0.718754	0.33357	0.103913	0.107462	0.0761	53.8536	-0.0948608	0.0219446	0.964498	54.4416	-0.137621	0.0883579	0.992445	54.6265
P22090	0.99805	0.903014	0.72319	0.934655	0.622164	0.481428	0.291623	0.249999	0.128248	0.108334	0.99805	1.35887	0.936366	1.03197	0.79215	0.57651	0.468511	0.315435	0.136442	0.1195	0.99805	1.14086	1.03054	0.846122	0.749289	0.586232	0.386858	0.28913	0.189439	0.146569											52.4875	-0.0519758	0	0.945012	54.9202	-0.0718438	0.0873972	0.903027	54.1089
P22102	0.99805	0.940197	0.851693	0.643935	0.340212	0.197773	0.104969	0.0585387	0.0823401	0.0512347	0.99805	0.987413	0.867911	0.667341	0.361702	0.214354	0.112901	0.0647204	0.0830363	0.0572674	0.99805	0.958539	0.87022	0.666208	0.374334	0.229781	0.113474	0.0714501	0.0899997	0.0574495	0.99805	0.986885	0.859234	0.652664	0.362254	0.210311	0.112262	0.0613322	0.0811219	0.0463889	48.3182	-0.0945491	0.0491941	0.998331	48.61	-0.0974619	0.0573466	0.998821	48.6929
P22234	0.99805	0.926094	0.947514	0.903696	0.870631	0.65579	0.773545	0.729598	0.875478	0.730029	0.99805	0.975732	0.974207	0.957494	0.920633	0.842407	0.835275	0.838248	0.943945	0.835567	0.99805	0.970708	0.997499	0.94032	0.937885	0.840735	0.821292	0.804149	0.945053	0.787816	0.99805	1.01219	0.983893	0.955315	0.927707	0.841083	0.807417	0.794126	0.911346	0.727401		-0.0288506	0.757051	0.659002		-0.0208346	0.858971	0.728618
P22307	0.99805	0.868699	0.888856	0.867442	0.795898	0.585166	0.394555	0.201611	0.171676	0.123385	0.99805	0.949528	0.968667	0.940126	0.898449	0.746052	0.442648	0.235275	0.185912	0.152185	0.99805	0.9825	0.998039	0.955225	0.877123	0.72408	0.468535	0.253594	0.209929	0.134811	0.99805	1.03694	1.00751	0.978874	0.90689	0.772396	0.46658	0.244371	0.198317	0.141001	54.1278	-0.0605645	0.0333338	0.975389	55.3531	-0.0967138	0.139526	0.99386	55.5132
P22314	0.99805	0.897357	0.903406	0.672967	0.175617	0.134945	0.0818128	0.0446571	0.0475993	0.0220068	0.99805	0.976062	0.9494	0.711216	0.178592	0.143164	0.0806818	0.042466	0.0476398	0.0237488	0.99805	0.974688	0.95496	0.705293	0.197987	0.147649	0.0948819	0.049825	0.0474116	0.0211558	0.99805	1.02064	0.95176	0.706174	0.181466	0.143647	0.0839511	0.045983	0.0490532	0.0246141	47.8601	-0.161964	0.0506341	0.988017	48.0323	-0.197641	0.0590654	0.995181	48.0806
P22392	0.99805	0.843901	0.876299	0.862716	0.831639	0.822417	0.728941	0.718865	0.819767	0.389705	0.99805	0.960231	0.979452	0.939434	0.928828	0.836901	0.798845	0.806173	0.841335	0.404166	0.99805	0.977497	1.01147	0.961722	0.942048	0.843865	0.814383	0.833731	0.854199	0.410711	0.99805	1.00944	0.98393	0.959712	0.944604	0.843149	0.822421	0.816568	0.858895	0.383949		-0.015862	0	0.645049		-0.0295196	0	0.769844
P22415																					0.99805	1.28803	1.14596	1.06134	0.789796	0.63085	0.598212	0.195088	0.17516	0.0999326																			55.5652
P22626	0.99805	0.796983	0.643142	0.463394	0.199869	0.137855	0.0896545	0.0831843	0.125119	0.134712	0.99805	0.976301	0.80243	0.545336	0.245095	0.166265	0.121074	0.111131	0.160428	0.167409	0.99805	1.12561	0.968451	0.608775	0.261552	0.186488	0.137769	0.125964	0.173327	0.176363	0.99805	1.19478	0.774743	0.527764	0.249866	0.172959	0.131263	0.114923	0.152555	0.158624	45.6621	-0.0827227	0.0845981	0.985992	47.127	-0.115358	0.132058	0.995458	47.6986
P22681	0.99805	1.11898	1.0157	0.925863	0.771997	0.573749	0.329631	0.183848	0.211104	0.165663	0.99805	0.958592	0.963726	0.90921	0.770554	0.554996	0.384261	0.25667	0.200162	0.150671	0.99805	0.974108	0.98956	0.855332	0.762198	0.552762	0.34727	0.209762	0.193844	0.162642	0.99805	1.03871	1.00503	0.871779	0.789051	0.591932	0.426265	0.276974	0.177012	0.167636	53.5059	-0.0886912	0.157368	0.984724	53.9307	-0.0691543	0.130673	0.998473	53.4837
P22694																					0.99805	1.1058	1.15779	0.845778	0.905777	0.486274	0.473059	0.147616	0.179336	0.209021	0.99805	1.07917	0.997881	0.87889	0.675406	0.441661	0.303534	0.236442	0.144702	0.104023									53.8771
P22695	0.99805	1.20857	1.21227	1.13558	0.978354	0.797433	0.652473	0.436847	0.0981406	0.0873169	0.99805	0.991171	0.968192	0.90699	0.808794	0.692516	0.545423	0.381987	0.0896604	0.0676503	0.99805	0.980263	0.912329	0.922275	0.794418	0.672306	0.52995	0.3716	0.0987619	0.0768392	0.99805	0.828451	0.947283	0.905884	0.801364	0.674029	0.55531	0.369787	0.0844049	0.0614902	57.7133	-0.0899385	0.00770719	0.927182	56.0717	-0.0645101	0	0.987492	55.83
P22736											0.99805	0.820326	0.663742	0.520732	0.261838	0.261254	0.109795	0.0803606	0.0997262	0.0311838																									46.7067	-0.0654516	0.0268631	0.988481
P22830	0.99805	1.11681	1.12753	1.05952	0.920436	0.741684	0.468394	0.264671	0.158407	0.166082	0.99805	0.99814	0.980064	0.919847	0.801128	0.627579	0.405359	0.242114	0.129525	0.160006	0.99805	0.980523	0.920328	0.909842	0.772734	0.62737	0.432436	0.257988	0.164291	0.150942	0.99805	0.918697	0.985892	0.935544	0.832171	0.662872	0.43623	0.261279	0.134177	0.137507	55.5499	-0.102481	0.147936	0.97502	54.4723	-0.0749388	0.0994147	0.997279	54.6684
P23193	0.99805	0.968765	0.929125	0.877874	0.750267	0.522223	0.32298	0.243835	0.261632	0.214387	0.99805	1.00895	0.93982	0.882927	0.75556	0.541023	0.336448	0.263948	0.282347	0.216152	0.99805	1.01667	0.972298	0.906092	0.771111	0.558564	0.372479	0.262712	0.27975	0.210139	0.99805	1.07406	1.01175	0.923204	0.759229	0.548111	0.340221	0.262312	0.268289	0.199739	53.1216	-0.0745959	0.203064	0.993414	53.359	-0.0735292	0.216734	0.994323	53.7194
P23246	0.99805	1.50186	1.5261	1.1071	0.534983	0.404484	0.268879	0.176925	0.176453	0.119824	0.99805	1.03542	0.931028	0.667461	0.370185	0.269844	0.185929	0.124738	0.111016	0.0715276	0.99805	0.859671	0.708103	0.67554	0.349698	0.25744	0.180104	0.123776	0.098027	0.0664283	0.99805	0.702035	0.932027	0.677467	0.380713	0.26908	0.190163	0.135662	0.11832	0.0817982	50.3133	-0.230986	0.220846	0.786598	48.8739	-0.0993347	0.109137	0.99312	48.2391
P23258	0.99805	1.0363	1.03056	0.991765	0.788904	0.635613	0.480024	0.326623	0.238445	0.143946	0.99805	1.10009	0.97015	0.929093	0.762491	0.526834	0.420404	0.302103	0.20603	0.0928243	0.99805	0.978767	0.924783	0.835765	0.71475	0.532386	0.407946	0.311011	0.170022	0.110421	0.99805	0.966122	0.971141	0.956907	0.800026	0.542334	0.426655	0.264741	0.241715	0.109353	55.3923	-0.0656224	0.13075	0.990371	54.2557	-0.0647648	0.093329	0.983964	54.0563
P23284	0.99805	0.935801	0.894142	0.89539	0.792665	0.531724	0.252359	0.176849	0.201043	0.152	0.99805	0.990995	1.03422	0.956172	0.873825	0.548183	0.283784	0.214588	0.240748	0.193425	0.99805	0.980753	0.978171	0.953355	0.841434	0.536285	0.279298	0.20575	0.218299	0.16906	0.99805	0.9584	0.930916	0.909299	0.804182	0.515614	0.265803	0.203151	0.222902	0.149866	53.021	-0.0929042	0.142844	0.982576	53.3484	-0.126912	0.206877	0.997102	53.2578
P23368	0.99805	0.939167	0.943256	0.878724	0.657832	0.440696	0.218137	0.131036	0.102784	0.0641985	0.99805	0.967485	0.955	0.911739	0.700876	0.458893	0.246208	0.13978	0.118297	0.0716891	0.99805	0.992748	0.960722	0.909806	0.707047	0.464595	0.240561	0.145209	0.0902616	0.0694465	0.99805	1.01591	0.96355	0.927931	0.717057	0.474424	0.248972	0.142811	0.0931914	0.068681	51.9873	-0.0840676	0.0501386	0.996647	52.3958	-0.0888915	0.0688285	0.998425	52.4575
P23381	0.99805	0.900281	0.895142	0.813252	0.723787	0.725155	0.43841	0.335312	0.327527	0.243918	0.99805	0.997408	1.00046	0.89154	0.799019	0.634267	0.501493	0.402162	0.354108	0.298138	0.99805	1.08133	1.00459	0.947689	0.805725	0.651519	0.507149	0.39805	0.345043	0.268227	0.99805	0.969483	0.897717	0.840718	0.755322	0.599983	0.443199	0.347467	0.302968	0.210745	55.9493	-0.0386085	0.0650112	0.963367	55.9732	-0.0530444	0.282694	0.997603	55.9995
P23396	0.99805	1.30202	1.22766	1.13782	1.01481	0.850192	0.641263	0.363156	0.0294772	0.028391	0.99805	0.984749	0.951578	0.875029	0.77992	0.665449	0.515942	0.301571	0.0260623	0.0225364	0.99805	0.951509	0.868845	0.859805	0.744679	0.655464	0.520724	0.304133	0.0249328	0.0225531	0.99805	0.823841	0.899645	0.824612	0.75409	0.648891	0.507033	0.304151	0.0280675	0.0268035	57.318	-0.114491	0	0.915389	55.1941	-0.0697201	0	0.980232	54.8929
P23434	0.99805	0.952794	0.969723	0.935953	0.881757	0.746376	0.607034	0.546323	0.661139	0.454641	0.99805	0.967055	1.03	0.944756	0.899134	0.747425	0.641148	0.635705	0.685655	0.508408	0.99805	0.984159	1.0407	0.95259	0.948944	0.766749	0.623983	0.594919	0.676964	0.474082	0.99805	1.06431	1.06309	1.02474	0.931698	0.787789	0.634508	0.65751	0.688612	0.494086		-0.0423019	0.521248	0.931056		-0.0436737	0.589618	0.938772
P23497																					0.99805	1.30827	1.00406	0.914198	0.840152	0.531383	0.507696	0.382943	0.371774	0.265644																			54.7942
P23511	0.99805	0.932209	0.98842	0.898462	0.706865	0.568248	0.374924	0.373978	0.417387	0.38966	0.99805	1.00381	0.974962	0.891417	0.695845	0.545718	0.447138	0.45583	0.499734	0.451252	0.99805	0.936519	0.95299	0.821544	0.685577	0.524261	0.350086	0.35521	0.351543	0.290888											53.5801	-0.0731384	0.376907	0.983014	54.4983	-0.0744428	0.458493	0.994338	53.1456
P23526	0.99805	0.935725	0.964833	0.910858	0.851084	0.656939	0.660275	0.587866	0.534639	0.158755	0.99805	0.975409	0.980633	0.955732	0.892565	0.76271	0.708521	0.679658	0.584924	0.168528	0.99805	0.953479	0.972409	0.922929	0.856302	0.722282	0.65357	0.61958	0.568344	0.168976	0.99805	1.00321	0.971888	0.934583	0.877178	0.74341	0.687966	0.645027	0.561747	0.171038	60.1229	-0.0360066	0	0.918303	61.7656	-0.0414903	0	0.91502	60.8664
P23528	0.99805	0.823727	0.894603	0.844684	0.734795	0.5515	0.256394	0.153682	0.167579	0.130575	0.99805	0.953745	0.996119	0.931412	0.842859	0.664796	0.272871	0.178632	0.191832	0.152759	0.99805	0.932672	0.978754	0.888119	0.802804	0.622362	0.278437	0.169446	0.180011	0.139052	0.99805	0.959089	0.95654	0.899145	0.789322	0.624257	0.27989	0.16069	0.182857	0.13103	52.8614	-0.0680541	0.0675778	0.958815	53.9547	-0.114691	0.147694	0.989225	53.6541
P23588	0.99805	1.058	0.928136	0.987786	0.812279	0.641326	0.660567	0.608475	0.681487	0.596642	0.99805	1.0525	0.894303	0.994373	0.799028	0.709046	0.634686	0.654081	0.676168	0.586865	0.99805	1.12417	0.963894	1.05361	0.830408	0.6938	0.687224	0.620776	0.711477	0.633671	0.99805	1.08713	0.989278	1.08663	0.880586	0.766352	0.720728	0.687559	0.741558	0.654316		-0.104577	0.635081	0.954073		-0.0539045	0.634733	0.927013
P23634	0.99805	1.28437	0.853726	0.861208	0.746184	0.728317	0.368792	0.156951	0.0973527	0.0782287	0.99805	1.4243	0.891883	0.929155	0.81214	0.609536	0.39559	0.172559	0.110227	0.0765769	0.99805	1.26723	0.916684	0.927532	0.795339	0.629037	0.416932	0.192987	0.120849	0.0932664	0.99805	1.28339	0.86112	0.835925	0.747355	0.549204	0.374559	0.180276	0.125407	0.0881128	54.4007	-0.0744323	0	0.918502	54.2718	-0.0827331	0.0410674	0.892307	54.472
P23743	0.99805	1.1539	1.063	0.755797	0.447647	0.283749	0.21922	0.0459168	0.102987		0.99805	1.13641	0.980229	0.709082	0.498194	0.41327	0.332725	0.158571	0.165791	0.024955	0.99805	1.26043	0.872236	0.843907	0.580969	0.396788	0.18339	0.187778	0.17139	0.0545131	0.99805	1.0555	1.14376	0.852533	0.328526	0.237909	0.144481	0.0625347	0.0751387	0.046534	49.7603	-0.113425	0.10798	0.966001	51.0782	-0.0683152	0.0754496	0.95917	51.1871
P23786	0.99805	1.01082	0.94993	0.856049	0.601781	0.42049	0.286115	0.224169	0.194215	0.135198	0.99805	1.07871	0.866352	0.977706	0.581732	0.421564	0.347114	0.291046	0.213292	0.152582	0.99805	1.06695	0.944061	0.836929	0.495119	0.318754	0.224782	0.132199	0.14876	0.0439521	0.99805	1.05601	0.984273	0.821327	0.494881	0.306357	0.202839	0.11816	0.126879	0.0848294	51.6959	-0.0772567	0.154486	0.997521	51.9685	-0.0806195	0.202884	0.962823	50.4459
P23919	0.99805	0.967901	0.954253	0.882833	0.726407	0.584324	0.377623	0.243844	0.121466	0.0964778	0.99805	0.988108	0.946536	0.88979	0.767399	0.605065	0.414505	0.270107	0.137296	0.0891562	0.99805	0.964094	0.93336	0.847089	0.743171	0.560113	0.376196	0.239949	0.126563	0.103137	0.99805	1.00953	0.979305	0.920244	0.778367	0.59176	0.408906	0.283215	0.154683	0.0908397	53.9757	-0.0630596	0.0169452	0.998559	54.5646	-0.0614727	0	0.99963	53.8258
P23921	0.99805	0.946789	0.949172	0.871776	0.739653	0.55141	0.335222	0.16527	0.123636	0.116031	0.99805	0.978767	0.958138	0.896672	0.765549	0.578053	0.342854	0.174975	0.118965	0.108965	0.99805	0.971807	0.96164	0.890229	0.791375	0.588624	0.362502	0.190623	0.141932	0.122794	0.99805	1.00256	0.959113	0.887985	0.776441	0.588278	0.350127	0.172001	0.118989	0.109441	53.3341	-0.0726223	0.0586172	0.995034	53.6642	-0.0771581	0.0609562	0.997418	53.906
P24001	0.99805	0.996479	0.913495	0.903221	0.739421	0.574683	0.455726	0.460948	0.506927	0.41401	0.99805	1.06409	1.01961	0.894445	0.80267	0.637417	0.597133	0.568612	0.643633	0.541517	0.99805	0.865986	0.777501	0.766568	0.697165	0.626378	0.525261	0.481668	0.522033	0.4291	0.99805	1.0122	1.04172	0.978344	0.778289	0.675417	0.515487	0.511574	0.606018	0.518381	55.6761	-0.0599226	0.440617	0.981298		-0.0560076	0.579221	0.96543	60.2446
P24311	0.99805	0.953276	0.841399	0.806707	0.700932	0.651145	0.443527	0.3974	0.389869	0.150354	0.99805	1.03687	0.995182	0.867667	0.759787	0.61834	0.498669	0.448443	0.424471	0.196781	0.99805	1.03726	0.984393	0.8708	0.693241	0.581147	0.450356	0.406735	0.369746	0.172739	0.99805	0.958074	0.885569	0.796114	0.647751	0.552801	0.449575	0.394386	0.382668	0.17023	55.8802	-0.0358678	0	0.969623	56.6019	-0.043254	0.19235	0.969159	55.081
P24534	0.99805	0.919229	0.905619	0.788201	0.280199	0.106104	0.0396116	0.00584245	0.0829097	0.182887	0.99805	0.958944	0.937328	0.832778	0.294793	0.128967	0.056766	0.0114547	0.0793063	0.189683	0.99805	0.985919	0.950407	0.826842	0.294755	0.115268	0.0514365	0.0107843	0.0790904	0.172503	0.99805	0.98626	0.948581	0.850207	0.294006	0.132963	0.0546742	0.0124095	0.0795961	0.170164	48.5951	-0.180995	0.0751565	0.980508	48.8164	-0.198135	0.0862541	0.986319	48.8026
P24539	0.99805	0.943896	0.987555	0.930248	0.852011	0.696758	0.65874	0.579526	0.373541	0.0262419	0.99805	0.955147	0.958845	0.898606	0.845212	0.764346	0.690716	0.625252	0.367763	0.0302677	0.99805	0.961567	0.958169	0.910351	0.852724	0.771367	0.695162	0.630594	0.399413	0.027258	0.99805	0.954568	0.990371	0.918599	0.868236	0.780336	0.684723	0.621754	0.397499	0.033756	58.6611	-0.0510773	0	0.942484	59.2777	-0.05387	0	0.936511	59.5235
P24666	0.99805	0.954681	0.93276	0.838228	0.598633	0.464638	0.264991	0.186271	0.193875	0.145003	0.99805	0.993978	0.956824	0.873448	0.626925	0.453745	0.294652	0.195793	0.188863	0.153913	0.99805	1.00423	0.978364	0.882482	0.620558	0.447603	0.276899	0.190305	0.182451	0.140391	0.99805	1.06165	0.962008	0.87874	0.614358	0.429213	0.263305	0.184083	0.170022	0.129888	51.7943	-0.0713985	0.13151	0.995119	52.0403	-0.0774247	0.149068	0.998155	51.9302
P24723																					0.99805	0.980037	0.865079	0.748655	0.39789	0.182012	0.0786835	0.028212	0.0601986	0.0402585																			49.059
P24752	0.99805	0.985486	0.990022	0.939579	0.819131	0.537737	0.497388	0.280377	0.0719834	0.0630814	0.99805	0.973733	0.946935	0.918267	0.804473	0.66702	0.475543	0.304013	0.0670089	0.0689008	0.99805	0.950062	0.934629	0.883137	0.796225	0.642067	0.477544	0.302221	0.0673172	0.0551001	0.99805	1.05927	1.0321	0.977199	0.813452	0.671226	0.502241	0.322837	0.0646073	0.0607149	54.806	-0.068471	0	0.986629	55.2735	-0.0689296	0	0.993048	55.0409
P24928	0.99805	1.10489	1.209	0.843937	0.474162	0.226154	0.228837	0.223176	0.174297	0.103767	0.99805	0.92336	0.879725	0.709533	0.463374	0.33756	0.206346	0.211097	0.146295	0.0746303	0.99805	0.966457	0.830013	0.823653	0.507917	0.396118	0.251712	0.248736	0.115903	0.181125	0.99805	1.05317	1.04723	0.820601	0.55111	0.354769	0.375748	0.218978	0.208197	0.112127	49.7631	-0.159648	0.179968	0.958947	49.8842	-0.0680849	0.0932795	0.994305	50.8289
P24941	0.99805	1.00444	1.01088	0.906281	0.764489	0.480848	0.32913	0.238196	0.194622	0.109107	0.99805	0.949428	0.954475	0.894964	0.760946	0.554176	0.322341	0.262084	0.185445	0.097201	0.99805	1.01708	0.943446	0.891052	0.76045	0.516665	0.321074	0.24223	0.181191	0.0933474	0.99805	0.991069	0.990928	0.884961	0.733367	0.563086	0.343845	0.258978	0.236197	0.0995178	53.1208	-0.082022	0.137782	0.995951	53.6747	-0.0691661	0.0890867	0.995077	53.3724
P25098	0.99805	1.0753	0.993393	0.993445	0.644597	0.33819	0.299173	0.109835	0.0834815	0.062476	0.99805	1.03701	0.96081	0.906577	0.642748	0.346208	0.258938	0.116248	0.113787	0.0649942	0.99805	1.02371	0.964364	0.932482	0.661925	0.389211	0.298202	0.139057	0.127969	0.0770772	0.99805	1.06978	0.966908	0.907984	0.674875	0.397211	0.251877	0.143865	0.132467	0.0858364	51.7282	-0.108457	0.0891298	0.982726	51.5633	-0.0975582	0.0844865	0.994998	52.0267
P25205	0.99805	0.993906	0.972636	0.88812	0.702501	0.398903	0.155254	0.0709966	0.0864092	0.0512477	0.99805	0.952226	0.938129	0.859135	0.678706	0.402933	0.144025	0.0598355	0.0824668	0.0472957	0.99805	0.964167	0.91677	0.856554	0.674128	0.417953	0.152054	0.0685499	0.0846551	0.051719	0.99805	0.947884	0.938738	0.860989	0.693879	0.412063	0.154797	0.0723856	0.0853626	0.0514626	51.8301	-0.108483	0.0443562	0.998189	51.6526	-0.0989612	0.027909	0.994405	51.6946
P25325	0.99805	0.981249	0.954392	0.870267	0.542972	0.331977	0.215681	0.153029	0.117378	0.0858992	0.99805	1.08485	0.971775	0.895623	0.603671	0.414917	0.255457	0.14512	0.128616	0.0856483	0.99805	1.05862	0.953347	0.873323	0.676711	0.397256	0.274396	0.172504	0.124244	0.0867903	0.99805	1.0556	0.954489	0.868743	0.585387	0.356075	0.248174	0.17911	0.0935784	0.0574504	50.8068	-0.096327	0.106177	0.99725	51.704	-0.0883473	0.0958572	0.991206	52.0076
P25391
P25398	0.99805	1.09655	1.03173	1.00899	0.878948	0.68795	0.581861	0.421684	0.257158	0.190298	0.99805	0.997319	0.983937	0.912571	0.818654	0.682054	0.54442	0.421714	0.243255	0.189098	0.99805	0.976629	0.922204	0.882919	0.741991	0.645035	0.5605	0.423218	0.222557	0.167937	0.99805	0.908149	0.94869	0.902316	0.765775	0.664637	0.545034	0.415866	0.207306	0.161012	57.0568	-0.0613768	0.137912	0.982116	56.8394	-0.0507075	0.0565933	0.998329	56.414
P25685	0.99805	0.934996	0.841637	0.677262	0.382602	0.231673	0.141169	0.0843266	0.0955274	0.0668395	0.99805	0.955353	0.899735	0.720504	0.395674	0.230898	0.130478	0.0829622	0.0880886	0.0492651	0.99805	0.966922	0.8648	0.711858	0.397407	0.22931	0.138319	0.0874322	0.0878595	0.0522955	0.99805	0.947956	0.87166	0.706605	0.374073	0.215308	0.130383	0.0712698	0.0845999	0.0489679	48.7303	-0.0851573	0.0602549	0.997858	49.0978	-0.0973365	0.0608229	0.998424	49.0234
P25705	0.99805	0.94961	0.990884	0.94134	0.913299	0.74092	0.793125	0.70539	0.491416	0.0333564	0.99805	0.974195	0.963745	0.938292	0.925532	0.857817	0.811706	0.75621	0.492483	0.0345015	0.99805	0.93371	0.959395	0.918592	0.914294	0.832573	0.779434	0.714743	0.492975	0.0299331	0.99805	1.0294	1.01218	0.969355	0.9599	0.880603	0.830441	0.763329	0.499887	0.0323935	60.9723	-0.0604092	0	0.897337	61.6886	-0.0804342	0	0.931637	61.2072
P25786	0.99805	0.952817	0.899425	0.863276	0.798733	0.69775	0.629955	0.584262	0.759846	0.639952	0.99805	1.03736	0.986517	0.938291	0.875161	0.779735	0.71417	0.685647	0.821748	0.738117	0.99805	1.02483	0.98171	0.948449	0.87382	0.779737	0.695107	0.664698	0.815219	0.69146	0.99805	1.03089	0.96072	0.929375	0.858342	0.751507	0.673796	0.654183	0.797662	0.636581		-0.0291171	0.642652	0.878015		-0.037666	0.73894	0.909763
P25787	0.99805	0.959521	0.965213	0.924688	0.852667	0.701704	0.672154	0.633185	0.724644	0.604845	0.99805	0.989734	0.976797	0.954812	0.858381	0.766782	0.694446	0.674743	0.748164	0.618126	0.99805	0.958341	0.947172	0.89187	0.831545	0.743935	0.700046	0.651133	0.754014	0.616508	0.99805	1.02651	1.00377	0.960309	0.872466	0.781024	0.690828	0.646115	0.724584	0.557707		-0.0400566	0.645444	0.945909		-0.0355838	0.670452	0.953661
P25788	0.99805	0.903528	0.911905	0.859228	0.793595	0.720742	0.654707	0.597634	0.717622	0.588654	0.99805	0.976002	0.969308	0.902287	0.855384	0.763538	0.704552	0.680971	0.769164	0.664673	0.99805	0.957249	0.942014	0.89382	0.85246	0.76353	0.691882	0.659803	0.754177	0.61833	0.99805	0.992526	0.945057	0.908678	0.863378	0.781528	0.716156	0.681443	0.760254	0.605432		-0.0219183	0.589607	0.913925		-0.0278546	0.691795	0.945492
P25789	0.99805	0.907762	0.898495	0.844105	0.790877	0.79457	0.628533	0.591315	0.755302	0.626088	0.99805	0.982102	1.00163	0.927811	0.881388	0.780718	0.72004	0.686791	0.794988	0.709458	0.99805	0.998898	1.00972	0.935291	0.863533	0.78192	0.725045	0.676959	0.791479	0.637857	0.99805	0.955356	0.907135	0.881898	0.830057	0.739638	0.653278	0.64056	0.758715	0.570919		-0.0200671	0.618197	0.831164		-0.0342565	0.723383	0.937277
P26038	0.99805	0.900335	0.926885	0.90939	0.746587	0.254682	0.0739075	0.025037	0.0484869	0.0123399	0.99805	0.964952	0.960947	0.962597	0.786826	0.2666	0.0793217	0.0179365	0.0385739	0.0134997	0.99805	0.952138	0.977341	0.938253	0.795802	0.27459	0.0779782	0.0154923	0.0390262	0.0141491	0.99805	1.02433	0.979874	0.975721	0.812371	0.280807	0.0806583	0.024534	0.0475579	0.014816	51.4032	-0.165312	0.0223227	0.988945	51.6284	-0.186813	0.0239259	0.998031	51.6795
P26196	0.99805	1.00581	0.951036	0.882397	0.628831	0.357541	0.136279	0.0824892	0.104381	0.0669466	0.99805	1.01008	0.966081	0.871268	0.637654	0.342508	0.129108	0.0644951	0.0847419	0.0495146	0.99805	1.0041	0.920367	0.877925	0.640749	0.363369	0.159124	0.105736	0.109997	0.0800737	0.99805	0.949254	0.920334	0.85091	0.646079	0.344212	0.133877	0.0888043	0.0989802	0.063342	51.2431	-0.107306	0.0631712	0.997759	51.2217	-0.109493	0.0450542	0.998457	51.3349
P26358	0.99805	1.01368	0.949503	0.820774	0.632463	0.345983	0.222862	0.163598	0.162882	0.124365	0.99805	1.07103	0.977076	0.905628	0.731539	0.49471	0.294166	0.209638	0.238669	0.141902	0.99805	1.0734	0.93816	0.87857	0.669483	0.43286	0.233672	0.155488	0.167702	0.113781	0.99805	1.0053	0.96405	0.86631	0.673761	0.45809	0.278401	0.194545	0.193582	0.139643	51.1733	-0.0899561	0.127383	0.997886	52.777	-0.0864664	0.168468	0.991934	51.9463
P26368	0.99805	1.12936	0.989462	0.88617	0.534453	0.23951	0.116011	0.0613924	0.0855397	0.0438921	0.99805	0.967488	0.88812	0.760162	0.464786	0.217032	0.106102	0.0601372	0.0760439	0.0422829	0.99805	0.934817	0.808624	0.763115	0.46566	0.217247	0.105242	0.0539101	0.0737786	0.040532	0.99805	0.851457	0.865438	0.760132	0.491787	0.222977	0.104052	0.0549174	0.0672423	0.0396771	50.3599	-0.134221	0.0628821	0.989745	49.5345	-0.0996066	0.0384074	0.997936	49.3957
P26373	0.99805	1.91776	1.51456	1.90025	1.68872	1.10766	0.707348	0.532721	0.319621	0.275504	0.99805	0.997329	1.03677	1.05706	0.86161	0.554887	0.41241	0.331647	0.169493	0.151223	0.99805	0.962946	0.719477	1.02021	0.744449	0.595394	0.466963	0.359603	0.182976	0.151816	0.99805	0.63322	0.866021	0.997541	0.876242	0.667915	0.551886	0.393194	0.199241	0.163058	58.6491	-0.121175	0.302068	0.326453	54.4356	-0.0867012	0.170772	0.981833	55.2877
P26374											0.99805	1.36583	1.09279	1.04476	0.759434	0.680804	0.432069	0.281918	0.252361	0.303962																									54.7071	-0.0835937	0.258541	0.882169
P26378																															0.99805	0.947854	1.09526	0.939099	0.818861	0.631578	0.570094	0.279845	0.169846	0.116879
P26440	0.99805	1.02358	0.960731	0.902943	0.788273	0.579865	0.392578	0.242099	0.166463	0.103566	0.99805	0.967268	0.990112	0.913235	0.743051	0.591457	0.348299	0.237854	0.172854	0.0875083	0.99805	1.07875	1.07795	0.936373	0.814131	0.574501	0.412432	0.21817	0.164059	0.09607	0.99805	1.00293	0.999427	0.854688	0.618339	0.437551	0.268514	0.166813	0.114247	0.0731933	54.216	-0.0694392	0.0714745	0.998712	53.9241	-0.070468	0.0702951	0.996709	54.2779
P26583	0.99805	1.06665	1.1871	1.14274	0.843645	0.48275	0.608381	0.567252	0.624552	0.528863	0.99805	0.921957	0.870168	0.871247	0.736188	0.644354	0.50803	0.525763	0.51879	0.469472	0.99805	0.967321	0.987857	0.994933	0.714896	0.684043	0.569328	0.51015	0.57155	0.537405	0.99805	0.875435	1.04502	0.957348	0.842712	0.73076	0.5931	0.548194	0.593005	0.574531		-0.545804	0.56236	0.891436	61.4782	-0.0331767	0.440943	0.971631
P26599	0.99805	0.851737	0.837605	0.615156	0.241843	0.160396	0.10759	0.0637948	0.0797935	0.0487675	0.99805	0.955333	0.844704	0.605756	0.25805	0.166331	0.101282	0.0671741	0.0757637	0.0401115	0.99805	0.960826	0.874631	0.636274	0.26687	0.169333	0.110237	0.0748357	0.0884511	0.0487836	0.99805	0.995404	0.900713	0.584278	0.250999	0.16308	0.109673	0.0681881	0.0816873	0.0421522	47.6254	-0.0990794	0.0519772	0.986116	47.7375	-0.108461	0.0579637	0.997636	47.9625
P26639	0.99805	0.940601	0.958797	0.878259	0.720661	0.495879	0.218998	0.105653	0.109569	0.07926	0.99805	0.970896	0.970884	0.887102	0.741563	0.517146	0.233033	0.10775	0.125439	0.0853036	0.99805	0.953417	0.961254	0.879762	0.750477	0.516595	0.236503	0.112137	0.117715	0.0798278	0.99805	0.968214	0.968602	0.877541	0.730129	0.505177	0.233467	0.129334	0.125275	0.0853493	52.4889	-0.0900877	0.0535873	0.993754	52.7283	-0.092726	0.0656098	0.994908	52.7723
P26640	0.99805	0.973846	0.927579	0.786407	0.38084	0.246325	0.145295	0.0824003	0.101206	0.0742672	0.99805	1.00032	0.924095	0.798257	0.38636	0.247771	0.148318	0.0790849	0.101907	0.0862687	0.99805	1.01368	0.948888	0.824222	0.440336	0.257096	0.171592	0.102044	0.117528	0.0876938	0.99805	0.992131	0.9163	0.784211	0.415346	0.254725	0.166281	0.098266	0.104448	0.0843384	49.2957	-0.114305	0.0892003	0.995779	49.3525	-0.117089	0.0940223	0.995652	49.7446
P26641	0.99805	0.902969	0.896859	0.773232	0.260213	0.0954281	0.043396	0.0206008	0.0393311	0.0169884	0.99805	0.967286	0.97935	0.819951	0.26759	0.103311	0.0489773	0.0229857	0.0374272	0.0175945	0.99805	0.965996	0.962946	0.822001	0.283844	0.106036	0.0456112	0.0237799	0.0397542	0.0161639	0.99805	0.966946	0.937753	0.804542	0.281072	0.104654	0.0479182	0.0244221	0.0386021	0.0164869	48.5258	-0.165384	0.026734	0.990375	48.7447	-0.199677	0.0362332	0.998366	48.8136
P26885	0.99805	0.960998	0.937465	0.917767	0.757516	0.558309	0.381246	0.240351	0.271932	0.17164	0.99805	1.03307	0.944578	0.950052	0.828294	0.610771	0.368844	0.262649	0.263738	0.189558	0.99805	1.04431	0.994563	0.941221	0.84598	0.612735	0.399051	0.274937	0.254043	0.197659	0.99805	1.05781	1.02349	0.969526	0.829735	0.583301	0.405555	0.284596	0.293663	0.194577	53.7912	-0.0698217	0.176513	0.992463	54.192	-0.0845273	0.202969	0.994395	54.4313
P27144	0.99805	1.4607	0.944764	0.969341	0.751388	0.529179	0.292564	0.1658	0.295471	0.172534	0.99805	1.23668	0.936736	0.906223	0.683474	0.471101	0.316569	0.141465	0.209236	0.152074	0.99805	1.32889	0.861764	0.877884	0.680791	0.466938	0.279465	0.156563	0.171577	0.142563	0.99805	1.49077	1.01397	0.95057	0.754453	0.47382	0.329528	0.15566	0.19773	0.155023	52.9295	-0.101481	0.199735	0.864673	52.4342	-0.0862699	0.150303	0.953266	52.2781
P27348	0.99805	0.925092	0.946445	0.896333	0.723471	0.356023	0.158529	0.0780896	0.098803	0.0618035	0.99805	0.954399	0.978012	0.931875	0.753439	0.411986	0.162453	0.0809457	0.108625	0.0731377	0.99805	0.962035	1.00083	0.925057	0.761957	0.414787	0.154932	0.0799421	0.0974049	0.0621114	0.99805	1.00224	0.972991	0.912613	0.734144	0.409257	0.15858	0.0836203	0.0997073	0.0660737	51.7222	-0.11743	0.0623797	0.993462	52.1272	-0.123858	0.0721316	0.997208	52.1695
P27361	0.99805	0.978475	0.937467	0.77843	0.503681	0.297149	0.222402	0.15658	0.108767	0.0733431	0.99805	0.974558	0.932978	0.802362	0.5317	0.373503	0.281798	0.198283	0.0862718	0.0618254	0.99805	0.956256	0.903313	0.775396	0.49057	0.327937	0.221007	0.155525	0.132885	0.0780232	0.99805	0.984498	0.896204	0.791722	0.551038	0.301375	0.182299	0.115396	0.10138	0.0660975	50.25	-0.0857131	0.0929151	0.997968	51.1684	-0.0690484	0.0535712	0.99449	50.2637
P27449																															0.99805	1.84518	0.583816	1.30458	0.63243	0.692652	0.730171	0.380233	0.332235
P27635	0.99805	1.58655	1.44229	1.45228	1.17075	0.766592	0.457507	0.26798	0.10282	0.0765582	0.99805	0.994364	0.988287	0.928401	0.716022	0.493002	0.312633	0.15844	0.0728005	0.0416886	0.99805	0.933153	0.79743	0.896575	0.673386	0.518506	0.32768	0.1941	0.0859508	0.0564774	0.99805	0.722498	0.899708	0.891541	0.73072	0.546535	0.354874	0.19006	0.0632819	0.0521737	55.74	-0.136121	0.103751	0.738154	53.0331	-0.0814289	0.0195199	0.998552	52.8565
P27694	0.99805	0.971368	0.94648	0.693121	0.36886	0.252895	0.152497	0.0907199	0.0991894	0.069587	0.99805	1.02567	0.949137	0.707395	0.375802	0.276503	0.156834	0.079555	0.109556	0.0601312	0.99805	1.01951	0.908554	0.703193	0.382889	0.286391	0.172873	0.0910667	0.112992	0.0813185	0.99805	1.02489	0.92184	0.715694	0.393294	0.291304	0.187426	0.10189	0.115698	0.0771799	48.9414	-0.103417	0.0886078	0.996404	49.1181	-0.10282	0.0876285	0.993339	49.1266
P27695	0.99805	1.07503	1.11907	1.01825	0.524193	0.221826	0.120452	0.0801253	0.104945	0.0511482	0.99805	0.964006	0.914688	0.849152	0.471978	0.187176	0.0907685	0.0535083	0.0729434	0.0303252	0.99805	0.959058	0.927221	0.873242	0.504139	0.207604	0.101117	0.0657034	0.0808288	0.0350155	0.99805	0.998172	1.04988	0.90699	0.531401	0.236086	0.14424	0.0900456	0.107208	0.0582148	50.2648	-0.205135	0.0979457	0.984052	49.8109	-0.129355	0.0454	0.996531	50.0765
P27701	0.99805	0.959136	0.98022	0.864633	0.773944	0.169434	0.629084	0.580531	0.650184	0.534789	0.99805	0.981226	0.943924	0.887753	0.832158	0.707757	0.669011	0.627786	0.711505	0.647081	0.99805	0.941194	0.989856	0.867301	0.787956	0.716347	0.69463	0.627712	0.650751	0.512838	0.99805	1.31054	1.20666	1.10438	0.994842	0.910922	0.829596	0.808137	0.917103	0.662028		-0.608682	0.512804	0.704957		-0.0325166	0.64982	0.96455
P27707	0.99805	0.940446	0.967179	0.872998	0.749163	0.551956	0.306794	0.172285	0.0940636	0.0536088	0.99805	0.963527	0.944547	0.874366	0.79212	0.591437	0.327422	0.175987	0.110639	0.0457432	0.99805	0.926228	0.943205	0.871207	0.797969	0.61269	0.317833	0.183154	0.0990916	0.0424306	0.99805	0.98105	0.993898	0.914886	0.814335	0.629348	0.341849	0.184768	0.0839993	0.0467748	53.3672	-0.0745713	0.00809312	0.996759	53.8204	-0.075266	0.00331194	0.995696	53.9017
P27708	0.99805	1.225	1.15611	1.00479	0.710777	0.448134	0.306231	0.207323	0.197031	0.128169	0.99805	1.00471	0.886334	0.793457	0.536544	0.338531	0.213949	0.149923	0.129863	0.0941348	0.99805	0.982529	0.885278	0.78823	0.567032	0.360928	0.224304	0.163573	0.147768	0.0992417	0.99805	0.856229	0.937856	0.820508	0.581974	0.388637	0.263446	0.197062	0.181742	0.119611	52.444	-0.109134	0.176442	0.947366	50.5695	-0.079427	0.0919127	0.997978	50.8456
P27797	0.99805	0.817243	0.854561	0.790139	0.645757	0.480395	0.274516	0.224051	0.253711	0.218167	0.99805	0.941208	0.978758	0.891466	0.738927	0.513516	0.322512	0.255177	0.282785	0.260606	0.99805	0.956223	0.974969	0.892927	0.728618	0.528768	0.339648	0.27323	0.293811	0.245791	0.99805	0.922988	0.896228	0.834199	0.704581	0.510445	0.313531	0.263951	0.28299	0.218302	52.0469	-0.0502739	0.135206	0.960394	52.9191	-0.0823395	0.245346	0.993275	53.1303
P27816	0.99805	0.970028	0.945681	0.892403	0.761423	0.628467	0.521972	0.466987	0.513978	0.421227	0.99805	0.985915	0.949397	0.895843	0.787414	0.651311	0.525485	0.502675	0.489857	0.402038	0.99805	1.00609	0.973666	0.910217	0.768019	0.630763	0.531171	0.47842	0.504628	0.399797	0.99805	0.997527	0.973675	0.914737	0.781663	0.631661	0.525243	0.501996	0.518292	0.398794	58.0354	-0.0471562	0.43922	0.989118	58.4645	-0.0436812	0.415341	0.99264	57.685
P27824	0.99805	0.907307	0.910972	0.859095	0.754732	0.629152	0.449183	0.393499	0.446291	0.369777	0.99805	0.988366	0.985804	0.929133	0.826621	0.649275	0.502957	0.450661	0.492952	0.43182	0.99805	0.998915	0.992488	0.945952	0.828332	0.668519	0.522795	0.455441	0.480441	0.411479	0.99805	0.964642	0.919892	0.890933	0.796853	0.632924	0.474719	0.434259	0.461018	0.368705	56.0503	-0.0442259	0.343469	0.971576	56.9111	-0.0632026	0.44342	0.993802	57.1957
P27986																															0.99805	1.18405	1.22022	1.05198	1.00887	0.691997	0.289374
P28062	0.99805	0.959394	0.948484	0.89841	0.856383	0.743296	0.685916	0.663983	0.843509	0.695514	0.99805	0.986138	0.930474	0.917877	0.871198	0.763994	0.697332	0.71412	0.845537	0.746422	0.99805	0.961922	0.932706	0.890389	0.853566	0.743398	0.680277	0.669177	0.821045	0.636773	0.99805	1.02846	0.967111	0.935083	0.873056	0.78189	0.698266	0.706042	0.834168	0.648909		-0.0291875	0.717389	0.817494		-0.0269821	0.747531	0.834227
P28065	0.99805	1.02475	1.00682	0.934704	0.826432	0.574407	0.490933	0.38719	0.381776	0.289353	0.99805	1.06404	0.96461	0.9253	0.812643	0.687525	0.525897	0.445504	0.449236	0.334713	0.99805	1.04353	0.952717	0.879196	0.829323	0.68	0.534276	0.437318	0.435475	0.321392	0.99805	1.03022	0.992249	0.886177	0.802606	0.675023	0.546171	0.455339	0.45597	0.329626	55.0853	-0.0664645	0.325524	0.990871	57.2483	-0.0501731	0.349611	0.984806	57.4392
P28066	0.99805	0.911463	0.883404	0.835395	0.773403	0.772323	0.634966	0.584855	0.719441	0.590184	0.99805	0.991101	0.979976	0.924166	0.839592	0.763799	0.71418	0.684438	0.771877	0.673072	0.99805	1.01059	0.985996	0.931115	0.862078	0.76418	0.717532	0.681307	0.781786	0.638826	0.99805	0.994023	0.932533	0.897485	0.839507	0.765663	0.692489	0.645611	0.73963	0.580782		-0.0201888	0.579714	0.889263		-0.032892	0.704072	0.95886
P28070	0.99805	0.97342	0.975562	0.90778	0.863191	0.729994	0.712058	0.69364	0.916915	0.793805	0.99805	1.01685	0.960497	0.928372	0.903646	0.814779	0.758212	0.78039	0.969455	0.846833	0.99805	1.02909	1.00294	0.929934	0.89657	0.795658	0.777567	0.766993	0.992471	0.836238	0.99805	1.04909	0.996044	0.947833	0.895836	0.804517	0.747533	0.740788	0.912995	0.774989		-0.0355517	0.772063	0.695076		-0.0231083	0.836549	0.60422
P28072	0.99805	0.928354	0.934774	0.880645	0.835384	0.704459	0.645382	0.622457	0.813502	0.773452	0.99805	0.967158	0.970868	0.895963	0.869633	0.763222	0.72171	0.70851	0.905093	0.973912	0.99805	0.942691	0.936154	0.881609	0.849954	0.753735	0.701589	0.700603	0.888162	0.868189	0.99805	0.974935	0.959165	0.900465	0.864694	0.737689	0.666197	0.674151	0.833633	0.800671		-0.0310513	0.710189	0.747832		-0.0298202	0.819083	0.453563
P28074	0.99805	0.948587	0.962304	0.89547	0.814554	0.728204	0.656518	0.628194	0.768209	0.648789	0.99805	0.996619	0.978176	0.93634	0.875996	0.770536	0.700181	0.692641	0.808456	0.719879	0.99805	0.961282	0.950782	0.909064	0.829793	0.740675	0.704383	0.671025	0.784525	0.666328	0.99805	0.959289	0.949803	0.912858	0.833647	0.742178	0.675701	0.68363	0.778892	0.635353		-0.0344655	0.669519	0.909967		-0.0377679	0.728304	0.924847
P28288	0.99805	1.1541	1.0901	0.985724	0.784693	0.522171	0.314283	0.115279	0.151611	0.0723571	0.99805	1.00834	0.925408	0.849043	0.662427	0.473755	0.26282	0.130737	0.134435	0.103253	0.99805	1.00097	0.904111	0.851956	0.692488	0.489965	0.265156	0.115841	0.118912	0.112041	0.99805	0.907526	0.931205	0.855121	0.703377	0.479566	0.281301	0.13072	0.129863	0.138519	53.2742	-0.103546	0.0904428	0.975698	52.195	-0.0763644	0.0705486	0.996285	52.3923
P28331	0.99805	0.947367	1.00922	0.914588	0.727503	0.415203	0.19101	0.0965357	0.117741	0.083447	0.99805	0.978769	0.926257	0.889046	0.731235	0.467791	0.182347	0.0833642	0.0996691	0.0515825	0.99805	0.962492	0.983205	0.887841	0.754553	0.450722	0.184388	0.11239	0.148832	0.0755242	0.99805	1.01084	0.985993	0.882368	0.703253	0.446931	0.181531	0.0898442	0.109801	0.0827505	52.0794	-0.112112	0.081674	0.996789	52.3149	-0.0986843	0.0394865	0.994171	52.3077
P28340											0.99805	0.895962	0.79676	0.718186	0.465624	0.468762	0.279206	0.157884	0.150669	0.13227	0.99805	1.00538	0.81391	0.464775	0.326443	0.327521	0.216352	0.134939	0.0769658	0.0894084	0.99805	0.969297	0.942955	0.879136	0.563916	0.516531	0.267225	0.248123	0.346648	0.18555					50.5707	-0.0507971	0.0433589	0.983582	47.6018
P28482	0.99805	1.02548	0.990294	0.930311	0.808946	0.65241	0.502376	0.245525	0.123528	0.0918004	0.99805	1.01192	0.932226	0.887541	0.789198	0.661058	0.475146	0.225107	0.0852937	0.0788355	0.99805	0.987277	0.932819	0.898972	0.827348	0.668691	0.472469	0.227226	0.091264	0.0747464	0.99805	0.968147	0.933492	0.885798	0.803618	0.670922	0.476195	0.223019	0.0872664	0.066796	55.3021	-0.0690936	0.005502	0.995225	54.9162	-0.0690284	0	0.991406	55.0975
P28838	0.99805	0.967805	0.930801	0.857639	0.735868	0.597136	0.47348	0.350757	0.242314	0.0946965	0.99805	1.00183	0.927607	0.87451	0.758211	0.63498	0.491213	0.388402	0.249482	0.0944919	0.99805	0.986673	0.938463	0.86389	0.766951	0.633025	0.480591	0.379974	0.255336	0.0951768	0.99805	1.04166	0.948662	0.875503	0.774123	0.646776	0.493925	0.389324	0.253017	0.0997986	55.1938	-0.04831	0	0.996768	55.7982	-0.0488051	0	0.994846	55.7316
P28907	0.99805	0.961405	0.964642	0.923997	0.878565	0.836472	0.794173	0.610116	0.684716	0.446924	0.99805	0.935268	0.929572	0.841029	0.869339	0.814807	0.759918	0.708534	0.652843	0.434186	0.99805	1.0179	1.00495	0.935556	0.921884	0.783211	0.789302	0.63752	0.681394	0.427928	0.99805	0.895167	0.928577	0.904279	0.850198	0.711894	0.623048	0.519968	0.557536	0.379168	66.6784	-0.0254018	0	0.93376		-0.021751	0	0.934219	65.9893
P29016	0.99805	1.38483	0.920041	1.13784	0.958074	0.832801	0.694076	0.452146	0.563755	0.4187	0.99805	1.31853	0.961494	1.06818	0.964679	0.670616	0.615105	0.493182	0.520011	0.395545	0.99805	1.42133	1.02296	1.06242	1.0142	0.876133	0.729463	0.533261	0.615264	0.48373	0.99805	1.41453	1.0744	1.05552	0.978344	0.910154	0.721189	0.564874	0.614624	0.440701	60.1186	-0.0730028	0.463378	0.775497	58.2645	-0.0782395	0.471625	0.84655
P29017	0.99805	1.10195	1.01632	1.02671	0.851277	0.591678	0.442418	0.401192	0.318882	0.261496	0.99805	1.10606	0.91321	0.934512	0.66607	0.510238	0.47402	0.386802	0.374762	0.292861											0.99805	1.02225	1.02847	0.902586	0.886705	0.627213	0.550263	0.396844	0.47057	0.267104	54.6519	-0.0840082	0.307005	0.979142	53.631	-0.0650671	0.34054	0.967046
P29083	0.99805	1.08964	0.917582	0.773039	0.594803	0.448743	0.288291	0.250808	0.235946	0.0963685	0.99805	1.1482	0.935527	0.904726	0.612124	0.480313	0.332721	0.23593	0.209271	0.105374	0.99805	1.05147	0.990461	0.725648	0.479395	0.369889	0.29236	0.230907	0.192436	0.106019	0.99805	0.934505	0.971023	0.736779	0.393066	0.334584	0.261584	0.207814	0.183474	0.122627	51.7591	-0.0649531	0.137686	0.981031	52.485	-0.0723533	0.139375	0.971709	50.2842
P29084	0.99805	1.21988	1.09601	0.843808	0.449181	0.251395	0.162325	0.127613	0.0898621	0.0423346	0.99805	1.04503	0.896393	0.674724	0.346781	0.226047	0.123549	0.0784956	0.145611	0.0438005	0.99805	0.865777	0.642694	0.511791	0.286975	0.181939	0.0997643	0.102564	0.0444131	0.0398541	0.99805	0.718428	0.86075	0.710551	0.489363	0.380808	0.229121	0.152847	0.201972	0.155858	49.8516	-0.138982	0.102824	0.963221	48.6043	-0.108288	0.0884016	0.992494	46.6143
P29144	0.99805	0.971487	0.94378	0.849675	0.768712	0.657694	0.37379	0.0786496	0.098199	0.0730167	0.99805	0.999044	0.960121	0.87858	0.805266	0.687983	0.400547	0.0981542	0.0924584	0.0715179	0.99805	1.00059	0.951714	0.879213	0.806396	0.669752	0.367011	0.0899645	0.100856	0.0768612	0.99805	0.979145	0.932288	0.864063	0.791207	0.651797	0.377051	0.108113	0.108874	0.0848177	53.9643	-0.0789434	0	0.97835	54.4429	-0.0870485	0.00957383	0.983831	54.1956
P29218	0.99805	0.946043	0.937341	0.880362	0.797376	0.653285	0.581189	0.531762	0.645662	0.56593	0.99805	0.971083	0.972338	0.92871	0.83195	0.720589	0.617546	0.613307	0.725429	0.651851	0.99805	0.962032	0.9656	0.898002	0.84026	0.696927	0.637566	0.617767	0.739012	0.608746	0.99805	1.01346	0.985582	0.920951	0.824875	0.722821	0.631971	0.594765	0.700662	0.570297		-0.041465	0.565144	0.954404		-0.0472944	0.650182	0.947691
P29323
P29350	0.99805	1.18481	0.954682	0.650751	0.40481	0.367801	0.21311	0.122584	0.159187	0.123156	0.99805	0.973418	0.774396	0.574151	0.395764	0.335036	0.236784	0.177692	0.161062	0.0872732	0.99805	0.901768	0.641103	0.453703	0.244335	0.222219	0.135276	0.0971623	0.102157	0.0775298	0.99805	0.792323	0.745758	0.574234	0.375482	0.286935	0.208853	0.159407	0.122871	0.0976497	49.2352	-0.0949179	0.151324	0.958211	48.5853	-0.0651515	0.11619	0.990804	46.1785
P29353																															0.99805	0.809284	0.86347	0.745532	0.634995	0.472454	0.299245	0.199182	0.148824	0.137678
P29401	0.99805	0.879517	0.932609	0.891728	0.859315	0.760426	0.753396	0.719118	0.740755	0.33954	0.99805	0.957034	0.976505	0.950781	0.925442	0.835605	0.814176	0.805025	0.785167	0.373643	0.99805	0.961349	0.985374	0.942078	0.920954	0.833864	0.802465	0.788889	0.804376	0.374976	0.99805	1.00832	0.977424	0.954825	0.920544	0.830223	0.791631	0.777384	0.775967	0.355585	66.92	-0.0227369	0	0.790863	66.8772	-0.0345715	0	0.834395
P29590																					0.99805	1.02455	0.972575	0.836694	0.603058	0.421062	0.255485	0.178578	0.217593	0.179149																			51.4116
P29692	0.99805	0.92356	0.905268	0.787811	0.348536	0.20978	0.146411	0.127326	0.159617	0.101956	0.99805	0.97919	0.96481	0.828823	0.35665	0.217672	0.160876	0.131895	0.150645	0.114664	0.99805	0.98	0.954898	0.834616	0.370763	0.211029	0.152805	0.143353	0.15495	0.107787	0.99805	0.955467	0.921933	0.805775	0.371588	0.205984	0.153768	0.122176	0.144952	0.0991634	48.9433	-0.134383	0.129474	0.990646	49.0992	-0.162542	0.143071	0.997484	49.1797
P30038	0.99805	1.00948	0.953943	0.83883	0.564657	0.394115	0.23518	0.145887	0.101025	0.0956193	0.99805	1.16384	1.15381	0.931783	0.697716	0.458552	0.328545	0.165842	0.161255	0.0809575	0.99805	1.09062	1.0119	0.85462	0.645404	0.392896	0.267923	0.17189	0.106693	0.0926959	0.99805	0.981721	0.982719	0.872935	0.658481	0.396805	0.282382	0.191993	0.133415	0.0766854	51.2386	-0.0822747	0.0827792	0.997911	52.6684	-0.0928987	0.116621	0.960712	51.7916
P30040	0.99805	0.923708	0.940066	0.905324	0.828933	0.581207	0.387464	0.277687	0.258095	0.205205	0.99805	0.964678	0.937786	0.917359	0.849071	0.644505	0.384516	0.303114	0.267383	0.212179	0.99805	0.992712	0.961652	0.930862	0.855852	0.619965	0.40175	0.291019	0.253456	0.184065	0.99805	1.02271	1.0078	0.980738	0.869981	0.637525	0.380368	0.291662	0.277874	0.198039	54.2181	-0.0733843	0.198231	0.989314	54.6595	-0.0767661	0.211117	0.991869	54.6243
P30041	0.99805	0.860858	0.882596	0.864847	0.748255	0.560617	0.237356	0.112588	0.0839851	0.0408391	0.99805	0.988807	1.02398	0.970905	0.879093	0.617852	0.289561	0.127562	0.105155	0.0534221	0.99805	0.977575	1.0163	0.944867	0.848586	0.614595	0.287227	0.135605	0.109747	0.0515985	0.99805	1.01276	0.938164	0.900469	0.800896	0.584785	0.262376	0.118244	0.102427	0.0486434	52.9391	-0.0790426	0	0.973752	53.9343	-0.118453	0.0634862	0.998743	53.8592
P30043	0.99805	0.839058	1.03356	0.823957	0.592921	0.377523	0.256913	0.209206	0.174909	0.117043	0.99805	1.03248	0.985242	0.985004	0.698883	0.439039	0.337248	0.25082	0.218236	0.0666038	0.99805	0.88427	0.993968	0.891644	0.626452	0.370218	0.214958	0.163559	0.0987513	0.0748551	0.99805	0.969671	1.00371	0.879304	0.723541	0.499568	0.348452	0.260688	0.228171	0.195293	51.2878	-0.0827606	0.141503	0.972842	52.7329	-0.085943	0.148709	0.982387	51.5108
P30044	0.99805	0.913385	0.954342	0.903114	0.847884	0.65512	0.522931	0.352137	0.20882	0.111965	0.99805	0.964542	0.972791	0.941811	0.880232	0.735176	0.549096	0.394852	0.197776	0.120866	0.99805	0.971497	0.992178	0.937388	0.890391	0.723627	0.551011	0.398384	0.207654	0.113967	0.99805	1.03172	1.03047	0.975564	0.893912	0.748628	0.586228	0.393187	0.216895	0.112486	56.1439	-0.0556837	0	0.992187	56.9401	-0.0613019	0.000256664	0.998413	56.967
P30046	0.99805	0.850548	0.837649	0.807829	0.73505	0.692185	0.594189	0.56806	0.638502	0.447171	0.99805	0.98994	0.985188	0.933543	0.868144	0.742377	0.734671	0.702835	0.74062	0.576798	0.99805	1.01746	1.01867	0.945601	0.860731	0.763506	0.742734	0.705284	0.749391	0.505467	0.99805	0.999107	0.928924	0.887024	0.81126	0.711864	0.661135	0.638772	0.698304	0.452268		-0.0188133	0.321273	0.917185		-0.0250703	0.635252	0.929107
P30048	0.99805	0.912478	0.921859	0.881921	0.813328	0.672416	0.61302	0.525633	0.162538	0.0785104	0.99805	0.99235	1.00471	0.949376	0.915151	0.701685	0.711049	0.618087	0.208203	0.0865106	0.99805	1.0244	1.03258	0.976316	0.899963	0.702434	0.755587	0.643216	0.22915	0.0725915	0.99805	0.97533	0.929042	0.87876	0.871744	0.666531	0.64876	0.556351	0.217528	0.0666071	57.0857	-0.0520228	0	0.953911	58.8058	-0.0619796	0	0.956093	59.2272
P30049	0.99805	0.883714	0.875004	0.841134	0.792939	0.706134	0.675479	0.613061	0.558873	0.196004	0.99805	0.980294	0.968113	0.927676	0.859007	0.78756	0.704017	0.703862	0.585921	0.228285	0.99805	1.0178	1.00766	0.963882	0.867185	0.765307	0.750604	0.734633	0.668284	0.19465	0.99805	1.0419	0.995128	0.951826	0.877906	0.788073	0.740759	0.71885	0.648439	0.209474	60.9953	-0.0281001	0	0.88539	62.4499	-0.0365858	0	0.925062	63.092
P30050	0.99805	1.65807	1.41525	1.61405	1.36817	0.7531	0.611035	0.519287	0.637032	0.213367	0.99805	0.9991	1.01185	1.01036	0.836877	0.562079	0.4192	0.395842	0.483681	0.162192	0.99805	0.930472	0.757759	0.984992	0.757042	0.610143	0.474663	0.442482	0.521926	0.192541	0.99805	0.712962	0.932503	1.01948	0.85307	0.678891	0.556237	0.493256	0.537319	0.207833	54.386	-0.437455	0.495167	0.466233	54.1306	-0.0905641	0.335349	0.940096	57.7216
P30084	0.99805	0.90976	0.933249	0.885271	0.812588	0.495185	0.172483	0.12549	0.094456	0.0575405	0.99805	1.00414	0.955939	0.907537	0.811926	0.602385	0.181686	0.111531	0.0875542	0.0563199	0.99805	0.971784	0.954237	0.909344	0.847335	0.632723	0.1779	0.111136	0.0960856	0.0629335	0.99805	1.10039	0.961742	0.926786	0.831218	0.608604	0.191922	0.118116	0.0963673	0.0675944	52.7465	-0.111959	0.0578793	0.986104	53.3131	-0.116163	0.0468219	0.990217	53.5506
P30085	0.99805	0.887926	0.900843	0.773239	0.516989	0.286785	0.140567	0.0970648	0.110563	0.0789088	0.99805	0.970815	0.965762	0.843976	0.554168	0.32432	0.161588	0.108659	0.12051	0.0867792	0.99805	0.978155	0.959283	0.802313	0.564307	0.306683	0.149142	0.109759	0.129242	0.0767982	0.99805	1.01257	0.955469	0.817243	0.546978	0.305897	0.154775	0.105027	0.122857	0.080528	50.0467	-0.086274	0.062084	0.991265	50.6688	-0.101433	0.0897369	0.998674	50.5276
P30086	0.99805	0.83003	0.897439	0.838861	0.800855	0.718332	0.641196	0.564878	0.444234	0.158867	0.99805	0.919306	1.00324	0.921236	0.925439	0.8143	0.730734	0.676562	0.491963	0.200699	0.99805	0.901689	1.00037	0.928819	0.90401	0.785147	0.70095	0.669983	0.514519	0.180965	0.99805	0.933223	1.00524	0.928888	0.895525	0.779922	0.693065	0.650675	0.508245	0.173039	59.2288	-0.0333793	0	0.914869	61.522	-0.0465476	0	0.957822	61.3133
P30101	0.99805	0.912384	0.937176	0.85574	0.646872	0.360789	0.216171	0.160933	0.164589	0.142212	0.99805	0.936648	0.917566	0.857939	0.645197	0.426603	0.227332	0.169216	0.176588	0.144713	0.99805	0.924579	0.928799	0.841252	0.655959	0.434251	0.232256	0.170995	0.19432	0.14542	0.99805	1.03023	0.999098	0.91031	0.699367	0.477888	0.255042	0.195656	0.18671	0.154748	51.3488	-0.0923931	0.132753	0.992458	51.7099	-0.0814337	0.127923	0.993781	51.7811
P30153	0.99805	0.986162	0.962142	0.915265	0.804357	0.525663	0.129312	0.0450641	0.0600087	0.0311875	0.99805	0.977535	0.934441	0.897084	0.797275	0.546642	0.123739	0.0421824	0.0653006	0.0323583	0.99805	0.974526	0.930793	0.88139	0.810036	0.547923	0.134671	0.0432895	0.0626907	0.0312535	0.99805	1.00661	0.947587	0.900793	0.793706	0.553762	0.131994	0.0513108	0.0665902	0.0353837	52.8106	-0.130336	0.0180555	0.993394	52.8482	-0.126303	0.0150089	0.987734	52.9058
P30154	0.99805	1.28496	0.922665	0.624145	0.379669	0.395877	0.199036	0.186369	0.0576217	0.0928351											0.99805	0.893784	0.830772	0.638328	0.477714	0.299023	0.190614	0.120103	0.149353	0.0225429											49.214	-0.0899645	0.1251	0.920175					49.3633
P30405	0.99805	0.938823	0.884781	0.842365	0.668244	0.403827	0.144675	0.090498	0.089598	0.0716515	0.99805	1.04414	0.983541	0.927256	0.767215	0.438716	0.161605	0.102302	0.140588	0.0817697	0.99805	1.00588	0.899307	0.85729	0.712299	0.453558	0.148596	0.0984992	0.122518	0.0681105	0.99805	1.07841	0.968458	0.902523	0.786475	0.469208	0.159608	0.103461	0.1057	0.0721295	51.5156	-0.0889576	0.0371741	0.989039	52.2778	-0.123968	0.0904345	0.995743	51.9993
P30419	0.99805	0.977369	0.921626	0.834793	0.679082	0.532185	0.248155	0.170576	0.173108	0.114687	0.99805	0.996638	0.985456	0.872159	0.715129	0.509533	0.265652	0.180751	0.173	0.119763	0.99805	1.03366	0.97788	0.899877	0.716702	0.508389	0.272156	0.185333	0.18062	0.126325	0.99805	0.965595	0.922408	0.850603	0.688884	0.488074	0.249904	0.172084	0.146652	0.102507	52.5347	-0.0705389	0.0831747	0.990949	52.7079	-0.0818703	0.113068	0.997029	52.7494
P30519	0.99805	0.997764	0.909462	0.715878	0.338921	0.229168	0.152562	0.098094	0.0992982	0.0883011	0.99805	1.11844	0.944286	0.745527	0.317783	0.209133	0.148402	0.110011	0.113961	0.0883786	0.99805	1.12881	0.995252	0.801541	0.37989	0.23719	0.178101	0.0870407	0.111641	0.0973879	0.99805	1.10612	0.930561	0.76912	0.370155	0.239662	0.161601	0.0928906	0.11163	0.0881752	48.7509	-0.112491	0.100156	0.997167	48.6887	-0.143789	0.117369	0.988258	49.2685
P30520	0.99805	0.954624	0.931253	0.9066	0.826244	0.665145	0.547328	0.445194	0.26829	0.0676704	0.99805	1.00695	0.939621	0.939132	0.874566	0.745689	0.624741	0.545898	0.306214	0.0746953	0.99805	0.988879	0.958856	0.906029	0.840288	0.665719	0.563347	0.484913	0.284178	0.0839648	0.99805	1.02332	0.960114	0.919507	0.836934	0.687304	0.579614	0.489449	0.286494	0.0849978	56.7815	-0.0510893	0	0.986088	58.3999	-0.0544073	0	0.979172	57.2429
P30566	0.99805	0.94833	0.956813	0.918821	0.851689	0.707607	0.660604	0.619497	0.442927	0.0813229	0.99805	0.975742	0.95767	0.920591	0.848508	0.743962	0.674524	0.660047	0.448004	0.0922587	0.99805	0.980068	0.983673	0.915827	0.853323	0.737682	0.670684	0.633259	0.457384	0.0835963	0.99805	1.02651	0.999948	0.944438	0.875579	0.761515	0.699384	0.669192	0.463597	0.0948065	59.4673	-0.0444954	0	0.932867	59.9879	-0.0456507	0	0.931745	59.8189
P30626	0.99805	0.948927	0.905215	0.855804	0.721749	0.587624	0.317474	0.20444	0.176488	0.117446	0.99805	1.00546	1.00324	0.929117	0.794879	0.618023	0.358699	0.231184	0.215045	0.141549	0.99805	1.02135	1.01736	0.961481	0.819169	0.629088	0.386298	0.259206	0.219263	0.133822	0.99805	1.01858	0.993141	0.955172	0.798699	0.613844	0.357259	0.229772	0.208033	0.129388	53.463	-0.0631169	0.0591535	0.990247	54.1269	-0.080372	0.142019	0.996799	54.4881
P30679	0.99805	1.34325	1.0158	0.988026	0.803825	0.464133	0.321064	0.207852	0.153179	0.0833142	0.99805	1.62794	0.943653	1.17618	0.869864	0.505749	0.311808	0.247366	0.213797	0.110198	0.99805	1.13812	1.00821	0.888973	0.746822	0.448326	0.306594	0.212918	0.158207	0.116375	0.99805	1.25642	1.00893	0.947578	0.761037	0.477693	0.308947	0.246015	0.127912	0.0757843	53.0852	-0.102631	0.127968	0.928462	53.2258	-0.136914	0.192056	0.80196	52.693
P30825	0.99805	0.989409	0.982795	0.917312	0.767636	0.635925	0.564157	0.497071	0.453175	0.264288	0.99805	1.0313	0.966351	0.949693	0.828398	0.668173	0.604666	0.543588	0.50602	0.322572	0.99805	1.03279	0.982602	0.902378	0.790246	0.653775	0.512089	0.470156	0.46467	0.243555	0.99805	1.0087	0.97398	0.943181	0.811025	0.68552	0.625477	0.511876	0.546952	0.292369	58.1015	-0.0384274	0.224677	0.976569	59.8	-0.0373919	0.305976	0.970938	57.3361
P30876	0.99805	1.0559	0.939569	0.8817	0.68889	0.420445	0.633438	0.333916	0.191795	0.209786	0.99805	1.06385	0.957634	0.75481	0.616646	0.481147	0.368827	0.240804	0.168011	0.153743	0.99805	0.976697	0.887293	0.584312	0.367845	0.336178	0.251323	0.154609	0.134181	0.103104	0.99805	0.974693	0.884281	0.753101	0.740007	0.501347	0.399123	0.227967	0.161832	0.128262	54.6317	-0.0485606	0.123461	0.925149	52.3848	-0.0596914	0.119258	0.98666	48.6865
P31040	0.99805	0.913733	0.945657	0.900418	0.852263	0.749063	0.664011	0.5964	0.393483	0.0780818	0.99805	0.970561	0.973286	0.935094	0.907623	0.805035	0.731883	0.678778	0.408676	0.0860847	0.99805	0.966923	0.974742	0.928413	0.90065	0.792096	0.702467	0.665325	0.420079	0.0771146	0.99805	1.00816	0.982563	0.945659	0.908848	0.806419	0.729426	0.690139	0.425972	0.0743721	59.2016	-0.0476504	0	0.944915	60.4467	-0.058307	0	0.954905	60.2064
P31146	0.99805	1.03682	0.87954	0.793626	0.300254	0.098707	0.0468196	0.0198924	0.042819	0.0174773	0.99805	1.08543	0.910214	0.822304	0.311038	0.0941962	0.0506506	0.0250728	0.0454106	0.0172553	0.99805	1.03994	0.908144	0.80499	0.30821	0.0894356	0.0471574	0.022034	0.042255	0.0195885	0.99805	1.03785	0.902509	0.777361	0.29026	0.086645	0.043313	0.0231981	0.0373907	0.018106	48.7447	-0.159347	0.0261891	0.993758	48.8961	-0.176894	0.0319881	0.992847	48.8234
P31150	0.99805	0.88234	0.883004	0.861525	0.76827	0.633905	0.264384	0.0703662	0.0860473	0.0537071	0.99805	0.969826	0.999354	0.952151	0.851394	0.662407	0.29922	0.0814505	0.10453	0.0605172	0.99805	0.975032	0.994229	0.937313	0.85985	0.645662	0.296559	0.0982776	0.0992026	0.0617247	0.99805	1.01422	0.945157	0.917704	0.828673	0.637219	0.284629	0.113196	0.1074	0.0691773	53.4141	-0.0855012	0	0.966303	54.071	-0.119033	0.0502795	0.994264	54.0116
P31153	0.99805	0.961274	1.00055	0.962496	0.889736	0.662905	0.689905	0.547613	0.280669	0.138475	0.99805	0.981825	0.957724	0.928776	0.862115	0.759837	0.648761	0.564038	0.280861	0.128139	0.99805	0.956327	0.940778	0.919525	0.882685	0.755686	0.663162	0.567022	0.296064	0.127399	0.99805	1.03453	1.02656	0.981912	0.909272	0.799709	0.704794	0.599914	0.306073	0.136797	58.5876	-0.0517166	0	0.970936	58.6881	-0.0526812	0	0.98475	58.8543
P31321	0.99805	0.933989	0.996689	0.839146	0.836466	0.454339	0.194849	0.114439	0.057151	0.0927823																															52.6395	-0.114091	0.0611968	0.985869
P31323											0.99805	1.01351	0.941674	0.762794	0.495216	0.360978	0.302598	0.289732	0.102958	0.159292																									50.59	-0.0741419	0.163293	0.983343
P31350	0.99805	0.916386	0.90691	0.852929	0.766834	0.738209	0.589717	0.518509	0.647222	0.527135	0.99805	1.01883	1.0262	0.94152	0.874099	0.750246	0.689224	0.617669	0.71056	0.632803	0.99805	1.00805	1.00118	0.935691	0.850778	0.722901	0.649548	0.596086	0.669423	0.563164	0.99805	1.00686	0.962038	0.9114	0.842734	0.730095	0.635476	0.58561	0.700611	0.518147		-0.0264382	0.508605	0.925374		-0.0436227	0.651686	0.968774
P31483	0.99805	1.08612	0.914985	0.875934	0.773153	0.63786	0.38005	0.213573	0.234424	0.109311	0.99805	0.929381	0.904336	0.873334	0.798012	0.640938	0.444873	0.227741	0.173365	0.102155	0.99805	1.06753	0.994714	0.942315	0.871431	0.632348	0.353892	0.248816	0.101288	0.0386484	0.99805	0.987854	0.942077	0.865583	0.736035	0.659158	0.416987	0.195263	0.157381	0.0907184	54.3161	-0.0662227	0.0868404	0.980161	54.8308	-0.0595353	0	0.988374	54.585
P31689	0.99805	1.15857	1.07272	0.964155	0.760908	0.613485	0.366369	0.157427	0.0680715	0.0553279	0.99805	0.992789	0.953022	0.856804	0.668323	0.504757	0.343419	0.175333	0.0632883	0.0487246	0.99805	0.945847	0.855699	0.847915	0.662045	0.500639	0.352631	0.169747	0.0532884	0.0426606	0.99805	0.836312	0.897858	0.84922	0.66306	0.477507	0.318238	0.147345	0.0611845	0.0427142	54.0616	-0.0876747	0.018429	0.976749	52.9007	-0.0684573	0	0.997822	52.6572
P31751																															0.99805	1.26237	1.27841	0.817262	0.643025	0.615299	0.290055	0.329562	0.241912	0.128544
P31930	0.99805	0.957459	0.953635	0.907099	0.80743	0.648017	0.550362	0.366524	0.131483	0.112125	0.99805	0.983566	0.967063	0.877222	0.692743	0.574141	0.468176	0.344421	0.131291	0.104646	0.99805	0.976949	0.945711	0.882512	0.76173	0.622238	0.52366	0.378248	0.144493	0.115748	0.99805	1.00777	0.96991	0.900354	0.760357	0.630333	0.521858	0.356224	0.126628	0.0901949	55.9701	-0.0577699	0	0.990949	54.6568	-0.0533504	0	0.991404	55.6006
P31937	0.99805	0.987202	0.991137	0.945177	0.860427	0.620237	0.583314	0.521951	0.367711	0.118216	0.99805	0.927441	0.886072	0.875012	0.759255	0.649326	0.529666	0.512322	0.348902	0.110461	0.99805	0.948335	0.945475	0.89298	0.827794	0.69108	0.590185	0.569834	0.387255	0.0893829	0.99805	1.03821	0.991553	0.953196	0.802986	0.683359	0.538535	0.476382	0.326487	0.134635	57.9909	-0.0455422	0	0.966884	57.0867	-0.0392979	0	0.967244	58.371
P31939	0.99805	0.922504	0.935856	0.857386	0.732891	0.564141	0.407031	0.22427	0.0722523	0.047425	0.99805	0.965295	0.948151	0.882377	0.760028	0.60704	0.426876	0.247018	0.0691952	0.049424	0.99805	0.963382	0.957203	0.875966	0.773721	0.60227	0.431666	0.256161	0.0726149	0.0500148	0.99805	1.00093	0.961985	0.881939	0.75852	0.608025	0.426549	0.260559	0.0728129	0.0489583	53.7926	-0.0643339	0	0.992591	54.3475	-0.0672749	0	0.995223	54.4245
P31942	0.99805	1.06966	0.928291	0.807893	0.617875	0.377148	0.250437	0.221918	0.164772	0.131326	0.99805	0.941146	0.880978	0.796784	0.656439	0.452662	0.301274	0.174524	0.222305	0.100631	0.99805	1.05766	0.902013	0.81815	0.699614	0.442977	0.216405	0.139252	0.160606	0.0811507	0.99805	1.00813	0.925588	0.825508	0.618121	0.449774	0.205454	0.179759	0.142229	0.0953357	51.3271	-0.0794588	0.140287	0.993	52.1309	-0.0596785	0.0775593	0.990491	52.0001
P31943	0.99805	1.00379	0.881156	0.614991	0.322738	0.215286	0.158758	0.0791456	0.0912536	0.0463525	0.99805	0.966218	0.861412	0.593901	0.318743	0.258316	0.176027	0.0938535	0.0927777	0.0530965	0.99805	0.921152	0.815985	0.589097	0.309593	0.236399	0.159995	0.0799571	0.0786988	0.0483114	0.99805	0.973169	0.895335	0.60676	0.319515	0.24486	0.163877	0.0910235	0.0876348	0.0544198	48.2336	-0.100485	0.0780525	0.996087	48.1943	-0.088208	0.0805046	0.99424	47.9598
P31946	0.99805	0.897209	0.930693	0.885798	0.798667	0.465728	0.195505	0.108275	0.0874782	0.0443126	0.99805	0.954417	0.968309	0.948342	0.846114	0.560747	0.20609	0.111355	0.102849	0.0516948	0.99805	0.929781	0.974869	0.91673	0.830342	0.560835	0.205703	0.107962	0.0925988	0.0474939	0.99805	1.01849	1.002	0.97232	0.872523	0.569792	0.213745	0.09692	0.0920803	0.0451913	52.6213	-0.105109	0.0430388	0.986922	53.2878	-0.125453	0.062828	0.995941	53.2391
P31948	0.99805	0.883297	0.882524	0.825301	0.645261	0.506967	0.393656	0.23202	0.21324	0.180923	0.99805	0.958325	0.949312	0.883713	0.719624	0.570916	0.430774	0.262238	0.230444	0.20555	0.99805	0.977206	0.97322	0.903566	0.702571	0.56545	0.42756	0.257739	0.229838	0.192766	0.99805	1.00988	0.967269	0.913529	0.71663	0.57377	0.422349	0.257104	0.217875	0.182664	53.0359	-0.0495135	0.0865206	0.988082	54.0815	-0.0588526	0.154312	0.996072	53.9471
P32119	0.99805	0.864452	0.879399	0.866963	0.848221	0.731738	0.440531	0.258749	0.217391	0.151265	0.99805	0.978915	0.97638	0.954086	0.949051	0.813781	0.499787	0.300581	0.242441	0.175451	0.99805	0.972514	0.97333	0.938041	0.937416	0.77482	0.495289	0.288164	0.234787	0.155207	0.99805	1.01619	0.953336	0.927903	0.907429	0.76994	0.468294	0.28362	0.210091	0.144595	55.5054	-0.060694	0.0605246	0.955992	56.1003	-0.102076	0.1904	0.996215	55.9851
P32121											0.99805	1.06291	1.03997	0.935614	0.491602	0.194435	0.10235		0.0843911	0.0225823	0.99805	1.00507	0.981164	0.868048	0.613899	0.407168	0.241984	0.155128	0.169712	0.0892211	0.99805	1.03089	0.953343	0.804725	0.690588	0.195642	0.0591544	0.0967411	0.0580754						50.0781	-0.172302	0.0700292	0.993554	51.5906
P32321	0.99805	0.931806	0.977242	0.88748	0.820123	0.652669	0.571832	0.472612	0.386293	0.101665	0.99805	1.03361	0.994659	0.926586	0.851285	0.72214	0.640089	0.520138	0.351102	0.0992731	0.99805	0.963931	0.949015	0.897469	0.836848	0.645614	0.561705	0.45987	0.359742	0.0933174	0.99805	0.997237	0.931254	0.905195	0.768048	0.639268	0.551506	0.491227	0.395254	0.121805	57.5905	-0.0434299	0	0.970241	58.49	-0.0502336	0	0.980493	57.3334
P32322	0.99805	1.02396	1.00012	0.915129	0.763398	0.626766	0.490082	0.314765	0.161381	0.0993348	0.99805	1.27527	0.895818	0.920203	0.803634	0.631344	0.459975	0.312198	0.204531	0.101254	0.99805	1.23424	0.971453	0.91903	0.743929	0.591067	0.435904	0.322761	0.255231	0.133661	0.99805	0.998082	0.958959	0.913901	0.752514	0.656646	0.492061	0.379861	0.213107	0.0965617	55.3473	-0.0590961	0	0.99583	55.2809	-0.0621628	0.0523645	0.934069	54.6664
P32455	0.99805	0.989513	0.999306	0.949066	0.679313	0.302162	0.198312	0.132605	0.123215	0.0869785	0.99805	0.979641	0.917721	0.914598	0.655725	0.327408	0.193226	0.11967	0.147963	0.101181	0.99805	0.96481	0.934671	0.896501	0.640034	0.293293	0.174837	0.0985878	0.102933	0.0757683	0.99805	1.03889	1.00742	0.961982	0.705713	0.339695	0.207054	0.144694	0.129111	0.0871313	51.3437	-0.135502	0.116137	0.998388	51.3088	-0.114013	0.113229	0.995347	51.0955
P32929	0.99805	0.944884	0.86826	0.837867	0.700766	0.442912	0.434939	0.336353	0.329947	0.182626	0.99805	1.04036	1.11338	0.91321	0.855702	0.640454	0.590053	0.511854	0.524856	0.422477	0.99805	1.00122	1.00167	0.873866	0.869797	0.648571	0.539397	0.475241	0.347618	0.329906	0.99805	0.919646	0.833177	0.80105	0.668767	0.505593	0.322757	0.298854	0.278503	0.226994	53.6286	-0.0472257	0.176084	0.977175	59.7861	-0.0569911	0.474324	0.954966	57.1912
P32942	0.99805	0.92486	0.895855	0.847139	0.739343	0.627559	0.458326	0.34424	0.384454	0.309656	0.99805	0.895152	0.896463	0.792663	0.708435	0.528577	0.574648	0.341248	0.348873	0.385825	0.99805	1.10668	1.09643	0.939824	0.776534	0.59471	0.490489	0.374935	0.378373	0.286274	0.99805	0.788544	0.658626	0.754922	0.629482	0.5491	0.45036	0.393956	0.252905	0.062089	55.5073	-0.0431277	0.252952	0.982281	55.5162	-0.0377201	0.286062	0.957349	54.9365
P32969	0.99805	1.81562	1.53376	1.68458	1.47675	0.920113	0.60321	0.385012	0.143224	0.0999581	0.99805	1.00785	1.00967	0.942804	0.805077	0.520844	0.37596	0.210527	0.0978467	0.0604982	0.99805	0.940177	0.741205	0.980263	0.709236	0.550996	0.447438	0.285503	0.084933	0.0564283	0.99805	0.667055	0.866617	0.922337	0.786308	0.591293	0.470194	0.279108	0.0982632	0.0672247	57.2865	-0.133794	0.122296	0.552513	53.8493	-0.0807186	0.0427803	0.996561	54.0855
P33176	0.99805	0.919678	0.889396	0.788535	0.58826	0.274316	0.141799	0.103508	0.118993	0.0766387	0.99805	0.998388	0.973098	0.85831	0.624383	0.266832	0.163758	0.117055	0.133994	0.106104	0.99805	0.99456	0.95091	0.852	0.66218	0.299704	0.174384	0.121666	0.134502	0.104659	0.99805	0.967852	0.925946	0.850891	0.645755	0.293837	0.160906	0.112876	0.121377	0.108609	50.4114	-0.0897856	0.06453	0.990418	50.7992	-0.12046	0.108933	0.998052	51.1127
P33240	0.99805	0.955682	0.884879	0.714364	0.614027	0.488456	0.274994	0.219927	0.216328	0.185611	0.99805	0.964453	0.894865	0.781142	0.666725	0.478991	0.336352	0.282859	0.277004	0.20707	0.99805	1.02144	0.894975	0.764154	0.707356	0.457695	0.314682	0.218254	0.239921	0.191981	0.99805	0.954998	0.91221	0.808243	0.642257	0.474211	0.317638	0.261574	0.285094	0.214132	51.6817	-0.0557093	0.133883	0.990548	52.5503	-0.055434	0.188823	0.995652	52.3136
P33316	0.99805	0.895719	0.870616	0.821828	0.646766	0.473324	0.253497	0.200608	0.21743	0.192711	0.99805	0.977149	0.930223	0.908818	0.735276	0.510468	0.314584	0.258298	0.244554	0.205197	0.99805	1.03385	1.01404	0.928808	0.743897	0.489407	0.312123	0.23693	0.239893	0.203849	0.99805	1.04108	0.954641	0.927782	0.713593	0.503609	0.294822	0.228381	0.237874	0.195195	51.9476	-0.0633057	0.14239	0.981441	52.9914	-0.0788273	0.203091	0.996225	52.7814
P33527	0.99805	0.922054	0.953304	0.755961	0.64257	0.316206	0.357502	0.130456	0.137259	0.134898	0.99805	1.00925	0.926744	0.989424	0.709382	0.650979	0.389738	0.2025	0.127413	0.205171	0.99805	1.06097	0.918883	0.800035	0.751698	0.547785	0.369565	0.198273	0.112111	0.127305	0.99805	1.03358	0.977997	0.861083	0.750115	0.547708	0.393514	0.238312	0.22839	0.151233	51.3141	-0.0697233	0.0989334	0.976904	54.1197	-0.0759719	0.122896	0.976755	53.4804
P33908																															0.99805	1.05901	0.924023	0.818998	0.632577	0.433203	0.358543	0.300122	0.222058	0.041586
P33991	0.99805	1.07863	1.03477	0.908425	0.606655	0.262819	0.122743	0.0805629	0.0903865	0.0504554	0.99805	0.976363	0.933962	0.829999	0.535808	0.232406	0.112949	0.0797607	0.0826605	0.0460884	0.99805	0.982883	0.922236	0.846524	0.563634	0.237386	0.117541	0.0793982	0.0899498	0.0461198	0.99805	0.943764	0.937724	0.844148	0.56007	0.234979	0.116487	0.0760672	0.0897427	0.0454704	50.8158	-0.137862	0.0704086	0.994843	50.1979	-0.113761	0.0544614	0.998535	50.3875
P33992	0.99805	1.05229	1.04519	0.949649	0.71363	0.382983	0.130729	0.0608714	0.0847198	0.0588314	0.99805	0.984682	0.964597	0.891839	0.676583	0.373391	0.132275	0.0599666	0.0880417	0.0609228	0.99805	0.963709	0.942254	0.871062	0.679558	0.375011	0.119982	0.0573065	0.0776606	0.0482589	0.99805	0.940059	0.968962	0.884817	0.689	0.383471	0.135966	0.0663659	0.0851575	0.0574441	51.8345	-0.131143	0.0560533	0.995733	51.5554	-0.112991	0.0485661	0.997631	51.5245
P33993	0.99805	1.0959	1.06544	0.89737	0.581532	0.22673	0.100693	0.0693156	0.0958453	0.0536316	0.99805	0.968882	0.924868	0.783132	0.495311	0.181602	0.0919411	0.0620999	0.0816217	0.0499964	0.99805	0.952434	0.872611	0.78433	0.511534	0.183316	0.0917871	0.0620686	0.0749002	0.0459529	0.99805	0.868899	0.908666	0.778384	0.512602	0.184312	0.0908874	0.0630093	0.0754518	0.0462654	50.5474	-0.14977	0.0700097	0.991375	49.6933	-0.115388	0.0481379	0.997345	49.7218
P34059	0.99805	0.823341	0.7811	0.761162	0.507728	0.407846	0.252894	0.185955	0.144804	0.127298	0.99805	1.10562	1.03099	0.832695	0.698798	0.348217	0.326604	0.22071	0.162715	0.180557	0.99805	1.14552	1.12404	1.07526	0.743221	0.489007	0.358733	0.243258	0.0798694	0.173297	0.99805	0.847407	0.745355	0.542566	0.501859	0.284197	0.213191	0.10447	0.0980339	0.084858	50.5554	-0.0491001	0.019101	0.980062	51.7523	-0.0924639	0.180747	0.979402	53.1977
P34896	0.99805	0.990015	0.981548	0.898517	0.810395	0.637342	0.503343	0.434463	0.40783	0.106878	0.99805	1.00119	0.99642	0.914838	0.819724	0.65587	0.534551	0.46527	0.413375	0.101092	0.99805	1.00582	0.972554	0.927473	0.826612	0.671114	0.544522	0.466252	0.407496	0.12232	0.99805	0.991379	0.976447	0.919853	0.814827	0.655496	0.544332	0.483423	0.414882	0.102432	57.0828	-0.0438828	0	0.967911	57.5762	-0.0445607	0	0.966183	57.7806
P34897	0.99805	0.924543	0.909667	0.868237	0.801	0.710711	0.632188	0.548641	0.423815	0.0878983	0.99805	1.00287	0.987646	0.94122	0.895382	0.765492	0.70475	0.635017	0.453237	0.0933106	0.99805	1.01371	0.992896	0.946607	0.897919	0.775036	0.711091	0.631593	0.4788	0.0921925	0.99805	1.02284	0.948908	0.915699	0.861845	0.74942	0.667629	0.601027	0.451669	0.0949866	58.5934	-0.0402401	0	0.940157	60.2095	-0.0509111	0	0.952132	60.3961
P34913	0.99805	0.947122	0.976486	0.913085	0.799821	0.646344	0.391866	0.226356	0.111916	0.0567172	0.99805	0.996462	0.97887	0.941416	0.825595	0.660462	0.401616	0.261767	0.10897	0.0682406	0.99805	0.978049	0.996614	0.924236	0.843043	0.683571	0.464514	0.269047	0.146498	0.0797793	0.99805	1.05137	0.988314	0.936692	0.814526	0.665559	0.449149	0.241709	0.124097	0.0604303	54.6053	-0.0728992	0	0.997109	54.9015	-0.0757251	0.0191194	0.999143	55.4298
P34932	0.99805	0.899723	0.938774	0.886152	0.691235	0.189671	0.0884325	0.0515913	0.074125	0.0386462	0.99805	0.951573	0.956134	0.924574	0.725012	0.227375	0.105611	0.0616809	0.0879285	0.0461549	0.99805	0.934475	0.960437	0.903999	0.740105	0.228273	0.0940234	0.0556804	0.0796864	0.0406868	0.99805	1.02123	1.00571	0.962114	0.753951	0.228575	0.100922	0.060872	0.0751153	0.0430845	50.9368	-0.17042	0.0492829	0.987515	51.2053	-0.177483	0.0641818	0.995554	51.2616
P34949	0.99805	0.910976	0.942439	0.842319	0.681301	0.383929	0.286636	0.175573	0.173247	0.0875851	0.99805	0.932483	0.951884	0.841013	0.636997	0.374601	0.284937	0.230607	0.191594	0.0718536	0.99805	1.20841	0.902143	0.865055	0.622977	0.391502	0.253407	0.181067	0.195059	0.0899763	0.99805	1.02603	1.00729	0.88631	0.621476	0.399431	0.259726	0.193548	0.186139	0.0890158	51.9384	-0.0756222	0.0973821	0.99016	51.7527	-0.0732232	0.113765	0.989978	51.5446
P35080	0.99805	0.810001	0.77452	0.719429	0.578095	0.401927	0.18403	0.132983	0.128297	0.105765	0.99805	0.953289	0.872343	0.798856	0.677845	0.478205	0.282371	0.173109	0.185384	0.157603	0.99805	1.03561	1.00247	0.867451	0.729653	0.485665	0.324038	0.235124	0.281902	0.220177	0.99805	0.93039	0.927304	0.791763	0.640722	0.390726	0.165286	0.116372	0.127474	0.0710079	50.3107	-0.0521725	0	0.971628	52.2006	-0.0626497	0.0995096	0.990172	52.6919
P35232	0.99805	0.936841	0.959021	0.915585	0.883766	0.692877	0.689127	0.6221	0.588598	0.276204	0.99805	0.972794	0.958466	0.929693	0.89316	0.800225	0.703098	0.6689	0.612418	0.294693	0.99805	0.967264	0.973048	0.917818	0.875786	0.786093	0.713466	0.645625	0.616795	0.290747	0.99805	1.0183	0.995339	0.948582	0.914758	0.793797	0.718181	0.659434	0.607234	0.281428	62.231	-0.0308879	0	0.929508	63.225	-0.0334255	0	0.946809	63.0999
P35236	0.99805	0.891621	0.778263	0.570654	0.382201	0.274095	0.198487	0.137445	0.155135	0.144286	0.99805	0.996755	0.893547	0.509034	0.346563	0.266688	0.167229	0.0645695	0.154174	0.117675	0.99805	1.0036	0.792303	0.57091	0.394398	0.298976	0.187789	0.12372	0.180371	0.141159	0.99805	0.940476	0.802445	0.448066	0.352634	0.22769	0.196106	0.0816931	0.133724	0.112409	48.0246	-0.0696301	0.122358	0.998215	47.7819	-0.100009	0.128133	0.985061	48.2271
P35241	0.99805	1.01393	0.961679	0.9069	0.804102	0.671522	0.563812	0.375875	0.144469	0.115885	0.99805	1.06497	1.01482	0.902587	0.811058	0.654218	0.576839	0.379077	0.188195	0.122728	0.99805	1.03393	0.975849	0.932834	0.81303	0.627599	0.534133	0.36177	0.153225	0.114503	0.99805	1.02266	0.947457	0.904355	0.778483	0.663687	0.55563	0.383143	0.148899	0.105187	56.2362	-0.0578139	0	0.992294	56.4488	-0.056158	0	0.987726	55.9371
P35244	0.99805	1.05423	1.14076	0.966378	0.786682	0.601381	0.54172	0.324737	0.190417	0.0859392	0.99805	0.975731	0.93397	0.872696	0.74869	0.650878	0.538929	0.355006	0.221848	0.120072	0.99805	0.954209	0.96329	0.835985	0.714826	0.654988	0.540919	0.367657	0.184112	0.0984208	0.99805	1.05731	1.08484	1.00211	0.77263	0.717666	0.612723	0.425506	0.215093	0.167799	55.7171	-0.0635766	0.0303208	0.966946	55.8831	-0.0491875	0	0.995689	55.6044
P35249	0.99805	0.988378	0.974065	0.866108	0.671795	0.396983	0.246088	0.191859	0.153877	0.106392	0.99805	0.952461	0.908666	0.803045	0.607329	0.362811	0.215145	0.144738	0.147779	0.0840742	0.99805	0.949071	0.898202	0.830355	0.652021	0.373445	0.231157	0.171757	0.151909	0.0918295	0.99805	0.96356	0.965312	0.85602	0.696881	0.410448	0.277025	0.230964	0.171224	0.122024	51.8381	-0.0880908	0.120873	0.998937	51.1085	-0.0774363	0.0807373	0.996974	51.5101
P35250	0.99805	1.00831	0.931017	0.83802	0.621384	0.336304	0.198414	0.16745	0.138021	0.09884	0.99805	1.03201	0.95205	0.85615	0.642272	0.379136	0.204261	0.164669	0.148943	0.0918442	0.99805	0.987404	0.920166	0.864344	0.636226	0.357681	0.212603	0.185211	0.174777	0.12175	0.99805	0.962533	0.901601	0.808732	0.628978	0.342474	0.207023	0.170711	0.143074	0.0973558	51.099	-0.0921832	0.108389	0.997969	51.4673	-0.0920056	0.107206	0.997554	51.3066
P35268	0.99805	1.41024	1.26569	1.30845	1.12654	0.81032	0.505003	0.333044	0.0787148	0.0661863	0.99805	0.985998	0.989514	0.936601	0.797277	0.568362	0.378504	0.253646	0.0706627	0.0531929	0.99805	0.941582	0.777085	0.88497	0.68559	0.575206	0.398289	0.241135	0.0729092	0.0606325	0.99805	0.745414	0.894718	0.901498	0.777088	0.614581	0.425969	0.271326	0.07165	0.0588687	56.4245	-0.118508	0.0681771	0.842456	54.2493	-0.0741001	0	0.997609	53.4902
P35269	0.99805	0.977038	0.944545	0.889764	0.700639	0.558435	0.330386	0.227333	0.243224	0.249046	0.99805	1.02109	1.00682	0.898824	0.727541	0.526141	0.350546	0.272072	0.266373	0.281336	0.99805	0.982699	0.895187	0.893975	0.672205	0.526393	0.361179	0.261001	0.245158	0.258795	0.99805	0.8652	0.900154	0.839281	0.686814	0.513444	0.330345	0.255767	0.245954	0.231483	53.1146	-0.0725104	0.206956	0.991849	53.0732	-0.0804999	0.255771	0.996888	53.0268
P35270	0.99805	0.934817	0.958882	0.907795	0.785668	0.627662	0.331082	0.120076	0.0907959	0.0553228	0.99805	0.943273	0.951966	0.91036	0.783311	0.676581	0.344609	0.0901648	0.0841458	0.0480082	0.99805	0.942802	0.900388	0.853725	0.817035	0.658128	0.374383	0.156378	0.103606	0.0795907	0.99805	0.97964	0.98231	0.927411	0.816315	0.690389	0.375424	0.110274	0.0893811	0.0551305	53.8891	-0.0860285	0.0124325	0.991306	54.1275	-0.0905247	0.000473456	0.985276	54.3047
P35527	0.99805	0.371006	0.127634	0.248404	0.0950284	0.13283	0.214308	0.116172	0.0746754	0.0801912	0.99805	1.70985	1.23017	0.843977	1.10633	2.65109	0.461205	0.824976	1.00335	2.4847	0.99805	2.67147	1.84758	1.78474	1.14004	1.47852	1.37098	0.813607	0.582921	0.967107	0.99805	1.57559	1.58871	2.5879	0.994479	1.50178	1.27856	0.805854	1.36974	0.893319	40.8904	-1.32213	0.136155	0.9606			1.5	0.0196708
P35579	0.99805	0.919243	0.919873	0.851181	0.523144	0.370816	0.0870952	0.0344624	0.0586612	0.0327414	0.99805	0.97054	0.949413	0.882476	0.537728	0.398961	0.0878369	0.0368469	0.0598005	0.0334911	0.99805	0.972094	0.955708	0.881613	0.548362	0.407394	0.0866645	0.0352916	0.057409	0.0329269	0.99805	0.981075	0.947392	0.879413	0.547706	0.404967	0.0911349	0.0369509	0.057784	0.0342489	50.6618	-0.0952348	0.00738627	0.987926	50.9564	-0.100742	0.0137181	0.989286	51.043
P35580	0.99805	1.03081	1.02972	0.962639	0.591567	0.315669	0.178907	0.124169	0.124134	0.0869381	0.99805	0.982862	0.943448	0.886325	0.552694	0.307204	0.178633	0.129279	0.129606	0.0814647	0.99805	0.978249	0.948918	0.89168	0.559302	0.304446	0.172767	0.126387	0.132798	0.0831774	0.99805	0.981375	0.986242	0.919173	0.584703	0.327256	0.203678	0.147659	0.137236	0.0925194	50.9838	-0.132476	0.115913	0.995055	50.6872	-0.108634	0.104812	0.997572	50.704
P35606	0.99805	1.09639	1.05455	0.962014	0.654372	0.388286	0.259822	0.179838	0.177989	0.133104	0.99805	1.01988	0.947106	0.859493	0.601458	0.363737	0.249507	0.182772	0.175264	0.128652	0.99805	1.01282	0.910697	0.862962	0.593435	0.349761	0.214249	0.138538	0.155972	0.106616	0.99805	0.929057	0.927735	0.85503	0.589264	0.371888	0.240975	0.178983	0.173988	0.118275	51.6924	-0.113707	0.164913	0.987452	51.2276	-0.0901843	0.145747	0.99836	51.0668
P35610	0.99805	0.996822	0.991305	0.894584	0.635506	0.335367	0.195614	0.137489	0.124058	0.0948144	0.99805	0.953015	0.895475	0.841045	0.57092	0.336497	0.173973	0.131382	0.164604	0.0880246	0.99805	0.940352	0.957603	0.865012	0.621896	0.320638	0.162715	0.132862	0.133955	0.0866554	0.99805	1.00374	1.02268	0.918899	0.643116	0.381569	0.232839	0.179718	0.144372	0.112518	51.263	-0.109849	0.10808	0.999638	50.7625	-0.0899874	0.100027	0.993349	51.0279
P35611	0.99805	0.976698	0.91827	0.863278	0.764022	0.663957	0.535908	0.467986	0.364048	0.234354	0.99805	0.927505	0.886726	0.894509	0.761542	0.677642	0.581179	0.49592	0.354524	0.212326	0.99805	1.00083	0.972474	0.928125	0.848877	0.700878	0.635651	0.549756	0.392246	0.231936	0.99805	1.09453	1.01673	1.0118	0.879474	0.72464	0.689427	0.646422	0.483199	0.25228	57.6342	-0.0364132	0.0131588	0.996987	57.9855	-0.0362472	0	0.988587	59.4037
P35612	0.99805	0.990981	1.04872	0.979588	0.79508	0.52807	0.392876	0.361358	0.474875	0.0716779	0.99805	0.918169	1.00956	0.865776	0.714897	0.599246	0.457702	0.309543	0.0899501	0.103385											0.99805	0.873321	0.951673	0.857877	0.784578	0.564465	0.396059	0.316217	0.436265	0.158383	53.8874	-0.0808874	0.275049	0.918529	54.5734	-0.0578402	0	0.985091
P35613	0.99805	0.971984	0.877743	0.862753	0.772844	0.694266	0.588873	0.5431	0.694656	0.588888	0.99805	1.06726	0.987283	0.955226	0.884867	0.764258	0.725837	0.710976	0.809542	0.763243	0.99805	1.06694	0.994207	0.966934	0.882812	0.753372	0.715648	0.653277	0.756449	0.637848	0.99805	1.08954	0.924925	0.940848	0.84757	0.71667	0.640168	0.611042	0.730115	0.570872		-0.0313461	0.587126	0.917048		-0.0469672	0.750027	0.922168
P35626											0.99805	1.23241	1.11676	0.816611	0.4624	0.337428	0.240202	0.235625		0.348578																									49.5642	-0.146843	0.284185	0.935887
P35637	0.99805	1.01682	0.946799	0.976639	0.781737	0.599312	0.595364	0.533741	0.637487	0.623849	0.99805	0.968417	0.952309	0.921082	0.795337	0.636948	0.547622	0.52017	0.5714	0.561814	0.99805	0.960915	0.925026	0.959972	0.713956	0.587509	0.548401	0.498574	0.584858	0.56499	0.99805	1.01634	1.00536	1.04428	0.857002	0.673841	0.606959	0.559822	0.679641	0.616554		-0.110237	0.595026	0.971633		-0.0578761	0.5411	0.985568
P35658	0.99805	0.887897	0.958837	0.810321	0.747824	0.482391	0.326441	0.267392	0.332175	0.0475095											0.99805	0.92903	0.887416	0.89284	0.649417	0.454156	0.37259	0.243874	0.199776	0.102427											53.3873	-0.0546728	0.0780896	0.95384					52.8841
P35659	0.99805	1.20363	1.21957	0.878986	0.370745	0.286993	0.163519	0.102542	0.17319	0.117537	0.99805	1.04971	0.96084	0.734324	0.377568	0.261942	0.178351	0.120241	0.159957	0.124063	0.99805	0.928345	0.790618	0.689431	0.321506	0.26011	0.183074	0.131778	0.170576	0.145486	0.99805	0.821183	0.916995	0.650926	0.390066	0.261778	0.205134	0.13072	0.15113	0.133521	49.3391	-0.193572	0.159764	0.944916	49.0259	-0.119731	0.144103	0.994727	48.3328
P35754	0.99805	0.906711	0.830024	0.826162	0.779206	0.75113	0.565118	0.538054	0.664075	0.592037	0.99805	1.01565	1.01845	1.0337	0.912115	0.832193	0.761643	0.769265	0.859155	0.8419	0.99805	1.13184	1.05312	1.03747	0.928374	0.767404	0.726344	0.696859	0.773877	0.711535	0.99805	1.04924	0.976504	0.965749	0.900959	0.767873	0.648065	0.699965	0.857965	0.743243		-0.0223079	0.545394	0.870993		-0.0758977	0.812242	0.904757
P35813	0.99805	0.937951	0.92344	0.861108	0.60556	0.312496	0.174142	0.0623351	0.118751	0.0978237	0.99805	0.974502	0.963236	0.894022	0.670084	0.341635	0.135315	0.0700108	0.112191	0.0611311	0.99805	0.967908	1.0571	1.00283	0.790538	0.435006	0.220818	0.169061	0.181496	0.104847	0.99805	1.02872	0.97405	0.934303	0.704528	0.43931	0.261436	0.210678	0.245944	0.162359	50.9079	-0.103103	0.0782906	0.993403	51.3852	-0.117412	0.0645772	0.997376	52.4343
P35908	0.99805	0.525054	0.469277	0.410139	0.267651	0.151585	0.20485	0.360079	0.109249	0.0936569	0.99805	1.91025	0.872235	1.62662	2.55352	0.562965	0.311782	0.366139	0.775632	0.56931	0.99805	1.64109	1.6183	2.28796	0.801478	0.573138	1.30262	0.609719	0.37691	0.371867	0.99805	0.859078	0.747418	0.931205	0.51772	0.363802	0.321238	0.184806	0.435628	1.04188	43.2662	-0.0668922	0.171382	0.875971		-0.587705	0.505708	0.231224	59.2078
P35914	0.99805	1.00026	0.976689	0.941557	0.808781	0.670961	0.688839	0.205266	0.0745422	0.0162931	0.99805	1.03765	0.922766	0.947905	0.801785	0.767748	0.607935	0.27673	0.112464	0.0876058	0.99805	0.926844	0.881626	0.952418	0.705945	0.607433	0.45139	0.211812	0.271634	0.230035	0.99805	1.1436	0.971698	1.00978	0.883201	0.729145	0.53187	0.323037	0.199306	0.142546	56.0364	-0.0794967	0	0.958379	56.3959	-0.0732843	0	0.97896	54.2549
P35998	0.99805	0.969493	0.956963	0.848048	0.68102	0.504223	0.384798	0.1609	0.102333	0.0758961	0.99805	0.97659	0.959969	0.846887	0.684349	0.543723	0.393531	0.157407	0.106966	0.0761132	0.99805	0.967243	0.938241	0.852798	0.691072	0.543906	0.38587	0.16888	0.113508	0.0804059	0.99805	0.977846	0.961433	0.865546	0.710236	0.561665	0.389939	0.169522	0.129414	0.0849678	53.1118	-0.0642779	0	0.995348	53.347	-0.0641867	0	0.993933	53.3742
P36402																					0.99805	0.931389	0.74294	0.600245	0.510579	0.445876	0.330314	0.291168	0.191316	0.280497																			49.9852
P36404	0.99805	1.01017	0.994403	0.919883	0.747425	0.543285	0.357166	0.218672	0.126497	0.0738035	0.99805	1.04193	1.01947	0.968597	0.781714	0.534249	0.370459	0.211718	0.0817397	0.0460848	0.99805	1.06514	1.00106	0.905767	0.771179	0.552468	0.357693	0.197105	0.0988918	0.07024	0.99805	1.04891	0.997289	0.921675	0.773221	0.565244	0.375341	0.226222	0.138893	0.0843537	53.6856	-0.0741526	0.0514104	0.998898	53.8805	-0.0813706	0.026756	0.994593	53.75
P36405	0.99805	0.925907	0.95927	0.879058	0.77076	0.622817	0.468023	0.339049	0.29229	0.190055	0.99805	0.9969	0.944893	0.894122	0.803778	0.649095	0.489483	0.389797	0.31067	0.20495	0.99805	1.00157	0.983333	0.899036	0.817171	0.643717	0.465715	0.367094	0.300238	0.198225	0.99805	0.995868	0.962762	0.91611	0.825884	0.667381	0.496735	0.377205	0.309304	0.196056	55.4358	-0.0498611	0.123207	0.993906	56.1572	-0.0491613	0.140691	0.997709	55.6704
P36406											0.99805	0.933222	1.04721	0.871411	0.734949	0.509368	0.193053		0.0137876	0.00897668																									52.6315	-0.0982409	0	0.989959
P36507	0.99805	0.964201	0.947464	0.835247	0.555606	0.235621	0.0984991	0.0561794	0.0683491	0.0365826	0.99805	0.964057	0.907906	0.854831	0.527704	0.255824	0.0968809	0.0567668	0.0637747	0.0380379	0.99805	0.935033	0.973347	0.901328	0.849691	0.689367	0.594379	0.482352	0.223366	0.0442828	0.99805	1.01508	0.980318	0.930709	0.839417	0.733486	0.605839	0.504876	0.190155	0.0449096	50.3329	-0.116435	0.0380274	0.99837	50.2897	-0.112004	0.0356681	0.996574	57.1908
[truncated: 2,613 more rows]
[truncated: 41 more columns]

## Sheet: volcano
Protein_ID	norm_rel_fc_126_DMSO_1	norm_rel_fc_127L_DMSO_1	norm_rel_fc_127H_DMSO_1	norm_rel_fc_128L_DMSO_1	norm_rel_fc_128H_DMSO_1	norm_rel_fc_129L_DMSO_1	norm_rel_fc_129H_DMSO_1	norm_rel_fc_130L_DMSO_1	norm_rel_fc_130H_DMSO_1	norm_rel_fc_131L_DMSO_1	norm_rel_fc_126_DMSO_2	norm_rel_fc_127L_DMSO_2	norm_rel_fc_127H_DMSO_2	norm_rel_fc_128L_DMSO_2	norm_rel_fc_128H_DMSO_2	norm_rel_fc_129L_DMSO_2	norm_rel_fc_129H_DMSO_2	norm_rel_fc_130L_DMSO_2	norm_rel_fc_130H_DMSO_2	norm_rel_fc_131L_DMSO_2	norm_rel_fc_126_MEKi_1	norm_rel_fc_127L_MEKi_1	norm_rel_fc_127H_MEKi_1	norm_rel_fc_128L_MEKi_1	norm_rel_fc_128H_MEKi_1	norm_rel_fc_129L_MEKi_1	norm_rel_fc_129H_MEKi_1	norm_rel_fc_130L_MEKi_1	norm_rel_fc_130H_MEKi_1	norm_rel_fc_131L_MEKi_1	norm_rel_fc_126_MEKi_2	norm_rel_fc_127L_MEKi_2	norm_rel_fc_127H_MEKi_2	norm_rel_fc_128L_MEKi_2	norm_rel_fc_128H_MEKi_2	norm_rel_fc_129L_MEKi_2	norm_rel_fc_129H_MEKi_2	norm_rel_fc_130L_MEKi_2	norm_rel_fc_130H_MEKi_2	norm_rel_fc_131L_MEKi_2	meltPoint_DMSO_1	slope_DMSO_1	plateau_DMSO_1	R_sq_DMSO_1	meltPoint_DMSO_2	slope_DMSO_2	plateau_DMSO_2	R_sq_DMSO_2	meltPoint_MEKi_1
[truncated: 3,634 more rows]
[truncated: 50 more columns]

[truncated: 2 more sheets: volcano (2), volc filtered]
