# Supplementary material for: Experimental strategies to improve drug-target identification in mass spectrometry-based thermal stability assays
Source: Commun Chem. 2023 Apr 6;6:64. doi: 10.1038/s42004-023-00861-1 (PMC10079678; doi:10.1038/s42004-023-00861-1)
Supplement: Supplementary file 10 — Supplementary Data file 8 [file 42004_2023_861_MOESM10_ESM.xlsx]

## Sheet: Results
Protein_ID	norm_rel_fc_126_DMSO_1	norm_rel_fc_127L_DMSO_1	norm_rel_fc_127H_DMSO_1	norm_rel_fc_128L_DMSO_1	norm_rel_fc_128H_DMSO_1	norm_rel_fc_129L_DMSO_1	norm_rel_fc_129H_DMSO_1	norm_rel_fc_130L_DMSO_1	norm_rel_fc_130H_DMSO_1	norm_rel_fc_131L_DMSO_1	norm_rel_fc_126_DMSO_2	norm_rel_fc_127L_DMSO_2	norm_rel_fc_127H_DMSO_2	norm_rel_fc_128L_DMSO_2	norm_rel_fc_128H_DMSO_2	norm_rel_fc_129L_DMSO_2	norm_rel_fc_129H_DMSO_2	norm_rel_fc_130L_DMSO_2	norm_rel_fc_130H_DMSO_2	norm_rel_fc_131L_DMSO_2	norm_rel_fc_126_MEKi_1	norm_rel_fc_127L_MEKi_1	norm_rel_fc_127H_MEKi_1	norm_rel_fc_128L_MEKi_1	norm_rel_fc_128H_MEKi_1	norm_rel_fc_129L_MEKi_1	norm_rel_fc_129H_MEKi_1	norm_rel_fc_130L_MEKi_1	norm_rel_fc_130H_MEKi_1	norm_rel_fc_131L_MEKi_1	norm_rel_fc_126_MEKi_2	norm_rel_fc_127L_MEKi_2	norm_rel_fc_127H_MEKi_2	norm_rel_fc_128L_MEKi_2	norm_rel_fc_128H_MEKi_2	norm_rel_fc_129L_MEKi_2	norm_rel_fc_129H_MEKi_2	norm_rel_fc_130L_MEKi_2	norm_rel_fc_130H_MEKi_2	norm_rel_fc_131L_MEKi_2	meltPoint_DMSO_1	slope_DMSO_1	plateau_DMSO_1	R_sq_DMSO_1	meltPoint_DMSO_2	slope_DMSO_2	plateau_DMSO_2	R_sq_DMSO_2	meltPoint_MEKi_1
A0A087X1G2	0.998768	1.03196	1.27352	1.23019	1.02291	0.563406	0.795376	0.62391	0.25624	0.153297																															59.5575	-0.063556	0	0.813265
A0A0B4J2D5	0.998768	0.923794	0.900182	0.884892	0.806731	0.753596	0.676965	0.605771	0.607605	0.477752	0.998768	1.00946	0.988034	0.999728	0.918252	0.846683	0.761347	0.74676	0.686543	0.560927	0.998768	1.06041	1.0303	1.00914	0.90859	0.833799	0.752133	0.678114	0.695948	0.556773	0.998768	1.04917	0.964576	0.953815	0.867775	0.775696	0.674101	0.60327	0.608535	0.455188	66.8985	-0.0202276	0.19145	0.980172		-0.0235419	0.469866	0.972014
A0A0J9YXQ4	0.998768	0.875027	0.902788	0.827087	0.676085	0.54947	0.38701	0.151649	0.0873734	0.0521109	0.998768	0.941643	0.952528	0.831318	0.700485	0.55525	0.424184	0.142036	0.0636643	0.0444686																					53.0426	-0.0611012	0	0.981798	53.4061	-0.0665458	0	0.986226
A0A0U1RRE5																					0.998768	0.901655	0.986172	0.950519	0.788678	0.647426	0.51379	0.498736	0.530123	0.41865	0.998768	0.912612	1.05786	0.935232	0.865492	0.680229	0.558735	0.594225	0.523613	0.396077									58.2349
A0A1B0GTU1																															0.998768	0.777664	0.643886	0.385577	0.33575	0.273997	0.255906	0.230992	0.214556	0.117719
A0AVT1	0.998768	1.0311	0.946212	0.82004	0.519796	0.366547	0.240141	0.164854	0.12587	0.0800387	0.998768	1.19602	1.12186	0.907127	0.523127	0.333774	0.254308	0.172573	0.0972883	0.0550321	0.998768	1.0077	0.940031	0.759834	0.461503	0.271245	0.187427	0.150157	0.112552	0.0731106	0.998768	0.9816	0.912324	0.777687	0.468215	0.287842	0.23091	0.164242	0.112472	0.0731976	50.8225	-0.0826821	0.0998771	0.995058	50.8154	-0.114663	0.123454	0.956333	49.7642
A0FGR8	0.998768	1.00917	0.971787	0.808139	0.623336	0.457522	0.31487	0.240178	0.131235	0.0682545	0.998768	1.05444	0.929618	0.830572	0.703158	0.536583	0.393387	0.313358	0.195376	0.14806	0.998768	1.01319	0.944881	0.761803	0.559639	0.377958	0.255192	0.190412	0.1282	0.0599348	0.998768	1.01377	0.933135	0.859432	0.730136	0.532255	0.424357	0.315424	0.209857	0.138937	52.373	-0.0637686	0.0509394	0.995268	53.7934	-0.0552922	0.0974736	0.99327	51.0819
A0MZ66	0.998768	1.07718	1.0081	0.875199	0.687168	0.517869	0.577517	0.440055	0.239469	0.0930289											0.998768	1.10074	1.08013	0.930212	0.634764	0.622787	0.533802	0.432184	0.269104	0.110946											55.7566	-0.0465053	0	0.950639					56.1618
A1L0T0	0.998768	1.27466	1.0297	1.09233	0.624339	0.617863	0.46565	0.363813	0.149671	0.102787	0.998768	1.13613	1.02026	0.87162	0.801821	0.611594	0.37595	0.288801	0.248426	0.123255	0.998768	1.08311	1.02599	0.888262	0.761898	0.670937	0.493356	0.329984	0.230913	0.17116	0.998768	1.18749	1.01141	1.08966	0.843251	0.638477	0.555397	0.36026	0.213512	0.0793832	54.9979	-0.0645858	0.0696145	0.899818	54.4193	-0.0695717	0.137971	0.975371	55.6049
A4D1Z8	0.998768	0.883344	0.821319	0.831031	0.752839	0.679218	0.639554	0.606844	0.588539	0.462673											0.998768	1.02986	0.965796	1.07622	0.920645	0.779017	0.683247	0.659508	0.675541	0.530006											66.6465	-0.0181792	0.219877	0.963674
A5PLN9	0.998768	1.12705	1.07125	0.980648	0.65622	0.411206	0.307163	0.192631	0.163749	0.134403																															52.0073	-0.105005	0.165564	0.97739
A5YKK6	0.998768	1.18469	1.12198	1.04817	0.856675	0.623088	0.511744	0.313749	0.25315	0.168575	0.998768	1.0873	1.13603	0.922986	0.798503	0.499637	0.396873	0.264446	0.206139	0.130394	0.998768	1.08807	0.922227	0.893754	0.6852	0.484405	0.299649	0.199183	0.154672	0.123696											55.435	-0.0770545	0.185298	0.949902	53.664	-0.0830129	0.164548	0.971666	52.6323
A6NDG6	0.998768	0.915292	0.901167	0.825693	0.694573	0.560107	0.391672	0.305106	0.235803	0.0761988	0.998768	1.08034	0.938036	1.01224	0.869733	0.71299	0.646129	0.512422	0.33231	0.107811	0.998768	1.09146	1.02103	0.978037	0.878578	0.717629	0.594122	0.551136	0.369043	0.111268	0.998768	1.03945	0.961208	0.876187	0.781589	0.5292	0.395023	0.32226	0.220121	0.0865194	54.0192	-0.0479954	0	0.992573	58.4949	-0.0531562	0	0.972879	58.6738
A6NHX0											0.998768	1.12041	0.902738	0.919906	0.764417	0.687186	0.555757	0.271087	0.191857	0.120668	0.998768	0.928377	1.18419	1.07592	0.887691	0.626792	0.519567	0.340863	0.261052	0.0601802	0.998768	1.0602	0.911205	0.909608	0.833387	0.633579	0.413374	0.273803	0.216106	0.0627049					55.8423	-0.0578815	0	0.970943	56.0375
A8MT69	0.998768	1.30508	1.0123	1.0652	0.934373	0.680455	0.627373	0.461787	0.36376	0.185875	0.998768	1.12034	1.07782	1.07357	0.878926	0.683202	0.604716	0.499985	0.261081	0.106985	0.998768	0.986452	0.891002	0.931996	0.803413	0.602458	0.517354	0.449211	0.203756	0.0835239	0.998768	1.67855	1.10089	1.17278	0.979607	0.698923	0.678373	0.459032	0.384275	0.188542	57.9798	-0.0585613	0.172338	0.893182	57.91	-0.0593422	0	0.956047	56.1145
A8MTL0	0.998768	0.942066	0.670423	0.379045	0.121793	0.0811862	0.0620253	0.0451463	0.032245	0.0269917	0.998768	0.956169	0.714224	0.401001	0.122583	0.082308	0.0669002	0.0541911	0.0316151	0.0252097	0.998768	1.01184	0.743704	0.416563	0.135701	0.0917933	0.0765105	0.0611309	0.0421707	0.0360842	0.998768	0.936066	0.675088	0.385298	0.124161	0.0819575	0.0655583	0.047748	0.0325011	0.0244777	45.6504	-0.11892	0.0342608	0.998088	45.9358	-0.124503	0.0372282	0.998037	46.1688
B0I1T2	0.998768	1.32938	1.27195	0.977732	0.557455	0.302024	0.205351	0.13795	0.102591	0.0672918	0.998768	0.973199	0.877163	0.705077	0.483805	0.313618	0.20678	0.152872	0.10103	0.0654536	0.998768	0.906434	0.79291	0.680607	0.45687	0.290238	0.176568	0.132161	0.0942391	0.0614998	0.998768	0.880234	0.976393	0.782487	0.520303	0.310762	0.20183	0.154286	0.116023	0.067654	50.733	-0.151636	0.126116	0.911992	49.8971	-0.0724158	0.0633068	0.999368	49.2741
C9JLW8	0.998768	1.05405	0.889619	0.891791	0.784488	0.652281	0.55274	0.499762	0.523728	0.427071	0.998768	1.04298	0.938413	0.91125	0.794928	0.691432	0.571439	0.549588	0.480109	0.392815	0.998768	1.05956	1.028	0.956077	0.837065	0.666075	0.507498	0.431953	0.435467	0.373398	0.998768	1.06102	0.98128	0.938941	0.816387	0.653953	0.529669	0.464105	0.458994	0.364282	59.9854	-0.0400262	0.437287	0.972174	59.973	-0.0372472	0.378048	0.985732	56.274
L0R6Q1	0.998768	0.865114	0.873388	0.850378	0.824481	0.576946	0.620561	0.550992	0.546604	0.426264	0.998768	0.983858	0.983173	0.977588	0.954126	0.856972	0.7755	0.753497	0.729382	0.623059	0.998768	0.961954	0.993187	0.932606	0.922261	0.835807	0.749303	0.723873	0.761492	0.584653	0.998768	1.13535	1.13819	1.11978	1.06752	0.958608	0.904281	0.868571	0.869766	0.643941	62.7815	-0.023248	0.284976	0.922414		-0.0222542	0.606263	0.970993
O00115	0.998768	1.08214	0.922373	0.906825	0.736603	0.610183	0.561345	0.517372	0.500334	0.425302	0.998768	1.0512	0.917094	0.894626	0.626008	0.583551	0.470681	0.40614	0.366831	0.300709	0.998768	1.07924	1.01922	0.944944	0.778003	0.677436	0.61735	0.563082	0.606387	0.536565	0.998768	1.06281	1.04092	1.03365	0.782352	0.682758	0.590282	0.554013	0.5912	0.468458	59.0762	-0.0469007	0.459641	0.972093	54.5119	-0.0509809	0.315849	0.97758
O00116	0.998768	1.05586	0.949594	0.907274	0.734569	0.541413	0.309336	0.191399	0.13765	0.0800486	0.998768	1.05907	0.939939	0.883257	0.739148	0.55846	0.372337	0.285454	0.201958	0.0793979	0.998768	1.03065	0.946199	0.894051	0.768328	0.531226	0.315107	0.23233	0.17679	0.0731119	0.998768	1.10191	1.03468	0.96244	0.795535	0.559932	0.387349	0.290136	0.214469	0.112221	53.2911	-0.077506	0.065433	0.995882	54.0483	-0.0611657	0.0561212	0.992293	53.4686
O00139	0.998768	0.994263	0.974487	0.805786	0.581136	0.308123	0.233068	0.188127	0.0919507	0.0594251	0.998768	0.866959	0.734163	0.615034	0.276802	0.0903512	0.122022	0.0464667		0.0545565	0.998768	1.01528	0.906044	0.866643	0.581867	0.311448	0.207109	0.193961	0.103033	0.0780375	0.998768	0.796267	0.88121	0.836363	0.482095	0.221476	0.173009	0.131523	0.0919191	0.0477081	50.8941	-0.0861709	0.0841386	0.995094	47.3159	-0.0850907	0.0179079	0.983055	50.9163
O00148	0.998768	0.833856	0.697734	0.476971	0.31609	0.202467	0.158934	0.141339	0.119702	0.0853808	0.998768	0.950643	0.767891	0.513405	0.337334	0.234002	0.133237	0.122348	0.104529	0.0882329	0.998768	0.967817	0.797682	0.554672	0.360926	0.247228	0.152412	0.131416	0.122902	0.0983861	0.998768	0.999448	0.791817	0.52287	0.322342	0.208659	0.132714	0.125874	0.121624	0.0916681	46.6618	-0.0702687	0.0883766	0.997737	47.4481	-0.0818303	0.0914227	0.997915	47.8986
O00151	0.998768	0.975826	1.00233	0.929522	0.755152	0.551955	0.428546	0.329148	0.288773	0.215008	0.998768	0.979483	0.965824	0.91528	0.812225	0.65938	0.474993	0.416529	0.344654	0.271077	0.998768	0.964423	1.00316	0.903461	0.794292	0.638413	0.450528	0.374603	0.349835	0.284882	0.998768	1.00686	1.05003	0.974418	0.818609	0.63692	0.464346	0.417011	0.356676	0.267177	54.1972	-0.0663387	0.230591	0.995894	56.1151	-0.0531688	0.254399	0.997027	55.3076
O00154	0.998768	0.910316	0.945298	0.905177	0.874114	0.763382	0.742727	0.707067	0.673676	0.112819	0.998768	0.972696	0.985319	0.952383	0.960697	0.88579	0.832575	0.828399	0.742068	0.135568	0.998768	0.951467	0.989551	0.945648	0.971556	0.873025	0.790518	0.786982	0.749081	0.140115	0.998768	1.01765	0.990148	0.952647	0.937169	0.840873	0.77225	0.777024	0.728769	0.124364	62.2867	-0.0402295	0	0.799964	64.3257	-0.151111	0	0.884705	63.7594
O00161	0.998768	1.11466	1.05399	0.961269	0.834628	0.580863	0.490763	0.383365	0.368726	0.255432	0.998768	1.0592	0.93256	0.924107	0.772357	0.624745	0.457403	0.397781	0.348887	0.266543	0.998768	1.02488	1.00918	0.914165	0.839294	0.678244	0.463764	0.377304	0.406819	0.29353	0.998768	1.09217	1.06798	0.984255	0.822258	0.667864	0.484692	0.387182	0.346389	0.240104	55.0568	-0.070669	0.308011	0.971795	55.4336	-0.055245	0.268271	0.989403	55.745
O00165											0.998768	0.925073	0.895203	1.01652	0.600852	0.54843	0.399119	0.386899	0.291147	0.121316	0.998768	0.851821	0.926952	0.791064	0.564362	0.399895	0.336982	0.158866	0.143038	0.0648058															54.2837	-0.0509308	0.122304	0.937427	51.6089
O00170	0.998768	0.951648	0.889661	0.714751	0.441069	0.299583	0.200508	0.128107	0.0902739	0.0542379	0.998768	1.00334	0.937961	0.759424	0.510386	0.352365	0.239777	0.171369	0.103362	0.0629341	0.998768	1.02648	0.938403	0.747438	0.487107	0.331615	0.214021	0.138754	0.101772	0.0646776	0.998768	0.981828	0.90619	0.725069	0.484576	0.318204	0.223451	0.152281	0.101047	0.0545176	49.6519	-0.0767235	0.0585714	0.99807	50.5973	-0.0753164	0.0740119	0.99653	50.224
O00178	0.998768	1.30755	1.22496	0.988025	0.846939	0.546955	0.455197	0.333344	0.214434	0.0837055																					0.998768	1.00498	1.03255	0.88713	0.761969	0.519309	0.429367	0.258077	0.146783	0.112017	54.8277	-0.0774334	0.133086	0.897064
O00182											0.998768	1.0117	0.954923	0.81473	0.595105	0.410878	0.269279	0.188031	0.143248	0.0864596	0.998768	0.981239	0.932467	0.799953	0.573364	0.4388	0.308055	0.20945	0.156012	0.101875	0.998768	1.04027	1.06021	0.957609	0.705855	0.476863	0.369749	0.251206	0.168805	0.104715					51.5783	-0.0737162	0.0917239	0.99805	51.7593
O00193	0.998768	0.891038	0.820434	0.844673	0.835531	0.814222	0.74638	0.741157	0.840863	0.703067	0.998768	0.89443	0.907499	0.907879	0.873421	0.869166	0.781343	0.813824	0.802088	0.698807	0.998768	1	1.06926	1.0229	0.963257	0.905068	0.844013	0.856029	0.908627	0.857183	0.998768	0.939121	0.961858	0.970845	0.912356	0.827691	0.795953	0.825324	0.853479	0.724093		-0.0146453	0.753522	0.737628		-0.00855739	0	0.863263
O00217	0.998768	0.935758	0.925319	0.884964	0.687886	0.466589	0.242074	0.160498	0.113271	0.0662872																					0.998768	0.984964	0.921173	0.878659	0.731465	0.412707	0.223744	0.175216	0.107026	0.0579638	52.3675	-0.0790454	0.0499267	0.995626
O00231	0.998768	0.941405	0.91365	0.80594	0.601539	0.497527	0.357152	0.14386	0.0862005	0.0489054	0.998768	1.00769	0.949263	0.82355	0.620867	0.506989	0.350033	0.132268	0.0836309	0.0451155	0.998768	0.997333	0.948846	0.819874	0.633523	0.507907	0.348888	0.141501	0.0892204	0.0549388	0.998768	0.99036	0.925261	0.810342	0.615087	0.495679	0.346561	0.143369	0.0884659	0.0517267	52.3141	-0.0610998	0	0.992099	52.5532	-0.0662842	0	0.992723	52.627
O00232	0.998768	1.00764	0.976138	0.870776	0.640438	0.475561	0.360927	0.146418	0.0914339	0.0577023	0.998768	0.984962	0.959183	0.844724	0.641628	0.514917	0.358778	0.13743	0.0796601	0.0520947	0.998768	0.970393	0.918764	0.80903	0.611813	0.493619	0.331122	0.147829	0.101451	0.0700496	0.998768	1.00023	0.959787	0.834103	0.637508	0.511742	0.362409	0.151488	0.0891456	0.0580755	52.7152	-0.0695333	0.0120393	0.993672	52.79	-0.0673259	0	0.993891	52.3388
O00233	0.998768	0.920663	0.893956	0.794241	0.633255	0.468909	0.445445	0.398461	0.344885	0.198479	0.998768	0.969711	0.954973	0.863426	0.706858	0.585319	0.496927	0.473006	0.374939	0.254665	0.998768	0.977397	0.968569	0.865513	0.726855	0.596144	0.498581	0.509228	0.469463	0.291864	0.998768	1.03938	0.994653	0.889433	0.711916	0.582171	0.511011	0.472509	0.424539	0.25107	53.7941	-0.0416	0.187981	0.981116	56.2071	-0.0403035	0.221741	0.986607	56.8912
O00244	0.998768	0.840076	0.872421	0.857902	0.818158	0.729925	0.633338	0.631023	0.63978	0.50128	0.998768	0.937549	0.990332	0.916382	0.896567	0.792022	0.708581	0.781307	0.713806	0.576206	0.998768	0.988574	1.09255	0.97697	0.895923	0.806702	0.711964	0.737299	0.774805	0.611313	0.998768	1.02961	1.04457	0.996164	0.940239	0.79534	0.713691	0.739488	0.752095	0.57361		-0.0162467	0.0565235	0.919181		-0.0167012	0.341398	0.907937
O00264	0.998768	1.1024	0.923513	0.998009	0.877189	0.725057	0.473669	0.372542	0.330895	0.283004	0.998768	1.00711	0.929502	0.866781	0.606572	0.413091	0.310144	0.219804	0.19551	0.144438	0.998768	1.0324	0.984441	0.911696	0.785286	0.577216	0.427988	0.282359	0.237141	0.199506	0.998768	0.998258	0.991212	0.938879	0.815717	0.627887	0.445621	0.393056	0.289455	0.231557	55.8592	-0.0773233	0.289342	0.979855	51.7695	-0.0756113	0.157465	0.996754	54.3432
O00267	0.998768	0.884453	0.928521	0.721026	0.431975	0.190899	0.101124	0.0726945	0.0516741	0.0355047	0.998768	0.92859	0.90798	0.750653	0.433252	0.23111	0.158951	0.117641	0.078356	0.0450315	0.998768	0.974268	0.986252	0.790498	0.492471	0.217574	0.126264	0.0995497	0.0664356	0.0474462	0.998768	0.984861	0.936354	0.720893	0.41301	0.152166	0.0874506	0.0754495	0.0573161	0.0341297	49.2048	-0.100212	0.0332064	0.992922	49.4483	-0.0934194	0.0627974	0.996247	49.8712
O00273	0.998768	1.05684	1.00785	0.948782	0.816934	0.550212	0.444173	0.281928	0.216802	0.14002	0.998768	1.02737	0.946358	0.907545	0.739602	0.586277	0.440848	0.271874	0.187396	0.157348	0.998768	0.986111	0.962264	0.889293	0.703289	0.498417	0.360152	0.247439	0.21121	0.140252	0.998768	1.0488	1.03977	0.937339	0.816239	0.636952	0.471794	0.331643	0.270355	0.165019	54.4709	-0.0720808	0.14462	0.991332	54.4281	-0.061013	0.0990183	0.99665	53.1552
O00299	0.998768	0.870943	0.870442	0.790014	0.609635	0.305461	0.113679	0.0675891	0.0531104	0.0382405	0.998768	0.969584	0.948688	0.856111	0.679417	0.339025	0.120896	0.0726559	0.0552294	0.0426609	0.998768	0.984655	0.984214	0.859692	0.719532	0.393412	0.169192	0.109021	0.0798423	0.0636607	0.998768	1.01808	0.962459	0.868807	0.685415	0.349747	0.127165	0.0805253	0.0592768	0.0477533	50.5937	-0.0840834	0	0.983867	51.3717	-0.10877	0.0288782	0.996935	51.8718
O00303	0.998768	0.932064	0.915963	0.621165	0.31057	0.199196	0.141529	0.0962799	0.0777584	0.0476281	0.998768	0.971416	0.90654	0.605786	0.274221	0.177821	0.132417	0.0979268	0.0741346	0.0477125	0.998768	0.935593	0.90154	0.680227	0.437104	0.303643	0.212058	0.159329	0.10398	0.0580654	0.998768	0.937225	0.937282	0.689907	0.442269	0.318184	0.232134	0.16901	0.115484	0.060992	48.202	-0.1061	0.077233	0.99548	47.9107	-0.119192	0.0822015	0.997356	49.5381
O00322																					0.998768	1.23283	1.26215	0.994881	0.986647	1.30677	0.937016	0.512798	0.645003	0.43357
O00399	0.998768	0.971174	0.924309	0.819329	0.672581	0.512392	0.481287	0.352574	0.259882	0.0931303	0.998768	1.05968	0.949515	0.875121	0.733393	0.563685	0.425498	0.34673	0.233425	0.0847208	0.998768	1.01086	0.982865	0.887963	0.698317	0.582924	0.492379	0.349625	0.266761	0.11903											54.5009	-0.0443508	0	0.987488	54.7534	-0.0529692	0.0240572	0.98856	55.2649
O00410	0.998768	0.920659	0.947988	0.911119	0.838037	0.710133	0.467044	0.204142	0.106796	0.0629847	0.998768	0.987169	0.997659	0.960364	0.899627	0.759617	0.504401	0.235269	0.113184	0.0723912	0.998768	0.977204	0.991145	0.938543	0.902779	0.738357	0.47997	0.220643	0.119201	0.0725636	0.998768	0.997857	0.981234	0.936419	0.864401	0.717346	0.477259	0.23695	0.140262	0.0775182	55.2556	-0.0781259	0	0.988815	55.8504	-0.0924388	0.0378272	0.998499	55.5961
O00422	0.998768	0.927391	0.834304	0.713544	0.575324	0.491722	0.278642	0.231354	0.21453	0.157049											0.998768	1.09532	1.034	0.887043	0.74296	0.534763	0.395124	0.268837	0.158006	0.171305											51.5343	-0.0497268	0.0931655	0.991948					53.7104
O00429	0.998768	1.01238	0.978023	0.924971	0.810603	0.540628	0.362856	0.260181	0.175764	0.0966849	0.998768	1.04729	0.932795	0.993131	0.827936	0.553869	0.331809	0.278607	0.180438	0.101784	0.998768	1.04248	0.988412	0.905565	0.797114	0.505767	0.287291	0.189641	0.137706	0.0834938	0.998768	1.02961	1.08925	0.983818	0.793855	0.495646	0.299216	0.215761	0.153549	0.089399	53.9397	-0.0762823	0.103489	0.997122	53.8802	-0.087837	0.135485	0.989494	53.1753
O00442	0.998768	0.951636	0.877696	0.875259	0.697651	0.513586	0.452333	0.307063	0.232104	0.161589	0.998768	0.939981	0.936858	0.84992	0.617047	0.538649	0.388975	0.278998	0.22957	0.130639	0.998768	1.06433	1.07108	1.0426	0.867904	0.627039	0.529359	0.341668	0.341297	0.184597	0.998768	0.898089	1.0237	0.960706	0.741866	0.592418	0.490699	0.349624	0.285909	0.19593	54.1682	-0.0481882	0.0725194	0.992222	53.3986	-0.0520549	0.0843088	0.992136	55.7539
O00462																					0.998768	1.08406	1.12128	1.01674	0.799239	0.666671	0.503192	0.27509	0.302865	0.200859																			55.3344
O00479	0.998768	0.935874	0.910392	0.908892	0.734716	0.543152	0.40249	0.365753	0.314383	0.227517	0.998768	0.964526	0.901632	0.866206	0.841238	0.780182	0.611255	0.491564	0.375565	0.274535	0.998768	1.10508	1.0599	0.969431	0.77725	0.809869	0.630066	0.472914	0.422323	0.317405	0.998768	0.980595	0.9954	0.909651	0.791506	0.77854	0.642477	0.456287	0.382392	0.306155	54.2394	-0.05566	0.228598	0.988305	59.2625	-0.0371383	0	0.988708	59.0048
O00483	0.998768	0.944785	1.02916	0.940163	0.655169	0.718002	0.43334	0.306356	0.217724	0.17359	0.998768	1.02868	0.904914	0.794779	0.633584	0.495251	0.35019	0.295742	0.258172	0.198964	0.998768	0.927257	0.949587	0.79942	0.64347	0.49069	0.338953	0.279051	0.24425	0.180339											55.0851	-0.0575721	0.104547	0.96595	52.5801	-0.0572997	0.191002	0.995165	52.6163
O00487	0.998768	0.961634	0.958412	0.832208	0.642612	0.484336	0.38436	0.146128	0.0717307	0.0517039	0.998768	0.978463	0.927265	0.824471	0.638593	0.553076	0.391143	0.148887	0.073227	0.047101	0.998768	0.964217	0.937741	0.819543	0.649579	0.564431	0.404856	0.182073	0.105559	0.0766418	0.998768	1.00856	0.97487	0.84454	0.660997	0.555328	0.386226	0.15454	0.0857694	0.0563284	52.7067	-0.065266	0	0.992228	52.9792	-0.0633146	0	0.988785	53.2865
O00505	0.998768	1.03045	0.979143	0.894161	0.721244	0.439374	0.260034	0.205356	0.144767	0.0488054	0.998768	1.02136	0.992685	0.897004	0.741993	0.493115	0.276491	0.198157	0.139614	0.0431306	0.998768	1.05664	0.993284	0.91342	0.761499	0.465547	0.276824	0.210023	0.163467	0.0527689	0.998768	0.992278	0.997464	0.930086	0.757628	0.49724	0.27934	0.196445	0.142318	0.056861	52.4992	-0.0853248	0.083616	0.995387	52.9651	-0.0821537	0.0626203	0.996783	52.8556
O00507											0.998768	1.21685	1.18422	1.32918	0.772599	0.58466	0.366537	0.262976	0.284015	0.284371	0.998768	1.32824	1.53952	0.891829	0.996146	0.671581	0.423639	0.339752	0.256081	0.168979															53.5484	-0.119634	0.280478	0.870837	55.1092
O00560																					0.998768	1.20233	1.06759	0.984408	1.06591	0.692387	0.452909	0.40973	0.264654	0.190599																			55.6016
O00571	0.998768	1.10837	1.00592	0.75196	0.594771	0.458202	0.331636	0.267593	0.181094	0.103493	0.998768	1.00342	0.879826	0.685375	0.517312	0.380379	0.304643	0.238658	0.174547	0.119386	0.998768	0.907865	0.774029	0.583177	0.400532	0.3069	0.215769	0.164601	0.139308	0.0976162	0.998768	1.00053	0.944028	0.782659	0.594851	0.444338	0.347884	0.281388	0.205088	0.110263	52.0558	-0.0651066	0.127063	0.973623	50.5773	-0.0611931	0.129036	0.993711	48.4736
O00584	0.998768	0.948655	0.912876	0.886615	0.847011	0.519041	0.3875	0.336297	0.271836	0.122036	0.998768	0.967288	0.986694	0.986753	0.933408	0.723822	0.592948	0.548874	0.469587	0.300984	0.998768	1.02636	1.01309	1.00497	0.969494	0.78959	0.680545	0.64162	0.596592	0.286708	0.998768	1.43479	1.13304	1.16862	1.07314	0.914618	0.750881	0.765104	0.482962	0.255791	54.4373	-0.0599227	0.128983	0.975457	59.4433	-0.045719	0.293656	0.973475	62.6086
O00629	0.998768	0.942501	0.949597	0.907771	0.795836	0.583606	0.340534	0.172999	0.101176	0.0684146	0.998768	1.06402	1.03028	0.955953	0.861741	0.621072	0.370312	0.211889	0.12691	0.0829522	0.998768	0.982034	1.00389	0.929974	0.836047	0.590023	0.346236	0.195143	0.136409	0.107264	0.998768	1.02737	0.96854	0.918803	0.795023	0.59981	0.351441	0.18355	0.117362	0.0806802	53.8419	-0.0797997	0.0284249	0.996234	54.4049	-0.0918791	0.0784391	0.995875	53.9917
O00743	0.998768	1.08287	1.0764	0.977178	0.810114	0.451642	0.537104	0.487549	0.283302	0.0970998	0.998768	0.961841	0.909287	0.868991	0.742236	0.603931	0.525561	0.505549	0.286298	0.100373	0.998768	0.947819	0.886562	0.840391	0.716846	0.55675	0.465467	0.45936	0.292342	0.0947171	0.998768	0.983459	0.994079	0.880477	0.753366	0.600434	0.531391	0.466179	0.276514	0.111089	56.0066	-0.0522521	0.0825015	0.918217	56.4471	-0.0418495	0	0.973351	55.4345
O00754	0.998768	1.11362	1.12826	1.06588	0.845698	0.555479	0.511931	0.337742	0.256524	0.144315	0.998768	1.15228	1.01504	0.832818	0.856512	0.551493	0.44984	0.467036	0.29475	0.210718																					55.163	-0.0746701	0.184658	0.95053	55.4455	-0.0549961	0.219863	0.942382
O00762
O00764	0.998768	1.1711	1.13036	1.07084	0.910931	0.700496	0.595899	0.357717	0.149643	0.0840237	0.998768	0.991109	0.989835	0.937884	0.823713	0.691102	0.56491	0.378223	0.110349	0.0553965	0.998768	0.949348	0.888878	0.893711	0.823606	0.701053	0.545201	0.345562	0.109999	0.0607168	0.998768	0.936135	0.935803	0.885112	0.829167	0.672358	0.510395	0.343902	0.128846	0.0672691	56.7776	-0.0773715	0.0245971	0.956345	56.2792	-0.066633	0	0.990806	55.9733
O14497	0.998768	1.00529	0.969441	0.830044	0.645763	0.500038	0.427645	0.315884	0.24298	0.158529	0.998768	0.994509	0.758851	0.461131	0.277031	0.22905	0.195279	0.126263	0.086786	0.113933	0.998768	0.95899	0.818884	0.74014	0.573625	0.413895	0.315544	0.247625	0.221463	0.112198	0.998768	1.10245	0.961094	0.846854	0.708903	0.550549	0.480109	0.370337	0.252933	0.193466	53.4639	-0.0541696	0.147088	0.991931	46.8228	-0.0985629	0.12879	0.991542	51.4274
O14519											0.998768	1.32927	1.32835	0.916079	0.886267	0.733737	0.55907	0.378477	0.30961	0.225349	0.998768	1.17501	1.15862	0.908514	0.89742	0.737441	0.521641	0.394149	0.316877	0.27622	0.998768	1.22361	1.01394	0.916317	1.00695	0.716294	0.615424	0.388182	0.260816	0.192972					56.6811	-0.0701734	0.226741	0.840839	56.4837
O14521											0.998768	0.981213	1.01267	0.886526	0.890609	0.805256	0.670013	0.501242	0.386123	0.241843	0.998768	1.03288	1.12198	1.02373	0.97653	0.829551	0.714235	0.577303	0.521566	0.276169	0.998768	1.04617	1.04681	1.03867	0.943882	0.80984	0.689027	0.633497	0.494061	0.263073					59.6917	-0.0446347	0.000673016	0.990877	61.2779
O14530																					0.998768	0.965537	0.852146	0.938365	0.99674	0.647523	0.248228	0.186742	0.109589	0.102249	0.998768	1.15772	1.09928	0.908298	0.884647	0.584524	0.363107	0.251381	0.144211	0.126805									53.9389
O14531
O14559	0.998768	0.5768	0.504132	0.518064	0.584213	1.02628	0.327335	0.289872	0.262445	0.128274	0.998768	1.12006	1.12438	0.966776	0.99276	0.856055	0.572208	0.548513	0.483287	0.259511																					51.6073	-0.0251332	0	0.452979	59.197	-0.0588941	0.310678	0.926418
O14561	0.998768	0.86872	0.825935	0.763904	0.678258	0.741562	0.408179	0.286607	0.227546	0.114089	0.998768	0.98094	1.01907	0.961781	0.815865	0.665639	0.453958	0.348378	0.245888	0.15739	0.998768	1.11372	1.11602	1.06145	0.882544	0.718977	0.492076	0.363915	0.265336	0.170772	0.998768	0.988301	0.93782	0.92176	0.794725	0.625529	0.421631	0.313656	0.243705	0.137407	54.4651	-0.0422175	0	0.940023	55.5324	-0.0651105	0.14167	0.995989	56.0464
O14562	0.998768	1.00565	0.955237	0.841362	0.635288	0.377122	0.217821	0.127529	0.0747209	0.0452077	0.998768	0.963375	0.891948	0.769955	0.67697	0.445115	0.241505	0.136752	0.0996511	0.0465875											0.998768	1.09926	1.05247	0.900507	0.651345	0.416844	0.2246	0.130703	0.0716343	0.0502661	51.5428	-0.085202	0.0383855	0.99968	51.8971	-0.0667765	0	0.994796
O14578	0.998768	1.08121	0.986925	0.929632	0.722627	0.60502	0.50306	0.342559	0.362751	0.230297	0.998768	0.945345	0.876316	0.755882	0.750314	0.619474	0.334588	0.231848	0.212402	0.117823																					55.1877	-0.0557112	0.249124	0.977533	53.7894	-0.0500917	0	0.975812
O14579	0.998768	1.22959	1.13124	1.00314	0.74727	0.434469	0.245298	0.161034	0.119673	0.0847928	0.998768	1.0815	0.97249	0.853047	0.651793	0.396601	0.241584	0.155972	0.11417	0.0719883	0.998768	0.91138	0.827396	0.752164	0.596222	0.377162	0.207497	0.139275	0.115279	0.058904	0.998768	0.801227	0.862526	0.742645	0.602415	0.385577	0.212065	0.175789	0.114986	0.0661613	52.4463	-0.118965	0.11388	0.95873	51.7672	-0.0868103	0.0794486	0.994052	50.8729
O14602											0.998768	0.985584	0.988717	0.913513	0.822045	0.667225	0.490711	0.30176	0.146832	0.071627	0.998768	1.01391	0.967369	0.942468	0.836836	0.687199	0.497257	0.301764	0.165959	0.101269	0.998768	0.958213	0.952942	0.904252	0.822935	0.659865	0.458339	0.273335	0.144834	0.0704533					55.5733	-0.065357	0	0.999078	55.7808
O14618	0.998768	1.03234	1.01898	0.958695	0.779692	0.735656	0.512637	0.413688	0.335257	0.13209	0.998768	0.984641	0.957561	0.839318	0.725615	0.550923	0.411595	0.288477	0.190491	0.113036	0.998768	1.1124	0.957997	0.773549	0.527353	0.369001	0.260988	0.218202	0.18051	0.120671	0.998768	1.02762	0.886576	0.789765	0.616638	0.473096	0.368509	0.277417	0.20896	0.120817	57.0847	-0.0513581	0.0467548	0.980944	54.1273	-0.054843	0.0395628	0.999029	50.6544
O14639																					0.998768	1.10238	0.886042	0.802013	0.694664	0.472808	0.345265	0.282305	0.217404	0.188043																			52.7195
O14653	0.998768	0.936834	0.909889	0.876799	0.732409	0.573797	0.277646	0.18168	0.140121	0.0948192											0.998768	1.07586	1.02187	0.935208	0.854239	0.634353	0.309907	0.17085	0.145339	0.127893											53.234	-0.0720385	0.0513365	0.989469					54.0059
O14656	0.998768	1.07817	1.06135	0.992015	0.833543	0.657759	0.444419	0.287744	0.12682	0.115491	0.998768	1.07269	0.99705	0.986763	0.917886	0.671097	0.470579	0.325016	0.169381	0.109911	0.998768	1.04469	1.00019	0.93422	0.840449	0.572256	0.41539	0.306266	0.197658	0.109404	0.998768	1.05985	0.975836	1.01311	0.832231	0.620289	0.439875	0.296085	0.200979	0.11618	55.1587	-0.0790337	0.0790749	0.989095	55.687	-0.0787239	0.0933347	0.992415	54.6577
O14662																															0.998768	1.0078	1.12178	1.08153	0.581757	0.417288	0.437867	0.266512	0.0742939	0.0795702
O14672	0.998768	0.915831	0.906956	0.859597	0.776617	0.785827	0.519527	0.386842	0.25671	0.12816	0.998768	0.985741	0.929245	0.802043	0.728111	0.633337	0.399419	0.330699	0.219344	0.125908	0.998768	1.08873	1.14087	0.950403	0.923824	0.785874	0.584434	0.413032	0.254661	0.147318	0.998768	1.07161	0.834837	0.993087	0.731792	0.531587	0.412384	0.291395	0.198828	0.0949531	56.7308	-0.0486471	0	0.973344	54.7454	-0.0482386	0	0.992954	57.4296
O14683	0.998768	0.992074	0.98583	0.916021	0.845584	0.573807	0.540947	0.494874	0.396972	0.291789																															56.8978	-0.0478283	0.305614	0.976138
O14732	0.998768	1.1838	0.867176	0.95971	0.770117	0.505943	0.615126	0.445811	0.24404	0.165834	0.998768	0.953713	0.823748	0.924263	0.8439	0.687348	0.645846	0.480258	0.285432	0.17711	0.998768	0.990463	1.10257	1.03594	0.922087	0.715786	0.691636	0.458781	0.318025	0.11079	0.998768	1.14135	0.91174	1.03748	0.923269	0.718548	0.662096	0.414484	0.278139	0.149052	56.4888	-0.0459223	0.0179878	0.912143	57.993	-0.0437866	0	0.964343	58.5219
O14734	0.998768	1.2134	1.11284	1.0629	0.88377	0.595103	0.549309	0.386298	0.311641	0.169821	0.998768	0.994276	1.07552	1.03609	0.724418	0.675601	0.583322	0.436958	0.31833	0.168436	0.998768	1.0331	0.963431	0.995022	0.949744	0.62728	0.525853	0.387011	0.263616	0.146159	0.998768	1.12816	1.10739	0.993436	0.845395	0.668435	0.545004	0.371988	0.326983	0.164936	56.0084	-0.0690723	0.212868	0.926159	57.2131	-0.0503803	0.0883892	0.956849	56.2942
O14737	0.998768	0.889459	0.865431	0.87133	0.803632	0.809335	0.587224	0.528808	0.574276	0.461233	0.998768	0.977345	0.998447	0.961706	0.9092	0.839536	0.651867	0.647101	0.623441	0.535317	0.998768	1.09527	1.03862	1.01029	0.887548	0.765682	0.619993	0.564003	0.588537	0.508364	0.998768	1.10238	1.03885	1.0496	0.934414	0.816331	0.676918	0.626842	0.651749	0.514438	64.443	-0.0218932	0.200652	0.919001		-0.0388669	0.557442	0.976767
O14744	0.998768	0.948968	0.943376	0.901412	0.840239	0.72405	0.520262	0.230579	0.106933	0.0549422	0.998768	0.998326	0.96399	0.919809	0.856682	0.748247	0.532253	0.249465	0.107184	0.0599107	0.998768	0.973628	0.955358	0.919378	0.890596	0.762345	0.537192	0.253136	0.120317	0.0656677	0.998768	1.01237	0.966611	0.923998	0.866933	0.744949	0.546106	0.263314	0.119891	0.0637026	55.6367	-0.076295	0	0.988984	55.9365	-0.0796602	0	0.994147	56.1163
O14745	0.998768	0.916091	0.893033	0.866181	0.730681	0.619762	0.515255	0.401447	0.33494	0.24695	0.998768	0.968179	0.941142	0.929008	0.806913	0.699792	0.559984	0.486168	0.357347	0.27076	0.998768	1.02994	0.993188	0.964414	0.860386	0.731286	0.610683	0.499039	0.425037	0.315709	0.998768	1.03246	0.993137	0.974154	0.819781	0.66393	0.53834	0.436423	0.371129	0.249097	56.4281	-0.0371977	0.078218	0.994465	58.0909	-0.0408274	0.137041	0.996903	58.8822
O14757																					0.998768	3.45791	1.02715	1.33139	1.46238	1.04136	0.802906	0.271547	0.312384	0.176297																			57.1036
O14772	0.998768	1.11964	1.01472	0.846516	0.81681	0.685323	0.51743	0.300503	0.286206	0.134866																					0.998768	1.18519	1.1728	0.964796	0.82688	0.730018	0.56136	0.500476	0.332731	0.131853	55.9742	-0.0567216	0.0784552	0.970801
O14773	0.998768	0.998127	0.945652	0.894296	0.792101	0.664126	0.537873	0.358314	0.185829	0.109481	0.998768	1.01368	0.946559	0.901914	0.815723	0.695704	0.599077	0.438372	0.181191	0.126851	0.998768	1.05366	0.998732	0.899379	0.790546	0.659361	0.492646	0.369673	0.224931	0.15086	0.998768	0.951877	0.918879	0.815071	0.713799	0.573061	0.458177	0.34094	0.188611	0.125032	56.0319	-0.0547984	0	0.997001	56.9654	-0.0540963	0	0.98934	55.9065
O14776	0.998768	0.96369	0.906978	0.68886	0.38199	0.270397	0.211842	0.151111	0.136406	0.0889113	0.998768	0.969967	0.870317	0.578054	0.273916	0.179159	0.141746	0.0811143	0.0745096	0.0512172											0.998768	0.921305	0.927016	0.768096	0.46388	0.33287	0.319433	0.214278	0.190548	0.166794	48.9939	-0.0911458	0.12381	0.996009	47.7332	-0.109133	0.076757	0.997665
O14787	0.998768	0.961077	0.937695	0.765717	0.510045	0.394425	0.337242	0.304787	0.194881	0.0785792	0.998768	0.948297	0.910058	0.719298	0.390079	0.257041	0.266169	0.259971	0.170685	0.0195107	0.998768	0.98202	0.91677	0.730773	0.555963	0.416116	0.303823	0.297731	0.183735	0.0859128	0.998768	0.98705	0.956117	0.775824	0.53629	0.387511	0.339592	0.302615	0.198147	0.0936652	51.3581	-0.0590093	0.121967	0.980279	49.2482	-0.0859805	0.142782	0.971243	51.5068
O14818	0.998768	0.918685	0.931671	0.906659	0.855117	0.796032	0.71044	0.663739	0.675004	0.491376	0.998768	1.01261	0.991025	0.948698	0.913678	0.859784	0.80041	0.763627	0.744635	0.584699	0.998768	0.989241	0.995051	0.95469	0.898646	0.837546	0.746108	0.7274	0.75721	0.554856	0.998768	0.986147	0.946757	0.916945	0.875424	0.803945	0.720539	0.694394	0.707212	0.481108		-0.0195017	0	0.955888		-0.0202883	0.088563	0.965937
O14828	0.998768	1.0863	1.03785	0.939575	0.876863	0.675355	0.619254	0.552649	0.413177	0.250415	0.998768	1.07845	1.00032	0.906	0.838657	0.671345	0.514086	0.446577	0.384119	0.266812	0.998768	1.11843	0.932287	0.901143	0.818247	0.63175	0.444962	0.375841	0.317135	0.211206	0.998768	1.45914	1.05231	1.07054	1.57466	0.749914	0.730793	0.549922	0.47076	0.332424	59.2133	-0.0425061	0.139894	0.965363	56.8439	-0.0514955	0.267341	0.983832	55.4305
O14880	0.998768	0.958428	0.96452	0.8802	0.820874	0.662867	0.503399	0.400036	0.282005	0.136927	0.998768	1.06072	1.0197	0.910504	0.724139	0.621457	0.429126	0.332606	0.229745	0.115244	0.998768	1.01221	1.02996	0.922096	0.844943	0.7009	0.520293	0.393232	0.288147	0.146251	0.998768	0.945569	0.97566	0.911754	0.83198	0.673173	0.47538	0.423804	0.287436	0.130511	56.5293	-0.0481453	0	0.996116	54.9001	-0.0587275	0.0848629	0.987405	56.711
O14907	0.998768	0.882899	0.928099	0.652765	0.557878	0.525898	0.332545	0.224824	0.180598	0.121755	0.998768	0.918424	0.910749	0.726685	0.593078	0.502633	0.339998	0.26795	0.176844	0.107374	0.998768	1.00446	1.04584	0.812846	0.684992	0.524266	0.361498	0.312357	0.187461	0.110418	0.998768	0.939283	0.896471	0.684691	0.56199	0.406108	0.26168	0.2355	0.185783	0.114343	51.9291	-0.0463258	0.0153127	0.976847	52.4459	-0.0478477	0.0119071	0.994694	53.4693
O14908	0.998768	0.981112	0.907404	0.791967	0.696906	0.436499	0.27602	0.181101	0.13058	0.0867821																															52.1884	-0.0667614	0.0474473	0.996078
O14925																															0.998768	1.02802	0.949124	0.86333	0.753021	0.61327	0.542495	0.424137	0.265037	0.145246
O14929	0.998768	0.903616	0.918722	0.750469	0.432638	0.165035	0.0955953	0.0750948	0.0524087	0.0294917	0.998768	0.934702	0.894541	0.743626	0.431936	0.169686	0.0963393	0.0782214	0.0504321	0.0319011	0.998768	0.92886	0.915864	0.749586	0.480693	0.1803	0.0945562	0.0831938	0.0549041	0.0323286	0.998768	0.96433	0.93126	0.755927	0.453743	0.179299	0.103806	0.0821409	0.0569903	0.0357863	49.2506	-0.109133	0.0359219	0.99415	49.2059	-0.104774	0.0341529	0.996646	49.5054
O14933	0.998768	1.09301	0.951539	0.940851	0.622962	0.60842	0.498926	0.337899	0.232132	0.0734556											0.998768	1.16083	0.946981	0.875345	0.711678	0.497948	0.470159	0.250871	0.157982	0.104019											55.0983	-0.0514496	0	0.963164					53.9291
O14949	0.998768	1.06101	1.11198	0.994807	0.836235	0.660124	0.471879	0.333494	0.222051	0.138566	0.998768	0.950229	0.953527	0.87467	0.728607	0.625429	0.468563	0.338361	0.220039	0.125213	0.998768	0.906922	0.907681	0.866126	0.73726	0.600136	0.428377	0.344051	0.209904	0.141813	0.998768	0.860859	0.948173	0.886423	0.802126	0.655001	0.534287	0.351222	0.209113	0.132691	55.5297	-0.0726868	0.136601	0.981108	55.2814	-0.0494991	0	0.997957	54.9146
O14950	0.998768	0.91644	0.902375	0.845511	0.540986	0.387012	0.158843	0.0998128	0.0832829	0.0612158	0.998768	1.4404	1.12291	1.14107	0.727481	0.556075	0.417613	0.244885	0.126616	0.0676316	0.998768	1.49463	1.40106	1.12079	0.883016	0.587968	0.860692		0.451619	0.364818	0.998768	1.13561	0.874312	0.831805	0.694215	0.466013	0.250711	0.147954	0.0882995	0.064216	50.8989	-0.0826329	0.0366485	0.991079	54.1731	-0.0869935	0.0883259	0.869149	61.0333
O14964	0.998768	0.920256	1.06864	0.906825	0.618445	0.348125	0.319612	0.180663	0.0976056	0.063305	0.998768	0.969884	0.961393	0.870585	0.700276	0.45831	0.341882	0.270187	0.211763	0.14938	0.998768	1.06526	1.11701	1.03403	0.734721	0.490647	0.336509	0.272328	0.249882	0.198789	0.998768	0.980662	0.976149	0.911214	0.753092	0.505501	0.371122	0.297451	0.235316	0.174469	51.7216	-0.0902429	0.0978853	0.978012	52.786	-0.0695908	0.15879	0.997375	52.79
O14974	0.998768	0.907263	0.875294	0.684427	0.414724	0.308196	0.238011	0.177384	0.16204	0.0962412	0.998768	0.935405	0.948479	0.770739	0.516202	0.346622	0.25276	0.213079	0.142599	0.0801644	0.998768	0.983081	0.999478	0.804993	0.558896	0.362873	0.29933	0.228597	0.176904	0.0958821	0.998768	0.9299	0.951674	0.749935	0.449884	0.299981	0.262738	0.228897	0.168328	0.116504	49.3249	-0.0717765	0.118661	0.993631	50.6389	-0.07374	0.107058	0.993544	51.1319
O14976																					0.998768	0.982278	0.979632	0.874245	0.772666	0.547045	0.44038	0.196944	0.106496	0.0580293																			54.096
O14979	0.998768	0.88503	0.778423	0.70124	0.556648	0.406239	0.34331	0.393917	0.484821	0.377481	0.998768	0.986157	0.893623	0.777689	0.642319	0.480045	0.376255	0.47607	0.568453	0.490999	0.998768	1.04615	0.991962	0.791239	0.652204	0.480925	0.380688	0.487106	0.625191	0.52421	0.998768	1.14589	0.908165	0.753745	0.623491	0.463475	0.366289	0.482928	0.581632	0.441525	51.032	-0.0511034	0.378282	0.953274	54.3162	-0.0645602	0.4721	0.944796
O14980	0.998768	0.944796	0.932543	0.763456	0.417237	0.252265	0.173133	0.131854	0.0983452	0.0606152	0.998768	0.997034	0.971018	0.837441	0.474547	0.296246	0.211181	0.168761	0.110178	0.0724406	0.998768	0.974923	0.951594	0.785578	0.442064	0.26001	0.174246	0.138617	0.104028	0.0681508	0.998768	0.975898	0.931364	0.779773	0.419985	0.255857	0.186255	0.149073	0.112634	0.0674452	49.4734	-0.0993426	0.0901814	0.995995	50.1872	-0.103314	0.116197	0.994444	49.695
O15018
O15042											0.998768	1.09909	0.940505	0.664701	0.514016	0.369237	0.245366	0.162791	0.11632	0.0731648	0.998768	0.964252	0.989305	0.854299	0.831298	0.711105	0.5214	0.410537	0.369665	0.147123	0.998768	0.985319	0.822208	0.670935	0.651583	0.481347	0.325626	0.211123	0.21817	0.0823036					50.3509	-0.073258	0.0861105	0.980029	57.3279
O15067	0.998768	0.977432	0.991499	0.881214	0.665869	0.38304	0.226263	0.16072	0.114897	0.0845518	0.998768	0.98065	0.941179	0.829457	0.628211	0.404484	0.238999	0.185333	0.123116	0.0834098	0.998768	0.984409	0.933087	0.836608	0.639913	0.391738	0.213374	0.165065	0.114712	0.084964	0.998768	1.00247	0.999596	0.875773	0.678322	0.406004	0.247359	0.181629	0.125012	0.0828716	51.7395	-0.0946425	0.0942245	0.999091	51.6498	-0.0765474	0.078625	0.99942	51.5472
O15116	0.998768	0.973351	0.965626	0.966161	0.931194	0.916539	0.71678	0.628067	0.646479	0.442301	0.998768	1.07842	1.00505	0.955106	0.91358	0.806885	0.67175	0.584197	0.510308	0.392816	0.998768	1.02152	1.03081	0.976306	1.0014	0.881972	0.772008	0.761198	0.800387	0.558178	0.998768	1.0494	1.00755	0.974634	0.943217	0.794766	0.697821	0.652766	0.679156	0.445191	65.8409	-0.0320936	0.339784	0.946881	61.8413	-0.0405423	0.353202	0.981455
O15117	0.998768	0.9121	0.885411	0.743695	0.474313	0.311888	0.22259	0.183097	0.146896	0.104172	0.998768	0.965251	0.936418	0.7902	0.4982	0.322617	0.249109	0.204441	0.164165	0.112917	0.998768	0.964927	0.92847	0.79489	0.51149	0.328766	0.246042	0.210908	0.179336	0.117853	0.998768	0.956623	0.938205	0.79159	0.493748	0.30977	0.242358	0.21325	0.170233	0.102834	49.9257	-0.0736615	0.109962	0.995476	50.3073	-0.0846547	0.145734	0.996443	50.4028
O15118	0.998768	1.33093	0.955391	0.88532	0.715989	0.563224	0.522095	0.373996	0.251712	0.128319											0.998768	1.12521	1.05081	0.984018	0.804373	0.614012	0.614217	0.555299	0.503261	0.368634	0.998768	1.00849	0.989491	0.93127	0.877878	0.73801	0.63762	0.593976	0.517034	0.36146	55.3122	-0.0531507	0.0912514	0.895003					59.079
O15126	0.998768	0.963715	0.999503	0.920466	0.784273	0.685729	0.574507	0.505562	0.486251	0.34396	0.998768	1.18394	1.03692	1.27498	1.06088	0.905082	0.887625	0.927145	0.889653	0.568284	0.998768	0.986418	1.02651	0.962659	0.812759	0.663185	0.528952	0.470934	0.470323	0.339286	0.998768	1.05396	1.08135	0.943726	0.895338	0.702208	0.607349	0.543555	0.513969	0.368058	58.9949	-0.0392244	0.339314	0.983428			0	0.588707	57.0758
O15127	0.998768	0.978684	0.918507	0.830938	0.682219	0.582888	0.497219	0.403561	0.336004	0.214324	0.998768	1.07901	1.05729	0.809797	0.63561	0.63611	0.570554	0.519529	0.36168	0.253627	0.998768	0.92923	0.921795	0.8534	0.757721	0.587088	0.424566	0.394483	0.269663	0.217422	0.998768	1.0415	1.04046	1.02517	0.931672	0.763028	0.730435	0.590414	0.446557	0.218661	55.5809	-0.0397038	0.124699	0.993922	57.0898	-0.0382781	0.198547	0.92552	55.1207
O15131	0.998768	0.90785	0.79774	0.544522	0.369891	0.24552	0.17345	0.0621641	0.029732	0.0291697																															48.1035	-0.0696361	0.00201996	0.996607
O15143	0.998768	0.873243	0.931949	0.869833	0.822115	0.704797	0.57888	0.443871	0.180285	0.0353078	0.998768	0.971484	1.00772	0.941373	0.913673	0.806352	0.667671	0.530582	0.191765	0.0464128	0.998768	0.941851	1.00978	0.936995	0.893436	0.757122	0.610139	0.487776	0.196105	0.0455971	0.998768	0.989261	0.974987	0.92254	0.882722	0.750134	0.627409	0.511219	0.21128	0.0510421	56.6691	-0.0565235	0	0.963512	58.3576	-0.0725207	0	0.98612	57.6587
O15144	0.998768	0.97708	0.951867	0.93767	0.914067	0.794831	0.733406	0.568822	0.2733	0.0597057	0.998768	1.0253	0.976259	0.976319	0.972553	0.899666	0.791823	0.648542	0.299624	0.0676191	0.998768	1.00102	1.04137	0.983754	1.0071	0.892549	0.743167	0.619934	0.324303	0.0793004	0.998768	1.0273	1.01321	0.984581	0.968979	0.876491	0.74921	0.6286	0.310706	0.0847632	59.1415	-0.0672347	0	0.97889	60.2438	-0.0839723	0	0.991365	60.0557
O15145	0.998768	0.912228	0.937266	0.913647	0.844139	0.709484	0.586589	0.396484	0.238447	0.13757	0.998768	0.965147	0.946038	0.936335	0.879669	0.776244	0.606101	0.413143	0.206351	0.0966083	0.998768	0.980253	0.982461	0.947527	0.910393	0.785103	0.588355	0.391644	0.174647	0.0724798	0.998768	1.03237	0.981151	0.993254	0.919691	0.756557	0.591043	0.402473	0.200085	0.0772072	57.0639	-0.0526558	0	0.990279	57.4311	-0.0637409	0	0.995696	57.2139
O15173	0.998768	0.873155	0.937201	0.88043	0.736155	0.509022	0.329546	0.264859	0.255111	0.21533	0.998768	0.948633	0.949587	0.856055	0.738671	0.520144	0.338	0.27999	0.241923	0.211265	0.998768	0.95231	0.998719	0.880871	0.773412	0.553	0.369272	0.313858	0.297543	0.23737	0.998768	0.972195	0.975686	0.781619	0.625864	0.425769	0.289837	0.237134	0.212765	0.161352	53.0992	-0.0699384	0.200826	0.98109	53.2475	-0.0669554	0.192293	0.995748	53.7682
O15212	0.998768	0.907999	0.906254	0.879417	0.834558	0.741468	0.668736	0.632795	0.598017	0.354915	0.998768	0.98158	1.01698	0.967287	0.927998	0.850826	0.764835	0.751751	0.657786	0.413477	0.998768	0.988421	0.982662	0.947111	0.858726	0.803002	0.727552	0.735027	0.72414	0.428622	0.998768	0.999935	1.0067	1.00314	0.919863	0.820161	0.719197	0.65137	0.646086	0.385988	63.807	-0.0242706	0	0.95007	65.8635	-0.0328092	0	0.963586
O15228	0.998768	1.08037	0.992726	1.00472	0.832688	0.647105	0.575155	0.296424	0.18024	0.151231	0.998768	1.07201	0.87394	0.969511	0.843789	0.643765	0.424356	0.196456	0.167192	0.0868117	0.998768	1.04479	1.02888	0.914193	0.856202	0.715629	0.417503	0.31511	0.186212	0.135211	0.998768	1.02236	0.939257	0.849575	0.731853	0.557554	0.435935	0.331384	0.266156	0.108159	55.9661	-0.067793	0.0843617	0.982202	54.7377	-0.081251	0.0690084	0.982687	55.4057
O15258	0.998768	1.02607	1.00798	0.874002	0.716156	0.505319	0.432447	0.372125	0.264871	0.149743	0.998768	0.949193	0.943049	0.842806	0.702453	0.533558	0.433528	0.402015	0.269027	0.163984	0.998768	0.934785	0.922	0.839047	0.732515	0.600202	0.475498	0.46103	0.393687	0.263139	0.998768	0.91881	0.955796	0.843503	0.691401	0.560322	0.451194	0.369959	0.296904	0.152941	54.1416	-0.0568691	0.167272	0.984245	54.7027	-0.0451719	0.092237	0.991123	56.4455
O15260	0.998768	1.94158	0.978447	1.14473	0.948953	0.698638	0.628764	0.386561	0.367718	0.193844	0.998768	1.76496	0.951883	1.09025	0.960156	0.737974	0.591449	0.424657	0.37931	0.198357	0.998768	2.039	0.983613	1.18488	1.06392	0.782037	0.637497	0.391972	0.396519	0.235596	0.998768	1.92274	0.993925	1.14209	0.91746	0.727808	0.582459	0.380124	0.32733	0.181615	57.2366	-0.0718145	0.233495	0.588517	57.4154	-0.0699769	0.242216	0.664551	57.4068
O15270																					0.998768	0.931534	1.01509	0.997462	0.730834	0.580843	0.340455	0.30567	0.223074	0.129138	0.998768	1.17535	1.01137	1.05812	0.801138	0.50633	0.333483	0.253326	0.196873	0.0850176									53.866
O15305	0.998768	0.85767	0.921444	0.848245	0.696269	0.534506	0.385101	0.268382	0.13743	0.0621486	0.998768	0.880134	0.87005	0.862826	0.735512	0.594808	0.393925	0.343051	0.227133	0.109936	0.998768	0.968009	0.960086	0.86634	0.736614	0.588384	0.406604	0.26288	0.136215	0.0590763	0.998768	0.931425	0.939598	0.806149	0.707576	0.555429	0.381469	0.266178	0.136518	0.0589268	53.5579	-0.0548304	0	0.986369	54.6007	-0.0465964	0	0.983737	54.2271
O15347	0.998768	0.975211	1.10871	1.03978	0.839013	0.618948	0.55104	0.473262	0.459403	0.313373	0.998768	0.994555	0.954501	0.928842	0.850218	0.72679	0.557562	0.495248	0.413435	0.327692	0.998768	1.03832	1.01119	0.987613	0.820932	0.742223	0.555144	0.492638	0.492393	0.375266	0.998768	0.978598	1.11295	1.00615	0.900642	0.777264	0.575706	0.500512	0.451914	0.357824	56.2541	-0.0685025	0.400265	0.952541	58.4561	-0.0440163	0.284603	0.996059	58.5606
O15355	0.998768	0.942189	0.84897	0.521239	0.303646	0.218494	0.18833	0.146778	0.117881	0.0815916	0.998768	0.985446	0.861493	0.503541	0.293349	0.236834	0.181882	0.149858	0.122123	0.0910893	0.998768	1.00035	0.882964	0.531543	0.333086	0.256304	0.192284	0.154441	0.128843	0.0940967	0.998768	0.980049	0.855594	0.515836	0.305537	0.246259	0.190222	0.154499	0.127314	0.0865794	47.5002	-0.0967633	0.122623	0.995123	47.363	-0.108146	0.137927	0.99361	47.7999
O15371	0.998768	1.04305	1.03779	0.65303	0.302742	0.202496	0.153531	0.120497	0.0965902	0.0659193	0.998768	0.99978	0.907686	0.591516	0.280234	0.205911	0.163425	0.132708	0.091394	0.0666296	0.998768	0.921266	0.844706	0.608775	0.360009	0.273428	0.221204	0.174557	0.113823	0.0707767	0.998768	0.962661	0.935698	0.639417	0.40275	0.298263	0.241738	0.194355	0.135795	0.0754989	48.2721	-0.150208	0.117764	0.989247	47.8573	-0.11944	0.111765	0.995365	48.5059
O15372	0.998768	0.948113	0.913048	0.676519	0.435928	0.306144	0.231414	0.162604	0.121358	0.0641661	0.998768	1.00952	0.983445	0.734717	0.495658	0.35216	0.25604	0.194953	0.14014	0.0823799	0.998768	0.968555	0.969414	0.710792	0.464885	0.311121	0.228573	0.169356	0.124939	0.0679782	0.998768	0.996841	0.971149	0.722762	0.491418	0.327463	0.240011	0.201067	0.139287	0.0748646	49.549	-0.0749279	0.0904767	0.99483	50.404	-0.079225	0.119779	0.991021	49.893
O15379											0.998768	1.0152	0.921556	0.753568	0.56435	0.473002	0.329398	0.216453	0.17319	0.112372																									51.8724	-0.0584599	0.0872647	0.993109
O15382	0.998768	0.968669	0.986129	0.897891	0.855476	0.759502	0.622815	0.52399	0.348743	0.183228	0.998768	1.00718	1.06855	0.958554	0.919251	0.809886	0.733765	0.639406	0.419176	0.225617	0.998768	1.02223	1.09368	0.98632	0.932298	0.844017	0.710922	0.664103	0.413644	0.237542	0.998768	1.07418	1.02867	0.946935	0.897336	0.783395	0.681146	0.578216	0.377115	0.173269	58.8561	-0.0454132	0	0.994012	60.9827	-0.0494136	0	0.983267	61.154
O15400	0.998768	0.949504	0.925908	0.806392	0.6786	0.591125	0.517323	0.417313	0.326993	0.20892	0.998768	1.01942	0.888601	0.785896	0.72413	0.700011	0.478362	0.29683	0.177535	0.105892	0.998768	1.05067	0.972345	0.997836	0.765478	0.621346	0.518212	0.473237	0.406294	0.265339	0.998768	0.91461	0.929372	0.822118	0.616437	0.55397	0.440974	0.293526	0.189799	0.0968305	55.9921	-0.0364536	0.0342929	0.993426	55.0525	-0.0502834	0	0.97705	56.4662
O15427																					0.998768	0.986899	1.16835	0.954678	0.836176	0.690661	0.524569	0.47279	0.439165	0.329714																			56.9228
O15498	0.998768	0.923403	0.95165	0.889334	0.802914	0.665709	0.475936	0.316707	0.179187	0.109827	0.998768	1.00333	1.00235	0.971821	0.908282	0.809904	0.550595	0.336267	0.15549	0.087141	0.998768	0.97577	1.00963	0.907428	0.945797	0.757088	0.505689	0.327858	0.17831	0.0942072	0.998768	0.982196	1.01518	0.935369	0.892784	0.762987	0.529326	0.337963	0.182924	0.096082	55.5497	-0.0569794	0	0.994949	56.7385	-0.0825863	0.041535	0.999162	56.3279
O15511	0.998768	0.91576	0.936548	0.882245	0.817193	0.741347	0.702882	0.577981	0.317804	0.0700608	0.998768	0.982231	0.973466	0.924647	0.862116	0.787765	0.718859	0.600911	0.320536	0.0855539	0.998768	0.971601	0.968634	0.905702	0.844796	0.749962	0.680139	0.586354	0.354985	0.0802568	0.998768	0.964251	0.953377	0.891284	0.838808	0.754183	0.686098	0.584697	0.344465	0.0796232	58.7667	-0.0498991	0	0.942989	59.3903	-0.0575786	0	0.971204	59.0602
O15514	0.998768	1.07878	0.922571	0.818393	0.692292	0.606893	0.427525	0.36506	0.262979	0.126332	0.998768	1.10019	0.995716	0.845104	0.705675	0.613509	0.55077	0.415402	0.261089	0.113968	0.998768	1.12699	1.0273	0.851774	0.738035	0.625684	0.521678	0.418931	0.282229	0.140012	0.998768	1.06605	0.964073	0.933591	0.806955	0.566724	0.495336	0.401338	0.286676	0.118556	54.8884	-0.046864	0.0362417	0.98134	56.0953	-0.0464271	0	0.968833	56.2365
O15541	0.998768	1.10916	0.892518	0.804223	0.852294	0.605295	0.631703	0.638061	0.613351	0.382786											0.998768	1.06356	1.00398	1.20726	0.945997	0.928328	0.783567	0.842745	0.899211	0.478111	0.998768	0.934461	0.878549	0.735638	0.708048	0.583945	0.542156	0.581545	0.526212	0.402391	64.6793	-0.0269939	0.400925	0.85206
O43143	0.998768	0.938845	0.963665	0.900877	0.767511	0.627919	0.429079	0.198042	0.116979	0.0716402	0.998768	0.97735	0.963583	0.888498	0.813693	0.652993	0.439473	0.20809	0.116398	0.078982	0.998768	0.966391	0.961879	0.901528	0.809298	0.643204	0.420215	0.193167	0.108336	0.067825	0.998768	0.940507	0.95087	0.873892	0.773263	0.605679	0.410497	0.196083	0.118603	0.0683068	54.4705	-0.068458	0	0.994089	54.8122	-0.0710478	0.00082976	0.995676	54.6231
O43148	0.998768	0.964106	0.947745	0.90654	0.836082	0.721173	0.500896	0.30802	0.152844	0.106496	0.998768	0.98214	0.994519	0.939229	0.910892	0.780449	0.571167	0.357048	0.16608	0.114328	0.998768	0.995568	0.986205	0.970644	0.8948	0.766218	0.544235	0.345886	0.15238	0.100192	0.998768	0.98593	1.0161	0.966205	0.90944	0.748282	0.540908	0.353639	0.170312	0.118639	55.9492	-0.0642034	0	0.995502	56.8876	-0.074212	0.0403096	0.998315	56.6131
O43156																					0.998768	1.09908	0.907264	0.795688	0.826697	0.457326	0.369694	0.357753	0.169609	0.142118																			53.752
O43169	0.998768	0.93109	0.933023	0.90642	0.861197	0.663066	0.697791	0.648352	0.573896	0.313706	0.998768	0.991446	0.978812	0.962245	0.894848	0.824999	0.790741	0.738938	0.666553	0.372116	0.998768	1.07231	1.09691	1.08079	1.05984	0.9703	0.931464	0.893003	0.896867	0.52116	0.998768	0.962161	0.899934	0.896282	0.894255	0.798405	0.727123	0.734291	0.75082	0.370994	62.7779	-0.0275213	0	0.929198	65.4304	-0.032873	0	0.946702
O43172											0.998768	0.880569	0.921599	0.766604	0.583239	0.468837	0.39751	0.374628	0.218997	0.109666											0.998768	0.921346	0.902637	0.830831	0.530385	0.406691	0.321862	0.269698	0.17621	0.0883144					53.1777	-0.0419224	0	0.979153
O43175	0.998768	0.952517	0.961911	0.903044	0.811575	0.662217	0.521687	0.302805	0.0806413	0.0437877	0.998768	0.972153	0.96256	0.908047	0.827899	0.704342	0.540025	0.331717	0.0782154	0.0447362	0.998768	0.950332	0.93223	0.886992	0.830844	0.705093	0.52419	0.32534	0.0821775	0.0458436	0.998768	0.983824	0.964773	0.907349	0.829609	0.690398	0.527757	0.324875	0.0775973	0.0431874	55.4707	-0.0684846	0	0.990168	55.9193	-0.0708376	0	0.989897	55.7911
O43181											0.998768	0.975906	0.910894	0.856204	0.676018	0.424191	0.31654	0.29351	0.203857	0.149362	0.998768	1.0317	1.00099	0.955633	0.738206	0.517115	0.33761	0.262248	0.222995	0.18132	0.998768	1.05906	0.947503	0.838612	0.739703	0.444416	0.308658	0.241889	0.182161	0.156873					52.3787	-0.0669138	0.15763	0.99369	53.178
O43236																					0.998768	0.902748	0.840085	0.904544	0.735416	0.523544	0.335302	0.160167	0.0912882	0.0482085																			53.1977
O43242	0.998768	1.06003	1.02683	0.935068	0.741365	0.553423	0.446001	0.2345	0.149542	0.0931085	0.998768	0.998687	0.958849	0.876219	0.717765	0.605782	0.428663	0.218028	0.116645	0.0725439	0.998768	1.02197	0.969465	0.902004	0.762815	0.615924	0.439771	0.225881	0.146969	0.0909735	0.998768	0.990326	0.971311	0.896634	0.770303	0.605167	0.437079	0.221021	0.139239	0.083149	54.242	-0.0688629	0.0583169	0.989202	54.1978	-0.0632069	0	0.995773	54.5748
O43252	0.998768	1.02177	1.029	1.01935	0.929809	0.700634	0.386087	0.134966	0.0895413	0.0536788	0.998768	0.979326	0.983402	0.92434	0.855509	0.667974	0.362915	0.17767	0.103807	0.0699034	0.998768	1.04091	0.995885	0.927916	0.837297	0.642637	0.362306	0.161953	0.113237	0.0700706	0.998768	0.974809	0.992667	0.919351	0.825914	0.654639	0.394309	0.22289	0.146037	0.0731088	54.809	-0.121015	0.0516843	0.997807	54.5124	-0.0933	0.0470385	0.997517	54.3185
O43264											0.998768	1.11556	1.0836	0.996966	0.85365	0.657201	0.506185	0.431907	0.191699	0.102223																									56.4694	-0.0631446	0.0348016	0.970263
O43290	0.998768	1.13814	1.04278	0.863763	0.745586	0.469848	0.330401	0.184801	0.157057	0.0943932	0.998768	1.02507	0.920901	0.804751	0.673983	0.54495	0.369999	0.308584	0.210758	0.151554	0.998768	0.974402	0.881818	0.840516	0.643329	0.514887	0.376904	0.280385	0.240577	0.193533	0.998768	0.840108	0.908494	0.855463	0.590338	0.404541	0.277014	0.189652	0.142681	0.087724	52.9095	-0.0825947	0.103613	0.979826	53.5223	-0.0529677	0.0997115	0.99524	53.0818
O43314	0.998768	1.02261	1.00313	0.854105	0.683727	0.383771	0.19855	0.110435	0.0839089	0.0475222											0.998768	0.915875	1.05914	0.87915	0.6674	0.541728	0.304136	0.180285	0.0848548	0.0884246	0.998768	0.969179	1.04084	0.947602	0.755767	0.483922	0.363554	0.159647	0.0916073	0.0462402	51.7567	-0.0966296	0.0492411	0.997954					52.9913
O43318																															0.998768	1.0284	0.955876	0.823285	0.647152	0.473406	0.325254	0.2715	0.266855	0.151492
O43324	0.998768	1.01116	1.03488	0.560406	0.343018	0.176039	0.165706	0.142988	0.158353	0.0824249	0.998768	0.950088	0.896735	0.513282	0.257546	0.145209	0.131068	0.107538	0.110744	0.0670491	0.998768	0.947985	0.88469	0.503782	0.249555	0.119984	0.097695	0.0822967	0.0830699	0.0484979	0.998768	0.90598	0.873066	0.496642	0.242177	0.124484	0.0930127	0.0901039	0.0891608	0.0481394	47.8915	-0.144313	0.144219	0.983718	47.2761	-0.128876	0.102044	0.996943	47.2113
O43390	0.998768	0.943952	0.876055	0.653814	0.316888	0.189212	0.143255	0.102952	0.0783434	0.0413089	0.998768	0.966119	0.912217	0.665777	0.352384	0.236675	0.166718	0.129852	0.0934929	0.0500556	0.998768	1.01579	0.958458	0.694486	0.362257	0.234766	0.162499	0.131502	0.108336	0.0602292	0.998768	1.06104	0.989177	0.716794	0.393405	0.291595	0.230443	0.142427	0.109231	0.0654316	48.3066	-0.101183	0.070255	0.996802	48.6898	-0.0977198	0.0896321	0.99611	48.8404
O43395	0.998768	0.966396	0.949646	0.651272	0.366673	0.261493	0.201595	0.139373	0.0949921	0.0536874	0.998768	0.903043	0.892565	0.615718	0.323554	0.208998	0.178493	0.147067	0.0929963	0.0456231	0.998768	0.912558	0.899816	0.657999	0.41044	0.272108	0.205326	0.177526	0.106883	0.054808	0.998768	0.887697	0.971422	0.638875	0.289861	0.176048	0.157411	0.121148	0.0694024	0.0466129	48.8432	-0.0949477	0.101004	0.991301	48.2187	-0.0933055	0.0909839	0.990865	49.135
O43396	0.998768	0.940911	0.911369	0.720585	0.39786	0.213015	0.154368	0.119478	0.0882651	0.0463602	0.998768	0.97767	0.914261	0.716465	0.390544	0.230361	0.169201	0.135337	0.0960854	0.0561152	0.998768	0.978778	0.918982	0.743346	0.41218	0.240717	0.174788	0.139029	0.107235	0.055937	0.998768	1.00762	0.943535	0.731973	0.408377	0.233008	0.174113	0.140919	0.103712	0.0566657	49.0833	-0.0986921	0.074505	0.996929	49.0743	-0.0994061	0.0906348	0.997477	49.323
O43399	0.998768	0.892035	0.911783	0.889617	0.816989	0.695928	0.630431	0.569949	0.595287	0.460398	0.998768	0.985511	0.983805	0.967118	0.907615	0.790312	0.686883	0.660523	0.617933	0.523246	0.998768	1.03278	1.03821	1.00041	0.909705	0.760521	0.674688	0.646174	0.699296	0.552231	0.998768	1.03136	1.04593	1.01416	0.910738	0.761537	0.632224	0.608727	0.631564	0.470961	65.6858	-0.0232127	0.345694	0.958475		-0.0320591	0.526638	0.986331
O43402	0.998768	0.983342	0.994831	1.01184	0.803397	0.35283	0.417569	0.182123	0.115681	0.0866549											0.998768	0.933077	0.84868	0.902723	0.80274	0.705227	0.38789	0.130876	0.105197	0.0552406	0.998768	0.942834	1.00375	1.07289	0.864407	0.692053	0.438824	0.224894	0.168399	0.120621	52.8274	-0.09917	0.122803	0.966868					54.5308
O43414	0.998768	0.892801	0.878732	0.794586	0.644918	0.415948	0.27077	0.19719	0.159795	0.133675																															51.7246	-0.0611941	0.0810796	0.990992
O43447	0.998768	0.944938	0.946221	0.818463	0.554572	0.277144	0.157975	0.113116	0.0694586	0.0380487	0.998768	0.966425	0.923196	0.802831	0.570024	0.302854	0.163917	0.11872	0.0743502	0.0425383	0.998768	0.948128	0.914912	0.802174	0.569709	0.318205	0.171253	0.125287	0.0758828	0.0463188	0.998768	0.982924	0.958049	0.801651	0.567891	0.2998	0.166947	0.115282	0.0743916	0.0439849	50.4999	-0.0964998	0.0487516	0.997842	50.63	-0.088385	0.0425502	0.99892	50.6959
O43464	0.998768	0.973144	1.12737	1.00142	0.876269	0.694308	0.444978	0.335583	0.282324	0.16313																															55.4657	-0.0813467	0.201202	0.978238
O43488	0.998768	0.894093	0.936261	0.892085	0.766464	0.349502	0.261424	0.159305	0.11581	0.075629	0.998768	0.971267	0.977761	0.939121	0.799577	0.447239	0.209769	0.141241	0.0947424	0.0557663	0.998768	0.975812	0.981536	0.919678	0.810061	0.447502	0.207189	0.130281	0.0942844	0.0565854	0.998768	1.02458	1.02058	0.961497	0.797337	0.470598	0.2411	0.146448	0.105968	0.0614681	52.097	-0.100323	0.0946997	0.98222	52.6149	-0.115244	0.0741016	0.998302	52.6247
O43491	0.998768	0.988515	0.937443	0.864281	0.711131	0.440831	0.293943	0.212172	0.146936	0.079982	0.998768	0.961777	0.91589	0.848404	0.680204	0.489953	0.313988	0.220424	0.154714	0.0791892	0.998768	0.991677	0.995057	0.914783	0.74001	0.491166	0.305995	0.219369	0.151237	0.0986169	0.998768	0.979572	0.949227	0.852988	0.685778	0.460583	0.312431	0.222732	0.166242	0.0931889	52.5519	-0.0736678	0.0795338	0.997646	52.8214	-0.0626493	0.0423048	0.998585	53.0205
O43493	0.998768	0.911636	0.799837	0.777436	0.866434	0.655928	0.619716	0.506682	0.665136	0.458218	0.998768	0.968458	0.960087	0.862079	0.822333	0.775253	0.705963	0.647653	0.667154	0.59366	0.998768	0.959991	0.931555	0.885265	0.844391	0.762972	0.651375	0.606771	0.6993	0.617812	0.998768	0.913048	0.914455	0.847482	0.770929	0.652827	0.576667	0.614035	0.652822	0.529153		-0.0198002	0.353009	0.831578		-0.021601	0.572358	0.982894
O43504	0.998768	1.0165	0.995059	0.942854	0.784291	0.655794	0.543488	0.489699	0.555543	0.553737	0.998768	0.974303	0.980986	0.936	0.900354	0.803023	0.66033	0.599001	0.645503	0.742705	0.998768	1.0873	1.08314	0.978349	0.922175	0.789503	0.652611	0.681002	0.69735	0.808846	0.998768	1.05863	1.06057	1.02257	0.916257	0.780533	0.688329	0.597989	0.658181	0.726694		-0.0631398	0.529086	0.988651		-0.0460193	0.655781	0.9199
O43505																															0.998768	1.0517	1.09423	1.0308	0.906359	0.547813	0.295039	0.177456	0.170267	0.100466
O43516	0.998768	0.91773	0.92476	0.839889	0.66845	0.483427	0.431475	0.348704	0.322593	0.256212											0.998768	0.927867	1.01772	0.894921	0.877836	0.677778	0.488048	0.410219	0.394944	0.260404	0.998768	0.950774	0.955602	0.866125	0.737844	0.520977	0.436644	0.382613	0.385244	0.310592	53.4864	-0.0516591	0.250842	0.991146					56.421
O43542																					0.998768	1.53396	1.36968	1.34317	0.784715	0.818218	0.268692	0.242663	0.410991	0.236443	0.998768	0.857562	0.814939	0.873958	0.576554	0.313275	0.224873	0.180913	0.175152	0.149748									53.4113
O43583	0.998768	0.94724	0.956751	0.93073	0.882454	0.707261	0.742237	0.644034	0.433596	0.234163	0.998768	0.947679	0.94614	0.936847	0.886379	0.823508	0.739281	0.700692	0.449832	0.245912	0.998768	0.97137	0.979099	0.963782	0.898691	0.801894	0.700387	0.641649	0.464657	0.258485	0.998768	0.994538	1.02767	1.00207	0.91039	0.818847	0.728078	0.646034	0.432178	0.22964	60.9066	-0.0396515	0	0.960833	61.6978	-0.0440283	0	0.969413	61.3697
O43592	0.998768	1.03883	0.981627	0.879489	0.522087	0.292263	0.24179	0.18958	0.104706	0.0957092	0.998768	1.18313	1.20881	0.859725	0.506469	0.226729	0.18553	0.148243	0.136253	0.128342	0.998768	0.907165	1.08326	0.998059	0.565912	0.313675	0.22346	0.175671	0.0953002	0.0584517	0.998768	0.95575	0.871412	0.859341	0.745689	0.502475	0.43293	0.275551	0.13429	0.0882902	50.5122	-0.110255	0.135237	0.992125	50.0241	-0.157155	0.147082	0.955634	50.9337
O43598	0.998768	0.953616	0.956648	0.928878	0.87211	0.729515	0.703369	0.625783	0.56677	0.220615	0.998768	0.992579	0.968039	0.957846	0.931862	0.856189	0.786773	0.745731	0.660771	0.256595	0.998768	0.998584	0.971096	0.952675	0.939631	0.824797	0.749093	0.688613	0.665402	0.274043	0.998768	1.03388	1.00153	0.936401	0.90523	0.792558	0.703068	0.654404	0.603225	0.24134	61.6096	-0.0355263	0	0.936851	63.7962	-0.0453223	0	0.923695	63.676
O43615	0.998768	1.01049	0.991064	0.885724	0.658516	0.393424	0.268369	0.165847	0.0850907	0.0500887	0.998768	1.03206	0.963362	0.857405	0.653331	0.438521	0.270676	0.217319	0.106539	0.0466145	0.998768	1.05182	0.938218	0.919323	0.908097	0.538652	0.337814	0.223588	0.172696	0.104092	0.998768	0.990506	0.986777	0.847916	0.672783	0.466554	0.309938	0.227176	0.130406	0.0842379	52.0041	-0.0853656	0.0582235	0.997247	52.2795	-0.0737659	0.048748	0.995951	53.8295
O43617	0.998768	1.06299	1.02804	1.00217	0.82412	0.630783	0.484001	0.278455	0.217084	0.130798	0.998768	1.01964	0.949949	0.941116	0.744112	0.585578	0.426946	0.269379	0.185304	0.126101	0.998768	1.0365	0.949476	0.918272	0.76694	0.613348	0.439293	0.272373	0.201636	0.131121	0.998768	0.975142	0.924368	0.921076	0.739817	0.581177	0.429849	0.264717	0.209467	0.122359	55.2243	-0.0732162	0.123067	0.9895	54.42	-0.0642517	0.0861647	0.996529	54.7268
O43633	0.998768	0.957154	0.95527	0.948477	0.860277	0.631338	0.429522	0.235565	0.155134	0.0933759	0.998768	0.992754	1.00646	0.976348	0.866725	0.668934	0.424591	0.248184	0.157725	0.0842085	0.998768	1.01223	1.02723	0.984515	0.875018	0.660575	0.431699	0.252172	0.169309	0.111224	0.998768	0.986369	0.950837	0.906066	0.765443	0.599671	0.389261	0.226441	0.152589	0.0846762	54.8568	-0.078373	0.0684005	0.996908	55.0594	-0.0839834	0.0760337	0.999191	55.0294
O43660	0.998768	1.05665	0.969273	0.785648	0.578415	0.366761	0.275132	0.234684	0.19573	0.140183	0.998768	1.10495	0.936715	0.936374	0.908743	0.734935	0.476182	0.396337	0.181371	0.127315	0.998768	0.98129	0.887882	0.822411	0.621651	0.452761	0.354213	0.26676	0.174397	0.103008	0.998768	0.777609	0.978793	0.71385	0.445003	0.293193	0.262148	0.206585	0.200103	0.122317	51.0087	-0.0812294	0.171564	0.99312	56.3995	-0.067957	0.0660377	0.981742	52.5542
O43665	0.998768	1.00687	1.00228	0.911327	0.68341	0.509477	0.312699	0.222034	0.211286	0.154209	0.998768	0.888265	0.832211	0.763457	0.541693	0.343541	0.242097	0.204124	0.177758	0.113475	0.998768	0.974193	0.98011	0.910935	0.639687	0.368119	0.320224	0.192978	0.185982	0.160413	0.998768	1.12741	1.06287	0.952163	0.755092	0.528993	0.487719	0.250238	0.183745	0.121274	52.7907	-0.0796743	0.162225	0.996647	50.5313	-0.0603885	0.0920608	0.990499	51.6367
O43670	0.998768	1.04193	1.04946	1.00246	0.884457	0.771321	0.72202	0.631866	0.522021	0.309678	0.998768	0.925275	0.884407	0.889734	0.822469	0.777615	0.637838	0.62775	0.473448	0.285394	0.998768	0.929311	0.89696	0.889613	0.792779	0.714135	0.603126	0.539016	0.495281	0.283007	0.998768	1.02758	1.07108	0.992572	0.851359	0.72896	0.648026	0.623206	0.531396	0.347504	62.1985	-0.0385838	0	0.967738	61.2429	-0.0309583	0	0.966037	60.2655
O43674											0.998768	0.872303	0.897036	0.83441	0.729954	0.615765	0.506625	0.274736	0.159192	0.101385																									54.6967	-0.0502669	0	0.978313
O43676	0.998768	0.998027	0.916596	0.881426	0.828176	0.687281	0.423333	0.423652	0.341325	0.222118	0.998768	0.987537	1.02955	0.910926	0.873196	0.687879	0.482915	0.450356	0.365786	0.273672	0.998768	0.939007	0.932275	0.897485	0.847197	0.630861	0.446214	0.381965	0.267711	0.227708	0.998768	1.04025	0.980579	0.928358	0.8524	0.683897	0.490115	0.423346	0.358962	0.243706	56.2108	-0.0492407	0.182677	0.980167	56.5557	-0.057876	0.283908	0.988061	55.5627
O43678	0.998768	0.875824	0.90723	0.768996	0.648339	0.357976	0.199684	0.124103	0.0988423	0.0605546	0.998768	0.932701	0.884571	0.750512	0.613994	0.396474	0.244086	0.151655	0.110785	0.0800189	0.998768	0.903075	0.96269	0.781871	0.616667	0.427368	0.24175	0.15725	0.116938	0.0718637	0.998768	0.95267	0.966204	0.846755	0.674008	0.395511	0.171994	0.119795	0.111918	0.0793395	51.1729	-0.0715135	0.0206714	0.987082	51.2644	-0.0635221	0.0262585	0.997422	51.6169
O43681	0.998768	0.92769	0.937911	0.864012	0.72624	0.641969	0.527466	0.406587	0.196821	0.0667988	0.998768	0.972805	0.941243	0.881176	0.777956	0.675299	0.575543	0.455294	0.206287	0.0691925	0.998768	0.989285	0.977319	0.888431	0.776264	0.654933	0.538509	0.434842	0.217952	0.0694796	0.998768	0.979117	0.973153	0.884374	0.765257	0.644928	0.541303	0.433991	0.215233	0.072978	55.6854	-0.0492718	0	0.983342	56.6124	-0.0514477	0	0.982258	56.3193
O43684	0.998768	0.959217	0.954776	0.912317	0.788329	0.598392	0.420036	0.261868	0.103581	0.054151	0.998768	0.962423	0.922733	0.907535	0.776527	0.622642	0.407505	0.252652	0.081601	0.0485838	0.998768	0.953586	0.936756	0.894363	0.768718	0.617017	0.401377	0.256024	0.114898	0.0680717	0.998768	0.976584	0.976737	0.908753	0.809424	0.639446	0.451455	0.300271	0.134496	0.0796641	54.5496	-0.0674897	0	0.998255	54.4668	-0.0688504	0	0.995563	54.446
O43707	0.998768	0.949765	0.96943	0.946813	0.914939	0.747211	0.719411	0.497411	0.124539	0.0680903	0.998768	0.959304	0.968824	0.958987	0.926747	0.846639	0.739759	0.537015	0.124751	0.0726828	0.998768	0.959487	0.973549	0.933535	0.923062	0.820066	0.702298	0.509327	0.12537	0.0683752	0.998768	1.01372	1.02159	0.993728	0.950273	0.836191	0.732682	0.5319	0.134697	0.0712237	58.0864	-0.0750869	0	0.973558	58.6999	-0.0884354	0	0.983704	58.303
O43708	0.998768	0.903289	0.855513	0.850737	0.80302	0.539668	0.510968	0.389923	0.285688	0.0802834	0.998768	0.882179	0.743619	0.860821	0.693923	0.522932	0.402986	0.344908	0.273036	0.068582	0.998768	0.934689	0.886094	0.801089	0.79152	0.589657	0.483655	0.339214	0.339243	0.0622607	0.998768	1.01912	0.953684	0.973907	0.956954	0.688338	0.534238	0.505924	0.3287	0.0574366	55.4833	-0.0435134	0	0.966868	53.8488	-0.0411074	0	0.953087	55.3893
O43709	0.998768	1.29267	1.11696	0.986309	0.724157	0.544113	0.431205	0.30785	0.232142	0.258284																					0.998768	1.02351	1.00075	0.893509	0.742014	0.501879	0.417653	0.290027	0.176762	0.173762	53.6727	-0.0819628	0.25504	0.916528
O43719	0.998768	0.856316	0.738101	0.404195	0.27963	0.267214	0.192548	0.149914	0.127797	0.079476	0.998768	1.0231	0.916264	0.486225	0.344685	0.280821	0.243055	0.196634	0.147037	0.105376	0.998768	1.03927	0.898007	0.484131	0.319374	0.254549	0.21292	0.174746	0.14131	0.0987026	0.998768	0.890422	0.681619	0.378389	0.267419	0.213508	0.172605	0.143494	0.121021	0.0694411	46.4439	-0.0780523	0.121939	0.986528	47.4675	-0.117505	0.187188	0.979019	47.3095
O43747	0.998768	1.06202	0.971847	0.837729	0.654732	0.506683	0.310177	0.250416	0.155832	0.0784237	0.998768	0.933058	0.94578	0.727834	0.451983	0.330169	0.257526	0.150354	0.166851	0.112525	0.998768	0.988806	0.924574	0.799004	0.524266	0.365455	0.25214	0.201044	0.126364	0.081689	0.998768	0.873896	0.874252	0.810676	0.58157	0.32281	0.249078	0.162799	0.123501	0.0478973	52.8359	-0.0657609	0.0696366	0.991618	49.879	-0.0802353	0.133553	0.992348	50.8572
O43765	0.998768	0.923082	0.916837	0.84975	0.576211	0.364432	0.29316	0.251307	0.220021	0.145322	0.998768	0.977344	0.986816	0.888285	0.597382	0.392418	0.307634	0.259145	0.21533	0.155626	0.998768	0.997622	1.00971	0.894982	0.621594	0.39083	0.30179	0.262557	0.238631	0.171282	0.998768	1.00552	0.986792	0.874363	0.608562	0.391762	0.310244	0.277202	0.243501	0.184509	51.2227	-0.0763786	0.17859	0.989916	51.5066	-0.0880401	0.20041	0.994216	51.5161
O43768	0.998768	0.889341	0.819951	0.794303	0.705465	0.868292	0.5755	0.519718	0.616562	0.519032	0.998768	0.942545	0.97518	0.897276	0.840969	0.847817	0.73562	0.715684	0.724845	0.646234	0.998768	1.11723	1.12092	1.04434	0.859646	0.834496	0.759943	0.734134	0.7425	0.731046	0.998768	0.964653	0.924813	0.938234	0.819124	0.71447	0.605949	0.593299	0.606097	0.513357		-0.0185134	0.370512	0.798631		-0.0163169	0.596103	0.953604
O43772																					0.998768	0.855401	0.907384	0.811718	0.740034	0.567879	0.411923	0.332483	0.292694	0.192277																			54.6869
O43776	0.998768	0.945913	0.934291	0.916265	0.769092	0.486015	0.288971	0.115251	0.0852874	0.0580065	0.998768	0.999286	0.995956	0.968745	0.8305	0.509932	0.306971	0.124463	0.0806206	0.0606249	0.998768	0.98864	0.984992	0.97459	0.840835	0.541164	0.319248	0.134749	0.0943894	0.0669895	0.998768	0.997266	0.97498	0.95138	0.814445	0.501305	0.302174	0.119963	0.0811094	0.0540166	52.953	-0.0892316	0.035185	0.995501	53.3724	-0.103875	0.0549133	0.998408	53.6072
O43805	0.998768	1.05249	1.11275	1.0749	0.793074	0.716924	0.507683	0.421635	0.388162	0.426532																															56.2272	-0.0729925	0.399065	0.953845
O43809	0.998768	1.1024	1.10056	1.07824	1.02903	0.90071	0.712658	0.277258	0.0735601	0.0449815	0.998768	0.974625	0.98406	0.930296	0.92169	0.826024	0.625088	0.268056	0.0757886	0.0446829	0.998768	0.914932	0.882992	0.924747	0.884305	0.813043	0.610168	0.251764	0.0605492	0.0378268	0.998768	0.921163	0.984809	0.960078	0.981431	0.868464	0.66776	0.266136	0.0704022	0.0416047	57.3573	-0.146799	0.0349012	0.982081	56.7936	-0.102703	0	0.993039	56.5539
O43813	0.998768	0.918971	0.930816	0.884962	0.79603	0.64254	0.506519	0.37153	0.168052	0.0561136	0.998768	0.99365	0.993175	0.969916	0.932673	0.802423	0.617046	0.483889	0.182519	0.0572045	0.998768	0.963108	0.988621	0.957875	0.928867	0.770809	0.589621	0.447667	0.186137	0.0556494	0.998768	0.973959	0.973662	0.923324	0.868422	0.710532	0.563255	0.437791	0.181896	0.0560075	55.6433	-0.0559375	0	0.988321	57.8955	-0.0727852	0	0.99415	57.4779
O43818	0.998768	0.96292	0.929242	0.838712	0.563943	0.436664	0.346135	0.308849	0.20858	0.0704087	0.998768	1.02654	0.99682	0.922625	0.733115	0.557618	0.477593	0.450292	0.296085	0.0897994	0.998768	1.00395	1.02789	0.833539	0.58831	0.392091	0.321501	0.272922	0.203101	0.0692084	0.998768	0.815231	0.809727	0.724212	0.64549	0.542944	0.504917	0.438546	0.325354	0.0943539	52.3339	-0.0562266	0.0882998	0.98265	55.9253	-0.0471341	0	0.969497	51.725
O43819	0.998768	0.911575	0.952198	0.969788	0.893193	0.801247	0.805677	0.63986	0.274807	0.0556818																															59.8839	-0.0760001	0	0.955734
O43823	0.998768	0.551835	0.896445	0.76302	0.471162	0.190575			0.226739	0.24693	0.998768	1.08406	0.885054	0.853205	0.809477	0.648684	0.657451			0.0845027	0.998768	2.70605	1.71301	2.32673	2.36175	1.16057	0.774618														49.3881	-0.0451374	0.140085	0.737428	56.9568	-0.0491072	0	0.941238
O43837	0.998768	1.02553	1.02506	0.951868	0.793622	0.443271	0.174526	0.127584	0.0883814	0.0581621	0.998768	0.991753	1.00787	0.906094	0.760761	0.447355	0.162908	0.126075	0.0889173	0.0616116	0.998768	0.982466	0.959574	0.90251	0.756114	0.453385	0.156164	0.117844	0.0904921	0.0578851	0.998768	0.928829	0.961929	0.885753	0.73361	0.424282	0.161408	0.119184	0.0945741	0.0628362	52.4878	-0.126991	0.0734154	0.998364	52.3391	-0.113674	0.0645239	0.997568	52.3243
O43847	0.998768	0.955009	0.921712	0.845317	0.644903	0.521772	0.301749	0.212066	0.166299	0.0944096	0.998768	1.09945	1.03805	0.846316	0.46214	0.248293	0.155505	0.134356	0.0459341	0.0309531	0.998768	0.979105	0.967782	0.918678	0.680634	0.474229	0.353614	0.326277	0.235041	0.137199	0.998768	0.854836	0.830476	0.80526	0.586197	0.373818	0.201999	0.152407	0.104645	0.0580188	52.7309	-0.061903	0.0548135	0.996202	49.9901	-0.125977	0.0783115	0.986554	53.0498
O43852	0.998768	1.01493	0.988731	0.960177	0.85169	0.731081	0.604537	0.562172	0.589537	0.489244	0.998768	0.947764	0.954851	0.913298	0.799393	0.673914	0.565332	0.551237	0.538927	0.474796	0.998768	0.99021	0.997864	0.948881	0.837766	0.68616	0.577384	0.536628	0.55412	0.484369	0.998768	0.921386	0.970749	0.934543	0.823117	0.671864	0.564786	0.529927	0.539209	0.427794		-0.0469419	0.524827	0.987284	65.5176	-0.0407101	0.484533	0.988713
O43865	0.998768	0.933908	0.924267	0.850065	0.753798	0.665963	0.46504	0.361934	0.302586	0.171985	0.998768	0.963516	0.938646	0.884323	0.802043	0.682971	0.495414	0.394663	0.33079	0.156857	0.998768	0.986188	0.97363	0.894902	0.803146	0.654773	0.498983	0.388877	0.334391	0.189024	0.998768	1.00077	0.966533	0.893611	0.786197	0.658224	0.493759	0.402907	0.312964	0.161911	55.9857	-0.0428319	0.00567308	0.992565	56.7537	-0.0446102	0	0.992576	56.3389
O43903																					0.998768	0.973724	0.922404	0.824377	0.715046	0.540782	0.407834	0.298076	0.246404	0.111921	0.998768	1.07554	1.14454	1.01513	0.965906	0.767369	0.499757	0.374062	0.22994	0.101058									54.1096
O43924											0.998768	1.37186	1.07721	0.85242	0.81855	0.738545	0.560359	0.355222	0.239993	0.0804597																									56.7258	-0.0609927	0	0.886785
O60216											0.998768	0.999614	0.954487	0.895416	0.89135	0.637625	0.382628	0.285645	0.200991	0.0932714	0.998768	1.01872	0.933875	0.893254	0.815427	0.481006	0.271685	0.178209	0.122278	0.0755893	0.998768	1.00082	0.904163	0.83961	0.813649	0.518962	0.286259	0.247373	0.1682	0.0940097					54.8566	-0.0758859	0.0965401	0.990789	53.0306
O60220	0.998768	0.969475	0.963273	0.931206	0.864277	0.662001	0.579648	0.493026	0.406765	0.257427	0.998768	0.963659	0.927014	0.916309	0.896926	0.728456	0.590029	0.55941	0.405001	0.322505	0.998768	0.973981	0.955105	0.897378	0.827065	0.695807	0.547612	0.473493	0.40333	0.273886	0.998768	0.991257	1.01446	0.963458	0.796916	0.685699	0.578696	0.475791	0.408114	0.27246	58.3919	-0.0414596	0.163818	0.987576	59.7838	-0.0374331	0.157077	0.985854	58.0997
O60231	0.998768	1.15236	1.11539	0.884429	0.566255	0.368607	0.206244	0.170518	0.185585	0.13441											0.998768	0.946532	0.80338	0.773599	0.68527	0.44519	0.304463	0.22928	0.175912	0.0829051	0.998768	0.926816	0.89717	0.753198	0.559772	0.464261	0.232409	0.199227	0.128117	0.159721	50.9201	-0.115908	0.164773	0.970891					52.2949
O60232	0.998768	1.08777	1.05552	0.936784	0.832836	0.626182	0.519442	0.367999	0.348501	0.221739	0.998768	0.981405	0.96602	0.878656	0.770859	0.602334	0.464911	0.356462	0.282309	0.167196											0.998768	1.0154	1.06435	0.934163	0.903663	0.678343	0.530975	0.373605	0.322333	0.211444	55.8394	-0.0611984	0.243066	0.97835	55.3587	-0.0509555	0.112015	0.99751
O60234	0.998768	0.885355	0.906673	0.790548	0.548816	0.3154	0.237	0.208512	0.182125	0.117553	0.998768	0.963076	0.956511	0.837511	0.596025	0.362422	0.252915	0.226742	0.193626	0.13492	0.998768	0.963258	0.970228	0.830019	0.601471	0.353143	0.243681	0.21766	0.19946	0.132781	0.998768	1.01053	0.977895	0.837364	0.570679	0.332327	0.23129	0.215111	0.19284	0.128305	50.5462	-0.0756037	0.133038	0.988295	51.1634	-0.0853073	0.163011	0.99735	51.0905
O60244																															0.998768	1.54094	1.11896	1.44691	1.19351	0.770885	0.403916	0.387338	0.257072
O60256	0.998768	1.04137	1.00948	0.964853	0.896301	0.681179	0.588109	0.454424	0.197732	0.0650341	0.998768	0.991998	0.972983	0.938685	0.858955	0.742195	0.618216	0.504519	0.190358	0.0575525	0.998768	1.00692	0.975618	0.900584	0.862274	0.696137	0.536218	0.422335	0.203853	0.0709074	0.998768	1.02289	0.99382	0.94683	0.8583	0.657224	0.541758	0.440609	0.203348	0.0726194	57.1747	-0.0627757	0	0.9873	57.6434	-0.0622205	0	0.984223	56.6809
O60271	0.998768	0.802293	0.855246	0.826297	0.633521	0.32854	0.309399	0.291623	0.223469	0.184307	0.998768	0.970941	0.856782	0.843245	0.580594	0.372024	0.275985	0.265422	0.215667	0.169349	0.998768	0.870108	0.89825	0.893799	0.665913	0.343447	0.261765	0.225942	0.204904	0.178834	0.998768	1.08448	1.12959	1.05687	0.760375	0.573786	0.450773	0.397858	0.286893	0.109774	51.5345	-0.0546585	0.148923	0.947268	51.2082	-0.0715368	0.179638	0.989742	51.4593
O60306	0.998768	0.90379	0.882698	0.696178	0.493111	0.256139	0.202618	0.152083	0.0907249	0.0362091	0.998768	0.952698	0.850601	0.703744	0.508032	0.319803	0.222805	0.176913	0.0942807	0.0537619	0.998768	0.946389	0.901056	0.65278	0.585744	0.331991	0.218174	0.178519	0.123489	0.0623194	0.998768	1.03729	1.06645	0.800073	0.621078	0.409941	0.262196	0.17994	0.118346	0.061809	49.6997	-0.0713958	0.0394767	0.994351	50.1114	-0.0647435	0.0372037	0.99865	50.4294
O60313											0.998768	0.990639	0.955462	1.00431	0.684595	0.505758	0.339097	0.28821	0.203554	0.163528	0.998768	0.953977	1.05117	0.924286	0.832456	0.594135	0.420709	0.400861	0.344762	0.0857148	0.998768	1.09403	0.986041	0.963585	0.715911	0.467943	0.330077	0.270841	0.191391	0.082528					53.0455	-0.0814944	0.187235	0.986964	55.5673
O60341	0.998768	1.02371	1.18649	0.815093	0.714475	0.658894	0.485023	0.349771	0.227487	0.0880749											0.998768	0.992961	0.928425	0.813312	0.626987	0.495798	0.440755	0.304839	0.240609	0.113239											55.5967	-0.0544372	0	0.942568					53.583
O60343																					0.998768	0.985517	1.03994	0.883619	0.795055	0.659661	0.557727	0.456049	0.277448	0.0838353																			56.8988
O60488	0.998768	1.12741	1.12504	0.963499	0.827929	0.573421	0.495743	0.303827	0.265741	0.129823	0.998768	0.997902	0.825726	0.696473	0.479114	0.334437	0.216121	0.212803	0.176921	0.127146											0.998768	1.01385	0.822666	0.682657	0.609647	0.448743	0.330346	0.292534	0.259108	0.157832	55.0654	-0.0705097	0.158533	0.960637	49.7117	-0.0695119	0.136046	0.99541
O60493	0.998768	0.875171	0.857277	0.781034	0.660178	0.564455	0.40877	0.244073	0.170821	0.128402											0.998768	0.95014	0.834026	0.793737	0.693119	0.585488	0.420767	0.287688	0.140895	0.106935											53.3472	-0.0457987	0	0.98803					53.799
O60499	0.998768	1.04047	0.837094	0.891899	0.780162	0.441791	0.300575	0.192512	0.240673	0.18349	0.998768	0.987944	0.678707	0.931794	0.628787	0.418215	0.172324	0.247693	0.251704	0.16934	0.998768	1.22458	1.09182	1.08099	0.67822	0.555726	0.450571	0.300393	0.261308	0.0986827											52.6049	-0.0881379	0.18199	0.97255	51.5243	-0.0682046	0.156175	0.905408	54.2276
O60504	0.998768	0.910569	0.877821	0.759587	0.528532	0.336786	0.21658	0.148932	0.107641	0.0557666	0.998768	0.982609	0.949394	0.775299	0.530112	0.362223	0.227309	0.163058	0.116067	0.0744536	0.998768	0.991356	0.912553	0.706647	0.524664	0.317468	0.19498	0.140231	0.10785	0.0747802	0.998768	0.970325	0.884649	0.793069	0.582295	0.378889	0.26171	0.207479	0.133334	0.0769461	50.4831	-0.0678902	0.036946	0.996837	50.7344	-0.0774632	0.0813866	0.998206	50.1366
O60506	0.998768	0.962866	0.973212	0.91115	0.662756	0.33286	0.211123	0.157484	0.110301	0.073059	0.998768	0.928154	0.862059	0.813991	0.626318	0.350675	0.194649	0.159278	0.106412	0.066971	0.998768	0.948185	0.913271	0.812784	0.639356	0.37536	0.21663	0.174803	0.124445	0.0925275	0.998768	1.0417	0.999681	0.872497	0.675895	0.398014	0.253468	0.193197	0.128	0.0850072	51.4683	-0.108225	0.100239	0.997261	51.1423	-0.0737105	0.0446154	0.991517	51.3988
O60516	0.998768	1.54536	1.16821	1.13212	0.956831	0.941378	0.946642	0.733991	0.672729	0.612146											0.998768	1.0603	0.977694	0.897714	0.84576	0.619594	0.675956	0.451169	0.542597	0.47321	0.998768	0.926968	1.04525	0.918767	0.821107	0.68776	0.623867	0.470505	0.551925	0.402435		-0.0632935	0.630178	0.479381					62.9879
O60547	0.998768	0.979278	0.97631	0.879351	0.80936	0.690825	0.560826	0.469095	0.266693	0.147506	0.998768	1.00208	1.02905	0.859371	0.788895	0.684909	0.577534	0.492847	0.258101	0.122252	0.998768	0.965608	1.00212	0.848103	0.768807	0.657275	0.53398	0.450969	0.203076	0.0946564	0.998768	0.911134	0.995772	0.889918	0.816582	0.675676	0.552815	0.509264	0.27065	0.117106	57.2536	-0.0470813	0	0.99466	57.2722	-0.0479545	0	0.98068	56.2959
O60563
O60566																															0.998768	1.09372	0.986698	0.872443	0.774018	0.438096	0.233581	0.179168	0.125654	0.0770278
O60573	0.998768	0.873476	0.802931	0.564273	0.397167	0.355974	0.130096	0.122433	0.0941593	0.039738	0.998768	0.93907	0.901703	0.647332	0.42655	0.326879	0.173085	0.137395	0.0750465	0.0422905	0.998768	0.85186	0.754124	0.577948	0.437472	0.283091	0.156557	0.12047	0.0844151	0.0272783	0.998768	0.938769	0.949084	0.544902	0.357465	0.27605	0.181759	0.148906	0.0724004	0.038319	48.5862	-0.0608314	0.0109849	0.98863	49.4156	-0.0723629	0.0415974	0.994699	48.4217
O60610	0.998768	0.970737	0.948683	0.703318	0.334259	0.284285	0.209117	0.126355	0.102438	0.0632022	0.998768	1.00031	0.953033	0.712578	0.357753	0.288522	0.214972	0.151584	0.110415	0.0691946	0.998768	0.992354	0.961816	0.718076	0.362148	0.300675	0.211817	0.140026	0.109261	0.0672255	0.998768	0.998617	0.957213	0.708359	0.366093	0.310546	0.230312	0.143549	0.115068	0.0679868	48.9111	-0.102242	0.112368	0.988345	49.0693	-0.101865	0.123365	0.989751	49.1827
O60613	0.998768	0.888655	0.853031	0.825203	0.770947	0.732424	0.573543	0.410026	0.0601137	0.0360531	0.998768	0.984552	0.926699	0.892671	0.821708	0.749835	0.621384	0.485715	0.0888846	0.0663009	0.998768	0.953701	0.999896	0.925919	0.918153	0.818933	0.656566	0.506444	0.073614	0.0352577	0.998768	0.958736	0.913287	0.850833	0.818335	0.674768	0.561473	0.412158	0.0996588	0.0664176	55.9857	-0.0583168	0	0.930591	57.158	-0.0646197	0	0.963559	57.9007
O60664	0.998768	0.91832	0.921417	0.893954	0.796613	0.649412	0.518364	0.433047	0.36992	0.260291	0.998768	1.02826	1.01217	0.91822	0.823079	0.661574	0.488856	0.394459	0.308215	0.213929	0.998768	1.01446	1.01427	0.959459	0.886878	0.747743	0.545815	0.457208	0.376798	0.248386	0.998768	1.01134	0.97231	0.94977	0.857897	0.689761	0.544224	0.439761	0.352307	0.206766	57.1495	-0.0396679	0.146208	0.990484	56.0657	-0.0566315	0.195215	0.995184	57.6062
O60669	0.998768	0.986365	0.993017	0.893987	0.800618	0.579518	0.447331	0.363549	0.320264	0.245357																															54.8475	-0.0607971	0.251725	0.99636
O60684											0.998768	1.11994	0.854996	0.498763	0.604128	0.545129	0.472705																													-0.665253	0.530181	0.9405
O60701	0.998768	0.879687	0.939422	0.819644	0.786519	0.767681	0.578883	0.24279	0.11915	0.0732963	0.998768	0.98627	0.967061	0.900246	0.917206	0.648756	0.588613	0.26656	0.0665798	0.0679227	0.998768	0.983509	0.957009	0.825549	0.810837	0.720093	0.589828	0.320596	0.153001	0.0891785	0.998768	0.992718	0.995491	0.922212	0.841	0.700843	0.585492	0.22215	0.0711966	0.0492531	55.8756	-0.0655008	0	0.950471	55.9067	-0.0775844	0	0.981412	56.2088
O60711	0.998768	1.27093	1.07831	0.919324	0.701994	0.469827	0.359698	0.289584	0.248285	0.195935	0.998768	1.11341	0.930542	0.881317	0.64814	0.455428	0.309355	0.27149	0.231647	0.155225	0.998768	1.01806	0.97132	0.798957	0.5953	0.418697	0.306424	0.258035	0.21917	0.170819	0.998768	0.929302	0.842243	0.806819	0.596198	0.393547	0.337011	0.25522	0.219323	0.15304	52.6563	-0.0889482	0.236283	0.936695	52.2667	-0.0759271	0.187152	0.983339	51.5382
O60749	0.998768	0.946454	0.940551	0.884119	0.675309	0.37722	0.210523	0.150692	0.114012	0.0964445	0.998768	0.975516	0.927501	0.875292	0.672876	0.382126	0.198721	0.162944	0.11967	0.0973171	0.998768	0.988662	0.929056	0.87431	0.66057	0.404292	0.207282	0.147527	0.109961	0.0983397	0.998768	0.942751	0.903718	0.819212	0.650662	0.40373	0.25271	0.182956	0.145969	0.105019	51.6875	-0.0952485	0.0928805	0.997025	51.6562	-0.0934895	0.0951699	0.997388	51.7308
O60762	0.998768	1.33051	1.18636	1.10787	0.821042	0.592439	0.396444	0.240165	0.139016	0.0683514	0.998768	1.07667	0.949683	0.855736	0.681903	0.505956	0.355033	0.238311	0.13097	0.0719298	0.998768	1.07582	0.925059	0.874764	0.672589	0.495991	0.351497	0.206925	0.128718	0.065186	0.998768	0.827344	0.873664	0.799277	0.629393	0.451553	0.317745	0.203398	0.132837	0.0602471	54.4169	-0.0947863	0.0959788	0.910281	53.2086	-0.0642882	0.0353224	0.992283	53.039
O60763	0.998768	1.01439	0.967936	0.865876	0.564962	0.34979	0.243596	0.16673	0.109052	0.072797	0.998768	1.00122	0.953438	0.876437	0.599667	0.357908	0.243304	0.183681	0.127249	0.076511	0.998768	1.07717	0.992917	0.896333	0.685528	0.426689	0.297379	0.21172	0.160417	0.100825	0.998768	1.04463	0.957947	0.895336	0.676788	0.4901	0.365598	0.211417	0.147538	0.0948886	51.1191	-0.0896335	0.0962354	0.996292	51.3441	-0.0886516	0.103907	0.997127	52.3106
O60784	0.998768	1.13965	0.971811	1.03259	0.949028	0.611255	0.589474	0.401497	0.261144	0.0635723	0.998768	0.968454	0.85045	0.78105	0.649432	0.45161	0.246459	0.307029	0.213945	0.10872	0.998768	1.22167	1.07559	0.825952	0.960764	0.624386	0.485881	0.355823	0.281786												57.0413	-0.0625718	0	0.954891	52.0935	-0.0550539	0.094026	0.983445	55.4363
O60825											0.998768	0.821123	0.678271	0.697596	0.489708	0.337554	0.298808	0.12813	0.156383	0.104562																									49.5122	-0.0460295	0	0.974499
O60828	0.998768	0.931571	0.909716	0.858159	0.719826	0.766317	0.54389	0.458803	0.457182	0.283435	0.998768	0.92695	0.899865	0.896468	0.884409	0.722439	0.618472	0.591636	0.393348	0.302882	0.998768	1.07271	0.930248	1.03402	0.837696	0.797538	0.716572	0.605949	0.514398	0.445585	0.998768	0.804708	0.71622	0.860199	0.707255	0.494656	0.606218	0.543154	0.415618	0.220876	58.9698	-0.0308379	0	0.964684	60.2291	-0.0341881	0	0.977708	63.5286
O60830	0.998768	0.853376	0.84595	0.815861	0.711569	0.74943	0.539526	0.44337	0.358318	0.208085	0.998768	1.01784	1.06775	0.922111	0.819599	0.80513	0.692808	0.577208	0.503364	0.270348	0.998768	0.976845	0.959788	0.925503	0.843287	0.720811	0.597262	0.545217	0.444075	0.254135	0.998768	1.09352	1.07643	1.06405	0.867278	0.774769	0.679872	0.52778	0.423585	0.272447	57.3267	-0.0325339	0	0.953532	61.2443	-0.0381251	0	0.964696	59.7431
O60831	0.998768	0.976233	0.945286	0.898464	0.799988	0.683479	0.551308	0.470821	0.435644	0.2979	0.998768	0.989485	0.970074	0.920936	0.826664	0.683621	0.575044	0.4962	0.439852	0.330324	0.998768	1.01597	0.956051	0.918854	0.857371	0.700468	0.569996	0.488685	0.459678	0.319632	0.998768	1.02276	0.953079	0.898696	0.838854	0.702526	0.612876	0.517605	0.4983	0.344337	58.1945	-0.0386276	0.232336	0.992995	58.5772	-0.0411081	0.297036	0.995266	58.6582
O60832	0.998768	1.37747	1.28734	1.34103	1.14744	0.835755	0.748123	0.662773	0.382933	0.108846	0.998768	0.889413	0.812937	0.789022	0.680252	0.515676	0.357749	0.278925	0.174782	0.0797528	0.998768	1.04529	0.948006	0.993931	0.858789	0.745352	0.702067	0.527707	0.348861	0.132702											60.7128	-0.0756316	0	0.756983	52.9731	-0.0469107	0	0.988098	59.0983
O60841	0.998768	1.12351	1.08169	0.996836	0.731943	0.474078	0.369185	0.270872	0.185958	0.116352	0.998768	0.967527	0.922974	0.83868	0.645201	0.423925	0.324319	0.274499	0.166854	0.111857	0.998768	0.830942	0.774153	0.751433	0.539077	0.335471	0.195241	0.163497	0.133005	0.10012	0.998768	0.870503	0.926557	0.840528	0.693709	0.42176	0.310608	0.25449	0.201429	0.122179	53.1656	-0.0880741	0.165906	0.97192	52.3306	-0.0628463	0.104083	0.995715	50.1076
O60869	0.998768	0.973791	0.958414	0.93102	0.828632	0.786199	0.661227	0.622877	0.671753	0.53486	0.998768	0.985571	0.964203	0.949624	0.862633	0.795705	0.662239	0.675688	0.626161	0.541462	0.998768	0.987105	0.961247	0.957714	0.801592	0.741686	0.646858	0.633137	0.686844	0.607801	0.998768	0.982224	1.01519	0.988954	0.906434	0.770059	0.648467	0.664137	0.726127	0.581157		-0.0272276	0.547495	0.961971		-0.0277972	0.532352	0.980706
O60880	0.998768	0.8669	0.864794	0.755452	0.567274	0.390708	0.28927	0.20549	0.175445	0.102954	0.998768	0.964725	1.00381	0.853572	0.657882	0.497047	0.375119	0.30786	0.233578	0.0707185	0.998768	1.02457	1.06137	0.919985	0.661864	0.43131	0.297535	0.20937	0.143968	0.0811041	0.998768	0.97679	0.936901	0.830347	0.575102	0.369583	0.268139	0.196495	0.1398	0.0813357	51.1817	-0.0540626	0.0542278	0.992081	53.4475	-0.0570522	0.0779255	0.985105	52.303
O60884	0.998768	0.848071	1.04716	0.777227	0.584387	0.532713	0.325012	0.237325	0.189829	0.15209	0.998768	0.97835	1.0432	0.895835	0.738687	0.542374	0.369028	0.205878	0.141705	0.0974355	0.998768	0.945419	0.95358	0.853137	0.679203	0.505767	0.275972	0.152598	0.099048	0.0552295	0.998768	0.789083	0.908501	0.725604	0.571868	0.435068	0.313881	0.232996	0.178605	0.110062	52.4653	-0.0586766	0.113881	0.960431	53.6073	-0.0739725	0.0735912	0.994941	52.6413
O60885																															0.998768	1.11332	1.13531	0.961923	0.859609	0.731893	0.529068	0.368511	0.263246	0.145582
O60888	0.998768	0.900862	0.855441	0.811468	0.729891	0.672898	0.489966	0.418949	0.420128	0.310014	0.998768	1.02301	1.00776	0.931034	0.829805	0.683373	0.589755	0.549824	0.45803	0.371153	0.998768	1.04844	1.01176	0.948233	0.875823	0.685073	0.609042	0.584497	0.567339	0.410253	0.998768	0.963863	0.919831	0.874542	0.820152	0.666676	0.557213	0.533214	0.560133	0.378947	57.351	-0.030685	0.129135	0.979429	59.423	-0.041387	0.364349	0.988066	63.5324
O60925	0.998768	0.947696	0.966123	0.943635	0.855775	0.668107	0.612591	0.489932	0.326977	0.258445	0.998768	0.967885	0.975976	0.957279	0.89129	0.784321	0.618777	0.520234	0.30803	0.232908	0.998768	0.930343	0.951015	0.91474	0.777011	0.665738	0.52647	0.427669	0.308721	0.245908	0.998768	1.08208	1.07328	1.04682	0.896338	0.75053	0.623624	0.509269	0.346284	0.267128	58.2517	-0.0434588	0.1066	0.990475	58.8224	-0.0502232	0.0744261	0.996544	56.8362
O75027	0.998768	0.913108	0.937089	0.824806	0.572072	0.302737	0.22308	0.169138	0.16534	0.133443	0.998768	0.895752	0.987486	0.824217	0.558082	0.321394	0.207257	0.148957	0.143376	0.0835774	0.998768	0.736857	0.853913	0.637911	0.471234	0.26386	0.167862	0.147065	0.120734	0.0552197											50.6386	-0.0925998	0.1392	0.99342	50.7148	-0.0929511	0.107395	0.990807	48.994
O75069																					0.998768	0.918535	0.841835	0.779182	0.647454	0.43719	0.225561	0.0991552	0.0790493	0.0544153																			51.4856
O75083	0.998768	0.913028	0.940127	0.864839	0.685001	0.35891	0.103954	0.0561878	0.0412828	0.0230184	0.998768	0.969707	0.970501	0.893247	0.726196	0.400033	0.0994707	0.0550962	0.0402696	0.0229478	0.998768	0.946663	0.95849	0.870122	0.71438	0.395008	0.100716	0.0541784	0.041164	0.0260691	0.998768	0.979368	0.973946	0.889397	0.709441	0.399496	0.104799	0.0581017	0.041018	0.0219126	51.4785	-0.108691	0.00736016	0.992289	51.8854	-0.11974	0.0113787	0.996647	51.7699
O75116	0.998768	0.906036	0.931662	0.691007	0.381823	0.352235	0.194754	0.0814343	0.0534279	0.0272033	0.998768	1.06392	1.04745	0.814289	0.557412	0.284321	0.184702	0.154012	0.0966843	0.0451729	0.998768	1.06385	0.891029	0.854588	0.421824	0.310463	0.283553	0.194074	0.12488	0.133915	0.998768	0.855108	0.975026	0.692063	0.281302	0.186981	0.165872	0.0938167	0.074612	0.0495234	49.5799	-0.0734968	0.0149075	0.984763	50.5719	-0.106528	0.0898812	0.989807	49.9239
O75122	0.998768	0.883351	0.816254	0.677446	0.539039	0.527423	0.392401	0.26206	0.0879267	0.101982																															51.7622	-0.0441362	0	0.977769
O75131	0.998768	0.982901	1.00051	0.885401	0.699317	0.41273	0.338431	0.24937	0.159906	0.116563	0.998768	0.966324	0.914505	0.856875	0.625164	0.433182	0.364887	0.299666	0.179799	0.084548	0.998768	0.931984	0.879108	0.782735	0.58884	0.319553	0.200787	0.161449	0.128488	0.0893052	0.998768	1.11222	0.972205	0.90831	0.669697	0.393945	0.288477	0.18709	0.145084	0.0854748	52.5021	-0.0779053	0.135426	0.993473	52.7419	-0.0563	0.0670526	0.98966	50.6981
O75145	0.998768	1.13011	0.930865	0.911099	0.784255	0.553973	0.402452	0.251731	0.200953	0.138757																					0.998768	1.0361	0.766737	0.712234	1.38733	0.292729	0.311178	0.165896	0.634899	0.271112	54.0582	-0.0701299	0.124881	0.981987
O75150	0.998768	1.13553	1.08194	0.764792	0.473245	0.390232	0.212706	0.212179	0.135963	0.0607331																															50.445	-0.0935173	0.131859	0.962026
O75152																					0.998768	0.990078	0.677674	0.469345	0.436469	0.355288	0.308567	0.30792	0.241363	0.109234																			47.7081
O75153											0.998768	1.11532	0.694983	0.862342	0.577764	0.697592	0.496009	0.260299	0.184568	0.134487	0.998768	1.02457	1.14182	0.934441	0.724681	0.492745	0.398179	0.270327	0.207121	0.137159															54.3624	-0.0443854	0	0.890735	53.379
O75155	0.998768	0.943026	0.806459	0.741028	0.808098	0.462724	0.338484	0.474833	0.233351	0.194766																															54.2325	-0.0384796	0.0388535	0.923604
O75170	0.998768	1.17241	0.940706	0.955208	0.743378	0.501911	0.446806	0.286206	0.266667	0.142859	0.998768	1.11331	0.933936	0.905055	0.881916	0.524786	0.431588	0.319142	0.244901	0.156094	0.998768	1.05176	0.895703	1.11235	0.792432	0.632118	0.532782	0.288464	0.293019	0.239517	0.998768	1.15793	1.00706	0.944385	0.805496	0.606578	0.406138	0.292202	0.279335	0.200786	53.926	-0.0682426	0.178896	0.960013	54.5012	-0.0710337	0.174042	0.971542	55.3556
O75175	0.998768	1.06418	1.0109	0.86267	0.670665	0.393378	0.299251	0.229654	0.191532	0.135735	0.998768	0.968154	0.953329	0.805001	0.628297	0.396762	0.286196	0.200271	0.1644	0.118922	0.998768	1.14766	1.04274	0.989361	0.688754	0.44557	0.328935	0.278746	0.214761	0.180943											51.904	-0.0877475	0.167516	0.992263	51.6509	-0.0723136	0.116591	0.998657	52.336
O75179																															0.998768	0.78837	0.804755	0.56903	0.238635	0.178214	0.198051	0.102031	0.0762709	0.201795
O75190											0.998768	0.955288	0.98377	0.832933	0.804675	0.650482	0.528986	0.470328	0.292773	0.160616																									56.9748	-0.0428835	0	0.988552
O75208
O75223	0.998768	0.960505	1.02372	0.964456	0.917485	0.776357	0.628872	0.344378	0.147525	0.0786867	0.998768	0.976112	0.961541	0.957077	0.901984	0.800686	0.631025	0.386202	0.15988	0.0886756	0.998768	0.962025	0.9949	0.939469	0.917048	0.771753	0.60322	0.345417	0.165519	0.0827476	0.998768	1.03211	1.03997	0.958491	0.929532	0.818334	0.663093	0.367176	0.155117	0.0834462	57.1272	-0.0785723	0	0.99554	57.4164	-0.0743481	0	0.996655	57.0276
O75251	0.998768	1.00324	1.00151	0.9225	0.755848	0.478329	0.216088	0.129548	0.0983627	0.0529127	0.998768	0.990317	0.939176	0.898252	0.72844	0.428282	0.202531	0.112096	0.0726365	0.057195	0.998768	0.990363	0.939923	0.9023	0.750529	0.506526	0.313705	0.156991	0.104895	0.0786455	0.998768	0.979646	0.960689	0.873673	0.742192	0.434706	0.235513	0.138653	0.107263	0.0574069	52.6428	-0.102558	0.0591633	0.999081	52.2147	-0.0984867	0.044558	0.998444	53.1144
O75264	0.998768	0.97851	0.948038	0.924948	0.824632	0.418824	0.309557	0.283544	0.241667	0.195203											0.998768	0.923634	0.982174	0.849361	0.766255	0.540887	0.398723	0.410917	0.422376	0.33358	0.998768	1.13366	1.07823	0.981992	0.853276	0.585826	0.400857	0.358067	0.407586	0.352345	52.5006	-0.123598	0.237635	0.990409					54.1726
O75306	0.998768	1.02655	0.956637	0.95049	0.773525	0.662283	0.46888	0.361889	0.198318	0.0859528	0.998768	1.00774	0.948659	0.901955	0.747348	0.584108	0.450719	0.37017	0.224022	0.0931402	0.998768	1.01493	0.958231	0.914801	0.85755	0.701915	0.564696	0.412126	0.246046	0.0865854	0.998768	1.02626	0.99245	0.874473	0.788295	0.600603	0.481969	0.351948	0.209926	0.093118	55.7462	-0.0576339	0	0.994637	55.2326	-0.0515747	0	0.994227	56.9724
O75312	0.998768	0.979929	0.945791	0.879325	0.67213	0.423956	0.280095	0.23721	0.1861	0.13205	0.998768	1.04322	0.991213	0.875073	0.757978	0.534592	0.400511	0.346828	0.259084	0.208314	0.998768	0.975077	1.00523	0.914932	0.743619	0.490809	0.339929	0.247704	0.215136	0.165061	0.998768	0.987919	0.97992	0.903415	0.707629	0.472446	0.320623	0.244741	0.201369	0.152796	52.124	-0.0798647	0.148606	0.997889	53.976	-0.0639942	0.212826	0.99384	53.0556
O75323	0.998768	0.981935	1.06566	0.9736	0.89014	0.668668	0.457498	0.291786	0.188248	0.131961	0.998768	0.921049	0.951114	0.880837	0.810564	0.689735	0.464022	0.311413	0.191227	0.131652	0.998768	0.933063	0.995287	0.912703	0.892008	0.732025	0.49196	0.299641	0.164824	0.118927	0.998768	0.955757	1.00911	0.894743	0.86508	0.686036	0.46079	0.280076	0.14763	0.076874	55.3589	-0.0815193	0.124828	0.99467	55.6269	-0.0567708	0.012833	0.991874	55.9353
O75340	0.998768	0.963155	0.919436	0.880236	0.74779	0.557692	0.308888	0.191551	0.133368	0.0937383	0.998768	1.01104	0.979229	0.933011	0.790042	0.614287	0.336392	0.236103	0.142718	0.0931646	0.998768	0.996127	0.987242	0.921917	0.769589	0.573498	0.340518	0.247596	0.17323	0.11839	0.998768	1.01723	0.995987	0.968985	0.823107	0.60996	0.345027	0.239062	0.166476	0.100043	53.3789	-0.0718844	0.0508344	0.995674	54.0969	-0.0793352	0.0769646	0.998096	53.8122
O75347	0.998768	0.847657	0.790871	0.774655	0.703208	0.771548	0.634454	0.554302	0.53378	0.384683	0.998768	0.972362	0.975173	0.934997	0.865777	0.834825	0.758674	0.744064	0.608703	0.494325	0.998768	1.0394	1.06568	1.00022	0.861879	0.809858	0.742421	0.668481	0.628027	0.500799	0.998768	0.994386	0.930094	0.944659	0.834578	0.743399	0.654575	0.616419	0.592748	0.417563	63.0275	-0.0191915	0	0.917976		-0.0246373	0	0.987796
O75348	0.998768	0.967773	0.946341	0.952934	0.810306	0.562913	0.450202	0.326491	0.263556	0.165363	0.998768	1.02388	0.957345	0.958674	0.818239	0.627203	0.452112	0.351386	0.269258	0.172048	0.998768	1.0282	0.95203	0.967344	0.789699	0.622338	0.455116	0.35079	0.29784	0.187257	0.998768	1.05679	1.01605	0.968311	0.853774	0.710763	0.502181	0.371663	0.300399	0.205347	54.8056	-0.0633648	0.16603	0.992138	55.3293	-0.0630329	0.166486	0.995464	55.2411
O75351	0.998768	0.899236	0.858734	0.695275	0.427811	0.197814	0.133925	0.0937308	0.0679224	0.0428714	0.998768	1.00032	0.943625	0.813966	0.513676	0.19747	0.141112	0.122461	0.0845434	0.0685884	0.998768	0.993665	0.949476	0.768779	0.506591	0.170581	0.104169	0.0916941	0.0625947	0.0423205	0.998768	0.979125	0.933016	0.746815	0.484755	0.224709	0.146298	0.10994	0.097589	0.0616738	48.985	-0.0846683	0.0358025	0.995094	49.9382	-0.118395	0.0822079	0.997982	49.7128
O75352	0.998768	0.962453	0.899456	0.877527	0.83863	0.667726	0.510289	0.434818	0.369506	0.173543	0.998768	1.09862	1.02395	0.956898	0.939646	0.759805	0.577765	0.514967	0.380949	0.173854	0.998768	1.05509	1.04571	0.976554	0.846534	0.713016	0.53435	0.419861	0.354523	0.155127	0.998768	1.05219	0.933133	0.948451	0.890837	0.78457	0.496323	0.413049	0.371068	0.128662	57.3124	-0.0409592	0	0.984363	58.737	-0.0518574	0.0731031	0.971755	57.1479
O75368	0.998768	0.930534	0.923465	0.920214	0.809984	0.563252	0.434388	0.311622	0.272676	0.220347	0.998768	0.967709	0.942772	0.927999	0.840212	0.655021	0.43574	0.343357	0.285848	0.238896	0.998768	1.00845	1.02229	0.967028	0.850376	0.650302	0.43688	0.324132	0.288844	0.243818	0.998768	1.03175	0.989998	0.985995	0.860309	0.659228	0.445635	0.323632	0.285108	0.232018	54.5331	-0.063595	0.204904	0.989713	55.2418	-0.0665636	0.225143	0.995428	54.9768
O75369	0.998768	0.936761	0.927563	0.827677	0.564491	0.358342	0.227331	0.160205	0.117565	0.0761999	0.998768	0.977438	0.955546	0.845819	0.57833	0.374943	0.242181	0.182804	0.130019	0.0829349	0.998768	0.990917	0.971513	0.858958	0.613952	0.3865	0.239887	0.172629	0.131667	0.0857089	0.998768	1.00856	0.983041	0.866962	0.601724	0.386888	0.249244	0.180204	0.130343	0.0758313	51.0259	-0.0788806	0.077572	0.997125	51.2665	-0.0820097	0.098873	0.998062	51.513
O75380																					0.998768	0.827095	0.879198	0.652093	0.503236	0.429456	0.271193	0.229737	0.176205	0.0881988																			50.656
O75381	0.998768	0.678002	0.643486	0.829394	1.02019	1.05929	0.523201	0.531648			0.998768	0.737643	1.04767	0.674013	0.758271	0.497567	0.444348	0.408484	0.241293												0.998768	0.826623	0.92998	0.87022	0.779322	0.483986	0.437839	0.321338	0.14571	0.0981292		-0.0109659	0	0.115858	54.6419	-0.0368426	0	0.839234
O75390	0.998768	0.882789	0.889314	0.846886	0.707345	0.493257	0.244401	0.0875684	0.0491337	0.0234439	0.998768	1.00541	1.00705	0.941872	0.81084	0.549675	0.265602	0.0995651	0.0538744	0.0268299	0.998768	1.00737	1.00238	0.941553	0.836198	0.575413	0.274676	0.118919	0.0698755	0.0378211	0.998768	1.02108	0.963425	0.919877	0.797908	0.550216	0.272183	0.109451	0.0592175	0.0334832	52.3675	-0.0789367	0	0.984403	53.3798	-0.10441	0.0143391	0.999423	53.6052
O75391	0.998768	1.07338	1.10856	0.851894	0.599819	0.394381	0.300967	0.25848	0.202322	0.153725	0.998768	0.887653	0.925012	0.765931	0.557851	0.435168	0.274532	0.213788	0.172196	0.122244																					51.3902	-0.0953654	0.20378	0.976966	51.3804	-0.0598795	0.0932735	0.99203
O75396	0.998768	0.970519	0.947936	0.845778	0.600463	0.280651	0.136978	0.0993353	0.0835297	0.0529035	0.998768	1.00399	0.926009	0.851853	0.612658	0.279456	0.129525	0.102049	0.0733034	0.0439757	0.998768	0.966909	0.906296	0.850202	0.659544	0.310161	0.156199	0.120294	0.0986645	0.0645988	0.998768	1.01456	0.974334	0.891046	0.654876	0.335475	0.184688	0.137353	0.111722	0.0746722	50.7484	-0.107677	0.0587058	0.998541	50.8128	-0.108165	0.050741	0.997598	51.1518
O75400	0.998768	0.911574	0.775161	0.655448	0.43815	0.422765	0.28535	0.248007	0.190917	0.116123	0.998768	0.932069	0.790371	0.663825	0.457474	0.337361	0.266249	0.181592	0.12641	0.0971781	0.998768	0.850059	0.85519	0.76589	0.741189	0.535463	0.409038	0.273921	0.209597	0.143514	0.998768	0.90699	0.930553	0.789797	0.648593	0.500719	0.432125	0.332653	0.24611	0.148899	49.9663	-0.0497769	0.0970798	0.990015	49.6188	-0.0577882	0.0684163	0.997752	53.7341
O75431	0.998768	1.13906	1.10265	0.979991	0.771536	0.563391	0.505427	0.309707	0.172909	0.0975337	0.998768	1.07631	0.9713	0.927133	0.778249	0.567931	0.444829	0.313168	0.176826	0.108083	0.998768	1.26889	1.20892	1.11913	0.885236	0.646038	0.470548	0.229839	0.0864523		0.998768	0.911558	0.962839	0.835328	0.709168	0.516868	0.460719	0.290572	0.224141	0.123785	55.0782	-0.0669514	0.0703118	0.962173	54.7421	-0.0626226	0.0649943	0.991037	55.211
O75436	0.998768	0.885882	0.891138	0.815428	0.646673	0.495949	0.338335	0.212459	0.12902	0.0874841	0.998768	0.915184	0.948435	0.897002	0.745485	0.529345	0.331074	0.201163	0.114195	0.0598574	0.998768	0.95633	0.965366	0.90762	0.80009	0.545187	0.306801	0.181171	0.119755	0.0885246	0.998768	1.0013	0.998041	0.936299	0.753868	0.530184	0.369227	0.281313	0.211511	0.107941	52.6532	-0.054693	0	0.993643	53.4408	-0.0705573	0.0182187	0.995145	53.4802
O75438	0.998768	0.966023	0.836204	0.754496	0.792663	0.642013	0.480058	0.393158	0.305416	0.171837																															55.9207	-0.0379259	0	0.976654
O75439	0.998768	0.977496	0.957759	0.904604	0.756046	0.525523	0.301728	0.21696	0.166145	0.112016	0.998768	0.9733	0.955204	0.893333	0.776763	0.55451	0.286525	0.208713	0.161045	0.122174	0.998768	1.05129	0.97721	0.912397	0.797134	0.595513	0.304696	0.237752	0.184724	0.141319	0.998768	1.03278	0.995073	0.907898	0.763162	0.578821	0.328217	0.25306	0.193323	0.150702	53.2241	-0.0793457	0.108101	0.998547	53.3462	-0.0822069	0.108748	0.996378	53.7411
O75449	0.998768	0.95392	0.913041	0.863019	0.564243	0.344202	0.282548	0.227618	0.162313	0.108302																															51.1297	-0.079572	0.138737	0.99131
O75475	0.998768	1.04675	1.10089	1.09051	0.74314	0.546191	0.382271	0.284677	0.233653	0.156652	0.998768	0.957832	0.936112	0.889783	0.752375	0.492136	0.33263	0.280446	0.208494	0.143361	0.998768	0.945015	0.886627	0.925009	0.682504	0.504912	0.333926	0.264278	0.225071	0.159526	0.998768	0.838689	0.934328	0.859233	0.704353	0.452044	0.322932	0.243169	0.192751	0.122371	53.6539	-0.0915443	0.20581	0.967616	53.2532	-0.0699224	0.146647	0.994865	53.0446
O75477											0.998768	0.957624	0.946755	0.917433	0.827841	0.657625	0.507525	0.509877	0.419288	0.320337																									57.7143	-0.0429851	0.303092	0.985441
O75489	0.998768	0.844411	0.802769	0.753077	0.6442	0.510556	0.326321	0.215628	0.16782	0.0967077	0.998768	0.992864	0.958955	0.929302	0.751279	0.583031	0.400043	0.271483	0.202461	0.130401	0.998768	1.03525	0.973469	0.923869	0.792282	0.577241	0.380149	0.261637	0.175681	0.105687	0.998768	1.03486	0.976835	0.900604	0.871887	0.622272	0.461257	0.329364	0.213359	0.078666	52.1846	-0.0462073	0	0.982612	54.2516	-0.0656418	0.106842	0.998521	54.2
O75496											0.998768	0.925726	0.86931	0.882239	0.724797	0.574317	0.421944	0.364608	0.272726	0.221887	0.998768	0.849681	0.864524	0.732181	0.784773	0.547154	0.340312	0.221213	0.174255	0.128704	0.998768	1.17204	1.08557	1.02972	0.970441	0.608165	0.410657	0.24475	0.194815	0.122041					54.7813	-0.0454646	0.133518	0.989754	53.2941
O75506	0.998768	0.990908	0.922399	0.864553	0.784628	0.682394	0.570299	0.490815	0.495137	0.344433	0.998768	1.05213	1.00049	0.963794	0.890957	0.795777	0.652123	0.595621	0.503541	0.399092	0.998768	1.03396	1.01331	0.921585	0.811254	0.717281	0.605939	0.606471	0.592787	0.439847	0.998768	1.0636	0.967449	0.93467	0.870748	0.729751	0.58849	0.563132	0.498674	0.34082	59.3399	-0.0332693	0.28439	0.986333	61.8676	-0.0391356	0.357338	0.987561
O75521	0.998768	0.948315	0.949076	0.885978	0.732259	0.515983	0.306125	0.163555	0.0843551	0.198979	0.998768	0.961001	0.945279	0.901991	0.740846	0.542715	0.306068	0.181938	0.0840847	0.16915	0.998768	0.965669	0.964799	0.892291	0.774458	0.529264	0.282411	0.172348	0.0881401	0.160741	0.998768	1.001	0.983654	0.916744	0.773527	0.550048	0.309499	0.187326	0.0895406	0.0698733	52.8938	-0.0816694	0.109643	0.988207	53.1635	-0.080911	0.0943709	0.99232	53.0993
O75531	0.998768	0.90072	1.60157	2.19131	1.69066	0.757704	0.365746	0.158872	0.105325	0.130103	0.998768	1.12477	2.236	2.89752	2.2133	1.02336	0.507001	0.278654	0.146089	0.204191	0.998768	1.61289	2.95661	3.71145	2.65963	1.26604	0.57494	0.269238	0.17382	0.223584	0.998768	1.64534	2.51959	3.5452	2.48388	1.18331	0.530668	0.250892	0.157513	0.187118	54.9628	-0.204248	0.131976	0.530017	56.0327	-0.327298	0.207463	0.218436	56.0901
O75533	0.998768	1.11291	1.04938	0.878356	0.665929	0.388699	0.178058	0.135598	0.100389	0.0671115	0.998768	1.01507	0.911862	0.801079	0.613142	0.402964	0.191435	0.150886	0.109422	0.0714108	0.998768	0.987677	0.909162	0.797598	0.622166	0.419972	0.204373	0.158874	0.122104	0.0840551	0.998768	0.974994	0.967425	0.813538	0.619061	0.396796	0.186471	0.136909	0.102323	0.0647469	51.6679	-0.105499	0.0796698	0.988172	51.3228	-0.0775513	0.0560024	0.997048	51.4604
O75534	0.998768	0.962631	0.793911	0.565718	0.393911	0.268099	0.214775	0.153586	0.12835	0.082081	0.998768	0.967681	0.791234	0.603236	0.444972	0.333337	0.24348	0.181336	0.127306	0.0808726	0.998768	0.949041	0.781864	0.63208	0.475907	0.319269	0.227663	0.171927	0.124241	0.0796074	0.998768	0.970092	0.801548	0.557213	0.423691	0.309194	0.235384	0.171283	0.130519	0.0768678	48.2976	-0.0719853	0.102128	0.996391	49.1945	-0.0609004	0.0786948	0.994891	49.3851
O75554	0.998768	1.02356	0.945462	0.881726	0.730211	0.588314	0.350417	0.36289	0.312782	0.194632	0.998768	1.00229	1.04729	0.902265	0.779096	0.729347	0.507225	0.462203	0.353857	0.278471	0.998768	1.01219	0.905555	0.867378	0.895555	0.588994	0.387635	0.356223	0.211991	0.186078	0.998768	1.09926	1.15886	0.995007	0.872353	0.524993	0.437829	0.387882	0.297562	0.195771	54.1017	-0.0597192	0.215571	0.986597	57.1504	-0.0481899	0.238147	0.982803	54.8038
O75581	0.998768	0.949658	0.881481	0.819404	0.65124	0.517906	0.443817	0.405408	0.347663	0.15194																															54.6844	-0.0388023	0.0723569	0.979951
O75607																					0.998768	0.958815	0.853027	0.777602	0.602878	0.440924	0.25447	0.216973	0.172341	0.124952																			51.5527
O75608	0.998768	0.959987	0.926929	0.899562	0.820103	0.660673	0.526056	0.375041	0.128488	0.0704871	0.998768	1.00616	0.951028	0.936427	0.890054	0.765094	0.588575	0.411442	0.136597	0.0908354	0.998768	1.08729	0.992787	0.930973	0.860719	0.704719	0.544023	0.38749	0.162157	0.100033	0.998768	1.04624	0.991325	0.949505	0.871581	0.760226	0.625246	0.447134	0.143557	0.0741536	55.884	-0.0600501	0	0.990127	57.1022	-0.0695067	0	0.994037	56.5731
O75643	0.998768	1.20861	1.11954	0.990467	0.746707	0.409739	0.373129	0.249718	0.18948	0.199298	0.998768	0.996694	0.904064	0.798307	0.600838	0.376815	0.263352	0.199695	0.141681	0.1187	0.998768	0.94474	0.844103	0.800679	0.621006	0.386564	0.25877	0.177921	0.127347	0.0740087	0.998768	0.881188	0.920268	0.796049	0.604126	0.370402	0.245024	0.169387	0.114055	0.073025	52.3844	-0.11293	0.225245	0.951632	51.2876	-0.0718464	0.106754	0.998902	51.4671
O75663	0.998768	0.915911	0.894169	0.839239	0.620339	0.351843	0.185297	0.118093	0.0888277	0.0559002	0.998768	0.997107	0.975369	0.903395	0.659894	0.36342	0.173747	0.106669	0.0646197	0.0376071	0.998768	0.990123	0.969734	0.890947	0.672928	0.386285	0.206164	0.134459	0.101524	0.0696922	0.998768	1.01411	0.964432	0.896765	0.672709	0.38379	0.221611	0.16161	0.12288	0.0814803	51.1822	-0.0826939	0.0387667	0.993342	51.5886	-0.104738	0.0451011	0.999728	51.7601
O75676																															0.998768	1.06257	1.12587	0.892564	0.862792	0.59304	0.678333	0.744007	0.568009	0.392372
O75694											0.998768	1.29181	0.962823	0.85791	0.799009	0.507738	0.43543	0.149145	0.143865	0.0718399	0.998768	1.08327	1.10264	0.979182	0.81434	0.541911	0.337845	0.265692	0.213492	0.125396	0.998768	1.06239	0.935315	0.906911	0.659675	0.470289	0.309195	0.173127	0.132626	0.0596971					53.7923	-0.0746874	0.0453656	0.933135	53.6372
O75695											0.998768	0.987607	0.877907	0.713966	0.591874	0.492755	0.308705	0.245451	0.115228	0.0671315																									52.0165	-0.0527995	0	0.993558
O75717											0.998768	1.03578	0.878041	0.691642	0.595516	0.423983	0.416566	0.262661	0.229496	0.151791	0.998768	0.954935	0.802966	0.722552	0.4835	0.421136	0.284665	0.18929	0.141262	0.16328	0.998768	0.930601	0.852606	0.751104	0.619675	0.385389	0.361407	0.262381	0.22764	0.11662					51.9228	-0.0514668	0.140015	0.980508	50.4556
O75718	0.998768	1.98588	1.78833	0.863833	1.06153	1.29227	0.562564				0.998768	0.811482	0.655431	1.31812	1.3758	0.463096	0.440338	0.498336																							56.0564	-1.11502	0	-0.099016	52.4534	-0.642492	0.466477	0.597975
O75746	0.998768	1.03752	0.981113	0.935155	0.695035	0.59288	0.393992	0.264336	0.191424	0.0858016	0.998768	1.02869	0.976891	0.885832	0.675152	0.544815	0.416742	0.306689	0.199758	0.0897101	0.998768	1.09532	0.966184	0.86276	0.73739	0.563801	0.414343	0.29527	0.197626	0.104144	0.998768	0.989792	0.947926	0.876518	0.708792	0.516467	0.386965	0.27508	0.191288	0.0928578	54.1671	-0.0639868	0.0622887	0.991254	54.0949	-0.0563651	0.0485203	0.991457	54.2901
O75791	0.998768	0.870411	0.831641	0.681019	0.516365	0.468436	0.379561	0.298488	0.181225	0.0505225	0.998768	0.972935	0.8484	0.639027	0.453417	0.323974	0.230076	0.164698	0.11509	0.0678541	0.998768	0.960565	0.893347	0.626739	0.44633	0.311988	0.219392	0.144104	0.108655	0.0707028	0.998768	1.00994	0.883447	0.668986	0.472901	0.33526	0.222275	0.17369	0.131415	0.0773034	51.6101	-0.0427409	0	0.983503	49.4907	-0.0663786	0.0710858	0.996951	49.3697
O75792	0.998768	0.902118	0.906787	0.801939	0.529617	0.290268	0.154774	0.10218	0.0664684	0.0405153	0.998768	0.976237	0.938421	0.836014	0.570714	0.331023	0.189425	0.137953	0.0895022	0.0604127	0.998768	0.955338	0.921192	0.806532	0.551713	0.308716	0.167025	0.112975	0.0786821	0.0514108	0.998768	1.00496	0.957262	0.841572	0.574627	0.345365	0.219139	0.138602	0.0886296	0.0566698	50.3341	-0.0861087	0.0316025	0.994364	50.8806	-0.0895284	0.066102	0.999233	50.5605
O75818	0.998768	0.922097	0.864725	0.792132	0.741409	0.541201	0.431802	0.296034	0.196786	0.0899584											0.998768	1.13835	0.923528	0.925431	0.820012	0.631753	0.544814	0.290338	0.182992	0.121447											54.027	-0.0475339	0	0.991285					55.7199
O75821	0.998768	0.905861	0.867573	0.683772	0.439817	0.332532	0.232947	0.185814	0.147291	0.0801082	0.998768	1.01476	0.999296	0.769436	0.531821	0.382021	0.296409	0.23583	0.170327	0.101001	0.998768	1.02757	0.976545	0.803497	0.512894	0.369357	0.290908	0.226471	0.183331	0.0983782	0.998768	0.969712	0.933041	0.784989	0.527735	0.383577	0.291142	0.251964	0.207289	0.0966306	49.6359	-0.0652643	0.0894268	0.994995	50.9852	-0.0756007	0.145571	0.988526	50.8046
O75822	0.998768	0.973681	0.955728	0.896091	0.778164	0.511231	0.248417	0.168975	0.136214	0.0927721	0.998768	0.987564	0.950838	0.899885	0.770388	0.494934	0.247662	0.182068	0.137163	0.0957972	0.998768	1.00311	0.997874	0.948791	0.800352	0.498554	0.240872	0.176698	0.141069	0.0996085	0.998768	0.975026	0.959993	0.908354	0.792804	0.49174	0.246132	0.176966	0.139384	0.091417	52.9444	-0.0920425	0.089158	0.996749	52.8419	-0.0914851	0.0958574	0.997428	52.93
O75832	0.998768	1.0343	1.05043	0.836077	0.498972	0.241161	0.242649	0.176819	0.112383	0.0650487	0.998768	0.891868	0.844102	0.725088	0.441973	0.329709	0.219477	0.166477	0.107563	0.064341	0.998768	0.845136	0.814962	0.644393	0.42441	0.276381	0.170606	0.129736	0.0965705	0.0543186	0.998768	1.23775	1.26756	0.990485	0.512462	0.371441	0.267333	0.177718	0.117832	0.0769294	50.0916	-0.12271	0.132906	0.987098	49.7936	-0.0637889	0.0464123	0.993694	48.8719
O75844	0.998768	0.955353	0.982652	0.902591	0.800881	0.729857	0.498298	0.352772	0.226179	0.117121	0.998768	0.997379	1.01102	1.01836	0.948166	0.779911	0.58839	0.440262	0.298757	0.137381	0.998768	1.08455	1.1236	0.972949	0.929712	0.808572	0.609948	0.461508	0.317138	0.16469	0.998768	1.05414	0.978861	0.927167	0.837676	0.720695	0.594936	0.48561	0.292193	0.115844	56.3061	-0.0557107	0	0.994852	57.8194	-0.0654209	0.0950546	0.992506	58.2001
O75845	0.998768	1.45763	1.28807	0.985848	0.640733	0.380051	0.306944	0.231166	0.174489	0.133677																															51.5376	-0.12716	0.199327	0.85517
O75874	0.998768	0.89903	0.95496	0.910602	0.840402	0.642844	0.651634	0.376892	0.0781224	0.0302392	0.998768	0.97424	0.974992	0.952414	0.861255	0.760218	0.659422	0.413696	0.080297	0.0353808	0.998768	0.972777	0.976262	0.939152	0.898421	0.774491	0.655329	0.420351	0.0951157	0.0343704	0.998768	1.04185	1.03913	0.990102	0.912979	0.793188	0.691951	0.431045	0.0821163	0.0311705	56.3733	-0.0667866	0	0.958439	57.223	-0.0789181	0	0.981803	57.3734
O75880	0.998768	1.46716	1.31912	1.15273	0.856066	0.77642	0.546926	0.318337	0.409275	0.0929791	0.998768	1.01018	1.03231	0.961414	0.618272	0.614203	0.427817	0.242751	0.142652	0.0755644	0.998768	1.54282	1.15265	0.987288	0.977768	0.724528	0.654504	0.536814	0.127215	0.162016	0.998768	1.15016	1.01888	1.01507	0.767008	0.667673	0.515795	0.378599	0.336817	0.11309	56.6013	-0.0802221	0.196095	0.782413	54.1979	-0.0632599	0.0170314	0.974178	58.1425
O75896	0.998768	1.02172	1.02942	0.835423	0.548419	0.342267	0.24686	0.144199	0.120942	0.104513	0.998768	1.02747	0.913232	0.79832	0.564674	0.30346	0.256612	0.15534	0.0858112	0.0932233	0.998768	0.944003	0.869778	0.801976	0.464759	0.356634	0.17763	0.176475	0.155522	0.132319											50.8519	-0.0961326	0.119029	0.993666	50.7352	-0.0819693	0.0850442	0.995035	50.1106
O75909	0.998768	1.12474	0.986359	0.74931	0.597132	0.514171	0.320663	0.200414	0.163927	0.166156	0.998768	0.999554	0.771675	0.736758	0.647036	0.508284	0.35801	0.257491	0.152112	0.122455											0.998768	0.912183	0.897612	0.990161	0.968614	0.803587	0.520328	0.506685	0.434112	0.370825	52.1099	-0.0661377	0.131664	0.970812	52.5608	-0.0462727	0	0.984327
O75915	0.998768	0.904803	0.908669	0.885204	0.832911	0.689368	0.560508	0.460422	0.387355	0.2456	0.998768	0.999394	0.976152	0.94352	0.901611	0.775679	0.611744	0.538853	0.439876	0.291253	0.998768	0.973816	0.963799	0.942054	0.89648	0.742679	0.565301	0.472886	0.416625	0.250015	0.998768	1.00341	0.976528	0.933378	0.878873	0.702387	0.507693	0.443377	0.372696	0.219853	58.3109	-0.0362883	0	0.986204	59.8002	-0.0424419	0.188809	0.992452	58.3686
O75934	0.998768	1.12742	1.05709	0.8584	0.75886	0.550262	0.343146	0.237891	0.171586	0.0786919	0.998768	0.991441	0.916191	0.721235	0.552969	0.415889	0.272185	0.211633	0.132302	0.0971386	0.998768	0.987322	0.909635	0.789036	0.641589	0.405223	0.310292	0.215286	0.140363	0.0920977											53.6537	-0.074102	0.083979	0.978843	51.1366	-0.0623974	0.0762048	0.996671	51.938
O75935	0.998768	1.01966	1.01223	0.876252	0.576374	0.349939	0.250912	0.19565	0.147148	0.0969303	0.998768	1.01579	1.00938	0.891982	0.605301	0.361845	0.250531	0.188478	0.122274	0.0794534	0.998768	0.974214	0.967833	0.843948	0.561833	0.321594	0.23233	0.184152	0.149976	0.100586	0.998768	0.926083	0.974586	0.863543	0.629017	0.376307	0.254748	0.212139	0.146381	0.0881122	51.1087	-0.0977891	0.138918	0.99457	51.4228	-0.0949822	0.11431	0.995018	50.7885
O75937	0.998768	0.896752	0.874164	0.782081	0.514907	0.320735	0.222837	0.173681	0.141809	0.103949	0.998768	0.960833	0.92047	0.825841	0.537594	0.336825	0.229367	0.187485	0.142319	0.108515	0.998768	0.995914	0.953245	0.845554	0.564433	0.349165	0.239497	0.183678	0.156761	0.11823	0.998768	1.01764	0.954131	0.870261	0.55729	0.344441	0.233285	0.178341	0.142031	0.105392	50.3303	-0.0719451	0.0950838	0.992524	50.6935	-0.0839446	0.121684	0.997414	50.9334
O75940	0.998768	0.941759	0.864159	0.81457	0.68014	0.621966	0.580624	0.517467	0.496478	0.403819	0.998768	1.01536	0.956392	0.92033	0.812069	0.779356	0.732231	0.734953	0.6236	0.521481	0.998768	1.01217	1.01993	0.988579	0.799893	0.756702	0.696696	0.710173	0.708912	0.5399	0.998768	1.02195	0.988975	0.899076	0.771178	0.66652	0.611732	0.56846	0.540784	0.372327	59.9485	-0.0287963	0.367139	0.988835		-0.0202648	0.265048	0.962845
O75947	0.998768	0.943568	0.962626	0.907164	0.847591	0.779382	0.722853	0.635002	0.402963	0.0982339	0.998768	0.987163	0.988643	0.931606	0.867656	0.831585	0.750553	0.694163	0.409326	0.101464	0.998768	0.995166	0.984158	0.92501	0.849206	0.805626	0.721188	0.664098	0.445973	0.113144	0.998768	0.991373	0.978692	0.921713	0.850601	0.818755	0.739202	0.658501	0.434615	0.098134	59.9667	-0.0502738	0	0.947428	60.6978	-0.0588829	0	0.954118	60.535
O75964	0.998768	0.914357	0.965384	0.901786	0.843141	0.690227	0.614762	0.514959	0.332195	0.0629601	0.998768	0.958941	0.934931	0.903114	0.841522	0.771046	0.630202	0.545187	0.342001	0.0736017	0.998768	0.972508	0.944454	0.890879	0.860733	0.73245	0.621243	0.538939	0.341511	0.0666135	0.998768	0.965106	0.968324	0.899425	0.839562	0.7171	0.626118	0.522827	0.338131	0.0656855	57.9008	-0.0488784	0	0.965322	58.5476	-0.050771	0	0.969527	58.3267
O75995	0.998768	0.841573	0.851661	0.804137	0.690617	0.643678	0.352622	0.274753	0.266211	0.181951	0.998768	0.99992	1.02305	0.955117	0.820353	0.604569	0.440064	0.356153	0.293626	0.2213	0.998768	1.05794	1.08237	1.0259	0.857442	0.66103	0.445238	0.365769	0.318404	0.230441	0.998768	0.915642	0.929778	0.891241	0.757461	0.545733	0.362698	0.293898	0.278562	0.181919	54.1656	-0.0407065	0	0.959959	54.88	-0.0701394	0.240127	0.996001	55.1943
O76001	0.998768	0.804692	0.750344	0.668862	0.578193	0.453399	0.176696	0.11344	0.122647	0.0754078	0.998768	0.933286	1.0285	0.82502	0.708893	0.388843	0.173941	0.13724	0.118902	0.0873113	0.998768	1.10425	1.115	1.0045	0.778949	0.455549	0.24622	0.19913	0.159496	0.13726	0.998768	0.886761	0.838228	0.760205	0.606877	0.301777	0.139892	0.115068	0.0951134	0.0628544	50.0643	-0.050726	0	0.963568	51.733	-0.0988893	0.0838275	0.989873	52.5706
O76003	0.998768	0.944287	0.879361	0.668557	0.373883	0.263604	0.191757	0.128544	0.0780001	0.0449409	0.998768	0.991463	0.902582	0.694138	0.387772	0.272017	0.196976	0.140223	0.0812977	0.0468892	0.998768	1.01586	0.919199	0.711603	0.420802	0.281556	0.201783	0.144338	0.0954979	0.0547235	0.998768	1.04323	0.941326	0.746135	0.461158	0.327522	0.259493	0.176429	0.10465	0.0564504	48.9366	-0.0812656	0.0656309	0.995615	49.1793	-0.086732	0.0793078	0.994758	49.4652
O76021	0.998768	1.48596	1.30978	1.36227	1.12496	0.649449	0.295394	0.159753	0.140276	0.104663	0.998768	0.964003	0.954974	0.913717	0.723074	0.402698	0.171401	0.102187	0.0872436	0.0583682	0.998768	1.42054	1.11939	1.26442	0.903446	0.691184	0.622423	0.55545	0.353011	0.262795											54.0141	-0.193949	0.143449	0.823015	51.9976	-0.110153	0.058474	0.998075	58.3529
O76031	0.998768	0.947949	0.794478	0.78051	0.625471	0.602109	0.34675	0.250433	0.26047	0.185478																					0.998768	0.812871	0.72936	0.710606	0.642672	0.448413	0.396957	0.28653	0.238886	0.177092	53.2279	-0.0428185	0.0608007	0.973242
O76071											0.998768	1.05225	0.94971	0.805409	0.659148	0.524773	0.357871	0.293639	0.151099	0.0943479											0.998768	1.19018	1.02492	0.984452	0.689404	0.56998	0.267389	0.278864	0.220009	0.133825					53.3083	-0.0564557	0.0378533	0.991113
O76094	0.998768	1.03646	0.99368	0.810728	0.495726	0.359333	0.268813	0.181501	0.10483	0.0831692	0.998768	1.24329	0.943735	0.978228	0.585675	0.363546	0.314342	0.181486	0.114538	0.0794754	0.998768	0.805731	1.03578	0.673816	0.404746	0.330074	0.204461	0.111494	0.0664303	0.0371505	0.998768	0.828262	0.920234	0.722269	0.480893	0.391713	0.279107	0.160895	0.0712978	0.0347646	50.7247	-0.0847226	0.11026	0.988892	51.5925	-0.0980242	0.124666	0.947419	49.6582
O94776	0.998768	0.999863	0.897648	0.719372	0.529174	0.445448	0.33755	0.250018	0.173402	0.169762	0.998768	0.966827	0.860932	0.677799	0.498876	0.382442	0.294056	0.221143	0.145981	0.117858	0.998768	0.972595	0.850429	0.691481	0.474676	0.352683	0.254261	0.183251	0.127598	0.103694	0.998768	0.936091	0.887732	0.711719	0.51633	0.370993	0.292939	0.21068	0.157717	0.142225	51.2751	-0.0578064	0.144518	0.993206	50.4074	-0.0586639	0.100789	0.996806	49.9925
O94804											0.998768	1.06197	0.993962	0.77686	0.607889	0.513335	0.322014	0.226617	0.138892	0.0890637											0.998768	1.0171	1.13383	0.725315	0.562155	0.443878	0.435804	0.411222	0.197913	0.0817646					52.5241	-0.0627319	0.0595383	0.985442
O94826	0.998768	0.944779	1.00594	0.926971	0.569121	0.245952	0.315063	0.256061	0.180825	0.154696	0.998768	0.832047	0.797923	0.81615	0.422046	0.294174	0.222064	0.249379	0.192441	0.148507	0.998768	0.919341	1.03184	0.863673	0.540004	0.408011	0.284492	0.24668	0.198834	0.109447	0.998768	1.51147	1.7539	1.65251	1.18832	1.03837	1.16863	0.746072	0.169979	0.100341	50.4254	-0.15915	0.21755	0.984777	49.6658	-0.0656859	0.1438	0.953229	51.2937
O94830	0.998768	0.988901	0.893062	0.920337	0.742045	0.675605	0.450763	0.309524	0.156609	0.113513	0.998768	1.07241	0.956002	0.866486	0.82061	0.619739	0.538813	0.283615	0.158261	0.120872											0.998768	1.04148	1.08211	0.968549	0.853523	0.584884	0.460206	0.279685	0.141568	0.0734029	55.2099	-0.0566395	0	0.990843	55.5295	-0.0588071	0	0.985471
O94874											0.998768	1.04132	1.11895	1.06988	0.882432	0.80247	0.623656	0.553034	0.298587	0.0810905																									58.7667	-0.0630589	0	0.962961
O94886	0.998768	1.14284	0.974918	1.0389	0.88563	0.652195	0.625487	0.324866	0.157352	0.131564																															56.5295	-0.0706556	0.0501647	0.965081
O94888	0.998768	0.942885	0.892992	0.840094	0.712636	0.548627	0.320094	0.233328	0.163444	0.0934778	0.998768	1.0182	0.966565	0.880751	0.805575	0.598856	0.368283	0.279506	0.186371	0.113363	0.998768	1.01726	0.972237	0.903391	0.789567	0.591065	0.356343	0.265574	0.185025	0.113595	0.998768	1.01442	0.972453	0.927239	0.810283	0.601168	0.383435	0.277375	0.192787	0.108784	53.3386	-0.0579469	0.01885	0.994557	54.3388	-0.0678733	0.088756	0.996549	54.1257
O94900	0.998768	0.986931	0.949243	0.784664	0.588165	0.481638	0.330964	0.228981	0.282667	0.20833	0.998768	1.00475	0.934316	0.80251	0.685498	0.48461	0.355091	0.297022	0.23529	0.191089	0.998768	1.03582	0.961123	0.861098	0.749617	0.51879	0.374631	0.324352	0.282932	0.178575											51.855	-0.0646624	0.211099	0.992265	52.8811	-0.0590671	0.174514	0.997644	53.6677
O94903	0.998768	0.965555	0.899206	0.717013	0.528818	0.329168	0.257885	0.181502	0.14886	0.0978716	0.998768	0.969715	0.869701	0.742061	0.570484	0.391657	0.272946	0.22098	0.166544	0.108795	0.998768	0.969087	0.895816	0.766753	0.567944	0.369828	0.213655	0.147222	0.120738	0.0824452	0.998768	1.06347	0.909326	0.745277	0.530728	0.323758	0.176941	0.135152	0.118528	0.0692677	50.3522	-0.0694501	0.101844	0.998426	51.0916	-0.0605551	0.0924456	0.998881	50.8413
O94906											0.998768	1.15753	0.903743	0.486363	0.29932	0.202846	0.119567	0.112014	0.116339	0.126084																									47.2409	-0.140769	0.135039	0.975138
O94919	0.998768	1.08508	0.984555	0.921669	0.806728	0.664819	0.43636	0.334192	0.243888	0.147265	0.998768	1.01845	0.93704	0.869882	0.71869	0.586706	0.416544	0.34265	0.191466	0.115561	0.998768	0.952326	0.942254	0.882107	0.745395	0.476536	0.364864	0.272248	0.189592	0.0969993	0.998768	1.04302	1.01846	0.914669	0.786766	0.590468	0.402196	0.33418	0.231257	0.176633	55.3488	-0.0634291	0.125389	0.99002	54.652	-0.052441	0.0205144	0.996357	53.4361
O94925	0.998768	1.10519	0.955353	0.940492	0.764315	0.456428	0.468099	0.2032	0.296807	0.148872	0.998768	1.04612	1.10972	0.84581	0.705176	0.551139	0.348934	0.32885	0.156068	0.108739	0.998768	1.05959	0.85978	0.745612	0.596799	0.352861	0.296165	0.162625	0.119124	0.0851177	0.998768	1.10471	0.964146	0.794668	0.545489	0.365223	0.264185	0.173072	0.0951647	0.0720664	53.4814	-0.0751103	0.194596	0.962215	53.7184	-0.0662142	0.10052	0.972308	51.1017
O94966											0.998768	1.09444	1.1134	0.959532	0.771801	0.604419	0.417005	0.428139	0.27442	0.106025	0.998768	1.0736	1.10906	0.949752	0.782689	0.538222	0.463215	0.349848	0.263756	0.146754	0.998768	1.00858	0.942169	0.920748	0.886455	0.521205	0.425116	0.343873	0.263144	0.154473					55.2963	-0.061672	0.141543	0.955053	54.6218
O94972											0.998768	0.880943	0.94036	0.893066	0.881569	0.680117	0.376197	0.0866831	0.0886354	0.0470253																									54.505	-0.106537	0.0222685	0.977802
O94973	0.998768	0.980443	0.923334	0.813457	0.604118	0.430387	0.2652	0.177631	0.147959	0.104127	0.998768	1.02416	0.963259	0.859074	0.688163	0.461186	0.299212	0.231354	0.20424	0.154429	0.998768	0.988957	0.963477	0.861659	0.665511	0.419924	0.267241	0.200305	0.174026	0.117304	0.998768	1.01545	0.960728	0.858008	0.692199	0.43426	0.291249	0.22213	0.18598	0.115914	51.6622	-0.0700379	0.0867677	0.999336	52.4196	-0.0765144	0.158782	0.998362	51.986
O94979	0.998768	1.34997	1.17204	0.962288	1.05476	0.640848	0.60812	0.407963	0.267457	0.345496	0.998768	1.04509	0.924817	0.802315	0.664857	0.510788	0.399465	0.338781	0.211704	0.155404	0.998768	1.01134	0.980246	0.844223	0.696713	0.550888	0.427293	0.304406	0.208435	0.198727	0.998768	1.34256	1.16048	1.23501	0.833802	0.712392	0.640412	0.408206	0.27008	0.327168	56.5572	-0.0796924	0.309267	0.84742	53.5214	-0.051856	0.114201	0.990977	53.9348
O94992	0.998768	0.929545	0.992441	0.927439	0.714686	0.523598	0.384127	0.351761	0.307648	0.267932											0.998768	0.85695	0.801121	0.735885	0.571064	0.494876	0.474992	0.314314	0.32512	0.328209	0.998768	1.03641	1.04086	0.959689	0.779084	0.588302	0.469918	0.444149	0.406229	0.343817	53.3735	-0.0735442	0.286402	0.992102					52.9211
O95104	0.998768	0.949164	0.87769	0.604441	0.304284	0.326004	0.283222	0.215413	0.257885	0.183004	0.998768	0.716814	0.97791	0.631376	0.333133	0.326047	0.334777	0.280129	0.196303	0.171201	0.998768	1.01801	0.872507	0.740135	0.376081	0.34914	0.32729	0.240689	0.232646	0.198121											47.9053	-0.10666	0.235994	0.987413	48.8752	-0.0686251	0.204067	0.891094	49.2079
O95139	0.998768	0.947009	0.970098	0.963214	0.758554	0.746833	0.491278	0.369709	0.32386	0.194838	0.998768	1.00597	0.979959	0.895803	0.838997	0.63748	0.495118	0.398588	0.299611	0.21644	0.998768	1.01454	1.02107	0.916719	0.786567	0.639775	0.49298	0.391331	0.278849	0.195769	0.998768	0.998468	0.955332	0.914665	0.742981	0.605376	0.432679	0.356762	0.293252	0.187325	56.4913	-0.0528121	0.142265	0.98033	56.1059	-0.0534408	0.176935	0.996548	55.8897
O95163																					0.998768	1.04716	1.00631	0.947907	0.748096	0.675716	0.384154	0.171916	0.109451	0.0813964																			54.3953
O95168	0.998768	1.05501	0.913916	0.893205	0.788794	0.53966	0.328387	0.237115	0.153114	0.111794																					0.998768	1.04468	0.988237	0.867852	0.86059	0.534507	0.382764	0.21884	0.168227	0.110615	53.5949	-0.0745655	0.0919858	0.992731
O95169	0.998768	1.09198	1.13007	0.893218	0.824394	0.525419	0.436869	0.311801	0.267308	0.148928	0.998768	1.28135	1.13208	0.886134	0.913879	0.676294	0.607825	0.484782	0.307996	0.14397	0.998768	0.965332	0.965637	0.873411	0.816202	0.543867	0.392883	0.300466	0.235054	0.154172											54.2543	-0.0736004	0.193656	0.964116	58.002	-0.054101	0.0289465	0.899108	54.2075
O95182	0.998768	1.00873	1.07997	1.08397	0.651116	0.22225	0.248325	0.201487	0.164709	0.137941	0.998768	0.913392	0.840408	0.854963	0.498827	0.34623	0.182729	0.189953	0.12691	0.118159											0.998768	1.30375	1.31257	1.27997	0.746853	0.370571	0.303783	0.214066	0.170329	0.121129	50.3619	-0.426624	0.194374	0.986827	50.4708	-0.0787605	0.104844	0.981133
O95183	0.998768	0.860316	0.895978	0.768335	0.703598	0.672374	0.507649	0.423412	0.413969	0.34385	0.998768	0.936577	0.921145	0.916644	0.856632	0.74645	0.636078	0.557627	0.518253	0.400376	0.998768	0.986708	0.94574	0.918113	0.84845	0.699686	0.535527	0.46823	0.480273	0.319748											57.4741	-0.0291252	0.165138	0.973346	62.2017	-0.0291351	0.226628	0.986113	58.1705
O95197	0.998768	0.962052	0.896397	0.9033	0.754644	0.727208	0.64981	0.488232	0.448244	0.258735	0.998768	1.02883	1.02801	0.97788	0.835848	0.725957	0.716852	0.571746	0.519642	0.336268	0.998768	1.01718	1.05108	1.01636	0.931324	0.774907	0.72702	0.576013	0.526447	0.316416	0.998768	1.01144	0.953794	0.932472	0.814895	0.69287	0.645288	0.538519	0.501921	0.261949	59.5149	-0.0330484	0	0.979639	61.6553	-0.0349888	0.178219	0.965859	61.6207
O95202	0.998768	0.927916	0.923272	0.87985	0.749764	0.527841	0.300929	0.215548	0.150465	0.0738989	0.998768	1.01984	0.997164	0.952745	0.839131	0.5806	0.336589	0.25244	0.15896	0.0779208	0.998768	1.03325	1.013	0.961273	0.807672	0.568044	0.329489	0.260952	0.189529	0.0983403	0.998768	1.0184	0.976034	0.942358	0.818409	0.545863	0.324685	0.241449	0.173091	0.0808637	53.2859	-0.0694919	0.0476033	0.993453	54.0831	-0.0861751	0.0974848	0.99676	53.8598
O95218	0.998768	0.881696	0.817794	0.810911	0.75116	0.780178	0.628535	0.588708	0.648258	0.493806	0.998768	0.921774	0.914641	0.896375	0.829942	0.838811	0.72344	0.725855	0.704782	0.631004	0.998768	1.03674	1.07494	1.02568	0.92194	0.852951	0.777505	0.760416	0.803314	0.72763	0.998768	1.00938	0.979557	0.986022	0.885233	0.802399	0.704199	0.710315	0.749493	0.615015		-0.0162989	0.239412	0.906589		-0.0135726	0.433017	0.958511
O95232	0.998768	0.918801	0.853853	0.82061	0.670559	0.634743	0.285254	0.188933	0.130804	0.0893804	0.998768	0.983462	0.992685	0.892117	0.74186	0.540954	0.355604	0.257721	0.15744	0.116348	0.998768	1.16824	1.0071	1.0256	0.75585	0.55352	0.357206	0.206145	0.139562	0.102937	0.998768	0.858703	0.861697	0.756405	0.692454	0.438541	0.286229	0.194198	0.134049	0.0839581	53.1313	-0.0573883	0	0.972678	53.6497	-0.0693503	0.0924508	0.999007	53.6981
O95236
O95249	0.998768	1.13551	1.06547	1.25598	0.854872	0.750451	0.706408	0.439203	0.282625	0.112081																															58.363	-0.0677499	0.0297886	0.909602
O95260	0.998768	0.920652	0.865743	0.804076	0.499337	0.332576	0.32656	0.196928	0.112366	0.0780161	0.998768	0.955204	0.839896	0.707299	0.543819	0.416543	0.257788	0.208435	0.161218	0.129017	0.998768	0.933717	0.842834	0.724606	0.597927	0.403586	0.309849	0.241927	0.148987	0.13231	0.998768	0.951015	0.967729	0.821974	0.606126	0.472449	0.278338	0.216639	0.138016	0.102371	50.8423	-0.0616739	0.0575527	0.985279	50.7902	-0.0570078	0.0874736	0.998253	51.4171
O95292											0.998768	0.945747	0.890801	0.812378	0.769286	0.518809	0.327225	0.294677	0.207239	0.140722											0.998768	0.965449	0.997482	0.907431	0.83052	0.54656	0.388321	0.310991	0.229082	0.146813					53.5399	-0.0551396	0.0822388	0.987151
O95297											0.998768	0.852528	0.829918	0.891403	0.801285	0.785125	0.623743	0.589859	0.415618	0.283723																									60.4136	-0.0299686	0	0.930948
O95299	0.998768	1.02808	1.03315	0.800483	0.468227	0.240408	0.127435	0.124384	0.104128	0.0547028	0.998768	0.939604	0.878513	0.650181	0.41369	0.153865	0.103886	0.0954641	0.0611474	0.0640213	0.998768	0.931654	0.902886	0.817264	0.482873	0.373207	0.206973	0.15107	0.134194	0.079641	0.998768	0.95429	0.923133	0.760573	0.486722	0.269238	0.147713	0.155853	0.09792	0.0655983	49.8079	-0.123342	0.0919456	0.994992	48.6258	-0.0965262	0.0510102	0.996701	50.5362
O95319	0.998768	0.834399	0.754548	0.580045	0.388579	0.228967	0.115937	0.0724559	0.0512275	0.028376	0.998768	0.976642	0.910975	0.74441	0.551558	0.288816	0.158173	0.110843	0.0772237	0.0568746	0.998768	0.973789	0.933253	0.76905	0.573273	0.336558	0.186932	0.128558	0.0924881	0.0670374	0.998768	1.13939	1.04691	0.908905	0.735256	0.396107	0.208067	0.1277	0.0841818	0.0550149	47.8975	-0.0664693	0	0.995494	50.2488	-0.0838031	0.0434938	0.998721	50.7132
O95336	0.998768	0.972334	0.969787	0.948077	0.849623	0.740304	0.607064	0.488386	0.272797	0.0826276	0.998768	1.02674	1.0187	0.993205	0.934855	0.830625	0.706932	0.622914	0.323037	0.0891308	0.998768	1.09	1.04587	0.967219	0.891189	0.747088	0.615776	0.510255	0.305371	0.116704	0.998768	1.05412	1.02109	0.977613	0.877018	0.732813	0.610319	0.505997	0.288132	0.0869437	57.8329	-0.0556139	0	0.990214	59.7537	-0.0655391	0	0.98395	58.394
O95347	0.998768	1.24304	1.0429	0.734013	0.374566	0.227742	0.179806	0.132631	0.0907837	0.0670383	0.998768	0.977688	0.812774	0.583071	0.295218	0.190325	0.140692	0.104777	0.0729973	0.0546166	0.998768	0.955985	0.701427	0.534239	0.242123	0.134635	0.105113	0.0765772	0.0675072	0.0498451	0.998768	0.808303	0.807215	0.581508	0.292441	0.179093	0.130091	0.0941897	0.0738063	0.0463206	49.0288	-0.136864	0.119206	0.958753	47.7444	-0.0949718	0.0729905	0.997944	46.8402
O95372	0.998768	0.946955	0.899532	0.857157	0.735209	0.590781	0.338363	0.154679	0.111406	0.0843838	0.998768	0.964566	0.925737	0.86183	0.741442	0.572171	0.328368	0.14674	0.0989174	0.0867461	0.998768	0.929808	0.934108	0.849576	0.770835	0.633179	0.40705	0.243918	0.154305	0.0957626	0.998768	0.986724	0.996426	0.931909	0.844036	0.665317	0.422335	0.228958	0.171475	0.108873	53.5156	-0.0666859	0	0.989732	53.3994	-0.0717713	0.0150792	0.993592	54.5051
O95373	0.998768	1.02633	1.00576	0.900939	0.773847	0.521551	0.447428	0.309704	0.204587	0.140905	0.998768	1.01587	0.999598	0.924354	0.730596	0.565508	0.411199	0.280937	0.16679	0.102453	0.998768	0.986099	1.00519	0.857975	0.749996	0.537474	0.363322	0.258626	0.171621	0.106946	0.998768	1.07116	1.00083	0.921133	0.731421	0.531678	0.363275	0.232592	0.138086	0.0823484	54.3381	-0.0629078	0.122965	0.991931	54.2355	-0.0646394	0.0683347	0.996135	53.701
O95376											0.998768	1.10616	1.12054	1.04927	0.881337	0.465323	0.380678	0.221362	0.136431	0.0755948																									53.5783	-0.106622	0.126993	0.966761
O95379	0.998768	1.00853	1.01101	0.924451	0.766203	0.488018	0.347143	0.243016	0.182595	0.117793	0.998768	0.999456	0.970463	0.893695	0.723865	0.481568	0.318328	0.261281	0.182685	0.105135	0.998768	1.01627	1.00196	0.927767	0.758435	0.504363	0.307723	0.215821	0.19123	0.104189	0.998768	1.05248	1.02554	0.902627	0.740962	0.495109	0.352439	0.239792	0.185512	0.0948192	53.2719	-0.0814525	0.13752	0.996573	53.0197	-0.0735119	0.120661	0.997076	53.1182
O95400	0.998768	1.07115	0.921377	0.834269	0.469093	0.408005	0.398922	0.270936	0.220088	0.197459																					0.998768	0.85344	0.76566	0.763194	0.487998	0.391899	0.339247	0.288451	0.195711	0.121538	50.8126	-0.078331	0.241417	0.970433
O95433	0.998768	0.934628	0.935752	0.832293	0.501099	0.245628	0.163942	0.109731	0.0755687	0.0466849	0.998768	0.995772	0.965236	0.860098	0.523678	0.259872	0.179056	0.126638	0.0797089	0.053455	0.998768	0.992579	0.955559	0.84602	0.536981	0.253565	0.169166	0.120006	0.0820256	0.0511308	0.998768	0.980989	0.933258	0.822338	0.510124	0.239507	0.162148	0.11395	0.0783466	0.0482379	50.1297	-0.104592	0.0661392	0.995822	50.3714	-0.111584	0.0824871	0.997736	50.3756
O95456	0.998768	0.933842	0.900804	0.924075	0.778877	0.721455	0.64123	0.401584	0.151831	0.0449286	0.998768	1.08109	1.05526	1.07211	0.939503	0.826465	0.727483	0.497817	0.172292	0.0501641	0.998768	1.02081	1.06221	0.988044	0.926132	0.791146	0.606254	0.455462	0.156514	0.0409844	0.998768	1.03115	0.988211	0.950943	0.834904	0.769082	0.63124	0.40496	0.155208	0.0409835	56.7757	-0.0603799	0	0.96653	58.5484	-0.0853354	0	0.981781	57.5796
O95466											0.998768	1.15048	0.678843	0.457405	0.310505	0.356083	0.293326	0.14426	0.129122	0.0665503											0.998768	1.03712	0.581983	0.473206	0.27287	0.186884	0.311814	0.199405	0.0821359	0.0554798					46.8952	-0.0937936	0.175332	0.92165
O95487	0.998768	1.05428	0.970033	0.907147	0.66	0.645409	0.523917	0.405144	0.252873	0.222179	0.998768	1.05879	0.85003	0.738641	0.646425	0.543826	0.411867	0.405714	0.205943	0.162996											0.998768	0.986225	0.770449	0.626178	0.332507	0.22787	0.177032	0.101572	0.083869	0.0868357	55.8475	-0.0464482	0.125297	0.975967	53.9768	-0.0419859	0.0381127	0.972199
O95562	0.998768	1.02135	0.897894	0.902161	0.875323	0.734875	0.677904	0.624981	0.630591	0.51522	0.998768	1.17918	1.04316	1.00906	0.98291	0.889452	0.810854	0.773847	0.77014	0.660203	0.998768	1.13938	1.01405	1.02497	0.964195	0.860114	0.718483	0.740034	0.769633	0.605831	0.998768	1.10487	0.990665	0.969387	0.876583	0.809101	0.741209	0.723357	0.706864	0.517522		-0.0248037	0.479056	0.961099		-0.0274435	0.696953	0.820931
O95563	0.998768	1.05267	0.979181	1.01048	0.839873	0.611038	0.566333	0.445742	0.321798	0.161589	0.998768	0.996882	0.92836	0.985231	0.821482	0.64751	0.533168	0.474247	0.317238	0.149237	0.998768	0.943699	0.920848	0.795505	0.633356	0.513236	0.422339	0.357878	0.250168	0.101281	0.998768	1.04074	0.98887	0.986469	0.821271	0.620944	0.563341	0.408849	0.31178	0.17024	57.0496	-0.0515951	0.104507	0.973624	57.3619	-0.0466045	0	0.982122	53.9428
O95571																					0.998768	1.02931	0.978919	0.847581	0.780009	0.552304	0.461964	0.443708	0.305303	0.109503	0.998768	0.965007	0.895358	0.848484	0.773114	0.587057	0.45086	0.431949	0.32051	0.12887									55.8575
O95573	0.998768	0.935737	0.916445	0.676894	0.434314	0.230074	0.22562	0.149372	0.163066	0.117474											0.998768	1.06349	0.898509	0.735317	0.568424	0.39419	0.29618	0.232676	0.209074	0.185963											49.0618	-0.0909809	0.137604	0.995224					50.9233
O95630																															0.998768	0.961764	0.778699	0.592904	0.569504	0.497076	0.338308	0.356779	0.173324	0.0590638
O95639																															0.998768	1.08697	1.01849	0.892027	0.807151	0.61409	0.356928	0.156992	0.0898631	0.0492543
O95671	0.998768	1.00899	0.985671	0.900249	0.624635	0.486549	0.320997	0.23896	0.171691	0.068958	0.998768	1.02929	0.853243	0.79859	0.672903	0.537879	0.418739	0.354634	0.243088	0.160503											0.998768	1.16626	1.05113	0.954471	0.740957	0.576965	0.406048	0.337931	0.266557	0.154123	52.7031	-0.0697113	0.0878945	0.991254	54.0686	-0.0444099	0.0658499	0.98972
O95674	0.998768	1.02999	0.952979	0.982664	0.948128	0.942211	0.714968	0.601942	0.497816	0.144616	0.998768	1.00773	1.04079	0.975199	0.922326	0.782249	0.680304	0.57795	0.447447	0.114234	0.998768	1.06817	1.08873	1.1227	0.971048	0.913035	0.707995	0.682597	0.528448	0.140321	0.998768	0.941552	0.910023	0.974581	0.926071	0.757636	0.645929	0.602941	0.462451	0.120712	61.0566	-0.0579393	0	0.964408	59.952	-0.0524174	0	0.968918	61.6318
O95684	0.998768	0.917391	0.9343	0.774527	0.870838	0.538582	0.376743	0.334164	0.222508	0.125954																															54.5785	-0.0512401	0.0306553	0.963624
O95721	0.998768	0.900778	0.979884	0.811075	0.774021	0.526104	0.40647	0.349817	0.30739	0.259218	0.998768	1.00581	0.95777	0.750426	0.725733	0.595631	0.505546	0.454437	0.343824	0.355329											0.998768	1.02798	1.08533	1.17204	0.932869	0.668953	0.554145	0.377339	0.356092	0.286309	54.108	-0.0545341	0.237812	0.979966	55.9267	-0.0404023	0.302748	0.981204
O95747	0.998768	0.875615	0.771193	0.586866	0.272003	0.170127	0.126922	0.0911445	0.0654599	0.0440646	0.998768	0.985213	0.814897	0.624912	0.285778	0.175412	0.133987	0.100204	0.0711502	0.045238	0.998768	0.997399	0.833778	0.614071	0.322107	0.187626	0.144922	0.110794	0.0832873	0.059895	0.998768	0.946676	0.817729	0.624291	0.303103	0.171946	0.139294	0.0978858	0.0806325	0.0499714	47.4341	-0.0830203	0.0436552	0.993909	47.8988	-0.0995329	0.066777	0.996061	48.0511
O95757	0.998768	1.01808	0.999042	0.842149	0.578002	0.336777	0.344391	0.254467	0.151612	0.0794941	0.998768	0.99768	0.950713	0.818233	0.561503	0.40018	0.293203	0.259757	0.150909	0.115268	0.998768	0.90565	0.862802	0.737049	0.475391	0.283541	0.203891	0.196823	0.16795	0.0810932	0.998768	1.07252	1.03327	0.886517	0.719595	0.512708	0.421903	0.313537	0.211436	0.106001	51.3997	-0.0790108	0.140058	0.981467	51.4473	-0.0709507	0.132268	0.99404	49.7323
O95777	0.998768	0.98495	0.981725	0.920756	0.818144	0.653781	0.61392	0.493572	0.452604	0.323886	0.998768	0.981377	0.926989	0.902559	0.80732	0.71191	0.561645	0.500799	0.418684	0.284279	0.998768	0.998165	0.962943	0.916809	0.856598	0.735758	0.603829	0.532339	0.500561	0.351123	0.998768	0.99699	0.97759	0.921892	0.831266	0.751613	0.63988	0.508325	0.47359	0.320984	58.8681	-0.0388974	0.281042	0.987657	58.8302	-0.0362574	0.12432	0.994081	60.3712
O95782	0.998768	1.06183	0.961902	0.933301	0.607675	0.533739	0.433865	0.206027	0.119298	0.0687302	0.998768	1.00253	0.984589	0.929587	0.790568	0.55527	0.328044	0.225728	0.159639	0.117114	0.998768	1.01224	0.959081	0.898982	0.687173	0.587318	0.426757	0.297086	0.25926	0.220017	0.998768	1.06472	1.0787	0.990475	0.829561	0.643695	0.433354	0.305696	0.230744	0.178777	53.5415	-0.0628176	0.0082817	0.977394	53.6449	-0.0833572	0.113684	0.999646	54.1295
O95801	0.998768	1.55136	1.0993	1.00067	0.711467	0.343477	0.376753	0.289135	0.131866	0.126786	0.998768	1.09087	0.854917	0.91221	0.626133	0.352291	0.258766	0.252044	0.145044	0.0838076											0.998768	1.36757	1.07354	1.06236	0.725978	0.488111	0.442093	0.350972	0.214165	0.0994042	51.8737	-0.123424	0.20544	0.83178	51.561	-0.0847586	0.12656	0.974139
O95816	0.998768	0.952874	1.03453	0.821197	0.799538	0.600706	0.473006	0.40719	0.403339	0.361147	0.998768	1.00278	0.941802	0.841739	0.718438	0.634943	0.457832	0.393237	0.31499	0.26664	0.998768	0.979886	0.974939	0.957704	0.764622	0.774667	0.601852	0.449992	0.391107	0.263027	0.998768	0.920407	0.992871	0.934176	0.739531	0.708181	0.591067	0.408386	0.354871	0.26238	55.5473	-0.053729	0.352872	0.977952	55.4372	-0.0457279	0.209719	0.995956	58.521
O95817	0.998768	1.16517	1.04082	1.03315	0.822707	0.618411	0.552121	0.435947	0.36547	0.284561	0.998768	0.998596	0.969705	0.947755	0.760379	0.571357	0.393402	0.241919	0.221586	0.166056	0.998768	0.976214	0.909527	0.877444	0.778256	0.537524	0.367401	0.264405	0.228399	0.210773	0.998768	1.13338	1.09768	1.03805	0.898168	0.700609	0.54201	0.509424	0.459603	0.339234	56.1877	-0.0626086	0.317614	0.949738	53.957	-0.0740031	0.158547	0.997665	53.6619
O95819	0.998768	1.19209	1.06562	0.930899	0.632253	0.350631	0.198817	0.143804	0.108885	0.0749686	0.998768	0.992961	0.897064	0.779575	0.540132	0.282339	0.166233	0.118177	0.0908301	0.065534	0.998768	1.10139	0.864154	0.840009	0.591498	0.316349	0.176123	0.129608	0.103492	0.074826	0.998768	0.867533	0.932363	0.810724	0.563075	0.279494	0.149641	0.086798	0.0649695	0.0566747	51.3933	-0.117526	0.105173	0.973743	50.2654	-0.0878516	0.0613764	0.998673	50.8328
O95825																					0.998768	1.0629	1.14848	1.12436	1.06647	0.84668	0.804058	0.489568	0.200902	0.128295																			58.9051
O95831	0.998768	0.958255	0.942165	0.919364	0.845758	0.738019	0.653079	0.515355	0.293597	0.0776389	0.998768	0.993132	0.974829	0.943289	0.866666	0.772121	0.662619	0.552238	0.296639	0.0868128	0.998768	1.01432	0.996787	0.96225	0.925984	0.818592	0.69868	0.592932	0.361001	0.0963607	0.998768	1.01053	0.975025	0.93897	0.901306	0.800744	0.702219	0.588226	0.330259	0.0863862	58.2113	-0.053273	0	0.978944	58.7148	-0.0566996	0	0.984324	59.6943
O95834	0.998768	0.900533	0.892057	0.863127	0.790388	0.656494	0.373987	0.273694	0.23043	0.153461	0.998768	0.958093	0.957175	0.903968	0.822099	0.680319	0.383922	0.273181	0.203721	0.115351	0.998768	1.00669	1.0548	0.979384	0.881822	0.70047	0.467124	0.340427	0.287021	0.215927	0.998768	0.966059	0.986314	0.929737	0.75684	0.641769	0.509529	0.511183	0.422303	0.268285	54.6925	-0.0555231	0.0701135	0.976768	54.8933	-0.070135	0.0896138	0.992345	55.6175
O95861	0.998768	0.919147	0.928453	0.882633	0.769623	0.63694	0.525133	0.424167	0.23736	0.0579242	0.998768	1.0135	1.00289	0.948737	0.864002	0.730626	0.627174	0.531016	0.269929	0.0771639	0.998768	0.993291	0.995063	0.933284	0.864709	0.686176	0.563222	0.459135	0.278819	0.0786655	0.998768	1.02284	0.971652	0.933166	0.871995	0.706022	0.610556	0.508435	0.284021	0.0618998	56.0386	-0.0492362	0	0.982389	58.1441	-0.0565994	0	0.984017	57.2913
O95865	0.998768	1.18106	1.10527	1.1428	0.972471	0.646579	0.535294	0.395972	0.233849	0.0888844	0.998768	0.948955	0.968447	0.938305	0.824221	0.688094	0.535945	0.433996	0.255073	0.0737584	0.998768	0.951669	0.942168	0.904337	0.784934	0.611594	0.485315	0.380486	0.23239	0.0811572	0.998768	0.902809	0.932161	0.924564	0.832428	0.670932	0.551462	0.418882	0.23864	0.0861746	56.5056	-0.0766797	0.10714	0.933341	56.8095	-0.0542435	0	0.990877	55.6899
O95881	0.998768	0.941609	0.938929	0.855039	0.667104	0.475319	0.29405	0.228183	0.194763	0.146303	0.998768	0.967591	0.976525	0.869833	0.707633	0.504694	0.316354	0.260447	0.221531	0.122313	0.998768	0.996793	0.974774	0.895911	0.689915	0.481211	0.315687	0.236962	0.212025	0.161301	0.998768	0.941773	0.949716	0.8485	0.679787	0.439436	0.301494	0.241703	0.186373	0.138626	52.4356	-0.0693377	0.133896	0.997053	53.0271	-0.069335	0.137175	0.995964	52.6552
O95983	0.998768	1.09974	1.05496	0.949026	0.686906	0.56528	0.423737	0.26211	0.192856	0.137872	0.998768	0.959609	0.96334	0.83366	0.626166	0.521556	0.38221	0.281379	0.181059	0.111203	0.998768	1.10321	0.9016	0.859083	0.844634	0.65541	0.426431	0.34319	0.294935	0.0977993	0.998768	1.00864	1.09489	0.913599	0.76295	0.590782	0.450211	0.236088	0.236299	0.0561355	53.9657	-0.0693517	0.130996	0.977575	53.2836	-0.0544714	0.0574964	0.994706	55.6783
O95989	0.998768	0.947066	0.902227	0.866136	0.881425	0.735156	0.53624	0.290574	0.160515	0.0977137	0.998768	1.02211	0.946499	0.905333	0.922312	0.754932	0.559306	0.315107	0.15678	0.11217	0.998768	1.01337	0.952711	0.912453	0.926459	0.726441	0.540575	0.320833	0.180686	0.11442	0.998768	1.04207	0.956959	0.931529	0.906615	0.70813	0.531413	0.313825	0.158894	0.090635	56.1671	-0.0657588	0	0.982154	56.5171	-0.0753582	0.041867	0.9926	56.3842
O96000	0.998768	1.04648	0.996666	0.865945	0.775411	0.661589	0.49201	0.306265	0.157847	0.0773619	0.998768	1.01525	0.929531	0.816679	0.761186	0.616999	0.455744	0.266433	0.108286	0.0655152	0.998768	1.03457	0.900887	0.855498	0.779294	0.57196	0.475009	0.289545	0.115992	0.0608018	0.998768	1.08306	0.977791	0.867581	0.772132	0.675731	0.505359	0.300267	0.133816	0.0839006	55.3954	-0.0601754	0	0.992751	54.5089	-0.059619	0	0.990762	54.6092
O96007																					0.998768	1.15813	1.11583	1.00236	0.900998	0.577036	0.480046	0.469382	0.339351	0.244949																			55.1609
O96008	0.998768	0.954801	0.985042	0.936679	0.878268	0.763927	0.718193	0.649563	0.624517	0.423932	0.998768	0.993524	1.00352	0.981913	0.974232	0.883331	0.793796	0.72922	0.667547	0.491838	0.998768	0.980228	0.986162	0.958044	0.941237	0.832174	0.777233	0.691994	0.677503	0.434335	0.998768	0.966171	0.960438	0.93773	0.890094	0.798295	0.7058	0.649021	0.609991	0.395358	65.2647	-0.0260465	0	0.968118		-0.0303612	0.18107	0.981367	66.2978
O96011	0.998768	1.62787	0.950603	0.843976	0.697856	0.48824	0.422554	0.310041	0.261387	0.155181	0.998768	0.990999	0.922652	0.702016	0.590139	0.461395	0.387847	0.359434	0.255155	0.118682	0.998768	1.00776	0.98076	0.828449	0.626617	0.395889	0.275203	0.206731	0.169586	0.100318	0.998768	0.994722	0.872939	0.60952	0.464082	0.373541	0.289979	0.238786	0.185968	0.0946214	53.2396	-0.0698919	0.209715	0.768038	52.5925	-0.0468957	0.115808	0.978304	51.6663
O96013	0.998768	0.963742	0.972434	0.697115	0.550148	0.169171	0.0908317	0.0941009			0.998768	0.783137	0.844292	0.668091	0.439519	0.172233	0.111183	0.11188			0.998768	0.877503	0.787516	0.717756	0.483515	0.142586	0.077147	0.0692448	0.0267019	0.046965	0.998768	0.745009	0.767982	0.716008	0.522331	0.160472	0.150876				49.6998	-0.102869	0.0261049	0.984377	48.6673	-0.073145	0	0.962947	48.9391
O96019	0.998768	1.03169	0.959703	0.871762	0.755684	0.48567	0.356205	0.270834	0.173552	0.0914314	0.998768	0.969918	0.842785	0.73434	0.626025	0.439587	0.22479	0.185459	0.120166	0.0763738	0.998768	1.02821	0.902678	0.782835	0.686697	0.495375	0.312532	0.208966	0.184818	0.138235	0.998768	0.935851	0.879551	0.750677	0.673875	0.450746	0.255973	0.176691	0.116157	0.0652153	53.4424	-0.0672577	0.0872762	0.99432	51.4485	-0.0586196	0.00961123	0.993384	52.5719
O96033	0.998768	1.01318	1.09752	1.3106	0.80438	0.742062	0.336668	0.486254	0.194084																																54.9284	-0.104002	0.288139	0.843369
P00167	0.998768	1.03602	1.10504	1.06506	0.801165	0.505797	0.363006	0.30773	0.259659	0.175628																					0.998768	1.0947	1.18079	1.09654	0.79534	0.540026	0.411212	0.370752	0.263372	0.142527	53.2557	-0.10789	0.244121	0.975543
P00338	0.998768	0.850862	0.896579	0.88388	0.877215	0.909463	0.829045	0.712476	0.364108	0.0450133	0.998768	0.990664	1.04349	1.01027	1.0428	0.994315	0.992026	0.890882	0.409723	0.0582054	0.998768	0.981851	1.0204	0.997651	1.02291	0.951178	0.909563	0.835499	0.42333	0.0600892	0.998768	0.986434	0.950691	0.938325	0.954718	0.901414	0.851742	0.773394	0.400411	0.052374	60.9351	-0.0871307	0	0.909851	62.3642	-0.152953	0	0.995908	62.1486
P00367	0.998768	0.926169	0.936944	0.888653	0.785013	0.691867	0.498934	0.327432	0.148473	0.0527757	0.998768	1.01277	0.998323	0.965978	0.906407	0.79031	0.622604	0.423504	0.167134	0.055928	0.998768	1.04804	1.01307	0.967237	0.902177	0.770672	0.584953	0.408634	0.185064	0.0625415	0.998768	1.01983	0.962538	0.9249	0.890081	0.766883	0.589007	0.408439	0.17825	0.0528581	55.5948	-0.0605704	0	0.989499	57.5078	-0.0742734	0	0.997324	57.2471
P00374	0.998768	0.997886	0.825938	0.695	0.550564	0.437426	0.369788	0.303787	0.166775	0.100377																															51.8207	-0.0464725	0.0331966	0.98666
P00387	0.998768	0.91834	0.932917	0.8779	0.798666	0.647332	0.534056	0.299846	0.082346	0.0539154	0.998768	0.990242	0.956579	0.891138	0.814659	0.701827	0.54146	0.333665	0.103728	0.0672704	0.998768	1.00009	0.973879	0.924308	0.824199	0.691951	0.537348	0.319474	0.0999311	0.0706174	0.998768	0.952656	0.934845	0.881377	0.814659	0.673807	0.526309	0.325752	0.0975833	0.0577646	55.3359	-0.0639529	0	0.981664	55.9249	-0.0657464	0	0.991023	55.888
P00390	0.998768	0.936938	0.950145	0.87722	0.823449	0.714385	0.630989	0.58518	0.57578	0.363676	0.998768	0.976628	0.972019	0.935881	0.895269	0.819156	0.71176	0.705521	0.658049	0.437139	0.998768	0.994018	0.994745	0.925359	0.877153	0.748364	0.633687	0.597285	0.595514	0.392991	0.998768	1.01067	1.00024	0.940809	0.891207	0.771417	0.664972	0.648231	0.634413	0.387111	62.6909	-0.025653	0	0.967282	66.4113	-0.026004	0	0.962201	63.3858
P00403	0.998768	0.930521	0.942691	0.925646	0.883389	0.761829	0.715642	0.614684	0.464174	0.0446274	0.998768	0.961425	0.949233	0.91765	0.839573	0.738837	0.64264	0.591666	0.426278	0.0510574	0.998768	0.980905	0.96993	0.927685	0.842113	0.722973	0.634903	0.561758	0.433353	0.0677258	0.998768	1.00579	0.973686	0.924126	0.821829	0.711843	0.606739	0.557059	0.425131	0.043662	59.9447	-0.0517145	0	0.922501	59.0871	-0.0473072	0	0.939417	58.9501
P00441	0.998768	0.895375	0.923572	0.935849	0.878535	0.697794	0.791389	0.802663	0.839238	0.723609	0.998768	0.90258	0.92412	0.958018	0.933866	0.880103	0.812435	0.854629	0.855573	0.748484	0.998768	0.955966	1.02671	0.958587	0.870908	0.878732	0.803813	0.838206	0.930236	0.823773	0.998768	1.03641	1.05369	1.05704	0.992665	0.899988	0.862022	0.899911	0.926071	0.780137		-0.0132838	0.749936	0.652767		-0.00751777	0	0.757413
P00491	0.998768	0.913733	0.946286	0.90955	0.887522	0.71594	0.745257	0.691359	0.710634	0.470693	0.998768	1.01033	1.01217	0.986966	0.96115	0.873328	0.798245	0.786707	0.748462	0.530547	0.998768	1.00568	1.03074	0.964821	0.981611	0.826418	0.732953	0.719477	0.724091	0.499372	0.998768	1.02296	0.983393	0.963664	0.933639	0.836598	0.764236	0.749164	0.753153	0.482476		-0.019252	0	0.889042		-0.0276078	0	0.947181
P00492	0.998768	0.872073	0.91516	0.876734	0.898505	0.822287	0.765904	0.735497	0.798482	0.614772	0.998768	0.980864	1.00923	0.969996	1.00056	0.935993	0.898346	0.89294	0.923698	0.791212	0.998768	0.985465	1.03214	0.969902	1.00469	0.92672	0.844339	0.869408	0.932714	0.74722	0.998768	0.989157	0.9599	0.919961	0.954214	0.86342	0.790509	0.811697	0.891042	0.64931		-0.011176	0	0.81935			0	0.818918
P00505	0.998768	0.925063	0.951034	0.922332	0.896959	0.753471	0.736124	0.70987	0.686051	0.283943	0.998768	0.962817	0.971458	0.960405	0.934834	0.845002	0.757142	0.732823	0.662353	0.296677	0.998768	0.953367	0.962885	0.926291	0.909853	0.816844	0.714316	0.702271	0.68156	0.295957	0.998768	0.996124	0.988195	0.936802	0.892168	0.777407	0.690574	0.697297	0.67096	0.281376	64.3149	-0.0302526	0	0.861633	64.1552	-0.0390846	0	0.926639	64.2207
P00558	0.998768	0.924037	0.99025	0.992333	0.956897	0.587989	0.197176	0.0231003	0.0179373	0.010256	0.998768	0.941549	0.930989	0.989032	0.971415	0.748481	0.199615	0.0239795	0.0193397	0.0125142	0.998768	0.922423	0.934403	0.929456	0.950961	0.712695	0.190643	0.0189228	0.0216462	0.0141898	0.998768	1.09913	1.0753	1.06724	1.02214	0.795363	0.225906	0.0256663	0.0206186	0.0136133	53.6103	-0.169852	0.0084098	0.996041	54.2583	-0.210197	0.0106302	0.995441	54.0897
P00813	0.998768	0.882184	0.935166	0.92583	0.911756	0.802729	0.814619	0.75262	0.650164	0.276651	0.998768	0.961805	0.976843	0.985008	0.986929	0.916628	0.871837	0.850432	0.688103	0.304785	0.998768	0.95473	0.978353	0.953651	0.961679	0.897268	0.834704	0.807399	0.734696	0.315185	0.998768	1.03012	1.00351	0.980658	0.983625	0.907922	0.874321	0.843935	0.739093	0.31204	64.1281	-0.0385551	0	0.86138	64.7371	-0.0686595	0	0.956167	65.1005
P00846	0.998768	0.849854	0.862896	0.782695	0.683199	0.742133	0.495742	0.422302	0.310416	0.104489	0.998768	1.01174	1.05391	0.898451	0.812351	0.69092	0.552743	0.504642	0.347093	0.124276	0.998768	1.04977	1.07224	0.973825	0.850469	0.700464	0.561871	0.48438	0.342899	0.146876	0.998768	0.947457	0.897206	0.836917	0.758572	0.613871	0.499198	0.415425	0.334433	0.110384	55.9929	-0.0371909	0	0.938641	57.7953	-0.0465366	0	0.975034	57.9126
P01111	0.998768	0.921161	0.943842	0.855878	0.72547	0.53421	0.472798	0.398952	0.325127	0.161773	0.998768	0.974677	0.907164	0.824078	0.696784	0.595524	0.452992	0.403533	0.273213	0.130066	0.998768	0.945503	0.920631	0.82965	0.7423	0.579435	0.46057	0.378107	0.291045	0.128395	0.998768	0.97824	0.980466	0.879026	0.773274	0.627511	0.499819	0.417906	0.33013	0.13599	55.3496	-0.0419236	0.0696791	0.983999	55.2506	-0.0421038	0	0.993647	55.3541
P01116	0.998768	1.07833	0.950372	0.543626	0.422394	0.379998	0.251326	0.162977	0.150844	0.0674416																															49.1674	-0.0776172	0.132057	0.959214
P01730	0.998768	1.05889	0.902825	0.846118	0.717725	0.51939	0.404768	0.311163	0.257092	0.170354	0.998768	1.10553	0.975309	0.838532	0.702324	0.60967	0.458132	0.391259	0.278806	0.184735	0.998768	1.07763	0.882937	0.837188	0.612248	0.523671	0.442229	0.286353	0.288688	0.161118											53.7821	-0.055442	0.152301	0.990187	55.132	-0.049191	0.14303	0.976322	53.4424
P01848	0.998768	0.995208	0.894036	0.843591	0.784803	0.63957	0.429956	0.332036	0.281204	0.17791	0.998768	1.20376	1.08869	1.02176	0.932492	0.67791	0.496304	0.460434	0.284405	0.226561	0.998768	1.03015	0.965611	0.927209	0.774529	0.676926	0.508315	0.396299	0.319517	0.219929	0.998768	1.14731	0.953204	0.90928	0.78603	0.573254	0.437379	0.33511	0.293528	0.191781	55.281	-0.0485878	0.0883871	0.990549	56.3526	-0.071704	0.24762	0.941634	56.3655
P01850	0.998768	1.01807	1.02579	0.981388	0.803942	0.592036	0.442384	0.336886	0.269681	0.165015	0.998768	0.994489	0.945991	0.918023	0.752279	0.576973	0.414878	0.321525	0.262076	0.169643	0.998768	1.00401	0.997094	0.949047	0.816215	0.612612	0.445515	0.346475	0.287916	0.170207	0.998768	0.981654	0.977863	0.927356	0.798045	0.590592	0.418992	0.350644	0.264426	0.166701	54.8383	-0.0696541	0.190242	0.991452	54.4667	-0.0599143	0.159399	0.997155	55.1362
P01889											0.998768	1.12727	0.987868	1.01395	0.518506	0.402414	0.382686	0.283879	0.309014	0.305436	0.998768	1.13477	0.976546	1.04353	0.602071	0.453188	0.429457	0.327502	0.355319	0.315064	0.998768	1.01829	0.947617	0.897826	0.78763	0.547566	0.433021	0.351321	0.316824	0.180651					50.0776	-0.331495	0.336351	0.97529	50.4333
P01893	0.998768	0.994854	0.963575	0.93591	0.776666	0.613868	0.508212	0.442632	0.335542	0.161546																															56.6282	-0.045419	0.0710626	0.986078
P02100	0.998768	1.09312	0.857477	0.863375	0.711914	0.592113	0.486273	0.266471	0.258114	0.164163											0.998768	0.771179	0.682383	0.645747	0.724729	0.523642	0.417151	0.26686	0.155233	0.102135	0.998768	1.23436	1.28848	1.29899	1.00159	0.784685	0.759582	0.447785	0.247348	0.16477	54.6989	-0.0500351	0.0803314	0.972104					51.9841
P02686	0.998768	0.900387	0.882588	0.875543	0.843299	0.754187	0.766373	0.735298	0.800017	0.64266	0.998768	0.935633	0.879433	0.980186	0.831398	0.886747	0.717225	0.759192	0.826762	0.661324	0.998768	1.12223	1.02759	0.987054	0.914426	0.826123	0.788113	0.893411	0.980439	0.870245	0.998768	1.11034	1.05934	1.08564	1.06722	1.00141	0.904478	0.867121	0.913222	0.85098		-0.0116734	0.610791	0.845156		-0.010933	0.511191	0.717709
P02765	0.998768	0.880849	0.89356	0.90505	0.866803	0.547869	0.590656	0.585088	0.466904	0.330539																															60.2321	-0.0276481	0.0375448	0.907976
P02768	0.998768	0.610045	0.562098	0.537289	0.483929	0.428683	0.386235	0.368481	1.08745	0.237697	0.998768	1.03813	1.32204	0.865238	0.754764	0.652512	0.951936	0.55974	0.529939	0.402594	0.998768	0.947897	0.880721	0.735522	0.617272	0.579484	0.458096	0.392794	0.426177	0.828711	0.998768	0.627105	0.535609	0.399192	0.33515	0.289022	0.247042	0.224637	0.233721	0.169928		-0.138775	0.509924	0.319985	63.4204	-0.0318275	0.199272	0.672379
P02786	0.998768	0.939332	0.951972	0.902818	0.846522	0.755689	0.663865	0.583653	0.44045	0.183775	0.998768	0.985838	0.982457	0.94592	0.890356	0.800724	0.710775	0.649035	0.452001	0.194722	0.998768	0.980227	1.00232	0.952833	0.919088	0.811426	0.699086	0.636797	0.481502	0.203274	0.998768	0.994664	0.971487	0.929012	0.877313	0.764541	0.669017	0.617364	0.460982	0.184484	59.9433	-0.0402641	0	0.97334	60.9186	-0.046114	0	0.97871	61.1089
P02787	0.998768	0.815045	0.777642	0.689865	0.614236	0.503761	0.529386	0.44796	0.317971	0.160542	0.998768	0.966362	0.955909	0.855886	0.74538	0.650277	0.62857	0.634078	0.415645	0.260315	0.998768	0.992184	0.983723	0.841536	0.711699	0.626429	0.569225	0.554161	0.400157	0.239213											54.2677	-0.0294092	0	0.953972	59.8067	-0.0309204	0	0.95622	58.3738
P02794	0.998768	0.931139	0.914888	0.844589	0.809755	0.747904	0.604087	0.527546	0.479594	0.278497	0.998768	1.01433	0.918797	0.91249	0.888627	0.744771	0.704113	0.658129	0.548138	0.395673											0.998768	0.954336	1.12122	0.896759	0.809684	0.642303	0.528396	0.427154	0.392838	0.229321	60.1345	-0.0307412	0	0.980634	63.8162	-0.0279613	0	0.978579
P03886	0.998768	0.939489	0.975802	0.863702	0.719648	0.786969	0.464683	0.364336	0.203237	0.0825661	0.998768	0.805793	1.01076	0.8624	0.81195	0.562738	0.347713	0.315929	0.222513	0.0688345																					55.9688	-0.0543833	0	0.969939	54.3979	-0.0586157	0.0338404	0.952844
P04004	0.998768	1.12926	0.945153	0.97416	0.932402	0.823981	0.538785	0.474374	0.491776	0.351856	0.998768	1.0896	1.01483	0.902281	0.823999	0.701136	0.603101	0.509504	0.403336	0.365532	0.998768	1.05029	0.955534	0.886841	0.874773	0.675389	0.598768	0.576822	0.464838	0.345068	0.998768	1.11143	1.09828	0.922742	0.942798	0.734094	0.620885	0.505311	0.530926	0.305685	57.5289	-0.0807708	0.414484	0.953521	58.7273	-0.0432524	0.323301	0.979455	60.1696
P04040	0.998768	0.939335	0.956872	0.874275	0.779476	0.587579	0.564406	0.494995	0.425424	0.212655	0.998768	0.935412	0.89641	0.804731	0.703015	0.581327	0.494209	0.468921	0.38471	0.185574	0.998768	0.939702	0.914051	0.803771	0.708674	0.577867	0.47302	0.413804	0.36761	0.187181	0.998768	1.01061	0.978373	0.845757	0.778713	0.638437	0.553194	0.497715	0.420107	0.200583	58.0094	-0.0346227	0	0.971294	56.4567	-0.0336455	0	0.9816	55.8076
P04066	0.998768	0.67348	0.588483	0.658207	0.560597	0.599484	0.551694	0.351624	0.696923	0.336348											0.998768	0.999124	1.01661	0.914578	0.758778	0.571172	0.457784	0.385247	0.324514	0.162634	0.998768	1.13751	1.13718	1.07899	0.922864	0.629384	0.496464	0.49168	0.377532	0.250494									55.1261
P04075	0.998768	0.904121	0.928618	0.93171	0.921049	0.845641	0.874762	0.756581	0.40639	0.0332877	0.998768	0.988179	0.980223	0.999518	1.01681	0.983431	0.955679	0.880149	0.449102	0.0391638	0.998768	0.980965	0.990701	0.984058	1.00339	0.942414	0.91154	0.833333	0.472419	0.0416922	0.998768	1.04102	1.00032	0.993899	0.991003	0.943742	0.921814	0.835675	0.463811	0.0389206	61.4644	-0.0959183	0	0.935083	62.5079	-0.14731	0	0.995493	62.3916
P04080	0.998768	0.755739	0.755521	0.738748	0.669779	0.584274	0.260338	0.178843	0.176931	0.129175	0.998768	0.919854	0.970661	0.925421	0.825837	0.569629	0.308821	0.226355	0.204238	0.172338	0.998768	0.9757	1.03793	0.936132	0.808612	0.558775	0.322621	0.228645	0.20501	0.160923	0.998768	0.917517	0.937426	0.85865	0.786708	0.538022	0.292294	0.214024	0.191248	0.131398	51.9017	-0.0427592	0	0.921289	53.6001	-0.0942702	0.170404	0.992109	53.5681
P04083	0.998768	0.920063	0.922035	0.787451	0.314517	0.168353	0.118427	0.09272	0.0716407	0.0423963	0.998768	0.984568	0.95313	0.817926	0.344303	0.18854	0.127921	0.099545	0.0754779	0.048931	0.998768	0.988129	0.973174	0.816167	0.361345	0.197378	0.132642	0.104152	0.0817363	0.0533963	0.998768	1.02648	0.967562	0.814137	0.329942	0.18232	0.126524	0.10047	0.0782118	0.0423271	48.824	-0.145892	0.0777372	0.991752	49.0815	-0.152129	0.0879532	0.996335	49.1733
P04179	0.998768	0.984413	0.979296	0.92031	0.805379	0.617451	0.606611	0.597401	0.574706	0.452521	0.998768	0.992478	0.937355	0.877038	0.775494	0.68005	0.598157	0.594751	0.577395	0.46706	0.998768	0.963639	0.922176	0.854479	0.765809	0.648679	0.556713	0.580382	0.598758	0.460687	0.998768	0.984086	0.947416	0.853537	0.762549	0.629723	0.580348	0.558152	0.558023	0.441794		-0.045567	0.522035	0.967734		-0.0318129	0.486486	0.983521
P04181	0.998768	0.945679	0.934341	0.862651	0.760724	0.583534	0.334132	0.19906	0.172429	0.0961821	0.998768	0.978451	1.00701	0.91008	0.839852	0.623428	0.301359	0.209199	0.134054	0.0802354	0.998768	0.940352	1.00229	0.916087	0.825651	0.62237	0.342674	0.219962	0.15396	0.0802602	0.998768	0.967162	0.977739	0.936444	0.835457	0.609884	0.332922	0.240758	0.151944	0.087575	53.6922	-0.0675497	0.0546352	0.992977	54.0191	-0.0923109	0.0806521	0.995551	54.2225
P04183																															0.998768	1.14127	1.07156	0.984274	0.858248	0.741377	0.491532	0.373986	0.214367	0.119514
P04216	0.998768	1.16658	0.972033	0.969314	0.895432	0.739569	0.578074	0.502669	0.413296	0.254838	0.998768	0.988736	0.947179	0.885387	0.880379	0.648905	0.61114	0.501364	0.456973	0.317878	0.998768	1.05135	1.08362	0.967048	0.910685	0.719605	0.614175	0.512964	0.394033	0.305361	0.998768	1.04367	1.01176	0.970089	0.860186	0.774233	0.625814	0.553325	0.520206	0.32749	58.4837	-0.0497808	0.231806	0.954409	59.2522	-0.0367708	0.234107	0.979094	58.5743
P04234	0.998768	0.864035	0.904466	0.839912	0.722475	0.551655	0.358776	0.249682	0.189691	0.106854	0.998768	0.969395	1.00594	0.918788	0.787653	0.558531	0.383798	0.304514	0.235708	0.141538	0.998768	0.976094	1.01344	0.908546	0.782586	0.538282	0.35847	0.272016	0.212894	0.127944	0.998768	0.973274	0.96478	0.89112	0.77536	0.520358	0.377714	0.283547	0.227084	0.117247	53.6942	-0.0520002	0	0.985522	54.1506	-0.06978	0.156016	0.995424	53.7606
P04264	0.998768	0.354083	0.183212	0.268575	0.160232	0.173181	0.239021	0.229524	0.0825522	0.0626826	0.998768	2.58158	1.03478	1.07671	2.36869	1.63552	0.547151	0.685784	0.71205	1.15651	0.998768	2.29544	1.85992	2.13443	1.21702	1.20014	1.49297	0.842679	0.496582	0.644261	0.998768	1.09958	1.06549	1.69038	0.83067	0.784059	0.858877	0.511659	0.688454	0.674534	40.4002	-0.300516	0.174219	0.942533		0.506096	1.31097	0.0198728
P04350	0.998768	1.11585	1.07478	1.07602	0.852746	0.60726	0.576203	0.398447	0.144309	0.0826982	0.998768	1.06233	1.0046	0.866274	0.769192	0.629587	0.482867	0.360674	0.17387	0.0769086	0.998768	1.0383	0.988403	0.901861	0.820967	0.692841	0.49498	0.368117	0.162716	0.0645367	0.998768	0.925294	1.03317	0.932519	0.783137	0.673859	0.456924	0.299447	0.202817	0.0794068	56.4614	-0.0669017	0	0.957819	55.455	-0.0566336	0	0.989449	55.9917
P04406	0.998768	0.888467	0.929007	0.917042	0.906679	0.802689	0.815535	0.744954	0.658464	0.00956963	0.998768	0.963346	0.960255	0.975466	0.985622	0.926299	0.874286	0.858645	0.705352	0.0112762	0.998768	0.95823	0.979035	0.964025	0.974205	0.89645	0.829701	0.806788	0.727656	0.0169911	0.998768	1.02209	0.99634	0.973905	0.980168	0.891653	0.845165	0.819603	0.722923	0.013539	62.3743	-0.0724464	0	0.796899	63.7393	-0.285288	0	0.944896	63.8609
P04439	0.998768	0.890879	0.911741	0.839676	0.723419	0.580038	0.404864	0.312919	0.258669	0.146656	0.998768	0.96852	0.992792	0.925195	0.821365	0.663666	0.514884	0.432622	0.338808	0.193014	0.998768	0.959392	0.977366	0.873205	0.798804	0.647083	0.520814	0.46032	0.373098	0.219722	0.998768	0.969832	0.972512	0.89486	0.812611	0.651999	0.515579	0.444579	0.37386	0.204335	54.5177	-0.0458423	0.0275629	0.990226	56.8781	-0.0483908	0.129272	0.992852	57.2923
P04632	0.998768	0.962729	0.994505	0.97487	0.925152	0.772247	0.733028	0.671669	0.510335	0.130238	0.998768	0.999056	1.00363	0.95976	0.932893	0.876495	0.751977	0.742471	0.542297	0.133352	0.998768	0.994839	0.990175	0.955716	0.917795	0.794425	0.66389	0.617294	0.499084	0.146605	0.998768	1.04321	1.0102	0.957904	0.936905	0.798196	0.667647	0.630016	0.494568	0.132766	61.1344	-0.0501283	0	0.941852	62.0294	-0.0595312	0	0.944012	60.5804
P04818	0.998768	0.932526	0.893493	0.653867	0.250881	0.152308	0.105942	0.128714	0.042701	0.0559705	0.998768	1.00157	0.940042	0.713127	0.32475	0.212084	0.141771	0.160543	0.0542556	0.066423	0.998768	1.00307	0.931511	0.703418	0.317506	0.189748	0.128703	0.126607	0.0545246	0.0543082	0.998768	1.02682	0.952275	0.733784	0.376636	0.24337	0.171261	0.147439	0.0712444	0.0550974	47.9832	-0.127963	0.0755091	0.993369	48.6653	-0.123287	0.100435	0.99383	48.5703
P04843	0.998768	0.963269	0.994059	0.966032	0.852292	0.503103	0.211949	0.12799	0.112169	0.075745	0.998768	0.974323	0.950673	0.942967	0.858188	0.513304	0.178427	0.101791	0.0797509	0.0515754	0.998768	0.966439	0.959949	0.956327	0.897393	0.550196	0.195132	0.110699	0.0908872	0.0566887	0.998768	0.969191	0.980644	0.965793	0.867353	0.528283	0.20538	0.122286	0.10136	0.0624296	53.0115	-0.131628	0.0899891	0.998669	53.0156	-0.136419	0.0586114	0.996857	53.3059
P04844	0.998768	0.97411	1.00292	0.938531	0.86774	0.577068	0.42595	0.313227	0.217302	0.0917406	0.998768	0.987169	0.961936	0.92342	0.85561	0.651434	0.468712	0.391695	0.270951	0.108201	0.998768	0.962872	0.982055	0.949266	0.935546	0.69175	0.473807	0.392601	0.285351	0.113832	0.998768	1.00358	1.00208	0.959628	0.892913	0.651369	0.417505	0.301794	0.20102	0.0869838	54.9096	-0.0700605	0.0999977	0.990891	56.2241	-0.0546519	0.0315849	0.991971	56.4049
P04899	0.998768	0.960033	0.937914	0.909172	0.790515	0.597613	0.443083	0.272618	0.265444	0.311471	0.998768	1.0089	0.993499	0.962014	0.83115	0.658526	0.39588	0.209399	0.162981	0.15404	0.998768	1.01613	1.00559	0.95737	0.862377	0.694792	0.456723	0.280982	0.240562	0.232874	0.998768	1.03902	0.997013	0.985695	0.856384	0.663529	0.435509	0.242839	0.213993	0.219833	54.4113	-0.0678087	0.251162	0.988098	54.5536	-0.0883403	0.125567	0.997854	55.2443
P04921	0.998768	0.889311	0.995993	0.810469	0.729806	0.725929	0.573411	0.524298	0.498279	0.417469	0.998768	0.981267	1.1305	0.867715	0.771116	0.676393	0.604978	0.570457	0.556206	0.476139	0.998768	1.0217	0.938562	0.838868	0.72089	0.592776	0.499652	0.385698	0.442241	0.354384	0.998768	0.973767	1.01695	0.817728	0.707029	0.532336	0.467116	0.479301	0.412986	0.345631	61.0461	-0.0286068	0.332697	0.953841		-0.0466148	0.524063	0.931294	55.5201
P05023	0.998768	0.956115	0.983339	0.927392	0.842179	0.691126	0.612383	0.443255	0.181607	0.114007	0.998768	1.00212	0.994857	0.947988	0.873869	0.788708	0.685298	0.511613	0.159323	0.0990522	0.998768	0.986799	0.977431	0.926002	0.841181	0.712987	0.583513	0.440567	0.159472	0.0980423	0.998768	1.0107	0.993121	0.936095	0.837372	0.735117	0.630179	0.454425	0.136343	0.0692003	57.1321	-0.0570764	0	0.989222	58.2097	-0.0686975	0	0.984777	56.9597
P05107	0.998768	0.903576	0.930569	0.872911	0.712511	0.580163	0.396073	0.314826	0.293113	0.226183	0.998768	0.994919	0.993013	0.911131	0.810157	0.620005	0.47024	0.384769	0.332502	0.243092	0.998768	1.04573	1.04257	0.91232	0.709623	0.520027	0.395856	0.306347	0.282461	0.210135	0.998768	0.934069	0.945877	0.80786	0.643653	0.465669	0.341923	0.279087	0.261607	0.165459	54.1802	-0.0530462	0.189981	0.988854	55.5187	-0.0575173	0.244515	0.99684	53.3777
P05114	0.998768	0.632258	0.676538	0.660803	0.527403	0.423141	0.399612	0.367424	0.354049	0.275202	0.998768	0.860831	0.812849	0.79131	0.79813	0.711085	0.534743	0.542827	0.478191	0.372737	0.998768	1.09084	1.21369	0.940703	0.841095	0.776923	0.572096	0.537433	0.518594	0.45385	0.998768	1.0714	1.03711	0.865216	0.857536	0.72666	0.580806	0.592423	0.493963	0.385382	50.6008	-0.0313198	0.216998	0.902986	60.7824	-0.022724	0	0.951118	61.4869
P05120	0.998768	1.3255	1.43899	1.25025	0.778301	0.31917	0.266691	0.180068	0.0825722	0.0428621	0.998768	1.05568	0.941682	0.977467	0.890256	0.691173	0.523347	0.366932	0.219626	0.116209	0.998768	1.09643	1.01416	0.999577	0.875534	0.725828	0.514651	0.368931	0.177969	0.102363	0.998768	1.20521	1.08419	1.12044	0.927967	0.819185	0.643589	0.47186	0.324424	0.16873	51.85	-0.185422	0.133191	0.856178	56.4478	-0.0647018	0.0579252	0.992765	56.4338
P05141	0.998768	1.15792	1.17983	1.12082	0.957487	0.727168	0.571877	0.412343	0.288272	0.137401	0.998768	1.01104	1.03445	0.973894	0.845875	0.657169	0.505299	0.374896	0.26235	0.144136	0.998768	0.967862	0.995378	0.973071	0.8703	0.68409	0.511283	0.389812	0.284297	0.14171	0.998768	0.869001	0.990699	0.948692	0.822361	0.671179	0.512545	0.387527	0.274898	0.129152	57.1154	-0.0748073	0.15524	0.932847	56.1259	-0.0620173	0.120549	0.992927	56.5355
P05161	0.998768	0.986449	0.964783	0.803214	0.585261	0.375135	0.256663	0.164369	0.0903299	0.0535895	0.998768	0.937123	0.880042	0.718039	0.488585	0.345839	0.228867	0.154932	0.0948186	0.0560193	0.998768	0.925268	0.872518	0.748645	0.519355	0.35316	0.230804	0.159142	0.102277	0.0599167	0.998768	0.933755	0.868201	0.669809	0.467515	0.328151	0.240022	0.155033	0.0955131	0.0612568	51.3471	-0.0753446	0.0500087	0.998049	50.221	-0.066004	0.0371289	0.998707	50.5253
P05198	0.998768	0.953409	0.959912	0.899516	0.721403	0.520244	0.322799	0.152759	0.106391	0.0567554	0.998768	0.99915	0.963708	0.882116	0.765474	0.559896	0.322227	0.147589	0.0952594	0.0535018	0.998768	0.978393	0.938545	0.886065	0.740621	0.558304	0.316607	0.141499	0.090127	0.0538969	0.998768	0.959731	0.949828	0.838832	0.735772	0.539467	0.310345	0.134765	0.0848818	0.0499625	53.1539	-0.075536	0.0226911	0.997853	53.4855	-0.0788225	0.0135732	0.998137	53.352
P05204	0.998768	0.586612	0.595557	0.634688	0.48361	0.409384	0.376571	0.33232	0.322106	0.243954	0.998768	0.898162	0.79024	0.793121	0.807972	0.751556	0.577892	0.53382	0.473744	0.370017	0.998768	1.18889	1.30808	1.01119	0.807856	0.807321	0.624108	0.534837	0.52847	0.442981	0.998768	1.25252	1.05168	0.832879	0.801014	0.721856	0.58138	0.510839	0.472862	0.39027	48.788	-0.0334351	0.209661	0.876699	61.1376	-0.0233229	0	0.946784	61.9181
P05386	0.998768	1.15816	0.96371	1.07158	0.952446	0.888948	0.534819	0.500589	0.99616	0.815027	0.998768	1.00833	0.961691	0.979228	0.803949	0.613122	0.515955	0.513409	0.808728	0.698395	0.998768	1.11293	0.935185	1.02771	0.795263	0.662637	0.563417	0.600942	1.07624	0.896573	0.998768	0.878457	0.95588	1.02084	0.861758	0.742547	0.688975	0.650786	1.07984	0.844237		-0.339423	0.711649	0.521819		-0.462848	0.629922	0.812045
P05387	0.998768	1.11326	1.03165	1.09131	0.982733	0.706146	0.599502	0.656048	1.54531	1.77397	0.998768	0.980072	0.996804	0.979677	0.846216	0.653697	0.547809	0.658724	1.39039	1.61653	0.998768	1.00217	0.909592	0.965418	0.783552	0.652245	0.587181	0.690115	1.71524	1.99766	0.998768	0.921934	1.00437	1.03916	0.909812	0.737831	0.679206	0.734026	1.64966	1.83833		0.223222	1.5	0.62501		0.477498	1.5	0.51471
P05388	0.998768	1.22012	1.15409	1.15341	1.06153	0.757311	0.591677	0.384061	0.214803	0.096741	0.998768	0.996677	0.993274	0.958778	0.851471	0.685934	0.5266	0.36488	0.190361	0.0934422	0.998768	0.953188	0.856651	0.913752	0.805358	0.670722	0.504707	0.366327	0.1939	0.0930819	0.998768	0.870708	0.940991	0.947207	0.854925	0.716002	0.573352	0.388904	0.207013	0.0880172	57.1385	-0.0892766	0.105097	0.924089	56.3802	-0.0623024	0	0.998903	55.915
P05455	0.998768	0.895802	0.833704	0.634366	0.405326	0.253714	0.152565	0.0945186	0.0507867	0.0266811	0.998768	0.99225	0.9269	0.700997	0.454862	0.296367	0.177819	0.114142	0.0614404	0.0344889	0.998768	0.999694	0.935638	0.694698	0.454284	0.278909	0.160721	0.0989978	0.0561728	0.0315363	0.998768	1.01926	0.905863	0.692225	0.43119	0.270361	0.158064	0.0992603	0.0546273	0.028975	48.782	-0.0713129	0.00684564	0.998478	49.7268	-0.0818789	0.0416081	0.997446	49.6153
P05496	0.998768	0.895039	0.925325	0.956184	0.915774	0.868505	0.794069	0.771046	0.702138	0.483708	0.998768	0.907941	0.928624	0.883507	0.828785	0.839394	0.825594	0.783857	0.658808	0.425392	0.998768	0.955268	0.979421	0.974282	0.90167	0.87719	0.894717	0.796495	0.715743	0.485316	0.998768	0.986602	0.919737	0.860924	0.95008	0.872963	0.890742	0.807022	0.711	0.439586		-0.0248586	0	0.909076		-0.0232433	0	0.867679
P05556	0.998768	0.955391	0.98168	0.906038	0.841903	0.724578	0.602607	0.517947	0.487354	0.347059	0.998768	0.982024	0.993129	0.927986	0.875786	0.762992	0.649605	0.598923	0.533836	0.395624	0.998768	0.976121	0.995356	0.905211	0.897859	0.75865	0.611213	0.569061	0.538482	0.392625	0.998768	0.963966	0.987917	0.918017	0.858053	0.722576	0.599072	0.546706	0.513847	0.336208	60.0517	-0.03599	0.277403	0.988795	62.5488	-0.0325871	0.302712	0.988722	61.8116
P05771																					0.998768	0.999677	1.02714	0.8482	0.607817	0.3901	0.306148	0.345928	0.265914	0.160942																			51.3961
P06127	0.998768	1.0006	0.974498	0.956323	0.745392	0.580279	0.548825	0.48709	0.421522	0.262758	0.998768	0.992255	0.970174	0.916301	0.865485	0.706967	0.609303	0.526857	0.449984	0.263419	0.998768	1.06697	0.992103	0.973172	0.828534	0.677858	0.580962	0.512167	0.450852	0.220788	0.998768	1.06521	0.97817	0.962847	0.780554	0.636737	0.567229	0.474871	0.39743	0.228977	56.8326	-0.044663	0.28783	0.96849	59.6504	-0.0374611	0.0645145	0.988078	58.6821
P06132	0.998768	0.980506	0.956194	0.907038	0.845448	0.727699	0.604116	0.509683	0.391377	0.148813	0.998768	1.04207	1.02595	0.958397	0.915054	0.731446	0.667874	0.567576	0.429323	0.158308	0.998768	1.02914	0.990174	0.920025	0.881038	0.715962	0.61404	0.550783	0.423407	0.172376	0.998768	1.00979	0.985861	0.909355	0.844134	0.662388	0.569764	0.488155	0.363531	0.140413	58.6116	-0.0438969	0	0.986256	59.7607	-0.047684	0	0.973136	59.2789
P06239	0.998768	1.14045	0.973216	0.706235	0.531798	0.397654	0.309115	0.213315	0.150056	0.0964155	0.998768	0.959748	0.812577	0.634597	0.484213	0.372428	0.250587	0.20441	0.149345	0.105322	0.998768	0.932378	0.764173	0.624915	0.501997	0.376072	0.259393	0.193962	0.129966	0.0931755	0.998768	0.912431	0.808831	0.607927	0.473148	0.33474	0.251999	0.167303	0.117284	0.0601685	50.9335	-0.0716877	0.127252	0.968545	49.8183	-0.0578487	0.0886163	0.996717	49.8587
P06280																															0.998768	0.959766	0.881671	0.86506	0.786946	0.5354	0.460312	0.333979	0.239651	0.113399
P06331	0.998768	1.02497	1.03141	1.03318	0.898735	0.463262	0.12378	0.105173	0.0871025	0.0618595	0.998768	0.994345	1.00866	0.974708	0.841757	0.455218	0.131958	0.138804	0.0968798	0.0693509																					52.7682	-0.190714	0.0781507	0.997732	52.5923	-0.154749	0.0868435	0.997918
P06396	0.998768	1.02776	0.923406	0.888884	0.693978	0.428111	0.290502	0.181032	0.135276	0.0942983	0.998768	0.997818	1.01069	0.883328	0.705119	0.406512	0.290199	0.187715	0.107102	0.072941	0.998768	1.00469	1.02297	0.941613	0.753308	0.516488	0.300762	0.15266	0.112336	0.0953576	0.998768	0.87454	0.880894	0.815549	0.614435	0.386158	0.260812	0.156873	0.0959649	0.0773443	52.3364	-0.080029	0.0910104	0.996802	52.3187	-0.085397	0.0821581	0.996257	53.1212
P06400	0.998768	0.972677	0.956552	0.890244	0.764807	0.557062	0.311633	0.124533	0.0770667	0.0471001	0.998768	1.00259	0.976829	0.907405	0.798267	0.56238	0.321861	0.135093	0.0745111	0.0410757	0.998768	0.991958	0.952641	0.899238	0.803622	0.549813	0.305406	0.131578	0.0803532	0.0381241	0.998768	0.936273	0.947632	0.87806	0.775299	0.523489	0.290577	0.125026	0.0752152	0.0489319	53.3959	-0.0819401	0.00317912	0.997299	53.6241	-0.0871226	0.0105216	0.99892	53.4927
P06454	0.998768	0.807222	0.728179	0.764549	0.699694	0.84311	0.689636	0.700981	0.780133	0.649948	0.998768	0.967825	0.976265	0.932951	0.881433	0.882367	0.856795	0.876498	0.88863	0.809272	0.998768	1.09201	1.16043	1.08089	0.890077	0.907057	0.918023	0.878423	0.916284	0.837327	0.998768	0.959357	0.92024	0.957307	0.864888	0.773884	0.80601	0.81745	0.87924	0.711456		-0.410063	0.732029	0.712514		-0.0106328	0.846128	0.868699
P06493	0.998768	1.13548	0.966612	0.638376	0.366284	0.263489	0.20517	0.135591	0.0920531	0.0504469	0.998768	0.971287	0.846118	0.573203	0.34828	0.255737	0.199	0.148341	0.0901748	0.0485252	0.998768	0.925777	0.74813	0.548638	0.325284	0.236349	0.187133	0.133347	0.0879604	0.0523172	0.998768	0.798685	0.785398	0.547145	0.343063	0.25571	0.204198	0.147812	0.0994507	0.0606929	48.7528	-0.107498	0.11409	0.974879	48.2371	-0.0814505	0.0885863	0.993427	47.6376
P06576	0.998768	0.891367	0.930795	0.907584	0.89153	0.848255	0.783432	0.698617	0.471568	0.0239124	0.998768	0.985063	0.995707	0.975555	0.972803	0.913989	0.858547	0.799192	0.503072	0.0291664	0.998768	0.975722	1.00214	0.956426	0.968351	0.891455	0.824145	0.778598	0.52831	0.0301697	0.998768	0.997486	0.96734	0.943318	0.945202	0.863064	0.802082	0.746064	0.502621	0.03102	61.014	-0.0689146	0	0.901016	62.2481	-0.103879	0	0.961969	62.1383
P06729	0.998768	1.0393	1.07037	0.999609	0.933401	0.744396	0.672526	0.587781	0.53196	0.361261	0.998768	0.960217	1.00177	0.946614	0.890807	0.777616	0.651182	0.596683	0.509615	0.352237	0.998768	0.969693	0.936088	0.956897	0.854563	0.746166	0.588136	0.516887	0.474488	0.307897	0.998768	0.841421	0.987051	0.913854	0.863916	0.721487	0.54331	0.495936	0.434665	0.286575	61.4641	-0.0422187	0.360709	0.960509	61.7675	-0.0349884	0.197151	0.986409	59.7012
P06730	0.998768	0.921805	0.942059	0.838814	0.716088	0.497785	0.301451	0.112209	0.0840271	0.0586048	0.998768	0.936174	0.914377	0.844962	0.720937	0.550818	0.295416	0.119705	0.0890058	0.0593207	0.998768	0.962553	0.954867	0.871041	0.784731	0.60787	0.356429	0.204308	0.155755	0.115636	0.998768	1.00743	1.00274	0.904913	0.783334	0.601435	0.359755	0.201228	0.144384	0.0963738	52.7264	-0.0729741	0	0.993027	52.9805	-0.0721956	0	0.990991	53.9984
P06733	0.998768	0.864085	0.908174	0.901105	0.867005	0.746221	0.638513	0.388327	0.055456	0.00764114	0.998768	0.964921	0.987365	0.977166	0.958337	0.843269	0.711164	0.462702	0.0583092	0.00565942	0.998768	0.943065	0.985335	0.957997	0.96031	0.829958	0.670729	0.442527	0.0654695	0.00703492	0.998768	0.998622	0.979796	0.964536	0.933586	0.7943	0.660772	0.42979	0.0605647	0.00690569	56.844	-0.0792828	0	0.953927	58.0408	-0.104632	0	0.98802	57.7338
P06744	0.998768	0.877844	0.923365	0.883639	0.777884	0.548456	0.214867	0.0451813	0.0255809	0.0161481	0.998768	0.972138	0.995712	0.952368	0.85267	0.608826	0.240625	0.0518472	0.0265892	0.0178327	0.998768	0.958037	0.996971	0.939222	0.86737	0.607776	0.236886	0.0465428	0.0232068	0.0152959	0.998768	0.992425	0.969075	0.91605	0.822687	0.586191	0.239073	0.0591596	0.0363705	0.0235377	52.9535	-0.103309	0	0.981826	53.6648	-0.12593	0	0.997796	53.6731
P06748	0.998768	1.30535	1.13536	1.22907	1.07146	0.771999	0.531761	0.454884	0.402294	0.275411	0.998768	0.954402	0.973674	0.937369	0.814996	0.55992	0.419954	0.375864	0.290598	0.260819	0.998768	0.973537	0.839292	0.969001	0.793351	0.62826	0.451722	0.405946	0.362868	0.28484	0.998768	0.770498	0.895118	0.950172	0.825738	0.615546	0.470998	0.40742	0.358149	0.258641	56.4073	-0.104003	0.359978	0.853111	54.4067	-0.0709833	0.271322	0.994094	55.725
P06753	0.998768	0.927619	0.861974	0.86661	0.798756	0.782898	0.679174	0.654496	0.716233	0.606031	0.998768	0.98272	0.921583	0.931974	0.842901	0.815204	0.723825	0.745597	0.726287	0.656058	0.998768	1.07915	1.04513	1.01666	0.913458	0.829781	0.728917	0.681538	0.796409	0.756513	0.998768	1.06586	0.992125	1.03152	0.888878	0.775916	0.710044	0.678251	0.759481	0.627855		-0.016451	0.568056	0.931492		-0.0173781	0.641983	0.963528
P06865	0.998768	0.922455	0.905428	0.832932	0.732134	0.668186	0.493612	0.383014	0.221621	0.112587	0.998768	0.963047	0.973441	0.892725	0.812316	0.660234	0.554997	0.460756	0.21495	0.0975258	0.998768	1.01444	0.999594	0.859516	0.815903	0.683684	0.565572	0.508505	0.386095	0.273533	0.998768	0.97333	0.969141	0.885586	0.853764	0.657195	0.558202	0.456151	0.224507	0.102162	55.6111	-0.0457457	0	0.989144	56.7202	-0.0515693	0	0.988843	58.3401
P07099																					0.998768	0.94199	0.915348	0.880092	0.784524	0.601436	0.428389	0.358249	0.261248	0.153939																			55.2341
P07108	0.998768	0.690369	0.644187	0.649424	0.63	1.12588	0.512345	0.446867	0.503207	0.371157	0.998768	0.975051	1.11951	0.977528	0.98128	0.889157	0.792353	0.715198	0.688094	0.675646	0.998768	1.12865	1.24345	1.15633	0.975551	0.966648	0.85588	0.831145	0.743693	0.661255	0.998768	0.838213	0.815671	0.816854	0.784797	0.691497	0.559486	0.549196	0.636536	0.411398	62.7223	-0.0164467	0	0.363637		-0.0385833	0.675712	0.927186
P07195	0.998768	0.860196	0.912733	0.902005	0.896122	0.911666	0.876667	0.818102	0.659494	0.195832	0.998768	0.980438	1.02051	1.0038	1.03604	0.985822	1.01867	1.00749	0.731096	0.230132	0.998768	0.985824	1.03855	1.00447	1.02922	0.974404	0.961562	0.955739	0.745692	0.233897	0.998768	0.966279	0.931449	0.92895	0.941062	0.894327	0.882419	0.867132	0.69979	0.196379	63.7903	-0.0793927	0	0.849072	63.3295	-0.723644	0.230131	0.995223	64.8267
P07203																					0.998768	1.26895	0.854854	0.763744	0.668372	0.515758	0.346911	0.128692	0.201191	0.138794	0.998768	0.898213	0.929557	0.868334	0.657866	0.540378	0.519772	0.411364	0.246114	0.20847									52.4854
P07205	0.998768	0.913892	0.935185	0.923595	0.853209	0.6646	0.245713	0.0959919	0.0690231	0.0434874	0.998768	1.01266	0.961794	0.996598	0.929543	0.716272	0.247568	0.113571	0.0733516	0.044767	0.998768	0.973312	0.95265	0.934657	0.931593	0.705403	0.240301	0.0799462	0.0724359	0.039164	0.998768	0.983176	0.959149	0.892827	0.842505	0.636018	0.25308	0.109176	0.0797345	0.0473267	53.9266	-0.123367	0.0325925	0.98641	54.2642	-0.163678	0.0591971	0.997972	54.1844
P07237	0.998768	0.883875	0.928065	0.902516	0.892817	0.731027	0.500927	0.316043	0.252227	0.184721	0.998768	0.954684	0.970934	0.959206	0.95802	0.838957	0.55068	0.360285	0.27825	0.214107	0.998768	0.966967	0.987219	0.961093	0.977254	0.827754	0.532357	0.350348	0.291921	0.219602	0.998768	0.987282	0.990193	0.955865	0.935431	0.806775	0.528722	0.352882	0.281744	0.199199	56.121	-0.0666899	0.142477	0.975175	56.7569	-0.0923534	0.22433	0.994373	56.4923
P07311	0.998768	0.958318	0.921982	0.909842	0.789238	0.575188	0.319328	0.196375	0.155391	0.0945666	0.998768	1.03282	0.986056	0.95761	0.843566	0.636142	0.365233	0.226233	0.169542	0.117132	0.998768	1.07975	1.0478	1.00795	0.846462	0.621094	0.350768	0.211721	0.166128	0.116222	0.998768	1.03743	0.971448	0.9748	0.866615	0.602593	0.333121	0.200547	0.159706	0.106989	53.6858	-0.0785687	0.0766361	0.994387	54.3934	-0.0890494	0.115816	0.998424	54.1969
P07339	0.998768	0.90456	0.920205	0.866844	0.811722	0.694424	0.612504	0.495537	0.251604	0.106683	0.998768	0.979008	0.963692	0.931196	0.879523	0.779186	0.668287	0.555453	0.261492	0.121401	0.998768	0.956332	0.981098	0.926137	0.91574	0.794339	0.671563	0.581513	0.323997	0.141148	0.998768	0.992149	0.991225	0.942321	0.901288	0.788001	0.678034	0.599387	0.363848	0.172481	57.3971	-0.0469145	0	0.970948	58.7413	-0.057006	0	0.986999	59.3658
P07355	0.998768	0.962761	0.965959	0.927188	0.781273	0.596579	0.34454	0.240452	0.20616	0.150869	0.998768	0.945485	0.964056	0.973043	0.848123	0.668763	0.377536	0.237302	0.125829	0.0666892	0.998768	1.04396	1.04854	0.953252	0.833471	0.620749	0.304496	0.201001	0.152205	0.0985415	0.998768	1.03857	0.919172	0.923556	0.799933	0.572044	0.35427	0.248744	0.229197	0.145981	53.9177	-0.0776598	0.142907	0.996793	54.7644	-0.0855377	0.0526077	0.99607	53.9586
P07384	0.998768	1.06056	1.0551	1.00515	0.894697	0.733913	0.636908	0.55468	0.377733	0.105255	0.998768	0.978239	0.955363	0.915199	0.837737	0.711219	0.586423	0.539311	0.35639	0.0980542	0.998768	0.956637	0.928534	0.915695	0.826617	0.703077	0.574848	0.525401	0.387581	0.0973496	0.998768	0.955452	1.0023	0.970526	0.856035	0.709167	0.602854	0.540869	0.38232	0.0973119	59.0412	-0.0533444	0	0.968096	58.2183	-0.0466658	0	0.975859	58.1458
P07437	0.998768	1.19824	1.21463	1.06871	0.928082	0.74305	0.605585	0.382244	0.0818383	0.0154988	0.998768	0.956315	0.900775	0.801926	0.694952	0.608708	0.464065	0.303531	0.0621599	0.0139567	0.998768	0.88975	0.807671	0.790692	0.679136	0.597806	0.439578	0.284205	0.0618337	0.0089602	0.998768	0.780724	0.885055	0.80705	0.711919	0.599736	0.451369	0.308296	0.0739997	0.0208563	56.9443	-0.088308	0	0.939805	54.073	-0.0565887	0	0.975534	53.4431
P07477											0.998768	0.855063	1.03054	0.938337	0.990696	0.906412	0.77084	0.815228	0.932908	0.765172	0.998768	0.900707	1.14973	0.974192	1.06377	0.911773	0.772919	0.784665	0.844608	0.728454																-0.211132	0.821037	0.461081
P07602	0.998768	0.936802	0.92466	0.903927	0.846546	0.624678	0.704728	0.668558	0.669439	0.526122	0.998768	0.989389	0.98423	0.980075	0.925631	0.852858	0.767396	0.776347	0.743608	0.631593	0.998768	1.02012	1.05689	0.998017	0.930349	0.858162	0.780874	0.726824	0.867788	0.648601	0.998768	1.1117	1.07327	1.07397	0.97688	0.915169	0.824073	0.792009	0.763208	0.594096		-0.022964	0.54227	0.891585		-0.0193528	0.601244	0.961409
P07686	0.998768	0.902678	0.920753	0.874982	0.80668	0.675614	0.528303	0.430411	0.264687	0.108985	0.998768	0.989628	0.972186	0.942827	0.864363	0.726404	0.597071	0.496973	0.280026	0.124883	0.998768	1.00156	0.988916	0.952779	0.908867	0.729865	0.586805	0.485618	0.296609	0.125499	0.998768	0.971386	0.937288	0.891358	0.824165	0.66927	0.530962	0.442242	0.268231	0.11588	56.5972	-0.0470582	0	0.985652	57.9546	-0.0525995	0	0.994393	58.0453
P07737	0.998768	0.865021	0.924256	0.868222	0.72488	0.36637	0.177633	0.118954	0.0757084	0.050291	0.998768	0.928717	0.976437	0.904929	0.766317	0.455445	0.181847	0.130551	0.0887359	0.058494	0.998768	0.92975	1.00359	0.891042	0.778487	0.44461	0.165758	0.123382	0.0869967	0.0556079	0.998768	1.01072	1.03517	0.925442	0.782581	0.441085	0.17434	0.128164	0.0852193	0.0549515	51.7998	-0.098141	0.0445225	0.982867	52.4462	-0.10745	0.0601701	0.994715	52.3868
P07741	0.998768	0.917145	0.916171	0.880339	0.806699	0.672838	0.561364	0.377687	0.127404	0.0272548	0.998768	1.0061	0.98709	0.94916	0.875557	0.758214	0.600189	0.43115	0.13559	0.0289143	0.998768	1.00903	0.990228	0.943391	0.910759	0.772548	0.6146	0.438319	0.155388	0.0300339	0.998768	1.04267	0.981856	0.934432	0.878804	0.751933	0.602387	0.421693	0.143057	0.0265854	55.9684	-0.0603591	0	0.975787	57.1314	-0.0725587	0	0.991011	57.4037
P07766	0.998768	0.916281	0.941345	0.889483	0.722359	0.498523	0.380022	0.28178	0.190407	0.110669	0.998768	1.00426	1.00315	0.948095	0.780251	0.57126	0.406521	0.323934	0.212583	0.125409	0.998768	1.00696	0.999472	0.923637	0.774583	0.568107	0.407308	0.312996	0.201443	0.126723	0.998768	1.00735	0.961348	0.919009	0.75743	0.554176	0.392261	0.311279	0.20859	0.113385	53.6233	-0.0593321	0.0760098	0.992524	54.4981	-0.0670841	0.126381	0.994967	54.4271
P07814	0.998768	0.986825	0.901086	0.623755	0.325937	0.195163	0.154938	0.118829	0.0941734	0.05956	0.998768	0.962422	0.864465	0.594613	0.32575	0.227841	0.157318	0.122079	0.0863149	0.0538778	0.998768	0.975424	0.872463	0.62069	0.364196	0.2492	0.180027	0.134396	0.107094	0.0740157	0.998768	0.950873	0.871049	0.583109	0.331067	0.224588	0.165124	0.131744	0.100803	0.06414	48.2263	-0.107527	0.0945098	0.997875	48.1297	-0.0922095	0.0838614	0.997132	48.5006
P07858											0.998768	0.962685	0.95391	0.859778	0.793816	0.732077	0.537084	0.470392	0.321494	0.224571	0.998768	0.922352	0.951548	0.913262	0.889798	0.735078	0.578726	0.465929	0.387883	0.238891															57.7998	-0.0402698	0	0.994206	58.5528
P07900	0.998768	0.860793	0.914968	0.806962	0.452384	0.14654	0.102014	0.0875941	0.0655938	0.0383329	0.998768	0.942311	0.956138	0.852089	0.479942	0.180602	0.117027	0.0976145	0.0728076	0.0454732	0.998768	0.930968	0.947503	0.836094	0.481329	0.180651	0.113783	0.0979716	0.0763562	0.0471178	0.998768	0.978508	0.977744	0.855553	0.478671	0.174878	0.112018	0.097897	0.0738689	0.044455	49.4855	-0.123726	0.0519408	0.98455	49.8427	-0.136342	0.0693577	0.996825	49.8029
P07910	0.998768	0.735408	0.595179	0.442243	0.274878	0.198045	0.129064	0.0966627	0.0769978	0.0532706	0.998768	0.937424	0.801705	0.559595	0.342854	0.231578	0.165586	0.134211	0.0969957	0.0767005	0.998768	1.11754	0.990822	0.587131	0.362753	0.25267	0.174181	0.137859	0.108457	0.0844433	0.998768	1.27747	0.785011	0.522593	0.349464	0.243267	0.174802	0.133005	0.104332	0.0738556	45.6188	-0.0629299	0.0363127	0.992594	47.8596	-0.0803085	0.0875046	0.999047	48.3568
P07919	0.998768	1.04237	0.999094	0.935631	0.795818	0.52127	0.615525	0.575964	0.712742	0.584319	0.998768	1.01292	0.976495	0.91261	0.894445	0.690555	0.536452	0.513242	0.516362	0.458425	0.998768	1.0047	0.979861	0.909252	0.774427	0.620967	0.524679	0.503447	0.536686	0.464171	0.998768	0.945573	1.0185	0.995052	0.861739	0.728213	0.557321	0.582543	0.625045	0.516591		-0.49768	0.601964	0.929551	59.7939	-0.060509	0.476372	0.986725	60.9185
P07947											0.998768	1.10217	0.943078	0.777562	0.769233	0.593711	0.342933	0.434755	0.362437	0.144159																									54.7972	-0.0485514	0.168348	0.938551
P07951											0.998768	0.802991	0.685718	0.806825	0.610328	0.64709	0.537527	0.633308	0.587957	0.323695	0.998768	0.84377	0.874705	0.8218	0.774247	0.59981	0.614142	0.576864	0.531468	0.457606															61.8092	-0.0176339	0	0.77156	64.0142
P07954	0.998768	0.9111	0.914835	0.894348	0.787838	0.585765	0.17466	0.0734565	0.064341	0.0395642	0.998768	0.989581	0.975494	0.962923	0.857668	0.629043	0.197543	0.0965057	0.0770162	0.0509087	0.998768	1.011	0.999683	0.975923	0.876234	0.630908	0.197766	0.0881648	0.0731545	0.0494531	0.998768	1.01024	0.954757	0.932571	0.84438	0.607173	0.202913	0.0871745	0.0690783	0.0390233	53.1019	-0.108663	0.0139424	0.98103	53.6322	-0.139369	0.0498696	0.995979	53.6761
P08047	0.998768	0.888084	0.844863	0.803947	0.568104	0.528415	0.416119	0.252652	0.246465	0.145943																															53.0738	-0.0419047	0.0136177	0.984072
P08133	0.998768	0.89368	0.875416	0.761134	0.43463	0.153898	0.0937384	0.070159	0.0454487	0.0260712	0.998768	0.98767	0.941229	0.826847	0.473042	0.174073	0.0976786	0.0757442	0.0478081	0.0301407	0.998768	1.0002	0.954239	0.813471	0.485974	0.173189	0.0968975	0.072838	0.0510329	0.0324305	0.998768	1.03862	0.94213	0.804194	0.46324	0.170044	0.098226	0.0752426	0.0501432	0.0296176	49.216	-0.104122	0.0247908	0.99047	49.7488	-0.128337	0.0445437	0.998924	49.7763
P08134	0.998768	0.944779	0.956006	0.89516	0.783308	0.596985	0.491548	0.366959	0.257389	0.111581	0.998768	0.996167	0.961987	0.90798	0.814648	0.698498	0.530288	0.40395	0.28754	0.13853	0.998768	0.977581	0.931361	0.857562	0.833846	0.661487	0.489577	0.407612	0.283865	0.125071	0.998768	0.994549	0.978195	0.872666	0.805305	0.673217	0.505242	0.408633	0.280014	0.126896	55.7335	-0.049254	0	0.994511	56.9083	-0.0494796	0	0.998008	56.4388
P08195	0.998768	0.947713	0.970262	0.947755	0.885217	0.799472	0.716685	0.602787	0.477266	0.299625	0.998768	1.00024	0.98795	0.970025	0.93016	0.849953	0.787802	0.681266	0.502603	0.333972	0.998768	1.0001	1.00593	0.966906	0.9463	0.857172	0.764347	0.666309	0.529849	0.340168	0.998768	1.03057	1.01018	0.974131	0.91883	0.814054	0.733271	0.631372	0.506654	0.310861	61.6304	-0.0380806	0	0.99325	62.9233	-0.0425133	0	0.997674	63.0718
P08236	0.998768	1.07469	1.05329	1.00857	0.898663	0.746199	0.560169	0.410632	0.265732	0.156097	0.998768	1.03761	1.03553	1.08847	0.913022	0.715618	0.532884	0.457466	0.298102	0.213735	0.998768	1.08825	1.0537	1.08168	0.88557	0.77038	0.671866	0.515683	0.449921	0.367376											57.1268	-0.0664361	0.123225	0.987956	56.9474	-0.0679665	0.221504	0.975957	59.5875
P08238	0.998768	0.915138	0.971931	0.854861	0.483999	0.136669	0.105486	0.0860044	0.0640378	0.0387717	0.998768	0.936616	0.93442	0.850328	0.480064	0.163636	0.102885	0.0862592	0.0641743	0.0392307	0.998768	0.931863	0.963252	0.851758	0.501514	0.169354	0.102958	0.0868246	0.0722181	0.0429263	0.998768	0.996986	1.00214	0.877184	0.487101	0.162151	0.102562	0.0874906	0.0653487	0.0412449	49.7912	-0.151475	0.0605649	0.994017	49.8005	-0.137332	0.0579088	0.995581	49.9246
P08240	0.998768	0.948025	0.980027	0.888529	0.699421	0.478382	0.373011	0.222662	0.240454	0.115349	0.998768	0.913912	0.941192	0.825383	0.657924	0.522167	0.353323	0.264366	0.253859	0.122686	0.998768	1.02544	1.01828	0.902609	0.69404	0.46636	0.30963	0.225407	0.191573	0.109864	0.998768	0.977816	0.933099	0.834088	0.673827	0.481906	0.331839	0.245792	0.264694	0.161096	53.0565	-0.0686188	0.136603	0.991132	53.189	-0.0537477	0.0965349	0.990716	52.6355
P08243	0.998768	0.908388	0.876792	0.815098	0.676089	0.52785	0.225549	0.130478	0.0848895	0.0538402	0.998768	1.0044	0.978203	0.912695	0.761826	0.505486	0.255982	0.155118	0.108857	0.063736	0.998768	1.01663	0.958264	0.897376	0.78861	0.536794	0.253519	0.150515	0.11333	0.0669779	0.998768	0.945996	0.947982	0.906259	0.773462	0.492444	0.253813	0.153246	0.101368	0.0670359	52.2829	-0.0682884	0	0.984688	52.9405	-0.0919164	0.0616954	0.99934	53.1532
P08397	0.998768	1.00826	1.00198	0.963337	0.853417	0.564257	0.600843	0.519314	0.487787	0.371937	0.998768	0.994685	0.972966	0.94474	0.847335	0.70161	0.592401	0.555975	0.459776	0.342187	0.998768	0.99004	0.984171	0.925459	0.864181	0.677888	0.561266	0.514588	0.500168	0.35902	0.998768	1.08496	1.02231	1.02953	0.9134	0.819978	0.733576	0.684191	0.64366	0.441324	57.5351	-0.0604277	0.450191	0.96095	59.7589	-0.0384415	0.29385	0.989452	58.8946
P08559	0.998768	0.940325	0.931132	0.843667	0.673402	0.527088	0.407515	0.306777	0.205377	0.134648	0.998768	0.992943	0.918209	0.801325	0.621551	0.495797	0.394742	0.253766	0.138503	0.0954134																					53.8153	-0.0505367	0.0557461	0.997795	53.0182	-0.0529208	0.00323274	0.996143
P08574	0.998768	1.07097	1.10804	1.037	0.918998	0.709752	0.603009	0.383343	0.151576	0.0630684	0.998768	0.98893	0.944358	0.941542	0.834582	0.721375	0.536892	0.40498	0.118218	0.0575943	0.998768	0.884004	0.85081	0.790597	0.78402	0.647795	0.480481	0.369908	0.157116	0.0553681	0.998768	0.976029	1.03126	0.919595	0.846258	0.762888	0.605108	0.375063	0.131901	0.059834	56.9977	-0.0751809	0	0.978609	56.4186	-0.066218	0	0.990375	55.054
P08575	0.998768	0.926095	0.954755	0.910722	0.850051	0.589404	0.416503	0.239349	0.202351	0.109253	0.998768	0.98467	0.98625	0.958985	0.903246	0.724904	0.446136	0.274371	0.215793	0.116639	0.998768	0.953474	0.979475	0.929074	0.887505	0.709255	0.407368	0.234917	0.191504	0.104595	0.998768	1.00753	0.985864	0.940417	0.886413	0.689574	0.399398	0.209198	0.156507	0.0809694	54.5543	-0.0721996	0.0950679	0.990695	55.5047	-0.0864106	0.127615	0.997182	55.0747
P08579	0.998768	0.989183	1.01034	0.938986	0.832467	0.66073	0.543373	0.39291	0.149613	0.0627554	0.998768	0.946902	0.946322	0.874333	0.778354	0.654017	0.507039	0.373142	0.136029	0.0668433	0.998768	0.950446	0.928718	0.881877	0.783971	0.656414	0.491104	0.366295	0.167422	0.0818499	0.998768	0.898365	0.96181	0.889758	0.780812	0.628589	0.467929	0.342577	0.149567	0.0736695	56.2441	-0.0627228	0	0.992648	55.5792	-0.0568128	0	0.989762	55.6112
P08621	0.998768	1.13096	1.06623	1.04943	0.891687	0.504299	0.317024	0.235709	0.17346	0.115583	0.998768	0.946191	0.944272	0.914169	0.776897	0.472929	0.271037	0.210372	0.144918	0.0985906	0.998768	0.940321	0.874524	0.914117	0.736723	0.467026	0.260851	0.20435	0.154143	0.100918	0.998768	0.913032	0.994492	0.985839	0.876739	0.52133	0.298418	0.234195	0.174136	0.112399	53.355	-0.126819	0.170228	0.978024	52.8733	-0.0893827	0.108889	0.994808	52.6579
P08670	0.998768	1.20832	1.04523	0.939327	0.836886	0.767038	0.534294	0.256842	0.1694	0.111906	0.998768	0.99546	0.910181	0.837821	0.696849	0.631377	0.535366	0.254996	0.160626	0.112381	0.998768	0.918997	0.767681	0.788819	0.665271	0.70403	0.476033	0.206205	0.165947	0.104828	0.998768	0.862783	0.89921	0.840257	0.70734	0.638446	0.640759	0.23934	0.167673	0.108373	56.052	-0.0790606	0.064214	0.960088	54.8341	-0.0517579	0	0.981984	54.0541
P08708	0.998768	1.18684	1.20914	1.15287	1.04108	0.867419	0.674117	0.413286	0.10038	0.0530708	0.998768	0.958916	0.978304	0.900161	0.826009	0.730665	0.577162	0.34922	0.0787649	0.0457496	0.998768	0.960105	0.945866	0.903708	0.811543	0.723076	0.554391	0.364293	0.0964661	0.0513255	0.998768	0.907375	1.00224	0.931837	0.854055	0.76755	0.597009	0.378799	0.0986973	0.048571	57.8478	-0.105518	0.00885377	0.936866	56.2815	-0.0715386	0	0.984825	56.1739
P08754	0.998768	1.04852	1.10206	1.06338	1.05811	0.583382	0.610745	0.521881	0.244401	0.116629																					0.998768	1.00533	0.845933	0.923055	0.728561	0.537918	0.292811	0.193299	0.116633	0.0924032	57.8785	-0.0626467	0.0302501	0.919387
P08758	0.998768	0.928562	0.933277	0.774982	0.383188	0.197343	0.145749	0.104896	0.0744272	0.0443377	0.998768	0.991291	0.953975	0.82629	0.421831	0.240743	0.17058	0.129798	0.0841809	0.0492469	0.998768	0.981672	0.964384	0.787852	0.398187	0.207455	0.143661	0.108063	0.0785031	0.0465946	0.998768	1.12002	1.05519	0.871567	0.421877	0.227432	0.159079	0.119409	0.0823013	0.0488241	49.1851	-0.116872	0.0757138	0.994467	49.6557	-0.11827	0.0936534	0.995229	49.3293
P08865	0.998768	1.02915	1.02881	0.970909	0.860933	0.656709	0.510204	0.29934	0.0694256	0.0342887	0.998768	0.94602	0.954854	0.863913	0.779551	0.653794	0.492596	0.291699	0.0632149	0.0342542	0.998768	0.942134	0.90253	0.851253	0.756158	0.632434	0.475175	0.293932	0.0774961	0.0399043	0.998768	0.866119	0.885027	0.814491	0.761407	0.618063	0.465559	0.286007	0.0641533	0.032664	55.6142	-0.0780754	0	0.993167	55.0252	-0.0661888	0	0.985703	54.6877
P09012	0.998768	1.02441	0.926003	0.945026	0.922872	1.00217	0.665253	0.511867	0.344828	0.167594	0.998768	0.991108	0.979333	0.952324	0.930708	0.812803	0.647105	0.504908	0.319651	0.17752	0.998768	0.961188	0.906778	0.962056	0.89369	0.816107	0.641158	0.515771	0.342621	0.174325	0.998768	0.889854	0.915335	0.946757	0.962928	0.820786	0.627207	0.510683	0.341341	0.154134	59.2843	-0.0718488	0.123467	0.965763	59.0171	-0.0552125	0.00830655	0.998615	59.1219
P09104	0.998768	0.910773	0.884601	0.808839	0.707276	0.604449	0.495887	0.338514	0.156016	0.042514	0.998768	0.975404	0.955392	0.909835	0.870691	0.755081	0.606376	0.431296	0.178854	0.0456072	0.998768	0.974587	0.934206	0.869149	0.824646	0.701835	0.553907	0.401279	0.175447	0.0417781	0.998768	1.00921	0.94633	0.871612	0.754884	0.647655	0.513022	0.37525	0.170076	0.0469489	54.5529	-0.0491595	0	0.979094	57.2272	-0.065813	0	0.989555	56.3761
P09110	0.998768	1.0319	0.99119	0.954342	0.83143	0.640223	0.573423	0.409873	0.16066	0.0907455	0.998768	1.01832	0.969497	0.931185	0.808917	0.685722	0.561697	0.428854	0.170017	0.0882481	0.998768	1.0422	0.991596	0.959951	0.871904	0.699112	0.565658	0.436572	0.2177	0.141302	0.998768	0.987933	0.976197	0.926543	0.802727	0.638801	0.520308	0.398358	0.217374	0.12873	56.4726	-0.0596781	0	0.98848	56.611	-0.0578151	0	0.991361	57.1825
P09132	0.998768	1.00248	0.923373	0.957414	0.673841	0.39852	0.471795	0.287609	0.231814	0.238874											0.998768	1.16454	1.05142	0.950866	0.602256	0.464701	0.404804	0.253262	0.210285	0.207764	0.998768	0.913696	0.936605	0.790191	0.39525	0.263807	0.176234	0.116311	0.0801262	0.0640584	52.6139	-0.0774559	0.252566	0.968379					52.3022
P09211	0.998768	0.824329	0.909301	0.857485	0.758381	0.408233	0.0849628	0.0317169	0.0262594	0.0157323	0.998768	0.933037	0.989139	0.94644	0.849163	0.495908	0.0948977	0.0406337	0.0326197	0.0180776	0.998768	0.91916	1.00143	0.912699	0.848115	0.494091	0.0935087	0.0404323	0.0385028	0.0235105	0.998768	0.982367	1.00839	0.927491	0.836356	0.481589	0.0904983	0.0378562	0.0331959	0.0184757	51.9473	-0.119553	0	0.969426	52.7974	-0.159329	0.0125273	0.995021	52.7645
P09234	0.998768	0.98017	0.927819	0.953993	0.889105	0.831562	0.651842	0.557874	0.510944	0.30335	0.998768	0.941062	0.944044	0.935864	0.855095	0.796744	0.638753	0.553467	0.4757	0.327088	0.998768	0.959028	0.890262	0.956634	0.839937	0.774555	0.610906	0.571635	0.560861	0.408282	0.998768	0.917849	1.04117	1.00312	0.900177	0.760889	0.579324	0.541333	0.515695	0.33429	61.456	-0.03662	0	0.978472	61.1306	-0.0340781	0.0310096	0.988864	62.954
P09326	0.998768	1.07106	1.04014	1.00649	0.930794	0.734169	0.727489	0.637775	0.510368	0.344097	0.998768	1.01951	1.00846	0.939024	0.834936	0.716881	0.561758	0.458389	0.363517	0.250191	0.998768	1.04694	0.954131	0.896472	0.837151	0.733033	0.59846	0.486106	0.458918	0.288458	0.998768	1.08611	1.00665	0.978416	0.867882	0.721913	0.610437	0.541796	0.45428	0.291994	62.2076	-0.0382359	0.177753	0.956671	57.6985	-0.0486761	0.197172	0.995212	59.2224
P09382	0.998768	0.872039	0.917709	0.776238	0.630696	0.583105	0.36598	0.22261	0.184788	0.121521	0.998768	1.07711	0.852505	0.918499	0.76019	0.597923	0.392118	0.312249	0.205907	0.105135											0.998768	1.30143	1.06644	1.11901	0.836901	0.703026	0.471122	0.377924	0.290494	0.146448	53.1893	-0.0482871	0	0.983116	54.6038	-0.0573728	0.0458577	0.979676
P09417											0.998768	1.05148	1.0213	0.97485	0.880774	0.758192	0.639132	0.421532	0.130597	0.0818589	0.998768	1.04859	1.02429	1.00367	0.952025	0.804347	0.652572	0.426892	0.156264	0.0913854	0.998768	1.04557	0.972617	0.944831	0.897927	0.751953	0.632218	0.432056	0.144914	0.0712666					57.3702	-0.0727571	0	0.989901	57.8038
P09429	0.998768	0.943728	0.980221	0.984387	0.803266	0.684231	0.601545	0.548125	0.547977	0.43883	0.998768	0.937489	0.926255	0.940868	0.847051	0.716912	0.593527	0.603033	0.537456	0.466441	0.998768	0.981672	0.977621	1.0294	0.792839	0.674779	0.587828	0.552937	0.57288	0.495134	0.998768	0.921802	1.01095	1.01268	0.874893	0.710888	0.604239	0.576423	0.575095	0.490278	63.5557	-0.0450686	0.480401	0.973208	64.7319	-0.0324808	0.441354	0.973931
P09488																															0.998768	1.01169	0.999109	0.763767	0.526295	0.354775	0.245227	0.154227	0.11815	0.0729479
P09496	0.998768	0.932449	0.877084	0.863267	0.752641	0.568681	0.496443	0.561336	0.599253	0.512821	0.998768	0.953366	0.939311	0.89678	0.778131	0.641703	0.531739	0.63532	0.619366	0.545462	0.998768	0.995319	0.944158	0.919272	0.786479	0.648851	0.545344	0.615593	0.675858	0.613794	0.998768	1.01191	0.989104	1.0018	0.871319	0.702251	0.591671	0.671224	0.732704	0.622121		-0.0415048	0.520975	0.935366		-0.0473701	0.573422	0.953456
P09497	0.998768	0.989224	0.965312	0.938233	0.824615	0.560985	0.664099	0.734606	0.761977	0.656152	0.998768	0.930481	0.926229	0.865959	0.76217	0.679539	0.578183	0.636183	0.586359	0.506004	0.998768	0.974385	0.976823	0.927182	0.800406	0.679361	0.593733	0.630997	0.672954	0.602919	0.998768	1.02192	1.04273	1.00248	0.893912	0.743189	0.668798	0.751272	0.760508	0.668882		-0.405835	0.675564	0.86699		-0.028161	0.510417	0.96912
P09543	0.998768	1.11345	1.01689	0.688602	0.489614	0.252211	0.166995	0.141261	0.0931999	0.0934699	0.998768	1.01361	0.98197	0.802003	0.558985	0.320405	0.227007	0.149503	0.0993715	0.0466762	0.998768	1.0847	0.924688	0.952569	0.763638	0.492507	0.353848	0.27996	0.185197	0.150571	0.998768	0.99685	0.911554	0.824938	0.58058	0.386166	0.284656	0.20328	0.139827	0.0884582	49.6198	-0.103254	0.104843	0.981931	50.812	-0.087228	0.073483	0.996308	53.36
P09564	0.998768	1.05747	1.05685	0.990389	0.85045	0.548083	0.63031	0.575089	0.470465	0.26373	0.998768	0.929762	0.927624	0.905559	0.817121	0.639342	0.597388	0.555158	0.480675	0.250931	0.998768	1.00775	0.937324	0.925688	0.753577	0.590172	0.530033	0.434876	0.388894	0.213094	0.998768	1.05697	1.00507	0.919581	0.851576	0.656939	0.481807	0.428108	0.319729	0.199729	58.7763	-0.0420894	0.291047	0.907339	59.6895	-0.0318449	0	0.965064	56.5469
P09622	0.998768	0.923089	0.942356	0.866922	0.749759	0.588914	0.587499	0.572772	0.545157	0.363436	0.998768	0.94248	0.938321	0.881437	0.774967	0.681584	0.607799	0.604357	0.568791	0.405978	0.998768	0.954575	0.953274	0.879983	0.786609	0.674164	0.58752	0.571552	0.571539	0.388929	0.998768	1.01988	0.994277	0.906078	0.798212	0.674291	0.616027	0.582667	0.585243	0.383365	60.7679	-0.0296119	0.358344	0.946819	63.3724	-0.0257067	0.323297	0.969064	62.2473
P09651	0.998768	0.899209	0.820121	0.669023	0.359812	0.136382	0.0888257	0.0689609	0.0444535	0.0269726	0.998768	0.942129	0.835078	0.672169	0.375093	0.163583	0.0919207	0.073947	0.049448	0.0310966	0.998768	1.01287	0.918531	0.687018	0.375951	0.176541	0.0977905	0.0753859	0.0528285	0.0335378	0.998768	1.09172	0.890359	0.673776	0.390602	0.186043	0.106664	0.0833202	0.0560784	0.0344808	48.3134	-0.0915809	0.0171224	0.993367	48.5176	-0.0932544	0.0260837	0.997591	48.7834
P09661	0.998768	1.00344	1.02826	0.990076	0.900367	0.63428	0.592105	0.373383	0.10355	0.0521303	0.998768	0.969575	0.963667	0.951866	0.868908	0.729268	0.580303	0.370127	0.108942	0.0636234	0.998768	0.930867	0.8857	0.897178	0.864489	0.751031	0.584589	0.370917	0.111379	0.0572307	0.998768	0.945415	1.00685	0.948988	0.87921	0.730495	0.581501	0.374621	0.109959	0.0571907	56.3962	-0.0717733	0	0.982879	56.6105	-0.0720951	0	0.993337	56.6303
P09669	0.998768	0.892768	0.900968	0.844809	0.82852	0.718805	0.529306	0.389637	0.327508	0.0842831	0.998768	0.965854	0.98892	0.914541	0.896989	0.800763	0.579238	0.402552	0.305641	0.0797227	0.998768	0.97389	0.999778	0.945389	0.945528	0.797985	0.548727	0.36542	0.274096	0.0835911	0.998768	0.963186	0.947323	0.905207	0.86626	0.73823	0.519305	0.338013	0.260094	0.0630152	56.7667	-0.0466159	0	0.966835	57.6825	-0.0600515	0	0.988237	57.1439
P09693	0.998768	0.969274	0.986446	0.925567	0.787278	0.579242	0.478952	0.356578	0.289484	0.167083	0.998768	1.00309	0.954934	0.921397	0.777833	0.600851	0.494496	0.403217	0.302431	0.200393	0.998768	0.990285	0.959032	0.927628	0.803748	0.61173	0.462204	0.374682	0.308388	0.183871	0.998768	1.02101	0.98307	0.939903	0.790491	0.612212	0.440649	0.380797	0.285253	0.169123	55.3008	-0.0555434	0.150476	0.992857	55.8459	-0.0499869	0.157263	0.994949	55.518
P09874	0.998768	1.18686	1.06546	0.837411	0.503458	0.386297	0.311678	0.223917	0.163249	0.0913929	0.998768	0.967506	0.902242	0.739285	0.559369	0.441276	0.387518	0.346282	0.274633	0.148457	0.998768	1.05305	1.02066	0.719027	0.211172	0.0957802	0.0702568	0.0394295	0.030985		0.998768	0.708165	0.775658	0.45578	0.12587	0.106682	0.0559722	0.0488569	0.0226386		50.8907	-0.0932043	0.168463	0.954408	52.1103	-0.0499254	0.174141	0.985478	48.1642
P09960	0.998768	0.954628	0.916202	0.824258	0.664876	0.398039	0.254734	0.169885	0.107905	0.0763626	0.998768	0.963976	0.922967	0.836336	0.670559	0.447757	0.310513	0.197638	0.109564	0.0652421	0.998768	0.988856	0.954624	0.85651	0.687851	0.406452	0.269532	0.185216	0.120942	0.0889841	0.998768	0.971734	0.943167	0.832087	0.667112	0.417914	0.270796	0.181963	0.110933	0.0647898	51.8313	-0.0731227	0.0518964	0.997726	52.4744	-0.0652144	0.0213767	0.999269	52.0916
P09972	0.998768	0.915158	0.952465	0.931593	0.902114	0.795661	0.723936	0.503797	0.198894	0.0522147	0.998768	0.995877	0.989856	0.983231	0.987793	0.915677	0.792062	0.582412	0.192002	0.0435418	0.998768	0.977817	0.996076	0.980488	1.01197	0.903458	0.762189	0.578052	0.239125	0.0561805	0.998768	1.02026	1.00411	0.975462	0.947489	0.856016	0.743718	0.553161	0.219805	0.048973	58.4657	-0.0729348	0	0.976132	59.4646	-0.100032	0	0.996715	59.5141
P0C1Z6											0.998768	1.04229	0.939735	0.768805	0.481717	0.229621	0.163296	0.126893	0.104493	0.066217											0.998768	0.95936	0.938481	0.777526	0.481044	0.271784	0.187554	0.132225	0.121623	0.0715434					49.7426	-0.105111	0.0903781	0.997116
P0C628																					0.998768	0.968354	0.937946	0.918974	0.971289	0.433463	0.278444	0.218377	0.214308	0.113255																			52.7219
P0C7V7											0.998768	1.00374	0.950777	0.974164	0.895765	0.493426	0.152441	0.0744542	0.0413533	0.0335227																									52.9742	-0.162198	0.0401196	0.998412
P0CG12											0.998768	0.988814	1.03443	0.923874	0.794504	0.623415	0.444277	0.430374	0.285206	0.18581	0.998768	0.97521	0.998705	0.911066	0.77163	0.649095	0.622797	0.449436	0.40617	0.22776	0.998768	1.00041	0.951856	0.935182	0.895711	0.623405	0.6118	0.538045	0.430782	0.300219					55.648	-0.0559409	0.176708	0.986408	58.1971
P0CG41																															0.998768	0.894381	0.961374	1.03337	0.646073	0.657589	0.4993	0.306976	0.239918	0.14562
P0DI82	0.998768	1.51706	1.21275	1.08541	0.839335	0.382394	0.265463	0.190612	0.0978721	0.138195	0.998768	0.661622	0.609758	0.585298	0.417	0.201177	0.182946	0.159856	0.0976491	0.0734698																					52.3202	-0.165225	0.15736	0.861931	46.8852	-0.0478536	0	0.955986
P0DJD0	0.998768	1.33612	1.10992	0.77655	0.485699	0.275478	0.199185	0.117432	0.112014	0.0766363																															49.9871	-0.120633	0.116666	0.928375
P0DJJ0																					0.998768	1.66644	1.45989	1.44488	1.15987	0.997518	0.813154	0.625448	0.463632	0.40875																			61.053
P0DMV9	0.998768	0.943635	0.911466	0.837121	0.687194	0.577057	0.381437	0.218303	0.121815	0.0689215	0.998768	1.01192	0.973329	0.89147	0.756957	0.586192	0.428777	0.258552	0.143811	0.0952364	0.998768	1.01088	0.976049	0.897338	0.801193	0.582693	0.399138	0.244076	0.128359	0.0818964	0.998768	0.982234	0.915131	0.85244	0.727099	0.515546	0.366458	0.209083	0.0985834	0.0615755	53.5439	-0.0583948	0	0.995389	54.4516	-0.0627883	0.0222095	0.998851	54.3458
P0DP25	0.998768	0.871143	0.802769	0.78889	0.739046	0.734391	0.723384	0.710044	0.799713	0.673089	0.998768	0.920111	0.927487	0.886288	0.821051	0.846649	0.801576	0.849515	0.849074	0.762201	0.998768	1.04563	1.09107	1.00315	0.82974	0.848965	0.862537	0.834551	0.907261	0.871895	0.998768	1.00514	0.982595	0.990289	0.875668	0.805749	0.798226	0.846327	0.879715	0.739915		-0.0285068	0.727797	0.873905		-0.012189	0.802877	0.822965
P10109	0.998768	0.922169	0.926209	0.862359	0.722973	0.587739	0.493309	0.353655	0.259617	0.152385	0.998768	1.01563	1.04423	0.852052	0.765655	0.517262	0.332299	0.274123	0.228426	0.18442	0.998768	1.09023	1.04525	0.978077	0.85534	0.593189	0.430718	0.33393	0.254789	0.122636											55.3979	-0.0438174	0	0.995873	53.2553	-0.0769098	0.189222	0.991481	54.9231
P10114	0.998768	0.945011	0.844644	0.711907	0.467611	0.458608	0.343683	0.230037	0.186417	0.127674	0.998768	1.11175	1.01778	0.894784	0.673199	0.531259	0.471212	0.382373	0.286426	0.200905	0.998768	1.13254	1.11122	1.02369	0.733984	0.63845	0.569854	0.42501	0.341288	0.278225	0.998768	0.987024	0.896062	0.919801	0.791389	0.671395	0.542352	0.463717	0.408707	0.258004	51.0254	-0.050859	0.0926533	0.987959	54.2173	-0.0577934	0.229057	0.968503	56.283
P10155	0.998768	1.12016	1.10609	1.03646	0.87299	0.719539	0.632932	0.519784	0.475513	0.239664	0.998768	1.00219	0.959249	0.905369	0.775736	0.648949	0.539529	0.482287	0.416489	0.231391	0.998768	1.01074	0.929962	0.905834	0.784279	0.653854	0.53361	0.469387	0.453698	0.254154	0.998768	0.946174	0.955169	0.888983	0.736398	0.609193	0.508076	0.426709	0.400996	0.206274	59.2414	-0.0478589	0.229818	0.933272	57.7519	-0.0390831	0.140206	0.984541	57.8011
P10253	0.998768	1.00158	1.02437	0.95567	0.821873	0.81945	0.546151	0.434557	0.340554	0.121736	0.998768	0.973265	0.961782	0.885807	0.791349	0.662947	0.499634	0.419597	0.29931	0.166996	0.998768	1.02366	0.981493	0.896588	0.835879	0.655637	0.496458	0.394927	0.282767	0.147057	0.998768	0.98061	0.965552	0.881249	0.799103	0.597791	0.498112	0.384969	0.296784	0.146256	57.9174	-0.053585	0	0.980389	56.6515	-0.0453016	0.018286	0.997116	56.3537
P10412	0.998768	1.82833	1.7718	2.02753	1.73303	1.26554	0.922294	0.61404	0.188622	0.133344	0.998768	0.952574	0.934307	0.957268	0.89296	0.767572	0.510518	0.346816	0.0990329	0.0740181	0.998768	0.893024	0.715314	1.01125	0.758333	0.747936	0.515653	0.366537	0.112491	0.0935967	0.998768	0.631228	0.987492	1.06581	1.07571	0.942031	0.697212	0.439055	0.125652	0.105865	59.6328	-0.179818	0.137703	0.312788	56.3645	-0.0774628	0	0.992511	56.0136
P10515	0.998768	0.953896	0.905391	0.801181	0.525213	0.328126	0.201839	0.12754	0.0937713	0.0504344	0.998768	0.995352	0.962598	0.808848	0.540715	0.324407	0.203077	0.134437	0.0911807	0.0469067	0.998768	1.03332	0.980372	0.856499	0.610471	0.366674	0.232774	0.165352	0.119633	0.0641686	0.998768	0.990623	0.926754	0.804904	0.567192	0.359387	0.240358	0.167823	0.119965	0.0630182	50.5579	-0.0796848	0.0502716	0.998185	50.6893	-0.0879728	0.0644775	0.998477	51.4007
P10599	0.998768	0.814338	0.855907	0.858164	0.854504	0.783049	0.762129	0.735758	0.796409	0.621183	0.998768	0.930836	1	0.993362	0.985017	0.91786	0.860409	0.907396	0.866642	0.732444	0.998768	0.978807	1.01742	0.983315	0.943919	0.87536	0.791546	0.837426	0.905709	0.737297	0.998768	0.996578	1.02506	1.02212	0.971112	0.887397	0.810631	0.846131	0.914992	0.692448		-0.0088238	0	0.716013			0	0.818567
P10606	0.998768	0.92115	0.902834	0.856486	0.780311	0.649866	0.553126	0.48787	0.459183	0.217202	0.998768	0.96147	0.947928	0.907574	0.827901	0.721395	0.602713	0.578778	0.476949	0.223497	0.998768	0.983779	0.977303	0.92974	0.850486	0.707575	0.5519	0.510807	0.506337	0.239716	0.998768	1.02767	1.00515	0.954811	0.843805	0.716665	0.571504	0.518491	0.495726	0.21832	58.3783	-0.0324024	0	0.973897	59.9789	-0.0352983	0	0.973271	59.2299
P10636	0.998768	1.07048	0.99621	0.759598	0.519091	0.354397	0.389122	0.349512	0.381916	0.297457											0.998768	1.03879	0.925474	0.676323	0.460382	0.366304	0.296863	0.275839	0.276237	0.235482	0.998768	0.987891	0.85095	0.551908	0.413846	0.274348	0.275174	0.253955	0.215026	0.204919	49.9421	-0.106505	0.348549	0.985178					49.4115
P10644	0.998768	0.928801	0.926693	0.776347	0.591851	0.332832	0.162436	0.0923943	0.0580656	0.0354715	0.998768	0.976626	0.922805	0.789395	0.600742	0.406657	0.17756	0.107937	0.067908	0.0380417	0.998768	0.940777	0.913905	0.778651	0.610272	0.393468	0.160771	0.0839502	0.0600639	0.0351657	0.998768	1.00135	0.967933	0.807414	0.606117	0.384518	0.166049	0.0851962	0.0553354	0.0309469	50.7855	-0.0815254	0.00978655	0.996995	51.2463	-0.0769754	0.00593574	0.998013	51.1044
P10747	0.998768	1.00162	1.03118	0.941006	0.857737	0.650469	0.561506	0.490922	0.443567	0.268887	0.998768	0.918225	0.907752	0.861471	0.740036	0.637585	0.501916	0.437608	0.358999	0.223866	0.998768	0.935449	0.921102	0.843091	0.762472	0.629033	0.464165	0.410601	0.347713	0.197118	0.998768	0.985136	0.988487	0.945642	0.840069	0.667806	0.531692	0.490869	0.425177	0.245446	57.8363	-0.0470827	0.285824	0.976062	56.9212	-0.0358276	0.00939763	0.993037	56.2454
P10768	0.998768	0.865097	0.917046	0.904752	0.872696	0.821695	0.675436	0.352835	0.034231	0.0150408	0.998768	0.960677	0.974228	0.992311	0.968565	0.904187	0.762728	0.418811	0.0361835	0.0165485	0.998768	0.967247	0.962469	0.970317	0.976613	0.875556	0.719734	0.414369	0.0401358	0.0189193	0.998768	1.01195	0.971504	0.979504	0.967796	0.879657	0.724464	0.409693	0.0434528	0.0188103	57.2164	-0.0992386	0	0.958688	58.1463	-0.130894	0	0.994115	57.9131
P10809	0.998768	0.882424	0.924411	0.923059	0.921559	0.799335	0.659046	0.269917	0.104433	0.0262342	0.998768	0.953774	0.959013	0.96106	0.972758	0.935047	0.703199	0.299016	0.105955	0.0222854	0.998768	0.955172	0.981003	0.947931	0.983233	0.912311	0.681178	0.296926	0.120214	0.0273038	0.998768	1.00517	0.990143	0.966983	0.982007	0.911155	0.704892	0.300472	0.115726	0.0257467	56.9039	-0.0964906	0	0.9735	57.4714	-0.13593	0.0290495	0.995164	57.3644
P10911																					0.998768	1.14572	1.00116	0.947793	0.637731	0.477082	0.387847	0.339224	0.369893	0.321655																			51.9658
P11021	0.998768	0.86582	0.918762	0.881587	0.8405	0.658249	0.550814	0.341037	0.205206	0.144208	0.998768	0.944808	0.969586	0.949419	0.905259	0.789762	0.60298	0.389737	0.224888	0.163939	0.998768	0.945798	0.978804	0.920119	0.905286	0.765017	0.576659	0.386411	0.242154	0.167653	0.998768	1.00788	1.01535	0.966861	0.920942	0.764913	0.593725	0.400973	0.241654	0.158831	56.1963	-0.0516181	0	0.976766	57.3726	-0.0672507	0.0856912	0.995363	57.194
P11055											0.998768	1.00186	0.971988	0.848189	0.64453	0.551011	0.448942	0.334286	0.188614	0.123263																									54.2537	-0.0501974	0.0311287	0.990089
P11142	0.998768	0.864113	0.847888	0.773351	0.673432	0.483251	0.458402	0.184193	0.0344802	0.0179659	0.998768	0.925655	0.914337	0.86382	0.728759	0.615704	0.506723	0.217038	0.0402111	0.0252559	0.998768	0.951744	0.950853	0.854968	0.758259	0.617668	0.493823	0.213884	0.0425712	0.0260191	0.998768	1.04428	0.967947	0.895748	0.76398	0.616813	0.499986	0.219716	0.0447694	0.0261597	52.6112	-0.0555826	0	0.961158	54.3684	-0.0654066	0	0.973898	54.4736
P11166	0.998768	0.913002	0.929559	0.896094	0.842212	0.74428	0.72016	0.68124	0.689783	0.522361	0.998768	1.0054	1.01228	0.979312	0.936162	0.849299	0.801512	0.757251	0.735931	0.606241	0.998768	1.00388	1.05214	0.980704	1.00666	0.877887	0.778984	0.727755	0.726279	0.573251	0.998768	0.974836	0.966073	0.918701	0.910847	0.795949	0.698427	0.676938	0.694132	0.479793		-0.0168324	0.0619308	0.945069		-0.0207988	0.538832	0.967765
P11169	0.998768	1.0644	0.931881	0.925369	0.788797	0.585374	0.695525	0.452348	0.391696	0.391187	0.998768	1.06461	0.940495	0.979381	0.738511	0.595799	0.701366	0.502287	0.352626	0.319926	0.998768	1.09784	0.9743	0.947389	0.811522	0.601518	0.692318	0.440628	0.367724	0.358533	0.998768	1.16542	0.931137	0.938085	0.755986	0.566517	0.662654	0.419482	0.288484	0.241533	58.4205	-0.0401648	0.333033	0.941892	58.5668	-0.0382636	0.200887	0.933397	58.0035
P11171	0.998768	0.974692	0.965826	0.940231	0.715485	0.455958	0.316801	0.260205	0.223666	0.215726											0.998768	1.0855	1.0882	0.987097	0.764647	0.406493	0.289062	0.205361	0.107052	0.0835863	0.998768	0.965161	0.978666	0.908942	0.685686	0.436983	0.342363	0.255277	0.185913	0.135064	52.4928	-0.0921854	0.219784	0.998473					52.5073
P11172	0.998768	0.964013	0.926797	0.835973	0.651349	0.516888	0.291108	0.176368	0.122256	0.0729852	0.998768	0.984416	1.00482	0.881329	0.759531	0.511377	0.304996	0.241989	0.150413	0.0760408	0.998768	0.917629	0.912496	0.840005	0.68861	0.507961	0.326486	0.232173	0.139939	0.067114	0.998768	0.889132	0.893349	0.77989	0.661622	0.435239	0.296186	0.197204	0.147668	0.0707127	52.6198	-0.0648754	0.0187602	0.997374	53.2868	-0.0759723	0.080777	0.99633	53.0628
P11177	0.998768	0.934774	0.919097	0.71138	0.568532	0.374813	0.223318	0.158942	0.132599	0.0685478	0.998768	1.00634	0.884216	0.673471	0.50256	0.305023	0.211932	0.152462	0.0997812	0.0932939	0.998768	1.22256	1.17557	1.21582	0.707311	0.596712	0.53815	0.396397	0.164545	0.184653											50.7667	-0.0661197	0.0510563	0.996427	49.8114	-0.0742243	0.081622	0.997169	55.5297
P11182											0.998768	0.99757	1.18945	0.866658	0.623184	0.577191	0.472114	0.366683	0.325164	0.156861																									54.3699	-0.057129	0.213885	0.922573
P11216	0.998768	0.943004	0.982164	0.92219	0.83414	0.475641	0.377062	0.233109	0.138387	0.0837062	0.998768	1.03197	0.9759	0.884466	0.775991	0.609008	0.420204	0.254527	0.162236	0.0963253	0.998768	1.04513	1.0582	0.860695	0.730654	0.555923	0.372095	0.251119	0.139476	0.089996	0.998768	1.04116	0.982535	0.886284	0.761822	0.547789	0.359595	0.246888	0.154759	0.0975243	53.6711	-0.07959	0.085452	0.988992	54.5611	-0.0644494	0.0370619	0.997791	53.7951
P11217	0.998768	0.960309	0.985847	0.770936	0.666407	0.481676	0.365444	0.224125	0.117788	0.0666846	0.998768	1.05517	1.04757	0.985928	0.812838	0.658244	0.354752	0.224737	0.135268	0.0739659											0.998768	1.137	1.09989	0.972308	0.901989	0.59133	0.307391	0.335181	0.187199	0.0550646	52.8709	-0.0583261	0	0.9934	54.4715	-0.08913	0.0729115	0.992703
P11233	0.998768	0.895476	0.904053	0.872719	0.756338	0.640527	0.558487	0.483332	0.398766	0.143245	0.998768	0.986837	0.987145	0.90288	0.831136	0.685774	0.581143	0.535522	0.413943	0.157962	0.998768	1.04085	1.00138	0.957139	0.879662	0.763231	0.64033	0.555622	0.482896	0.189379	0.998768	0.953007	0.967391	0.899346	0.774891	0.623379	0.497421	0.416732	0.37638	0.146622	57.444	-0.0364825	0	0.967841	58.6276	-0.0411149	0	0.976163	60.1034
P11279	0.998768	0.936832	0.945256	0.896519	0.861822	0.680779	0.620638	0.53024	0.508315	0.37206	0.998768	0.971863	0.954155	0.903214	0.870838	0.745495	0.614926	0.538741	0.475258	0.366447	0.998768	0.994192	0.961943	0.906435	0.833036	0.659804	0.56659	0.489815	0.461023	0.328622	0.998768	1.01161	0.988657	0.911104	0.812337	0.653788	0.56335	0.484078	0.435115	0.302379	60.8632	-0.0318775	0.276148	0.979359	60.6068	-0.0351692	0.265111	0.993811	58.4217
P11309																					0.998768	0.957848	0.932273	0.852275	0.747548	0.571836	0.438231	0.377816	0.361384	0.157217																			55.277
P11310	0.998768	0.909046	0.906507	0.848319	0.774724	0.694083	0.460145	0.232796	0.10377	0.118731	0.998768	0.962993	0.943744	0.888965	0.819189	0.703633	0.489746	0.264317	0.113434	0.157834	0.998768	0.995794	0.965398	0.900669	0.847782	0.715076	0.498471	0.260378	0.111523	0.132718	0.998768	0.984915	0.93073	0.868891	0.812283	0.679477	0.473798	0.233916	0.0945149	0.15368	54.9027	-0.0611035	0	0.976148	55.4435	-0.0669138	0.0421747	0.987088	55.6047
P11387											0.998768	0.872501	0.896339	0.633632	0.501053	0.380011	0.322966	0.304394	0.27935	0.206987																									50.0699	-0.0576026	0.230765	0.984077
P11388	0.998768	0.954777	0.834741	0.673697	0.437296	0.249991	0.279799	0.240216	0.26235	0.196109	0.998768	0.861371	0.874116	0.653557	0.379045	0.358494	0.305732	0.319435	0.267484	0.216433	0.998768	0.912577	0.864545	0.701202	0.397671	0.330628	0.285278	0.300109	0.264099	0.240867	0.998768	0.780017	0.978491	0.60867	0.445479	0.390577	0.277144	0.251336	0.277773	0.173935	48.879	-0.0813574	0.219307	0.991759	48.9334	-0.0719922	0.255744	0.975617	49.0457
P11413	0.998768	0.982072	0.981445	0.956844	0.846293	0.556582	0.361841	0.127427	0.0737691	0.0388671	0.998768	0.989718	0.958471	0.953221	0.848566	0.664757	0.361909	0.136806	0.0753221	0.0397428	0.998768	1.00197	0.959115	0.920224	0.845769	0.654128	0.347536	0.121407	0.0742449	0.0396161	0.998768	1.05197	1.01162	0.957972	0.861587	0.646371	0.371927	0.153196	0.0964829	0.05226	53.9174	-0.0945367	0.0199271	0.99736	54.4415	-0.0985007	0.0154588	0.997474	54.2779
P11441																					0.998768	1.03185	0.91541	0.764258	0.624545	0.564133	0.345365	0.250058	0.146104	0.135672	0.998768	1.01512	0.942025	0.751373	0.681188	0.516388	0.350795	0.214908	0.224974	0.127542									52.9681
P11488	0.998768	0.360415	0.848888	0.404283	0.239457	0.230987	0.204652	0.174098	0.149816	0.13243																															45.0141	-0.0488506	0.0823993	0.72719
P11586	0.998768	0.933625	0.894646	0.796987	0.48596	0.17389	0.117891	0.0968456	0.0845108	0.0589395	0.998768	0.989549	0.91741	0.821413	0.501992	0.196637	0.130255	0.114238	0.0969417	0.0670345	0.998768	0.997776	0.918341	0.819573	0.514164	0.192514	0.120558	0.0993579	0.0846295	0.0576609	0.998768	0.992913	0.914235	0.806684	0.4818	0.175891	0.105482	0.0864448	0.0719472	0.0491731	49.6436	-0.112381	0.0634365	0.993235	49.8727	-0.118803	0.0813279	0.997212	49.9295
P11717	0.998768	0.969592	0.959268	0.903722	0.776356	0.612574	0.522555	0.377257	0.267707	0.159706	0.998768	0.995604	0.978338	0.918751	0.837469	0.722636	0.572992	0.438639	0.296608	0.18906	0.998768	0.983267	0.936605	0.879505	0.78301	0.65522	0.509907	0.382244	0.273623	0.167883	0.998768	1.01914	0.993778	0.930415	0.820948	0.671974	0.53872	0.405561	0.28891	0.169758	56.0844	-0.0478557	0.0367104	0.997086	57.6193	-0.0486106	0.0344873	0.999682	56.3198
P11766	0.998768	0.926876	0.948595	0.941139	0.901001	0.774159	0.721228	0.535842	0.250562	0.0390856	0.998768	0.982204	0.962428	0.997306	0.953871	0.875478	0.77314	0.615787	0.274984	0.0447943	0.998768	0.959358	0.977993	0.972558	0.974876	0.861059	0.739964	0.591996	0.297879	0.05062	0.998768	1.03008	0.992091	0.96952	0.943502	0.852911	0.755116	0.596054	0.296728	0.0504466	58.696	-0.0673929	0	0.971903	59.8045	-0.0830344	0	0.988604	59.6244
P11831																					0.998768	1.20813	0.82105	0.940869	0.66148	0.443587	0.239146	0.211225	0.160764	0.134595																			52.0774
P11908	0.998768	0.90099	0.966175	0.922673	0.859757	0.737955	0.622573	0.436923	0.191294	0.0604226	0.998768	1.01563	1.02944	0.969134	0.938037	0.808193	0.66401	0.506117	0.209881	0.0675165	0.998768	0.975848	0.996052	0.969585	0.954921	0.797923	0.646879	0.526456	0.295336	0.127584	0.998768	1.004	0.997529	0.96353	0.910113	0.775669	0.644979	0.483743	0.210801	0.0705753	57.3063	-0.0626019	0	0.981625	58.3659	-0.0722216	0	0.993581	58.866
P11940	0.998768	1.01301	0.996869	0.919936	0.666619	0.397363	0.181495	0.11347	0.0791441	0.0480985	0.998768	0.959252	0.952156	0.833483	0.615529	0.351846	0.165472	0.112626	0.0866464	0.0583306	0.998768	0.991181	0.94822	0.83798	0.648825	0.374887	0.180945	0.12087	0.102753	0.0710648	0.998768	0.915227	0.912264	0.796334	0.586951	0.311083	0.137948	0.107723	0.0847904	0.0639384	51.8026	-0.10476	0.0559378	0.998992	51.137	-0.0920479	0.0518888	0.998678	51.4241
P12004	0.998768	0.922359	0.939784	0.863647	0.880174	0.69037	0.526321	0.303391	0.0861901	0.0270958	0.998768	0.941766	0.934579	0.872847	0.904893	0.786622	0.541561	0.326107	0.0916997	0.0330694	0.998768	0.936517	0.926725	0.852927	0.898566	0.760905	0.505245	0.31343	0.0987392	0.0295946	0.998768	1.00486	0.984026	0.910192	0.923631	0.806554	0.555969	0.333381	0.103264	0.0334188	55.7696	-0.0731841	0	0.982095	56.4293	-0.0821061	0	0.983814	56.0779
P12081	0.998768	0.910516	0.889126	0.829122	0.682503	0.558797	0.344814	0.129208	0.0926418	0.0646777	0.998768	0.995541	0.983158	0.917776	0.7564	0.580059	0.378911	0.158512	0.0933129	0.0595132	0.998768	1.01032	0.987046	0.910262	0.78575	0.571412	0.377272	0.140117	0.0837848	0.0558704	0.998768	1.01782	0.94787	0.887887	0.74131	0.542051	0.365765	0.129996	0.07846	0.0478332	52.9333	-0.0637475	0	0.985666	53.8811	-0.076623	0.00854355	0.997589	53.8701
P12235	0.998768	1.10733	1.09883	0.970035	0.820675	0.623813	0.473265	0.323439	0.257796	0.150321	0.998768	0.969071	0.924837	0.82615	0.772268	0.570704	0.407386	0.318129	0.222921	0.142699	0.998768	1.02167	0.933465	0.864886	0.740027	0.605029	0.40429	0.306796	0.233822	0.160237	0.998768	0.953415	0.949734	0.833973	0.723591	0.53824	0.419966	0.306562	0.253927	0.165442	55.2471	-0.0702992	0.164586	0.975125	54.5221	-0.0514016	0.0557993	0.996157	54.4837
P12236	0.998768	1.10714	1.13111	1.01046	0.83453	0.584803	0.479303	0.322509	0.244159	0.18905	0.998768	0.997516	0.98007	0.892902	0.778807	0.605026	0.449136	0.345961	0.244471	0.189916	0.998768	0.982981	0.938678	0.867873	0.753928	0.592203	0.428291	0.340304	0.251233	0.182753	0.998768	0.914773	0.990244	0.895431	0.780168	0.612443	0.463805	0.321105	0.231353	0.171226	54.9016	-0.0771734	0.206095	0.966531	55.0381	-0.0571133	0.148683	0.999323	54.7864
P12268	0.998768	0.918485	0.936177	0.844017	0.744046	0.595753	0.507955	0.337746	0.106086	0.0584168	0.998768	0.962033	0.937827	0.857656	0.774769	0.670543	0.535742	0.369647	0.103002	0.0568103	0.998768	0.974716	0.956077	0.873785	0.787092	0.65062	0.511791	0.363321	0.126802	0.0749777	0.998768	0.977838	0.954221	0.855801	0.774644	0.644852	0.512893	0.361096	0.115346	0.062552	54.8382	-0.0550332	0	0.982411	55.6428	-0.0585859	0	0.98199	55.5853
P12270	0.998768	0.950055	0.926221	0.805702	0.47003	0.385343	0.317922	0.23747	0.181852	0.0921818	0.998768	0.976212	0.950803	0.848112	0.539264	0.412002	0.318909	0.265838	0.181383	0.109234	0.998768	1.00279	0.976604	0.868817	0.574724	0.444145	0.35175	0.286616	0.216225	0.106244	0.998768	1.00321	0.988669	0.864185	0.569644	0.407105	0.332232	0.275984	0.183054	0.108084	50.8728	-0.0676264	0.133855	0.983518	51.5688	-0.0694516	0.144337	0.988607	52.2085
P12694	0.998768	0.953343	0.957562	0.777587	0.593385	0.399009	0.267387	0.161014	0.123014	0.11801	0.998768	1.01354	0.973582	0.818597	0.588944	0.423684	0.255636	0.21269	0.165626	0.154603	0.998768	0.998637	0.958568	0.859023	0.512308	0.401748	0.296002	0.159469	0.150201	0.150202											51.3321	-0.0719719	0.0884586	0.997793	51.4385	-0.0788122	0.149394	0.997654	51.0583
P12814	0.998768	0.918475	0.949989	0.919945	0.890007	0.757669	0.694711	0.400204	0.113821	0.0660135	0.998768	0.989147	0.985676	0.95285	0.936555	0.842165	0.736056	0.442992	0.129655	0.0803243	0.998768	0.979486	0.987878	0.938032	0.914989	0.816274	0.686601	0.418399	0.122137	0.0739526	0.998768	1.01003	1.00268	0.956299	0.919954	0.800837	0.681025	0.42029	0.13048	0.0764794	57.4549	-0.0761255	0	0.974856	58.2378	-0.0893637	0	0.992593	57.7761
P12829	0.998768	2.07436	1.15631	1.29492	0.992814	0.476666	0.570149	0.420878	0.352389	0.314983																					0.998768	0.960073	0.962612	0.855351	0.53679	0.354364	0.340912	0.286078	0.280575	0.20894	52.8253	-0.292051	0.414171	0.528828
P12931
P12955	0.998768	0.947344	0.947688	0.880081	0.805197	0.659046	0.465072	0.23676	0.151678	0.0756513	0.998768	1.066	0.99459	0.995611	0.909254	0.749067	0.547493	0.300496	0.175075	0.112462	0.998768	1.04711	0.978738	0.935266	0.903857	0.725269	0.530175	0.286842	0.159873	0.0815262	0.998768	1.04522	0.989146	0.930612	0.845161	0.694726	0.495824	0.286153	0.169822	0.0945346	55.0505	-0.064468	0	0.993732	56.333	-0.0818913	0.0797644	0.995382	56.139
P12956	0.998768	1.1461	1.21822	0.68328	0.369264	0.254866	0.181263	0.101246	0.063222	0.0369126	0.998768	1.01486	1.05833	0.617658	0.326557	0.240805	0.157922	0.096121	0.0570493	0.0311106	0.998768	0.977701	0.935512	0.63668	0.349985	0.263546	0.178763	0.106342	0.0681335	0.0405155	0.998768	0.760603	0.804828	0.551862	0.304945	0.225968	0.159355	0.099285	0.0656701	0.0379206	48.9826	-0.140775	0.106	0.943461	48.4727	-0.125237	0.0906353	0.978639	48.7313
P13010	0.998768	1.15958	1.08901	0.47185	0.322947	0.241477	0.183059	0.124594	0.0819893	0.0496751	0.998768	1.0105	0.925561	0.410842	0.273887	0.232445	0.161167	0.112962	0.0694042	0.0475578	0.998768	0.978491	0.81975	0.405421	0.290678	0.245619	0.176208	0.12052	0.0781357	0.0512746	0.998768	0.768024	0.712786	0.349626	0.244981	0.204729	0.147411	0.100272	0.0666552	0.039314	46.934	-0.368047	0.166102	0.950505	46.7995	-0.153117	0.127773	0.978025	46.833
P13073	0.998768	0.981363	0.973769	0.926946	0.770058	0.585079	0.52557	0.455694	0.422533	0.309574	0.998768	0.951651	0.950364	0.882255	0.774123	0.671135	0.546067	0.503177	0.456	0.349125	0.998768	0.977666	0.963604	0.89404	0.809875	0.677657	0.534478	0.49799	0.484757	0.386737	0.998768	1.01593	1.00608	0.928525	0.805543	0.666348	0.546321	0.473451	0.456836	0.320121	56.2464	-0.0499088	0.340712	0.987474	58.6707	-0.0358759	0.301757	0.992729	58.6507
P13473	0.998768	0.884809	0.92019	0.917031	0.919161	0.828436	0.865279	0.805166	0.789735	0.624921	0.998768	0.97954	1.01021	0.971066	1.00665	0.941643	0.937706	0.893669	0.854269	0.693349	0.998768	1.01999	1.02733	1.01861	1.00876	0.935228	0.897373	0.882634	0.91301	0.710939	0.998768	1.00923	1.00758	0.993797	0.954929	0.874521	0.879959	0.837834	0.849683	0.628229		-0.0123757	0	0.81782			0	0.954144
P13489	0.998768	0.952326	0.940082	0.869903	0.703636	0.441911	0.200448	0.120715	0.0934596	0.0565238	0.998768	0.986324	0.950548	0.828287	0.695368	0.392386	0.222625	0.145249	0.105881	0.0653856	0.998768	0.997604	0.991137	0.903316	0.757378	0.443441	0.216555	0.137845	0.0976865	0.0621929	0.998768	0.976393	0.946735	0.873393	0.733951	0.42796	0.206456	0.129992	0.0999173	0.0564164	52.1244	-0.0891269	0.0423556	0.996621	51.8432	-0.0843035	0.0582285	0.997451	52.4476
P13598	0.998768	1.02991	1.03477	1.02455	0.939813	0.867251	0.724118	0.635614	0.61583	0.415351	0.998768	1.02038	1.13268	1.10523	1.01603	0.904688	0.739483	0.706619	0.589082	0.408034	0.998768	1.05821	1.11717	1.05246	0.999933	0.8403	0.673291	0.630604	0.588422	0.401279	0.998768	1.00237	1.07641	0.990102	0.978883	0.816545	0.709597	0.646852	0.626749	0.439488	64.633	-0.0376247	0.380861	0.962802	64.2524	-0.0436222	0.352584	0.913961	63.7152
P13612	0.998768	0.973116	0.930094	0.874559	0.775409	0.69276	0.498908	0.358172	0.295041	0.183963	0.998768	1.0526	0.981715	0.934858	0.856179	0.702741	0.515841	0.411555	0.298852	0.200553	0.998768	1.02476	0.973959	0.91662	0.845559	0.678435	0.489991	0.385687	0.30781	0.200257	0.998768	1.07899	0.995686	0.976102	0.900027	0.726999	0.51837	0.373026	0.289177	0.168816	56.3073	-0.0462617	0.0492267	0.994952	56.7152	-0.0563479	0.158306	0.994584	56.2324
P13639	0.998768	0.866077	0.911781	0.899549	0.895294	0.863457	0.682693	0.39321	0.0403557	0.0209527	0.998768	0.971106	1.00379	0.991085	1.00162	0.925878	0.770687	0.461879	0.0427061	0.0202795	0.998768	0.977976	1.01356	0.981203	1.00408	0.908207	0.732691	0.456499	0.0510291	0.0239606	0.998768	0.984003	0.970053	0.942298	0.940776	0.85199	0.69202	0.423983	0.042331	0.0187086	57.5708	-0.104555	0	0.960797	58.4144	-0.131487	0	0.99532	58.237
P13645	0.998768	0.378789	0.303342	0.331709	0.278838	0.16996	0.274078	0.664337	0.123427	0.0719241	0.998768	3.06125	0.975082	1.63634	3.59403	0.848614	0.434018	0.507862	0.811481	0.672269	0.998768	1.61356	2.74058	3.3891	1.11947	0.834531	2.00387	0.932007	0.465396	0.504039	0.998768	0.877292	0.712836	1.07216	0.662258	0.480787	0.494201	0.283534	0.524955	1.099	40.3356	-0.28123	0.276838	0.667531		-0.463301	0.606407	-0.0562106	60.2857
P13667	0.998768	0.895289	0.91842	0.870368	0.71499	0.449456	0.291539	0.214354	0.182771	0.129219	0.998768	0.962543	0.968433	0.91244	0.762149	0.514604	0.324102	0.250515	0.203297	0.152043	0.998768	0.968092	0.985131	0.912758	0.776499	0.520753	0.318826	0.245764	0.209425	0.151822	0.998768	1.00724	0.992777	0.934021	0.782522	0.526239	0.331857	0.257775	0.21885	0.150709	52.5227	-0.0724761	0.118206	0.988319	53.2617	-0.0793723	0.157787	0.998013	53.2925
P13674	0.998768	1.00291	0.989663	0.919021	0.751964	0.494369	0.337392	0.230349	0.180267	0.116504	0.998768	0.987313	0.986959	0.901173	0.739984	0.511746	0.337787	0.244594	0.184824	0.128748	0.998768	1.02007	0.99757	0.91118	0.743118	0.510129	0.348397	0.265529	0.20963	0.144342	0.998768	0.959845	0.987152	0.886559	0.752993	0.507415	0.331506	0.254028	0.196066	0.13077	53.2029	-0.079835	0.128579	0.998417	53.2814	-0.0747686	0.129539	0.999143	53.3264
P13693	0.998768	0.902742	0.947733	0.882897	0.764426	0.571238	0.285075	0.146457	0.136845	0.106508	0.998768	0.949046	0.957479	0.914312	0.819222	0.627843	0.305125	0.182631	0.157763	0.125746	0.998768	0.934969	0.921947	0.863768	0.775281	0.583052	0.281489	0.159169	0.14967	0.110695	0.998768	1.03314	0.99904	0.929937	0.816072	0.608496	0.30278	0.168828	0.153454	0.110382	53.2938	-0.0820292	0.0705095	0.986837	53.8954	-0.0923288	0.108458	0.992289	53.367
P13716	0.998768	0.91062	0.919785	0.847613	0.794669	0.676088	0.579871	0.512289	0.477801	0.334786	0.998768	0.981592	0.974209	0.895013	0.814126	0.670505	0.557913	0.497348	0.41726	0.294204	0.998768	0.986654	0.963861	0.907129	0.832873	0.653645	0.54964	0.460757	0.445438	0.316405	0.998768	0.982818	0.959362	0.878092	0.815767	0.640011	0.541109	0.462742	0.422888	0.26971	59.9394	-0.0283834	0.0930812	0.986568	58.2641	-0.0393175	0.225552	0.993603	57.6858
P13796	0.998768	0.845438	0.912106	0.898576	0.942949	0.870369	0.780948	0.355592	0.211639	0.127072	0.998768	0.954096	1.00535	0.978614	1.05735	1.00717	0.881814	0.423687	0.239208	0.154574	0.998768	0.976999	1.00719	0.96084	1.06052	0.973345	0.827774	0.400022	0.234692	0.144468	0.998768	0.990272	0.99845	0.968897	1.02553	0.941407	0.808842	0.394313	0.224567	0.13341	58.0261	-0.109393	0.118105	0.944688	58.5321	-0.173461	0.18656	0.992257	58.306
P13798	0.998768	0.965032	0.963298	0.911092	0.832064	0.72797	0.637316	0.57773	0.570103	0.29643	0.998768	1.01673	0.9705	0.959637	0.883596	0.770068	0.685766	0.654235	0.601794	0.333754	0.998768	1.00381	0.988021	0.933261	0.891454	0.726491	0.62586	0.584602	0.5828	0.319755	0.998768	1.03958	0.993544	0.956645	0.895	0.747983	0.67078	0.63911	0.633784	0.329957	61.6926	-0.0302718	0	0.959958	63.3249	-0.0317795	0	0.957727	61.8744
P13804	0.998768	0.965625	0.946483	0.894615	0.782998	0.564855	0.373002	0.276625	0.159069	0.066927	0.998768	0.979446	0.938372	0.913947	0.782305	0.600408	0.352449	0.29787	0.164199	0.0646743	0.998768	0.925686	0.940221	0.895546	0.847289	0.633888	0.355486	0.278422	0.159802	0.0543846	0.998768	1.00138	0.984644	0.932485	0.825055	0.606687	0.359184	0.293281	0.155218	0.0514244	54.2392	-0.063423	0.0182679	0.997441	54.4099	-0.0644325	0.0236749	0.99475	54.6848
P13861	0.998768	0.939766	0.902439	0.919694	0.741916	0.525967	0.324266	0.179648	0.121293	0.0860856																					0.998768	0.931207	0.867214	0.846227	0.721504	0.445822	0.234095	0.137175	0.125877	0.118915	53.2874	-0.0742535	0.048314	0.993431
P13984	0.998768	0.976148	0.987042	0.888403	0.698097	0.437562	0.293167	0.162269	0.12559	0.0880203	0.998768	0.996059	0.933892	0.87413	0.658044	0.486401	0.292116	0.206713	0.157907	0.118978	0.998768	0.963422	0.885385	0.848405	0.639816	0.448454	0.272874	0.191418	0.15064	0.101962	0.998768	0.91728	0.928637	0.793488	0.595462	0.408216	0.25691	0.168692	0.13488	0.0920393	52.4137	-0.0832574	0.0840123	0.998717	52.5025	-0.0716768	0.101483	0.998525	52.0709
P13987	0.998768	1.38498	0.970361	1.11958	1.03994	0.959265	0.910209	0.820022	0.755693	0.522494	0.998768	1.33953	0.987104	1.11357	1.00236	0.946998	0.788102	0.737107	0.646434	0.489142	0.998768	1.41455	0.981897	1.10439	1.07931	1.01855	0.86848	0.799637	0.755117	0.545022	0.998768	1.43823	1.01199	1.16192	1.06302	1.0244	0.88722	0.828268	0.745334	0.514195		-0.0468576	0	0.634113		-0.0394009	0.451952	0.744881
P13995	0.998768	1.10628	0.938442	0.997219	0.76115	0.694434	0.448624	0.318722	0.215578	0.130357	0.998768	1.02841	0.985146	0.957948	0.807515	0.654582	0.599283	0.432555	0.252065	0.128472	0.998768	1.01253	0.966607	0.90664	0.838137	0.654045	0.462467	0.373709	0.217311	0.154427	0.998768	0.976301	1.03686	0.85681	0.789606	0.460089	0.430194	0.270895	0.265104	0.104593	55.4456	-0.0649358	0.093276	0.978466	57.1208	-0.0518203	0	0.989635	55.7758
P14151	0.998768	0.923239	0.912205	0.873262	0.777051	0.658122	0.560379	0.551241	0.495612	0.398992	0.998768	1.02502	0.982368	0.877104	0.808305	0.697993	0.578378	0.544091	0.525894	0.404303	0.998768	0.976139	0.916276	0.86115	0.760028	0.640206	0.537387	0.509478	0.533393	0.400675	0.998768	0.963901	0.92683	0.834254	0.726526	0.574517	0.506287	0.479152	0.493602	0.349971	60.6271	-0.0294804	0.325665	0.985531	60.9276	-0.0369403	0.412571	0.983214	59.7258
P14174	0.998768	0.820858	0.869433	0.842904	0.874175	0.683745	0.720529	0.674827	0.610334	0.309898	0.998768	0.891025	0.962388	0.909639	0.940379	0.85497	0.793755	0.77534	0.688916	0.388567	0.998768	0.908723	1.01376	0.930532	0.926898	0.841641	0.732903	0.777214	0.678696	0.357199	0.998768	0.969901	1.00098	0.959964	0.937419	0.830063	0.757615	0.80198	0.687638	0.347007	64.353	-0.0221169	0	0.821066	66.2183	-0.0323127	0	0.886486	65.449
P14209	0.998768	0.869927	0.882298	0.772184	0.76063	0.728426	0.575302	0.553493	0.837491	1.04003	0.998768	0.997135	1.02149	0.916885	0.905763	0.775831	0.607537	0.603138	0.812183	0.932587	0.998768	0.990609	1.03083	0.958466	0.802211	0.754315	0.609536	0.604502	0.947325	1.24107	0.998768	0.944017	0.940762	0.886785	0.834989	0.657626	0.485521	0.51102	0.742333	0.827419		-0.0291174	0.749031	0.268829		-0.0533158	0.741216	0.599827
P14314	0.998768	0.877054	0.899351	0.892526	0.825263	0.6992	0.435453	0.331465	0.324235	0.281798	0.998768	0.976624	0.997885	0.975894	0.931957	0.741309	0.497434	0.40315	0.363084	0.334372	0.998768	1.01278	1.02258	0.993649	0.946189	0.745826	0.491028	0.39181	0.389728	0.343385	0.998768	0.979958	0.964417	0.949104	0.895663	0.704649	0.467691	0.378526	0.363239	0.294031	55.642	-0.0559746	0.231863	0.959567	56.1076	-0.0856733	0.343404	0.99856	55.8677
P14317	0.998768	0.908615	0.889388	0.860303	0.789122	0.697727	0.561882	0.457678	0.405709	0.304252	0.998768	0.985691	0.995168	0.944389	0.871279	0.765552	0.61672	0.536939	0.438716	0.349012	0.998768	1.02675	1.02461	0.990547	0.885649	0.749399	0.615939	0.517294	0.453684	0.344277	0.998768	0.983862	0.948898	0.944347	0.844992	0.715951	0.573231	0.499624	0.442731	0.311121	58.6706	-0.0316019	0.0197185	0.989511	59.8278	-0.0420312	0.288272	0.997496	59.215
P14324	0.998768	0.908603	0.930231	0.815004	0.553796	0.207444	0.0634095	0.0492319	0.0353757	0.0216412	0.998768	0.975255	0.952247	0.868497	0.588916	0.244629	0.058989	0.0501964	0.0368914	0.0225048	0.998768	0.960785	0.970246	0.842764	0.577624	0.234997	0.0536434	0.0429256	0.0310408	0.0213121	0.998768	1.02941	0.955335	0.817509	0.55261	0.224618	0.0465009	0.0392888	0.0305016	0.0192969	50.1674	-0.115403	0.0120988	0.992985	50.5989	-0.1274	0.0187155	0.998417	50.4661
P14406	0.998768	0.952048	0.937871	0.915456	0.826572	0.717775	0.566505	0.471253	0.355139	0.195981	0.998768	1.04021	0.966703	0.91594	0.86006	0.738759	0.541585	0.471967	0.339882	0.191769	0.998768	1.00179	0.986086	0.91353	0.838429	0.722778	0.564917	0.473511	0.357787	0.195879	0.998768	1.032	0.994296	0.938599	0.856607	0.733403	0.561089	0.457156	0.35279	0.19105	58.1165	-0.0421894	0	0.995218	57.9119	-0.0475374	0.0615162	0.991314	58.1581
P14550	0.998768	0.94639	0.944552	0.88249	0.722364	0.409907	0.226189	0.147856	0.0988233	0.0743346	0.998768	0.983042	0.962145	0.881157	0.73743	0.412607	0.237856	0.174474	0.130292	0.0896758	0.998768	1.00698	0.985661	0.938518	0.802923	0.438119	0.231316	0.155826	0.114087	0.0829621	0.998768	1.02327	0.972805	0.916156	0.738223	0.436045	0.244714	0.160135	0.103995	0.062576	52.1377	-0.0919058	0.0686005	0.996581	52.2254	-0.0937209	0.0987818	0.997649	52.5965
P14618	0.998768	0.883656	0.929768	0.898217	0.879003	0.759046	0.778688	0.551282	0.0244566	0.0047255	0.998768	0.970906	0.955658	0.957104	0.937844	0.901405	0.837266	0.633448	0.0254455	0.00462687	0.998768	0.964614	0.974011	0.933472	0.95559	0.883921	0.799814	0.612376	0.0346895	0.0068713	0.998768	1.02537	0.986123	0.954939	0.95244	0.881299	0.821951	0.614834	0.0326824	0.00541327	58.4665	-0.10056	0	0.920926	59.4737	-0.167555	0	0.976241	59.2318
P14625	0.998768	0.89657	0.931973	0.899338	0.819392	0.53815	0.300905	0.216511	0.18888	0.134923	0.998768	0.977107	0.981537	0.96371	0.865744	0.594214	0.32615	0.242161	0.200614	0.147935	0.998768	0.97174	0.98943	0.953449	0.878524	0.593296	0.320211	0.235614	0.214351	0.16033	0.998768	1.00649	0.991905	0.949988	0.872191	0.600412	0.324148	0.243649	0.214217	0.145295	53.4322	-0.0862239	0.135542	0.984715	53.9401	-0.10157	0.167767	0.998187	53.8736
P14635	0.998768	0.982213	1.00056	0.866807	0.885701	0.575763	0.42609	0.256953	0.124793	0.0525334																					0.998768	1.08685	1.11376	1.0862	1.01047	0.736694	0.494226	0.297973	0.139054	0.0564604	54.7632	-0.0710837	0.00244803	0.990424
P14678	0.998768	1.06045	1.0718	0.998682	0.979764	0.939443	0.878968	0.774258	0.674431	0.450422	0.998768	0.963879	0.956304	0.892737	0.916811	0.910923	0.85535	0.773485	0.653565	0.488456	0.998768	0.8798	0.867673	0.852402	0.865309	0.874889	0.787375	0.736994	0.681938	0.478606	0.998768	0.887941	0.967218	0.913315	0.951368	0.908388	0.861496	0.80078	0.709602	0.471716	66.1744	-0.0441688	0	0.966607		-0.0302265	0	0.956938
P14735	0.998768	0.923343	0.940764	0.838858	0.632109	0.381564	0.296876	0.235296	0.190684	0.134537	0.998768	1.03407	0.960353	0.875813	0.660158	0.47732	0.383256	0.298725	0.219645	0.125855	0.998768	0.97479	0.972298	0.863823	0.680573	0.465203	0.350076	0.274858	0.20488	0.160496	0.998768	1.00489	0.944518	0.809694	0.587248	0.386877	0.277944	0.217352	0.170881	0.109336	51.6858	-0.0733942	0.147583	0.993519	53.1199	-0.0622711	0.140561	0.991409	52.7658
P14854	0.998768	0.908404	0.859549	0.811011	0.739387	0.612005	0.366313	0.283081	0.252005	0.191071	0.998768	0.983297	0.974384	0.869911	0.795661	0.629157	0.412231	0.329638	0.271261	0.210283	0.998768	1.03249	1.02262	0.924983	0.815883	0.644853	0.399299	0.322172	0.284525	0.230301	0.998768	0.995055	0.955561	0.904327	0.788387	0.631695	0.402939	0.321547	0.292563	0.21258	54.2325	-0.0457964	0.0641183	0.979619	54.8624	-0.0596764	0.182633	0.996002	54.6972
P14866	0.998768	0.774077	0.727899	0.412919	0.153707	0.111256	0.0866376	0.0627863	0.0475248	0.030882	0.998768	0.936534	0.857301	0.460778	0.21272	0.160082	0.118998	0.0958736	0.0691322	0.049537	0.998768	1.07275	0.988291	0.48538	0.222427	0.163957	0.12864	0.097109	0.0735042	0.0514441	0.998768	1.1346	0.910614	0.435878	0.216309	0.165783	0.124654	0.0946077	0.068952	0.0453108	45.7829	-0.089307	0.0284852	0.984308	46.8455	-0.125932	0.0849809	0.995547	47.0744
P14868	0.998768	1.05165	0.963349	0.782376	0.564149	0.405279	0.329329	0.214062	0.0715794	0.0411068	0.998768	1.04956	0.906702	0.746283	0.549544	0.41929	0.325379	0.22374	0.075344	0.0431447	0.998768	1.04374	0.91111	0.749599	0.563712	0.4154	0.305444	0.211669	0.084374	0.0557836	0.998768	1.028	0.929265	0.735659	0.532488	0.384624	0.301798	0.196807	0.0677343	0.0392222	51.7978	-0.0648713	0.0177912	0.986529	51.6543	-0.0593206	0	0.987337	51.5721
P14927	0.998768	0.948353	0.977298	0.920899	0.842469	0.680338	0.612884	0.536235	0.430067	0.307212	0.998768	0.986756	0.98252	0.930999	0.892982	0.795799	0.64782	0.583952	0.459152	0.335538	0.998768	0.986195	0.992766	0.926897	0.839567	0.729788	0.60368	0.541606	0.462183	0.32341	0.998768	1.02452	1.06372	0.986415	0.887702	0.767099	0.657119	0.586267	0.488383	0.348383	59.5542	-0.0361166	0.158888	0.989458	61.0673	-0.0375908	0.159098	0.995743	59.893
P15104	0.998768	0.978362	0.955151	0.892695	0.766228	0.605516	0.453336	0.244843	0.129629	0.0885981	0.998768	0.989378	0.98962	0.89644	0.797066	0.610636	0.428729	0.249147	0.125428	0.0967101	0.998768	0.9884	0.995444	0.934761	0.846141	0.658977	0.46723	0.297032	0.157608	0.124947	0.998768	0.9876	1.0197	0.942231	0.838688	0.667708	0.537718	0.336057	0.224706	0.148084	54.6439	-0.0625285	0	0.997895	54.6407	-0.0678506	0.0267032	0.998806	55.3891
P15121	0.998768	0.926458	0.944535	0.934715	0.903754	0.751836	0.44022	0.12681	0.071513	0.0460589	0.998768	0.98878	1.01319	0.998192	0.989036	0.834203	0.466163	0.135224	0.0755196	0.0489963	0.998768	0.980846	1.004	0.925366	0.948766	0.817889	0.47103	0.141583	0.0745005	0.050815	0.998768	1.00808	0.974594	0.964209	0.93586	0.787891	0.449178	0.13492	0.0690832	0.0444741	55.215	-0.114033	0.0215164	0.989253	55.6741	-0.150292	0.0478131	0.999193	55.6452
P15153	0.998768	0.918429	0.905108	0.865892	0.790404	0.54583	0.184614	0.0388566	0.0245138	0.0130447	0.998768	0.995907	0.956154	0.91988	0.847223	0.60521	0.208741	0.051193	0.0309169	0.0178657	0.998768	0.995841	0.945065	0.922681	0.877856	0.606801	0.202966	0.0441343	0.0244738	0.0168775	0.998768	0.990016	0.915541	0.886643	0.809436	0.552185	0.188163	0.0368017	0.0205943	0.0140746	52.8861	-0.108355	0	0.982946	53.5225	-0.126949	0	0.995012	53.5883
P15170	0.998768	0.966892	0.981014	0.930836	0.827257	0.540114	0.34421	0.185776	0.117522	0.0579727	0.998768	0.99508	0.950689	0.93985	0.833009	0.612406	0.341218	0.200333	0.12809	0.0654354	0.998768	0.967955	0.959902	0.907208	0.835608	0.608988	0.339406	0.188876	0.136897	0.0800088	0.998768	1.00519	0.990951	0.934374	0.864257	0.612514	0.344152	0.183843	0.114863	0.0658999	53.7747	-0.0858987	0.053331	0.9979	54.164	-0.0864339	0.0571229	0.998179	54.0793
P15311	0.998768	0.89488	0.901957	0.874364	0.757105	0.43891	0.148627	0.0819009	0.0655413	0.0419909	0.998768	0.979202	0.970149	0.93411	0.823675	0.455661	0.155709	0.0866141	0.0659306	0.0450091	0.998768	0.98604	0.975336	0.936396	0.837524	0.462993	0.158155	0.087531	0.0678437	0.0453502	0.998768	0.985323	0.941688	0.918062	0.809413	0.444177	0.150962	0.084564	0.0611637	0.0382215	52.1962	-0.104148	0.0235197	0.983979	52.6027	-0.134255	0.0477717	0.998205	52.6816
P15336											0.998768	1.25049	1.00036	1.01582	1.03311	0.544356	0.484347	0.356526	0.338629	0.302533																									53.1629	-0.384594	0.370362	0.928549
P15374	0.998768	0.942828	0.93869	0.830162	0.636011	0.344486	0.296529	0.259644	0.215937	0.12527	0.998768	0.969959	0.938636	0.867502	0.645658	0.399238	0.301018	0.283589	0.240018	0.141438	0.998768	0.991722	0.966033	0.874914	0.685856	0.398527	0.293461	0.26946	0.237354	0.132879	0.998768	1.00793	0.99513	0.900971	0.679309	0.409647	0.325925	0.278197	0.233158	0.130393	51.4584	-0.0769857	0.168357	0.989226	51.8893	-0.0769216	0.18973	0.992249	52.0269
P15531	0.998768	0.805992	0.849958	0.83052	0.810867	0.856254	0.626874	0.561576	0.520202	0.168839	0.998768	1.0004	1.08088	1.00481	1.00301	0.881888	0.832397	0.753963	0.634647	0.236536	0.998768	0.993065	1.09385	1.0524	1.03051	0.889386	0.795043	0.738705	0.647463	0.235427	0.998768	0.952248	0.936411	0.898505	0.898309	0.763879	0.690985	0.670765	0.619921	0.184968	60.335	-0.0319583	0	0.830395	63.5364	-0.0587918	0	0.945676	63.4895
P15586	0.998768	1.03776	0.980917	0.953847	0.854155	0.668034	0.548361	0.500487	0.432987	0.283337	0.998768	1.02471	0.976045	0.926893	0.840058	0.702678	0.549462	0.522952	0.419848	0.28686	0.998768	1.00618	0.963849	0.889821	0.811816	0.660699	0.522278	0.491009	0.459689	0.302056	0.998768	1.00422	0.974882	0.928002	0.848763	0.672071	0.554524	0.478051	0.39659	0.254388	57.881	-0.0470833	0.29218	0.982291	58.5145	-0.0420349	0.236485	0.987866	57.855
P15812	0.998768	1.18853	1.13142	1.08484	0.784725	0.482006	0.463937	0.388652	0.309921	0.258401											0.998768	0.995234	0.919136	0.831686	0.807742	0.65815	0.479875	0.480471	0.414981	0.342128											53.0111	-0.114041	0.339613	0.930653					57.3637
P15813	0.998768	0.944975	0.931904	0.877603	0.784381	0.639953	0.540684	0.460949	0.385895	0.247778	0.998768	0.999445	0.871419	0.896095	0.783825	0.667046	0.554506	0.501463	0.419202	0.239199	0.998768	0.972587	0.990083	0.899236	0.752492	0.682152	0.547449	0.442373	0.354197	0.241367	0.998768	0.960969	1.00209	0.91077	0.769519	0.678083	0.578163	0.436258	0.362496	0.229805	57.6124	-0.036867	0.0888575	0.993944	58.49	-0.0342682	0	0.982141	57.2891
P15880	0.998768	1.29282	1.24676	1.22864	1.0986	0.869191	0.747648	0.402015	0.0906752	0.0537544	0.998768	0.987079	0.987172	0.939573	0.835687	0.72425	0.573144	0.319631	0.0545443	0.0345363	0.998768	0.994812	0.920644	0.925419	0.817281	0.732962	0.579993	0.328229	0.0487347	0.0294944	0.998768	0.870078	0.941231	0.914352	0.827819	0.75527	0.601455	0.338164	0.051581	0.0284168	58.0679	-0.121114	0.0195954	0.890541	56.1523	-0.0782444	0	0.988624	56.1592
P15927	0.998768	1.07313	0.955659	0.825143	0.658017	0.726885	0.583062	0.308705	0.110619	0.0579165	0.998768	1.03171	0.984435	0.850597	0.704181	0.693089	0.593398	0.34466	0.121656	0.0694655	0.998768	1.31899	0.944256	0.90526	0.720327	0.743188	0.632838	0.365588	0.130607	0.0734451	0.998768	1.10639	0.908497	0.806685	0.656458	0.673941	0.595852	0.340863	0.108077	0.0559628	55.4648	-0.0562464	0	0.949287	55.7897	-0.0564948	0	0.968315	56.5547
P16083	0.998768	0.966593	0.820981	0.663705	0.474664	0.330936	0.265372	0.209543	0.186234	0.0993503	0.998768	0.993303	0.934489	0.963966	0.975401	0.651921	0.49016	0.452258	0.304274	0.206189	0.998768	0.948922	0.803392	0.716258	0.482858	0.37794	0.308973	0.243959	0.208809	0.111185											49.6985	-0.062414	0.120153	0.995775	56.444	-0.065768	0.223554	0.971606	50.4263
P16104											0.998768	1.0007	1.0523	0.950731	0.711415	0.623608	0.647483	0.593709	0.443007	0.346982											0.998768	1.03146	1.10834	0.951478	0.78954	0.643852	0.664857	0.56367	0.433814	0.342602					59.7063	-0.0357545	0.3213	0.929924
P16150	0.998768	1.01721	0.898983	0.954037	0.789847	0.840916	0.605138	0.554765	0.602938	0.489539	0.998768	1.05951	0.998601	0.990783	0.834453	0.718626	0.619109	0.59646	0.595251	0.522532	0.998768	1.1264	1.07011	1.08057	0.910823	0.764181	0.679433	0.646215	0.682056	0.583945	0.998768	1.06061	0.901069	0.991982	0.84406	0.719248	0.637885	0.610385	0.668467	0.509236		-0.0312141	0.469211	0.922688		-0.0506833	0.56136	0.979413
P16219	0.998768	1.10268	1.07424	0.993274	0.886713	0.705381	0.571837	0.392382	0.227964	0.144537	0.998768	1.1156	1.04131	0.970592	0.886279	0.734312	0.58897	0.460366	0.229301	0.114821	0.998768	1.00736	0.93383	0.870416	0.884047	0.600864	0.520854	0.369921	0.242137	0.131128	0.998768	1.04124	0.961102	0.979561	0.803843	0.664077	0.570081	0.358896	0.21337	0.109097	56.8798	-0.0660003	0.0907147	0.981292	57.6255	-0.0607655	0	0.981641	56.1836
P16220	0.998768	1.0774	1.14566	1.05039	0.912224	0.642687	0.540031	0.292661	0.133625		0.998768	0.948825	0.889937	0.832892	0.560791	0.428262	0.296805	0.169833	0.16144	0.126475																					55.8468	-0.0822394	0.0631101	0.957836	51.519	-0.0661046	0.0988004	0.994193
P16278	0.998768	1.0213	0.931273	0.894965	0.755204	0.554968	0.471308	0.320365	0.17322	0.117919											0.998768	1.0878	1.11645	0.954733	0.967707	0.829844	0.562662	0.494183	0.0860895	0.0875313	0.998768	1.14466	0.986531	0.977021	0.805828	0.584843	0.467252	0.402822	0.187441	0.115048	54.8295	-0.0545189	0.0163543	0.994806					57.5815
P16284	0.998768	1.0146	1.03105	0.923593	0.811934	0.648691	0.481163	0.360498	0.335562	0.239424	0.998768	0.942129	0.845362	0.915692	0.706254	0.708771	0.561075	0.415513	0.296389	0.217758	0.998768	0.962824	0.970964	0.873587	0.751646	0.612576	0.453515	0.37855	0.336958	0.256167	0.998768	1.05566	1.05768	0.954409	0.789042	0.671163	0.534663	0.41415	0.300272	0.214129	55.5938	-0.0612425	0.245414	0.99378	57.0506	-0.0384945	0	0.975002	55.2541
P16298																					0.998768	0.953767	0.951685	0.78849	0.526991	0.41084	0.274163	0.193888	0.12156	0.0619973																			51.2683
P16333																					0.998768	1.04668	0.937625	0.744901	0.648901	0.557274	0.309899	0.166664	0.115056	0.103578																			52.6418
P16383																															0.998768	0.927751	1.02927	0.899757	0.704848	0.620611	0.602277	0.488603	0.367474	0.251975
P16401	0.998768	1.71658	1.67551	1.9683	1.60371	1.248	0.815232	0.53654	0.203552	0.148941	0.998768	1.01367	0.998826	0.966689	0.92496	0.765764	0.488115	0.346081	0.124554	0.10719	0.998768	0.941113	0.746191	1.03547	0.763089	0.731617	0.479328	0.326395	0.110985	0.0922608	0.998768	0.611815	0.881339	0.949908	0.931237	0.818846	0.549411	0.331089	0.116034	0.0930272	59.1261	-0.149264	0.15355	0.3918	56.2343	-0.0830251	0.0620088	0.996774	55.703
P16402	0.998768	1.37564	1.3139	1.39728	1.07359	0.781329	0.505262	0.337144	0.160776	0.10403	0.998768	1.00384	1.01265	0.938422	0.81265	0.621614	0.405425	0.274962	0.109822	0.0896117	0.998768	0.969903	0.852082	1.04132	0.801114	0.691643	0.476981	0.335352	0.145996	0.116475	0.998768	0.677048	0.888058	0.951273	0.880703	0.760513	0.50417	0.324676	0.146083	0.109346	56.263	-0.113065	0.132603	0.813846	54.7147	-0.073771	0.0409335	0.998153	55.7765
P16403	0.998768	1.79388	1.83632	2.09495	1.8239	0.910803	0.855988	0.563704	0.206298	0.128648	0.998768	0.972882	0.957722	0.960632	0.960278	0.784061	0.467755	0.329249	0.127756	0.0845981	0.998768	0.901033	0.737557	1.02358	0.784224	0.778623	0.489899	0.325752	0.126793	0.0964969	0.998768	0.632304	0.984989	1.03863	1.02594	0.956688	0.637934	0.385746	0.144707	0.117906	59.4197	-0.131391	0.120074	0.311049	56.1368	-0.0910469	0.065845	0.99362	56.0421
P16435											0.998768	1.38732	1.10376	1.0019	0.873635	0.416917	0.286272	0.165686	0.235354												0.998768	1.40023	1.49825	1.64146	1.15047	0.91402	0.619881	0.359612	0.184704	0.145661					52.4736	-0.169118	0.216494	0.895841
P16455	0.998768	1.01199	0.940134	0.888208	0.714378	0.517312	0.373106	0.285013	0.275608	0.235292	0.998768	1.07146	1.08393	0.931598	0.764817	0.42319	0.246502	0.1757	0.11644	0.0971812	0.998768	1.08604	1.00811	0.967354	0.745731	0.515394	0.305761	0.195773	0.155075	0.101525	0.998768	1.05725	0.991279	0.892517	0.660185	0.417134	0.221394	0.133329	0.112168	0.103678	53.2572	-0.0684768	0.230202	0.998219	52.4222	-0.111239	0.114912	0.990128	53.1441
P16615	0.998768	0.962384	0.985205	0.886181	0.673448	0.301821	0.184041	0.141319	0.133097	0.0881742	0.998768	0.980498	0.939982	0.865036	0.661944	0.340838	0.176709	0.132629	0.0969139	0.0552968	0.998768	0.985161	0.976313	0.893757	0.714698	0.39345	0.234994	0.198903	0.172853	0.109913	0.998768	1.01597	1.0033	0.924764	0.714876	0.362418	0.215039	0.185045	0.174224	0.100739	51.2531	-0.119668	0.110918	0.997076	51.3938	-0.098739	0.0660455	0.997866	51.9732
P16930	0.998768	1.00982	1.00778	0.994747	0.92455	0.585016	0.7793	0.713593	0.521843	0.246361	0.998768	0.974201	0.921203	0.885898	0.819983	0.712605	0.628816	0.587463	0.514604	0.282603	0.998768	0.996369	0.938564	0.898692	0.886684	0.71995	0.583763	0.53686	0.491835	0.272182	0.998768	1.02628	0.909226	0.868049	0.797625	0.658122	0.572757	0.540526	0.495857	0.309874	62.0408	-0.0373782	0	0.860527	60.9784	-0.0304263	0	0.975594	60.1069
P16949	0.998768	0.900361	0.866251	0.880913	0.824106	0.649732	0.776111	0.773986	0.814186	0.703953	0.998768	0.882659	0.867771	0.905715	0.853687	0.877582	0.802573	0.858339	0.816753	0.686302	0.998768	0.96383	1.0291	0.990866	0.928758	0.84626	0.824328	0.814306	0.874733	0.806796	0.998768	1.0762	1.0612	1.10699	0.996502	0.91038	0.919356	0.934697	0.902204	0.819904		-0.0180241	0.74032	0.702981		-0.00726706	0	0.709642
P16989	0.998768	0.933747	0.873708	0.791845	0.666421	0.507977	0.338901	0.285118	0.266383	0.195737	0.998768	1.01793	0.975868	0.832784	0.657449	0.465725	0.347802	0.285348	0.223855	0.209961	0.998768	1.01546	1.0263	0.966397	0.805989	0.613092	0.444736	0.503308	0.566891	0.472061	0.998768	0.992287	0.916474	0.763837	0.612448	0.412325	0.287665	0.257335	0.256979	0.180783	52.8898	-0.0504727	0.150189	0.994088	52.4559	-0.0687917	0.205353	0.997879	59.163
P17096	0.998768	1.24734	1.35241	1.23755	1.21813	1.14361	1.00647	0.917386	0.725265	0.537183	0.998768	0.91769	0.936173	0.924895	0.900439	0.926506	0.778267	0.754231	0.563436	0.419621	0.998768	0.984727	0.868627	0.94794	0.820179	0.985321	0.790322	0.685619	0.58255	0.48252	0.998768	0.741737	0.939673	0.922955	0.892166	0.928313	0.761745	0.713292	0.605371	0.501486		-0.06694	0.482094	0.474008	65.1179	-0.0345453	0	0.94893	66.483
P17174	0.998768	0.94872	0.931704	0.864061	0.772883	0.670097	0.594549	0.516702	0.479547	0.363076	0.998768	0.994034	0.966443	0.913564	0.839279	0.743779	0.656213	0.614694	0.554823	0.442706	0.998768	0.980261	0.957117	0.885901	0.834222	0.709048	0.623918	0.571852	0.561238	0.433473	0.998768	1.00352	0.967273	0.893868	0.821618	0.69576	0.608017	0.553417	0.515031	0.371091	59.9397	-0.0304336	0.254929	0.993982	64.4532	-0.0286361	0.365623	0.991654	63.6917
P17252	0.998768	0.929242	0.88544	0.756566	0.365296	0.148065	0.1164	0.0862769	0.0713964	0.0498146	0.998768	0.978537	0.941018	0.782109	0.362209	0.151673	0.105874	0.089658	0.0702882	0.051694	0.998768	1.00553	0.97056	0.802944	0.391036	0.172473	0.112972	0.0873638	0.0698354	0.0487044	0.998768	0.981465	0.900856	0.759619	0.385721	0.168754	0.114387	0.0921607	0.0723225	0.0476869	48.8811	-0.118692	0.0620708	0.993885	49.0072	-0.140986	0.0715802	0.998805	49.2621
P17542	0.998768	0.89879	0.882387	0.807109	0.502536	0.572861	0.580687	0.420396	0.520857	0.38396	0.998768	0.951841	0.883924	0.754456	0.544934	0.612484	0.531569	0.518275	0.478705	0.454023	0.998768	0.94115	0.951783	0.834851	0.638248	0.491842	0.515076	0.479058	0.486467	0.332933	0.998768	0.955419	0.95028	0.833828	0.628231	0.466141	0.342373	0.296936	0.261073	0.208819	55.8186	-0.042254	0.437981	0.906268	58.9743	-0.0469565	0.48409	0.969398	54.2783
P17568	0.998768	1.20584	1.15044	1.01227	0.873201	0.81494	0.561849	0.263995	0.129266	0.0870263	0.998768	1.21358	1.19942	0.981644	0.859623	0.749622	0.386377	0.232584	0.125428	0.0769072	0.998768	1.16662	1.07411	0.952527	0.852	0.750925	0.455686	0.226313	0.095463	0.0655114											56.4056	-0.0961228	0.0553615	0.954511	55.115	-0.101474	0.0777404	0.946939	55.4807
P17612	0.998768	0.916347	0.914288	0.806827	0.657396	0.468152	0.275062	0.163011	0.104429	0.0537918	0.998768	0.978681	0.992206	0.875469	0.714404	0.489047	0.273112	0.164832	0.108762	0.0603458	0.998768	0.951643	0.866484	0.802555	0.655199	0.457331	0.221879	0.135951	0.110452	0.0614522	0.998768	0.952324	0.931001	0.821359	0.666494	0.455651	0.259246	0.164794	0.100826	0.0610766	52.2119	-0.0640813	0	0.99631	52.7354	-0.0804793	0.0475492	0.998983	51.8462
P17655	0.998768	0.993308	0.925093	0.901471	0.772755	0.756723	0.610235	0.587515	0.558849	0.51461	0.998768	0.972365	0.945586	0.867723	0.861475	0.809199	0.682156	0.701911	0.647401	0.57168	0.998768	1.0022	0.975014	0.926916	0.822637	0.794435	0.678722	0.644549	0.68358	0.60261	0.998768	1.01919	1.01286	0.961514	0.89792	0.821846	0.691845	0.647017	0.685663	0.566592		-0.0296814	0.485314	0.984836		-0.0191123	0.466315	0.973349
P17706	0.998768	0.973012	0.897772	0.728658	0.376167	0.270455	0.226434	0.162203	0.126428	0.0922993											0.998768	0.985205	1.13535	0.858216	0.620921	0.357438	0.268453	0.201958	0.108963	0.0368743	0.998768	1.24769	0.915713	0.736253	0.428943	0.350121	0.365054	0.227105	0.169894	0.108452	49.1321	-0.0934042	0.128166	0.993531					51.5884
P17812	0.998768	0.955645	0.986665	0.859479	0.702097	0.457767	0.248078	0.148313	0.0923542	0.0527477	0.998768	0.954072	0.931948	0.838195	0.684256	0.449438	0.240605	0.15389	0.0958208	0.0565902	0.998768	0.953171	0.933254	0.842118	0.715568	0.46399	0.255463	0.160375	0.108119	0.0658165	0.998768	0.947836	0.952319	0.857833	0.714976	0.445989	0.247204	0.153213	0.0980763	0.0605334	52.3938	-0.0820187	0.037682	0.998191	52.1892	-0.075139	0.0273043	0.998015	52.4537
P17844	0.998768	1.16712	1.03804	0.774276	0.445229	0.336347	0.232847	0.17281	0.140592	0.082551	0.998768	0.982876	0.882523	0.550254	0.264073	0.201006	0.145049	0.107827	0.068194	0.0358619	0.998768	0.974049	0.799634	0.635064	0.358258	0.259293	0.204479	0.14575	0.0923775	0.0485355	0.998768	0.842695	0.874226	0.611546	0.371549	0.272355	0.191743	0.136778	0.100917	0.0546279	49.9477	-0.105185	0.145919	0.967859	47.6144	-0.111525	0.08483	0.994245	48.5364
P17858	0.998768	1.03697	1.02565	0.941479	0.830783	0.67079	0.554263	0.43553	0.260301	0.0821868	0.998768	0.997157	0.941575	0.885663	0.764277	0.623546	0.477023	0.387881	0.222831	0.0780368	0.998768	0.984453	0.950323	0.884095	0.790906	0.637861	0.475735	0.377234	0.241619	0.0887538	0.998768	0.970523	0.969936	0.895333	0.775678	0.617726	0.499361	0.390392	0.243241	0.0742946	56.9475	-0.0551977	0	0.988324	55.6039	-0.0515322	0	0.994713	55.7964
P17900											0.998768	0.956881	0.978205	0.921076	0.864012	0.698911	0.535019	0.49595	0.416265	0.328416																									57.9928	-0.0466094	0.312159	0.990943
P17980	0.998768	1.05879	0.954838	0.931025	0.774988	0.610167	0.453987	0.187449	0.101995	0.0555508	0.998768	1.0448	0.942675	0.89083	0.751077	0.645724	0.472973	0.22594	0.123572	0.0701209	0.998768	1.04068	0.930132	0.913631	0.76262	0.623613	0.434879	0.19571	0.100512	0.0607865	0.998768	1.05752	0.945782	0.896759	0.765318	0.62395	0.430792	0.18954	0.0956597	0.0486566	54.5261	-0.0727917	0	0.992064	54.7777	-0.0648041	0	0.991188	54.4404
P17987	0.998768	0.947891	0.98894	0.959012	0.922844	0.697135	0.452496	0.260934	0.128125	0.0474511	0.998768	0.973372	0.975718	0.95214	0.911799	0.783475	0.457854	0.27846	0.129194	0.0483075	0.998768	0.972396	0.984576	0.942358	0.921555	0.778482	0.439788	0.25909	0.131164	0.0500832	0.998768	1.00114	1.00092	0.963537	0.930449	0.782581	0.447675	0.258723	0.129543	0.0491088	55.5166	-0.0859407	0.0296633	0.996645	55.9023	-0.0902084	0.0321989	0.996504	55.7019
P18031	0.998768	0.949403	0.822459	0.571138	0.349392	0.256187	0.221888	0.170789	0.126218	0.0753583	0.998768	1.02216	0.919168	0.622944	0.383098	0.297699	0.251924	0.201968	0.133939	0.0840877	0.998768	1.06218	0.913491	0.70052	0.453958	0.364483	0.29605	0.241028	0.177774	0.103568	0.998768	1.00233	0.894579	0.636546	0.415017	0.320818	0.287467	0.21589	0.151665	0.0865765	48.1027	-0.0787623	0.116817	0.994595	48.8239	-0.08844	0.148975	0.986033	50.0266
P18065											0.998768	1.00302	0.911864	0.905737	0.841911	0.735338	0.604673	0.516947	0.364955	0.184869	0.998768	0.988219	1.02484	1.00361	0.938226	0.687403	0.6064	0.504504	0.553388	0.445396	0.998768	1.07132	1.04286	1.011	0.900035	0.706032	0.632065	0.506179	0.409018	0.256152					58.6802	-0.0424339	0	0.990559
P18077	0.998768	1.30121	1.16868	1.1732	0.910644	0.563867	0.366481	0.258562	0.133268	0.113582	0.998768	1.04171	1.08767	1.05768	0.858695	0.541373	0.389837	0.28804	0.105963	0.0565362	0.998768	1.01081	0.860568	1.00549	0.774931	0.549579	0.411851	0.282547	0.129715	0.0837908	0.998768	0.713094	0.870896	0.932161	0.796889	0.552599	0.421098	0.277706	0.0876142	0.0658018	54.0826	-0.115985	0.149732	0.913709	54.3819	-0.0880763	0.0754064	0.976892	54.3942
P18085	0.998768	0.836706	0.833119	0.757669	0.658664	0.518606	0.252852	0.109377	0.0698082	0.0353211	0.998768	1.02653	1.0419	0.924157	0.801627	0.578446	0.333384	0.156196	0.086317	0.0456304	0.998768	1.03481	1.03727	0.947667	0.841956	0.597377	0.320573	0.144007	0.0883132	0.0430505	0.998768	0.97132	0.896235	0.83166	0.758138	0.571136	0.330823	0.174113	0.110461	0.0558661	51.7534	-0.0605992	0	0.96739	53.8166	-0.0889881	0.0267235	0.996949	53.9387
P18124	0.998768	1.70905	1.45153	1.70546	1.54343	0.920888	0.663218	0.458144	0.221214	0.135832	0.998768	0.99975	1.03464	1.05173	0.87943	0.581034	0.401265	0.285793	0.124037	0.0721112	0.998768	0.932743	0.76269	1.00428	0.765304	0.595178	0.427125	0.317165	0.142142	0.0907045	0.998768	0.783095	0.963913	1.02311	0.911992	0.689656	0.507338	0.365497	0.183445	0.112843	58.0443	-0.118392	0.162849	0.534471	54.658	-0.0875864	0.0836316	0.986837	54.7957
P18206	0.998768	1.13091	1.09645	1.04603	0.857476	0.681109	0.570663	0.431413	0.306572	0.161097	0.998768	0.996595	0.910856	0.889989	0.711489	0.630305	0.509189	0.433089	0.262496	0.147041	0.998768	0.933453	0.922653	0.908833	0.823844	0.66517	0.470767	0.330692	0.206833	0.104985	0.998768	1.02428	1.04145	0.965526	0.825022	0.647598	0.525801	0.449059	0.305038	0.162165	57.1141	-0.0605652	0.142633	0.958232	56.1268	-0.0433797	0	0.991206	55.7352
P18405																					0.998768	0.88098	0.948277	0.843594	0.67891	0.468015	0.348751	0.290655	0.215253	0.159598																			52.9007
P18615	0.998768	0.992668	0.919173	0.741468	0.558655	0.386901	0.328558	0.260177	0.222113	0.150817	0.998768	0.900389	0.79722	0.7151	0.588825	0.402778	0.32334	0.238249	0.199674	0.146399	0.998768	0.963234	0.834081	0.734541	0.564686	0.394963	0.327877	0.246282	0.234311	0.167284											51.1075	-0.0643045	0.174705	0.995459	51.271	-0.0473181	0.0716289	0.995661	51.1121
P18621	0.998768	1.63692	1.47389	1.55067	1.3781	0.964984	0.676779	0.386565	0.144379	0.0888847	0.998768	0.993902	1.00331	0.949776	0.818979	0.627332	0.443273	0.260439	0.0958783	0.0706314	0.998768	0.945058	0.793625	0.92944	0.74115	0.634214	0.456487	0.278595	0.112522	0.076224	0.998768	0.731321	0.89324	0.924262	0.80274	0.673567	0.491248	0.283066	0.114797	0.0739773	57.7309	-0.136028	0.101768	0.646516	54.9569	-0.0732601	0.00494508	0.99848	54.662
P18669	0.998768	0.888808	0.930323	0.92383	0.897883	0.763961	0.536765	0.208273	0.0543575	0.0272809	0.998768	0.970179	0.981746	0.983622	0.967394	0.848872	0.590234	0.243608	0.0584133	0.0339089	0.998768	0.967096	1.00591	0.97907	0.964595	0.841575	0.565189	0.24363	0.0712161	0.0394751	0.998768	1.03568	1.01258	1.00066	0.949907	0.819017	0.577417	0.238788	0.060757	0.032642	55.8985	-0.0979726	0	0.9813	56.6155	-0.119457	0.00843643	0.998526	56.4755
P18754	0.998768	0.884395	0.914846	0.687391	0.461336	0.33193	0.270323	0.182899	0.147258	0.0535008	0.998768	1.0222	0.954838	0.760993	0.527979	0.386094	0.29781	0.226296	0.157479	0.0917328	0.998768	1.11872	0.944381	0.808116	0.497631	0.32853	0.267148	0.225846	0.141658	0.0486511	0.998768	0.978311	1.05707	0.876837	0.68901	0.538792	0.403345	0.395526	0.284448	0.143973	50.0303	-0.0630545	0.0690624	0.987529	51.0228	-0.0700538	0.120673	0.991429	50.551
P18846	0.998768	0.920903	0.999031	0.798586	0.566177	0.3993	0.39133	0.242004	0.234902	0.341052											0.998768	1.00033	1.03074	0.846533	0.641262	0.49105	0.392234	0.31932	0.288025	0.213211											51.076	-0.0812845	0.282173	0.975935					52.7751
P18858	0.998768	1.0053	0.921509	0.746803	0.450023	0.289436	0.195626	0.148988	0.120989	0.0752042	0.998768	1.01165	0.93204	0.72619	0.429119	0.266467	0.178739	0.143129	0.104546	0.0780926	0.998768	0.978054	0.922595	0.72908	0.445002	0.291315	0.2023	0.154406	0.108723	0.0683725	0.998768	0.942675	0.902967	0.722433	0.467818	0.288297	0.218104	0.163699	0.126909	0.0790252	49.7221	-0.0897555	0.102628	0.997681	49.4313	-0.0958632	0.101565	0.997883	49.682
P18859	0.998768	0.921525	0.831479	0.839804	0.790568	0.928757	0.686466	0.67836	0.806946	0.627993	0.998768	0.97186	0.983139	0.907503	0.872694	0.882485	0.808991	0.848389	0.811528	0.719568	0.998768	1.09144	1.05321	0.995686	0.905775	0.907143	0.824235	0.813575	0.902624	0.806839	0.998768	0.990677	1.01036	0.979417	0.918437	0.850715	0.742387	0.753493	0.834783	0.666339		-0.0109737	0.505149	0.633541		-0.00978505	0.553972	0.904299
P18887	0.998768	1.01847	0.945808	0.938113	0.777861	0.590986	0.438284	0.347392	0.257653	0.056218																															55.3147	-0.0550345	0	0.987451
P19022	0.998768	0.898706	0.884606	0.914109	0.827345	0.644347	0.476551	0.354056	0.29352	0.184603																															56.0295	-0.0481206	0.0774393	0.979581
P19105											0.998768	0.962089	1.06787	0.834104	0.706442	0.306528	0.175649		0.124702	0.166552	0.998768	0.991467	1.07113	0.883086	0.633228	0.466793	0.252614	0.285128	0.082538	0.166533	0.998768	1.05648	0.858765	0.7238	0.671625	0.488034	0.249683	0.118012	0.0663505						51.3053	-0.122731	0.133627	0.984707	52.1619
P19174	0.998768	0.980121	0.955621	0.877851	0.524701	0.311378	0.282844	0.216338	0.155737	0.0935179	0.998768	1.11335	1.02468	0.844214	0.625244	0.507716	0.345479	0.231281	0.156431	0.130309	0.998768	1.02222	0.986925	0.889825	0.643759	0.519276	0.374616	0.238627	0.195183	0.0961623	0.998768	0.991547	0.947867	0.989346	0.582516	0.43131	0.298206	0.234016	0.225864	0.176147	50.6737	-0.0976887	0.155649	0.989028	52.6981	-0.069956	0.119708	0.979637	53.2126
P19338	0.998768	1.02496	0.961857	0.882249	0.568752	0.294916	0.19353	0.172633	0.180945	0.131387	0.998768	0.949889	0.950104	0.844148	0.518845	0.276978	0.181412	0.170431	0.166862	0.132201	0.998768	0.959126	0.924353	0.870748	0.539755	0.303751	0.194452	0.177642	0.180786	0.143438	0.998768	0.876724	0.890977	0.83352	0.524642	0.27473	0.187215	0.174051	0.174855	0.131326	50.6127	-0.119163	0.156195	0.998284	50.2029	-0.11299	0.148298	0.997386	50.4683
P19367	0.998768	0.979088	0.937249	0.852979	0.666122	0.347362	0.18579	0.142198	0.0970481	0.0595521	0.998768	0.972826	0.943492	0.849246	0.650056	0.385449	0.237396	0.211234	0.155619	0.113958	0.998768	0.975551	0.943137	0.826484	0.669533	0.378477	0.194228	0.15573	0.11613	0.0694833	0.998768	0.93852	0.909526	0.798967	0.625807	0.329115	0.155758	0.127485	0.0942918	0.058127	51.441	-0.0940751	0.0658132	0.997531	51.624	-0.0832019	0.124382	0.99788	51.5612
P19387	0.998768	1.08843	1.1167	0.997728	0.771532	0.639438	0.448326	0.360511	0.211804	0.182357	0.998768	0.870881	0.896733	0.816816	0.543265	0.390679	0.297512	0.270129	0.181886	0.0985343	0.998768	0.886784	0.872699	0.73814	0.558486	0.335171	0.234939	0.22771	0.157477	0.111368											55.1322	-0.0698906	0.172914	0.970664	51.4508	-0.0574888	0.0924071	0.982058	50.5626
P19388	0.998768	1.11829	0.995965	0.878326	0.757633	0.42516	0.318882	0.223042	0.136772	0.0976928	0.998768	0.990789	0.898252	0.801482	0.627127	0.444509	0.297693	0.242244	0.1443	0.082598	0.998768	1.13599	0.859967	0.866699	0.678235	0.520071	0.371497	0.303371	0.204176	0.112379	0.998768	1.05192	0.956409	0.806196	0.656001	0.4765	0.345027	0.240989	0.16547	0.0862096	52.7172	-0.0843792	0.112393	0.984019	52.1599	-0.0600732	0.0508625	0.998136	53.5071
P19397	0.998768	0.985589	0.967873	0.902587	0.851201	0.455757	0.664631	0.582135	0.547462	0.372288											0.998768	0.97294	1.02244	0.998515	0.849256	0.702254	0.665349	0.640078	0.639255	0.482515	0.998768	0.971223	1.06763	1.02135	0.962354	0.87016	0.771466	0.736371	0.685242	0.419218		-0.592605	0.524454	0.876068
P19404	0.998768	1.00461	0.881056	0.912435	0.765048	0.761102	0.456054	0.259294	0.161517	0.0829418	0.998768	1.07908	1.02039	0.969218	0.871578	0.708337	0.521507	0.343293	0.210378	0.112022	0.998768	1.09209	1.01174	0.986048	0.847515	0.700353	0.511197	0.338816	0.238724	0.130088	0.998768	1.03137	0.954097	0.949774	0.847611	0.681569	0.459117	0.281859	0.16897	0.0833083	55.4793	-0.0640779	0	0.978072	56.297	-0.0685735	0.0676452	0.992754	56.1357
P19474	0.998768	0.976154	0.936354	0.802957	0.586385	0.428044	0.288268	0.19985	0.136378	0.0829538	0.998768	1.03785	0.853578	0.870981	0.660749	0.488661	0.349043	0.2932	0.123521	0.119562											0.998768	1.19392	1.16176	1.01336	0.733896	0.626284	0.43052	0.37531	0.19661	0.107994	51.7266	-0.0659721	0.0680891	0.998649	53.0719	-0.0573598	0.049986	0.986376
P19623	0.998768	0.938585	0.926693	0.886235	0.757335	0.558174	0.262755	0.119086	0.0727992	0.0412261	0.998768	1.03997	1.00472	0.959135	0.842638	0.594931	0.300148	0.149168	0.0878299	0.0541312	0.998768	1.01385	1.00529	0.925727	0.873956	0.630074	0.341377	0.172087	0.080065	0.0396434	0.998768	1.02706	0.949771	0.914292	0.795073	0.541373	0.259723	0.122968	0.0779391	0.0445159	53.1642	-0.0836772	0	0.992793	53.8378	-0.103513	0.0500243	0.998673	54.3056
P19784	0.998768	0.977783	0.994529	0.913717	0.695339	0.40931	0.276499	0.221774	0.154341	0.0884366	0.998768	0.899177	0.864227	0.752964	0.554144	0.333068	0.217233	0.207247	0.12853	0.0746778	0.998768	1.05026	0.956828	0.841289	0.687174	0.49814	0.286701	0.237383	0.167608	0.128247	0.998768	0.935782	0.959468	0.864942	0.668178	0.425138	0.261926	0.175159	0.153664	0.0783778	52.2203	-0.0896811	0.125268	0.995778	50.5793	-0.0637586	0.0574682	0.993047	52.6616
P19838	0.998768	1.01785	0.997102	0.836801	0.652831	0.553878	0.318704	0.274944	0.140924	0.111346											0.998768	0.989484	0.858924	0.849721	0.611495	0.423662	0.329422	0.279123	0.193295	0.0976301	0.998768	1.03327	0.935262	0.771109	0.699984	0.45627	0.323506	0.25009	0.196154	0.137137	53.1826	-0.0630203	0.0723552	0.990973					52.2521
P20042	0.998768	0.957584	0.974751	0.939137	0.783671	0.607128	0.342422	0.174919	0.127088	0.0818276	0.998768	1.00825	0.996772	0.914561	0.85257	0.630119	0.353982	0.171513	0.111861	0.0842136	0.998768	1.00998	0.990797	0.96686	0.816557	0.657473	0.403848	0.218345	0.172217	0.121976	0.998768	0.955584	0.969093	0.884193	0.810898	0.603258	0.35445	0.167691	0.12115	0.0749426	53.9394	-0.0833541	0.0575871	0.997002	54.2489	-0.0926823	0.0621173	0.997886	54.6431
P20073	0.998768	0.95425	0.937704	0.894344	0.686317	0.26005	0.147108	0.107952	0.0930384	0.0668624	0.998768	0.978692	0.986248	0.914026	0.693128	0.243187	0.129741	0.101932	0.075869	0.0525792	0.998768	1.01533	1.02029	0.95553	0.763309	0.283517	0.148685	0.114554	0.0956589	0.0744074	0.998768	1.02661	0.965085	0.912583	0.747019	0.284265	0.167719	0.135201	0.10235	0.075994	51.1468	-0.13496	0.0811388	0.994402	51.136	-0.153712	0.0736697	0.997837	51.5551
P20248	0.998768	0.947888	0.923069	0.860322	0.716611	0.564444	0.518783	0.463455	0.368047	0.192139	0.998768	0.967078	0.970621	0.949743	0.857392	0.683249	0.580826	0.520231	0.390336	0.211042	0.998768	0.979638	0.953995	0.884717	0.758766	0.63103	0.561801	0.516204	0.402992	0.203076	0.998768	0.990985	0.944009	0.940378	0.888224	0.686729	0.60037	0.521672	0.409783	0.196002	56.6431	-0.0359666	0.0102482	0.981964	58.7705	-0.0412702	0	0.986542	58.0887
P20290	0.998768	0.909709	0.919541	0.885129	0.803274	0.845675	0.561764	0.442744	0.429407	0.31511	0.998768	0.999364	0.975519	0.945805	0.860157	0.730232	0.60075	0.551622	0.472523	0.387513	0.998768	1.02953	0.949905	0.929	0.830878	0.688027	0.565319	0.50071	0.454827	0.367848	0.998768	0.953001	0.921146	0.890902	0.806169	0.642484	0.534597	0.460547	0.440822	0.316229	59.3322	-0.0356595	0.104485	0.946361	60.2224	-0.0404685	0.363636	0.995332	58.6268
P20336	0.998768	1.0475	0.997985	0.938363	0.784508	0.597535	0.50365	0.374074	0.299566	0.102968	0.998768	1.02142	0.979137	0.893094	0.77754	0.582977	0.417247	0.416794	0.290877	0.106933	0.998768	1.06828	1.01005	0.878288	0.850365	0.606242	0.481925	0.315695	0.240637	0.119356	0.998768	1.07397	1.05027	0.986449	0.821998	0.618514	0.527126	0.413376	0.293132	0.127434	55.9345	-0.0528566	0.054136	0.982906	55.405	-0.0511653	0.072072	0.98078	55.4147
P20338																															0.998768	1.02577	0.920872	0.793585	0.616174	0.497391	0.454673	0.374478	0.23149	0.0677415
P20339	0.998768	0.996224	0.957194	0.862511	0.721225	0.476295	0.330538	0.248734	0.154562	0.0721201	0.998768	1.00864	0.972398	0.895223	0.787398	0.557268	0.400309	0.341477	0.210087	0.0794958	0.998768	1.00599	0.962627	0.880013	0.751166	0.515182	0.368065	0.300906	0.199284	0.0835964	0.998768	0.963082	0.975462	0.895733	0.768071	0.494339	0.369477	0.302808	0.199599	0.0829889	53.099	-0.0669076	0.061366	0.997328	54.668	-0.0587351	0.0449441	0.992411	53.8437
P20340	0.998768	0.991406	0.986343	0.952159	0.809538	0.664237	0.568672	0.489807	0.434397	0.251167	0.998768	1.00724	0.975901	0.958594	0.856551	0.74121	0.607083	0.559861	0.483153	0.319613	0.998768	0.973124	0.972979	0.907718	0.853398	0.709231	0.563567	0.51249	0.477076	0.274493	0.998768	1.02643	0.98429	0.941551	0.870665	0.732684	0.652799	0.582714	0.506265	0.278963	58.1862	-0.0417539	0.203281	0.98188	60.2888	-0.0377658	0.237169	0.985668	59.2449
P20618	0.998768	0.933468	0.92934	0.877347	0.803873	0.727158	0.709927	0.684206	0.729117	0.534219	0.998768	0.995089	0.981343	0.902655	0.87178	0.812997	0.777677	0.784932	0.804089	0.626314	0.998768	0.994735	0.99116	0.910251	0.872255	0.790879	0.760042	0.771172	0.84775	0.633083	0.998768	0.986356	0.955915	0.878766	0.847423	0.780758	0.737596	0.746228	0.807518	0.572834		-0.0169272	0.481399	0.910713		-0.0135906	0.551439	0.885592
P20645	0.998768	0.942027	0.928621	0.924406	0.87956	0.876712	0.681843	0.594681	0.631505	0.487877	0.998768	1.00638	1.0428	0.985993	0.971538	0.889269	0.768833	0.718375	0.70348	0.586073	0.998768	1.02861	1.02521	0.997899	0.946499	0.839675	0.699492	0.682072	0.685991	0.551861	0.998768	0.976781	0.971284	0.947244	0.921054	0.804242	0.692139	0.666189	0.705167	0.503139		-0.024898	0.322957	0.93713		-0.0317782	0.607104	0.967763
P20674	0.998768	0.926444	0.933523	0.9068	0.828484	0.618594	0.580465	0.524948	0.502804	0.299153	0.998768	0.962224	0.943567	0.92932	0.841009	0.731872	0.566889	0.566222	0.497295	0.308459	0.998768	1.05309	1.00973	0.969624	0.850357	0.706528	0.563019	0.535941	0.570047	0.299597	0.998768	1.07909	1.08895	1.0696	0.928523	0.795259	0.643207	0.590254	0.57252	0.331554	59.5602	-0.0318062	0.173235	0.958946	60.4326	-0.0331099	0.132954	0.974561	59.5021
P20700	0.998768	1.14843	1.03373	0.985255	0.913004	0.515249	0.325253	0.253827	0.202953	0.132957	0.998768	0.968188	0.914493	0.879681	0.813686	0.484742	0.318591	0.2667	0.209343	0.1471	0.998768	0.944526	0.846524	0.866402	0.81638	0.483157	0.31058	0.250953	0.203533	0.135753	0.998768	0.907718	0.906379	0.906854	0.861379	0.49601	0.340044	0.276099	0.216831	0.145591	53.4518	-0.124714	0.190674	0.977836	53.2719	-0.0777701	0.156884	0.987777	53.2834
P20701	0.998768	0.853422	0.935641	0.816374	0.650289	0.447117	0.362918	0.25582	0.202687	0.139786	0.998768	0.907294	0.926035	0.877349	0.699666	0.575451	0.398061	0.352983	0.250474	0.152713	0.998768	0.933035	0.957646	0.851764	0.718546	0.543789	0.399213	0.298861	0.259626	0.192718	0.998768	1.05633	1.0787	1.01265	0.879221	0.729325	0.566144	0.463165	0.396241	0.288869	52.642	-0.0538054	0.0896118	0.983605	54.5189	-0.047942	0.0703043	0.990282	53.8688
P20810	0.998768	0.967676	0.916449	0.814544	0.776697	0.740804	0.530686	0.420208	0.47677	0.29317	0.998768	0.924612	0.929121	0.778681	0.691126	0.626656	0.512419	0.471827	0.452948	0.326976	0.998768	0.926949	0.918256	0.752932	0.573414	0.49029	0.387718	0.364628	0.37171	0.209324	0.998768	0.980256	0.98117	0.854361	0.753812	0.52488	0.470458	0.339279	0.352706	0.271781	58.4554	-0.0331155	0.15201	0.96192	57.3131	-0.0326129	0.278314	0.983972	52.5341
P20839											0.998768	1.27242	0.985602	1.06108	0.84774	0.536071	0.47977	0.345287	0.146154	0.0525971	0.998768	1.3296	0.906217	0.822988	0.850245	0.733142	0.345655	0.2906	0.187098	0.165964	0.998768	0.967233	1.01407	0.866453	0.808635	0.603236	0.480706	0.406027	0.221741	0.157841					55.2286	-0.0715996	0.0392194	0.92822	54.9118
P20962	0.998768	0.922714	0.862997	0.87214	0.82657	0.661025	0.681634	0.652093	0.701457	0.602554	0.998768	0.903975	0.897187	0.913658	0.846866	0.825264	0.722909	0.762548	0.740494	0.621498	0.998768	0.971448	1.02896	1.01189	0.945714	0.845844	0.773618	0.751208	0.814799	0.739395	0.998768	1.0502	1.07581	1.09481	0.983996	0.891262	0.868778	0.87595	0.867783	0.788197		-0.0203295	0.600485	0.911758		-0.0121436	0	0.911338
P20963	0.998768	1.01297	0.974899	1.00472	0.812808	0.690116	0.543855	0.40775	0.364368	0.265753	0.998768	0.98037	0.890149	0.917619	0.762608	0.602919	0.49535	0.491221	0.399848	0.285868	0.998768	0.943842	0.947783	0.886762	0.766187	0.6165	0.465905	0.394789	0.360293	0.277967	0.998768	0.961496	1.01046	0.893556	0.875645	0.648592	0.487898	0.417906	0.395812	0.273041	56.7425	-0.0562137	0.261697	0.990302	56.9224	-0.0399814	0.251378	0.979964	55.6337
P21266	0.998768	0.918477	0.75252	0.562805	0.451097	0.212466	0.219582	0.163434	0.0712291	0.0636952	0.998768	1.07273	0.886864	0.771003	0.621927	0.459309	0.341144	0.238923	0.119229	0.0847713	0.998768	0.97995	0.820955	0.592131	0.445798	0.317125	0.188301	0.157293	0.0794666	0.0514115	0.998768	1.1081	0.802958	0.599794	0.521082	0.367618	0.21751	0.184346	0.0992924	0.0716472	48.368	-0.0631118	0.045835	0.991054	52.3472	-0.0576486	0.0280026	0.988335	49.1094
P21281	0.998768	1.00227	0.974032	0.902914	0.823159	0.597244	0.497388	0.372346	0.251891	0.110882	0.998768	1.01634	0.952496	0.896893	0.861514	0.632198	0.496363	0.411883	0.240891	0.110456	0.998768	1.0676	0.974875	0.911169	0.844977	0.617673	0.459053	0.37721	0.260247	0.115401	0.998768	1.07747	1.00871	0.939726	0.865551	0.651236	0.51067	0.405041	0.261132	0.113355	55.909	-0.0525729	0.0145267	0.993608	56.3466	-0.0528518	0	0.991742	55.7273
P21283	0.998768	0.855859	0.884514	0.776412	0.560767	0.470443	0.303757	0.215426	0.169046	0.0800626	0.998768	0.985717	0.892146	0.860629	0.6588	0.526345	0.335616	0.291041	0.19231	0.0997728	0.998768	0.993469	1.03897	0.799501	0.737269	0.503453	0.309604	0.230094	0.183698	0.0796305	0.998768	1.01419	0.930743	0.833879	0.717359	0.487472	0.395339	0.335062	0.214545	0.11109	51.8595	-0.0504622	0	0.988481	53.2894	-0.0552255	0.0533884	0.99438	53.0547
P21291	0.998768	1.0325	0.953363	0.971875	0.862547	0.784026	0.69914	0.642548	0.700565	0.508736	0.998768	1.03337	0.968572	0.944142	0.934941	0.794145	0.712108	0.711626	0.651434	0.47861	0.998768	1.08929	1.03824	1.07149	1.01421	0.926091	0.755129	0.725452	0.727301	0.5306	0.998768	1.23986	1.14478	1.15907	1.05056	0.956804	0.835165	0.779757	0.75626	0.569948		-0.0276176	0.540151	0.935696		-0.0252228	0.27422	0.954982
P21333	0.998768	0.936655	0.921457	0.784178	0.434936	0.294728	0.204296	0.152765	0.109834	0.0686404	0.998768	0.991201	0.971675	0.824237	0.474442	0.331648	0.240854	0.198255	0.127202	0.0764347	0.998768	0.998559	0.970587	0.834628	0.48717	0.329435	0.236658	0.179838	0.124232	0.0810137	0.998768	0.982896	0.947795	0.808855	0.453653	0.301211	0.216781	0.16204	0.108767	0.0615118	49.83	-0.0884223	0.0959407	0.993384	50.3744	-0.0915323	0.126547	0.991218	50.447
P21399	0.998768	0.979903	0.961941	0.933232	0.82913	0.619249	0.304286	0.145206	0.110007	0.068088	0.998768	1.02829	0.971648	0.951005	0.865833	0.672432	0.340405	0.188044	0.130852	0.0791996	0.998768	1.0184	0.990423	0.927075	0.843254	0.643424	0.348925	0.204567	0.160635	0.104414	0.998768	1.03091	0.979406	0.950645	0.852254	0.652194	0.318635	0.156933	0.117031	0.0718738	53.8993	-0.0980229	0.0559643	0.996989	54.4483	-0.100637	0.0791298	0.997264	54.309
P21796	0.998768	0.874815	0.927829	0.910099	0.912001	0.831224	0.797899	0.759153	0.78859	0.592336	0.998768	0.964332	0.979187	0.975766	0.997952	0.936351	0.867578	0.854752	0.861767	0.680863	0.998768	0.938091	0.983491	0.952181	0.987138	0.912705	0.810535	0.797111	0.8425	0.637765	0.998768	0.989737	0.975033	0.948161	0.964575	0.867637	0.772275	0.787319	0.824214	0.586401		-0.0133378	0	0.837218			0	0.892405
P21912	0.998768	0.927083	0.956026	0.899378	0.839027	0.72506	0.614028	0.531478	0.31586	0.0574239	0.998768	0.981397	0.963006	0.913801	0.867727	0.780388	0.669155	0.606321	0.348808	0.0558339	0.998768	0.96164	0.952069	0.895215	0.868486	0.750711	0.615494	0.569178	0.362245	0.0623775	0.998768	0.975873	0.950482	0.885709	0.841795	0.733927	0.626001	0.582706	0.357508	0.0507285	58.0298	-0.0506554	0	0.966988	59.1817	-0.0551424	0	0.961092	58.6429
P21953	0.998768	1.01359	1.01424	0.923422	0.762957	0.480871	0.256803	0.162997	0.161984	0.123312											0.998768	1.01981	1.04846	0.974565	0.7688	0.527307	0.26312	0.190159	0.192097	0.122862	0.998768	0.907001	0.883751	0.886324	0.69633	0.457408	0.255454	0.161329	0.126669	0.0688773	52.7058	-0.101416	0.12716	0.998621					53.032
P21964	0.998768	0.885885	0.880736	0.816483	0.716588	0.619279	0.356678	0.253648	0.182245	0.105709	0.998768	1.03176	0.948649	0.841106	0.681611	0.511698	0.318772	0.220402	0.119404	0.0655884	0.998768	0.993769	0.953421	0.86707	0.728972	0.51951	0.285357	0.186038	0.104697	0.0621515	0.998768	1.00144	0.999358	0.924116	0.742554	0.554519	0.420116	0.306177	0.147318	0.0691503	53.8793	-0.0510022	0	0.982763	52.9977	-0.065323	0.0232069	0.99753	53.0307
P22033	0.998768	0.933854	0.974896	0.765079	0.52428	0.367999	0.208498	0.203338	0.14326	0.096018	0.998768	0.982095	0.921529	0.797949	0.660733	0.435544	0.303246	0.239382	0.208675	0.0852259	0.998768	1.08521	0.934566	0.800759	0.482706	0.313205	0.23904	0.159573	0.149325	0.105403	0.998768	1.08661	1.02763	0.956025	0.550012	0.362152	0.339253	0.222056	0.197105	0.140703	50.6159	-0.07872	0.114031	0.993072	52.253	-0.0619512	0.0918674	0.994747	50.1658
P22059	0.998768	0.996712	0.95085	0.876763	0.703002	0.41197	0.266804	0.202337	0.137627	0.0669281	0.998768	1.14606	0.993808	0.914942	0.768507	0.450304	0.310174	0.240179	0.16393	0.0844493	0.998768	1.10813	0.983817	0.935858	0.816679	0.535995	0.378745	0.295926	0.218559	0.0902827	0.998768	0.978878	0.933042	0.869969	0.719577	0.368926	0.226797	0.183785	0.127197	0.0588548	52.2532	-0.0815657	0.0857941	0.996992	52.9088	-0.0877204	0.124139	0.979547	54.1212
P22061	0.998768	0.892379	0.894399	0.883497	0.814724	0.719258	0.320148	0.124302	0.0927545	0.0646459	0.998768	1.00343	1.00687	0.978409	0.938404	0.78885	0.362105	0.152649	0.102877	0.0578438	0.998768	1.0158	1.022	0.965647	0.940282	0.780463	0.377166	0.14286	0.0966698	0.0620342	0.998768	1.00861	0.993062	0.959286	0.932687	0.765815	0.382872	0.155623	0.0960235	0.0590553	54.3325	-0.0942114	0.0227753	0.967969	55.0299	-0.143336	0.0732648	0.998675	55.0613
P22087	0.998768	1.03362	0.858499	0.603216	0.708616	0.509783	0.221815	0.291274	0.180095	0.235901	0.998768	0.982997	0.881394	0.789955	0.661809	0.437362	0.315154	0.229441	0.184599	0.121825																					51.7757	-0.0526584	0.148622	0.934032	52.2066	-0.0592204	0.0895754	0.997076
P22102	0.998768	0.941427	0.873164	0.692682	0.432959	0.242382	0.160067	0.118173	0.0855008	0.0548707	0.998768	0.977639	0.863392	0.686989	0.415689	0.238503	0.146599	0.115917	0.0834112	0.0541061	0.998768	0.992487	0.868685	0.691862	0.443633	0.249874	0.155496	0.115868	0.0880649	0.0587324	0.998768	0.989035	0.868632	0.686941	0.416844	0.231592	0.146174	0.114336	0.0855244	0.0506967	49.1951	-0.0827622	0.0583418	0.999031	49.0481	-0.0863781	0.061592	0.999308	49.2669
P22234	0.998768	0.904547	0.944333	0.932842	0.928426	0.743771	0.850894	0.807518	0.830637	0.612706	0.998768	0.986366	0.99827	0.993929	1.00204	0.969174	0.933836	0.927006	0.904919	0.714559	0.998768	0.982623	0.998971	0.970563	1.00268	0.935103	0.864298	0.884316	0.924381	0.686722	0.998768	1.00812	0.994519	0.955799	0.956288	0.89383	0.844556	0.839899	0.867133	0.609234		-0.0121544	0	0.709831			0	0.935427
P22307	0.998768	0.848182	0.869588	0.87315	0.817729	0.695327	0.449048	0.23868	0.171578	0.107406	0.998768	0.973002	0.984508	0.987437	0.938261	0.824908	0.506681	0.285521	0.189284	0.125429	0.998768	1.00631	0.999737	0.96503	0.924957	0.795274	0.513213	0.288705	0.208278	0.128676	0.998768	1.00349	0.982198	0.966892	0.909174	0.780601	0.500977	0.27456	0.197988	0.118824	55.1596	-0.059092	0	0.961344	56.1883	-0.103002	0.131996	0.99802	56.1904
P22314	0.998768	0.899239	0.918996	0.71055	0.239286	0.146168	0.104137	0.073839	0.0458118	0.0261142	0.998768	0.974604	0.965074	0.750787	0.263908	0.178635	0.125766	0.0936282	0.0496192	0.0303981	0.998768	0.979611	0.972935	0.753607	0.296052	0.189771	0.136918	0.0982856	0.0529849	0.0304927	0.998768	1.01698	0.980706	0.734155	0.258014	0.169341	0.118996	0.0880851	0.0543222	0.0314496	48.2337	-0.147377	0.0600691	0.989528	48.5073	-0.162432	0.0804684	0.993828	48.686
P22392	0.998768	0.863441	0.921059	0.910714	0.916637	0.895737	0.835708	0.811326	0.78369	0.321682	0.998768	0.99271	1.03034	1.00526	1.02918	0.976933	0.923213	0.942876	0.852991	0.372434	0.998768	0.997178	1.04485	0.990775	1.00274	0.925245	0.885041	0.876066	0.812435	0.341072	0.998768	0.976032	0.970461	0.954255	0.973351	0.911343	0.863274	0.862749	0.850288	0.323148	65.6373	-0.0481189	0	0.749076	66.0221	-0.130672	0	0.971941	65.6442
P22415	0.998768	0.968952	0.563048	0.591748	0.265783	0.149739	0.147003	0.130431	0.0774381	0.0533186																															46.7117	-0.0764072	0.0623578	0.962158
P22626	0.998768	0.783958	0.656688	0.48483	0.260134	0.181253	0.13452	0.127023	0.126479	0.109625	0.998768	0.975826	0.849491	0.581904	0.311099	0.194116	0.15997	0.157721	0.151366	0.139604	0.998768	1.12999	0.977318	0.61909	0.307389	0.203099	0.162042	0.159242	0.161946	0.159295	0.998768	1.13199	0.797778	0.539523	0.307241	0.194561	0.160319	0.150972	0.15286	0.130943	46.0723	-0.0711868	0.0899107	0.991869	47.715	-0.107456	0.143278	0.999763	47.9435
P22670
P22681	0.998768	1.06103	1.08653	0.963	0.893108	0.574052	0.555402	0.444661	0.403323	0.297279	0.998768	0.990409	0.97623	0.876364	0.729476	0.540434	0.356059	0.303164	0.237826	0.167198	0.998768	0.962599	1.01288	0.8053	0.737013	0.562849	0.414356	0.329946	0.287678	0.18988	0.998768	0.984129	1.05349	0.867704	0.719363	0.538849	0.438071	0.332085	0.291991	0.210983	55.9313	-0.0673398	0.357848	0.961401	53.6087	-0.0650818	0.167531	0.997797	54.2674
P22695	0.998768	1.1593	1.1842	1.11749	0.984495	0.830722	0.677992	0.454467	0.13869	0.0823668	0.998768	0.991337	0.978569	0.92183	0.837196	0.74144	0.574386	0.422728	0.149089	0.0765106	0.998768	0.982631	0.934463	0.93237	0.829556	0.72287	0.569314	0.407738	0.141843	0.0765435	0.998768	0.856684	0.94694	0.912396	0.838479	0.713187	0.586721	0.401517	0.134936	0.0731995	58.0872	-0.0892657	0.00984044	0.947188	56.8729	-0.0637343	0	0.992169	56.653
P22830	0.998768	1.11146	1.11233	1.05571	0.943946	0.758127	0.521248	0.321444	0.16499	0.12234	0.998768	0.99712	0.959532	0.91732	0.840456	0.715306	0.474111	0.279339	0.13037	0.0666295	0.998768	0.979296	0.908419	0.91459	0.832344	0.702341	0.469562	0.306035	0.15846	0.130515	0.998768	0.922425	0.979767	0.951872	0.842797	0.680148	0.457358	0.284406	0.166613	0.131916	56.2579	-0.0910915	0.109933	0.97769	55.6285	-0.0714581	0	0.997767	55.6554
P23193	0.998768	0.996558	0.963857	0.915262	0.862369	0.580599	0.390881	0.283888	0.257708	0.184423	0.998768	0.995322	0.943329	0.890681	0.789727	0.57661	0.365124	0.28962	0.237682	0.172855	0.998768	1.06736	0.992854	0.906923	0.80361	0.561651	0.354157	0.269865	0.245688	0.167785	0.998768	1.11104	1.05083	0.981531	0.834669	0.605476	0.413678	0.299949	0.263557	0.188772	54.2943	-0.0805842	0.200348	0.994913	54.0679	-0.0678491	0.163491	0.996695	53.8146
P23246	0.998768	1.43238	1.47234	1.11622	0.6253	0.462065	0.328208	0.235923	0.151001	0.090355	0.998768	1.01499	0.923947	0.701026	0.429725	0.309314	0.229778	0.163467	0.10837	0.0612184	0.998768	0.872479	0.717305	0.688946	0.388126	0.272814	0.196919	0.140535	0.101727	0.0585655	0.998768	0.746147	0.94465	0.738162	0.463676	0.318502	0.252429	0.179387	0.138174	0.0716667	52.3369	-0.113908	0.170571	0.80767	49.6334	-0.0815864	0.0973649	0.992824	48.6711
P23258	0.998768	1.02489	1.02228	0.936064	0.778348	0.614155	0.463095	0.340332	0.232243	0.145981	0.998768	0.981107	0.904486	0.868278	0.702999	0.527772	0.396178	0.305045	0.167371	0.0880425	0.998768	0.998788	0.930402	0.941114	0.769451	0.58959	0.492776	0.375846	0.262911	0.13948	0.998768	0.993972	0.999513	0.90975	0.745331	0.544391	0.433691	0.321992	0.170608	0.0917282	55.2132	-0.0609571	0.118095	0.994445	53.9477	-0.0533673	0	0.997284	55.6977
P23284	0.998768	0.926356	0.893399	0.905361	0.822315	0.546302	0.286327	0.201571	0.175313	0.116481	0.998768	1.00975	1.00193	0.988239	0.907173	0.569445	0.313124	0.228666	0.185718	0.13936	0.998768	0.982317	0.967797	0.965542	0.868965	0.550261	0.306329	0.225133	0.18813	0.132614	0.998768	0.981964	0.941318	0.942422	0.836702	0.546423	0.310191	0.225153	0.198088	0.127766	53.4288	-0.0880341	0.116865	0.984473	53.7461	-0.120515	0.169911	0.998083	53.5931
P23368	0.998768	0.950592	0.943637	0.902616	0.706768	0.454512	0.2727	0.178145	0.107721	0.069532	0.998768	0.981932	0.96565	0.915732	0.723077	0.478535	0.282469	0.187509	0.104556	0.0672028	0.998768	0.99614	0.939237	0.904628	0.757038	0.496232	0.288422	0.20128	0.133497	0.0898727	0.998768	1.00783	0.977724	0.921587	0.75536	0.491545	0.289766	0.188203	0.117991	0.079419	52.5502	-0.0807432	0.0599424	0.997699	52.8205	-0.082415	0.0603831	0.999273	53.0223
P23378	0.998768	0.968708	0.850242	0.895986	0.703885	0.600989	0.530304	0.349378	0.231983	0.100229	0.998768	0.981231	0.939741	0.826182	0.764423	0.623292	0.601718	0.462178	0.28009	0.0867143																					55.3244	-0.0461338	0	0.982791	56.6851	-0.0438702	0	0.973387
P23381	0.998768	0.909209	0.866703	0.820671	0.738265	0.684877	0.478339	0.35401	0.266215	0.175503	0.998768	1.02163	0.969867	0.855852	0.76964	0.637754	0.507178	0.407092	0.285752	0.201798	0.998768	1.01783	0.970915	0.876602	0.774518	0.620812	0.491384	0.389175	0.283533	0.18317	0.998768	0.967238	0.877127	0.813437	0.753332	0.611203	0.46863	0.358009	0.267172	0.154377	55.7384	-0.0408899	0	0.985145	56.2005	-0.0459219	0.0971777	0.995906	55.8611
P23396	0.998768	1.29172	1.26066	1.18533	1.09309	0.914813	0.733763	0.396602	0.0536226	0.0241141	0.998768	0.978044	0.965615	0.891713	0.821461	0.72647	0.573303	0.305422	0.0298575	0.0162167	0.998768	0.969344	0.902648	0.891091	0.813469	0.721421	0.555523	0.332579	0.0481368	0.0248245	0.998768	0.832926	0.911802	0.849854	0.805501	0.710344	0.551588	0.321467	0.0458792	0.0224986	57.9999	-0.131161	0	0.903028	55.9743	-0.0786331	0	0.979324	55.9208
P23434	0.998768	0.909298	0.944788	0.927067	0.877372	0.768274	0.699886	0.677801	0.639236	0.383344	0.998768	0.975489	0.983555	0.985031	0.948307	0.847782	0.724104	0.758269	0.720952	0.456745	0.998768	1.00098	1.06265	0.961887	0.96767	0.824125	0.703811	0.690573	0.654642	0.429861	0.998768	1.00634	1.03204	1.02675	0.912173	0.812386	0.694565	0.674579	0.660178	0.407406	65.1739	-0.0254754	0	0.935812		-0.0278299	0	0.917167	65.9084
P23497	0.998768	1.14021	0.87704	0.949101	0.749085	0.560117	0.443425	0.353998	0.238472	0.192713											0.998768	1.04298	0.759812	0.726362	0.70499	0.545728	0.460657	0.362216	0.267681	0.222924	0.998768	1.08576	0.951712	0.992541	0.797674	0.645722	0.541417	0.402205	0.324127	0.241049	54.6123	-0.0591206	0.171596	0.965563					54.3889
P23511	0.998768	0.993128	1.00361	0.948972	0.68285	0.539859	0.441281	0.431919	0.431329	0.344047	0.998768	0.988755	0.972905	0.936364	0.717983	0.560039	0.466266	0.428368	0.39845	0.342919	0.998768	0.967644	1.01814	0.89475	0.678273	0.547477	0.418786	0.408719	0.47481	0.364707	0.998768	0.978621	0.930483	0.981091	0.686155	0.525654	0.477739	0.325075	0.321322	0.196632	53.4116	-0.0808193	0.40178	0.989133	54.479	-0.0643756	0.373937	0.994453	53.4627
P23526	0.998768	0.9408	0.985918	0.902913	0.833289	0.673419	0.651113	0.565647	0.453054	0.115221	0.998768	0.968107	0.987839	0.959973	0.924002	0.819997	0.756057	0.716505	0.521008	0.131549	0.998768	0.947912	0.963331	0.918136	0.872975	0.771687	0.673936	0.621641	0.509037	0.136452	0.998768	0.976766	0.969933	0.91621	0.870763	0.748544	0.683155	0.63312	0.499831	0.126715	59.1409	-0.0409755	0	0.944752	61.6494	-0.0547615	0	0.941659	60.5002
P23528	0.998768	0.813982	0.886061	0.849184	0.783514	0.599858	0.28644	0.170551	0.148318	0.106403	0.998768	0.963877	1.01201	0.96289	0.900341	0.71279	0.337013	0.215165	0.176143	0.127998	0.998768	0.952515	1.00795	0.927269	0.873617	0.66856	0.32019	0.202481	0.179093	0.127647	0.998768	0.956798	0.952913	0.905891	0.840838	0.645556	0.303906	0.19038	0.164666	0.110266	53.5051	-0.0671945	0.0327076	0.953323	54.5997	-0.118109	0.142828	0.996142	54.2831
P23588	0.998768	1.11582	0.931373	1.0763	0.865345	0.703179	0.748593	0.679139	0.652448	0.48795	0.998768	1.06663	0.921147	1.02552	0.841828	0.775523	0.710005	0.708983	0.60788	0.444022	0.998768	1.08494	0.982783	1.04777	0.893581	0.775882	0.731932	0.684986	0.701908	0.551252	0.998768	1.10691	1.02005	1.10568	0.940236	0.816563	0.780744	0.742756	0.720625	0.564676		-0.0308093	0.529882	0.853326	65.8612	-0.0266329	0.178472	0.923036
P23634	0.998768	1.25452	0.919635	0.937981	0.792367	0.725163	0.47796	0.223101	0.118596	0.0777664	0.998768	1.28265	0.914556	0.87638	0.780526	0.601244	0.417474	0.250264	0.149953	0.103731	0.998768	1.33517	0.926529	0.899263	0.786853	0.624316	0.419393	0.223849	0.139766	0.0845663	0.998768	1.14936	0.952355	0.900615	0.789406	0.605435	0.453653	0.267252	0.167995	0.120231	55.3761	-0.0748227	0.00348911	0.946245	54.4405	-0.0669852	0.0514927	0.93749	54.5405
P23743											0.998768	1.05484	1.01604	0.924521	0.772556	0.625626	0.554894	0.426768	0.337446	0.171802	0.998768	1.04731	1.01961	0.909259	0.798111	0.642853	0.484582	0.440247	0.283739	0.159057	0.998768	1.19828	0.940722	0.987651	0.688247	0.470647	0.390731	0.289013	0.238398	0.123514					56.8077	-0.0472047	0.0996092	0.980468	56.3388
P23786	0.998768	0.993332	0.864819	0.859247	0.633273	0.425052	0.275189	0.220404	0.144005	0.0770944	0.998768	1.02359	0.924582	0.851794	0.705767	0.43747	0.203919	0.203405	0.168268	0.122205	0.998768	1.08779	0.945768	0.924885	0.658509	0.490974	0.389443	0.259174	0.250903	0.110324											52.0397	-0.0662214	0.0637433	0.993301	52.0352	-0.0863101	0.123291	0.992746	53.1615
P23919	0.998768	0.961137	0.949352	0.879036	0.775434	0.605597	0.426466	0.285834	0.147764	0.0836225	0.998768	0.986231	0.951049	0.879191	0.778961	0.611186	0.430849	0.288813	0.153858	0.0923734	0.998768	0.999427	0.989652	0.899389	0.790588	0.612444	0.435451	0.283689	0.154537	0.0954816	0.998768	0.992874	0.969614	0.895266	0.764877	0.614875	0.453194	0.306256	0.161751	0.0901357	54.6934	-0.0596378	0	0.999122	54.7992	-0.0593062	0	0.999707	54.8466
P23921	0.998768	0.92	0.93275	0.87111	0.763311	0.600521	0.370372	0.19887	0.128863	0.0968049	0.998768	0.980478	0.981303	0.927525	0.832826	0.658597	0.421079	0.248414	0.15393	0.119167	0.998768	0.973342	0.988177	0.929729	0.857757	0.654709	0.42348	0.240901	0.154283	0.129568	0.998768	1.00015	0.979245	0.921731	0.814725	0.610944	0.394721	0.226975	0.147518	0.108111	53.9785	-0.0657911	0.0173566	0.991946	54.8858	-0.0757936	0.0796015	0.998997	54.8727
P24001	0.998768	0.867981	0.923473	0.851295	0.711436	0.608065	0.519218	0.466735	0.502275	0.411927	0.998768	0.99346	1.02083	0.92642	0.758244	0.648587	0.56815	0.5203	0.53625	0.441427	0.998768	0.895137	0.915069	0.860481	0.782276	0.686516	0.583793	0.554384	0.601345	0.405725	0.998768	1.019	1.01222	0.915831	0.842248	0.694571	0.637059	0.582546	0.589177	0.406868	58.3676	-0.0350697	0.392744	0.96542	62.0779	-0.0513618	0.487131	0.985237	63.3568
P24311	0.998768	0.99992	0.908071	0.865044	0.677569	0.615166	0.446783	0.362349	0.286962	0.106859	0.998768	0.940166	0.889656	0.819562	0.663988	0.533814	0.353558	0.341081	0.234852	0.0996289	0.998768	0.989459	0.942997	0.881315	0.701818	0.585065	0.452077	0.378797	0.299371	0.100321	0.998768	0.988192	0.935975	0.864999	0.71	0.622995	0.492406	0.436144	0.340673	0.135219	55.1628	-0.0449051	0	0.988133	53.7438	-0.0460644	0.000169535	0.991779	55.33
P24386
P24534	0.998768	0.921336	0.901909	0.819293	0.34548	0.118855	0.0860096	0.0557943	0.0703072	0.129536	0.998768	0.948717	0.941799	0.843519	0.33448	0.123289	0.0734662	0.0514672	0.0764224	0.148816	0.998768	0.989092	0.964348	0.843262	0.351911	0.136036	0.0794442	0.0531615	0.0757994	0.145071	0.998768	0.981162	0.961008	0.872403	0.360972	0.149335	0.0937656	0.0631103	0.0795015	0.138125	48.9739	-0.165018	0.0792898	0.98966	49.0148	-0.188024	0.0860598	0.993473	49.1047
P24539	0.998768	0.941699	0.984338	0.938751	0.884402	0.757878	0.71285	0.629433	0.360044	0.0285495	0.998768	0.977433	0.993226	0.939491	0.902986	0.870222	0.776757	0.705469	0.376988	0.0243682	0.998768	0.968501	0.978174	0.94022	0.89455	0.843166	0.719775	0.658475	0.385962	0.0316495	0.998768	0.96039	0.991693	0.92982	0.905609	0.825718	0.723677	0.664915	0.389157	0.0317913	59.4855	-0.0589052	0	0.945965	60.6629	-0.0783585	0	0.956991	60.1016
P24666	0.998768	0.92802	0.915583	0.847664	0.624016	0.460871	0.311756	0.214727	0.173407	0.117536	0.998768	0.988281	0.972288	0.908816	0.668924	0.460194	0.313262	0.221939	0.164871	0.124818	0.998768	1.0052	0.99496	0.890012	0.688738	0.475048	0.326226	0.232316	0.18901	0.138466	0.998768	1.06223	1.0066	0.909691	0.687006	0.481636	0.336696	0.24417	0.198927	0.129398	52.2682	-0.0631118	0.0911834	0.996014	52.5224	-0.0780157	0.129776	0.998104	52.7097
P24752	0.998768	0.960218	0.963024	0.931287	0.835898	0.59637	0.525079	0.306937	0.0890576	0.0572648	0.998768	0.967598	0.935927	0.916661	0.814124	0.692721	0.50658	0.30528	0.0825064	0.0531297	0.998768	0.969899	0.955537	0.895429	0.804616	0.658086	0.476168	0.298257	0.0831174	0.0516187	0.998768	1.07409	1.04916	0.983177	0.861606	0.712433	0.534672	0.330584	0.10808	0.0713054	55.346	-0.0671858	0	0.989135	55.58	-0.0698113	0	0.991753	55.1959
P24928	0.998768	1.23536	1.26014	0.900411	0.593163	0.203147	0.29474	0.285049	0.147453	0.0952907	0.998768	0.962933	0.822477	0.631188	0.39157	0.308274	0.244939	0.223537	0.142732	0.0905466	0.998768	1.22118	0.724617	0.640684	0.586977	0.295688	0.374815	0.219517	0.291932	0.213796											50.4434	-0.177782	0.194215	0.91672	48.8912	-0.0695428	0.127658	0.99243	49.8243
P24941	0.998768	0.958911	0.963219	0.9098	0.781651	0.524093	0.373681	0.296944	0.200733	0.0971599	0.998768	0.996701	0.956844	0.909128	0.813769	0.642724	0.415582	0.326067	0.189737	0.103161	0.998768	0.944416	0.944724	0.863843	0.778525	0.540428	0.327177	0.264356	0.179856	0.0803258	0.998768	1.02853	0.99983	0.952574	0.799867	0.577753	0.393279	0.284441	0.221168	0.109416	53.9967	-0.0657111	0.0948701	0.993757	55.1685	-0.0618002	0.0443421	0.997692	53.7225
P25098	0.998768	0.927186	0.945658	0.870469	0.678394	0.486922	0.307557	0.226914	0.16985	0.113051	0.998768	0.980629	0.935142	0.819492	0.628428	0.323352	0.151406	0.10428	0.0907524	0.0441011	0.998768	0.971371	0.956374	0.845706	0.643437	0.38372	0.199718	0.154067	0.125003	0.0863554	0.998768	1.03303	0.934795	0.884054	0.664544	0.358975	0.215931	0.14262	0.0898814	0.0554509	52.7333	-0.067661	0.0953849	0.996069	51.0141	-0.094152	0.0454612	0.997639	51.4905
P25205	0.998768	0.989232	0.984665	0.913007	0.753537	0.441283	0.20957	0.125384	0.0843662	0.047575	0.998768	0.963257	0.945684	0.881222	0.724647	0.436597	0.195145	0.122215	0.079664	0.0473492	0.998768	0.967792	0.947171	0.875634	0.722251	0.448063	0.209802	0.127352	0.0865077	0.0503296	0.998768	0.959994	0.958537	0.886318	0.731798	0.441194	0.200405	0.123579	0.0849624	0.0499949	52.4285	-0.103531	0.0534411	0.99943	52.2107	-0.0942791	0.0388527	0.997426	52.2902
P25325	0.998768	0.968634	0.949611	0.850761	0.635841	0.411335	0.311128	0.181573	0.0747628	0.0408753	0.998768	0.999879	0.962874	0.889722	0.657704	0.445731	0.31602	0.200741	0.072049	0.0429132	0.998768	1.00127	0.972561	0.852114	0.659534	0.460049	0.326182	0.216614	0.0951826	0.0547442	0.998768	1.07135	1.02247	0.919791	0.671555	0.419078	0.296184	0.203224	0.114533	0.0702313	52.1828	-0.0692947	0.00910283	0.997077	52.6016	-0.071897	0.0156712	0.996538	52.6857
P25398	0.998768	1.08868	1.04759	1.03834	0.946068	0.763845	0.678051	0.482308	0.25243	0.165502	0.998768	0.982767	0.97067	0.923474	0.880054	0.766762	0.629039	0.472347	0.22137	0.163884	0.998768	1.00407	0.947068	0.938378	0.814904	0.726575	0.599124	0.462352	0.240175	0.150831	0.998768	0.939034	0.98377	0.940239	0.856486	0.774604	0.648672	0.483144	0.24309	0.148355	58.4363	-0.0654645	0.0656696	0.981168	58.0135	-0.0563808	0	0.99526	57.5548
P25685	0.998768	0.922839	0.846908	0.68711	0.409536	0.215823	0.139306	0.101901	0.0761795	0.0453641	0.998768	0.951201	0.895707	0.730823	0.434228	0.236766	0.149606	0.111335	0.0716147	0.043534	0.998768	0.987193	0.895105	0.750801	0.464029	0.255608	0.169749	0.122088	0.0889984	0.0482464	0.998768	0.933268	0.855959	0.71074	0.415767	0.221748	0.160448	0.117059	0.0849716	0.0468224	48.9009	-0.0832845	0.0439628	0.997597	49.3845	-0.0902979	0.0538933	0.998592	49.6921
P25705	0.998768	0.93639	0.982185	0.960215	0.953294	0.819752	0.835788	0.743916	0.452356	0.0227281	0.998768	0.969066	0.970032	0.977182	0.983128	0.948993	0.885665	0.813767	0.470027	0.0245671	0.998768	0.963042	0.979116	0.952365	0.979018	0.914713	0.837553	0.768661	0.492096	0.0242746	0.998768	1.02543	1.02056	0.999113	0.995843	0.93819	0.877111	0.80656	0.488711	0.0290152	61.4353	-0.0841193	0	0.936369	62.216	-0.115753	0	0.975868	61.9353
P25786	0.998768	0.909551	0.910328	0.868219	0.837535	0.757957	0.688785	0.634704	0.669219	0.503157	0.998768	1.03581	0.986094	0.964688	0.948943	0.89453	0.790658	0.775389	0.79043	0.626706	0.998768	1.01959	1.0038	0.967488	0.940675	0.859285	0.764808	0.727539	0.792119	0.61162	0.998768	1.03176	0.981759	0.959446	0.911153	0.808089	0.722495	0.705208	0.738631	0.534076		-0.0175942	0.126495	0.952605		-0.0182416	0.527126	0.92622
P25787	0.998768	0.889637	0.893008	0.864817	0.8157	0.794066	0.69018	0.639032	0.666218	0.487651	0.998768	0.980979	1.00023	0.992516	0.931708	0.862688	0.788269	0.753987	0.681301	0.508082	0.998768	1.01214	1.0279	0.959796	0.927347	0.846676	0.753018	0.746025	0.76106	0.579209	0.998768	1.02818	1.0319	0.980709	0.930345	0.837226	0.756884	0.717772	0.708279	0.472746		-0.0173127	0	0.941428		-0.0279561	0	0.978449
P25788	0.998768	0.88639	0.90174	0.867466	0.832419	0.750897	0.712663	0.653803	0.659486	0.481049	0.998768	0.984541	0.96448	0.936371	0.911615	0.854576	0.770191	0.74852	0.717413	0.560091	0.998768	0.955734	0.952646	0.911698	0.890537	0.823552	0.730345	0.686356	0.723744	0.52776	0.998768	0.984301	0.933706	0.896644	0.878355	0.803506	0.722242	0.678643	0.694182	0.485008		-0.0175747	0	0.948405		-0.020555	0	0.974338
P25789	0.998768	0.891845	0.902637	0.874209	0.821358	0.814788	0.697727	0.638564	0.661533	0.467257	0.998768	0.979513	1.00869	0.952778	0.913268	0.860541	0.791084	0.751829	0.731504	0.578085	0.998768	0.993032	1.01408	0.956864	0.928369	0.850483	0.761038	0.741452	0.754689	0.562799	0.998768	0.958313	0.916889	0.878916	0.867171	0.790917	0.705782	0.694159	0.724136	0.485261		-0.0187551	0	0.936405		-0.0202532	0.230535	0.967858
P26038	0.998768	0.890814	0.917678	0.913041	0.770195	0.247442	0.0962929	0.0501571	0.0394567	0.017914	0.998768	0.973096	0.992414	0.97834	0.841176	0.269235	0.108566	0.0607016	0.0462294	0.0201531	0.998768	0.974012	0.999152	0.972783	0.865905	0.286515	0.113368	0.0605399	0.0476536	0.0229647	0.998768	1.01104	0.976901	0.968227	0.835919	0.279766	0.111264	0.0665475	0.0550175	0.0217648	51.4758	-0.174831	0.0348187	0.986116	51.8019	-0.211945	0.0495217	0.99837	51.9414
P26196	0.998768	1.11431	1.0618	0.980053	0.734857	0.344156	0.198502	0.124805	0.0959076	0.068981	0.998768	0.99047	0.932539	0.873369	0.67308	0.352685	0.167357	0.120177	0.0825715	0.0540951	0.998768	0.98711	0.915969	0.874294	0.69403	0.383278	0.186284	0.123182	0.0942101	0.0656605	0.998768	0.995303	0.977754	0.900162	0.686582	0.363689	0.19205	0.128601	0.0938882	0.0619124	51.8213	-0.13756	0.0973666	0.988474	51.4978	-0.100647	0.0559533	0.997935	51.7531
P26358	0.998768	1.38162	1.01435	1.03341	0.829793	0.462392	0.4236	0.279526	0.268838	0.131122	0.998768	1.48389	0.976843	1.04392	0.863337	0.626653	0.421026	0.278197	0.268776	0.126743	0.998768	1.1994	1.01691	1.00452	0.812745	0.54975	0.370628	0.24733	0.217634	0.134379	0.998768	1.065	1.05943	0.948826	0.810209	0.569541	0.417363	0.318283	0.233621	0.149715	53.4139	-0.0991797	0.22386	0.889739	54.7465	-0.088514	0.182481	0.853487	53.8255
P26368	0.998768	1.12128	0.981309	0.887771	0.572592	0.249957	0.140004	0.0990479	0.0679269	0.043811	0.998768	0.981008	0.928277	0.804913	0.532644	0.233329	0.129437	0.096527	0.0618342	0.037042	0.998768	0.960765	0.833951	0.807579	0.516689	0.227059	0.117722	0.0889658	0.0645144	0.0390384	0.998768	0.870916	0.87228	0.769001	0.518191	0.234401	0.137454	0.0992635	0.0641978	0.0402504	50.6073	-0.127232	0.0666197	0.990732	50.1475	-0.104059	0.0454214	0.998687	49.9356
P26373	0.998768	1.80637	1.47604	1.80859	1.62656	1.08862	0.732493	0.540176	0.281656	0.198039	0.998768	1.00427	1.04716	1.06489	0.904397	0.603248	0.456372	0.35315	0.174904	0.127177	0.998768	0.973541	0.752003	1.01844	0.812513	0.655097	0.506661	0.39846	0.204647	0.146024	0.998768	0.640527	0.839801	0.995459	0.894429	0.706301	0.584387	0.413753	0.204532	0.132629	58.9971	-0.118185	0.218344	0.415823	55.291	-0.0803755	0.135774	0.979831	56.2847
P26440	0.998768	1.06019	1.01384	0.856262	0.78343	0.557736	0.402836	0.243868	0.207876	0.143986	0.998768	1.09773	0.926636	0.991645	0.807063	0.44456	0.368972	0.306618	0.149828	0.113337	0.998768	1.003	0.918151	0.853312	0.79934	0.619411	0.429622	0.262618	0.150654	0.0925058	0.998768	1.00083	0.991265	0.925438	0.796206	0.633583	0.436673	0.285297	0.167812	0.079615	54.0124	-0.0685795	0.126051	0.990936	53.3997	-0.0848886	0.147781	0.972401	54.7243
P26583	0.998768	1.01012	1.10198	1.11249	0.874984	0.650162	0.634468	0.571449	0.562227	0.408246	0.998768	0.949221	0.926247	0.899491	0.806078	0.748019	0.568139	0.561906	0.500088	0.400473	0.998768	0.960582	0.974108	1.00582	0.778894	0.777226	0.618399	0.572968	0.568329	0.474904	0.998768	0.914598	1.08371	1.01658	0.934606	0.826776	0.663526	0.635282	0.595878	0.504054		-0.0770918	0.526196	0.915445	61.3406	-0.0303718	0.299367	0.983394
P26599	0.998768	0.866899	0.855759	0.661449	0.309101	0.190912	0.136973	0.10177	0.076798	0.0473597	0.998768	0.969103	0.874971	0.651719	0.333729	0.213919	0.150662	0.121087	0.085771	0.0506311	0.998768	0.994159	0.92683	0.692887	0.350893	0.213601	0.156428	0.121803	0.0923324	0.0603752	0.998768	0.996219	0.929464	0.669762	0.354961	0.232515	0.170445	0.131343	0.098942	0.0600613	48.2343	-0.0911121	0.0585604	0.988977	48.4209	-0.0974749	0.0808151	0.997578	48.7221
P26639	0.998768	0.944171	0.956417	0.894092	0.758095	0.517258	0.279949	0.163498	0.10898	0.0674881	0.998768	0.977013	0.974956	0.906454	0.779474	0.549357	0.287703	0.166236	0.110954	0.0746807	0.998768	0.979014	0.985906	0.904226	0.78646	0.553936	0.278632	0.165013	0.116769	0.0799391	0.998768	0.970023	0.976994	0.893111	0.761281	0.526392	0.28144	0.170331	0.114141	0.0710816	53.0762	-0.082467	0.04778	0.997093	53.3528	-0.0867541	0.057617	0.998726	53.3466
P26640	0.998768	0.952986	0.901922	0.773018	0.43138	0.304901	0.180807	0.132609	0.107488	0.0856202	0.998768	0.986494	0.937763	0.813704	0.445544	0.269011	0.181102	0.142402	0.102186	0.0672365	0.998768	0.991353	0.942582	0.800467	0.472718	0.27258	0.190581	0.140435	0.104484	0.0791018	0.998768	1.00903	0.937366	0.786164	0.450782	0.258934	0.18172	0.128433	0.0915492	0.0668518	49.7379	-0.0876537	0.0914671	0.995859	49.8323	-0.104531	0.100512	0.996381	49.9616
P26641	0.998768	0.906326	0.918372	0.798494	0.320583	0.109046	0.073601	0.0582824	0.0408376	0.0226173	0.998768	0.965093	0.976105	0.844973	0.326159	0.112895	0.0699877	0.0587718	0.0371219	0.0213311	0.998768	0.954063	0.968681	0.83238	0.33691	0.116502	0.0706242	0.0582402	0.0430056	0.0242195	0.998768	0.97131	0.949728	0.827676	0.327544	0.11776	0.0750283	0.0609381	0.0423618	0.0233771	48.8528	-0.157885	0.0424157	0.992174	49.045	-0.187344	0.0474637	0.998336	49.0535
P26885	0.998768	0.912534	0.8984	0.835985	0.793179	0.596687	0.427665	0.310833	0.277815	0.218482	0.998768	0.998967	0.985756	0.972241	0.887092	0.659802	0.42538	0.326929	0.28179	0.203087	0.998768	0.98931	1.05497	0.896335	0.932655	0.701059	0.466724	0.370123	0.345323	0.294003	0.998768	0.974763	0.967054	0.928589	0.869696	0.659243	0.475877	0.402823	0.367773	0.267668	54.8777	-0.0483867	0.129843	0.984761	55.0596	-0.0833142	0.228126	0.997458	55.6276
P27144	0.998768	1.00771	0.971566	0.900898	0.680994	0.41415	0.347497	0.249016	0.229793	0.154272	0.998768	1.06275	0.948892	0.919656	0.757179	0.53264	0.414893	0.32016	0.297652	0.172334	0.998768	1.27099	0.946607	0.866461	0.701494	0.454858	0.2662	0.173819	0.146407	0.0992205	0.998768	1.13142	1.01508	0.958365	0.822799	0.594991	0.540833	0.41955	0.338449	0.239447	52.2893	-0.0817957	0.191821	0.994557	54.0643	-0.0648487	0.204764	0.987911	52.3558
P27348	0.998768	0.900644	0.927567	0.882643	0.736507	0.353258	0.178099	0.107486	0.082158	0.0526643	0.998768	0.982767	1.00724	0.947459	0.812561	0.433623	0.199574	0.124071	0.0886669	0.0577126	0.998768	0.960191	1.00972	0.935324	0.803925	0.430077	0.185792	0.120547	0.0905239	0.0608767	0.998768	1.00234	1.00075	0.944179	0.775223	0.410522	0.176021	0.118757	0.085861	0.0532454	51.8031	-0.108047	0.0556952	0.988633	52.5498	-0.126315	0.0751715	0.998972	52.4645
P27361	0.998768	0.997091	0.991319	0.820687	0.591052	0.358124	0.282056	0.22802	0.152952	0.0780914	0.998768	0.980962	0.908865	0.788276	0.577266	0.383561	0.266055	0.226676	0.150371	0.0765409	0.998768	0.956617	0.914865	0.816216	0.627128	0.385145	0.259975	0.177115	0.120735	0.0759608	0.998768	0.993432	0.970472	0.838675	0.669474	0.363577	0.227233	0.182414	0.106443	0.0591465	51.338	-0.0795047	0.121593	0.992634	51.3122	-0.0666629	0.085142	0.997068	51.5834
P27449											0.998768		0.785799								0.998768	2.32952	1.40524	0.872807	1.76701	0.649001		0.287324			0.998768	1.69382	0.95079	1.22348	0.602017	0.935729	0.671765	0.379953	0.356458	0.119476									53.1882
P27635	0.998768	1.53342	1.4172	1.44344	1.22837	0.785944	0.505827	0.288079	0.112389	0.0602332	0.998768	0.978365	0.971655	0.924237	0.765108	0.524244	0.350988	0.20548	0.0716454	0.0445071	0.998768	0.949461	0.825224	0.900868	0.722481	0.562197	0.355918	0.212125	0.0869642	0.0520654	0.998768	0.791964	0.927769	0.889976	0.744698	0.563341	0.374333	0.214727	0.0913086	0.0548045	56.1857	-0.130962	0.0907528	0.74911	53.6449	-0.0756083	0.00275745	0.998721	53.5126
P27694	0.998768	0.925042	0.954123	0.725595	0.465284	0.303836	0.217418	0.155688	0.115984	0.069439	0.998768	0.994448	0.972145	0.757086	0.505847	0.357647	0.238324	0.169902	0.130878	0.0782513	0.998768	0.987549	0.973259	0.750762	0.510287	0.351137	0.23181	0.153235	0.123395	0.0794418	0.998768	1.01427	0.936172	0.740406	0.483824	0.336079	0.242259	0.172144	0.129204	0.0859599	49.8963	-0.0811996	0.091584	0.99381	50.5317	-0.0794248	0.101237	0.995028	50.4872
P27695	0.998768	1.03561	1.07757	0.975453	0.569092	0.239821	0.15767	0.126943	0.0950389	0.0563562	0.998768	0.983127	0.942813	0.874999	0.547892	0.246812	0.163131	0.133534	0.0988894	0.0559994	0.998768	0.947401	0.910898	0.851333	0.522132	0.224559	0.149113	0.118461	0.0890654	0.0493213	0.998768	0.979325	1.02809	0.915803	0.598467	0.307409	0.217058	0.165271	0.122583	0.0677666	50.5655	-0.166831	0.105944	0.991795	50.4283	-0.118254	0.0898177	0.997229	50.1666
P27701	0.998768	0.979338	0.952618	0.869927	0.790028	0.245006	0.626396	0.598299	0.55979	0.386738	0.998768	0.979594	0.961958	0.882301	0.821954	0.743096	0.665211	0.599281	0.6142	0.503282	0.998768	0.95561	1.03369	0.918243	0.885727	0.791523	0.69771	0.666672	0.619365	0.432409	0.998768	1.23964	1.16446	1.08134	0.962032	0.870356	0.766597	0.745605	0.740744	0.462779	50.7654	-0.645006	0.483246	0.794214		-0.0266214	0.481733	0.985645	65.4393
P27707	0.998768	0.940872	0.935395	0.86237	0.78325	0.559266	0.350899	0.192788	0.0967738	0.046669	0.998768	0.936054	0.931666	0.848887	0.773721	0.599095	0.348115	0.19647	0.0894967	0.0394074	0.998768	0.950505	0.932078	0.849311	0.828751	0.609695	0.353135	0.202242	0.097947	0.0457233	0.998768	0.960997	1.01297	0.895979	0.825031	0.62007	0.368183	0.206405	0.100123	0.0413638	53.7215	-0.0705619	0	0.995609	53.8229	-0.0702077	0	0.992846	54.1429
P27708	0.998768	1.16412	1.12683	0.962286	0.712226	0.448333	0.305165	0.22267	0.15148	0.0940402	0.998768	0.999673	0.939233	0.822848	0.630033	0.418256	0.298734	0.229849	0.155987	0.101516	0.998768	1.01566	0.874045	0.824337	0.655837	0.413862	0.30615	0.235363	0.174698	0.104151	0.998768	0.913344	0.957539	0.840627	0.690537	0.417825	0.308673	0.220725	0.162182	0.0973954	52.6062	-0.0978499	0.138511	0.966023	51.9718	-0.06857	0.101402	0.998319	52.1039
P27797	0.998768	0.817097	0.854566	0.805041	0.685954	0.513756	0.3187	0.240331	0.227419	0.174932	0.998768	0.950414	0.987791	0.907078	0.784486	0.55495	0.366597	0.296679	0.25874	0.21611	0.998768	0.970478	0.984253	0.918337	0.780215	0.562766	0.374132	0.302659	0.281847	0.222312	0.998768	0.924665	0.913283	0.849023	0.748829	0.537115	0.34752	0.279069	0.261769	0.189863	52.8978	-0.0460159	0.049831	0.967367	53.7933	-0.0747413	0.217449	0.996684	53.8669
P27816	0.998768	0.992789	0.945929	0.906155	0.808453	0.679857	0.563089	0.498473	0.45421	0.306183	0.998768	0.993065	0.956308	0.904716	0.818471	0.706218	0.582216	0.548514	0.476705	0.335104	0.998768	1.01295	0.985994	0.934433	0.82519	0.69832	0.573528	0.529413	0.509169	0.35819	0.998768	1.01458	0.991659	0.942265	0.853369	0.703926	0.591229	0.559407	0.50519	0.337781	58.693	-0.0375302	0.245894	0.990308	59.973	-0.0342596	0.244671	0.989374	59.5543
P27824	0.998768	0.882229	0.913285	0.887998	0.792368	0.664644	0.5016	0.418156	0.395005	0.286205	0.998768	0.982495	0.998961	0.95628	0.864751	0.717385	0.553701	0.495388	0.441058	0.342489	0.998768	0.997982	1.00855	0.952735	0.869478	0.722417	0.555117	0.490833	0.474673	0.358808	0.998768	0.972739	0.952635	0.909956	0.83915	0.69443	0.527109	0.471117	0.446948	0.294414	57.1873	-0.0382546	0.179682	0.976772	58.1511	-0.0505901	0.352324	0.9936	58.2846
P28062	0.998768	0.98159	0.960433	0.936678	0.910019	0.80046	0.752825	0.741745	0.778091	0.549358	0.998768	0.998626	0.971559	0.948219	0.911746	0.834824	0.748758	0.747691	0.753363	0.574302	0.998768	0.996413	0.972628	0.930466	0.925758	0.808928	0.721986	0.734633	0.783829	0.572011	0.998768	1.04258	0.998253	0.95702	0.917945	0.813815	0.71971	0.730602	0.756765	0.515168		-0.0181051	0	0.896164		-0.0182348	0.386932	0.936681
P28065	0.998768	1.10412	0.975614	0.984924	0.909394	0.661038	0.578272	0.436716	0.386917	0.252983	0.998768	1.11123	0.959655	0.9596	0.871365	0.773634	0.601214	0.505041	0.440276	0.298308	0.998768	1.02278	0.932899	0.882031	0.85396	0.708625	0.524958	0.42637	0.380936	0.256347	0.998768	1.17474	1.00936	0.995916	0.911293	0.763052	0.595491	0.484889	0.415932	0.267991	57.2346	-0.0570739	0.267203	0.972326	59.143	-0.0458747	0.258957	0.97291	57.3734
P28066	0.998768	0.884679	0.88671	0.868536	0.812473	0.82003	0.704643	0.636955	0.67773	0.487557	0.998768	1.0134	0.99321	0.951866	0.916193	0.867641	0.802306	0.790417	0.762885	0.588395	0.998768	1.01474	0.997701	0.965895	0.933217	0.860105	0.785968	0.763409	0.809875	0.600058	0.998768	1.00488	0.950596	0.920028	0.90849	0.829251	0.754208	0.732988	0.750747	0.530956		-0.0170912	0	0.92038		-0.0206851	0	0.954146
P28070	0.998768	0.986407	0.9583	0.925269	0.909834	0.798167	0.780578	0.764496	0.863038	0.641601	0.998768	1.0782	1.00024	0.979885	0.954093	0.895657	0.828723	0.852936	0.876793	0.703035	0.998768	1.04567	0.992978	0.952824	0.931452	0.847111	0.774358	0.792156	0.893658	0.706443	0.998768	1.06861	1.02411	0.981009	0.99005	0.90587	0.859315	0.865575	0.95336	0.684618		-0.0141093	0.675291	0.794757		-0.0132282	0.580241	0.806154
P28072	0.998768	0.954675	0.963518	0.941276	0.881075	0.732034	0.673522	0.6426	0.689607	0.599478	0.998768	0.96711	0.95481	0.909701	0.874296	0.785846	0.724193	0.712216	0.724629	0.693901	0.998768	0.953144	0.966323	0.911896	0.889179	0.777191	0.683593	0.690306	0.760259	0.680931	0.998768	0.966442	0.965512	0.936275	0.897758	0.774263	0.683537	0.692727	0.756977	0.607911		-0.038496	0.630902	0.965553		-0.0222382	0.685796	0.983073
P28074	0.998768	1.02776	1.01152	1.01535	0.938435	0.834565	0.747248	0.701022	0.765586	0.548391	0.998768	0.965536	0.974708	0.93301	0.857375	0.745062	0.641311	0.611675	0.593159	0.453376	0.998768	0.948496	0.914267	0.912491	0.861935	0.771663	0.681302	0.67017	0.698073	0.514695	0.998768	0.928143	0.951327	0.909103	0.890025	0.786756	0.708406	0.713406	0.740315	0.506251		-0.0293734	0.616848	0.904743	66.4416	-0.0303221	0.436604	0.978372
P28288	0.998768	1.14567	1.08901	0.99652	0.794216	0.548538	0.307461	0.156637	0.123876	0.110978	0.998768	1.04872	0.981759	0.873892	0.711862	0.473539	0.247871	0.142614	0.106877	0.0997149	0.998768	1.0522	0.935535	0.889366	0.768556	0.543067	0.323469	0.180509	0.154355	0.161982	0.998768	0.929036	0.957277	0.810359	0.689023	0.439476	0.257276	0.132485	0.0928806	0.0774504	53.4373	-0.104122	0.105015	0.979553	52.4501	-0.0880998	0.0760849	0.996908	53.3035
P28331	0.998768	1.06645	0.997156	0.992455	0.748005	0.528746	0.290671	0.178788	0.158914	0.0899687	0.998768	1.00663	0.954253	0.87936	0.770707	0.493629	0.236436	0.171709	0.117916	0.083388	0.998768	0.9749	0.993316	0.923767	0.814648	0.553971	0.291679	0.190895	0.13434	0.102842	0.998768	0.953415	0.980073	0.882841	0.749233	0.477392	0.248425	0.155296	0.119693	0.0857436	53.1663	-0.0953789	0.109541	0.992754	52.7925	-0.0904081	0.0763853	0.996685	53.4903
P28482	0.998768	0.994329	0.96456	0.927254	0.850987	0.739023	0.56239	0.265404	0.125705	0.0863109	0.998768	1.00954	0.948731	0.929332	0.880964	0.757243	0.574191	0.309594	0.166523	0.11425	0.998768	0.999371	0.927925	0.921322	0.864529	0.752428	0.54063	0.260331	0.114993	0.0760742	0.998768	0.977009	0.963413	0.927479	0.860749	0.734942	0.555467	0.284777	0.143908	0.0959718	56.144	-0.0739838	0	0.993035	56.5713	-0.0714442	0.0295868	0.994552	56.0658
P28838	0.998768	0.947239	0.933609	0.86718	0.777585	0.635654	0.538587	0.392526	0.233074	0.0749931	0.998768	0.99229	0.935052	0.884731	0.804826	0.689857	0.552127	0.42747	0.230668	0.0812594	0.998768	0.999157	0.950342	0.878882	0.807351	0.678834	0.522088	0.398934	0.244339	0.0828281	0.998768	1.02838	0.957676	0.881243	0.804813	0.678679	0.536496	0.415971	0.248342	0.083296	55.9944	-0.0497304	0	0.990197	56.6383	-0.0522636	0	0.991558	56.3641
P28907	0.998768	0.940079	0.949826	0.89747	0.843105	0.752229	0.764533	0.604329	0.522524	0.319942	0.998768	1.06889	1.05715	1.05425	1.05675	0.912086	0.886194	0.739086	0.669236	0.432528	0.998768	1.08394	1.02705	0.999494	0.989763	0.898964	0.895719	0.746583	0.666229	0.352819	0.998768	1.00496	1.00471	0.923969	0.977484	0.872737	0.810421	0.657839	0.6079	0.339188	62.4321	-0.0313387	0	0.970384	65.7189	-0.0449743	0.12435	0.938844	64.8303
P29016	0.998768	1.60498	0.962168	1.14723	0.990442	0.91572	0.834595	0.539805	0.464442	0.332987	0.998768	1.88052	1.07333	1.28008	1.22678	0.942617	0.907646	0.659587	0.562531	0.369094	0.998768	1.56204	0.950611	1.13854	1.10299	0.90351	0.712844	0.614026	0.619584	0.328369	0.998768	2.13696	1.06821	1.2061	1.13169	0.936852	0.734653	0.555481	0.646325	0.296703	60.3527	-0.0771932	0.351729	0.674756	62.752	-0.0680558	0.381566	0.432073	62.3876
P29017	0.998768	1.09449	0.827255	0.759066	1.00731	0.848038	0.638633	0.354259	0.403311	0.24743											0.998768	1.16975	1.13681	1.13381	1.22461	0.770378	0.602435	0.481741	0.466906	0.160595	0.998768	1.06577	1.00129	0.978552	0.829496	0.66521	0.360568	0.209005	0.324426	0.225826	57.5173	-0.0839648	0.283747	0.861738					57.9799
P29083	0.998768	0.929998	0.877437	0.689852	0.506637	0.388328	0.356072	0.277564	0.248711	0.118682	0.998768	0.897137	0.901891	0.752194	0.518427	0.455227	0.313149	0.253949	0.214728	0.140395	0.998768	1.23046	1.10562	1.01804	0.779891	0.618329	0.43834	0.361197	0.259447	0.111871	0.998768	1.08276	1.10143	0.846593	0.510708	0.411263	0.325953	0.224731	0.158613	0.105387	50.859	-0.0530501	0.149123	0.98702	51.4171	-0.0537116	0.12115	0.990199	55.1127
P29084	0.998768	1.17179	1.15873	0.873371	0.499608	0.319418	0.189846	0.149839	0.104512	0.0673111	0.998768	0.996426	0.921057	0.680902	0.39216	0.270432	0.151092	0.108366	0.132495	0.0575331	0.998768	0.947783	0.831556	0.611379	0.317493	0.258789	0.160833	0.137066	0.0908834	0.0616297	0.998768	0.888548	0.93005	0.734647	0.486675	0.343847	0.214883	0.22604	0.202923	0.131314	50.4274	-0.125667	0.120343	0.960848	49.0296	-0.095064	0.0927113	0.996035	48.177
P29144	0.998768	0.969245	0.930801	0.860268	0.785841	0.656477	0.409109	0.148544	0.115374	0.0803946	0.998768	1.00035	0.976188	0.90541	0.847436	0.719854	0.445695	0.168542	0.124462	0.0909824	0.998768	1.01288	0.970805	0.907326	0.847162	0.708252	0.437856	0.159817	0.130559	0.0960814	0.998768	0.986499	0.949913	0.875537	0.801723	0.66844	0.423558	0.157044	0.121125	0.0897415	54.3542	-0.0714015	0	0.986385	55.0755	-0.0879414	0.047105	0.991124	54.9565
P29218	0.998768	0.983636	1.05516	1.00883	0.822463	0.633081	0.573492	0.513203	0.522223	0.385173	0.998768	0.967741	0.930695	0.917101	0.802987	0.701446	0.595021	0.568561	0.547897	0.421117	0.998768	0.904379	0.942511	0.840681	0.763094	0.609289	0.489751	0.464001	0.473621	0.362025	0.998768	1.04595	1.06109	0.98413	0.853562	0.711676	0.597814	0.580884	0.591326	0.427477	58.1236	-0.0643901	0.467505	0.967128	62.6345	-0.0313623	0.398312	0.982927	57.2302
P29323
P29350	0.998768	1.10035	0.893775	0.775125	0.610472	0.482678	0.380936	0.25236	0.197586	0.0983321	0.998768	0.955523	0.794859	0.588964	0.429104	0.319783	0.241289	0.178412	0.132975	0.102652	0.998768	0.906126	0.756211	0.700658	0.546927	0.391276	0.297254	0.227119	0.177754	0.12119	0.998768	0.888172	0.78205	0.6109	0.480631	0.371817	0.259826	0.160673	0.128209	0.0851137	52.6451	-0.0551899	0.0752979	0.97935	48.8783	-0.0636386	0.102391	0.996406	50.7007
P29401	0.998768	0.874596	0.920327	0.912294	0.8916	0.82219	0.804291	0.761175	0.669266	0.270349	0.998768	0.968309	0.982726	0.982508	0.975737	0.926286	0.885375	0.890956	0.747559	0.320035	0.998768	0.971495	1.00262	0.969629	0.985741	0.918275	0.848767	0.85626	0.783377	0.336543	0.998768	1.00806	0.991789	0.971355	0.961095	0.891431	0.844864	0.830095	0.755085	0.298012	64.3172	-0.0373073	0	0.829604	65.2264	-0.0876332	0	0.94724	65.5298
P29692	0.998768	0.903846	0.915895	0.806797	0.394467	0.21933	0.170942	0.153792	0.130275	0.0796828	0.998768	0.982723	0.987518	0.850547	0.404436	0.211597	0.174884	0.165241	0.133381	0.0989876	0.998768	0.998964	0.981864	0.861691	0.43249	0.227591	0.181527	0.164032	0.139199	0.0928582	0.998768	0.968433	0.93866	0.820277	0.411088	0.220867	0.176339	0.16515	0.1455	0.0840265	49.3047	-0.120777	0.121786	0.988444	49.4083	-0.1576	0.142588	0.997405	49.6243
P30038	0.998768	0.968183	0.894474	0.78604	0.658145	0.365604	0.285722	0.191322	0.11789	0.0613224	0.998768	0.90863	0.903069	0.813084	0.613917	0.418043	0.298559	0.206821	0.12436	0.0687212	0.998768	1.06173	0.996356	0.855041	0.714447	0.419508	0.342225	0.199361	0.132633	0.0932364	0.998768	0.97145	0.933767	0.914151	0.724381	0.466269	0.350573	0.208214	0.153914	0.0748101	51.7017	-0.0652502	0.0352619	0.994801	51.9384	-0.0598676	0.0201543	0.995903	52.5847
P30040	0.998768	0.923025	0.949783	0.939191	0.888863	0.607875	0.441204	0.307093	0.240758	0.161456	0.998768	0.964824	0.939372	0.951629	0.89962	0.692239	0.434709	0.334242	0.237688	0.174235	0.998768	0.992432	0.975826	0.958505	0.906413	0.659957	0.426463	0.308231	0.236823	0.159269	0.998768	1.05131	1.03209	1.0181	0.924299	0.697227	0.429464	0.320204	0.254498	0.167894	55.0216	-0.0730846	0.163658	0.987938	55.4737	-0.0774286	0.174907	0.993305	55.1388
P30041	0.998768	0.861554	0.880985	0.879485	0.791666	0.598732	0.295717	0.155911	0.104757	0.0470928	0.998768	0.994973	1.01177	0.991608	0.908423	0.654054	0.341415	0.194035	0.120393	0.0529842	0.998768	0.987686	1.011	0.969861	0.906618	0.64634	0.313239	0.162105	0.104976	0.0446877	0.998768	1.0036	0.956411	0.925135	0.841151	0.602006	0.29752	0.155056	0.0972761	0.0434587	53.6277	-0.0753834	0	0.973751	54.474	-0.108859	0.074184	0.998553	54.2615
P30043	0.998768	1.04817	1.05924	0.975915	0.861249	0.75529	0.373341	0.349714	0.161478	0.107318	0.998768	0.984744	0.946053	0.859227	0.707073	0.438296	0.325834	0.263618	0.211696	0.110436	0.998768	0.996804	1.00771	0.938047	0.872759	0.654226	0.486021	0.329401	0.167414	0.306468	0.998768	0.923183	1.01693	0.881058	0.681519	0.464218	0.335859	0.255458	0.208099	0.132414	55.4531	-0.083875	0.106401	0.982229	52.6717	-0.0691121	0.133633	0.994333	55.3228
P30044	0.998768	0.89658	0.925316	0.894343	0.856206	0.72709	0.566779	0.369159	0.186303	0.0896079	0.998768	0.976756	1.00977	0.975506	0.949725	0.81157	0.619091	0.423446	0.19574	0.103905	0.998768	0.979737	0.996121	0.950637	0.9382	0.782956	0.597758	0.434913	0.210617	0.0985885	0.998768	0.979703	0.977044	0.935426	0.87617	0.734068	0.522227	0.356186	0.188382	0.0890727	56.637	-0.0598443	0	0.983431	57.726	-0.074089	0.0223139	0.998767	57.6647
P30046	0.998768	0.846585	0.8574	0.837013	0.790954	0.748627	0.65865	0.593795	0.573023	0.349725	0.998768	1.00172	1.02532	0.986858	0.936172	0.817432	0.789486	0.748263	0.674121	0.45084	0.998768	1.0423	1.04642	0.972417	0.925722	0.816844	0.760831	0.747582	0.698609	0.43016	0.998768	0.968438	0.926104	0.90686	0.860606	0.76734	0.696008	0.667704	0.651625	0.361626	63.4007	-0.0216956	0	0.928874	66.7277	-0.0306294	0	0.957606	66.598
P30048	0.998768	0.900951	0.900839	0.878738	0.870218	0.776122	0.685094	0.587932	0.21371	0.0586181	0.998768	1.01555	1.04984	0.992245	1.00395	0.820683	0.816405	0.711826	0.243014	0.0745774	0.998768	1.03505	1.04733	1.01625	0.987637	0.791942	0.766803	0.681514	0.244092	0.0714131	0.998768	0.968255	0.957104	0.925633	0.930153	0.740548	0.687088	0.612	0.232656	0.0614064	58.5615	-0.061217	0	0.939762	60.3605	-0.0917568	0	0.969815	59.93
P30049	0.998768	0.865508	0.879938	0.862304	0.809758	0.765135	0.690115	0.640456	0.518981	0.15076	0.998768	0.99046	0.972277	0.949849	0.920128	0.867226	0.797566	0.78815	0.570077	0.175461	0.998768	1.02352	1.01044	0.970575	0.916271	0.827738	0.758091	0.752478	0.640219	0.184203	0.998768	1.07017	0.988415	0.98149	0.929469	0.865083	0.807877	0.755799	0.6126	0.174923	60.7139	-0.0337934	0	0.872964	62.7682	-0.0607542	0	0.936432	62.9679
P30050	0.998768	1.67842	1.46131	1.67961	1.49142	0.84929	0.724521	0.621878	0.632424	0.198235	0.998768	0.997279	1.02266	1.01915	0.869502	0.600729	0.460329	0.402322	0.40512	0.125333	0.998768	0.935673	0.802745	0.947781	0.766168	0.608104	0.470828	0.420211	0.411303	0.143723	0.998768	0.754294	0.929583	0.993308	0.86265	0.680971	0.552588	0.448281	0.426313	0.130709	62.3772	-0.0641154	0.0789456	0.382907	55.56	-0.067376	0.237926	0.954357	56.6015
P30084	0.998768	0.970139	0.987806	0.961219	0.879278	0.487705	0.401513	0.325272	0.12852	0.0801084	0.998768	0.924767	0.889168	0.910129	0.821697	0.674755	0.347384	0.299256	0.130944	0.0718514	0.998768	1.0522	0.943036	0.908831	0.855121	0.647253	0.270373	0.177939	0.0991978	0.0684067	0.998768	1.0467	1.02337	0.95171	0.877752	0.685353	0.320518	0.231697	0.111613	0.0787137	54.3218	-0.0755551	0.0819871	0.978269	54.8259	-0.0662921	0	0.98097	53.9942
P30085	0.998768	0.886374	0.892491	0.788711	0.559661	0.318768	0.189155	0.132519	0.100439	0.0684809	0.998768	0.989899	0.977852	0.857117	0.608377	0.348183	0.197517	0.152474	0.111885	0.0757191	0.998768	0.980424	0.971	0.838561	0.615492	0.331991	0.185751	0.145516	0.109241	0.0756755	0.998768	1.04787	0.994704	0.853608	0.601937	0.333883	0.192618	0.148467	0.114229	0.0766251	50.5689	-0.0758669	0.0484753	0.992101	51.1852	-0.0955863	0.0904672	0.999313	51.0804
P30086	0.998768	0.821993	0.909931	0.875146	0.878105	0.7871	0.719199	0.637025	0.432553	0.130247	0.998768	0.913102	0.999121	0.953623	0.98374	0.916341	0.805087	0.762555	0.485628	0.154394	0.998768	0.950794	1.02589	0.972941	0.993492	0.895993	0.776829	0.719765	0.51327	0.159698	0.998768	0.945664	1.01904	0.951317	0.952005	0.861016	0.753302	0.717542	0.49664	0.14629	60.2939	-0.0451745	0	0.892123	62.136	-0.0711271	0	0.965413	62.008
P30101	0.998768	0.91237	0.961866	0.882903	0.692215	0.377781	0.260151	0.18894	0.155962	0.11316	0.998768	0.949391	0.943905	0.873054	0.699185	0.45587	0.262992	0.19948	0.160341	0.121363	0.998768	0.941428	0.951975	0.860604	0.707051	0.462351	0.273408	0.200558	0.177761	0.131602	0.998768	1.01273	0.982946	0.884614	0.707066	0.465581	0.2753	0.205588	0.170671	0.121385	51.8765	-0.0908048	0.127403	0.992252	52.3595	-0.0794701	0.1141	0.997284	52.4326
P30153	0.998768	0.932818	0.942979	0.899861	0.816197	0.540115	0.15965	0.0775395	0.0616167	0.0328361	0.998768	0.985078	0.966852	0.924197	0.856938	0.585981	0.171905	0.0875827	0.0628285	0.0366031	0.998768	0.984718	0.954451	0.914782	0.862242	0.581172	0.16454	0.0799296	0.0587275	0.0356685	0.998768	0.995155	0.958702	0.924361	0.836863	0.575095	0.177998	0.094848	0.0704572	0.0375677	52.9692	-0.120396	0.0233759	0.989759	53.3555	-0.13671	0.0358151	0.994863	53.3238
P30154																					0.998768	0.967034	0.923918	0.734895	0.450351	0.342109	0.279154	0.15534	0.0941922	0.0419308	0.998768	1.0689	1.01362	0.727952	0.537038	0.402372	0.250689	0.162907	0.127606	0.0892178									50.2845
P30405	0.998768	0.958864	0.930869	0.902448	0.749572	0.441413	0.221203	0.156218	0.112269	0.0623347	0.998768	1.00594	0.966478	0.930718	0.78781	0.488022	0.216811	0.158344	0.108382	0.0638194	0.998768	1.00536	0.945517	0.903043	0.788893	0.484019	0.202212	0.141425	0.108655	0.0698039	0.998768	1.04693	0.966427	0.914595	0.796228	0.49236	0.218909	0.159286	0.120289	0.0736762	52.4244	-0.0946689	0.0698891	0.995689	52.8048	-0.105496	0.076593	0.99823	52.7027
P30419	0.998768	0.947565	0.939602	0.814273	0.674477	0.543621	0.356267	0.271878	0.243178	0.16308	0.998768	0.998653	0.992864	0.863958	0.724837	0.535831	0.335885	0.267832	0.199653	0.14051	0.998768	1.04156	1.02492	0.89103	0.713795	0.506337	0.327398	0.259077	0.194058	0.127738	0.998768	0.970476	0.96115	0.858935	0.704351	0.487776	0.316954	0.233585	0.158504	0.091839	53.3127	-0.0547148	0.125946	0.996059	53.3824	-0.0682353	0.132371	0.99764	53.0893
P30484	0.998768	1.08476	0.890701	0.989397	0.495689	0.353368	0.347023	0.255632	0.298385	0.250632																					0.998768	0.97481	0.968436	0.854889	0.662256	0.5938	0.463592	0.363646	0.294154	0.140915	50.0014	-0.237393	0.29896	0.974402
P30519	0.998768	1.04789	0.938166	0.819272	0.57364	0.407587	0.309105	0.216095	0.175917	0.135903	0.998768	1.08528	0.976645	0.79267	0.454226	0.322518	0.230876	0.184129	0.121998	0.0949324	0.998768	1.13294	1.00717	0.863935	0.51259	0.328975	0.245868	0.195034	0.152947	0.116125	0.998768	1.14531	0.937307	0.790247	0.464814	0.289188	0.218915	0.160265	0.121545	0.0938783	51.4749	-0.0731027	0.145948	0.994298	50.0333	-0.098588	0.137062	0.987178	50.4987
P30520	0.998768	0.929971	0.937386	0.88032	0.804447	0.655617	0.557104	0.478014	0.238476	0.068114	0.998768	0.961974	0.954317	0.90898	0.849968	0.716628	0.600081	0.519931	0.248364	0.0679658	0.998768	0.985483	0.962433	0.919959	0.860877	0.709736	0.566982	0.490757	0.2596	0.0639251	0.998768	1.01054	0.968608	0.93414	0.86751	0.712952	0.584578	0.492418	0.257051	0.0640562	56.7112	-0.0493197	0	0.977544	57.6713	-0.0542009	0	0.979328	57.4108
P30566	0.998768	0.950702	0.967566	0.938857	0.887901	0.750041	0.702926	0.635217	0.406394	0.0841558	0.998768	0.97599	0.962267	0.941805	0.905497	0.818909	0.733855	0.699844	0.415396	0.0752656	0.998768	0.990366	0.9793	0.953669	0.909962	0.798457	0.711762	0.68024	0.437901	0.074006	0.998768	1.01982	1.00692	0.964171	0.909473	0.790389	0.706786	0.672268	0.418809	0.0807541	59.8391	-0.0516916	0	0.95067	60.6124	-0.0607364	0	0.948676	60.4673
P30626	0.998768	0.91489	0.907751	0.876718	0.762173	0.62268	0.387685	0.25866	0.186351	0.1085	0.998768	0.992373	1.0003	0.960058	0.851399	0.685399	0.420373	0.283402	0.180172	0.10461	0.998768	1.0197	1.02186	0.961666	0.869796	0.675267	0.421244	0.283999	0.196461	0.11486	0.998768	1.04135	1.02212	0.982644	0.838391	0.662511	0.435302	0.289298	0.219624	0.122548	54.4678	-0.0567191	0.0123097	0.990341	55.2005	-0.077865	0.091573	0.998658	55.1492
P30679	0.998768	1.22757	0.912492	0.925438	0.788553	0.450611	0.343919	0.243027	0.147625	0.0914803	0.998768	1.34978	0.99214	1.07163	0.840887	0.524366	0.375677	0.275951	0.178811	0.0767183	0.998768	1.4462	1.02939	1.10244	0.916476	0.501353	0.357968	0.243466	0.175277	0.0992991	0.998768	1.51062	1.13035	1.1238	0.904302	0.562421	0.395283	0.256703	0.206167	0.0687396	53.1772	-0.0823294	0.111122	0.954586	53.9594	-0.0938419	0.137271	0.913689	53.5671
P30825	0.998768	1.03084	1.00244	0.961589	0.811531	0.61562	0.61026	0.529102	0.459425	0.214873	0.998768	1.01116	0.91243	0.927452	0.766145	0.627868	0.499306	0.479955	0.361322	0.189018	0.998768	1.06968	1.02806	0.990079	0.825482	0.682312	0.558208	0.500989	0.38952	0.214953	0.998768	1.03104	1.00213	0.98151	0.812423	0.651109	0.588569	0.522458	0.410497	0.203107	58.9349	-0.038532	0.0773877	0.952626	57.076	-0.0407528	0.05995	0.980201	57.9013
P30876	0.998768	1.01557	0.968064	0.924221	0.558373	0.474375	0.382783	0.214647	0.231147	0.0924247	0.998768	1.01395	0.958959	0.693728	0.437263	0.339017	0.303833	0.230494	0.172638	0.0999441	0.998768	0.940047	0.902957	0.822955	0.554311	0.372963	0.266197	0.182079	0.163061	0.111097	0.998768	0.923634	0.868793	0.770744	0.60547	0.447547	0.422107	0.283249	0.241456	0.156203	52.4694	-0.0680982	0.134772	0.974128	49.7602	-0.0809812	0.169941	0.98333	51.0682
P31040	0.998768	0.909598	0.948484	0.914904	0.885538	0.814908	0.722052	0.651597	0.368277	0.0644107	0.998768	0.980426	0.983556	0.974923	0.937547	0.87808	0.785877	0.728706	0.39826	0.0765344	0.998768	0.968159	1.01703	0.966574	0.944866	0.852407	0.71728	0.676022	0.414311	0.0877901	0.998768	0.996459	1.0057	0.949919	0.923931	0.818916	0.719353	0.658783	0.389355	0.0780345	59.9586	-0.0596585	0	0.944116	61.0904	-0.0761085	0	0.970902	60.5857
P31146	0.998768	0.993814	0.885656	0.80456	0.347952	0.096935	0.0623739	0.0465849	0.0356221	0.0201176	0.998768	1.03371	0.923609	0.824932	0.350806	0.091055	0.0605691	0.044503	0.0309874	0.0186144	0.998768	1.02746	0.924768	0.822347	0.373857	0.102123	0.0668834	0.0544769	0.0420352	0.0270783	0.998768	1.05273	0.920672	0.809973	0.341453	0.0884423	0.0590784	0.0446446	0.0318479	0.0200913	48.9638	-0.151032	0.0305489	0.995218	49.0651	-0.167687	0.031923	0.997194	49.1546
P31150	0.998768	0.899832	0.911636	0.87114	0.788215	0.647258	0.307484	0.13247	0.101589	0.0643945	0.998768	0.992129	0.988221	0.941298	0.859385	0.658021	0.333606	0.154372	0.108221	0.0708337	0.998768	0.987529	1.03275	0.961329	0.913275	0.70353	0.337712	0.133533	0.0995017	0.0644149	0.998768	1.00042	0.950225	0.926413	0.860592	0.650435	0.32203	0.129984	0.097457	0.0593078	53.8492	-0.0800722	0.00820031	0.978408	54.2902	-0.102827	0.0604075	0.998121	54.5592
P31153	0.998768	0.948742	0.985746	0.956536	0.914362	0.737131	0.728155	0.583291	0.269205	0.10223	0.998768	0.995827	0.962822	0.97436	0.927309	0.839458	0.723654	0.622653	0.269272	0.106432	0.998768	0.967515	0.958829	0.937946	0.940997	0.83441	0.698276	0.602549	0.304501	0.109165	0.998768	1.01936	1.03317	0.98671	0.928322	0.828599	0.71525	0.594495	0.294698	0.117273	59.1074	-0.0602333	0	0.972978	59.6327	-0.0684124	0	0.985917	59.562
P31321											0.998768	1.05377	0.94261	1.00999	0.773621	0.831517	0.42202	0.314951	0.273426	0.0931254											0.998768	0.870097	0.879985	0.766514	0.550604	0.413826	0.269522	0.24372	0.101122	0.080919					56.0163	-0.0709356	0.0955802	0.959067
P31350	0.998768	0.922516	0.906828	0.872857	0.801567	0.756237	0.6546	0.578355	0.585551	0.414756	0.998768	1.00643	0.997108	0.962287	0.900783	0.807669	0.722588	0.674483	0.642027	0.506473	0.998768	1.01529	1.03384	0.962347	0.917192	0.793982	0.701481	0.651756	0.645987	0.477246	0.998768	1.02442	0.967062	0.936952	0.865757	0.767549	0.680053	0.635241	0.663928	0.444415	64.0935	-0.0225911	0	0.975645		-0.0272624	0.459603	0.98109
P31483	0.998768	1.0581	0.937585	0.929577	0.830959	0.697588	0.455325	0.26364	0.203891	0.101414	0.998768	1.03297	0.930449	0.959951	0.852999	0.757529	0.5489	0.301768	0.231406	0.111811	0.998768	1.05305	1.0039	0.974019	0.904704	0.777787	0.533234	0.294834	0.241634	0.133094	0.998768	1.02922	0.952794	0.930657	0.757796	0.670277	0.460564	0.283354	0.244153	0.153654	55.4073	-0.0695901	0.0638387	0.99181	56.4826	-0.0674734	0.053963	0.990747	56.3226
P31689	0.998768	1.13991	1.0801	1.0081	0.823763	0.68056	0.448501	0.219659	0.0844955	0.0559112	0.998768	1.00309	0.959491	0.886766	0.720177	0.524928	0.366761	0.19694	0.0793053	0.0470018	0.998768	0.971323	0.870868	0.869537	0.707679	0.527096	0.367619	0.182767	0.081415	0.0524244	0.998768	0.885183	0.8973	0.867749	0.722521	0.534063	0.373957	0.180554	0.0724224	0.0376553	55.1198	-0.0866742	0.0161954	0.979405	53.4568	-0.0697514	0	0.998825	53.2268
P31751											0.998768	1.04423	1.02794	0.893071	0.711542	0.476889	0.368098	0.251694	0.174796	0.0753708																									53.2512	-0.0711789	0.0944154	0.989832
P31930	0.998768	0.966818	0.97282	0.926317	0.842984	0.704709	0.632272	0.427587	0.143994	0.0880859	0.998768	1.01602	0.983861	0.950513	0.884111	0.779022	0.677037	0.472077	0.13967	0.0847114	0.998768	0.986609	0.95716	0.794807	0.439965	0.337251	0.278695	0.201175	0.0708733	0.0450472	0.998768	1.02304	1.0007	0.937418	0.869457	0.72164	0.597021	0.443036	0.180434	0.103185	57.0494	-0.0622079	0	0.985282	57.8792	-0.0719634	0	0.987444	50.4349
P31937	0.998768	0.914396	0.886988	0.824467	0.718471	0.73436	0.556915	0.413262	0.240281	0.111912	0.998768	0.983991	1.07721	0.941808	0.844335	0.647014	0.546882	0.441826	0.3068	0.124736	0.998768	1.01621	0.999972	0.946301	0.869211	0.703896	0.574006	0.471393	0.368846	0.150937	0.998768	0.958682	0.932326	0.914718	0.775035	0.639455	0.572373	0.553074	0.347475	0.108109	56.3646	-0.0436486	0	0.968234	57.1415	-0.0516989	0.0216695	0.978529	58.1598
P31939	0.998768	0.920739	0.942656	0.878656	0.765077	0.595631	0.466059	0.252991	0.079783	0.0402261	0.998768	0.967649	0.948067	0.901748	0.803196	0.673372	0.48417	0.277994	0.0738897	0.0381143	0.998768	0.964793	0.960877	0.886264	0.818545	0.66033	0.472914	0.28023	0.0812465	0.0433604	0.998768	1.00991	0.983351	0.904966	0.796186	0.650819	0.481279	0.284388	0.0853377	0.0413687	54.4811	-0.0647947	0	0.989195	55.2149	-0.0708301	0	0.992516	55.1565
P31942	0.998768	1.06623	0.979959	0.832177	0.712294	0.415543	0.250808	0.179617	0.146407	0.0752292	0.998768	0.995347	0.911158	0.797085	0.660959	0.462175	0.313649	0.221852	0.137252	0.107882	0.998768	1.04898	0.962762	0.841966	0.657498	0.429141	0.240166	0.158917	0.118821	0.0900315	0.998768	0.960122	0.926437	0.850007	0.731066	0.497372	0.2369	0.188423	0.138428	0.0829195	52.1385	-0.0840725	0.0906425	0.992381	52.3988	-0.0613731	0.0590387	0.999031	51.9167
P31943	0.998768	1.00319	0.882791	0.649237	0.369318	0.23686	0.218975	0.1301	0.0990257	0.0566261	0.998768	0.978931	0.8798	0.647031	0.429793	0.312193	0.201326	0.127308	0.0791024	0.0467632	0.998768	0.983552	0.885039	0.648075	0.41684	0.281911	0.202096	0.124018	0.0897288	0.0528699	0.998768	0.981726	0.900701	0.638813	0.394972	0.264654	0.198521	0.114327	0.0801668	0.0471798	48.714	-0.089982	0.0967617	0.993786	49.3853	-0.0728455	0.0491319	0.996398	49.1647
P31946	0.998768	0.907393	0.946876	0.931656	0.882089	0.479214	0.231609	0.138362	0.0850938	0.0422585	0.998768	0.95506	0.991566	0.98908	0.916016	0.613689	0.273892	0.153369	0.0913925	0.0550435	0.998768	0.942436	0.98151	0.947841	0.900977	0.594249	0.239236	0.146351	0.0934278	0.053411	0.998768	0.999303	1.00867	0.963192	0.892618	0.581626	0.240077	0.146613	0.0908924	0.050665	53.0631	-0.124564	0.0681331	0.988742	53.9328	-0.128433	0.0731815	0.997932	53.6816
P31948	0.998768	0.866336	0.87219	0.828955	0.672829	0.585077	0.434571	0.249231	0.188739	0.144206	0.998768	0.964271	0.964772	0.905453	0.775135	0.64157	0.484818	0.300972	0.210343	0.173362	0.998768	1.00708	1.00746	0.948513	0.774593	0.635309	0.471654	0.292291	0.218531	0.171317	0.998768	0.997024	0.962699	0.913047	0.756518	0.605458	0.460401	0.275754	0.208143	0.153432	53.9238	-0.0460576	0	0.983399	55.298	-0.0572834	0.0906998	0.997363	55.0809
P32119	0.998768	0.873865	0.8979	0.888788	0.876901	0.780332	0.507827	0.289061	0.192037	0.113189	0.998768	0.977154	0.972729	0.961152	0.957156	0.854894	0.566276	0.325773	0.210886	0.133056	0.998768	0.986497	0.999796	0.97891	0.991496	0.862558	0.557076	0.32619	0.219463	0.131868	0.998768	1.00301	0.966295	0.948619	0.954729	0.816221	0.531178	0.303831	0.206515	0.116037	56.2451	-0.0679661	0.0317738	0.966611	56.8016	-0.0976294	0.136365	0.996845	56.7292
P32121	0.998768	0.928168	0.881784	0.77418	0.568376	0.381555	0.222136	0.190779	0.117362	0.073172											0.998768	1.00291	0.956917	0.834725	0.588867	0.35456	0.24681	0.147686	0.138907	0.0941118	0.998768	0.898386	0.950712	0.895542	0.673688	0.435984	0.295549	0.245368	0.159473	0.0924634	51.0113	-0.0652112	0.0471366	0.997264					51.1429
P32321	0.998768	0.915769	0.953861	0.873837	0.796551	0.69326	0.559972	0.46631	0.326019	0.098586	0.998768	0.997169	0.959327	0.895944	0.862699	0.692939	0.566446	0.483667	0.300454	0.0897448	0.998768	0.941132	0.98993	0.871664	0.834083	0.699009	0.571391	0.505003	0.344618	0.0961638	0.998768	1.06231	1.0063	0.926108	0.854417	0.651898	0.529568	0.443937	0.327794	0.0980705	57.2542	-0.045049	0	0.979537	57.5048	-0.0505624	0	0.98641	57.7748
P32322	0.998768	1.02986	0.985532	0.916161	0.766936	0.59153	0.478704	0.297846	0.168698	0.0929912	0.998768	1.03122	0.983903	0.87922	0.767404	0.581464	0.427319	0.279962	0.158131	0.0981905	0.998768	0.975421	0.959208	0.901513	0.803773	0.593125	0.41121	0.299027	0.176487	0.0908266	0.998768	0.94633	0.956181	0.853131	0.701013	0.535766	0.394116	0.247905	0.161418	0.0933084	55.045	-0.0597005	0.0104465	0.995797	54.5276	-0.0617825	0.0329876	0.997511	54.7396
P32455	0.998768	0.987924	1.00352	0.948686	0.669162	0.318429	0.25229	0.182438	0.145785	0.091659	0.998768	0.992303	0.961683	0.919853	0.667334	0.29615	0.206418	0.168035	0.124216	0.0918349	0.998768	1.00074	0.962745	0.931602	0.708199	0.395164	0.28962	0.213981	0.162162	0.115716	0.998768	1.00666	1.0112	0.963403	0.755424	0.418196	0.301949	0.209361	0.143615	0.0925482	51.4333	-0.122393	0.143592	0.994609	51.2563	-0.124225	0.124045	0.996959	52.1667
P32456											0.998768		0.556264	0.691456	0.968819																															-0.301745	0.738846	0.364164
P32929	0.998768	0.89372	0.763721	0.788063	0.630463	0.461726	0.383309	0.34035	0.194197	0.103783	0.998768	0.955264	1.17193	0.963665	0.970504	0.611576	0.464726	0.571396	0.199195	0.183338	0.998768	1.01984	1.03417	0.925776	0.8978	0.695381	0.556529	0.449824	0.281091	0.210743	0.998768	0.913155	0.843642	0.78781	0.676622	0.464789	0.363684	0.312197	0.195725	0.0958295	52.7376	-0.0413353	0	0.981944	56.7662	-0.061508	0.14783	0.907805	57.2434
P32942																					0.998768	0.919499	0.981946	0.87708	0.839889	0.69275	0.573844	0.542245	0.488761	0.40352	0.998768	1.27224	1.20216	1.05474	0.984925	0.707316	0.619416	0.409561	0.280484	0.242986									60.4872
P32969	0.998768	1.58719	1.35977	1.47333	1.30506	0.857532	0.654942	0.372603	0.161288	0.0842596	0.998768	1.01334	1.01086	0.964978	0.815604	0.548066	0.438007	0.261989	0.0983896	0.0586123	0.998768	0.975595	0.798787	0.950478	0.759809	0.594723	0.486371	0.297544	0.13004	0.0752322	0.998768	0.743339	0.878756	0.909882	0.79584	0.608264	0.521986	0.300925	0.122733	0.0655133	57.5081	-0.121328	0.0994207	0.705207	54.563	-0.0730566	0.0142472	0.993042	54.8574
P33076											0.998768	1.03128	1.01999	1.01098	0.940894	0.714909	0.482898	0.29639	0.206734	0.140776																									55.7338	-0.0899161	0.147644	0.996573
P33176	0.998768	0.903438	0.879175	0.810007	0.663998	0.340934	0.216524	0.172006	0.139955	0.116111	0.998768	1.01887	1.01623	0.887083	0.715643	0.317084	0.209861	0.168081	0.128156	0.0817329	0.998768	1.00111	0.984629	0.922471	0.751701	0.354643	0.242387	0.192183	0.158093	0.10511	0.998768	0.949038	0.901403	0.844454	0.669492	0.333336	0.209244	0.157803	0.120283	0.0718566	51.2728	-0.0760869	0.0914568	0.985412	51.5588	-0.119212	0.116963	0.994914	51.9223
P33240	0.998768	1.04099	0.994155	0.882851	0.723543	0.493454	0.366462	0.277962	0.191059	0.115713	0.998768	0.927396	0.912554	0.808058	0.694105	0.521962	0.39338	0.349528	0.282144	0.209978	0.998768	1.01592	0.935304	0.86785	0.735884	0.547863	0.376577	0.285665	0.246394	0.178218	0.998768	0.944139	0.958808	0.841282	0.707355	0.544405	0.376294	0.291498	0.23068	0.150472	53.3661	-0.0684591	0.123175	0.994184	53.8108	-0.0472821	0.164	0.99576	53.7519
P33316	0.998768	0.910792	0.914349	0.862975	0.705784	0.48413	0.31063	0.232833	0.195449	0.146634	0.998768	0.989351	0.989259	0.946542	0.777026	0.528597	0.335287	0.264335	0.207033	0.183291	0.998768	1.01583	0.988994	0.926423	0.778295	0.52472	0.327893	0.258032	0.214758	0.17664	0.998768	1.01708	0.995623	0.943083	0.769734	0.544237	0.346481	0.271996	0.219297	0.15719	52.7873	-0.066009	0.121375	0.991939	53.3932	-0.0861951	0.187745	0.99947	53.3295
P33527	0.998768	0.913687	0.875646	0.817282	0.731916	0.340528	0.352324	0.194593	0.157102	0.0886626	0.998768	1.01317	0.929549	0.91563	0.647771	0.598033	0.430774	0.33121	0.142715	0.0792041											0.998768	1.16051	1.08943	0.997122	0.925205	0.756147	0.462327	0.263667	0.184193	0.0976139	52.215	-0.0621226	0.0545213	0.972998	54.4205	-0.0546862	0	0.986007
P33908											0.998768	1.03695	0.903366	0.871139	0.536536	0.352637	0.298844	0.264068	0.176168	0.0379905																									51.2836	-0.0739004	0.116726	0.976031
P33991	0.998768	1.06638	1.03778	0.92129	0.632769	0.262166	0.133039	0.101993	0.0736999	0.0442173	0.998768	0.986548	0.958318	0.845702	0.583537	0.238848	0.138466	0.114807	0.0767163	0.0440706	0.998768	0.999074	0.934665	0.861893	0.602417	0.240306	0.129137	0.10017	0.0747383	0.0451476	0.998768	0.94748	0.962517	0.882554	0.61523	0.274214	0.167252	0.131001	0.0887848	0.0478239	50.9651	-0.140431	0.0707875	0.99555	50.5292	-0.115473	0.0645962	0.998039	50.6449
P33992	0.998768	1.0356	1.05288	0.966129	0.749716	0.384892	0.176531	0.112768	0.0832047	0.0500941	0.998768	0.970654	0.978431	0.903913	0.702949	0.383922	0.161815	0.114534	0.0830926	0.0530411	0.998768	0.970297	0.957292	0.899312	0.724742	0.408852	0.182296	0.12165	0.0874338	0.0603473	0.998768	0.951579	0.982362	0.907037	0.721512	0.399804	0.185253	0.125004	0.0909113	0.0582788	52.0732	-0.129593	0.072197	0.996643	51.811	-0.10983	0.0592604	0.998876	52.0487
P33993	0.998768	1.0911	1.071	0.921174	0.626507	0.232657	0.135845	0.10848	0.0806785	0.0521843	0.998768	0.973728	0.935666	0.797604	0.531396	0.188752	0.111583	0.0897263	0.0610959	0.0396317	0.998768	0.941085	0.886949	0.796911	0.557998	0.201268	0.118338	0.0976308	0.0692514	0.0462996	0.998768	0.85831	0.914222	0.792507	0.551761	0.203492	0.122606	0.100649	0.0778311	0.0443448	50.8132	-0.153392	0.0819744	0.991186	49.9694	-0.113693	0.0468132	0.997161	50.0762
P34896	0.998768	1.00155	0.997944	0.96516	0.902679	0.66766	0.589508	0.476785	0.341784	0.0810337	0.998768	1.00758	1.03441	0.988366	0.926069	0.752019	0.598639	0.476172	0.296648	0.0876027	0.998768	1.03082	1.02686	0.978097	0.918853	0.75405	0.605168	0.524169	0.405258	0.113933	0.998768	1.01343	1.02147	0.98682	0.909797	0.777506	0.626883	0.53079	0.380004	0.0872488	57.843	-0.052941	0	0.977228	58.0923	-0.0604093	0	0.989524	58.97
P34897	0.998768	0.903534	0.902818	0.87994	0.838452	0.788383	0.696989	0.608365	0.40641	0.064994	0.998768	1.02906	0.99854	0.978065	0.95036	0.847822	0.771898	0.697758	0.439127	0.0793535	0.998768	1.01473	1.00373	0.971373	0.934063	0.826858	0.733794	0.661745	0.458954	0.0881582	0.998768	1.00769	0.955383	0.92669	0.893813	0.796067	0.71123	0.658468	0.453813	0.08248	59.5292	-0.0487285	0	0.919773	61.0302	-0.0678403	0	0.966022	60.7421
P34913	0.998768	0.951632	0.951188	0.912434	0.813879	0.68416	0.443369	0.268437	0.129609	0.0619336	0.998768	1.0032	0.99055	0.969225	0.866632	0.722063	0.48377	0.298351	0.121925	0.061296	0.998768	1.01673	1.02489	0.974848	0.911923	0.746983	0.525706	0.292796	0.14837	0.0699047	0.998768	1.03839	1.00057	0.959197	0.855451	0.710098	0.514979	0.288221	0.150742	0.0732403	55.2086	-0.0687193	0	0.996378	55.8746	-0.0764337	0.000286499	0.999609	56.215
P34932	0.998768	0.875861	0.918742	0.88201	0.716644	0.200106	0.112028	0.0931639	0.0672303	0.0396023	0.998768	0.945054	0.960712	0.931653	0.76216	0.233649	0.128194	0.110806	0.0778024	0.0439478	0.998768	0.943348	0.972739	0.920222	0.779467	0.244604	0.125219	0.103543	0.0769978	0.0451501	0.998768	1.01204	0.996707	0.957488	0.778107	0.242861	0.135682	0.113186	0.0790221	0.0461893	51.0697	-0.169342	0.0626868	0.97982	51.3589	-0.189954	0.0804365	0.994027	51.4604
P34949	0.998768	0.889402	0.875155	0.853845	0.608192	0.402442	0.315572	0.256067	0.181061	0.0763848	0.998768	0.974078	1.01173	0.84585	0.651407	0.44192	0.322793	0.279704	0.176941	0.0700495	0.998768	0.988068	0.974088	0.81272	0.584305	0.348669	0.233125	0.195552	0.143076	0.0642313	0.998768	1.06091	0.976323	0.937777	0.62272	0.401977	0.256653	0.234199	0.207832	0.0900018	52.0941	-0.0563669	0.0520498	0.983827	52.5692	-0.0670943	0.0981684	0.988846	51.0851
P35080	0.998768	0.836205	0.843208	0.772822	0.636975	0.484648	0.31872	0.223954	0.242109	0.173253	0.998768	1.02271	0.993406	0.711556	0.660013	0.404236	0.289354	0.299944	0.188182	0.121903	0.998768	1.11623	1.10152	1.01153	0.84733	0.767827	0.591008	0.57562	0.579527	0.525761	0.998768	0.789793	0.737696	0.647353	0.528907	0.347665	0.237796	0.167805	0.136071	0.0867181	52.2805	-0.0457856	0.0709067	0.978006	51.7995	-0.0651036	0.142217	0.978296
P35232	0.998768	0.934784	0.96372	0.938053	0.915033	0.758375	0.744138	0.672754	0.549884	0.223849	0.998768	0.977852	0.978555	0.971099	0.94247	0.881441	0.770613	0.71545	0.562437	0.223505	0.998768	0.978755	0.980164	0.939392	0.937701	0.864095	0.756112	0.695164	0.599853	0.249399	0.998768	1.00934	1.0052	0.973	0.946825	0.859071	0.772862	0.711914	0.589659	0.234506	62.0471	-0.0399582	0	0.939795	62.6205	-0.0512417	0	0.967243	62.9516
P35241	0.998768	1.00287	0.92813	0.86558	0.770227	0.72094	0.544498	0.363488	0.177927	0.114627	0.998768	1.06029	1.04019	0.927863	0.849748	0.728958	0.633716	0.417595	0.18982	0.139254	0.998768	1.02329	0.967949	0.903155	0.829813	0.69505	0.573368	0.397492	0.193331	0.126304	0.998768	0.972031	0.948465	0.861938	0.797362	0.650703	0.561416	0.379396	0.170217	0.094862	56.1945	-0.0538556	0	0.9892	57.4068	-0.0600002	0	0.986885	56.7372
P35244	0.998768	0.982925	0.972506	0.870389	0.717169	0.618296	0.582597	0.406929	0.292065	0.116863	0.998768	1.01491	1.03774	0.906072	0.796349	0.762715	0.668408	0.429424	0.201931	0.107277	0.998768	0.969249	0.974878	0.858287	0.776368	0.699177	0.606367	0.445426	0.283751	0.159623	0.998768	1.11706	1.21056	1.10262	0.852112	0.794262	0.602751	0.304338	0.0959308	0.0484479	56.3945	-0.0442345	0	0.983337	57.5939	-0.0591899	0	0.979711	57.3807
P35249	0.998768	0.974722	0.930215	0.839081	0.66795	0.421036	0.26489	0.200387	0.143438	0.0806541	0.998768	0.977757	0.919648	0.812661	0.674472	0.43847	0.309253	0.250533	0.167679	0.0977535	0.998768	0.982956	0.91956	0.86273	0.730227	0.472643	0.338983	0.270092	0.206355	0.111399	0.998768	0.957063	0.952144	0.844475	0.697877	0.419548	0.303508	0.241358	0.169088	0.100748	52.0629	-0.072877	0.0777573	0.998323	52.4195	-0.0622902	0.0802406	0.99732	53.1275
P35250	0.998768	0.982727	0.932541	0.839687	0.631692	0.316261	0.234098	0.185803	0.150401	0.102635	0.998768	0.98505	0.910756	0.817455	0.632267	0.346484	0.22115	0.190865	0.138024	0.0909253	0.998768	0.995551	0.910108	0.832684	0.675758	0.369115	0.227116	0.192108	0.164469	0.113318	0.998768	0.956905	0.913775	0.858767	0.667287	0.37383	0.248723	0.216657	0.161843	0.100217	51.1327	-0.0906958	0.122849	0.996068	51.2427	-0.0805324	0.0979128	0.996391	51.573
P35268	0.998768	1.37103	1.27783	1.3039	1.10708	0.769216	0.53658	0.323966	0.111841	0.0573979	0.998768	0.989098	0.995336	0.966707	0.854572	0.635713	0.439859	0.277273	0.0907093	0.0492341	0.998768	0.941078	0.800577	0.918964	0.754539	0.632033	0.440748	0.275877	0.0970898	0.0510805	0.998768	0.756975	0.888766	0.919057	0.826871	0.664051	0.466243	0.28853	0.0933037	0.0465004	56.504	-0.110878	0.0660118	0.849924	55.1357	-0.0765424	0	0.998237	54.5604
P35269	0.998768	0.955305	0.948923	0.886724	0.739766	0.601994	0.395352	0.287675	0.256919	0.225938	0.998768	1.01351	0.988875	0.89348	0.787291	0.577264	0.403912	0.307748	0.251254	0.254169	0.998768	0.998048	0.940167	0.92983	0.75473	0.585562	0.381596	0.281397	0.233802	0.201129	0.998768	0.867464	0.894997	0.875412	0.73294	0.549507	0.364905	0.245499	0.212781	0.190642	54.195	-0.0609833	0.18852	0.995686	54.1647	-0.0696373	0.228539	0.998414	54.0329
P35270	0.998768	0.895865	0.953046	0.885537	0.835141	0.651128	0.380282	0.122838	0.0805897	0.0465041	0.998768	0.948576	0.959528	0.937318	0.868503	0.731717	0.456522	0.202722	0.110687	0.062356	0.998768	0.941253	0.991344	0.920454	0.898201	0.759671	0.467192	0.171326	0.117354	0.0643656	0.998768	1.00527	0.968699	0.941656	0.879931	0.718126	0.408065	0.143931	0.0940648	0.0563955	54.3363	-0.0872323	0	0.98423	55.3599	-0.0884693	0.0244258	0.994183	55.4501
P35527	0.998768	0.346066	0.133307	0.251551	0.121101	0.166379	0.248098	0.152658	0.100891	0.0820545	0.998768	1.58607	1.2327	0.909042	1.11583	2.39599	0.644075	0.890064	0.837169	1.67519	0.998768	2.53978	1.80205	1.72683	1.1768	1.59684	1.41155	0.916427	0.602351	0.818917	0.998768	1.40353	1.44226	2.10875	0.9138	1.44208	1.16691	0.691533	0.965012	0.554476	40.8581	-1.29155	0.157005	0.958015		0.412676	1.25401	0.0237654
P35579	0.998768	0.919875	0.929424	0.866474	0.564146	0.385682	0.122462	0.0683558	0.0560333	0.0364494	0.998768	0.979463	0.968784	0.905186	0.588444	0.42178	0.134397	0.0802675	0.0628442	0.041958	0.998768	0.972561	0.96518	0.900564	0.598035	0.430745	0.13593	0.0787769	0.0645946	0.0441322	0.998768	0.973567	0.950235	0.887897	0.586562	0.41544	0.137105	0.0794073	0.0634014	0.0411471	51.0395	-0.0928267	0.0149985	0.991573	51.4437	-0.0986311	0.0293313	0.993694	51.5163
P35580	0.998768	1.01793	1.02162	0.964503	0.634821	0.339137	0.221954	0.163755	0.124339	0.0818449	0.998768	0.973145	0.959417	0.914135	0.607066	0.329667	0.209185	0.166338	0.118108	0.075305	0.998768	0.987613	0.964041	0.901377	0.61392	0.333313	0.217614	0.168464	0.124409	0.0785921	0.998768	0.967303	0.970287	0.91419	0.618675	0.342054	0.23163	0.172133	0.121686	0.0700947	51.3836	-0.120509	0.124012	0.994777	51.1831	-0.105761	0.108323	0.996582	51.2294
P35606	0.998768	1.06087	1.02569	0.928085	0.690314	0.398535	0.28455	0.21282	0.151061	0.103347	0.998768	1.01068	0.973585	0.864952	0.645959	0.400563	0.273824	0.218317	0.150777	0.0939419	0.998768	0.98301	0.923678	0.870753	0.624816	0.383856	0.259521	0.191716	0.145736	0.102711	0.998768	0.911232	0.931662	0.8382	0.61588	0.370145	0.245589	0.18913	0.140473	0.0920397	52.1028	-0.097428	0.140542	0.992362	51.8877	-0.0812112	0.1173	0.997306	51.6103
P35610	0.998768	1.04332	1.01498	0.954327	0.718646	0.363922	0.285885	0.201572	0.143069	0.110033	0.998768	0.969686	0.928479	0.898351	0.65787	0.349159	0.213042	0.16845	0.116051	0.0727076	0.998768	0.944374	0.928554	0.855256	0.661608	0.373766	0.251463	0.166752	0.148575	0.093701	0.998768	1.07011	1.03068	0.949691	0.704393	0.385518	0.264873	0.193128	0.131497	0.0965305	51.9781	-0.11194	0.149682	0.992877	51.5275	-0.0972181	0.0941059	0.996097	51.6728
P35611	0.998768	0.971455	0.887349	0.868513	0.815341	0.767447	0.687953	0.617809	0.438811	0.210361	0.998768	0.943303	0.896953	0.885013	0.799212	0.731405	0.643613	0.567969	0.370648	0.171839	0.998768	1.02339	0.982629	0.963387	0.903852	0.780552	0.678263	0.629972	0.453343	0.220534	0.998768	1.04939	0.997218	0.978571	0.868834	0.764412	0.658693	0.570263	0.348714	0.199737	60.3984	-0.0360207	0	0.957345	58.9889	-0.0390556	0	0.970676	60.8081
P35612											0.998768	0.929833	0.998338	0.887836	0.778067	0.615653	0.465452	0.309017	0.129544	0.0658775											0.998768	1.04252	1.06617	1.01557	0.908539	0.730335	0.495827	0.419154	0.382791	0.157312					55.005	-0.0612757	0	0.993702
P35613	0.998768	1.05306	0.933465	0.9574	0.860757	0.636157	0.644939	0.601402	0.599715	0.427294	0.998768	1.10301	1.01894	0.986941	0.927472	0.792248	0.685417	0.640961	0.61622	0.469481	0.998768	1.18596	1.05686	1.02976	0.953419	0.817589	0.717381	0.69783	0.713266	0.529816	0.998768	1.08923	0.935001	0.93672	0.857317	0.741513	0.632056	0.590207	0.62783	0.418173		-0.0384538	0.495945	0.932624		-0.0376146	0.50139	0.948641
P35637	0.998768	0.98455	0.928888	0.947795	0.781338	0.643354	0.615852	0.559033	0.576127	0.484113	0.998768	0.951505	0.937598	0.944761	0.842272	0.710522	0.617167	0.606285	0.560909	0.477937	0.998768	0.946859	0.907125	0.950547	0.757917	0.630508	0.555628	0.524509	0.564745	0.483535	0.998768	1.03419	1.0466	1.07233	0.911569	0.72607	0.654709	0.620903	0.615586	0.521717		-0.0427702	0.521416	0.976369		-0.032719	0.471476	0.979985
P35659	0.998768	1.13277	1.1132	0.860903	0.433691	0.326172	0.197438	0.130663	0.118715	0.0895127	0.998768	1.00249	0.948834	0.703474	0.399676	0.259286	0.201482	0.157706	0.126059	0.106258	0.998768	0.946132	0.832445	0.711927	0.451286	0.281421	0.193821	0.134542	0.0989566	0.0659723	0.998768	0.823325	0.877682	0.660341	0.395401	0.249511	0.18613	0.142463	0.128252	0.100892	49.9625	-0.131748	0.137521	0.969754	49.099	-0.103044	0.134377	0.997115	49.4878
P35754	0.998768	0.884534	0.817331	0.819465	0.744151	0.938552	0.665378	0.599976	0.706024	0.55144	0.998768	1.04382	1.04506	0.998558	1.24212	0.838954	2.07554	0.733575	0.648905	0.698402	0.998768	1.08577	1.07519	1.03422	1.17578	0.836212	1.90238	0.712989	0.684705	0.675326	0.998768	1.03914	0.984562	1.01175	0.911308	0.785628	0.685825	0.679242	0.737482	0.500003		-0.0132117	0	0.694078		-0.347821	0.673635	0.179933
P35813																					0.998768	0.975972	0.926385	0.868738	0.684734	0.539307	0.398798	0.289873	0.329849	0.234848	0.998768	1.00061	1.06568	0.970671	0.81632	0.577432	0.380472	0.329124	0.241385	0.141833									53.5285
P35908	0.998768	0.463133	0.366105	0.335015	0.274561	0.207223	0.303973	0.54232	0.132116	0.074018	0.998768	1.70585	0.962895	1.43199	2.29665	0.677195	0.418943	0.474802	0.625336	0.451	0.998768	1.70636	1.58904	2.08606	0.965584	0.731092	1.23015	0.676612	0.367912	0.288049	0.998768	0.921223	0.792824	1.0118	0.639041	0.528818	0.495577	0.256195	0.383816	0.928459	40.8765	-0.165442	0.273836	0.762616	53.7857	-0.599821	0.49252	0.321585	59.2707
P35914	0.998768	1.00765	0.936141	0.953966	0.899772	0.728088	0.659126	0.290943	0.132301	0.0491392	0.998768	1.02559	0.999487	1.11587	0.979708	0.954367	0.729294	0.312146	0.13256	0.0537581	0.998768	1.05143	1.03934	1.02379	0.989254	0.878733	0.710758	0.354582	0.200534	0.0905989	0.998768	1.16867	1.0264	1.01293	0.964282	0.964302	0.775779	0.314796	0.130121	0.027899	56.771	-0.0794218	0	0.984622	57.6039	-0.145294	0.0689148	0.98944	57.7719
P35968																															0.998768	1.07589	1.14831	1.12426	1.09704	0.980365	0.888809	0.853251	0.837216	0.755788
P35998	0.998768	0.982757	0.994286	0.898066	0.754536	0.511084	0.438526	0.197061	0.116853	0.070601	0.998768	0.982397	0.948962	0.856837	0.739498	0.60341	0.445221	0.212949	0.117012	0.0728047	0.998768	0.979637	0.956933	0.89314	0.785605	0.620936	0.440106	0.217465	0.13509	0.0874776	0.998768	0.978782	0.975042	0.88453	0.756114	0.610029	0.443476	0.234298	0.151902	0.0921192	53.9005	-0.0677202	0.013677	0.992797	54.2665	-0.062516	0	0.994748	54.6284
P36402	0.998768	1.08004	0.863341	0.508888	0.462828	0.370796	0.364844	0.371973	0.220956	0.197643	0.998768	0.921132	0.694775	0.544212	0.45299	0.382411	0.295565	0.282331	0.223825	0.199538	0.998768	0.987338	0.828672	0.550642	0.46609	0.42579	0.352346	0.381929	0.257746	0.261328	0.998768	0.835334	0.767266	0.609175	0.509178	0.392068	0.320234	0.342589	0.229122	0.234093	48.0015	-0.0953148	0.301769	0.947278	48.5365	-0.0541449	0.20847	0.988376	48.9402
P36404	0.998768	0.994115	0.985411	0.925179	0.799035	0.553169	0.423546	0.240539	0.113256	0.067594	0.998768	1.01601	0.991899	0.949028	0.794875	0.589092	0.411086	0.269942	0.124735	0.0790808	0.998768	1.09998	1.04334	0.979579	0.864186	0.606759	0.386883	0.243823	0.0978544	0.0574256	0.998768	1.05749	1.00102	0.924783	0.80055	0.597259	0.395243	0.259995	0.133203	0.0682749	54.3539	-0.0702913	0.0163343	0.997527	54.5548	-0.0712727	0.0375165	0.998118	54.5819
P36405	0.998768	0.983735	0.956952	0.92513	0.834284	0.696025	0.561482	0.400862	0.271715	0.157564	0.998768	0.99684	0.956637	0.902258	0.802975	0.673886	0.5303	0.401434	0.259168	0.161835	0.998768	1.00189	0.964351	0.924806	0.853518	0.732327	0.553613	0.42404	0.297232	0.192029	0.998768	1.00824	0.970233	0.925615	0.837261	0.690889	0.533603	0.413313	0.28273	0.153575	57.099	-0.0504661	0.00335257	0.999406	56.6754	-0.0486526	0.0066022	0.999725	57.3766
P36507	0.998768	0.92201	0.960386	0.844527	0.562914	0.225096	0.138155	0.0954256	0.0673712	0.0443962	0.998768	0.957949	0.918593	0.857468	0.568969	0.25875	0.117365	0.0901821	0.0589046	0.0338152	0.998768	0.958514	0.984188	0.921283	0.886252	0.749724	0.632217	0.530828	0.205746	0.039229	0.998768	1.0302	0.99829	0.929927	0.832424	0.719846	0.604432	0.485103	0.191999	0.0352803	50.3858	-0.116356	0.0577419	0.995094	50.5369	-0.109858	0.0409648	0.996979	57.9379
P36542	0.998768	1.0775	1.12634	1.07287	1.03016	0.903617	0.942867	0.825416	0.437426	0.0338327	0.998768	0.995659	0.983544	0.949309	0.939574	0.930804	0.850556	0.765248	0.385708	0.0277086	0.998768	0.941185	0.933861	0.935418	0.933867	0.920603	0.813947	0.735688	0.446501	0.0345878	0.998768	0.944929	1.00327	0.966467	0.945479	0.93968	0.833414	0.771716	0.433345	0.0287829	62.1815	-0.125607	0	0.960277	61.4162	-0.102664	0	0.97614	61.4344
P36543	0.998768	0.973146	0.933657	0.864663	0.712764	0.500248	0.286638	0.144448	0.084243	0.0525394	0.998768	1.0076	0.914049	0.877837	0.725877	0.54969	0.30928	0.183816	0.108148	0.0741087	0.998768	0.995347	0.92408	0.868632	0.751472	0.555002	0.301633	0.163444	0.0991841	0.0604639	0.998768	1.06519	0.967918	0.9252	0.79389	0.584697	0.312024	0.172556	0.0886596	0.0553334	52.7972	-0.0746225	0.00691218	0.998656	53.2696	-0.0708873	0.0225948	0.99681	53.3185
P36551											0.998768	0.977718	0.92989	0.844542	0.805694	0.693	0.511591	0.476363	0.262287	0.206673	0.998768	1.01068	0.971943	0.915034	0.755044	0.584476	0.472255	0.351206	0.196065	0.132751	0.998768	1.07641	1.07189	0.982248	0.906594	0.821112	0.675185	0.438327	0.255346	0.143085					57.1235	-0.042136	0	0.990905	55.1603
P36578	0.998768	1.644	1.4273	1.61792	1.38542	0.905557	0.615681	0.461964	0.244729	0.163632	0.998768	0.969944	0.985992	0.992408	0.771775	0.504254	0.378942	0.291398	0.140626	0.0972164	0.998768	0.974494	0.77942	0.991062	0.747807	0.578521	0.448947	0.35133	0.17538	0.108706	0.998768	0.654956	0.869141	0.939489	0.814345	0.613072	0.487902	0.339491	0.146111	0.0947111	57.7298	-0.112596	0.200614	0.591278	53.8337	-0.0759751	0.102073	0.988775	55.001
P36639	0.998768	0.89113	0.886749	0.834191	0.720268	0.551411	0.295825	0.157847	0.104047	0.0667245	0.998768	1.03709	1.00399	0.920335	0.818991	0.606582	0.346645	0.192154	0.1237	0.0772537	0.998768	1.01787	0.992618	0.902758	0.817674	0.586168	0.327823	0.188979	0.126797	0.0827551	0.998768	1.01307	0.94167	0.850209	0.749158	0.546158	0.295412	0.170902	0.112146	0.0672959	52.9793	-0.0650959	0	0.98518	54.0826	-0.0858105	0.0610049	0.997888	53.8588
P36776	0.998768	0.908604	0.869558	0.786772	0.663395	0.50678	0.296358	0.159189	0.0896336	0.0602169	0.998768	0.969554	0.910903	0.810291	0.692598	0.509387	0.322837	0.188035	0.102681	0.062432	0.998768	0.986255	0.935397	0.833799	0.731536	0.532626	0.330466	0.202675	0.120877	0.0796173	0.998768	0.987579	0.908461	0.818651	0.712987	0.500971	0.333811	0.205224	0.119828	0.0700686	52.2923	-0.060296	0	0.991181	52.8335	-0.0624638	0	0.998359	53.2846
P36871	0.998768	0.963674	0.951635	0.920313	0.857154	0.76257	0.627991	0.472885	0.269723	0.0953918	0.998768	1.02296	1.00796	0.979709	0.920574	0.818715	0.687274	0.525768	0.268455	0.111219	0.998768	1.04585	1.03063	0.997841	0.94723	0.827832	0.672411	0.532268	0.291622	0.114927	0.998768	1.0381	0.97934	0.949518	0.879826	0.767173	0.629759	0.513283	0.282308	0.0966013	57.9458	-0.0558464	0	0.991172	58.9045	-0.0650598	0	0.996498	59.0499
P36873	0.998768	0.93235	1.05384	0.868127	0.921399	0.789783	0.650525	0.538628	0.374754	0.131487	0.998768	0.968241	1.01577	0.753467	0.781072	0.527237	0.407678	0.304454	0.200628	0.128002											0.998768	0.948113	0.996002	0.94718	0.838444	0.621529	0.516286	0.409544	0.227384	0.111697	59.22	-0.0515009	0	0.968777	54.1043	-0.0539543	0.0599114	0.979426
P36915	0.998768	1.0857	1.05055	0.835106	0.584417	0.321385	0.237339	0.15127	0.104597	0.057808	0.998768	0.993244	0.918345	0.726423	0.503901	0.333782	0.236591	0.182987	0.120419	0.0636061	0.998768	0.966177	0.872237	0.710776	0.525706	0.364265	0.244979	0.174351	0.116709	0.0643747	0.998768	0.998249	0.956812	0.781401	0.578077	0.372167	0.277794	0.187154	0.135455	0.0703758	51.0123	-0.0988193	0.0956498	0.986969	50.3176	-0.0731512	0.0825535	0.996789	50.5315
P36954	0.998768	1.05023	1.02967	0.965188	0.825385	0.587735	0.418082	0.288103	0.21182	0.121012	0.998768	0.993766	0.963432	0.865953	0.742368	0.616628	0.436685	0.334673	0.256403	0.188885	0.998768	1.03276	0.964822	0.928293	0.752704	0.549036	0.422854	0.358457	0.294848	0.21855	0.998768	1.00063	0.903467	0.853063	0.703139	0.55468	0.418455	0.262501	0.220075	0.105752	54.5982	-0.0756714	0.134567	0.993074	54.9006	-0.0531685	0.134414	0.998619	54.2518
P36957	0.998768	0.963991	0.950117	0.89641	0.779578	0.659993	0.603319	0.548696	0.570372	0.429516	0.998768	1.01036	0.994149	0.895405	0.791825	0.697048	0.618175	0.594596	0.570012	0.47267	0.998768	0.98157	0.969113	0.882446	0.781509	0.660481	0.52979	0.501024	0.505291	0.382573	0.998768	0.991743	0.982747	0.896949	0.781876	0.655108	0.566499	0.533503	0.535124	0.397076	63.622	-0.0338674	0.451661	0.977846		-0.0355285	0.500258	0.98426	58.6234
P36959											0.998768	1.04491	0.833102	0.764723	0.577677	0.656376	0.423559	0.357912	0.41707	0.187851																									54.6343	-0.0379794	0.162384	0.930211
P36969	0.998768	1.00397	0.967054	0.876652	0.724713	0.556412	0.523289	0.392294	0.148499	0.0920675	0.998768	0.973077	0.927756	0.796653	0.669156	0.540608	0.438537	0.329756	0.204241	0.132572	0.998768	0.998184	0.954966	0.846317	0.727984	0.609796	0.499241	0.395519	0.187894	0.109739	0.998768	1.00937	0.95329	0.814287	0.658357	0.504109	0.379267	0.303597	0.181549	0.10955	55.1921	-0.0516273	0	0.983352	54.1523	-0.0459807	0.00448834	0.997373	55.4266
P37108	0.998768	1.06831	1.04607	1.03823	0.819868	0.641126	0.41152	0.315647	0.220473	0.102528	0.998768	0.97744	0.958455	0.932634	0.785103	0.568237	0.395376	0.319846	0.199351	0.100241	0.998768	0.954178	0.876151	0.915158	0.711282	0.565046	0.387716	0.319339	0.210432	0.108523	0.998768	0.883199	0.933453	0.871707	0.758766	0.556356	0.397288	0.307607	0.210593	0.104177	54.9733	-0.0782937	0.13199	0.983169	54.524	-0.063301	0.0793656	0.995385	54.3189
P37198	0.998768	0.989511	0.901383	0.85384	0.633461	0.441341	0.334258	0.260643	0.213058	0.139665	0.998768	0.980902	0.947712	0.884979	0.630414	0.429821	0.315389	0.25802	0.187171	0.131239	0.998768	1.07203	0.977372	0.898368	0.677732	0.462484	0.323938	0.257176	0.223842	0.18934	0.998768	0.9889	0.982524	0.852979	0.649567	0.494107	0.373987	0.261954	0.219362	0.153447	52.3151	-0.0636959	0.143383	0.995955	52.1617	-0.0733081	0.150635	0.995778	52.4385
P37235	0.998768	0.939226	0.936119	0.851995	0.784134	0.564583	0.407529	0.281586	0.23397	0.160689	0.998768	1.04214	1.01875	0.977579	0.859108	0.641897	0.420787	0.336959	0.280142	0.182447	0.998768	1.04164	0.972981	0.88088	0.784058	0.543554	0.310108	0.250131	0.219682	0.114	0.998768	1.04127	1.00978	0.947436	0.865699	0.636761	0.474212	0.370997	0.368112	0.209085	54.3133	-0.0569186	0.109474	0.993949	54.9904	-0.0784472	0.214676	0.993536	53.4887
P37268	0.998768	0.965111	0.936496	0.861631	0.70609	0.4006	0.189768	0.130476	0.104846	0.0713645	0.998768	1.00165	0.959993	0.883833	0.716032	0.410769	0.198282	0.153503	0.109076	0.0734177	0.998768	0.992781	0.959565	0.886517	0.773852	0.567981	0.297897	0.147276	0.115054	0.0794015	0.998768	0.979501	0.946803	0.892362	0.790446	0.591211	0.306076	0.137769	0.104057	0.0670785	51.8728	-0.093685	0.0646642	0.996484	52.0347	-0.09777	0.0790646	0.99839	53.4115
P37275																															0.998768	1.41327	0.970105	1.0647	0.739912	0.717381	0.598665	0.354797	0.286915	0.151973
P37802	0.998768	0.868894	0.899733	0.838059	0.610197	0.345217	0.251059	0.21252	0.181125	0.123023	0.998768	0.964513	0.981279	0.904917	0.672233	0.396152	0.276952	0.2392	0.199573	0.149858	0.998768	0.995952	1.01564	0.912212	0.681242	0.375133	0.261056	0.227455	0.199362	0.141774	0.998768	1.05716	1.02394	0.951157	0.672209	0.393065	0.275645	0.238965	0.207285	0.138995	51.21	-0.0745404	0.128735	0.982307	51.8675	-0.0941947	0.180628	0.997062	51.7118
P37837	0.998768	0.903256	0.939211	0.908237	0.78761	0.470798	0.27382	0.148066	0.123888	0.0818007	0.998768	0.965522	0.961496	0.951369	0.835	0.5897	0.292994	0.166101	0.131258	0.0900521	0.998768	0.960843	0.980742	0.935002	0.861504	0.598977	0.2752	0.154003	0.136678	0.0878943	0.998768	1.02334	1.00328	0.960422	0.859953	0.602199	0.298826	0.167853	0.137359	0.0887133	52.8601	-0.092547	0.078279	0.990074	53.7197	-0.101503	0.0894827	0.997576	53.7244
P38117	0.998768	0.928955	0.937116	0.884367	0.789136	0.614083	0.362286	0.25622	0.141865	0.0441147	0.998768	0.978695	0.948448	0.911767	0.818257	0.654753	0.382318	0.285368	0.141253	0.0429965	0.998768	0.983903	0.968523	0.903509	0.844553	0.647096	0.374136	0.275832	0.148201	0.0417533	0.998768	1.00619	0.953845	0.898136	0.793598	0.611634	0.360944	0.269021	0.145399	0.0462029	54.337	-0.0656516	0	0.993572	54.8751	-0.0686297	0	0.996035	54.8451
P38159	0.998768	1.02701	0.848362	0.65989	0.441236	0.273367	0.20557	0.172464	0.1423	0.11288	0.998768	0.948646	0.843181	0.632655	0.40699	0.274534	0.195387	0.17279	0.130847	0.111207	0.998768	1.06599	0.923218	0.673785	0.442359	0.293669	0.208452	0.188641	0.155229	0.132458	0.998768	1.00301	0.891183	0.701909	0.478442	0.332368	0.273093	0.234917	0.18228	0.145256	49.1037	-0.0810715	0.126443	0.995755	48.7641	-0.0768635	0.116793	0.999405	49.2652
P38606	0.998768	0.947221	0.961212	0.922538	0.785922	0.551722	0.458059	0.357979	0.225284	0.101778	0.998768	0.98685	0.954587	0.920824	0.813182	0.611185	0.474272	0.402568	0.228519	0.0901494	0.998768	0.971008	0.945249	0.913371	0.813852	0.593039	0.486214	0.405837	0.233829	0.0861619	0.998768	0.977376	0.976064	0.928418	0.811691	0.569984	0.439967	0.361306	0.213561	0.092996	55.1714	-0.0536947	0.0265291	0.990285	55.8907	-0.0532137	0	0.992976	55.8667
P38646	0.998768	0.905299	0.897082	0.846251	0.727588	0.530063	0.321795	0.185915	0.0541842	0.0292251	0.998768	0.979422	0.950634	0.908809	0.784485	0.560692	0.347472	0.212652	0.0599	0.033006	0.998768	0.993969	0.969611	0.905414	0.804164	0.577651	0.356571	0.223383	0.0612874	0.033967	0.998768	0.996661	0.946881	0.898546	0.781936	0.551422	0.342997	0.213608	0.061921	0.0331742	53.0649	-0.0685925	0	0.989991	53.8346	-0.0764333	0	0.99861	54.0563
P38919	0.998768	0.971931	0.90959	0.853295	0.621339	0.375559	0.293884	0.225755	0.1369	0.0759648	0.998768	1.00259	0.985017	0.884588	0.649162	0.436164	0.334814	0.272395	0.166873	0.126159	0.998768	1.01976	0.981061	0.873418	0.650283	0.395915	0.279556	0.238536	0.15646	0.106312	0.998768	0.998379	0.944163	0.854892	0.615017	0.380353	0.290484	0.234398	0.163751	0.100516	51.7754	-0.070213	0.0833904	0.994151	52.4334	-0.0729969	0.14272	0.994138	51.8925
P39019	0.998768	1.21655	1.19676	1.1746	1.0752	0.883783	0.765134	0.473206	0.142731	0.0973419	0.998768	0.967299	0.947241	0.898922	0.83343	0.758696	0.623436	0.399591	0.112257	0.0808631	0.998768	0.972625	0.90126	0.895145	0.805577	0.742199	0.601532	0.401784	0.118039	0.0782001	0.998768	0.886108	0.973399	0.923255	0.862324	0.790645	0.65574	0.420659	0.11824	0.0823853	58.5761	-0.108975	0.0535321	0.921082	56.954	-0.0671729	0	0.981459	56.6748
P39023	0.998768	1.62196	1.47035	1.60978	1.41118	0.84154	0.561379	0.393662	0.190994	0.116249	0.998768	0.982391	1.01315	0.997437	0.837711	0.538463	0.368739	0.255404	0.102242	0.066695	0.998768	0.907261	0.803252	0.932833	0.72903	0.534084	0.381088	0.291175	0.149753	0.0982064	0.998768	0.716905	0.925514	0.940624	0.772873	0.562259	0.410939	0.296974	0.149109	0.0881225	56.9368	-0.12403	0.162343	0.621176	54.1009	-0.0854445	0.0674089	0.992736	53.9254
P39656	0.998768	0.950497	1.00672	0.975972	0.908937	0.527734	0.267922	0.154202	0.111804	0.0702488	0.998768	0.965612	0.970422	0.954368	0.902515	0.595336	0.267559	0.164445	0.111239	0.0724498	0.998768	0.949376	0.959427	0.953651	0.913257	0.612928	0.277635	0.174105	0.127245	0.0797514	0.998768	0.968052	1.02289	0.986302	0.934635	0.630065	0.291189	0.17549	0.125233	0.0750216	53.4332	-0.129508	0.0972565	0.996185	53.7817	-0.123335	0.0894592	0.997305	53.9093
P39687	0.998768	0.882563	0.904474	0.859442	0.809868	0.613888	0.463957	0.335228	0.32094	0.231817	0.998768	0.947353	0.927605	0.923733	0.864532	0.714447	0.485272	0.38912	0.330205	0.269386	0.998768	0.986783	0.998311	0.945881	0.875652	0.686703	0.482894	0.352918	0.346788	0.269173	0.998768	1.03771	1.02246	1.00796	0.907862	0.704729	0.484662	0.360008	0.320852	0.248644	55.6067	-0.0453079	0.139385	0.976512	56.363	-0.0589136	0.244936	0.988415	55.739
P39748	0.998768	0.931377	0.899007	0.744594	0.477262	0.209651	0.130592	0.108366	0.0787791	0.0316851	0.998768	0.952788	0.863121	0.702203	0.452383	0.211028	0.103566	0.0921164	0.0680821	0.0296593	0.998768	0.95596	0.854604	0.7219	0.476144	0.241246	0.13515	0.109633	0.0755052	0.0318794	0.998768	0.986041	0.936738	0.772265	0.518749	0.260944	0.138101	0.0994288	0.0633485	0.034386	49.5475	-0.0934505	0.0460989	0.99601	49.1894	-0.088393	0.0296332	0.997808	49.5045
P40121	0.998768	0.901458	0.891541	0.750908	0.374562	0.211642	0.13576	0.0861708	0.0648357	0.0419638	0.998768	0.974965	0.937467	0.79625	0.417786	0.256318	0.159035	0.11147	0.0826534	0.0597787	0.998768	0.965498	0.940408	0.780051	0.403667	0.227809	0.135576	0.0976497	0.0747596	0.0517804	0.998768	1.02194	0.95989	0.802572	0.400854	0.235462	0.142732	0.104613	0.0793668	0.0558101	49.0693	-0.0993762	0.0525619	0.992155	49.5987	-0.106685	0.0824856	0.996766	49.3846
P40222	0.998768	1.08773	0.997237	0.867957	0.727019	0.470304	0.329069	0.282792	0.246171	0.149843	0.998768	0.98605	0.965191	0.865081	0.699451	0.426691	0.280606	0.216676	0.196961	0.157982	0.998768	0.975248	0.817617	0.81583	0.646211	0.382582	0.228077	0.194102	0.165291	0.13635	0.998768	0.916537	0.980338	0.954054	0.724372	0.388061	0.235725	0.186103	0.167351	0.121498	52.8339	-0.0769626	0.189746	0.987191	52.1638	-0.0839546	0.16237	0.998788	51.3856
P40227	0.998768	0.914915	0.953619	0.93515	0.890144	0.747847	0.43784	0.251869	0.115046	0.0360371	0.998768	0.99122	0.993014	0.985345	0.946877	0.827539	0.483529	0.291888	0.120385	0.0376598	0.998768	0.988993	0.990961	0.960487	0.954311	0.802107	0.450611	0.269483	0.122809	0.0356599	0.998768	0.998626	0.967446	0.951483	0.925423	0.792052	0.450675	0.253219	0.116262	0.0343715	55.5708	-0.085402	0.00465165	0.99086	56.2351	-0.100185	0.0356788	0.997306	55.8976
P40306	0.998768	1.03727	1.02795	0.853815	0.525268	0.407972	0.319611	0.27598	0.246032	0.16259	0.998768	0.970332	0.93478	0.773584	0.431398	0.346487	0.272237	0.243741	0.214284	0.157872	0.998768	0.932668	0.862731	0.768024	0.436893	0.337234	0.24734	0.213719	0.188942	0.130544	0.998768	0.948484	0.943932	0.876717	0.810052	0.659569	0.487344	0.414717	0.333533	0.212186	50.9442	-0.0928992	0.234849	0.984203	49.7707	-0.0920648	0.207794	0.992064	49.8677
P40429	0.998768	1.81617	1.53681	1.72434	1.53526	0.86553	0.625691	0.42852	0.252749	0.161757	0.998768	0.976563	0.994884	0.985192	0.833892	0.622559	0.450721	0.326481	0.238348	0.135857	0.998768	0.951299	0.736799	0.95119	0.748367	0.568419	0.393161	0.284684	0.127173	0.086193	0.998768	0.708655	0.876448	0.956186	0.809199	0.613485	0.473168	0.356766	0.139854	0.134284	57.4838	-0.12047	0.209987	0.490373	55.2185	-0.0690027	0.137644	0.994904	54.1264
P40616	0.998768	0.949442	0.958814	0.879893	0.722038	0.463665	0.251067	0.164485	0.10968	0.0623191	0.998768	0.979057	0.952931	0.852574	0.721063	0.475361	0.240947	0.176604	0.114142	0.0633321	0.998768	0.967292	0.97412	0.893179	0.748752	0.496092	0.263125	0.181391	0.144323	0.0863371	0.998768	0.9921	1.01951	0.91759	0.739673	0.498964	0.271845	0.195872	0.149978	0.0844049	52.5363	-0.0828783	0.0542043	0.997789	52.5313	-0.0791492	0.0504519	0.997578	52.8401
P40763	0.998768	1.33319	0.780365	0.677302	0.539419	0.369777	0.24122	0.151307	0.1399	0.0839124	0.998768	1.36135	0.810233	0.657878	0.453062	0.333144	0.214352	0.159797	0.103137	0.0662296	0.998768	1.51056	0.831991	0.713226	0.535492	0.382457	0.266076	0.163705	0.135942	0.0884071	0.998768	1.16159	0.821061	0.669921	0.486726	0.340286	0.257724	0.186742	0.139125	0.0892066	50.3139	-0.0727096	0.0962236	0.90216	49.5302	-0.083296	0.104068	0.901118	50.612
P40855	0.998768	0.933824	0.944288	0.879035	0.769978	0.589517	0.42457	0.348854	0.300696	0.256423	0.998768	0.96779	0.961325	0.897429	0.769186	0.605866	0.450934	0.389631	0.329477	0.291172	0.998768	0.979358	0.968381	0.911974	0.795692	0.613786	0.475756	0.381798	0.352633	0.268448	0.998768	0.962315	0.944434	0.895839	0.797718	0.605555	0.454476	0.3783	0.339199	0.258938	54.7153	-0.0552633	0.226663	0.994581	55.1546	-0.0550552	0.274243	0.998661	55.495
P40925	0.998768	0.893893	0.934982	0.911403	0.901222	0.74738	0.718834	0.476478	0.0840497	0.035502	0.998768	0.975437	0.994421	0.96477	0.980973	0.911815	0.79286	0.537649	0.0768563	0.0346907	0.998768	0.963258	0.983881	0.94461	0.952396	0.869861	0.736549	0.526548	0.0927204	0.0475132	0.998768	0.988787	0.980041	0.945041	0.932983	0.843605	0.734026	0.517212	0.0913011	0.0419317	57.8143	-0.0798515	0	0.953778	58.9122	-0.12213	0	0.991848	58.5992
P40926	0.998768	0.878556	0.913691	0.913183	0.913255	0.837436	0.803877	0.659998	0.197391	0.010278	0.998768	0.963396	0.980949	0.982701	1.00413	0.953879	0.890381	0.776998	0.212094	0.0127868	0.998768	0.96226	0.996321	0.966553	1.01526	0.936983	0.839237	0.743048	0.237557	0.0114454	0.998768	1.00976	0.992623	0.982057	0.976615	0.904501	0.823453	0.725992	0.228724	0.0118932	59.7732	-0.0975729	0	0.939627	60.7952	-0.149134	0	0.991985	60.6225
P40937	0.998768	1.10525	1.05688	0.882113	0.670781	0.280744	0.166736	0.133463	0.0913591	0.04691	0.998768	0.998192	0.939	0.800562	0.671233	0.356597	0.228566	0.181124	0.136501	0.0774499	0.998768	0.999328	0.809527	0.72018	0.575055	0.208175	0.0844213	0.0853448	0.0658947	0.0579143	0.998768	1.0294	1.02731	0.784754	0.590644	0.400341	0.316104	0.224485	0.170472	0.1054	51.191	-0.127516	0.0838464	0.987972	51.4991	-0.0804042	0.0858367	0.994956	49.7162
P40938	0.998768	1.23005	1.14625	0.979205	0.714847	0.432583	0.261524	0.188063	0.118669	0.0968788	0.998768	1.05206	0.890267	0.980293	0.751119	0.536962	0.342514	0.216989	0.191107	0.127525	0.998768	0.988771	0.978166	0.94255	0.751712	0.549856	0.377118	0.29848	0.189786	0.175458											52.3589	-0.110415	0.124629	0.954102	53.4706	-0.0809754	0.132185	0.986833	53.8571
P40939	0.998768	1.00764	1.00339	0.918753	0.743537	0.420594	0.197047	0.145638	0.112918	0.0652645	0.998768	0.996606	0.965534	0.902335	0.746844	0.441481	0.199466	0.161569	0.116944	0.0679619	0.998768	0.997703	0.953257	0.874784	0.734541	0.430859	0.201897	0.153879	0.120272	0.0686295	0.998768	0.988655	0.963848	0.883018	0.722534	0.413662	0.193405	0.153479	0.116609	0.0708646	52.2246	-0.109603	0.0846406	0.998789	52.3415	-0.101196	0.0820595	0.997754	52.2087
P41091	0.998768	0.957682	0.963933	0.957555	0.80292	0.686835	0.39846	0.219549	0.157599	0.104627	0.998768	0.99275	0.995087	0.945301	0.867252	0.669499	0.428643	0.249678	0.15725	0.0865973	0.998768	1.0254	1.00654	0.99693	0.840689	0.695736	0.413118	0.224293	0.149885	0.087333	0.998768	0.964824	0.930793	0.878769	0.799387	0.621194	0.400829	0.214705	0.146588	0.097902	54.7679	-0.079567	0.0744322	0.994086	55.0936	-0.0806127	0.0679329	0.999449	54.9875
P41208	0.998768	1.01109	0.969268	0.88962	0.749423	0.623049	0.539661	0.475842	0.510466	0.457294	0.998768	1.11736	0.983825	0.937268	0.863668	0.764726	0.594963	0.486441	0.43724	0.351949											0.998768	0.980732	0.882584	0.856057	0.747452	0.62141	0.527719	0.483455	0.439993	0.383329	58.8332	-0.0509624	0.467886	0.995485	58.8235	-0.0482989	0.333881	0.974489
P41223	0.998768	1.03967	0.985102	0.979736	0.83387	0.304508	0.280603	0.21862	0.134287	0.0911092	0.998768	0.982025	0.9211	0.87765	0.748059	0.428859	0.263679	0.191141	0.12187	0.0766791	0.998768	0.950252	0.839061	0.842821	0.679144	0.349614	0.191051	0.133031	0.0901083	0.0650635	0.998768	1.05028	0.958224	0.959251	0.810629	0.517728	0.31367	0.22145	0.145355	0.0944654	51.8342	-0.190481	0.171671	0.985992	52.4972	-0.082734	0.0761766	0.995102	51.4345
P41227	0.998768	1.00206	0.97631	0.927827	0.784808	0.565706	0.292209	0.15057	0.107147	0.111129	0.998768	0.935223	0.923164	0.938553	0.854589	0.698616	0.265648	0.12571	0.097654	0.0855237	0.998768	0.94362	0.891586	0.891272	0.816349	0.588063	0.244994	0.120245	0.100137	0.0745956	0.998768	1.06533	1.05155	0.988386	0.839813	0.658166	0.274618	0.118368	0.0991051	0.0927436	53.4158	-0.0932146	0.0796784	0.998277	54.1482	-0.126476	0.0713192	0.985741	53.4096
P41236	0.998768	0.991056	0.94286	0.919613	0.771594	0.621508	0.541919	0.481509	0.510859	0.422024	0.998768	0.938066	0.906657	0.839456	0.714144	0.657765	0.529155	0.532897	0.496452	0.460776	0.998768	1.00124	1.01504	0.973986	0.846668	0.630808	0.456793	0.361664	0.331833	0.301456	0.998768	1.01362	1.00668	0.940083	0.78813	0.651125	0.435454	0.365993	0.326889	0.25819	58.2719	-0.0495091	0.448485	0.990496	61.0569	-0.0333491	0.435313	0.991293	55.0125
P41240	0.998768	0.926023	0.888172	0.704025	0.371621	0.261819	0.162601	0.119883	0.0830393	0.051587	0.998768	0.966119	0.911548	0.700489	0.351256	0.220031	0.161926	0.118475	0.0792059	0.0489681	0.998768	0.970616	0.918869	0.71489	0.387002	0.216235	0.157706	0.122105	0.0811184	0.0652494	0.998768	0.976072	0.910093	0.712856	0.372694	0.223708	0.156179	0.118459	0.0814586	0.0511912	49.0195	-0.0867115	0.0676915	0.99494	48.7944	-0.103022	0.0822454	0.996448	49.0085
P41250	0.998768	0.89018	0.910907	0.88607	0.846284	0.786777	0.689951	0.602678	0.381562	0.0783134	0.998768	0.988902	0.994748	0.961072	0.906143	0.8171	0.746581	0.681055	0.411628	0.0834981	0.998768	1.00461	1.02277	0.968858	0.946996	0.86512	0.771755	0.702006	0.441424	0.085825	0.998768	0.994853	0.958999	0.917663	0.881059	0.775696	0.691273	0.620062	0.394754	0.0773106	59.4068	-0.0493828	0	0.930746	60.5801	-0.0612782	0	0.961315	61.1161
P41252	0.998768	0.993836	0.91337	0.624414	0.347826	0.20039	0.173653	0.150536	0.114316	0.0921013	0.998768	0.928698	0.84278	0.580509	0.329431	0.243252	0.173118	0.171236	0.126742	0.0890864	0.998768	0.948997	0.864131	0.591055	0.349192	0.242889	0.169833	0.152082	0.127151	0.0986544	0.998768	0.936973	0.892346	0.610192	0.360236	0.254275	0.199756	0.190564	0.129961	0.12008	48.2946	-0.108979	0.122252	0.997878	47.9683	-0.0869049	0.119664	0.996483	48.1593
P41567	0.998768	1.04332	1.04622	0.980885	0.829087	0.597316	0.460604	0.386829	0.297278	0.189004	0.998768	0.914959	0.87787	0.859983	0.732036	0.583072	0.400263	0.359937	0.260842	0.161805	0.998768	0.895194	0.904772	0.838221	0.753937	0.555445	0.398467	0.33716	0.276967	0.174133	0.998768	1.03056	1.03245	0.976261	0.812837	0.604314	0.450652	0.387944	0.301252	0.183681	55.2147	-0.0676243	0.224526	0.985028	54.8156	-0.0441425	0.03147	0.990048	54.5143
P41732	0.998768	0.955008	0.939338	0.942478	0.895231	0.844249	0.82227	0.851178	0.892124	1.59495	0.998768	0.991915	0.984121	1.02349	0.912329	0.969748	0.880777	0.977953	0.88672	1.6411	0.998768	1.02366	0.983262	1.0073	0.977023	0.947713	0.936702	1.03189	1.00275	1.85097	0.998768	1.10788	1.06916	1.04638	1.01838	0.958924	0.988517	1.0943	1.03081	2.00857		0.19802	1.5	0.720451		0.445081	1.5	0.870441
P41743
P42025	0.998768	0.97911	1.06167	1.1188	0.811755	0.655577	0.664161	0.519337	0.225994	0.1233	0.998768	0.972664	0.991318	0.993501	0.805	0.802337	0.702673	0.512602	0.329187	0.162921	0.998768	1.03189	0.941083	0.957188	0.851878	0.833637	0.733391	0.5466	0.371851	0.221676	0.998768	0.961529	0.978151	0.899886	0.803022	0.636173	0.583924	0.385188	0.187713	0.102545	57.9984	-0.0572566	0	0.94142	59.13	-0.0518943	0	0.983098	60.103
P42166	0.998768	1.05036	1.07148	0.878323	0.479529	0.350348	0.268887	0.187136	0.151132	0.117695	0.998768	1.03871	1.02531	0.887028	0.594712	0.391689	0.235314	0.169564	0.100863	0.0568381	0.998768	1.02728	0.993284	0.854651	0.475145	0.3442	0.239749	0.197026	0.141227	0.0939871	0.998768	1.05037	1.06326	0.941948	0.682833	0.423967	0.25189	0.181211	0.101776	0.0584773	50.3973	-0.115269	0.173501	0.981027	51.5549	-0.0913739	0.0837137	0.992903	50.4055
P42167	0.998768	1.0227	1.01652	1.04544	0.937583	0.681894	0.565926	0.456723	0.37737	0.262811	0.998768	0.93443	0.886147	0.950196	0.878402	0.748728	0.526535	0.444204	0.34479	0.250507	0.998768	0.940379	0.889981	0.944818	0.869977	0.728883	0.506819	0.414473	0.36658	0.253857	0.998768	1.01107	1.07083	1.07585	0.99836	0.811469	0.595112	0.475072	0.392466	0.269307	57.1163	-0.0647929	0.296323	0.979541	57.5894	-0.0497509	0.178866	0.977122	57.0757
P42224																					0.998768	0.955349	0.968311	0.7223	0.6414	0.519068	0.395831	0.29514	0.184891	0.0784901																			53.2596
P42285	0.998768	1.01572	0.957211	0.874038	0.731196	0.610264	0.461844	0.335404	0.207734	0.112728	0.998768	0.993046	1.00266	0.934134	0.787771	0.558625	0.391503	0.363713	0.277	0.16463	0.998768	1.02326	0.999551	0.898985	0.851612	0.496773	0.342762	0.242054	0.170467	0.106004	0.998768	1.03002	1.03331	1.01308	0.878171	0.63158	0.464752	0.370707	0.265431	0.124682	55.141	-0.0517087	0	0.997507	54.342	-0.0675708	0.201624	0.990664	53.5657
P42345																					0.998768	1.13201	1.17963	0.857514	0.712691	0.487604	0.415532	0.242957	0.181393	0.0541878	0.998768	1.10566	0.769314	0.728335	0.692443	0.466731	0.36335	0.331018	0.213135	0.0806894									53.5589
P42574	0.998768	0.938454	0.912462	0.869319	0.834491	0.721963	0.640183	0.576549	0.575646	0.398728	0.998768	1.0223	0.981891	0.965568	0.934364	0.803108	0.718018	0.663536	0.633419	0.463284	0.998768	1.00302	1.00118	0.937539	0.914959	0.788434	0.673486	0.653897	0.644768	0.473688	0.998768	1.03483	0.983453	0.966006	0.918952	0.802076	0.687447	0.672296	0.673684	0.465692	63.363	-0.0240483	0.0649884	0.975616		-0.0290818	0.381507	0.970912
P42575																															0.998768	1.01444	0.847753	0.80991	0.532404	0.392422	0.297384	0.195796	0.133607	0.0531431
P42677	0.998768	1.22031	1.11304	1.04992	0.877957	0.679427	0.554001	0.330594	0.13677	0.0858628	0.998768	0.994352	0.939362	0.873318	0.705438	0.607148	0.468339	0.289066	0.112281	0.0628655	0.998768	0.986145	0.887832	0.834807	0.691501	0.586489	0.442266	0.288481	0.155545	0.100508	0.998768	0.956815	0.942593	0.874284	0.752449	0.652451	0.489297	0.307966	0.139909	0.0852292	56.2502	-0.0770754	0.033737	0.950289	54.5182	-0.0581984	0	0.992689	54.2004
P42704	0.998768	0.882517	0.726484	0.352772	0.270629	0.210881	0.167477	0.120998	0.0845538	0.0482938	0.998768	1.04263	0.843624	0.41214	0.311858	0.250061	0.189735	0.144854	0.0952917	0.0602006	0.998768	1.05208	0.852887	0.476453	0.394594	0.30701	0.227695	0.162267	0.121114	0.0758092	0.998768	0.961077	0.79496	0.412771	0.320056	0.24859	0.201569	0.161666	0.103353	0.0643853	46.0789	-0.0888839	0.0975895	0.986824	46.8807	-0.116439	0.13975	0.976055	48.0534
P42765	0.998768	0.996519	0.975322	0.891105	0.786538	0.805145	0.577492	0.477849	0.363935	0.115521	0.998768	0.987364	0.92365	0.815296	0.715496	0.602013	0.51482	0.438595	0.307664	0.103575	0.998768	0.982253	0.953026	0.866631	0.782326	0.672604	0.536131	0.478945	0.369341	0.117275	0.998768	0.961623	0.954581	0.857349	0.789138	0.620765	0.505418	0.447231	0.336528	0.114153	58.1668	-0.0472549	0	0.974986	55.9302	-0.0411746	0	0.982935	57.3396
P42766	0.998768	1.54235	1.4334	1.52448	1.39035	0.880632	0.661142	0.401357	0.147319	0.0842315	0.998768	0.9419	0.981897	0.97143	0.823095	0.617926	0.41851	0.247526	0.0726392	0.0485629	0.998768	0.945743	0.814651	0.93667	0.736412	0.640008	0.440201	0.266199	0.0790786	0.0524251	0.998768	0.754862	0.960435	0.98054	0.896995	0.724157	0.509316	0.298097	0.0993765	0.0548697	57.7135	-0.122988	0.0921985	0.678254	54.7471	-0.0775604	0	0.995944	54.5305
P42785																															0.998768	0.917648	0.916983	0.977801	0.712445	0.502331	0.32744	0.27442	0.188488	0.103249
P42858	0.998768	1.12683	0.917418	0.823901	0.678507	0.593162	0.376963	0.226475	0.242099	0.074975	0.998768	0.934271	0.940633	0.84501	0.69616	0.529911	0.316407	0.197396	0.155478	0.10535											0.998768	1.02117	0.998312	0.861828	0.775458	0.441072	0.409752	0.198083	0.186618	0.0632672	53.7715	-0.0571355	0.0455691	0.969969	53.0167	-0.0646933	0.0567254	0.995981
P42892	0.998768	1.07722	1.12958	1.09009	0.896712	0.594801	0.789437	0.540008	0.412541	0.323962	0.998768	0.881783	0.855663	0.867514	0.617717	0.62616	0.450584	0.291261	0.262165	0.167544																					59.944	-0.045806	0.263128	0.874214	54.5355	-0.0408608	0	0.97261
P42898	0.998768	0.802388	0.817763	0.794679	0.79703	0.803412	0.587593	0.494185	0.390754	0.0863418	0.998768	1.00188	1.07185	0.98657	1.01875	0.906705	0.822947	0.694328	0.470779	0.115765	0.998768	1.00181	1.06917	1.01759	1.03702	0.91293	0.756649	0.683948	0.467539	0.104957	0.998768	0.996123	0.918078	0.932801	0.927697	0.805113	0.65929	0.625525	0.454978	0.0916584	57.9388	-0.0365357	0	0.861277	61.6169	-0.0736777	0	0.976208	61.3158
P43034	0.998768	1.09953	1.12525	1.05652	0.953894	0.73872	0.657652	0.537668	0.308017	0.094402	0.998768	0.971887	0.953441	0.922448	0.853498	0.721757	0.610083	0.519883	0.28476	0.0887476	0.998768	0.944525	0.928668	0.897446	0.838274	0.690778	0.578536	0.490607	0.276612	0.0869978	0.998768	0.938944	1.01441	0.971308	0.905429	0.748776	0.634621	0.541291	0.306805	0.087421	58.8279	-0.0625516	0	0.956046	57.9728	-0.0522558	0	0.984195	57.3847
P43243	0.998768	1.00975	0.848575	0.660562	0.50363	0.326994	0.276471	0.193818	0.140415	0.0961478	0.998768	0.984465	0.82339	0.624342	0.49217	0.366325	0.265451	0.22001	0.135329	0.0997721	0.998768	1.04274	0.84659	0.592705	0.48865	0.351184	0.24907	0.21394	0.136657	0.102525	0.998768	1.02961	0.826601	0.585705	0.467227	0.340409	0.264949	0.209146	0.151109	0.107849	49.9759	-0.0646927	0.10046	0.993502	49.9113	-0.0582862	0.0884548	0.993164	49.5951
P43307	0.998768	0.934106	0.929717	0.898306	0.867888	0.846384	0.669208	0.523513	0.216847	0.111071	0.998768	1.00619	1.00227	0.975445	0.958527	0.852752	0.733554	0.568067	0.208859	0.11523	0.998768	1.01351	0.96354	0.945358	0.918331	0.830599	0.681722	0.533335	0.215762	0.124732	0.998768	0.953569	0.948678	0.929229	0.903241	0.802293	0.658407	0.52135	0.225298	0.1071	58.5482	-0.063581	0	0.974608	59.2171	-0.0763609	0	0.993607	58.7458
P43308	0.998768	0.833077	1.00924	0.84348	0.725837	0.562989	0.465747	0.353563	0.189544	0.117346	0.998768	0.814587	0.962994	0.795249	0.680091	0.509631	0.403359	0.356182	0.212121	0.129483	0.998768	0.879806	1.04703	0.854068	0.726828	0.576596	0.450156	0.363107	0.210831	0.151083											54.8333	-0.0484931	0	0.970085	53.9243	-0.0435385	0	0.969032	54.9167
P43403	0.998768	0.834325	0.696241	0.399356	0.288566	0.182338	0.155697	0.12413	0.0876358	0.0508196	0.998768	0.891173	0.653501	0.462389	0.348943	0.268374	0.19916	0.159086	0.0993224	0.0574125	0.998768	0.864877	0.654791	0.461637	0.36665	0.257184	0.188206	0.135183	0.10193	0.05184	0.998768	0.835755	0.671998	0.450899	0.333572	0.26409	0.197407	0.151908	0.0960079	0.0512008	46.1611	-0.0759967	0.0748214	0.994157	46.9667	-0.0632172	0.0775517	0.990489	46.9807
P43487	0.998768	0.804464	0.79079	0.679005	0.478307	0.398637	0.332196	0.321545	0.232745	0.169899	0.998768	0.989295	1.0156	0.814852	0.597018	0.433806	0.404771	0.422176	0.269791	0.223665	0.998768	1.0445	1.01376	0.853122	0.568771	0.424315	0.388891	0.409466	0.284755	0.216413	0.998768	0.92296	0.869973	0.75488	0.518982	0.378237	0.331801	0.348529	0.253282	0.171615	50.4897	-0.0421048	0.121341	0.982035	52.0749	-0.0687507	0.289467	0.972685	51.4083
P43490	0.998768	1.05367	1.08963	1.05963	0.997582	0.852682	0.680296	0.382676	0.168863	0.0783225	0.998768	0.956821	0.94841	0.940114	0.909029	0.818953	0.629153	0.36369	0.147616	0.0630932	0.998768	0.945025	0.924644	0.912764	0.899918	0.776498	0.584086	0.337989	0.133857	0.0631845	0.998768	0.908768	0.993458	0.941411	0.907045	0.785825	0.611858	0.326808	0.117859	0.0603449	57.7607	-0.0965137	0.0495853	0.987385	57.3036	-0.0803453	0	0.993622	56.7617
P43686	0.998768	0.983655	1.00246	0.931522	0.797337	0.65414	0.451351	0.174127	0.0991027	0.057786	0.998768	0.979927	0.967629	0.900126	0.773893	0.662167	0.452685	0.176347	0.0847707	0.0487675	0.998768	0.97334	0.961179	0.887283	0.77678	0.635991	0.440421	0.17891	0.100968	0.0614029	0.998768	0.965587	0.958817	0.882035	0.769399	0.632489	0.440002	0.175257	0.102742	0.0623343	54.7631	-0.0780133	0	0.994636	54.6479	-0.0748783	0	0.99179	54.4852
P45880	0.998768	0.919859	0.954561	0.916508	0.858419	0.75291	0.730306	0.634224	0.630149	0.428187	0.998768	0.970415	0.977338	0.95447	0.9278	0.858306	0.774402	0.728516	0.68054	0.503709	0.998768	0.962008	0.967184	0.938256	0.917089	0.846864	0.721568	0.644094	0.659891	0.484485	0.998768	0.977584	0.945052	0.92157	0.886582	0.80183	0.678981	0.646999	0.645503	0.43042	65.7198	-0.0235989	0	0.960242		-0.0257432	0	0.980635
P45954	0.998768	1.01853	0.971572	0.90191	0.734643	0.50916	0.314205	0.227414	0.174381	0.113893	0.998768	1.14805	0.997349	0.901007	0.772273	0.778598	0.582467	0.347546	0.242231	0.169974	0.998768	1.04648	0.991719	0.913855	0.777157	0.464551	0.23893	0.160656	0.111968	0.0696601	0.998768	1.06543	0.957465	0.974711	0.806415	0.640732	0.427129	0.34187	0.290599	0.17597	53.1189	-0.0774097	0.116922	0.998789	56.9209	-0.0561619	0.0484537	0.962898	52.7035
P45973	0.998768	0.845407	0.782809	0.684612	0.421577	0.272547	0.199369	0.173569	0.141137	0.0997429	0.998768	0.93326	0.890336	0.778012	0.465695	0.278358	0.219148	0.188822	0.151906	0.110004	0.998768	1.01877	0.973748	0.79538	0.496744	0.290887	0.219589	0.186326	0.157303	0.119777	0.998768	1.04042	0.93998	0.798516	0.47493	0.278422	0.216769	0.190015	0.166392	0.118847	48.9201	-0.0616011	0.0756131	0.988828	49.8179	-0.0859098	0.131805	0.994109	50.0746
P45974	0.998768	0.959568	0.940163	0.882665	0.727514	0.473992	0.326613	0.221944	0.175613	0.126244	0.998768	0.994923	0.934125	0.880293	0.730798	0.512671	0.324401	0.233661	0.180796	0.120141	0.998768	1.01003	0.957243	0.874539	0.765988	0.517075	0.325189	0.21668	0.171503	0.116648	0.998768	1.03342	0.976826	0.912563	0.773682	0.515509	0.327993	0.232726	0.180645	0.123657	52.9078	-0.0726134	0.116114	0.997702	53.1823	-0.069964	0.106348	0.998559	53.2919
P45984	0.998768	1.03858	1.02574	0.975407	0.84809	0.565908	0.457862	0.223816	0.178967	0.153228																															54.478	-0.0821801	0.137834	0.990845
[truncated: 2,274 more rows]
[truncated: 41 more columns]

## Sheet: volcano
Protein_ID	norm_rel_fc_126_DMSO_1	norm_rel_fc_127L_DMSO_1	norm_rel_fc_127H_DMSO_1	norm_rel_fc_128L_DMSO_1	norm_rel_fc_128H_DMSO_1	norm_rel_fc_129L_DMSO_1	norm_rel_fc_129H_DMSO_1	norm_rel_fc_130L_DMSO_1	norm_rel_fc_130H_DMSO_1	norm_rel_fc_131L_DMSO_1	norm_rel_fc_126_DMSO_2	norm_rel_fc_127L_DMSO_2	norm_rel_fc_127H_DMSO_2	norm_rel_fc_128L_DMSO_2	norm_rel_fc_128H_DMSO_2	norm_rel_fc_129L_DMSO_2	norm_rel_fc_129H_DMSO_2	norm_rel_fc_130L_DMSO_2	norm_rel_fc_130H_DMSO_2	norm_rel_fc_131L_DMSO_2	norm_rel_fc_126_MEKi_1	norm_rel_fc_127L_MEKi_1	norm_rel_fc_127H_MEKi_1	norm_rel_fc_128L_MEKi_1	norm_rel_fc_128H_MEKi_1	norm_rel_fc_129L_MEKi_1	norm_rel_fc_129H_MEKi_1	norm_rel_fc_130L_MEKi_1	norm_rel_fc_130H_MEKi_1	norm_rel_fc_131L_MEKi_1	norm_rel_fc_126_MEKi_2	norm_rel_fc_127L_MEKi_2	norm_rel_fc_127H_MEKi_2	norm_rel_fc_128L_MEKi_2	norm_rel_fc_128H_MEKi_2	norm_rel_fc_129L_MEKi_2	norm_rel_fc_129H_MEKi_2	norm_rel_fc_130L_MEKi_2	norm_rel_fc_130H_MEKi_2	norm_rel_fc_131L_MEKi_2	meltPoint_DMSO_1	slope_DMSO_1	plateau_DMSO_1	R_sq_DMSO_1	meltPoint_DMSO_2	slope_DMSO_2	plateau_DMSO_2	R_sq_DMSO_2	meltPoint_MEKi_1
[truncated: 3,308 more rows]
[truncated: 50 more columns]

[truncated: 2 more sheets: volcano (2), volc filtered]
