# Supplementary material for: Experimental strategies to improve drug-target identification in mass spectrometry-based thermal stability assays
Source: Commun Chem. 2023 Apr 6;6:64. doi: 10.1038/s42004-023-00861-1 (PMC10079678; doi:10.1038/s42004-023-00861-1)
Supplement: Supplementary file 11 — Supplementary Data file 9 [file 42004_2023_861_MOESM11_ESM.txt]

Checked	Protein FDR Confidence: Combined	Master	Accession	Description	Exp. q-value: Combined	Sum PEP Score	Coverage [%]	# Peptides	# PSMs	# Unique Peptides	# AAs	MW [kDa]	calc. pI	Score Sequest HT: Sequest HT	# Peptides (by Search Engine): Sequest HT	Biological Process	Cellular Component	Molecular Function	Pfam IDs	Entrez Gene ID	Ensembl Gene ID	Gene Symbol	Gene ID	Reactome Pathways	WikiPathways	# Protein Pathway Groups	Abundances (Grouped): F1	Abundances (Grouped) CV [%]: F1	Abundance: F1: 126, Sample	Abundance: F1: 127N, Sample	Abundance: F1: 127C, Sample	Abundance: F1: 128N, Sample	Abundance: F1: 128C, Sample	Abundance: F1: 129N, Sample	Abundance: F1: 129C, Sample	Abundance: F1: 130N, Sample	Abundance: F1: 130C, Sample	Abundance: F1: 131N, Sample	Abundance: F1: 131C, Sample	Abundance: F1: 132N, Sample	Abundance: F1: 132C, Sample	Abundance: F1: 133N, Sample	Abundance: F1: 133C, Sample	Abundance: F1: 134N, Sample	Found in Sample: F1: 126, Sample	Found in Sample: F1: 127N, Sample	Found in Sample: F1: 127C, Sample	Found in Sample: F1: 128N, Sample	Found in Sample: F1: 128C, Sample
False	High	IsMasterProtein	Q13813	Spectrin alpha chain, non-erythrocytic 1 OS=Homo sapiens OX=9606 GN=SPTAN1 PE=1 SV=3	0.000	569.707	43	100	209	100	2472	284.4	5.35	428.29	100	cell organization and biogenesis	non-structural extracellular;plasma membrane;other membranes;cytosol;cytoskeleton;other cell component	cytoskeletal activity;other molecular function	Pf00018, Pf00435, Pf08726, Pf13499	6709	ENSG00000197694	SPTAN1	hsa:6709; Q13186; Q13813; Q15324; Q16606; Q59EF1; Q5VXV5; Q5VXV6; Q7Z6M5; Q9P0V0	COPI-mediated anterograde transport; Neutrophil degranulation; Sensory processing of sound by inner hair cells of the cochlea; Sensory processing of sound by outer hair cells of the cochlea; Interaction between L1 and Ankyrins; RHOV GTPase cycle; RHOU GTPase cycle; Nephrin family interactions; RAF/MAP kinase cascade; NCAM signaling for neurite out-growth; Caspase-mediated cleavage of cytoskeletal…	Fas ligand pathway and stress induction of heat shock proteins	12	52788043.9334405	86.33	9448963.86091266	10251462.8672116	18047486.9022059	26605437.7633315	138382660.762241	117248843.769578	105259552.343754	104737144.605807	2095994.88013959	5000654.34519996	12894133.0568325	15839508.5469006	149184559.469702	132003879.483064	114192800.788457	135140533.895961	High	High	High	High	High
False	High	IsMasterProtein	Q01082	Spectrin beta chain, non-erythrocytic 1 OS=Homo sapiens OX=9606 GN=SPTBN1 PE=1 SV=2	0.000	512.088	47	89	182	83	2364	274.4	5.57	394.70	89	cell cycle OR cell proliferation;cell organization and biogenesis;protein metabolism;other metabolic processes;transport;developmental processes;signal transduction;other biological processes	plasma membrane;other membranes;cytosol;cytoskeleton;nucleus;other cell component	cytoskeletal activity;other molecular function	Pf00169, Pf00307, Pf00435	6711	ENSG00000115306	SPTBN1	B2RP63; hsa:6711; O60837; Q01082; Q16057; Q53R99; Q59ER3; Q8IX99	Sensory processing of sound by inner hair cells of the cochlea; Sensory processing of sound by outer hair cells of the cochlea; COPI-mediated anterograde transport; RHOV GTPase cycle; RHOU GTPase cycle; Nephrin family interactions; RAF/MAP kinase cascade; NCAM signaling for neurite out-growth; Interaction between L1 and Ankyrins; Signaling by FLT3 fusion proteins	TGF-beta signaling pathway; Sudden infant death syndrome (SIDS) susceptibility pathways	12	44955404.2665063	89.16	6577817.66343912	8345203.66081481	14159122.9536333	21140005.7809773	139984021.068058	113462511.140306	99474067.8587475	99062469.0373018	776583.941681882	3924716.49745813	9618532.96310976	15102420.7736244	139314169.296731	112325440.940541	95600180.704945	119479304.599462	High	High	High	High	High
False	High	IsMasterProtein	P35579	Myosin-9 OS=Homo sapiens OX=9606 GN=MYH9 PE=1 SV=4	0.000	451.944	40	72	201	65	1960	226.4	5.60	390.59	72	cell cycle OR cell proliferation;cell organization and biogenesis;protein metabolism;stress response;transport;developmental processes;signal transduction;other biological processes	plasma membrane;other membranes;cytosol;cytoskeleton;nucleus;other cell component	signal transduction activity or receptor binding;cytoskeletal activity;other molecular function	Pf00063, Pf01576, Pf02736	4627	ENSG00000100345	MYH9	A8K6E4; hsa:4627; O60805; P35579; Q60FE2; Q86T83	Regulation of actin dynamics for phagocytic cup formation; FCGR3A-mediated phagocytosis; Sensory processing of sound by inner hair cells of the cochlea; Sensory processing of sound by outer hair cells of the cochlea; Translocation of SLC2A4 (GLUT4) to the plasma membrane; Signaling by ALK fusions and activated point mutants; RHO GTPases activate CIT; EPHA-mediated growth cone collapse; Sema4D ind…	Primary focal segmental glomerulosclerosis (FSGS); VEGFA-VEGFR2 signaling pathway; Nephrotic syndrome	16	71471568.7269426	88.24	4685048.4272806	5537232.51791615	8977519.91864674	40809572.1559031	150224692.130423	142533583.380476	132432824.31317	129270492.306489	381919.73226983	1813274.46194002	6726325.68971199	28276949.3184816	143265924.647337	141589666.173761	125171249.450386	155219281.007424	High	High	High	High	High
False	High	IsMasterProtein	O75369	Filamin-B OS=Homo sapiens OX=9606 GN=FLNB PE=1 SV=2	0.000	441.436	41	80	155	75	2602	278.0	5.73	346.05	80	cell organization and biogenesis;stress response;signal transduction;other biological processes	plasma membrane;other membranes;cytosol;cytoskeleton;other cell component	cytoskeletal activity;other molecular function	Pf00307, Pf00630	2317	ENSG00000136068	FLNB	B2ZZ83; B2ZZ84; B2ZZ85; C9JKE6; C9JMC4; hsa:2317; O75369; Q13706; Q59EC2; Q60FE7; Q6MZJ1; Q8WXS9; Q8WXT0; Q8WXT1; Q8WXT2; Q8WXT3; Q9NRB5; Q9NT26; Q9UEV9	ISG15 antiviral mechanism	Focal adhesion; MAPK signaling pathway; VEGFA-VEGFR2 signaling pathway; Ebola virus infection in host	5	39111365.2398272	85.22	5477344.02865502	8121025.12558359	14366435.379572	24678449.6857754	61985210.1894747	92390422.1463643	90476241.5165949	88610478.8100882	306460.283834378	2841706.92738332	10212172.9683999	15396320.0081062	64181167.9447011	97980061.2818927	92778647.5871877	105777862.98378	High	High	High	High	High
False	High	IsMasterProtein	Q14204	Cytoplasmic dynein 1 heavy chain 1 OS=Homo sapiens OX=9606 GN=DYNC1H1 PE=1 SV=5	0.000	416.972	23	101	146	100	4646	532.1	6.40	262.47	101	cell cycle OR cell proliferation;cell organization and biogenesis;transport;other biological processes	non-structural extracellular;cytosol;cytoskeleton;other cytoplasmic organelle;other cell component	cytoskeletal activity;other molecular function	Pf03028, Pf08385, Pf08393, Pf12774, Pf12775, Pf12777, Pf12780, Pf12781, Pf17852, Pf18198, Pf18199	1778	ENSG00000197102	DYNC1H1	B0I1R0; hsa:1778; Q14204; Q6DKQ7; Q8WU28; Q92814; Q9Y4G5	COPI-mediated anterograde transport; HSP90 chaperone cycle for steroid hormone receptors (SHR) in the presence of ligand; Neutrophil degranulation; Separation of Sister Chromatids; MHC class II antigen presentation; Resolution of Sister Chromatid Cohesion; Recruitment of NuMA to mitotic centrosomes; RHO GTPases Activate Formins; COPI-independent Golgi-to-ER retrograde traffic; HCMV Early Events; …	Ciliary landscape; Intraflagellar transport proteins binding to dynein	22	26121974.0586963	85.87	3164200.30696364	3994327.08764628	8056758.59425458	15618845.7219935	44977472.485035	54572379.9633493	56046278.2572437	56440613.236388	387674.306745171	1663158.65379584	5701219.94150637	6878107.14150655	43688089.4317528	54594711.8891719	54567658.4911894	66556755.5815711	High	High	High	High	High
False	High	IsMasterProtein	P78527	DNA-dependent protein kinase catalytic subunit OS=Homo sapiens OX=9606 GN=PRKDC PE=1 SV=3	0.000	377.832	23	89	138	89	4128	468.8	7.12	256.10	89	cell cycle OR cell proliferation;cell organization and biogenesis;protein metabolism;DNA metabolism;RNA metabolism OR transcription;other metabolic processes;stress response;developmental processes;signal transduction;other biological processes	cytosol;nucleus;other cell component	nucleic acid binding activity;kinase activity;other molecular function	Pf00454, Pf02259, Pf02260, Pf08163, Pf19704, Pf20502	5591	ENSG00000253729	PRKDC	hsa:5591; P78527; P78528; Q13327; Q13337; Q14175; Q59H99; Q7Z611; Q96SE6; Q9UME3	E3 ubiquitin ligases ubiquitinate target proteins; Cytosolic sensors of pathogen-associated DNA ; Nonhomologous End-Joining (NHEJ); IRF3-mediated induction of type I IFN	miRNA regulation of DNA damage response; Cell cycle; Retinoblastoma gene in cancer; Fas ligand pathway and stress induction of heat shock proteins; Pathways affected in adenoid cystic carcinoma; ATM signaling in development and disease ; Non-homologous end joining; Osteoblast differentiation and related diseases; DNA repair pathways, full network; DNA damage response	14	34618872.7945839	89.30	2862633.82968577	4462910.21063949	9433843.91178221	18169520.1324791	67895046.2447703	79930280.9842137	78922153.5727219	78265940.1032634	298269.238506146	1753163.34563783	6327035.65267676	7466941.9843057	65960264.4885074	76427122.0033171	75415876.9120968	95503896.7763761	High	High	High	High	High
False	High	IsMasterProtein	Q9Y490	Talin-1 OS=Homo sapiens OX=9606 GN=TLN1 PE=1 SV=3	0.000	353.647	34	72	132	63	2541	269.6	6.07	290.37	72	cell adhesion;cell organization and biogenesis;signal transduction;other biological processes	non-structural extracellular;plasma membrane;other membranes;cytosol;cytoskeleton;other cell component	signal transduction activity or receptor binding;cytoskeletal activity;other molecular function	Pf00373, Pf01608, Pf08913, Pf09141, Pf16511	7094	ENSG00000137076	TLN1	A6NMY0; hsa:7094; Q86YD0; Q9NZQ2; Q9UHH8; Q9UPX3; Q9Y490	Platelet degranulation ; Signaling by BRAF and RAF1 fusions; XBP1(S) activates chaperone genes; SEMA3A-Plexin repulsion signaling by inhibiting Integrin adhesion; Smooth Muscle Contraction; Signaling by moderate kinase activity BRAF mutants; Paradoxical activation of RAF signaling by kinase inactive BRAF; Signaling downstream of RAS mutants; Signaling by RAF1 mutants; MAP2K and MAPK activation; S…	Integrin-mediated cell adhesion; Primary focal segmental glomerulosclerosis (FSGS); Focal adhesion	17	20741914.3661157	94.09	3880910.48339121	4826974.81358352	8000470.98115458	15664456.7020357	27465172.891401	69845394.2809106	66516811.0353003	63242663.0832022	584096.364150878	1992768.3530158	5748691.10768611	6990222.34286667	29364918.8183673	71648454.6645513	66541213.3671143	76999675.6603192	High	High	High	High	High
False	High	IsMasterProtein	P21333	Filamin-A OS=Homo sapiens OX=9606 GN=FLNA PE=1 SV=4	0.000	348.851	35	67	122	62	2647	280.6	6.06	252.49	67	cell cycle OR cell proliferation;cell organization and biogenesis;protein metabolism;other metabolic processes;stress response;transport;developmental processes;signal transduction;other biological processes	non-structural extracellular;plasma membrane;other membranes;cytosol;cytoskeleton;ER/Golgi;nucleus;other cell component	signal transduction activity or receptor binding;cytoskeletal activity;other molecular function	Pf00307, Pf00630	2316	ENSG00000196924	FLNA	E9KL45; hsa:2316; P21333; Q5HY53; Q5HY55; Q8NF52	OAS antiviral response; Platelet degranulation ; RHO GTPases activate PAKs; GP1b-IX-V activation signalling; Cell-extracellular matrix interactions	Androgen receptor signaling pathway; Prolactin signaling pathway; Focal adhesion; Hypothesized pathways in pathogenesis of cardiovascular disease; MAPK signaling pathway; IL-4 signaling pathway; Ebola virus infection in host; Joubert syndrome	13	29384521.7229179	96.44	5329246.51373808	7533734.7114062	12210707.0009211	20956399.8834124	41202216.1100333	101390109.45799	102102891.779927	97913307.2856824	498394.131018922	2454837.18355458	7629174.29950246	10159517.9083437	42832267.8761574	110020530.128228	108116700.860235	123787517.776248	High	High	High	High	High
False	High	IsMasterProtein	P08238	Heat shock protein HSP 90-beta OS=Homo sapiens OX=9606 GN=HSP90AB1 PE=1 SV=4	0.000	273.663	54	36	227	24	724	83.2	5.03	500.29	36	cell organization and biogenesis;DNA metabolism;other metabolic processes;stress response;developmental processes;other biological processes	non-structural extracellular;plasma membrane;other membranes;cytosol;nucleus;other cytoplasmic organelle;other cell component	signal transduction activity or receptor binding;enzyme regulator activity;cytoskeletal activity;nucleic acid binding activity;other molecular function	Pf00183, Pf02518	3326	ENSG00000096384	HSP90AB1	B2R5P0; hsa:3326; P08238; Q5T9W7; Q9NQW0; Q9NTK6	Regulation of actin dynamics for phagocytic cup formation; Potential therapeutics for SARS; The role of GTSE1 in G2/M progression after G2 checkpoint; HSP90 chaperone cycle for steroid hormone receptors (SHR) in the presence of ligand; SARS-CoV-2 activates/modulates innate and adaptive immune responses; Aryl hydrocarbon receptor signalling; Neutrophil degranulation; Estrogen-dependent gene expres…	Nuclear receptors meta-pathway; NRF2 pathway; Focal adhesion: PI3K-Akt-mTOR-signaling pathway; PI3K-Akt signaling pathway	23	82966605.723085	88.28	14156550.4973844	17016742.3813252	32481480.0964543	38222736.4044091	193000254.357927	257136894.5182	226789537.481777	221475478.223423	291303.861148907	6275041.39693974	22763483.048411	23119115.835331	180088039.547472	234883158.431761	205724266.99337	247211927.053618	High	High	High	High	High
False	High	IsMasterProtein	P10809	60 kDa heat shock protein, mitochondrial OS=Homo sapiens OX=9606 GN=HSPD1 PE=1 SV=2	0.000	267.062	65	36	164	36	573	61.0	5.87	368.08	36	cell cycle OR cell proliferation;cell organization and biogenesis;protein metabolism;DNA metabolism;other metabolic processes;stress response;transport;developmental processes;signal transduction;other biological processes	non-structural extracellular;plasma membrane;other membranes;cytosol;cytoskeleton;mitochondrion;other cytoplasmic organelle;other cell component	nucleic acid binding activity;other molecular function	Pf00118	3329	ENSG00000144381	HSPD1	B2R5M6; B7Z712; hsa:3329; P10809; Q38L19; Q9UCR6	Mitochondrial protein import; TFAP2A acts as a transcriptional repressor during retinoic acid induced cell differentiation	Apoptosis-related network due to altered Notch3 in ovarian cancer; Sudden infant death syndrome (SIDS) susceptibility pathways	4	192814569.541136	73.74	2192813.74456591	14821406.5738712	42929229.8796514	191052516.557159	249288601.729639	208111646.812932	194592873.714966	199472365.255804	215356.174630653	7877627.66233659	34326296.3509997	156929945.987274	272146671.819651	263820457.771395	226143424.410415	255551409.160969	High	High	High	High	High
False	High	IsMasterProtein	P35580	Myosin-10 OS=Homo sapiens OX=9606 GN=MYH10 PE=1 SV=3	0.000	258.289	29	56	88	48	1976	228.9	5.54	183.87	56	cell adhesion;cell cycle OR cell proliferation;cell organization and biogenesis;other biological processes	plasma membrane;other membranes;cytosol;cytoskeleton;other cell component	cytoskeletal activity;nucleic acid binding activity;other molecular function	Pf00063, Pf00612, Pf01576, Pf02736	4628	ENSG00000133026	MYH10	B2RWP9; D3DTS1; F8VTL3; hsa:4628; P35580; Q12989; Q149N3; Q149N4; Q16087; Q4LE45; Q6PK16; Q9BWG0	EPHA-mediated growth cone collapse; RHO GTPases activate PAKs; RHO GTPases activate CIT; Sema4D induced cell migration and growth-cone collapse; RHO GTPases activate PKNs; RHO GTPases Activate ROCKs	Regulation of actin cytoskeleton	7	22169425.2133943	92.77	2884648.8432342	3465339.34237836	5412650.86889476	11160009.4444637	44039695.1936362	67435969.2015355	61556819.8816944	59779682.2448299	87860.896684254	986356.638949676	3567495.73819175	4425428.57696552	46306428.685015	64026153.9648916	56929542.0294188	70809803.8967699	High	High	High	High	High
False	High	IsMasterProtein	Q9UPN3	Microtubule-actin cross-linking factor 1, isoforms 1/2/3/4/5 OS=Homo sapiens OX=9606 GN=MACF1 PE=1 SV=4	0.000	243.402	12	78	87	48	7388	837.8	5.39	105.82	78	cell-cell signaling;cell organization and biogenesis;stress response;transport;signal transduction;other biological processes	plasma membrane;other membranes;cytoskeleton;ER/Golgi;other cell component	cytoskeletal activity;other molecular function	Pf00307, Pf00435, Pf00681, Pf02187, Pf13499, Pf17902, Pf18373	23499	ENSG00000127603	MACF1	B1ALC5; E9PJT0; hsa:23499; O75053; Q5VW20; Q8WXY1; Q8WXY2; Q96PK2; Q9H540; Q9UKP0; Q9ULG9; Q9UPN3		Mesodermal commitment pathway; Mesodermal commitment pathway	2	4840854.59041271	86.94	834265.497018966	1213155.56119599	2451386.23486132	4130234.3532328	5673739.34778729	10756034.4005492	13097809.3444868	13686223.7189294	125294.10927004	675925.354495557	1896141.96993743	2424635.45456703	6040511.23687575	11342738.408543	13234221.5714824	16721668.6647103	High	High	High	High	High
False	High	IsMasterProtein	P14618	Pyruvate kinase PKM OS=Homo sapiens OX=9606 GN=PKM PE=1 SV=4	0.000	242.397	64	31	156	31	531	57.9	7.84	333.24	31	protein metabolism;RNA metabolism OR transcription;other metabolic processes;other biological processes	non-structural extracellular;cytosol;ER/Golgi;nucleus;other cell component	nucleic acid binding activity;kinase activity;other molecular function	Pf00224, Pf02887	5315	ENSG00000067225	PKM	A6NFK3; B2R5N8; B3KRY0; B4DFX8; B4DUU6; hsa:5315; P14618; P14786; Q53GK4; Q96E76; Q9BWB5; Q9UCV6; Q9UPF2	Neutrophil degranulation	Photodynamic therapy-induced HIF-1 survival signaling; Amino acid metabolism; Clear cell renal cell carcinoma pathways; Metabolic reprogramming in colon cancer; Aerobic glycolysis; Glycolysis in senescence; Glucose metabolism in triple-negative breast cancer cells; Glycolysis and gluconeogenesis	9	174389446.090086	62.56	5511303.56177135	3061992.52022183	160690331.476675	176272161.938796	268123639.587472	216591427.986738	194963951.132046	172526839.026154	325749.795623041	2170337.14756875	137052487.614976	207096974.57151	253851563.213012	195891928.392914	162887338.902549	191546041.717472	High	High	High	High	High
False	High	IsMasterProtein	P07900	Heat shock protein HSP 90-alpha OS=Homo sapiens OX=9606 GN=HSP90AA1 PE=1 SV=5	0.000	237.248	46	32	189	19	732	84.6	5.02	389.94	32	cell organization and biogenesis;protein metabolism;DNA metabolism;other metabolic processes;stress response;transport;developmental processes;other biological processes	non-structural extracellular;extracellular matrix;plasma membrane;other membranes;cytosol;cytoskeleton;mitochondrion;nucleus;other cytoplasmic organelle;other cell component	signal transduction activity or receptor binding;enzyme regulator activity;cytoskeletal activity;nucleic acid binding activity;other molecular function	Pf00183, Pf02518	3320	ENSG00000080824	HSP90AA1	A8K500; B3KPJ9; hsa:3320; P07900; Q2PP14; Q5CAQ6; Q5CAQ7; Q9BVQ5	Neutrophil degranulation; Regulation of actin dynamics for phagocytic cup formation; Potential therapeutics for SARS; The role of GTSE1 in G2/M progression after G2 checkpoint; HSP90 chaperone cycle for steroid hormone receptors (SHR) in the presence of ligand; Recruitment of NuMA to mitotic centrosomes; Aggrephagy; SARS-CoV-2 activates/modulates innate and adaptive immune responses; Regulation o…	Nucleotide-binding oligomerization domain (NOD) pathway; TNF-alpha signaling pathway; Corticotropin-releasing hormone signaling pathway; Aryl hydrocarbon receptor pathway; Ebstein-Barr virus LMP1 signaling; Aryl hydrocarbon receptor pathway; Constitutive androstane receptor pathway; Pregnane X receptor pathway; Glucocorticoid receptor pathway; Nuclear receptors meta-pathway; NRF2 pathway; VEGFA-V…	67	25846226.1163517	87.15	4600560.85121763	5736702.98800033	9591414.0837967	11762816.1870129	59221004.2528525	76128457.8213833	67762949.1233514	62411952.1261191	108743.352899414	2170734.20766338	6939504.84362436	7639399.89492454	56791451.4548936	70737051.2572221	61162388.1557519	72426070.1746894	High	High	High	High	High
False	High	IsMasterProtein	P04406	Glyceraldehyde-3-phosphate dehydrogenase OS=Homo sapiens OX=9606 GN=GAPDH PE=1 SV=3	0.000	232.667	78	23	225	23	335	36.0	8.46	413.92	23	cell organization and biogenesis;protein metabolism;other metabolic processes;stress response;other biological processes	plasma membrane;other membranes;cytosol;cytoskeleton;nucleus;other cell component	enzyme regulator activity;cytoskeletal activity;other molecular function	Pf00044, Pf02800	2597	ENSG00000111640	GAPDH	E7EUT4; hsa:2597; P00354; P04406; Q53X65	Glycolysis; Gluconeogenesis	Cori cycle; Alzheimer's disease and miRNA effects; HIF1A and PPARG regulation of glycolysis; VEGFA-VEGFR2 signaling pathway; Clear cell renal cell carcinoma pathways; Metabolic reprogramming in colon cancer; Aerobic glycolysis; 7q11.23 copy number variation syndrome; Glycolysis in senescence; Alzheimer's disease; Glycolysis and gluconeogenesis; Sudden infant death syndrome (SIDS) susceptibility p…	14	255672502.285652	46.88	10164204.8960953	208542745.715948	382204021.840561	222572376.218075	340161305.923925	307321939.636169	268840743.129039	236723048.355949	709862.480546771	117275318.116205	291776639.036852	307197219.101066	328388480.656096	243149262.51201	194650420.417048	284259079.501217	High	High	High	High	High
False	High	IsMasterProtein	P12270	Nucleoprotein TPR OS=Homo sapiens OX=9606 GN=TPR PE=1 SV=3	0.000	228.423	25	58	82	57	2363	267.1	5.02	136.69	58	cell cycle OR cell proliferation;cell organization and biogenesis;other metabolic processes;stress response;transport;signal transduction;other biological processes	other membranes;cytoskeleton;nucleus;other cell component	cytoskeletal activity;nucleic acid binding activity;other molecular function	Pf07926	7175	ENSG00000047410	TPR	hsa:7175; P12270; Q15624; Q15655; Q5SWY0; Q99968	Transport of Mature mRNA derived from an Intron-Containing Transcript; HCMV Late Events; HCMV Early Events; ISG15 antiviral mechanism; Transport of the SLBP independent Mature mRNA; Transport of the SLBP Dependant Mature mRNA; Transport of Mature mRNA Derived from an Intronless Transcript; Rev-mediated nuclear export of HIV RNA; Transport of Ribonucleoproteins into the Host Nucleus; NS1 Mediated …		29	14052355.1319164	85.88	4248172.67352317	5405009.64400936	6769981.36204837	10437926.7840698	18918381.8624665	27424320.5419607	35397740.9167468	38611755.1113011	528215.161279202	2429396.38813998	5750749.19602712	6483123.99542197	20557017.9205549	34091453.6654406	40496885.0304396	53594782.7561762	High	High	High	High	High
False	High	IsMasterProtein	O75643	U5 small nuclear ribonucleoprotein 200 kDa helicase OS=Homo sapiens OX=9606 GN=SNRNP200 PE=1 SV=2	0.000	224.804	28	52	82	52	2136	244.4	6.06	149.34	52	cell organization and biogenesis;RNA metabolism OR transcription;other metabolic processes	nucleus	other molecular function	Pf00270, Pf00271, Pf02889, Pf18149	23020	ENSG00000144028	SNRNP200	hsa:23020; O75643; O94884; Q6NZY0; Q6PX59; Q8NBE6; Q96IF2; Q9H7S0	mRNA Splicing - Major Pathway; mRNA Splicing - Minor Pathway	2q11.2 copy number variation syndrome	3	18137607.9059835	91.44	1497343.76814635	1942748.4171218	4279653.4453297	12521816.0611937	26520723.7020954	31585820.0324045	41305720.1277961	42461276.7243342	70319.8596027294	809095.963887968	3008249.57832284	4813054.75412933	26271973.5654571	32141986.5475871	39161300.4051883	53732461.2036283	High	High	High	High	High
False	High	IsMasterProtein	P27708	CAD protein OS=Homo sapiens OX=9606 GN=CAD PE=1 SV=3	0.000	224.635	27	43	65	42	2225	242.8	6.46	130.86	43	protein metabolism;other metabolic processes	cytosol;nucleus;other cell component	kinase activity;other molecular function	Pf00117, Pf00185, Pf00988, Pf01979, Pf02142, Pf02729, Pf02786, Pf02787	790	ENSG00000084774	CAD	D6W552; hsa:790; P27708; Q6P0Q0; Q96CK3	Pyrimidine biosynthesis	Endothelin pathways; Amino acid metabolism; Pyrimidine metabolism	4	8444677.66435235	92.36	1230469.64455383	1807083.61913422	3718644.93502568	6831765.50331953	10438382.4093729	20850079.8955195	26251360.9944511	26847847.7067985	164837.014008654	808639.296261219	2903247.730832	3358085.93669338	10707500.694574	20703871.0488624	25012777.6291961	31243468.3537401	High	High	High	High	High
False	High	IsMasterProtein	Q63HN8	E3 ubiquitin-protein ligase RNF213 OS=Homo sapiens OX=9606 GN=RNF213 PE=1 SV=3	0.000	223.346	13	62	73	59	5207	591.0	6.48	136.64	62	cell organization and biogenesis;protein metabolism;other metabolic processes;stress response;developmental processes;other biological processes	cytosol;nucleus;other cell component	other molecular function	Pf00097, Pf20173	57674	ENSG00000173821	RNF213	C9JCP4; D6RI12; F8WKS1; hsa:57674; Q63HN8; Q658P6; Q69YK7; Q6MZR1; Q8IWF4; Q8IZX1; Q8IZX2; Q8N406; Q8TEU0; Q9H6C9; Q9H6H9; Q9H6P3; Q9H8A9; Q9HCF4; Q9HCL8	Antigen processing: Ubiquitination & Proteasome degradation; Signaling by ALK fusions and activated point mutants; Suppression of apoptosis		3	6418034.38802957	96.05	1226817.48215463	1438970.98437231	2822665.8379274	6747029.49870597	6218720.76536309	14690256.1677274	21617819.8556337	21549871.1180811	143003.565552246	591478.813553423	2208789.6881617	2760140.92834537	6623736.12839409	14657057.5903872	20790025.6750355	26149688.4089607	High	High	High	High	High
False	High	IsMasterProtein	P53396	ATP-citrate synthase OS=Homo sapiens OX=9606 GN=ACLY PE=1 SV=3	0.000	220.684	39	38	89	38	1101	120.8	7.33	226.04	38	other metabolic processes	non-structural extracellular;cytosol;nucleus;other cytoplasmic organelle;other cell component	other molecular function	Pf00285, Pf00549, Pf02629, Pf16114	47	ENSG00000131473	ACLY	B4DIM0; B4E3P0; hsa:47; P53396; Q13037; Q9BRL0	Neutrophil degranulation; ChREBP activates metabolic gene expression; Fatty acyl-CoA biosynthesis	Sterol regulatory element-binding proteins (SREBP) signaling; TCA cycle and deficiency of pyruvate dehydrogenase complex (PDHc); Fatty acid biosynthesis; Amino acid metabolism; Lipid metabolism pathway; Clear cell renal cell carcinoma pathways; Metabolic reprogramming in colon cancer	10	47597222.5610283	87.37	3919255.12695173	4114579.40080009	8759333.40376484	28681835.3500195	108094825.562673	94650959.3562642	82813609.1996088	80113926.9963578	413827.119136125	1329149.66436232	5814685.73884119	18633994.9690002	108126637.890039	87944294.2581269	78987120.8685579	93379236.1273456	High	High	High	High	High
False	High	IsMasterProtein	Q7Z6Z7	E3 ubiquitin-protein ligase HUWE1 OS=Homo sapiens OX=9606 GN=HUWE1 PE=1 SV=3	0.000	219.040	16	59	78	59	4374	481.6	5.22	139.96	59	cell organization and biogenesis;protein metabolism;DNA metabolism;other metabolic processes;stress response;other biological processes	non-structural extracellular;other membranes;cytosol;mitochondrion;ER/Golgi;nucleus;other cell component	nucleic acid binding activity;other molecular function	Pf00627, Pf00632, Pf02825, Pf06012, Pf06025, Pf14377	10075	ENSG00000086758	HUWE1	hsa:10075; O15029; Q4G2Z2; Q5H961; Q6P4D0; Q7Z6Z7; Q8NG67; Q9BUI0; Q9HCJ4; Q9NSL6; Q9P0A9	Antigen processing: Ubiquitination & Proteasome degradation; Neutrophil degranulation		2	10898573.5215291	81.33	2157423.42874567	2774457.14036085	4841522.74260582	6322807.66374377	18857138.2194309	25240018.7313428	25087610.5492766	24718970.3817535	295973.856137986	1222355.64239886	3580648.23874847	4223555.02321316	18785784.910915	24697801.5828667	23473396.9464674	28773638.9107258	High	High	High	High	High
False	High	IsMasterProtein	Q14980	Nuclear mitotic apparatus protein 1 OS=Homo sapiens OX=9606 GN=NUMA1 PE=1 SV=2	0.000	213.664	28	54	75	52	2115	238.1	5.78	147.17	54	cell cycle OR cell proliferation;cell organization and biogenesis;other biological processes	plasma membrane;other membranes;cytosol;cytoskeleton;ER/Golgi;nucleus;other cell component	cytoskeletal activity;other molecular function		4926	ENSG00000137497	NUMA1	H0YH75; hsa:4926; Q14980; Q14981; Q9BTE9	Recruitment of NuMA to mitotic centrosomes; Mitotic Prophase	Ectoderm differentiation; Ectoderm differentiation	4	8965908.70990139	108.39	2508475.8713635	2928341.86853435	3988828.41967567	8031524.9856723	10008998.1837436	16436490.4182131	36180178.3538128	39317226.4145535	422889.005102242	1293747.2576413	3060671.40102562	3475827.51964265	10961741.9932729	20728543.8198825	41865984.9478123	53793719.3242081	High	High	High	High	High
False	High	IsMasterProtein	Q709C8	Intermembrane lipid transfer protein VPS13C OS=Homo sapiens OX=9606 GN=VPS13C PE=1 SV=1	0.000	212.542	19	58	72	58	3753	422.1	6.83	122.80	58	cell organization and biogenesis;transport;other biological processes	other membranes;cytosol;mitochondrion;ER/Golgi;other cytoplasmic organelle;other cell component		Pf06650, Pf09333, Pf12624, Pf16908, Pf16909, Pf16910	54832	ENSG00000129003	VPS13C	hsa:54832; Q6ISR4; Q702P2; Q702P3; Q709C8; Q709C9; Q9NXN8; Q9P2C6			0	9553274.66608096	80.91	1103673.3166354	1568882.54602065	3113363.9805311	5556377.74463466	17734067.9822028	18245243.0763456	17542849.789223	17733747.7223626	188966.745412792	848480.943082654	2240753.6953495	4002605.57188108	16425279.3888449	17615391.4646178	17079117.3387851	20816201.9446691	High	High	High	High	High
False	High	IsMasterProtein	P46013	Proliferation marker protein Ki-67 OS=Homo sapiens OX=9606 GN=MKI67 PE=1 SV=2	0.000	208.256	24	54	81	54	3256	358.5	9.45	95.31	54	cell cycle OR cell proliferation;other biological processes	nucleus;other cell component	nucleic acid binding activity;other molecular function	Pf00498, Pf08065, Pf15276	4288	ENSG00000148773	MKI67	hsa:4288; P46013; Q5VWH2		Primary focal segmental glomerulosclerosis (FSGS)	1	7855921.90083338	92.61	2140406.48350785	2410802.70254582	3766930.282575	7465834.35725295	8266391.39830872	11120086.7950137	17225184.1377148	19054154.0230574	462735.416484014	1479751.90182107	3201164.18891696	3484422.2443355	9766544.41676991	15331897.0012562	22823358.5327516	33839936.7250265	High	High	High	High	High
False	High	IsMasterProtein	Q15149	Plectin OS=Homo sapiens OX=9606 GN=PLEC PE=1 SV=3	0.000	207.942	15	60	76	59	4684	531.5	5.96	116.80	60	cell cycle OR cell proliferation;cell organization and biogenesis;other metabolic processes;stress response;developmental processes;other biological processes	plasma membrane;other membranes;cytosol;cytoskeleton;mitochondrion;other cell component	cytoskeletal activity;other molecular function	Pf00307, Pf00681, Pf03501, Pf17902, Pf18373	5339	ENSG00000178209	PLEC	hsa:5339; Q15148; Q15149; Q16640; Q6S376; Q6S377; Q6S378; Q6S379; Q6S380; Q6S381; Q6S382; Q6S383	Assembly of collagen fibrils and other multimeric structures; Caspase-mediated cleavage of cytoskeletal proteins; Type I hemidesmosome assembly	Envelope proteins and their potential roles in EDMD physiopathology	4	6750235.31715807	79.50	1663911.4390262	2207604.96545483	3417899.70154262	5684661.77964905	8015547.55643197	13120945.5499181	15496686.3810329	15775929.44346	472388.864565552	1245697.72688177	2853017.39181719	3460462.59933313	8659561.92418842	13415350.6080376	15652028.0492814	20873066.9450366	High	High	High	High	High
False	High	IsMasterProtein	P06576	ATP synthase subunit beta, mitochondrial OS=Homo sapiens OX=9606 GN=ATP5F1B PE=1 SV=3	0.000	206.375	62	21	96	21	529	56.5	5.40	230.18	21	other metabolic processes;transport;developmental processes;other biological processes	plasma membrane;other membranes;mitochondrion;other cell component	signal transduction activity or receptor binding;transporter activity;other molecular function	Pf00006, Pf02874	506	ENSG00000110955	ATP5F1B	A8K4X0; hsa:506; P06576; Q14283	Transcriptional activation of mitochondrial biogenesis; Mitochondrial protein import; Cristae formation; Formation of ATP by chemiosmotic coupling	Electron transport chain: OXPHOS system in mitochondria; 7q11.23 copy number variation syndrome; Oxidative phosphorylation	7	20017839.1225348	48.45	1113319.30573852	10194618.3926564	21345890.1916606	17683727.0456655	22821481.7025425	20593683.239894	20529007.2041745	19519399.0216049	303670.66009154	5659235.93742885	17002362.9644437	15751082.7888915	24901331.1284717	23542735.7749201	21141154.2059761	25394294.1199451	High	High	High	High	High
False	High	IsMasterProtein	P07814	Bifunctional glutamate/proline--tRNA ligase OS=Homo sapiens OX=9606 GN=EPRS1 PE=1 SV=5	0.000	202.019	34	42	73	42	1512	170.5	7.33	133.55	42	cell organization and biogenesis;protein metabolism;RNA metabolism OR transcription;other metabolic processes;stress response;other biological processes	plasma membrane;other membranes;cytosol;other cell component	nucleic acid binding activity;other molecular function	Pf00043, Pf00458, Pf00587, Pf00749, Pf03129, Pf03950, Pf09180	2058	ENSG00000136628	EPRS1	A0AVA9; B9EGH3; hsa:2058; P07814; Q05BP6; Q05DF8; Q5DSM1; Q5H9S5; Q6PD57; Q86X73	tRNA modification in the nucleus and cytosol; Selenoamino acid metabolism; Cytosolic tRNA aminoacylation	Parkinson's disease pathway; VEGFA-VEGFR2 signaling pathway; Amino acid metabolism	6	10572717.018632	102.99	1903584.72376835	2073424.94906451	5060459.51207175	12897748.5023195	10352256.2699003	28685441.2919616	46881948.3962811	47130430.6129847	51829.5607247045	1046410.24087774	3784348.71194195	4483141.36694888	10797872.6802854	29240675.7312395	44536685.9112561	53460093.3868814	High	High	High	High	High
False	High	IsMasterProtein	Q00610	Clathrin heavy chain 1 OS=Homo sapiens OX=9606 GN=CLTC PE=1 SV=5	0.000	200.748	30	40	74	40	1675	191.5	5.69	137.41	40	cell cycle OR cell proliferation;cell organization and biogenesis;other metabolic processes;transport;other biological processes	plasma membrane;other membranes;cytosol;cytoskeleton;ER/Golgi;other cytoplasmic organelle;other cell component	signal transduction activity or receptor binding;nucleic acid binding activity;other molecular function	Pf00637, Pf01394, Pf09268, Pf13838	1213	ENSG00000141367	CLTC	D3DU00; hsa:1213; Q00610; Q6N0A0; Q86TF2	ALK mutants bind TKIs; Nuclear events stimulated by ALK signaling in cancer; Recycling pathway of L1; MHC class II antigen presentation; RHOV GTPase cycle; Lysosome Vesicle Biogenesis; RHOU GTPase cycle; Cargo recognition for clathrin-mediated endocytosis; WNT5A-dependent internalization of FZD4; EPH-ephrin mediated repulsion of cells; LDL clearance; Retrograde neurotrophin signalling; WNT5A-depe…	Synaptic vesicle pathway; VEGFA-VEGFR2 signaling pathway; Ebola virus infection in host; Fragile X syndrome; 7q11.23 copy number variation syndrome; Complement and coagulation cascades	25	16306220.4063826	86.25	1469678.23659862	2217224.94547818	3957573.27095382	9552029.72525795	27836264.2903467	36197628.6288731	34474020.3881419	32085868.8085562	216102.84035203	1060054.81278633	2780942.37884505	5318220.30422516	28056597.0647173	34849510.1206072	31358041.3885221	38265388.1111689	High	High	High	High	High
False	High	IsMasterProtein	P49327	Fatty acid synthase OS=Homo sapiens OX=9606 GN=FASN PE=1 SV=3	0.000	200.730	24	44	67	42	2511	273.3	6.44	126.21	44	other metabolic processes;stress response;other biological processes	plasma membrane;other membranes;cytosol;ER/Golgi;other cell component	other molecular function	Pf00107, Pf00109, Pf00550, Pf00698, Pf00975, Pf02801, Pf08242, Pf08659, Pf14765, Pf16197	2194	ENSG00000169710	FASN	hsa:2194; P49327; Q13479; Q16702; Q4LE83; Q6P4U5; Q6SS02; Q969R1; Q96C68; Q96IT0	ChREBP activates metabolic gene expression; Activation of gene expression by SREBF (SREBP); Fatty acyl-CoA biosynthesis; NR1H2 & NR1H3 regulate gene expression linked to lipogenesis; Vitamin B5 (pantothenate) metabolism	AMP-activated protein kinase signaling; Sterol regulatory element-binding proteins (SREBP) signaling; SREBF and miR33 in cholesterol and lipid homeostasis; Liver X receptor pathway; Nuclear receptors meta-pathway; Fatty acid biosynthesis; Angiopoietin-like protein 8 regulatory pathway; Lipid metabolism pathway; Clear cell renal cell carcinoma pathways; Metabolic reprogramming in colon cancer; Cho…	18	8558978.81807823	86.67	1087841.06899146	1557242.98813431	3419675.03166648	6156470.93471869	11899043.979107	20076896.0439532	20822946.9481932	20356322.2550555	117378.789438579	797448.625979816	2424105.76143705	3417742.12174677	12188897.0867394	19682448.899422	20415327.6502565	26043444.2558039	High	High	High	High	High
False	High	IsMasterProtein	P13639	Elongation factor 2 OS=Homo sapiens OX=9606 GN=EEF2 PE=1 SV=4	0.000	200.559	44	36	126	34	858	95.3	6.83	216.12	36	protein metabolism;other metabolic processes;other biological processes	non-structural extracellular;plasma membrane;other membranes;cytosol;other cell component	translation activity;nucleic acid binding activity;other molecular function	Pf00009, Pf00679, Pf03144, Pf03764, Pf14492	1938	ENSG00000167658	EEF2	B2RMP5; D6W618; hsa:1938; P13639; Q58J86	Neutrophil degranulation; Protein methylation; Uptake and function of diphtheria toxin; Peptide chain elongation; Synthesis of diphthamide-EEF2	Translation factors; AMP-activated protein kinase signaling; Brain-derived neurotrophic factor (BDNF) signaling pathway; IL-18 signaling pathway	9	181989201.951605	62.18	6650110.29747448	5777900.38066796	162650233.202711	173712534.944645	280325281.579938	226737829.7785	200717476.096128	188338772.416497	283680.397877382	2077939.66889432	143825997.112917	210320341.827434	259464724.699076	203800891.003333	175853698.110231	219193029.510894	High	High	High	High	High
False	High	IsMasterProtein	Q15075	Early endosome antigen 1 OS=Homo sapiens OX=9606 GN=EEA1 PE=1 SV=2	0.000	200.055	36	49	65	48	1411	162.4	5.68	132.50	49	cell organization and biogenesis;transport;other biological processes	plasma membrane;other membranes;cytosol;other cytoplasmic organelle;other cell component	other molecular function	Pf01363	8411	ENSG00000102189	EEA1	hsa:8411; Q14221; Q15075	Toll Like Receptor 9 (TLR9) Cascade	VEGFA-VEGFR2 signaling pathway	2	18560226.6316272	29.41	22002170.2395	21660872.5205681	14996727.475567	16241845.5011908	18406189.3169026	17760854.1305146	18715553.0504634	19428519.4405692	11546140.0473814	11440550.2354113	10699800.3306182	9897142.72354806	22257930.0745181	25193345.0377485	23839311.2323942	26794869.424801	High	High	High	High	High
False	High	IsMasterProtein	P11142	Heat shock cognate 71 kDa protein OS=Homo sapiens OX=9606 GN=HSPA8 PE=1 SV=1	0.000	193.636	50	30	162	29	646	70.9	5.52	299.75	30	cell organization and biogenesis;protein metabolism;RNA metabolism OR transcription;other metabolic processes;stress response;transport;other biological processes	non-structural extracellular;plasma membrane;other membranes;cytosol;nucleus;other cytoplasmic organelle;other cell component	signal transduction activity or receptor binding;other molecular function	Pf00012	3312	ENSG00000109971	HSPA8	hsa:3312; P11142; Q9H3R6	AUF1 (hnRNP D0) binds and destabilizes mRNA; Neutrophil degranulation; Late endosomal microautophagy; HSP90 chaperone cycle for steroid hormone receptors (SHR) in the presence of ligand; Regulation of HSF1-mediated heat shock response; Lysosome Vesicle Biogenesis; Golgi Associated Vesicle Biogenesis; Clathrin-mediated endocytosis; CHL1 interactions; Interleukin-4 and Interleukin-13 signaling; GAB…	Parkin-ubiquitin proteasomal system pathway; MAPK signaling pathway; Exercise-induced circadian regulation; Measles virus infection; Extrafollicular B cell activation by SARS-CoV-2	22	222212842.715085	70.13	8149943.87966561	10522168.1159967	86031438.6178961	185417781.539863	269284927.809499	275573669.245981	269130899.352088	265409864.884082	364448.022594651	1964697.84121992	70281807.3233301	186104769.876599	268326166.719101	269817512.594238	265326608.771289	326819958.440473	High	High	High	High	High
False	High	IsMasterProtein	P60709	Actin, cytoplasmic 1 OS=Homo sapiens OX=9606 GN=ACTB PE=1 SV=1	0.000	191.580	63	21	195	7	375	41.7	5.48	392.99	21	cell organization and biogenesis;protein metabolism;other metabolic processes;transport;developmental processes;other biological processes	plasma membrane;other membranes;cytosol;cytoskeleton;nucleus;other cell component	cytoskeletal activity;other molecular function	Pf00022	60	ENSG00000075624	ACTB	hsa:60; P02570; P60709; P70514; P99021; Q11211; Q64316; Q75MN2; Q96B34; Q96HG5	UCH proteinases; Clathrin-mediated endocytosis; DNA Damage Recognition in GG-NER; Translocation of SLC2A4 (GLUT4) to the plasma membrane; RHO GTPases Activate Formins; RHOF GTPase cycle; Regulation of actin dynamics for phagocytic cup formation; FCGR3A-mediated phagocytosis; Recycling pathway of L1; Sensory processing of sound by inner hair cells of the cochlea; Sensory processing of sound by out…	Arrhythmogenic right ventricular cardiomyopathy; Pathogenic Escherichia coli infection; Common pathways underlying drug addiction; Myometrial relaxation and contraction pathways; Focal adhesion; Fas ligand pathway and stress induction of heat shock proteins; Ebola virus infection in host; Acute viral myocarditis; Thermogenesis; Mechanoregulation and pathology of YAP/TAZ via Hippo and non-Hippo me…	47	19594294.5771448	59.98	2649894.80153618	6171545.70512926	10008025.488225	18560329.311541	25950568.9542923	20685860.3385443	21604293.2425026	20965055.7826237	638509.560900465	3205201.11421007	7331912.77463277	13143751.1765951	25023718.5514778	24617633.9885789	24150523.8230351	28261005.1094932	High	High	High	High	High
False	High	IsMasterProtein	P00558	Phosphoglycerate kinase 1 OS=Homo sapiens OX=9606 GN=PGK1 PE=1 SV=3	0.000	189.135	68	26	161	21	417	44.6	8.10	276.61	26	protein metabolism;other metabolic processes;stress response;other biological processes	non-structural extracellular;other membranes;cytosol	kinase activity;other molecular function	Pf00162	5230	ENSG00000102144	PGK1	A8K4W6; B7Z7A9; hsa:5230; P00558; Q5J7W1; Q6IBT6; Q8NI87	Glycolysis; Gluconeogenesis; Manipulation of host energy metabolism	Cori cycle; Photodynamic therapy-induced HIF-1 survival signaling; VEGFA-VEGFR2 signaling pathway; Clear cell renal cell carcinoma pathways; Metabolic reprogramming in colon cancer; Aerobic glycolysis; Glycolysis in senescence; Glycolysis and gluconeogenesis	11	168758268.645105	81.09	7650605.18820044	8546106.24521434	22213763.4895307	142177828.393836	275064234.663545	235400088.109131	215571794.378994	200307977.395779	338131.283372301	2505498.56080696	13975714.1204392	108151124.91655	290320039.370592	257245472.236366	231013378.462805	229390117.06926	High	High	High	High	High
False	High	IsMasterProtein	P06733	Alpha-enolase OS=Homo sapiens OX=9606 GN=ENO1 PE=1 SV=2	0.000	186.980	72	29	175	24	434	47.1	7.39	288.25	29	RNA metabolism OR transcription;other metabolic processes;other biological processes	plasma membrane;other membranes;cytosol;cytoskeleton;nucleus;other cell component	nucleic acid binding activity;other molecular function	Pf00113, Pf03952	2023	ENSG00000074800	ENO1	B2RD59; hsa:2023; P06733; P22712; Q16704; Q4TUS4; Q53FT9; Q53HR3; Q658M5; Q6GMP2; Q71V37; Q7Z3V6; Q8WU71; Q96GV1; Q9BT62; Q9UCH6; Q9UM55	Glycolysis; Gluconeogenesis; Manipulation of host energy metabolism	Clear cell renal cell carcinoma pathways; Metabolic reprogramming in colon cancer; Aerobic glycolysis; IL-18 signaling pathway; Glycolysis and gluconeogenesis	8	436559162.274144	60.89	11715582.2686898	20469034.5652912	418580656.694516	436443632.875482	592628893.483009	510790830.876828	436674722.254171	417551674.672439	258475.764498722	9682354.71857597	350488351.378281	451474518.241826	626994874.567249	551889320.456855	471422175.350313	475555373.490672	High	High	High	High	High
False	High	IsMasterProtein	P08133	Annexin A6 OS=Homo sapiens OX=9606 GN=ANXA6 PE=1 SV=3	0.000	185.401	40	28	77	28	673	75.8	5.60	154.00	28	cell organization and biogenesis;stress response;transport;developmental processes;signal transduction;other biological processes	other membranes;mitochondrion;other cytoplasmic organelle;other cell component	transporter activity;cytoskeletal activity;other molecular function	Pf00191	309	ENSG00000197043	ANXA6	B7Z8A7; D3DQH4; E9PGK1; hsa:309; P08133; Q6ZT79	Smooth Muscle Contraction	Calcium regulation in cardiac cells; Prostaglandin synthesis and regulation	3	32651428.3163063	94.61	4641409.22131629	5358009.77639087	11775544.2628467	19976652.2938412	54060056.5088956	111806682.246445	113312215.087484	102040344.497964	49223.0666103516	1897890.83831926	7709324.19136073	8517663.20441086	53368089.678548	98981970.198054	101577497.024562	111151934.222966	High	High	High	High	High
False	High	IsMasterProtein	P31948	Stress-induced-phosphoprotein 1 OS=Homo sapiens OX=9606 GN=STIP1 PE=1 SV=1	0.000	185.176	53	32	118	32	543	62.6	6.80	162.47	32	other biological processes	cytosol;ER/Golgi;nucleus;other cell component	other molecular function	Pf00515, Pf13181, Pf17830	10963	ENSG00000168439	STIP1	B4DM70; F5H0T1; G3XAD8; hsa:10963; P31948; Q3ZCU9; Q5TZU9	HSP90 chaperone cycle for steroid hormone receptors (SHR) in the presence of ligand; RND1 GTPase cycle	VEGFA-VEGFR2 signaling pathway	3	57258314.352106	69.84	12212369.7126283	16408408.4207099	21275282.2452327	47299848.0388459	69313426.96391	76858841.6273156	77288366.9493718	80953366.9124072	2056594.27029491	8710274.16056988	18566703.1452281	29603323.3861752	74739161.8485976	101208791.107088	93932870.7996021	108932908.357622	High	High	High	High	High
False	High	IsMasterProtein	Q6P2Q9	Pre-mRNA-processing-splicing factor 8 OS=Homo sapiens OX=9606 GN=PRPF8 PE=1 SV=2	0.000	184.016	25	46	65	46	2335	273.4	8.84	114.58	46	cell organization and biogenesis;RNA metabolism OR transcription;other metabolic processes;other biological processes	nucleus	nucleic acid binding activity;other molecular function	Pf01398, Pf08082, Pf08083, Pf08084, Pf10596, Pf10597, Pf10598, Pf12134	10594	ENSG00000174231; ENSG00000274442	PRPF8	hsa:10594; O14547; O75965; Q6P2Q9	mRNA Splicing - Major Pathway; mRNA Splicing - Minor Pathway	mRNA processing	3	7269848.86697234	97.94	947297.040317996	1190087.3763466	2788030.7302417	6497436.03198741	8134085.85916517	14385170.8624667	22331989.4811173	23444836.4433804	132560.620709473	553130.242338387	2049886.73086621	2978749.54048917	8371492.43535278	14181405.3339416	21777110.1274561	29875458.6470734	High	High	High	High	High
False	High	IsMasterProtein	P52272	Heterogeneous nuclear ribonucleoprotein M OS=Homo sapiens OX=9606 GN=HNRNPM PE=1 SV=3	0.000	180.917	42	28	76	28	730	77.5	8.70	111.04	28	RNA metabolism OR transcription;other metabolic processes;stress response	nucleus;other cell component	nucleic acid binding activity;other molecular function	Pf00076, Pf11532	4670	ENSG00000099783	HNRNPM	hsa:4670; P52272; Q15584; Q8WZ44; Q96H56; Q9BWL9; Q9Y492	mRNA Splicing - Major Pathway; FGFR2 alternative splicing; Processing of Capped Intron-Containing Pre-mRNA	mRNA processing	4	13477585.9278448	123.20	3022697.18892885	3421820.10183219	8364186.53549955	20225656.2584875	13213222.632838	31835657.5084264	79965352.9719955	85005189.2780519	295940.861480859	1154742.43511182	5188509.41315179	7515146.7105755	13747238.4663381	37414154.0942106	83253960.4908105	136610612.004406	High	High	High	High	High
False	High	IsMasterProtein	P34932	Heat shock 70 kDa protein 4 OS=Homo sapiens OX=9606 GN=HSPA4 PE=1 SV=4	0.000	179.742	38	27	77	24	840	94.3	5.19	149.28	27	cell organization and biogenesis;stress response;transport;other biological processes	non-structural extracellular;cytosol;mitochondrion;nucleus	other molecular function	Pf00012	3308	ENSG00000170606	HSPA4	hsa:3308; O95756; P34932; Q2TAL4; Q9BUK9	Regulation of HSF1-mediated heat shock response	Parkin-ubiquitin proteasomal system pathway	2	31384528.6987602	92.05	3800456.67390097	4294768.23660104	9277607.71841175	13942408.7172619	95882809.5001318	92713734.5250324	80342310.8082437	76736822.7566521	147267.676592957	1397269.63742025	5884378.55512012	4368024.58164315	90657007.494582	83823854.0645595	70646949.2910364	84796002.6992579	High	High	High	High	High
False	High	IsMasterProtein	P48643	T-complex protein 1 subunit epsilon OS=Homo sapiens OX=9606 GN=CCT5 PE=1 SV=1	0.000	179.571	52	27	100	26	541	59.6	5.66	228.05	27	transport;other biological processes	cytosol;cytoskeleton;other cell component	cytoskeletal activity;nucleic acid binding activity;other molecular function	Pf00118	22948	ENSG00000150753	CCT5	A8JZY8; A8K2X8; B4DYD8; hsa:22948; P48643	Formation of tubulin folding intermediates by CCT/TriC; BBSome-mediated cargo-targeting to cilium; Association of TriC/CCT with target proteins during biosynthesis; Cooperation of PDCL (PhLP1) and TRiC/CCT in G-protein beta folding; Prefoldin mediated transfer of substrate to CCT/TriC; Folding of actin by CCT/TriC	16p11.2 proximal deletion syndrome	7	81098836.6514895	61.20	3881531.4151691	18881969.8702426	59887769.1979574	71075166.7775205	121133143.683849	102086300.124705	92951696.2740858	92536136.09958	265346.870730176	8598118.9300279	45580607.2154051	64607014.19153	119382248.015079	112181795.722359	95251711.2434916	108969791.738773	High	High	High	High	High
False	High	IsMasterProtein	P26038	Moesin OS=Homo sapiens OX=9606 GN=MSN PE=1 SV=3	0.000	178.463	49	32	90	23	577	67.8	6.40	160.21	32	cell adhesion;cell cycle OR cell proliferation;cell organization and biogenesis;other biological processes	plasma membrane;other membranes;cytosol;cytoskeleton;other cell component	signal transduction activity or receptor binding;cytoskeletal activity;nucleic acid binding activity;other molecular function	Pf00373, Pf00769, Pf09379, Pf09380, Pf20492	4478	ENSG00000147065	MSN	hsa:4478; P26038	Recycling pathway of L1; Sensory processing of sound by inner hair cells of the cochlea; Sensory processing of sound by outer hair cells of the cochlea; Gene and protein expression by JAK-STAT signaling after Interleukin-12 stimulation; Signaling by ALK fusions and activated point mutants	Glial cell differentiation; AGE/RAGE pathway; Measles virus infection; 16p11.2 proximal deletion syndrome; Regulation of actin cytoskeleton	10	35525400.6577108	90.75	3723619.70266986	3654013.32933172	7645098.49195215	18713101.3725141	90784312.3457932	91059635.8770463	81068324.511262	75362508.5148327	167355.251486506	936341.38771976	4503379.04792004	7112782.76351183	81911504.3064662	78744345.9077401	67442273.0239996	81821491.6981003	High	High	High	High	High
False	High	IsMasterProtein	P55072	Transitional endoplasmic reticulum ATPase OS=Homo sapiens OX=9606 GN=VCP PE=1 SV=4	0.000	178.160	43	34	83	34	806	89.3	5.26	173.28	34	cell cycle OR cell proliferation;cell organization and biogenesis;protein metabolism;DNA metabolism;other metabolic processes;stress response;transport;signal transduction;other biological processes	non-structural extracellular;other membranes;cytosol;ER/Golgi;nucleus;other cytoplasmic organelle;other cell component	signal transduction activity or receptor binding;enzyme regulator activity;other molecular function	Pf00004, Pf02359, Pf02933, Pf09336, Pf17862	7415	ENSG00000165280	VCP	B2R5T8; hsa:7415; P55072; Q0V924; Q2TAI5; Q969G7; Q9UCD5	Neutrophil degranulation; RHOH GTPase cycle; E3 ubiquitin ligases ubiquitinate target proteins; ABC-family proteins mediated transport; Hedgehog ligand biogenesis; Hh mutants are degraded by ERAD; Defective CFTR causes cystic fibrosis; Neddylation; KEAP1-NFE2L2 pathway; Aggrephagy; Attachment and Entry; Attachment and Entry; Ovarian tumor domain proteases; Josephin domain DUBs; Protein methylatio…	Alstrom syndrome; Clock-controlled autophagy in bone metabolism	20	43203588.5890837	33.12	20080413.5708723	68074724.2690697	63451720.9743354	35023749.5114286	54473590.2766041	44062256.6252439	42361653.940017	41278066.5117432	10099404.202951	37874051.5342033	48907503.0915846	41582463.2390822	56341527.8356323	44394713.7474937	41173623.4698909	46318387.2783396	High	High	High	High	High
False	High	IsMasterProtein	P13796	Plastin-2 OS=Homo sapiens OX=9606 GN=LCP1 PE=1 SV=6	0.000	173.970	46	22	112	20	627	70.2	5.43	190.72	22	cell organization and biogenesis;signal transduction;other biological processes	plasma membrane;other membranes;cytosol;cytoskeleton;other cell component	signal transduction activity or receptor binding;cytoskeletal activity;other molecular function	Pf00036, Pf00307	3936	ENSG00000136167	LCP1	B2R613; B4DUA0; hsa:3936; P13796; Q5TBN4	Gene and protein expression by JAK-STAT signaling after Interleukin-12 stimulation		1	140481863.177721	63.37	15330468.7757259	33243853.1307208	62716800.7022831	176311704.996029	190125691.054558	134810949.487555	146391327.684447	157147185.613731	423557.806204322	17092333.7365531	52224663.6203641	111694638.973387	199743477.669217	190471909.796617	168518052.723442	194035028.2473	High	High	High	High	High
False	High	IsMasterProtein	Q9Y520	Protein PRRC2C OS=Homo sapiens OX=9606 GN=PRRC2C PE=1 SV=4	0.000	173.401	19	46	69	42	2896	316.7	9.13	88.56	46	cell organization and biogenesis;other biological processes	cytosol;other cell component	other molecular function	Pf07001	23215	ENSG00000117523	PRRC2C	hsa:23215; Q05DM8; Q49A39; Q6PD54; Q9H2N2; Q9HA05; Q9NSM8; Q9NXL3; Q9UF29; Q9UPQ6; Q9Y520		VEGFA-VEGFR2 signaling pathway	1	13371881.8973691	59.16	5597053.64727206	5101580.04828284	6778264.63632011	12949369.640112	14070585.1874305	13808179.8918856	16963616.7629835	18145242.132451	2389660.94169911	3102080.78033574	5261302.40414519	6567431.09804986	15753542.4408787	17283963.1919352	20566291.7127428	25925082.3058464	High	High	High	High	High
False	High	IsMasterProtein	P49792	E3 SUMO-protein ligase RanBP2 OS=Homo sapiens OX=9606 GN=RANBP2 PE=1 SV=2	0.000	172.589	18	49	59	33	3224	358.0	6.20	92.50	49	protein metabolism;other metabolic processes;transport;other biological processes	other membranes;cytosol;nucleus;other cell component	nucleic acid binding activity;other molecular function	Pf00160, Pf00638, Pf00641, Pf12185	5903	ENSG00000153201	RANBP2	hsa:5903; P49792; Q13074; Q15280; Q53TE2; Q59FH7	HCMV Late Events; HCMV Early Events; Transcriptional regulation by small RNAs; SARS-CoV-2 activates/modulates innate and adaptive immune responses; SUMOylation of DNA damage response and repair proteins; Rev-mediated nuclear export of HIV RNA; Separation of Sister Chromatids; Resolution of Sister Chromatid Cohesion; RHO GTPases Activate Formins; EML4 and NUDC in mitotic spindle formation; ISG15 a…		35	2479608.64215116	107.43	525391.130656156	735993.565448279	1210509.60121873	2117932.91507888	2903047.10524871	5375570.82855429	10933991.1923263	12210381.0425048	82510.6262438696	325764.773970278	985903.906388459	1277266.1734275	2950647.53442276	5639329.39621111	9912421.68914621	14896341.8813968	High	High	High	High	High
False	High	IsMasterProtein	P11717	Cation-independent mannose-6-phosphate receptor OS=Homo sapiens OX=9606 GN=IGF2R PE=1 SV=3	0.000	172.546	22	45	66	45	2491	274.2	5.94	112.86	45	protein metabolism;other metabolic processes;transport;developmental processes;signal transduction;other biological processes	plasma membrane;other membranes;ER/Golgi;nucleus;other cytoplasmic organelle;other cell component	kinase activity;other molecular function	Pf00040, Pf00878	3482	ENSG00000197081	IGF2R	hsa:3482; P11717; Q7Z7G9; Q96PT5	Neutrophil degranulation; Golgi Associated Vesicle Biogenesis; Cargo recognition for clathrin-mediated endocytosis; Retrograde transport at the Trans-Golgi-Network		5	14486659.6558191	44.35	5892023.57255987	8143551.62380075	11870599.3423715	13729635.623755	19943039.9422271	16601693.4227367	15732900.4230039	15485877.876497	1884339.17070113	4102626.88740183	8141866.19240631	12258126.2109129	19682432.9965485	17264251.1698005	15285424.4449453	19423509.434564	High	High	High	High	High
False	High	IsMasterProtein	P26358	DNA (cytosine-5)-methyltransferase 1 OS=Homo sapiens OX=9606 GN=DNMT1 PE=1 SV=2	0.000	171.900	28	36	58	36	1616	183.1	7.75	108.08	36	cell organization and biogenesis;DNA metabolism;RNA metabolism OR transcription;other metabolic processes;developmental processes;signal transduction;other biological processes	nucleus;other cell component	nucleic acid binding activity;other molecular function	Pf00145, Pf01426, Pf02008, Pf06464, Pf12047	1786	ENSG00000130816	DNMT1	A0AV63; B7ZLW6; hsa:1786; P26358; Q9UHG5; Q9ULA2; Q9UMZ6	SUMOylation of DNA methylation proteins; NoRC negatively regulates rRNA expression; PRC2 methylates histones and DNA; Defective pyroptosis; DNA methylation	Trans-sulfuration pathway; One-carbon metabolism; Retinoblastoma gene in cancer; Hematopoietic stem cell gene regulation by GABP alpha/beta complex; MTHFR deficiency	10	21012158.0972298	84.38	1402318.58092732	1401486.74938137	3319542.22065349	14636166.3135759	35693178.8900984	37818614.8716017	33340609.0880387	32665515.0801015	147545.018608189	559954.569768843	1993968.48063405	10000907.5308372	37066943.7645074	34535367.3747595	30165740.0198747	41951824.181399	High	High	High	High	High
False	High	IsMasterProtein	Q86UP2	Kinectin OS=Homo sapiens OX=9606 GN=KTN1 PE=1 SV=1	0.000	170.491	30	41	57	40	1357	156.2	5.64	94.37	41	transport;other biological processes	plasma membrane;other membranes;ER/Golgi	cytoskeletal activity	Pf05104	3895	ENSG00000126777	KTN1	B4DZ88; hsa:3895; Q13999; Q14707; Q15387; Q17RZ5; Q5GGW3; Q86UP2; Q86W57	Regulation of Insulin-like Growth Factor (IGF) transport and uptake by Insulin-like Growth Factor Binding Proteins (IGFBPs); Post-translational protein phosphorylation; RHOA GTPase cycle; CDC42 GTPase cycle; RAC1 GTPase cycle; RND2 GTPase cycle; RND3 GTPase cycle; RHOG GTPase cycle; RHO GTPases activate KTN1	Glucocorticoid receptor pathway; Nuclear receptors meta-pathway	11	5970393.7485836	100.57	1636585.25038144	1872699.08961752	2510283.34129336	5271564.34861891	6761864.06080103	12157569.9716825	20913074.9205025	21786345.51729	227694.644977595	730383.532293271	2045028.57405959	2376017.7361086	6936538.01323195	16069337.1201286	26034146.8316991	28718723.735653	High	High	High	High	High
False	High	IsMasterProtein	Q9NTJ3	Structural maintenance of chromosomes protein 4 OS=Homo sapiens OX=9606 GN=SMC4 PE=1 SV=2	0.000	169.799	28	38	61	37	1288	147.1	6.79	102.00	38	cell cycle OR cell proliferation;cell organization and biogenesis;other biological processes	cytosol;nucleus;other cell component	nucleic acid binding activity;other molecular function	Pf02463, Pf06470	10051	ENSG00000113810	SMC4	A6NLT9; D3DNL8; hsa:10051; O95752; Q8NDL4; Q9NTJ3; Q9UNT9	Condensation of Prophase Chromosomes; Condensation of Prometaphase Chromosomes	Ciliary landscape	3	11462151.6946757	101.49	1991178.59001996	2273677.01805156	4888843.20202038	11857082.0926052	11080375.4621631	40906254.7732036	46013968.6836131	46219171.9179231	112376.463276311	744672.26603648	3685531.52379929	4244171.64677477	12070741.0166796	40731310.0737004	44160625.5000671	55654781.7156545	High	High	High	High	High
False	High	IsMasterProtein	Q8WXH0	Nesprin-2 OS=Homo sapiens OX=9606 GN=SYNE2 PE=1 SV=3	0.000	169.670	10	59	63	58	6885	795.9	5.36	54.66	59	cell organization and biogenesis;transport;developmental processes;other biological processes	plasma membrane;other membranes;cytosol;cytoskeleton;mitochondrion;ER/Golgi;nucleus;other cell component	cytoskeletal activity;other molecular function	Pf00307, Pf00435, Pf10541	23224	ENSG00000054654	SYNE2	B4DND7; B4DPR6; hsa:23224; I6XXQ5; Q540G1; Q86YP9; Q8N1S3; Q8NF49; Q8TER7; Q8WWW3; Q8WWW4; Q8WWW5; Q8WXH0; Q8WXH1; Q9NU50; Q9UFQ4; Q9Y2L4; Q9Y4R1	Meiotic synapsis	Ovarian infertility; Rett syndrome causing genes; Envelope proteins and their potential roles in EDMD physiopathology	4	3856287.60430145	92.56	904116.385791702	1289565.60650966	2218566.47966114	3143916.32781088	4730073.1115334	6933287.92975178	12765017.2055522	12717759.5242052	124932.143292774	615084.03645149	1695917.25692087	2205887.85061251	4808012.97815457	7179600.48716823	12456657.7822065	16182646.6361665	High	High	High	High	High
False	High	IsMasterProtein	Q14152	Eukaryotic translation initiation factor 3 subunit A OS=Homo sapiens OX=9606 GN=EIF3A PE=1 SV=1	0.000	168.970	32	43	74	43	1382	166.5	6.79	127.38	43	cell organization and biogenesis;protein metabolism;other metabolic processes;other biological processes	cytosol;translational apparatus;nucleus;other cell component	nucleic acid binding activity;other molecular function	Pf01399	8661	ENSG00000107581	EIF3A	B1AMV5; B4DYS1; F5H335; hsa:8661; O00653; Q14152; Q15778	L13a-mediated translational silencing of Ceruloplasmin expression; Translation initiation complex formation; Formation of a pool of free 40S subunits; Formation of the ternary complex, and subsequently, the 43S complex; Ribosomal scanning and start codon recognition; GTP hydrolysis and joining of the 60S ribosomal subunit	Translation factors; nsp1 from SARS-CoV-2 inhibits translation initiation in the host cell	8	10102168.7434306	103.83	1690251.14780379	2062930.63020557	4398366.97232167	12199020.3908109	9775603.40328475	42734614.9236217	46473805.9055397	44256561.8960992	101707.42985061	804384.891788928	3192375.54207074	3623315.81214852	10439643.3765361	42461531.2081913	45577568.8185585	55091977.5265037	High	High	High	High	High
False	High	IsMasterProtein	P07437	Tubulin beta chain OS=Homo sapiens OX=9606 GN=TUBB PE=1 SV=2	0.000	165.702	61	19	92	2	444	49.6	4.89	175.93	19	cell cycle OR cell proliferation;cell organization and biogenesis;stress response;transport;other biological processes	non-structural extracellular;other membranes;cytosol;cytoskeleton;nucleus;other cytoplasmic organelle;other cell component	signal transduction activity or receptor binding;cytoskeletal activity;other molecular function	Pf00091, Pf03953	203068	ENSG00000183311; ENSG00000196230; ENSG00000224156; ENSG00000227739; ENSG00000229684; ENSG00000232421; ENSG00000232575; ENSG00000235067	TUBB	hsa:203068; P05218; P07437; Q8WUC1; Q9CY33	Potential therapeutics for SARS; Recruitment of NuMA to mitotic centrosomes; Regulation of PLK1 Activity at G2/M Transition; Loss of Nlp from mitotic centrosomes; Recruitment of mitotic centrosome proteins and complexes; Anchoring of the basal body to the plasma membrane; AURKA Activation by TPX2; Neutrophil degranulation	Alzheimer's disease and miRNA effects; Pathogenic Escherichia coli infection; Parkin-ubiquitin proteasomal system pathway; Alzheimer's disease	13	144047.768458038	56.71	0	23314.3766850586	59297.1421646484	104534.879818359	146602.581636327	162683.260645897	191495.558038766	194182.875108581	0	11869.870959375	45414.4767720704	63586.640048861	165700.945117383	141537.477485997	176909.097012012	216488.452612626	n/a	High	High	High	High
False	High	IsMasterProtein	Q8NFC6	Biorientation of chromosomes in cell division protein 1-like 1 OS=Homo sapiens OX=9606 GN=BOD1L1 PE=1 SV=2	0.000	164.105	17	42	49	41	3051	330.3	5.08	80.51	42	protein metabolism;DNA metabolism;other metabolic processes;stress response;other biological processes	cytoskeleton;nucleus;other cell component	enzyme regulator activity;other molecular function	Pf05205	259282	ENSG00000038219	BOD1L1	hsa:259282; Q6P0M8; Q8NFC6; Q96AL1; Q9H6G0; Q9NTD6; Q9P2L9			0	12781548.4275661	48.45	7282119.9239652	6401185.10272499	8391705.8834138	10881186.8970146	18370741.8761407	15013801.5045988	16562798.8128325	16437232.613368	3212981.32392958	3480212.36162395	6271375.59629993	9615319.19179851	19690158.4362886	16060091.1972671	16297193.1830506	21161630.9383832	High	High	High	High	High
False	High	IsMasterProtein	P49736	DNA replication licensing factor MCM2 OS=Homo sapiens OX=9606 GN=MCM2 PE=1 SV=4	0.000	163.581	28	24	62	24	904	101.8	5.52	136.34	24	cell cycle OR cell proliferation;cell organization and biogenesis;DNA metabolism;other metabolic processes;stress response;other biological processes	nucleus;other cell component	nucleic acid binding activity;other molecular function	Pf00493, Pf12619, Pf14551, Pf17207, Pf17855	4171	ENSG00000073111	MCM2	hsa:4171; P49736; Q14577; Q15023; Q8N2V1; Q969W7; Q96AE1; Q9BRM7	Orc1 removal from chromatin; Assembly of the pre-replicative complex; Activation of ATR in response to replication stress; Activation of the pre-replicative complex; Unwinding of DNA	Cell cycle; Ciliary landscape; G1 to S cell cycle control; DNA replication	10	12387676.7928712	87.83	1284890.9436625	1905035.67495785	4137609.76980405	7021338.04741378	22383499.8155717	31935900.9169335	30977461.4557459	29749764.2700897	163990.751248242	774409.840176486	3135941.40212343	3628032.51124513	21855454.7991266	29021261.5771934	28542915.7999675	34541068.6471344	High	High	High	High	High
False	High	IsMasterProtein	P46940	Ras GTPase-activating-like protein IQGAP1 OS=Homo sapiens OX=9606 GN=IQGAP1 PE=1 SV=1	0.000	161.506	21	33	59	31	1657	189.1	6.48	110.70	33	cell organization and biogenesis;developmental processes;signal transduction;other biological processes	plasma membrane;other membranes;cytosol;cytoskeleton;nucleus;other cell component	enzyme regulator activity;cytoskeletal activity;other molecular function	Pf00307, Pf00612, Pf00616, Pf03836	8826	ENSG00000140575	IQGAP1	A7MBM3; hsa:8826; P46940	RHOC GTPase cycle; RHOA GTPase cycle; CDC42 GTPase cycle; RAC1 GTPase cycle; RHOQ GTPase cycle; RHO GTPases activate IQGAPs; RAC2 GTPase cycle; RHOV GTPase cycle; Neutrophil degranulation; Signaling by BRAF and RAF1 fusions; RHOU GTPase cycle; Nephrin family interactions; Glucagon-like Peptide-1 (GLP1) regulates insulin secretion; Signaling by moderate kinase activity BRAF mutants; Paradoxical ac…	VEGFA-VEGFR2 signaling pathway; Ebola virus infection in host; Ciliary landscape; EGF/EGFR signaling pathway; Regulation of actin cytoskeleton; G13 signaling pathway	25	13483506.6828681	94.46	1472827.99982286	1850436.61972647	3568144.64046842	8998273.9625167	20204425.1180036	41068385.766325	37529484.3570522	36349815.6346288	51094.7727533203	475194.696376325	2188494.09702548	2332333.81239959	20393990.210716	38265417.059113	34573432.8080294	39869381.7724927	High	High	High	High	High
False	High	IsMasterProtein	Q14008	Cytoskeleton-associated protein 5 OS=Homo sapiens OX=9606 GN=CKAP5 PE=1 SV=3	0.000	161.376	26	46	57	46	2032	225.4	7.80	79.48	46	cell cycle OR cell proliferation;cell organization and biogenesis;transport;other biological processes	plasma membrane;other membranes;cytosol;cytoskeleton;nucleus;other cell component	cytoskeletal activity;other molecular function	Pf02985, Pf12348	9793	ENSG00000175216	CKAP5	hsa:9793; Q05D70; Q0VAX7; Q0VAX8; Q14008; Q14668; Q2TA89; Q6NSH4	Separation of Sister Chromatids; Resolution of Sister Chromatid Cohesion; Recruitment of NuMA to mitotic centrosomes; RHO GTPases Activate Formins; EML4 and NUDC in mitotic spindle formation; Regulation of PLK1 Activity at G2/M Transition; Loss of Nlp from mitotic centrosomes; Recruitment of mitotic centrosome proteins and complexes; Anchoring of the basal body to the plasma membrane; AURKA Activ…		13	7254539.72747225	90.17	2036139.42107284	2047442.03576649	3522668.99739873	7745415.64387039	6909362.28781017	15758704.0083226	20499142.8711159	20817231.3160671	436029.616094531	1020684.07242279	2713971.3332711	2964969.84358889	7616961.5176096	15744565.2711106	20111700.7659325	28254092.2628832	High	High	High	High	High
False	High	IsMasterProtein	P22314	Ubiquitin-like modifier-activating enzyme 1 OS=Homo sapiens OX=9606 GN=UBA1 PE=1 SV=3	0.000	160.768	38	32	82	32	1058	117.8	5.76	172.91	32	protein metabolism;other metabolic processes;stress response	cytosol;mitochondrion;nucleus;other cell component	other molecular function	Pf00899, Pf09358, Pf10585, Pf16190, Pf16191	7317	ENSG00000130985	UBA1	hsa:7317; P22314; Q5JRR8; Q96E13	Synthesis of active ubiquitin: roles of E1 and E2 enzymes; Antigen processing: Ubiquitination & Proteasome degradation	Proteasome degradation; Parkin-ubiquitin proteasomal system pathway; Parkinson's disease pathway	5	10736547.3353489	103.66	1981167.69668784	2343675.44476557	5528712.90139868	10691821.1552019	10781460.6146965	50165819.5805417	54191170.85327	50887648.7009726	221986.980682736	903250.734267892	3423968.75516755	4556196.63828476	11927675.6946577	46840149.9419575	49063708.1642664	55479387.2629878	High	High	High	High	High
False	High	IsMasterProtein	P25205	DNA replication licensing factor MCM3 OS=Homo sapiens OX=9606 GN=MCM3 PE=1 SV=3	0.000	159.712	45	33	63	33	808	90.9	5.77	113.17	33	cell cycle OR cell proliferation;cell organization and biogenesis;DNA metabolism;other metabolic processes;stress response;other biological processes	cytoskeleton;nucleus;other cell component	nucleic acid binding activity;other molecular function	Pf00493, Pf14551, Pf17207, Pf17855	4172	ENSG00000112118	MCM3	B4DWW4; hsa:4172; P25205; Q92660; Q9BTR3; Q9NUE7	Orc1 removal from chromatin; Assembly of the pre-replicative complex; Activation of ATR in response to replication stress; Activation of the pre-replicative complex; Unwinding of DNA	Cell cycle; Retinoblastoma gene in cancer; Ciliary landscape; G1 to S cell cycle control; DNA replication	11	23889226.8207368	80.48	1839335.17010042	2192382.94206976	5358990.97119437	16467606.5661303	39762084.4295372	40090767.1244485	38219482.7771267	37622751.6421227	179309.139876751	698791.422718022	3577062.18580269	12857633.185633	38100911.6270743	35776367.8281248	34655622.5885544	43043238.916292	High	High	High	High	High
False	High	IsMasterProtein	P27816	Microtubule-associated protein 4 OS=Homo sapiens OX=9606 GN=MAP4 PE=1 SV=3	0.000	157.800	33	31	65	31	1152	120.9	5.43	117.01	31	cell cycle OR cell proliferation;cell organization and biogenesis;developmental processes;other biological processes	cytoskeleton;other cell component	cytoskeletal activity;other molecular function	Pf00418	4134	ENSG00000047849	MAP4	hsa:4134; P27816; Q13082; Q59FT2; Q68D74; Q6ZUW9; Q86V26; Q96A76; Q96NS9		Splicing factor NOVA regulated synaptic proteins; 2q37 copy number variation syndrome	2	25298074.7515303	43.36	16784857.6093698	14282434.2633298	17121679.2334975	22002012.6614124	33851493.9526818	29087911.000817	30283690.8251831	30825316.5282806	7449369.65181504	8102883.6033676	12286173.4578265	18413787.6538262	35419296.8617913	34598457.8462037	31849842.0600118	37602148.7279723	High	High	High	High	High
False	High	IsMasterProtein	P78559	Microtubule-associated protein 1A OS=Homo sapiens OX=9606 GN=MAP1A PE=1 SV=6	0.000	157.574	17	38	54	37	2803	305.3	4.92	100.41	38	cell organization and biogenesis;transport;developmental processes;other biological processes	cytosol;cytoskeleton;other cell component	cytoskeletal activity;other molecular function		4130	ENSG00000166963	MAP1A	hsa:4130; O95643; P78559; Q12973; Q15882; Q9UJT4			0	23833100.2666957	74.97	4327227.5209013	4663953.46308927	7437338.06484295	17114652.3947669	33188910.602476	34033484.370209	33295850.0345773	34080390.7075949	602475.730476431	2576457.04442054	5276552.84538214	7933306.39029247	35224839.4878992	38752974.7844461	35715307.174105	41487923.2959089	High	High	High	High	High
False	High	IsMasterProtein	P38646	Stress-70 protein, mitochondrial OS=Homo sapiens OX=9606 GN=HSPA9 PE=1 SV=2	0.000	156.636	45	28	70	28	679	73.6	6.16	141.08	28	cell organization and biogenesis;other metabolic processes;stress response;transport;other biological processes	other membranes;mitochondrion;nucleus;other cell component	other molecular function	Pf00012	3313	ENSG00000113013	HSPA9	B2RCM1; hsa:3313; P30036; P31932; P38646; Q1HB43; Q53H23; Q6GU03; Q9BWB7; Q9UC56	Gene and protein expression by JAK-STAT signaling after Interleukin-12 stimulation; Mitochondrial protein import; Regulation of HSF1-mediated heat shock response; Cristae formation	Parkin-ubiquitin proteasomal system pathway	5	38234898.4135791	72.54	1234417.41850771	1867321.45193357	17501589.8063091	32251560.9949031	54337304.4146945	49822413.7335328	45328269.7518965	47660428.5606496	208512.763004045	1010162.7660291	13988686.5113857	27971717.7320346	61554006.4961243	62510555.5288098	56228970.2224549	60562255.2427888	High	High	High	High	High
False	High	IsMasterProtein	P11021	Endoplasmic reticulum chaperone BiP OS=Homo sapiens OX=9606 GN=HSPA5 PE=1 SV=2	0.000	155.100	49	29	78	28	654	72.3	5.16	168.78	29	protein metabolism;other metabolic processes;stress response;transport;developmental processes;signal transduction;other biological processes	plasma membrane;other membranes;cytosol;mitochondrion;ER/Golgi;nucleus;other cell component	translation activity;other molecular function	Pf00012	3309	ENSG00000044574	HSPA5	B0QZ61; hsa:3309; P11021; Q2EF78; Q9NPF1; Q9UK02	Regulation of HSF1-mediated heat shock response; Platelet degranulation ; Antigen Presentation: Folding, assembly and peptide loading of class I MHC; IRE1alpha activates chaperones; PERK regulates gene expression; ATF6 (ATF6-alpha) activates chaperone genes	Parkin-ubiquitin proteasomal system pathway; Apoptosis-related network due to altered Notch3 in ovarian cancer; Photodynamic therapy-induced unfolded protein response; Prion disease pathway; Unfolded protein response	12	40156554.741375	49.08	19508332.6134262	19682556.8245478	27840827.676471	34512805.5372748	59739238.0241638	50134887.5322602	47219868.5286627	44518835.4541106	7080105.08583429	9279465.01119356	21031334.4879834	36221722.1598091	63454103.7538325	60050251.6810114	50088306.1985447	54542503.8030038	High	High	High	High	High
False	High	IsMasterProtein	O43707	Alpha-actinin-4 OS=Homo sapiens OX=9606 GN=ACTN4 PE=1 SV=2	0.000	154.102	41	32	74	23	911	104.8	5.44	135.98	32	cell organization and biogenesis;RNA metabolism OR transcription;stress response;transport;signal transduction;other biological processes	non-structural extracellular;plasma membrane;other membranes;cytosol;cytoskeleton;nucleus;other cell component	signal transduction activity or receptor binding;cytoskeletal activity;nucleic acid binding activity;other molecular function	Pf00307, Pf00435, Pf08726	81	ENSG00000130402; ENSG00000282844	ACTN4	A4K467; D6PXK4; hsa:81; O43707; O76048	Platelet degranulation ; Nephrin family interactions	Arrhythmogenic right ventricular cardiomyopathy; Primary focal segmental glomerulosclerosis (FSGS); Focal adhesion; Striated muscle contraction pathway; Ebola virus infection in host; Nephrotic syndrome; Alstrom syndrome	9	23500979.6150372	62.34	1226895.01110633	1420386.82991343	19645644.3996162	21525200.0503527	34718165.1949793	26871037.4521761	24549921.3796395	22505661.853799	35179.7654226562	472233.560106531	16604253.577483	24540315.5194552	35581916.0397244	28789932.5012636	25113573.714284	28641567.5746652	High	High	High	High	High
False	High	IsMasterProtein	P11388	DNA topoisomerase 2-alpha OS=Homo sapiens OX=9606 GN=TOP2A PE=1 SV=3	0.000	153.388	27	37	62	29	1531	174.3	8.72	79.48	37	cell cycle OR cell proliferation;cell organization and biogenesis;DNA metabolism;other metabolic processes;stress response;developmental processes;other biological processes	nucleus;other cell component	nucleic acid binding activity;other molecular function	Pf00204, Pf00521, Pf01751, Pf02518, Pf08070, Pf16898	7153	ENSG00000131747	TOP2A	B2RTS1; hsa:7153; P11388; Q71UN1; Q71UQ5; Q9HB24; Q9HB25; Q9HB26; Q9UP44; Q9UQP9	SUMOylation of DNA replication proteins; Transcription of E2F targets under negative control by DREAM complex	Gastric cancer network 1; Gastric cancer network 2; Retinoblastoma gene in cancer	5	6323343.18054728	89.35	1964852.03529105	2147909.87248945	3453751.83548951	8675923.78093255	5902052.7823715	10129723.1574798	13949609.891797	13947195.59728	712014.344303326	1239207.07029812	2748618.26551899	3214744.61335251	6774705.42086674	11786432.5556579	15405029.6677987	27996978.4750671	High	High	High	High	High
False	High	IsMasterProtein	Q01813	ATP-dependent 6-phosphofructokinase, platelet type OS=Homo sapiens OX=9606 GN=PFKP PE=1 SV=2	0.000	152.566	30	24	60	21	784	85.5	7.55	125.38	24	other metabolic processes;other biological processes	cytosol;other cell component	kinase activity;other molecular function	Pf00365	5214	ENSG00000067057	PFKP	B3KS15; hsa:5214; Q01813; Q5VSR7; Q5VSR8	Glycolysis	Cori cycle; Clear cell renal cell carcinoma pathways; Glucose metabolism in triple-negative breast cancer cells; Glycolysis and gluconeogenesis	5	26171068.7666307	45.22	2998407.13855992	17985945.6747562	36265889.8600688	29468886.7983304	34367608.0543187	28064661.3982669	25970623.8699079	24309725.0041851	122677.42471875	9994769.50116056	27156874.1272975	23480335.3112332	31950380.4707381	26373060.7250191	22919908.0127918	28205591.4575997	High	High	High	High	High
False	High	IsMasterProtein	Q08211	ATP-dependent RNA helicase A OS=Homo sapiens OX=9606 GN=DHX9 PE=1 SV=4	0.000	152.196	29	31	64	31	1270	140.9	6.84	116.79	31	cell organization and biogenesis;DNA metabolism;RNA metabolism OR transcription;other metabolic processes;stress response;transport;other biological processes	cytosol;cytoskeleton;translational apparatus;nucleus;other cell component	nucleic acid binding activity;other molecular function	Pf00035, Pf00270, Pf00271, Pf04408, Pf07717	1660	ENSG00000135829	DHX9	B2RNV4; hsa:1660; Q05CI5; Q08211; Q12803; Q32Q22; Q5VY62; Q6PD69; Q99556	mRNA Splicing - Major Pathway; RIP-mediated NFkB activation via ZBP1; DEx/H-box helicases activate type I IFN and inflammatory cytokines production	MECP2 and associated Rett syndrome; mRNA processing	5	13223607.5012404	91.99	3886774.98510594	2499870.35959218	3754655.45510058	9241097.37837472	18922405.8774732	26624919.9437109	36202922.5089002	37991732.3086985	1710928.58759728	1099663.52314387	2554505.56657258	3827590.11765177	19276270.5816339	26374543.3903323	33609658.1347261	49247980.0198032	High	High	High	High	High
False	High	IsMasterProtein	P49368	T-complex protein 1 subunit gamma OS=Homo sapiens OX=9606 GN=CCT3 PE=1 SV=4	0.000	151.509	45	28	68	28	545	60.5	6.49	110.64	28	cell organization and biogenesis;transport;other biological processes	cytosol;cytoskeleton;other cell component	other molecular function	Pf00118	7203	ENSG00000163468	CCT3	A6NE14; hsa:7203; P49368; Q5SZY1; Q9BR64	Formation of tubulin folding intermediates by CCT/TriC; BBSome-mediated cargo-targeting to cilium; Association of TriC/CCT with target proteins during biosynthesis; Cooperation of PDCL (PhLP1) and TRiC/CCT in G-protein beta folding; Prefoldin mediated transfer of substrate to CCT/TriC; Folding of actin by CCT/TriC	16p11.2 proximal deletion syndrome	7	38309183.4996834	68.85	1722675.20533684	3205014.80395853	20186987.2220461	33364027.2383312	63087931.0579326	50995106.0183859	46078674.8959368	43987301.9503572	120701.630028452	1700965.10316335	15024084.8775576	31196271.7580074	59078518.2610371	50329107.5029712	44616297.4607264	52729432.8457875	High	High	High	High	High
False	High	IsMasterProtein	Q14789	Golgin subfamily B member 1 OS=Homo sapiens OX=9606 GN=GOLGB1 PE=1 SV=2	0.000	150.672	16	45	55	43	3259	375.8	5.00	89.40	45	cell cycle OR cell proliferation;cell organization and biogenesis;other biological processes	other membranes;cytosol;ER/Golgi	nucleic acid binding activity		2804	ENSG00000173230	GOLGB1	B2ZZ91; D3DN92; E7EP74; F1T0J2; hsa:2804; Q14398; Q14789	Golgi Associated Vesicle Biogenesis; COPI-mediated anterograde transport; Signaling by FLT3 fusion proteins		3	4961393.65709972	97.30	967463.27349989	1364964.84008345	2140420.10011618	3903030.99466742	6306746.4886496	8192772.67374524	16595316.2550031	16809527.7276127	87105.9305594043	578705.790409321	1654355.48145639	2560435.7021394	6844381.66414162	8696907.76639413	17484833.888337	20931763.8032672	High	High	High	High	High
False	High	IsMasterProtein	Q13435	Splicing factor 3B subunit 2 OS=Homo sapiens OX=9606 GN=SF3B2 PE=1 SV=2	0.000	150.476	36	29	57	29	895	100.2	5.67	77.45	29	cell organization and biogenesis;RNA metabolism OR transcription;other metabolic processes	nucleus		Pf02037, Pf04037, Pf04046	10992	ENSG00000087365	SF3B2	A8K485; B4DT19; hsa:10992; Q13435; Q7L4T5; Q7Z627; Q969K1; Q96CM6; Q9BWD2	mRNA Splicing - Major Pathway; mRNA Splicing - Minor Pathway	mRNA processing	3	7410678.89503635	89.04	1279247.26416707	1301137.09362727	2228508.42867282	5626418.45181757	9760767.37904134	13388039.3061223	16515722.1803716	16844519.432162	236537.200239596	717128.466958593	1821451.38744	2602545.21053799	10861793.6875461	17926345.2516362	20735952.8823642	23401407.9808395	High	High	High	High	High
False	High	IsMasterProtein	P50990	T-complex protein 1 subunit theta OS=Homo sapiens OX=9606 GN=CCT8 PE=1 SV=4	0.000	150.158	57	26	79	26	548	59.6	5.60	167.53	26	cell organization and biogenesis;transport;other biological processes	non-structural extracellular;cytosol;cytoskeleton;nucleus;other cytoplasmic organelle;other cell component	other molecular function	Pf00118	10694	ENSG00000156261	CCT8	A6NN54; B4DEM7; B4DQH4; hsa:10694; P50990; Q4VBP8	Neutrophil degranulation; Formation of tubulin folding intermediates by CCT/TriC; BBSome-mediated cargo-targeting to cilium; Association of TriC/CCT with target proteins during biosynthesis; Cooperation of PDCL (PhLP1) and TRiC/CCT in G-protein beta folding; Prefoldin mediated transfer of substrate to CCT/TriC; Folding of actin by CCT/TriC	16p11.2 proximal deletion syndrome	8	40912086.4253585	62.24	3182761.10485385	7770572.76033099	31681142.9261487	30955970.4153367	65551371.7596191	57657436.9292941	49068880.101321	46616360.0015114	97213.269550898	3389392.51964454	26383864.5389162	35905823.955833	63523973.4287356	54413567.7022441	48634933.2553303	56988661.0508745	High	High	High	High	High
False	High	IsMasterProtein	Q00839	Heterogeneous nuclear ribonucleoprotein U OS=Homo sapiens OX=9606 GN=HNRNPU PE=1 SV=6	0.000	149.056	38	26	61	26	825	90.5	6.00	120.84	26	cell cycle OR cell proliferation;cell organization and biogenesis;RNA metabolism OR transcription;other metabolic processes;transport;developmental processes;other biological processes	cytosol;cytoskeleton;nucleus;other cell component	cytoskeletal activity;nucleic acid binding activity;other molecular function	Pf00622, Pf02037, Pf13671	3192	ENSG00000153187	HNRNPU	hsa:3192; O75507; Q00839; Q8N174; Q96HY9; Q9BQ09	mRNA Splicing - Major Pathway; Processing of Capped Intron-Containing Pre-mRNA	mRNA processing; lncRNA in canonical Wnt signaling and colorectal cancer	4	12395693.1470834	105.19	2692375.47036024	3220477.64689513	5925112.75319641	15354359.5873217	12269688.1730648	32979740.2353847	56603430.2936399	56197070.0724424	369937.443046875	1648192.94213035	3777783.21938012	5580576.69134538	12522992.1436764	31184056.3326927	49657074.4621802	71402929.4315118	High	High	High	High	High
False	High	IsMasterProtein	Q13085	Acetyl-CoA carboxylase 1 OS=Homo sapiens OX=9606 GN=ACACA PE=1 SV=2	0.000	148.499	19	35	45	35	2346	265.4	6.37	73.65	35	cell organization and biogenesis;protein metabolism;other metabolic processes;other biological processes	cytosol;cytoskeleton;mitochondrion;nucleus	other molecular function	Pf00289, Pf00364, Pf01039, Pf02785, Pf02786, Pf08326	31	ENSG00000275176; ENSG00000278540	ACACA	B2RP68; B2ZZ90; hsa:31; Q13085; Q6KEV6; Q6XDA8; Q7Z2G8; Q7Z561; Q7Z563; Q7Z564; Q86WB2; Q86WB3	ChREBP activates metabolic gene expression; Biotin transport and metabolism; Carnitine metabolism; Activation of gene expression by SREBF (SREBP); Fatty acyl-CoA biosynthesis; Defective HLCS causes multiple carboxylase deficiency	AMP-activated protein kinase signaling; Sterol regulatory element-binding proteins (SREBP) signaling; Leptin signaling pathway; Corticotropin-releasing hormone signaling pathway; Mesodermal commitment pathway; Fatty acid biosynthesis; VEGFA-VEGFR2 signaling pathway; Focal adhesion: PI3K-Akt-mTOR-signaling pathway; Leptin and adiponectin; Lipid metabolism pathway; Clear cell renal cell carcinoma p…	20	3756393.08376977	95.48	457208.252150196	761558.901500538	2029515.7014494	3542743.98899859	3982926.52351148	8691662.18272042	13182842.6527699	12887260.2805459	45781.9426034179	333238.241595902	1497812.55117312	1995241.94101275	4186054.15953543	8777166.29769655	12390064.1029728	15594366.4728006	High	High	High	High	High
False	High	IsMasterProtein	Q9NU22	Midasin OS=Homo sapiens OX=9606 GN=MDN1 PE=1 SV=2	0.000	147.407	9	43	53	42	5596	632.4	5.68	85.38	43	cell organization and biogenesis;RNA metabolism OR transcription;other metabolic processes;other biological processes	cytosol;cytoskeleton;nucleus;other cell component	other molecular function	Pf07728, Pf17865, Pf17867	23195	ENSG00000112159; ENSG00000288121	MDN1	hsa:23195; O15019; Q5T794; Q9NU22			0	3947417.5296379	87.59	754059.954851574	1083631.69171318	1835103.29036909	3479551.74624779	4478193.25293716	7865300.48791122	10861391.1865597	11134574.6028877	168438.894035156	606228.626357062	1462107.52932007	1877609.14002117	4821026.04118168	7559382.80157949	10414844.3479098	13760008.0601818	High	High	High	High	High
False	High	IsMasterProtein	P04075	Fructose-bisphosphate aldolase A OS=Homo sapiens OX=9606 GN=ALDOA PE=1 SV=2	0.000	146.942	70	21	96	17	364	39.4	8.09	225.25	21	cell organization and biogenesis;other metabolic processes;other biological processes	non-structural extracellular;cytosol;cytoskeleton;other cell component	cytoskeletal activity;other molecular function	Pf00274	226	ENSG00000149925	ALDOA	B4DXI7; hsa:226; P04075; Q6FH76; Q6FI10; Q96B15; Q9BWD9; Q9UCN2	Neutrophil degranulation; Glycolysis; Platelet degranulation ; Gluconeogenesis	VEGFA-VEGFR2 signaling pathway; Clear cell renal cell carcinoma pathways; Aerobic glycolysis; 16p11.2 proximal deletion syndrome; Glycolysis and gluconeogenesis; Sudden infant death syndrome (SIDS) susceptibility pathways	10	247352514.27027	47.66	10945032.733029	154695439.416022	304710759.34856	258735945.18558	284916062.626827	254125405.023799	240760133.014227	232978898.159336	831488.637101075	95944395.4227607	226833186.513963	190541415.112758	331433469.705189	340198157.725044	274665065.399848	301002222.052463	High	High	High	High	High
False	High	IsMasterProtein	O75533	Splicing factor 3B subunit 1 OS=Homo sapiens OX=9606 GN=SF3B1 PE=1 SV=3	0.000	146.789	26	29	62	29	1304	145.7	7.09	115.74	29	cell organization and biogenesis;RNA metabolism OR transcription;other metabolic processes;other biological processes	nucleus	nucleic acid binding activity;other molecular function	Pf08920	23451	ENSG00000115524	SF3B1	E9PCH3; hsa:23451; O75533	B-WICH complex positively regulates rRNA expression; mRNA Splicing - Major Pathway; mRNA Splicing - Minor Pathway	mRNA processing	4	10606417.7973212	99.22	926343.986759984	1096525.95277965	2784027.65866577	8177186.34813487	14363425.4382314	23000280.1231438	33226446.0830573	34109228.7694867	27597.2018373685	380118.554714232	2093286.53087502	2735154.6792402	13757311.3418151	23884656.3047575	31746971.3996309	41069976.6489331	High	High	High	High	High
False	High	IsMasterProtein	Q14697	Neutral alpha-glucosidase AB OS=Homo sapiens OX=9606 GN=GANAB PE=1 SV=3	0.000	146.722	36	27	60	27	944	106.8	6.14	110.27	27	protein metabolism;other metabolic processes	ER/Golgi;other cell component	other molecular function	Pf01055, Pf13802	23193	ENSG00000089597	GANAB	A6NC20; hsa:23193; Q14697; Q8WTS9; Q9P0X0	Maturation of spike protein; Calnexin/calreticulin cycle; Maturation of spike protein		4	14639628.987377	65.32	5672901.13693628	5854970.8315668	6868647.42303962	10301658.1073548	22838628.0636052	24140414.4267985	21645740.1228167	22239371.9947675	1430737.73147628	3100873.84676636	5052196.01876563	6969539.85143178	23441234.2140839	24743109.2792481	20804295.2556384	28189081.9933647	High	High	High	High	High
False	High	IsMasterProtein	Q92598	Heat shock protein 105 kDa OS=Homo sapiens OX=9606 GN=HSPH1 PE=1 SV=1	0.000	146.562	33	27	58	23	858	96.8	5.39	99.39	27	stress response;other biological processes	non-structural extracellular;cytosol;cytoskeleton;nucleus;other cell component	cytoskeletal activity;other molecular function	Pf00012	10808	ENSG00000120694	HSPH1	B4DYH1; hsa:10808; O95739; Q5TBM6; Q5TBM7; Q5TBM8; Q92598; Q9UPC4	Regulation of HSF1-mediated heat shock response; Scavenging by Class F Receptors		2	13401885.8174259	93.03	1875295.54756562	2275863.26186939	5748750.76580199	9021994.85303339	19908074.2551003	45878990.6882918	43191137.5589082	40132497.53941	82516.721039186	871304.327402528	3891730.43906105	5065802.97146587	21072538.9225202	43338815.1852532	38336520.5105508	47694925.2612048	High	High	High	High	High
False	High	IsMasterProtein	Q16891	MICOS complex subunit MIC60 OS=Homo sapiens OX=9606 GN=IMMT PE=1 SV=1	0.000	146.293	43	29	59	28	758	83.6	6.48	134.83	29	cell organization and biogenesis;other biological processes	other membranes;mitochondrion		Pf09731	10989	ENSG00000132305	IMMT	B1H0U5; B2R5N6; hsa:10989; Q14539; Q15092; Q16891; Q68D41; Q69HW5; Q6IBL0; Q7Z3X1; Q8TAJ5; Q9P0V2	Cristae formation		1	25396087.7382043	91.45	1331387.4677866	1834931.84553915	4574685.11909625	17349101.4000412	37175485.7807817	37677284.193452	42255915.7695223	46069036.3359219	161682.324226758	633598.899375993	2620339.28753269	7695823.18938506	41824365.0968518	54685082.7982856	58514991.9266769	68072914.4547091	High	High	High	High	High
False	High	IsMasterProtein	Q02790	Peptidyl-prolyl cis-trans isomerase FKBP4 OS=Homo sapiens OX=9606 GN=FKBP4 PE=1 SV=3	0.000	146.136	44	21	55	20	459	51.8	5.43	103.82	21	cell organization and biogenesis;protein metabolism;other metabolic processes;transport;developmental processes;signal transduction;other biological processes	cytosol;cytoskeleton;mitochondrion;nucleus;other cell component	cytoskeletal activity;other molecular function	Pf00254, Pf00515	2288	ENSG00000004478	FKBP4	D3DUQ1; hsa:2288; Q02790; Q9UCP1; Q9UCV7	Estrogen-dependent gene expression; Potential therapeutics for SARS; HSP90 chaperone cycle for steroid hormone receptors (SHR) in the presence of ligand; Attenuation phase	Androgen receptor signaling pathway	6	11180080.4191407	95.43	2033033.22967	2473690.55339813	4932422.74519176	8425271.98343287	14835627.6716332	42550163.5763996	40129190.4634677	37208882.7749618	71192.7129568359	920815.438950267	3229038.28465634	4362676.9442312	14958092.9014392	37850438.9770046	36468676.859929	41871177.2684506	High	High	High	High	High
False	High	IsMasterProtein	P51610	Host cell factor 1 OS=Homo sapiens OX=9606 GN=HCFC1 PE=1 SV=2	0.000	144.081	21	28	54	28	2035	208.6	7.46	102.93	28	cell cycle OR cell proliferation;cell organization and biogenesis;protein metabolism;RNA metabolism OR transcription;other metabolic processes;other biological processes	nucleus;other cell component	other molecular function	Pf01344, Pf13415	3054	ENSG00000172534	HCFC1	hsa:3054; P51610; Q6P4G5	UCH proteinases; Transcriptional activation of mitochondrial biogenesis; HATs acetylate histones	Mitochondrial gene expression; Malignant pleural mesothelioma	5	13192502.8693459	85.92	1188583.87730242	2048003.45203958	4552799.30103612	9375746.99372162	18726830.2851233	21835509.4522157	28050166.7346769	30539811.4722675	116559.470776082	779430.106434583	3380046.33276032	5882679.29908793	18563014.9868855	22421059.8281432	28658843.1183228	37059925.2914998	High	High	High	High	High
False	High	IsMasterProtein	P78371	T-complex protein 1 subunit beta OS=Homo sapiens OX=9606 GN=CCT2 PE=1 SV=4	0.000	143.712	46	22	74	22	535	57.5	6.46	134.59	22	cell organization and biogenesis;transport;other biological processes	non-structural extracellular;cytosol;cytoskeleton;other cytoplasmic organelle;other cell component	other molecular function	Pf00118	10576	ENSG00000166226	CCT2	A8K402; B5BTY7; B7Z243; B7Z7K4; B7ZAT2; hsa:10576; P78371; Q14D36; Q6IAT3	Neutrophil degranulation; Formation of tubulin folding intermediates by CCT/TriC; BBSome-mediated cargo-targeting to cilium; Association of TriC/CCT with target proteins during biosynthesis; Cooperation of PDCL (PhLP1) and TRiC/CCT in G-protein beta folding; Prefoldin mediated transfer of substrate to CCT/TriC; RHOBTB2 GTPase cycle; RHOBTB1 GTPase cycle; Folding of actin by CCT/TriC	16p11.2 proximal deletion syndrome	10	28396758.2476826	71.64	1608863.67524816	2570904.42787596	9924066.57290345	23838478.8675085	41592448.4553126	35360280.9892295	33826649.9074491	34072508.4983906	108155.384349268	1295770.68986638	8422242.27013344	20073501.3995073	41477491.3043481	40804419.9705927	36696779.2258506	41499718.2975193	High	High	High	High	High
False	High	IsMasterProtein	P08575	Receptor-type tyrosine-protein phosphatase C OS=Homo sapiens OX=9606 GN=PTPRC PE=1 SV=3	0.000	141.808	21	27	53	27	1306	147.4	6.15	105.22	27	cell adhesion;cell cycle OR cell proliferation;cell organization and biogenesis;protein metabolism;other metabolic processes;stress response;transport;developmental processes;signal transduction;other biological processes	plasma membrane;other membranes;other cell component	signal transduction activity or receptor binding;cytoskeletal activity;other molecular function	Pf00041, Pf00102, Pf12453, Pf12567	5788	ENSG00000081237; ENSG00000262418	PTPRC	A0A0A0MT22; A8K7W6; hsa:5788; P08575; Q16614; Q9H0Y6; X6R433	Phosphorylation of CD3 and TCR zeta chains; Neutrophil degranulation; Other semaphorin interactions	B cell receptor signaling pathway; T-cell antigen receptor (TCR) pathway during Staphylococcus aureus infection; Regulatory circuits of the STAT3 signaling pathway; Extrafollicular B cell activation by SARS-CoV-2; EPO receptor signaling; Interferon type I signaling pathways	9	25262796.6345687	64.30	4325897.13536922	5853728.59020634	10666111.7807931	22844264.6811164	40015635.328078	32796489.0464055	28273201.090047	27937379.5877586	1029616.01221502	3149645.93984339	8027684.00030296	22406938.3859472	39801155.4752054	33980089.5692595	28633019.9681814	35067288.3403268	High	High	High	High	High
False	High	IsMasterProtein	Q02880	DNA topoisomerase 2-beta OS=Homo sapiens OX=9606 GN=TOP2B PE=1 SV=3	0.000	141.223	21	35	47	26	1626	183.2	8.00	69.32	35	cell cycle OR cell proliferation;cell organization and biogenesis;DNA metabolism;other metabolic processes;developmental processes;other biological processes	cytosol;nucleus;other cell component	nucleic acid binding activity;other molecular function	Pf00204, Pf00521, Pf01751, Pf02518, Pf08070, Pf16898	7155	ENSG00000077097	TOP2B	hsa:7155; Q02880; Q13600; Q9UMG8; Q9UQP8	SUMOylation of DNA replication proteins		1	5414646.62581749	81.82	895723.384703968	1663410.29842806	3434400.8223146	5399078.73154758	5430259.40910348	8558287.58017142	10899814.9394293	10661571.355463	141528.930249609	965714.154711889	2528735.54115952	2937065.37057931	5817321.8196647	9632395.1654976	11409635.6950011	18483013.5559168	High	High	High	High	High
False	High	IsMasterProtein	P00338	L-lactate dehydrogenase A chain OS=Homo sapiens OX=9606 GN=LDHA PE=1 SV=2	0.000	141.215	62	22	123	21	332	36.7	8.27	219.27	22	other metabolic processes	cytosol;other cell component	other molecular function	Pf00056, Pf02866	3939	ENSG00000134333; ENSG00000288299	LDHA	B4DKQ2; B7Z5E3; D3DQY3; F8W819; hsa:3939; P00338; Q53G53; Q6IBM7; Q6ZNV1; Q9UDE8; Q9UDE9	Pyruvate metabolism	Cori cycle; HIF1A and PPARG regulation of glycolysis; Photodynamic therapy-induced HIF-1 survival signaling; VEGFA-VEGFR2 signaling pathway; Amino acid metabolism; Clear cell renal cell carcinoma pathways; PI3K/AKT/mTOR - vitamin D3 signaling; Metabolic reprogramming in colon cancer; Aerobic glycolysis; Glycolysis in senescence; CCL18 signaling pathway; Glucose metabolism in triple-negative breas…	14	228798550.928753	47.46	20443989.2769568	122391605.693366	281766945.076216	228746451.687132	299137469.352416	240840707.94925	214578924.762738	218981723.608605	670947.557924569	68691243.0473358	226848760.543027	228850662.036487	307156303.017917	268858843.838297	236097920.82738	246312543.532669	High	High	High	High	High
False	High	IsMasterProtein	Q13428	Treacle protein OS=Homo sapiens OX=9606 GN=TCOF1 PE=1 SV=3	0.000	140.872	24	32	49	31	1488	152.0	9.04	86.64	32	RNA metabolism OR transcription;other metabolic processes;developmental processes;other biological processes	cytosol;nucleus	other molecular function	Pf03546	6949	ENSG00000070814	TCOF1	A0JLU0; B4E111; hsa:6949; Q13428; Q6SC72; Q7Z5W9; Q96A52; Q99408; Q99860			0	20228509.4693674	52.01	12599316.4103015	10260810.3278602	10544885.046774	16038028.9304263	28690406.3732929	27918723.3471359	26799387.5979894	25513895.5745361	4808226.29109905	4905245.24915431	8277974.94741361	11547538.8011611	27128454.9523428	26847774.7742772	25564743.1930407	33990589.7938852	High	High	High	High	High
False	High	IsMasterProtein	P22626	Heterogeneous nuclear ribonucleoproteins A2/B1 OS=Homo sapiens OX=9606 GN=HNRNPA2B1 PE=1 SV=2	0.000	140.617	59	20	65	15	353	37.4	8.95	125.46	20	cell organization and biogenesis;RNA metabolism OR transcription;other metabolic processes;transport;other biological processes	non-structural extracellular;nucleus;other cell component	nucleic acid binding activity;other molecular function	Pf00076	3181	ENSG00000122566	HNRNPA2B1	A0A024RA27; A0A024RA61; A8K064; hsa:3181; P22626; P22627; Q9UC98; Q9UDJ2	Gene and protein expression by JAK-STAT signaling after Interleukin-12 stimulation; mRNA Splicing - Major Pathway; Processing of Capped Intron-Containing Pre-mRNA	mRNA processing	4	8815728.71161986	102.71	1787089.9536813	2241598.84150827	3158659.82780927	6431587.0417267	12083654.0363471	20483750.8038411	33148076.5812272	35341325.3714798	123512.441057492	1091415.8872637	2358075.94714096	3199260.24105408	13352797.110646	22499181.4827853	34302672.9616928	47495779.7808633	High	High	High	High	High
False	High	IsMasterProtein	O95347	Structural maintenance of chromosomes protein 2 OS=Homo sapiens OX=9606 GN=SMC2 PE=1 SV=2	0.000	140.583	27	34	46	34	1197	135.6	8.43	79.34	34	cell cycle OR cell proliferation;cell organization and biogenesis;other biological processes	cytosol;nucleus;other cell component	nucleic acid binding activity;other molecular function	Pf02463, Pf06470	10592	ENSG00000136824	SMC2	hsa:10592; O95347; Q6IEE0; Q9P1P2	Condensation of Prophase Chromosomes; Condensation of Prometaphase Chromosomes	Retinoblastoma gene in cancer	3	7581061.75624021	103.29	1270968.35887661	1565678.5203196	3392445.49064583	8290736.20967447	7208417.37656154	26980916.9970615	32836066.9691247	32296358.2370052	47064.595642556	508706.275424215	2151855.58969243	2605141.19961979	7972970.2581876	27054546.9444113	30443305.0191262	39501189.7038749	High	High	High	High	High
False	High	IsMasterProtein	Q9NS87	Kinesin-like protein KIF15 OS=Homo sapiens OX=9606 GN=KIF15 PE=1 SV=1	0.000	139.492	28	34	46	33	1388	160.1	6.00	84.25	34	cell cycle OR cell proliferation;other biological processes	cytosol;cytoskeleton	cytoskeletal activity;other molecular function	Pf00225, Pf15908	56992	ENSG00000163808; ENSG00000280610	KIF15	hsa:56992; Q17RV9; Q69YL6; Q96JX7; Q9H280; Q9NS87	MHC class II antigen presentation; COPI-dependent Golgi-to-ER retrograde traffic; Kinesins	Gastric cancer network 1	4	5903162.02087125	102.31	1225380.49716335	1422653.43387866	2915684.67754798	5491745.12639218	6345400.4223881	8712146.41421755	19703785.0936935	22433163.18273	100354.517329687	643243.759207112	2245556.03573597	2666076.32664554	6523938.29624764	8814557.81729406	19390059.54147	26518137.0051045	High	High	High	High	High
False	High	IsMasterProtein	Q15393	Splicing factor 3B subunit 3 OS=Homo sapiens OX=9606 GN=SF3B3 PE=1 SV=4	0.000	139.117	29	31	66	31	1217	135.5	5.26	110.94	31	cell organization and biogenesis;protein metabolism;RNA metabolism OR transcription;other metabolic processes;other biological processes	nucleus;other cell component	nucleic acid binding activity;other molecular function	Pf03178, Pf10433	23450	ENSG00000189091	SF3B3	hsa:23450; Q15393; Q6NTI8; Q96GC0; Q9BPY2; Q9UFX7; Q9UJ29	mRNA Splicing - Major Pathway; mRNA Splicing - Minor Pathway	mRNA processing	3	15151506.9878378	81.17	1932091.53552796	2563450.01753004	5170421.28636337	9042237.59326006	28567685.1786818	26701521.431609	31850176.4339922	31685540.3442198	196602.530501953	1097734.11464689	4229421.53022542	7902299.60371947	26981270.6290505	25388424.2295972	29291596.7320298	37065093.9210291	High	High	High	High	High
False	High	IsMasterProtein	Q7KZ85	Transcription elongation factor SPT6 OS=Homo sapiens OX=9606 GN=SUPT6H PE=1 SV=2	0.000	138.687	24	34	48	34	1726	198.9	4.91	82.59	34	cell organization and biogenesis;RNA metabolism OR transcription;other metabolic processes;transport;developmental processes;other biological processes	nucleus	nucleic acid binding activity;other molecular function	Pf00575, Pf14632, Pf14633, Pf14635, Pf14639, Pf14641, Pf17674	6830	ENSG00000109111	SUPT6H	A7E2B4; hsa:6830; Q15737; Q6GMQ4; Q7KYW9; Q7KZ85; Q7LDK4; Q8N526; Q92775; Q96AH3; Q9BTH9; Q9BTI2	Formation of RNA Pol II elongation complex ; RNA Polymerase II Pre-transcription Events		3	3921557.93734569	89.43	972269.975827607	1312129.82613688	2088227.7894139	3462900.8344264	4440963.6288376	10712117.7959381	12887126.3917959	12369700.2352764	164065.220218066	607955.155816722	1652003.02399096	2139410.06689986	4705019.04066828	9903710.97287458	11845662.2671888	15599405.6922346	High	High	High	High	High
False	High	IsMasterProtein	Q5T4S7	E3 ubiquitin-protein ligase UBR4 OS=Homo sapiens OX=9606 GN=UBR4 PE=1 SV=1	0.000	138.263	11	52	60	52	5183	573.5	6.04	77.93	52	protein metabolism;other metabolic processes	plasma membrane;other membranes;cytosol;cytoskeleton;nucleus	other molecular function	Pf02207, Pf13764, Pf19423	23352	ENSG00000127481	UBR4	A8MPT2; A8MQ33; A8MQB1; hsa:23352; O60646; O75050; Q4QRK5; Q5T4S7; Q5T4S8; Q5T4S9; Q5TBN8; Q5TBP2; Q6DKH8; Q6P4A4; Q7L8P7; Q8IXJ4; Q8TDN5; Q8WV67; Q9HA46; Q9P2N9; Q9UG82	Antigen processing: Ubiquitination & Proteasome degradation; Neutrophil degranulation		2	6905115.85608855	88.62	1317834.38613087	1621021.26041477	3228297.4099183	5190337.98136188	9186420.06690566	19818057.5218033	19402231.489512	18685807.6617098	98138.4267093728	686150.969837781	2423190.69459986	2767793.16165255	9329267.28335386	19448447.9620979	18772272.7237828	23095920.466349	High	High	High	High	High
False	High	IsMasterProtein	Q92900	Regulator of nonsense transcripts 1 OS=Homo sapiens OX=9606 GN=UPF1 PE=1 SV=2	0.000	138.167	32	25	41	25	1129	124.3	6.61	95.20	25	cell cycle OR cell proliferation;cell organization and biogenesis;DNA metabolism;RNA metabolism OR transcription;other metabolic processes;stress response;transport;other biological processes	cytosol;nucleus;other cell component	nucleic acid binding activity;other molecular function	Pf09416, Pf13086, Pf13087, Pf18141	5976	ENSG00000005007	UPF1	hsa:5976; O00239; O43343; Q86Z25; Q92842; Q92900	Nonsense Mediated Decay (NMD) enhanced by the Exon Junction Complex (EJC); Nonsense Mediated Decay (NMD) independent of the Exon Junction Complex (EJC)		2	9944046.07256231	71.83	1305258.91319189	2534485.69428105	4939750.95071522	7195959.7827526	13741607.134916	15336763.6588349	17104762.769858	16604725.7296539	219632.09888877	1470302.79365115	3670218.46959895	5029130.08867192	13897439.2132356	15201877.9323276	16198962.5441778	20663423.7146739	High	High	High	High	High
False	High	IsMasterProtein	P67936	Tropomyosin alpha-4 chain OS=Homo sapiens OX=9606 GN=TPM4 PE=1 SV=3	0.000	137.513	69	25	66	18	248	28.5	4.69	144.84	25	cell organization and biogenesis;other biological processes	cytosol;cytoskeleton	cytoskeletal activity;other molecular function	Pf00261	7171	ENSG00000167460	TPM4	hsa:7171; P07226; P67936; Q15659; Q5U0D9; Q9BU85; Q9H8Q3; Q9UCS1; Q9UCS2; Q9UCS3; Q9UCS4	RHOV GTPase cycle; Signaling by ALK fusions and activated point mutants; Smooth Muscle Contraction; Striated Muscle Contraction	Striated muscle contraction pathway	5	23033491.2699721	21.14	32295158.132846	29649557.5179375	20045388.0290656	20667388.9257756	24376310.2350261	20984477.2722436	22285992.7396658	23806061.7842523	20065099.0775385	18876756.8773506	20387308.1852654	17363058.0789615	28521081.1203016	33597306.6767161	27201991.5227059	30369527.083804	High	High	High	High	High
False	High	IsMasterProtein	Q8WWM7	Ataxin-2-like protein OS=Homo sapiens OX=9606 GN=ATXN2L PE=1 SV=2	0.000	137.249	29	28	56	26	1075	113.3	8.59	107.89	28	cell organization and biogenesis;RNA metabolism OR transcription;other metabolic processes	other membranes;cytosol;nucleus;other cell component		Pf06741, Pf07145, Pf14438	11273	ENSG00000168488	ATXN2L	A8K1R6; B9EGM2; E9PAR9; hsa:11273; O95135; Q63ZY4; Q6NVJ8; Q6PJW6; Q8IU61; Q8IU95; Q8WWM3; Q8WWM4; Q8WWM5; Q8WWM6; Q8WWM7; Q99703		16p11.2 distal deletion syndrome	1	10401761.5311669	89.52	867647.390655391	1254251.70505883	2040646.1866523	7612736.48433088	14212582.1869655	16282193.0019681	19005254.400562	21298282.905636	106796.860559667	489331.457337127	1616711.58238188	3363589.30384468	15651358.4277797	22304995.2139532	23850429.4660155	28589126.7177769	High	High	High	High	High
False	High	IsMasterProtein	P11586	C-1-tetrahydrofolate synthase, cytoplasmic OS=Homo sapiens OX=9606 GN=MTHFD1 PE=1 SV=4	0.000	136.611	31	28	56	27	935	101.5	7.30	105.44	28	other metabolic processes;developmental processes;other biological processes	cytosol;mitochondrion	other molecular function	Pf00763, Pf01268, Pf02882	4522	ENSG00000100714	MTHFD1	A0A024R652; A0A384N5Y3; B2R5Y2; G3V2B8; hsa:4522; P11586; Q86VC9; Q9BVP5	Metabolism of folate and pterines	Folate metabolism; One-carbon metabolism; Trans-sulfuration, one-carbon metabolism and related pathways; Male infertility	5	14165772.0386673	89.40	1192227.66038025	1303467.86495886	3171417.37573657	7237306.71406071	29333620.4004362	30499389.8416471	29112273.0499041	27727040.6491996	101267.376091406	560535.016707009	2147316.54224425	2595425.4418176	29644106.8817668	32621461.653655	28813888.4315104	31905965.3419656	High	High	High	High	High
False	High	IsMasterProtein	O43143	ATP-dependent RNA helicase DHX15 OS=Homo sapiens OX=9606 GN=DHX15 PE=1 SV=2	0.000	136.098	38	29	62	28	795	90.9	7.46	113.18	29	RNA metabolism OR transcription;other metabolic processes;stress response;other biological processes	nucleus	nucleic acid binding activity;other molecular function	Pf00270, Pf00271, Pf04408, Pf07717	1665	ENSG00000109606	DHX15	hsa:1665; O43143; Q9NQT7	mRNA Splicing - Major Pathway	mRNA processing	2	39490731.6525979	74.36	2228831.5880785	2467233.11444708	8855469.24538955	38356306.4189026	57595152.1969899	48399756.8990607	44162414.1772058	44469562.9624587	211483.714535156	1085512.3693692	6806763.19668588	28470736.4394873	54346795.2652625	45766644.1551765	40658708.6208316	56462335.3547394	High	High	High	High	High
False	High	IsMasterProtein	P14625	Endoplasmin OS=Homo sapiens OX=9606 GN=HSP90B1 PE=1 SV=1	0.000	135.879	33	24	68	22	803	92.4	4.84	139.16	24	cell organization and biogenesis;protein metabolism;other metabolic processes;stress response;transport;other biological processes	non-structural extracellular;plasma membrane;other membranes;cytosol;ER/Golgi;other cell component	signal transduction activity or receptor binding;nucleic acid binding activity;other molecular function	Pf00183, Pf02518	7184	ENSG00000166598	HSP90B1	hsa:7184; P14625; Q96A97	Regulation of Insulin-like Growth Factor (IGF) transport and uptake by Insulin-like Growth Factor Binding Proteins (IGFBPs); Post-translational protein phosphorylation; Interleukin-4 and Interleukin-13 signaling; Trafficking and processing of endosomal TLR; Scavenging by Class A Receptors; ATF6 (ATF6-alpha) activates chaperone genes	Photodynamic therapy-induced unfolded protein response; Focal adhesion: PI3K-Akt-mTOR-signaling pathway; Prion disease pathway; PI3K-Akt signaling pathway; Sudden infant death syndrome (SIDS) susceptibility pathways	11	36125384.3359839	57.47	23108610.0293657	22825196.6459608	21775621.5214431	24470872.2175864	74371981.0634797	65013370.7212613	56215411.1416383	52560920.7757781	9281771.74878028	10630263.3277185	16285772.9136331	24829157.7499145	73576772.4896844	59257729.0442652	52893823.4167337	63606083.0596505	High	High	High	High	High
False	High	IsMasterProtein	P13010	X-ray repair cross-complementing protein 5 OS=Homo sapiens OX=9606 GN=XRCC5 PE=1 SV=3	0.000	134.859	39	26	68	26	732	82.7	5.81	123.85	26	cell cycle OR cell proliferation;cell organization and biogenesis;DNA metabolism;other metabolic processes;stress response;developmental processes;other biological processes	non-structural extracellular;plasma membrane;other membranes;cytosol;nucleus;other cell component	enzyme regulator activity;nucleic acid binding activity;other molecular function	Pf02735, Pf03730, Pf03731, Pf08785	7520	ENSG00000079246	XRCC5	A8K3X5; hsa:7520; P13010; Q0Z7V0; Q4VBQ5; Q53HH7; Q7M4N0; Q9UCQ0; Q9UCQ1	Neutrophil degranulation; Cytosolic sensors of pathogen-associated DNA ; Nonhomologous End-Joining (NHEJ); 2-LTR circle formation; IRF3-mediated induction of type I IFN	Non-homologous end joining; Male infertility; DNA repair pathways, full network; p53 transcriptional gene network	9	8248295.53231747	97.87	1758741.13577107	2373493.81066213	4921722.79123794	7727343.70409958	8804368.20124283	16194283.1846776	31397334.3495158	31210471.6345579	245127.989958051	1191423.0363599	3566752.63840911	4632228.37646564	9335334.33733926	16169654.6969621	29698892.5680034	37671044.2569076	High	High	High	High	High
False	High	IsMasterProtein	Q13885	Tubulin beta-2A chain OS=Homo sapiens OX=9606 GN=TUBB2A PE=1 SV=1	0.000	134.842	45	16	72	2	445	49.9	4.89	150.90	16	cell cycle OR cell proliferation;cell organization and biogenesis;developmental processes	cytoskeleton;other cell component	cytoskeletal activity;other molecular function	Pf00091, Pf03953	7280	ENSG00000137267	TUBB2A	hsa:7280; Q13885; Q6FGZ8; Q8IWR2	Separation of Sister Chromatids; Resolution of Sister Chromatid Cohesion; RHO GTPases Activate Formins; EML4 and NUDC in mitotic spindle formation; The role of GTSE1 in G2/M progression after G2 checkpoint; HSP90 chaperone cycle for steroid hormone receptors (SHR) in the presence of ligand; Recruitment of NuMA to mitotic centrosomes; Aggrephagy; Formation of tubulin folding intermediates by CCT/T…	Alzheimer's disease and miRNA effects; Pathogenic Escherichia coli infection; Parkin-ubiquitin proteasomal system pathway; Alzheimer's disease	34	662041.290729092	69.16	94323.4623276707	163572.819546451	433136.969203129	557842.402394516	785703.397140236	945130.101596473	1080914.57181209	1060353.65937058	21025.721784375	58474.0033195313	290032.396622461	342941.320927736	913909.299316396	1069304.79479599	1011275.4210539	1361716.48081468	High	High	High	High	High
False	High	IsMasterProtein	P68104	Elongation factor 1-alpha 1 OS=Homo sapiens OX=9606 GN=EEF1A1 PE=1 SV=1	0.000	134.633	32	15	105	15	462	50.1	9.01	195.62	15	protein metabolism;other metabolic processes;other biological processes	non-structural extracellular;plasma membrane;other membranes;cytosol;cytoskeleton;nucleus;other cytoplasmic organelle;other cell component	nucleic acid binding activity;other molecular function	Pf00009, Pf03143, Pf03144	1915	ENSG00000156508	EEF1A1	hsa:1915; P04719; P04720; P68104; Q6IQ15	Neutrophil degranulation; Chaperone Mediated Autophagy; Protein methylation; HSF1 activation; Peptide chain elongation; SARS-CoV-1 modulates host translation machinery	Translation factors; Fragile X syndrome; 2q37 copy number variation syndrome	10	61418188.2693646	83.36	3178532.32365709	3272993.7556487	9132533.21483938	43973755.034495	93813569.6538943	99157237.7392273	94331673.0313807	98605060.1217018	178639.129216791	947285.686754515	3942877.74898161	30807513.1406797	87942578.5211781	93560222.5021868	85782845.8664045	107276997.703468	High	High	High	High	High
False	High	IsMasterProtein	Q7KZF4	Staphylococcal nuclease domain-containing protein 1 OS=Homo sapiens OX=9606 GN=SND1 PE=1 SV=1	0.000	133.050	34	26	45	26	910	101.9	7.17	110.67	26	RNA metabolism OR transcription;other metabolic processes;other biological processes	cytosol;nucleus;other cell component	nucleic acid binding activity;other molecular function	Pf00565, Pf00567	27044	ENSG00000197157	SND1	hsa:27044; Q13122; Q7KZF4; Q96AG0	Signaling by BRAF and RAF1 fusions	VEGFA-VEGFR2 signaling pathway	2	6442753.10539302	107.13	1224247.01825509	1715541.63919374	3606287.90015304	7737074.9628866	6383408.99600789	11465889.4083451	30238682.8189169	30072787.6266221	83954.1105941448	881349.735779459	2805698.2625686	3192498.88399002	6502648.9142417	11944187.3005095	27629952.1336328	33443249.4463891	High	High	High	High	High
False	High	IsMasterProtein	P22102	Trifunctional purine biosynthetic protein adenosine-3 OS=Homo sapiens OX=9606 GN=GART PE=1 SV=1	0.000	132.379	33	29	60	29	1010	107.7	6.70	115.32	29	other metabolic processes;developmental processes;other biological processes	cytosol	other molecular function	Pf00551, Pf00586, Pf01071, Pf02769, Pf02843, Pf02844	2618	ENSG00000159131; ENSG00000262473	GART	A8K945; A8KA32; D3DSF3; D3DSF4; hsa:2618; O14659; P22102; Q52M77	Purine ribonucleoside monophosphate biosynthesis	Folate metabolism; One-carbon metabolism; Metabolic reprogramming in colon cancer	4	14242241.4593706	93.95	1812896.9083914	2476244.2653613	5063632.19152863	10143614.4867157	21194195.4228575	40593868.0652756	46438736.826184	44799490.6944382	72556.7032910156	840070.124382307	3615888.14306328	4918214.52230814	19996958.8801564	36866319.2485334	42286621.7370646	51540952.7839138	High	High	High	High	High
False	High	IsMasterProtein	P42704	Leucine-rich PPR motif-containing protein, mitochondrial OS=Homo sapiens OX=9606 GN=LRPPRC PE=1 SV=3	0.000	132.209	26	36	57	36	1394	157.8	6.13	97.26	36	RNA metabolism OR transcription;other metabolic processes;transport;other biological processes	other membranes;cytoskeleton;mitochondrion;nucleus;other cell component	cytoskeletal activity;nucleic acid binding activity;other molecular function	Pf01535	10128	ENSG00000138095	LRPPRC	A0PJE3; A8K1V1; hsa:10128; P42704; Q53PC0; Q53QN7; Q6ZUD8; Q7Z7A6; Q96D84	Respiratory electron transport; TP53 Regulates Metabolic Genes; Cytoprotection by HMOX1	Ciliary landscape	4	7054018.47417343	126.87	1713498.18461247	3693922.35407176	4526959.84965258	6469786.72356936	7691007.25572729	13080672.2831964	58821733.8831521	55839065.0882811	202446.302302148	1748370.4176372	3779613.31095739	4442818.07808658	8340426.47025274	14019401.8634826	57749871.5521591	66186180.9021684	High	High	High	High	High
False	High	IsMasterProtein	O60610	Protein diaphanous homolog 1 OS=Homo sapiens OX=9606 GN=DIAPH1 PE=1 SV=2	0.000	131.774	23	31	58	30	1272	141.3	5.41	113.98	31	cell organization and biogenesis;other biological processes	plasma membrane;other membranes;cytosol;cytoskeleton;nucleus;other cell component	signal transduction activity or receptor binding;cytoskeletal activity;other molecular function	Pf02181, Pf06346, Pf06367, Pf06371	1729	ENSG00000131504	DIAPH1	A6NF18; B7ZKW2; E9PEZ2; hsa:1729; O60610; Q17RN4; Q59FH8; Q9UC76	RHOC GTPase cycle; RHOA GTPase cycle; RHO GTPases Activate Formins; RHOB GTPase cycle; RHOD GTPase cycle; RHOF GTPase cycle; Neutrophil degranulation; ERBB2 Regulates Cell Motility	Microtubule cytoskeleton regulation; AGE/RAGE pathway; Focal adhesion; Type 2 papillary renal cell carcinoma; Regulation of actin cytoskeleton; G13 signaling pathway	14	11152223.2936634	103.64	2468774.31027666	3082765.56619554	6311562.70840288	10249323.9670656	12174677.1588225	44755788.4589312	55918430.5022547	53084199.4706643	128195.635064063	928270.425849337	4074550.22698727	4352809.13255361	12134662.2266383	45387263.4150982	53324239.190122	62638577.4654107	High	High	High	High	High
False	High	IsMasterProtein	Q32MZ4	Leucine-rich repeat flightless-interacting protein 1 OS=Homo sapiens OX=9606 GN=LRRFIP1 PE=1 SV=2	0.000	130.561	39	27	44	25	808	89.2	4.65	98.74	27	RNA metabolism OR transcription;other biological processes	plasma membrane;other membranes;cytosol;cytoskeleton;nucleus;other cell component	nucleic acid binding activity;other molecular function	Pf09738	9208	ENSG00000124831	LRRFIP1	E9PGZ2; hsa:9208; O75766; O75799; Q32MZ4; Q32MZ5; Q53T49; Q6PKG2; Q9Y607	Signaling by cytosolic FGFR1 fusion mutants; Signaling by FGFR1 in disease; LRR FLII-interacting protein 1 (LRRFIP1) activates type I IFN production	IL-18 signaling pathway; 2q37 copy number variation syndrome	5	15332985.2241408	25.48	19996547.1215105	19820066.1489151	15705096.1952224	17542629.8184856	10725494.0665403	14474275.0438431	14969690.9182408	16467631.3077425	10586304.3984027	11731966.1230127	11752545.1931558	10966177.6029414	12495317.5009588	20119218.9165201	19038810.0713671	22722760.2056523	High	High	High	High	High
False	High	IsMasterProtein	P49454	Centromere protein F OS=Homo sapiens OX=9606 GN=CENPF PE=1 SV=3	0.000	130.126	14	43	49	40	3114	357.3	5.10	63.24	43	cell cycle OR cell proliferation;cell organization and biogenesis;DNA metabolism;other metabolic processes;transport;developmental processes;signal transduction;other biological processes	cytosol;cytoskeleton;nucleus;other cell component	cytoskeletal activity;other molecular function	Pf10473, Pf10481, Pf10490	1063	ENSG00000117724	CENPF	hsa:1063; P49454; Q13171; Q13246; Q5VVM7	Polo-like kinase mediated events; Separation of Sister Chromatids; Resolution of Sister Chromatid Cohesion; RHO GTPases Activate Formins; EML4 and NUDC in mitotic spindle formation; Amplification of signal from unattached kinetochores via a MAD2 inhibitory signal	Gastric cancer network 1; Ciliopathies	9	7567438.37269448	67.49	2214240.29198381	2970865.3642541	4381587.67824866	6323580.95469008	9406779.993292	9055964.32383074	13279430.4193917	14004779.3664475	619385.122793921	1705393.09505573	3831762.09417885	3908566.78767058	9493302.56358244	11422775.4867305	14168313.8047314	17576337.3541225	High	High	High	High	High
False	High	IsMasterProtein	P25705	ATP synthase subunit alpha, mitochondrial OS=Homo sapiens OX=9606 GN=ATP5F1A PE=1 SV=1	0.000	129.837	46	24	77	24	553	59.7	9.13	173.95	24	other metabolic processes;transport;other biological processes	plasma membrane;other membranes;mitochondrion;nucleus;other cell component	signal transduction activity or receptor binding;transporter activity;other molecular function	Pf00006, Pf00306, Pf02874	498	ENSG00000152234	ATP5F1A	A8K092; B4DY56; hsa:498; K7ENP3; P25705; Q53XX6; Q8IXV2; Q96FB4; Q96HW2; Q96IR6; Q9BTV8	Mitochondrial protein import; Cristae formation; Formation of ATP by chemiosmotic coupling	Electron transport chain: OXPHOS system in mitochondria; 7q11.23 copy number variation syndrome; Oxidative phosphorylation	6	60350650.9411514	49.61	1615067.73902267	32023825.7649476	76214769.9801432	64382533.3342128	75846914.2496703	61930499.549231	58811104.3109764	56752206.1738663	304684.297967637	15469607.9519915	56309063.8219092	53481402.4097077	82117581.0076939	72686677.0971645	63138243.2237489	67912796.9419902	High	High	High	High	High
False	High	IsMasterProtein	P08670	Vimentin OS=Homo sapiens OX=9606 GN=VIM PE=1 SV=4	0.000	127.978	50	21	48	21	466	53.6	5.12	70.88	21	cell organization and biogenesis;stress response;developmental processes;signal transduction;other biological processes	plasma membrane;other membranes;cytosol;cytoskeleton;nucleus;other cytoplasmic organelle;other cell component	cytoskeletal activity;nucleic acid binding activity;other molecular function	Pf00038, Pf04732	7431	ENSG00000026025	VIM	B0YJC2; D3DRU4; hsa:7431; P08670; Q15867; Q15868; Q15869; Q548L2; Q6LER9; Q8N850; Q96ML2; Q9NTM3	Aggrephagy; Interleukin-4 and Interleukin-13 signaling; Chaperone Mediated Autophagy; Late endosomal microautophagy; Striated Muscle Contraction; RHOBTB1 GTPase cycle; Caspase-mediated cleavage of cytoskeletal proteins	Allograft rejection; Spinal cord injury; Primary focal segmental glomerulosclerosis (FSGS); Mammary gland development pathway - Puberty (Stage 2 of 4); Apoptosis-related network due to altered Notch3 in ovarian cancer; Striated muscle contraction pathway; TGF-beta signaling in thyroid cells for epithelial-mesenchymal transition; Ciliary landscape; Burn wound healing; CCL18 signaling pathway; T-ce…	18	8531310.31997243	90.75	1299910.18556372	1386346.66335539	3500099.50791768	7351833.53073861	9900014.12183171	10629410.4225876	16212781.7181048	18328151.7253124	189512.326284961	653399.086145131	2369844.00734096	3703210.17633926	10426226.5884686	11709876.6317135	17108674.7916677	29384049.4709438	High	High	High	High	High
False	High	IsMasterProtein	P53618	Coatomer subunit beta OS=Homo sapiens OX=9606 GN=COPB1 PE=1 SV=3	0.000	127.261	28	23	38	23	953	107.1	6.05	63.92	23	transport	plasma membrane;other membranes;cytosol;ER/Golgi;other cell component	other molecular function	Pf01602, Pf07718, Pf14806	1315	ENSG00000129083	COPB1	D3DQX0; hsa:1315; P53618; Q6GTT7; Q9NTK2; Q9UNW7	COPI-dependent Golgi-to-ER retrograde traffic; COPI-mediated anterograde transport; Neutrophil degranulation		3	6295475.20953749	83.76	570850.433402152	796982.577488639	1571253.94393779	3908681.73978342	10139737.8329649	12225895.6849719	12007339.5660087	12350686.9680855	106154.023297266	472891.016658864	1203666.96851873	2290857.98090691	10239737.2314026	11745646.6739176	11057347.4373847	13956108.9299946	High	High	High	High	High
False	High	IsMasterProtein	Q16531	DNA damage-binding protein 1 OS=Homo sapiens OX=9606 GN=DDB1 PE=1 SV=1	0.000	127.057	27	26	55	26	1140	126.9	5.26	94.76	26	cell-cell signaling;protein metabolism;DNA metabolism;other metabolic processes;stress response;signal transduction;other biological processes	nucleus;other cell component	nucleic acid binding activity;other molecular function	Pf03178, Pf10433	1642	ENSG00000167986	DDB1	A6NG77; B2R648; B4DG00; hsa:1642; O15176; Q13289; Q16531; Q58F96	Formation of TC-NER Pre-Incision Complex; Dual incision in TC-NER; Formation of Incision Complex in GG-NER; Dual Incision in GG-NER; Neddylation; Gap-filling DNA repair synthesis and ligation in TC-NER; Recognition of DNA damage by PCNA-containing replication complex; DNA Damage Recognition in GG-NER	Hippo-Merlin signaling dysregulation; Hepatitis B infection; Nucleotide excision repair; DNA repair pathways, full network; Nucleotide excision repair in xeroderma pigmentosum	14	19028761.4237519	48.10	1909635.39034097	8770872.2032972	26028591.3738008	16752983.7798543	24270278.8970496	19815638.3833695	18934664.3976635	18783643.7898023	339181.059721389	5476826.15345351	21314975.7202637	19417505.1294481	23144259.0072368	19123326.0710315	17653042.3662779	21990586.8310376	High	High	High	High	High
False	High	IsMasterProtein	Q9UQE7	Structural maintenance of chromosomes protein 3 OS=Homo sapiens OX=9606 GN=SMC3 PE=1 SV=2	0.000	127.016	28	32	49	32	1217	141.5	7.18	91.22	32	cell cycle OR cell proliferation;cell organization and biogenesis;DNA metabolism;other metabolic processes;stress response;other biological processes	cytosol;cytoskeleton;nucleus;other cell component	cytoskeletal activity;nucleic acid binding activity;other molecular function	Pf02463, Pf06470	9126	ENSG00000108055	SMC3	A8K156; hsa:9126; O60464; Q5T482; Q9UQE7	Separation of Sister Chromatids; Resolution of Sister Chromatid Cohesion; SUMOylation of DNA damage response and repair proteins; Meiotic synapsis; Estrogen-dependent gene expression; Establishment of Sister Chromatid Cohesion; Cohesin Loading onto Chromatin	Cell cycle; Retinoblastoma gene in cancer; MECP2 and associated Rett syndrome; Prion disease pathway; Regulation of sister chromatid separation at the metaphase-anaphase transition; Cohesin complex - Cornelia de Lange syndrome; SMC1/SMC3 role in DNA damage - Cornelia de Lange Syndrome	14	13857408.5230051	79.61	1044341.58797864	1276907.90379923	3318770.62060913	10648384.0277998	26123125.9924039	21077458.508791	18932861.7005582	19011035.209831	95390.9425552519	576830.291048789	2108432.78478852	7958036.74604358	24213224.2043099	20672191.2517377	18033512.9229116	22994920.1933114	High	High	High	High	High
False	High	IsMasterProtein	P13667	Protein disulfide-isomerase A4 OS=Homo sapiens OX=9606 GN=PDIA4 PE=1 SV=2	0.000	126.377	42	24	44	24	645	72.9	5.07	82.81	24	stress response;transport;other biological processes	non-structural extracellular;ER/Golgi;other cell component	other molecular function	Pf00085, Pf13848	9601	ENSG00000155660	PDIA4	A8K4K6; hsa:9601; P13667; Q549T6			0	18786088.013257	53.41	12600338.7582793	13068360.388975	11978973.1114904	12617399.6673445	33718051.953137	34396890.0326611	29374441.6611834	27768285.9895179	5355588.78614412	6460506.71422537	9485088.25578117	12353051.0523913	35067944.003915	30828166.1494411	27005461.4609169	32710505.8613835	High	High	High	High	High
False	High	IsMasterProtein	P68363	Tubulin alpha-1B chain OS=Homo sapiens OX=9606 GN=TUBA1B PE=1 SV=1	0.000	126.039	41	16	108	2	451	50.1	5.06	190.49	16	cell cycle OR cell proliferation;cell organization and biogenesis;transport;other biological processes	cytoskeleton;other cell component	cytoskeletal activity;nucleic acid binding activity;other molecular function	Pf00091, Pf03953	10376	ENSG00000123416	TUBA1B	hsa:10376; P04687; P05209; P68363; Q27I68; Q8WU19	Recruitment of NuMA to mitotic centrosomes; Intraflagellar transport; Recycling pathway of L1; COPI-dependent Golgi-to-ER retrograde traffic; Separation of Sister Chromatids; The role of GTSE1 in G2/M progression after G2 checkpoint; Translocation of SLC2A4 (GLUT4) to the plasma membrane; Microtubule-dependent trafficking of connexons from Golgi to the plasma membrane; Gap junction assembly; MHC …	Alzheimer's disease and miRNA effects; Pathogenic Escherichia coli infection; Allograft rejection; Parkin-ubiquitin proteasomal system pathway; Alzheimer's disease	35	1546026.05001526	72.58	107166.698826612	230399.959389039	789525.720914267	1301199.10865289	1836918.37124015	2035877.44381104	2382982.36368779	2445290.01785514	15558.1703030273	131058.685994614	662155.385616255	941700.11277246	1949074.63592418	2167911.88680426	2388729.08050439	3322249.55881223	High	High	High	High	High
False	High	IsMasterProtein	O00571	ATP-dependent RNA helicase DDX3X OS=Homo sapiens OX=9606 GN=DDX3X PE=1 SV=3	0.000	125.939	38	22	43	21	662	73.2	7.18	91.94	22	cell-cell signaling;cell organization and biogenesis;protein metabolism;RNA metabolism OR transcription;other metabolic processes;stress response;signal transduction;other biological processes	non-structural extracellular;plasma membrane;other membranes;cytosol;cytoskeleton;nucleus;other cell component	enzyme regulator activity;cytoskeletal activity;translation activity;nucleic acid binding activity;other molecular function	Pf00270, Pf00271	1654	ENSG00000215301	DDX3X	A8K538; B4E3E8; hsa:1654; O00571; O15536	Neutrophil degranulation	Novel intracellular components of RIG-I-like receptor pathway; Hepatitis B infection	3	3449075.78901478	98.47	569684.768568164	731465.846955479	1505292.9360601	3807969.8381428	3282446.61724479	6735908.60299876	11647856.0819945	11393390.5239776	81106.4503283203	338534.77464618	1059870.19807513	1382415.75449068	3624163.67592086	7069094.65306493	10605373.3573089	14867109.7882797	High	High	High	High	High
False	High	IsMasterProtein	Q9UHD8	Septin-9 OS=Homo sapiens OX=9606 GN=SEPTIN9 PE=1 SV=2	0.000	125.379	49	21	45	21	586	65.4	8.97	97.94	21	cell cycle OR cell proliferation;other biological processes	cytoskeleton;other cell component	other molecular function	Pf00735	10801	ENSG00000184640	SEPTIN9	A8K2V3; B3KPM0; B4DTL9; B4E0N2; B4E274; B7Z654; hsa:10801; Q96QF3; Q96QF4; Q96QF5; Q9HA04; Q9UG40; Q9UHD8; Q9Y5W4			0	14646827.4930885	79.24	882014.465298589	1180980.92403487	2710450.00658269	11403888.7067179	23013592.4106878	20053103.932947	18811965.0348672	19122657.6460311	46897.765171215	503598.964036451	1868493.28162589	8906394.22273188	24300383.0882851	22816514.503447	19761222.2054023	23414794.3382206	High	High	High	High	High
False	High	IsMasterProtein	P50991	T-complex protein 1 subunit delta OS=Homo sapiens OX=9606 GN=CCT4 PE=1 SV=4	0.000	124.215	42	19	54	18	539	57.9	7.83	140.90	19	transport;other biological processes	cytosol;cytoskeleton;nucleus;other cell component	other molecular function	Pf00118	10575	ENSG00000115484	CCT4	B2R6I3; B7Z8B1; F5H5W3; hsa:10575; O14870; P50991; Q53QP9; Q96C51	Formation of tubulin folding intermediates by CCT/TriC; BBSome-mediated cargo-targeting to cilium; Association of TriC/CCT with target proteins during biosynthesis; Cooperation of PDCL (PhLP1) and TRiC/CCT in G-protein beta folding; Prefoldin mediated transfer of substrate to CCT/TriC; Folding of actin by CCT/TriC	16p11.2 proximal deletion syndrome	7	47194601.517465	67.81	4370777.73984831	6380687.47736474	21774798.4414136	43132656.7527458	81018250.110071	65495794.2373347	57745881.0975618	56208346.1222346	915190.515482362	2889709.18898703	16395106.964897	42860593.5000328	72987009.1932572	61565926.2055555	51639073.0383311	61842960.4131857	High	High	High	High	High
False	High	IsMasterProtein	P31939	Bifunctional purine biosynthesis protein ATIC OS=Homo sapiens OX=9606 GN=ATIC PE=1 SV=3	0.000	123.303	56	24	46	24	592	64.6	6.71	82.15	24	other metabolic processes;developmental processes;other biological processes	plasma membrane;other membranes;cytosol	other molecular function	Pf01808, Pf02142	471	ENSG00000138363	ATIC	A8K202; E9PBU3; hsa:471; P31939; Q13856; Q53S28	Signaling by ALK fusions and activated point mutants; Purine ribonucleoside monophosphate biosynthesis	One-carbon metabolism	3	22243787.465525	64.26	951800.201891625	1171747.78142849	15201155.4024699	20659267.9034809	32107571.4587073	28184154.0056334	25843522.8505664	23136921.0499908	209223.435100195	628173.740921112	11639621.1548644	21385130.7069936	32300069.4377231	28012912.9798194	24352379.860575	26997007.0744847	High	High	High	High	High
False	High	IsMasterProtein	P30101	Protein disulfide-isomerase A3 OS=Homo sapiens OX=9606 GN=PDIA3 PE=1 SV=4	0.000	123.251	41	24	50	24	505	56.7	6.35	115.34	24	cell organization and biogenesis;stress response;signal transduction;other biological processes	non-structural extracellular;other membranes;ER/Golgi;other cytoplasmic organelle;other cell component	other molecular function	Pf00085, Pf13848	2923	ENSG00000167004	PDIA3	hsa:2923; P30101; Q13453; Q14255; Q8IYF8; Q9UMU7	ER-Phagosome pathway; Antigen Presentation: Folding, assembly and peptide loading of class I MHC; Calnexin/calreticulin cycle	Prion disease pathway	4	31679611.0376324	62.03	16070808.068817	16821901.2496663	16216017.1970258	20754341.025426	51080451.303492	54368590.7205168	49468170.0968925	48356040.515388	4972662.07161737	8131580.76646523	11573592.847149	17039315.5034189	56190426.8938883	60850713.7590245	50864612.6996034	56104285.8575987	High	High	High	High	High
False	High	IsMasterProtein	A5YKK6	CCR4-NOT transcription complex subunit 1 OS=Homo sapiens OX=9606 GN=CNOT1 PE=1 SV=2	0.000	123.217	14	27	41	27	2376	266.8	7.11	58.27	27	RNA metabolism OR transcription;other metabolic processes;developmental processes;other biological processes	cytosol;nucleus;other cell component	other molecular function	Pf04054, Pf12842, Pf16415, Pf16417, Pf16418	23019	ENSG00000125107	CNOT1	A5YKK6; hsa:23019; Q68DX7; Q7Z3K2; Q8IWB8; Q8TB53; Q9BVZ6; Q9UFR8; Q9UI27; Q9Y2L0	Deadenylation of mRNA; TP53 regulates transcription of additional cell cycle genes whose exact role in the p53 pathway remain uncertain	Ciliary landscape	3	5407739.27728744	62.55	3172956.13077047	3324747.76405033	3976858.96030029	4243200.97227224	6891882.86913906	10181765.0750878	11580045.1381863	11684994.4118702	1532658.30649075	2243104.76944725	3160392.47632815	2906341.34420699	7159239.01135632	11294662.1052709	11416136.0685026	14298093.3649194	High	High	High	High	High
False	High	IsMasterProtein	P33176	Kinesin-1 heavy chain OS=Homo sapiens OX=9606 GN=KIF5B PE=1 SV=1	0.000	122.693	31	28	46	28	963	109.6	6.51	83.41	28	cell organization and biogenesis;stress response;transport;developmental processes;other biological processes	other membranes;cytosol;cytoskeleton;other cytoplasmic organelle;other cell component	cytoskeletal activity;other molecular function	Pf00225	3799	ENSG00000170759	KIF5B	A0AVB2; hsa:3799; P33176; Q5VZ85	COPI-dependent Golgi-to-ER retrograde traffic; MHC class II antigen presentation; Kinesins; Insulin processing; Nuclear events stimulated by ALK signaling in cancer; RHO GTPases activate KTN1	Alzheimer's disease and miRNA effects; Envelope proteins and their potential roles in EDMD physiopathology; Insulin signaling; CCL18 signaling pathway; Alzheimer's disease	12	11767316.2564658	88.58	912633.233614977	1197346.6726737	3158604.62186239	6440059.45301821	21817849.941725	25567896.4658974	24299369.4005969	23385107.0164788	55937.3362142499	639788.718323293	2054848.43107462	1797967.28774169	21501312.6648683	24964061.6438818	21769595.5053517	28100615.292129	High	High	High	High	High
False	High	IsMasterProtein	Q14566	DNA replication licensing factor MCM6 OS=Homo sapiens OX=9606 GN=MCM6 PE=1 SV=1	0.000	122.503	31	26	49	26	821	92.8	5.41	117.67	26	cell cycle OR cell proliferation;cell organization and biogenesis;DNA metabolism;other metabolic processes;stress response;other biological processes	nucleus;other cell component	nucleic acid binding activity;other molecular function	Pf00493, Pf14551, Pf17207, Pf17855, Pf18263	4175	ENSG00000076003	MCM6	B2R6H2; hsa:4175; Q13504; Q14566; Q99859	Orc1 removal from chromatin; Assembly of the pre-replicative complex; Activation of ATR in response to replication stress; Activation of the pre-replicative complex; Unwinding of DNA	Cell cycle; Retinoblastoma gene in cancer; Ciliary landscape; G1 to S cell cycle control; DNA replication	11	17002693.7692583	88.41	1820866.37333382	2066857.86760423	6157231.00611321	9531149.0357602	32135737.5603256	44080701.1145603	43100296.6991523	42379922.5012941	110983.420378255	673851.599820587	4232115.50213377	4339301.85416176	30331242.7836899	40131630.2428372	38188478.3555919	46185101.9849383	High	High	High	High	High
False	High	IsMasterProtein	P50851	Lipopolysaccharide-responsive and beige-like anchor protein OS=Homo sapiens OX=9606 GN=LRBA PE=1 SV=4	0.000	122.272	12	27	42	26	2863	318.9	5.60	76.94	27	cell organization and biogenesis;other metabolic processes;other biological processes	plasma membrane;other membranes;cytosol;ER/Golgi;other cytoplasmic organelle	other molecular function	Pf02138, Pf06469, Pf13385, Pf14844, Pf15787, Pf20425, Pf20426	987	ENSG00000198589	LRBA	hsa:987; P50851; Q4W5J4; Q4W5L6; Q8NFQ0; Q9H2U3; Q9H2U4			0	4880319.49831274	85.54	751588.027339962	924058.015615773	1586761.3805772	3114381.29874325	7688248.01602734	11402317.2142604	11030281.9397594	11033007.8436728	57575.6602318864	413191.058559508	1295017.01982143	1620380.7096012	7647592.28910815	11159570.9645803	10825552.3672342	13357303.2697275	High	High	High	High	High
False	High	IsMasterProtein	P09874	Poly [ADP-ribose] polymerase 1 OS=Homo sapiens OX=9606 GN=PARP1 PE=1 SV=4	0.000	121.808	30	25	54	25	1014	113.0	8.88	70.25	25	cell organization and biogenesis;protein metabolism;DNA metabolism;RNA metabolism OR transcription;other metabolic processes;stress response;signal transduction;other biological processes	cytosol;mitochondrion;nucleus;other cell component	nucleic acid binding activity;other molecular function	Pf00533, Pf00644, Pf00645, Pf02877, Pf05406, Pf08063	142	ENSG00000143799	PARP1	B1ANJ4; hsa:142; P09874; Q8IUZ9	SUMOylation of DNA damage response and repair proteins; Downregulation of SMAD2/3:SMAD4 transcriptional activity; HDR through MMEJ (alt-NHEJ); Formation of Incision Complex in GG-NER; DNA Damage Recognition in GG-NER; vRNA Synthesis; POLB-Dependent Long Patch Base Excision Repair; Dual Incision in GG-NER	Corticotropin-releasing hormone signaling pathway; Nanoparticle triggered regulated necrosis; Fas ligand pathway and stress induction of heat shock proteins; NAD metabolism, sirtuins and aging; NAD+ metabolism; NAD+ biosynthetic pathways; Breast cancer pathway; Acute viral myocarditis; Joubert syndrome; Male infertility; Base excision repair; IL-18 signaling pathway; DNA repair pathways, full net…	23	6458522.77345718	104.96	1384502.86193899	1428567.6721574	3867469.08052502	10874254.4089457	5855869.25149651	25289475.174126	27729786.3732921	26200097.8085177	159377.498446465	774592.394861088	2835036.27383785	3300806.06974316	7123198.04691765	27938191.5016505	32440786.3177469	47203583.7423464	High	High	High	High	High
False	High	IsMasterProtein	P49588	Alanine--tRNA ligase, cytoplasmic OS=Homo sapiens OX=9606 GN=AARS1 PE=1 SV=2	0.000	121.379	29	23	45	23	968	106.7	5.53	92.35	23	protein metabolism;RNA metabolism OR transcription;other metabolic processes;developmental processes;other biological processes	cytosol;mitochondrion;other cell component	nucleic acid binding activity;other molecular function	Pf01411, Pf02272, Pf07973	16	ENSG00000090861	AARS1	A6NF14; B4DR45; hsa:16; P49588; Q53GV7; Q96FA0	Cytosolic tRNA aminoacylation	IL-18 signaling pathway	2	9570075.36553422	83.27	1070316.50298467	1687502.08952217	3063297.33688369	5241610.34140222	18184939.4359533	21307002.6508392	18791770.8688305	18051465.5259663	94833.6466807489	720655.747246773	2229774.48220635	3265896.16342098	17736133.0586999	19052506.5518472	17472939.9052399	20995219.7688161	High	High	High	High	High
False	High	IsMasterProtein	P07195	L-lactate dehydrogenase B chain OS=Homo sapiens OX=9606 GN=LDHB PE=1 SV=2	0.000	121.258	46	17	119	16	334	36.6	6.05	207.60	17	other metabolic processes	other membranes;cytosol;mitochondrion;other cell component	other molecular function	Pf00056, Pf02866	3945	ENSG00000111716	LDHB	hsa:3945; P07195	Pyruvate metabolism	Clear cell renal cell carcinoma pathways; CCL18 signaling pathway; Glycolysis and gluconeogenesis	4	116115460.87658	35.18	33014511.4308611	125461700.85899	156249058.862052	106788814.372491	141177670.858517	113331193.095408	110968252.519443	109211917.564548	13504389.527168	80487244.8848151	132479816.735372	106561166.076466	147492709.697411	129230972.539223	118968131.247238	134044819.806306	High	High	High	High	High
False	High	IsMasterProtein	Q92614	Unconventional myosin-XVIIIa OS=Homo sapiens OX=9606 GN=MYO18A PE=1 SV=3	0.000	121.214	16	32	38	32	2054	233.0	6.30	64.45	32	cell organization and biogenesis;DNA metabolism;other metabolic processes;transport;other biological processes	other membranes;cytoskeleton;ER/Golgi;other cell component	cytoskeletal activity;nucleic acid binding activity;other molecular function	Pf00063, Pf01576, Pf17820	399687	ENSG00000196535	MYO18A	hsa:399687; Q5H9U3; Q5QD01; Q5W9F9; Q5W9G1; Q8IXP8; Q92614	Signaling by cytosolic FGFR1 fusion mutants; Signaling by FGFR1 in disease; Signaling by FLT3 fusion proteins		3	3625745.30486035	102.46	702968.556884258	1054923.09729348	1851988.95651502	3509370.28324501	3798252.52070712	6479524.98923556	14471282.7276715	14139366.7076411	64979.6408379311	559275.494836628	1384156.29877608	1768888.62408795	3745979.46488596	6783959.33382362	14214900.6058411	16940981.935225	High	High	High	High	High
False	High	IsMasterProtein	Q16555	Dihydropyrimidinase-related protein 2 OS=Homo sapiens OX=9606 GN=DPYSL2 PE=1 SV=1	0.000	121.051	42	17	46	17	572	62.3	6.38	128.91	17	cell organization and biogenesis;other metabolic processes;transport;developmental processes;signal transduction;other biological processes	plasma membrane;other membranes;cytosol;cytoskeleton	cytoskeletal activity;other molecular function	Pf01979	1808	ENSG00000092964	DPYSL2	A8K5H2; B4DR31; D3DSS7; hsa:1808; O00424; Q16555	Recycling pathway of L1; CRMPs in Sema3A signaling	Microtubule cytoskeleton regulation; Brain-derived neurotrophic factor (BDNF) signaling pathway	4	17318697.2404553	60.04	904226.144427052	1248644.26717423	17190083.001448	14873375.9721539	24848188.0737659	21118104.1921089	18303105.4165254	17448273.7565192	77794.7231587665	835921.466202911	14202353.4682232	17059039.8143323	25019548.8093342	20117541.3353847	17730726.4978234	20473499.187466	High	High	High	High	High
False	High	IsMasterProtein	P19338	Nucleolin OS=Homo sapiens OX=9606 GN=NCL PE=1 SV=3	0.000	120.713	41	33	75	33	710	76.6	4.70	119.07	33	developmental processes;other biological processes	plasma membrane;nucleus;other cell component	nucleic acid binding activity;other molecular function	Pf00076	4691	ENSG00000115053	NCL	hsa:4691; P19338; Q53SK1; Q8NB06; Q9UCF0; Q9UDG1	Major pathway of rRNA processing in the nucleolus and cytosol	Pathogenic Escherichia coli infection; VEGFA-VEGFR2 signaling pathway	3	47356411.2907114	78.97	11293637.6241427	10689528.4953352	13933696.8817728	28086029.1584972	82505484.4990985	99640694.5396605	91519194.4593318	91947134.9468096	2110573.23571466	6106315.39388108	10943500.917088	21178643.3077937	79848585.1338842	89038551.2473173	83740182.5380801	106870607.852027	High	High	High	High	High
False	High	IsMasterProtein	Q92616	eIF-2-alpha kinase activator GCN1 OS=Homo sapiens OX=9606 GN=GCN1 PE=1 SV=7	0.000	120.694	15	38	46	38	2671	292.5	7.43	56.82	38	protein metabolism;other metabolic processes;stress response;other biological processes	cytosol;translational apparatus;other cell component	enzyme regulator activity;translation activity;nucleic acid binding activity;other molecular function		10985	ENSG00000089154	GCN1	A8KAY1; hsa:10985; O95001; O95651; Q6P2S3; Q86X65; Q8N5I5; Q8WU80; Q92616; Q99736; Q9UE60	Response of EIF2AK4 (GCN2) to amino acid deficiency		1	3749413.1531543	100.88	644256.590337214	833255.290391906	1745875.58736077	3732450.25355749	3766453.14419056	5902989.73071447	12558110.4102306	13406576.8080065	74579.2443546572	358559.737763752	1241918.52510781	1712080.29148049	3983343.23445869	6040165.52304995	12411531.5172084	15877330.5472553	High	High	High	High	High
False	High	IsMasterProtein	O43491	Band 4.1-like protein 2 OS=Homo sapiens OX=9606 GN=EPB41L2 PE=1 SV=1	0.000	120.024	35	31	42	29	1005	112.5	5.44	82.53	31	cell cycle OR cell proliferation;cell organization and biogenesis;other biological processes	plasma membrane;other membranes;cytosol;cytoskeleton;nucleus;other cell component	cytoskeletal activity;other molecular function	Pf00373, Pf04382, Pf05902, Pf08736, Pf09379, Pf09380	2037	ENSG00000079819	EPB41L2	B4DHI8; E9PPD9; hsa:2037; O43491; Q5T4F0; Q68DV2	Neurexins and neuroligins	Splicing factor NOVA regulated synaptic proteins	2	15584848.9632874	75.72	2840776.71651908	2951817.06149191	4458120.09182592	11232127.4663153	27751602.1227178	25741153.5626041	23065053.3012031	21624355.4871409	148536.471058594	914957.072745025	3076795.7127582	8908020.04887814	27766495.4720363	24346782.8784608	21886586.9619269	26035534.9589842	High	High	High	High	High
False	High	IsMasterProtein	P27797	Calreticulin OS=Homo sapiens OX=9606 GN=CALR PE=1 SV=1	0.000	119.633	48	21	72	21	417	48.1	4.44	116.82	21	cell organization and biogenesis;protein metabolism;other metabolic processes;stress response;transport;developmental processes;signal transduction;other biological processes	non-structural extracellular;extracellular matrix;plasma membrane;other membranes;cytosol;ER/Golgi;nucleus;other cytoplasmic organelle;other cell component	signal transduction activity or receptor binding;nucleic acid binding activity;other molecular function	Pf00262	811	ENSG00000179218	CALR	hsa:811; P27797; Q6IAT4; Q9UDG2	Scavenging by Class A Receptors; Scavenging by Class F Receptors; ER-Phagosome pathway; Antigen Presentation: Folding, assembly and peptide loading of class I MHC; Assembly of Viral Components at the Budding Site; ATF6 (ATF6-alpha) activates chaperone genes; Calnexin/calreticulin cycle	Androgen receptor signaling pathway; Complement system; Photodynamic therapy-induced unfolded protein response; VEGFA-VEGFR2 signaling pathway; GDNF signaling; Calcium regulation in cardiac cells	13	48396826.887845	46.79	37655731.1591695	37246890.2559616	32690034.1145027	31657331.0779925	82311064.0436859	76399976.0025501	69815181.3825506	66438852.6583749	18350624.6156091	20399998.3749092	24803219.4304528	30381727.8622023	82370561.9276522	75953677.0672826	62201762.6722321	74586389.6182602	High	High	High	High	High
False	High	IsMasterProtein	Q99460	26S proteasome non-ATPase regulatory subunit 1 OS=Homo sapiens OX=9606 GN=PSMD1 PE=1 SV=2	0.000	119.440	29	23	40	23	953	105.8	5.39	74.89	23	protein metabolism;other metabolic processes;other biological processes	non-structural extracellular;cytosol;nucleus;other cytoplasmic organelle;other cell component	enzyme regulator activity;other molecular function	Pf01851, Pf13646, Pf18004	5707	ENSG00000173692	PSMD1	B8ZZH9; hsa:5707; Q24JU0; Q53TI2; Q6GMU5; Q6P2P4; Q6PJM7; Q6PKG9; Q86VU1; Q8IV79; Q99460	Cdc20:Phospho-APC/C mediated degradation of Cyclin A; MAPK6/MAPK4 signaling; The role of GTSE1 in G2/M progression after G2 checkpoint; FCERI mediated NF-kB activation; Neutrophil degranulation; Antigen processing: Ubiquitination & Proteasome degradation; KEAP1-NFE2L2 pathway; Downstream TCR signaling; Activation of NF-kappaB in B cells; Oxygen-dependent proline hydroxylation of Hypoxia-inducible…	Proteasome degradation; Alzheimer's disease and miRNA effects; Parkin-ubiquitin proteasomal system pathway; Alzheimer's disease	63	12214292.189304	73.87	1224170.88612386	1508787.60948727	2870861.35034546	9230186.97503634	17173575.9744297	16720863.8112343	17139371.8709434	16466606.639766	161799.546394922	598482.783125588	2253977.56997588	8846473.43159473	16723419.3998643	16163154.0172678	16350214.5649187	19385043.466838	High	High	High	High	High
False	High	IsMasterProtein	P68032	Actin, alpha cardiac muscle 1 OS=Homo sapiens OX=9606 GN=ACTC1 PE=1 SV=1	0.000	119.198	59	18	152	6	377	42.0	5.39	254.63	18	cell organization and biogenesis;developmental processes;other biological processes	cytosol;cytoskeleton;other cell component	cytoskeletal activity;other molecular function	Pf00022	70	ENSG00000159251	ACTC1	hsa:70; P04270; P68032	RHOA GTPase cycle; RHOB GTPase cycle; Striated Muscle Contraction	Cardiac progenitor differentiation; Myometrial relaxation and contraction pathways; Striated muscle contraction pathway; Mechanoregulation and pathology of YAP/TAZ via Hippo and non-Hippo mechanisms; 22q11.2 copy number variation syndrome; Malignant pleural mesothelioma	9	89897960.8847693	61.63	11755098.5411129	24188799.7516076	38775426.039242	89566484.9545605	114792131.578826	91407866.5670723	91516127.1007062	90230663.5717539	632294.386237973	11968586.2484501	33072389.3325428	60465570.8319027	122267776.828036	108702147.400761	106537345.947873	116330375.323185	High	High	High	High	High
False	High	IsMasterProtein	P18669	Phosphoglycerate mutase 1 OS=Homo sapiens OX=9606 GN=PGAM1 PE=1 SV=2	0.000	118.825	54	12	80	8	254	28.8	7.18	187.58	12	other metabolic processes;other biological processes	non-structural extracellular;cytosol;other cell component	other molecular function	Pf00300	5223	ENSG00000171314	PGAM1	hsa:5223; P18669; Q9BWC0	Neutrophil degranulation; Glycolysis; Gluconeogenesis	Cori cycle; Metabolic reprogramming in colon cancer; Glycolysis and gluconeogenesis	6	75536870.8382019	57.79	6576858.56334196	11388066.8000028	40941737.88103	73050690.2971577	81159948.6200873	78107665.1406975	79067110.7465631	78123986.6898291	3752060.56488561	15830847.7555479	40066551.7243693	53126730.1078456	93418028.8069804	93537911.9749978	80467276.5049622	97754505.9459543	High	High	High	High	High
False	High	IsMasterProtein	P41250	Glycine--tRNA ligase OS=Homo sapiens OX=9606 GN=GARS1 PE=1 SV=3	0.000	118.627	32	21	43	21	739	83.1	7.03	90.13	21	protein metabolism;RNA metabolism OR transcription;other metabolic processes	non-structural extracellular;cytosol;mitochondrion;other cell component	other molecular function	Pf00458, Pf00587, Pf03129	2617	ENSG00000106105	GARS1	A0A090N8G0; B3KQA2; B4DIA0; hsa:2617; P41250; Q969Y1	Cytosolic tRNA aminoacylation; Mitochondrial tRNA aminoacylation		2	34236414.181563	41.94	2844037.9233034	44061460.5191323	50113371.951275	28426746.0195211	42905321.5235067	36218798.7329851	32728628.3365398	32300940.2203605	115567.992363258	26880731.2407178	41790889.5606021	34734722.8739538	41833592.0839659	33745254.2881944	30876284.6426288	35127656.5512891	High	High	High	High	High
False	High	IsMasterProtein	Q9Y4L1	Hypoxia up-regulated protein 1 OS=Homo sapiens OX=9606 GN=HYOU1 PE=1 SV=1	0.000	118.583	33	26	49	26	999	111.3	5.22	93.21	26	stress response;transport;other biological processes	non-structural extracellular;ER/Golgi;other cell component	other molecular function	Pf00012	10525	ENSG00000149428; ENSG00000280682	HYOU1	A8C1Z0; B7Z909; hsa:10525; Q2I204; Q53H25; Q9Y4L1	XBP1(S) activates chaperone genes; Scavenging by Class F Receptors	VEGFA-VEGFR2 signaling pathway	3	18189339.8668534	57.21	10964867.3038413	11640250.8684567	10740621.8108672	12035057.388605	30377410.6512422	32585742.0937308	29048460.1660309	27490694.402933	3964148.70580558	5750715.67836472	8542051.10425739	10326851.6084975	32523978.5557075	31584565.5953217	28161833.8870421	35023457.9895239	High	High	High	High	High
False	High	IsMasterProtein	P02786	Transferrin receptor protein 1 OS=Homo sapiens OX=9606 GN=TFRC PE=1 SV=2	0.000	117.910	37	24	67	24	760	84.8	6.61	125.18	24	stress response;transport;signal transduction;other biological processes	non-structural extracellular;plasma membrane;other membranes;mitochondrion;nucleus;other cytoplasmic organelle;other cell component	nucleic acid binding activity;other molecular function	Pf02225, Pf04253, Pf04389	7037	ENSG00000072274	TFRC	D3DXB0; hsa:7037; P02786; Q1HE24; Q59G55; Q9UCN0; Q9UCU5; Q9UDF9; Q9UK21	Golgi Associated Vesicle Biogenesis; Cargo recognition for clathrin-mediated endocytosis; RHOC GTPase cycle; RND2 GTPase cycle; RHOA GTPase cycle; CDC42 GTPase cycle; RAC1 GTPase cycle; RHOQ GTPase cycle; RHOG GTPase cycle; RAC2 GTPase cycle; RAC3 GTPase cycle; RHOB GTPase cycle; RHOJ GTPase cycle; RND1 GTPase cycle; Transferrin endocytosis and recycling; RHOH GTPase cycle	Iron metabolism in placenta; Ferroptosis; 3q29 copy number variation syndrome	20	41493334.466531	29.22	31121106.6617416	66355831.0996363	62827121.5355628	33891289.0196594	56619529.5685454	45736428.212897	38678395.7935154	35629380.3220158	16180543.5634916	36107011.6122722	49338290.9011061	41408049.2781797	53140937.9899269	41578795.3106661	36767848.4151972	48259000.328358	High	High	High	High	High
False	High	IsMasterProtein	O95071	E3 ubiquitin-protein ligase UBR5 OS=Homo sapiens OX=9606 GN=UBR5 PE=1 SV=2	0.000	117.673	17	37	43	37	2799	309.2	5.85	54.58	37	protein metabolism;DNA metabolism;other metabolic processes;stress response;signal transduction;other biological processes	cytosol;nucleus;other cell component	nucleic acid binding activity;other molecular function	Pf00632, Pf00658, Pf11547	51366	ENSG00000104517	UBR5	B2RP24; hsa:51366; J3KMW7; O94970; O95071; Q9NPL3		Mesodermal commitment pathway	1	3755244.96174036	91.29	762537.15447669	1004972.35633417	1935690.58369995	3220585.15289245	4378665.3832181	5905576.13126596	10177242.358021	11630545.2588036	127029.780651855	424719.124037449	1438424.51578296	2048081.41003967	4521402.23520352	6027111.01740627	9993219.77150773	14240456.2499815	High	High	High	High	High
False	High	IsMasterProtein	P50570	Dynamin-2 OS=Homo sapiens OX=9606 GN=DNM2 PE=1 SV=2	0.000	117.560	34	27	42	21	870	98.0	7.44	88.87	27	cell cycle OR cell proliferation;cell organization and biogenesis;transport;developmental processes;signal transduction;other biological processes	plasma membrane;other membranes;cytosol;cytoskeleton;ER/Golgi;nucleus;other cytoplasmic organelle;other cell component	signal transduction activity or receptor binding;cytoskeletal activity;other molecular function	Pf00169, Pf00350, Pf01031, Pf02212	1785	ENSG00000079805	DNM2	A8K1B6; E7EV30; E9PEQ4; hsa:1785; K7ESI9; P50570; Q5I0Y0; Q7Z5S3; Q9UPH4	Clathrin-mediated endocytosis; Recycling pathway of L1; MHC class II antigen presentation; Lysosome Vesicle Biogenesis; NGF-stimulated transcription; Golgi Associated Vesicle Biogenesis; Toll Like Receptor 4 (TLR4) Cascade; NOSTRIN mediated eNOS trafficking; Retrograde neurotrophin signalling; Formation of annular gap junctions	Synaptic vesicle pathway; Fragile X syndrome; Intracellular trafficking proteins involved in CMT neuropathy	14	5387340.5453337	88.60	526595.088053772	647329.149986947	1347805.44902591	3841765.90012458	7554712.83413058	11834719.461419	11744682.6881373	11406379.0423039	43686.0990779297	235611.475147404	1050925.39500091	1337055.3797676	7639087.24535052	11905242.3387935	11228548.9909186	13933521.8769645	High	High	High	High	High
False	High	IsMasterProtein	P15311	Ezrin OS=Homo sapiens OX=9606 GN=EZR PE=1 SV=4	0.000	117.380	36	28	59	18	586	69.4	6.27	110.46	28	cell adhesion;cell cycle OR cell proliferation;cell organization and biogenesis;transport;signal transduction;other biological processes	plasma membrane;other membranes;cytosol;cytoskeleton;nucleus;other cytoplasmic organelle;other cell component	cytoskeletal activity;other molecular function	Pf00373, Pf00769, Pf09379, Pf09380, Pf20492	7430	ENSG00000092820	EZR	E1P5A8; hsa:7430; P15311; P23714; Q4VX75; Q96CU8; Q9NSJ4	Sensory processing of sound by outer hair cells of the cochlea; Recycling pathway of L1; Sensory processing of sound by inner hair cells of the cochlea; Netrin-1 signaling	Pathogenic Escherichia coli infection; AGE/RAGE pathway; VEGFA-VEGFR2 signaling pathway; 16p11.2 proximal deletion syndrome; CCL18 signaling pathway; Regulation of actin cytoskeleton; GDNF signaling	11	14100110.8852507	92.27	1329989.46737406	1390431.60071118	3004558.26304931	6490883.4514618	40589279.0732046	39434300.7617713	34757202.0043142	32490610.9580866	29560.9568488253	377499.980835519	1889799.85230767	3378027.26734512	38180742.7771578	33131470.3961473	30629594.3322772	35846810.4726423	High	High	High	High	High
False	High	IsMasterProtein	Q12906	Interleukin enhancer-binding factor 3 OS=Homo sapiens OX=9606 GN=ILF3 PE=1 SV=3	0.000	117.037	31	22	40	18	894	95.3	8.76	77.66	22	protein metabolism;other metabolic processes;stress response;other biological processes	mitochondrion;nucleus;other cell component	nucleic acid binding activity	Pf00035, Pf07528	3609	ENSG00000129351	ILF3	A8K6F2; G5E9M5; hsa:3609; O43409; Q12906; Q6P1X1; Q86XY7; Q99544; Q99545; Q9BZH4; Q9BZH5; Q9NQ95; Q9NQ96; Q9NQ97; Q9NQ98; Q9NQ99; Q9NQA0; Q9NQA1; Q9NQA2; Q9NRN2; Q9NRN3; Q9NRN4; Q9UMZ9; Q9UN00; Q9UN84; Q9UNA2			0	11867075.543244	67.83	809021.793391066	912771.15018396	4710090.11773659	10976775.2031389	14475645.2215717	12829586.0435212	15095574.2410577	15950334.1044146	297243.17499183	1641233.88806797	5422313.77060307	8207084.909907	14921282.1749624	13630224.6198567	15883977.8472415	20747953.3625755	High	High	High	High	High
False	High	IsMasterProtein	P54577	Tyrosine--tRNA ligase, cytoplasmic OS=Homo sapiens OX=9606 GN=YARS1 PE=1 SV=4	0.000	116.861	44	23	41	23	528	59.1	7.05	77.84	23	protein metabolism;RNA metabolism OR transcription;other metabolic processes;other biological processes	non-structural extracellular;cytosol;nucleus;other cell component	signal transduction activity or receptor binding;nucleic acid binding activity;other molecular function	Pf00579, Pf01588	8565	ENSG00000134684	YARS1	B3KWK4; D3DPQ4; hsa:8565; O43276; P54577; Q53EN1	Cytosolic tRNA aminoacylation	Nephrotic syndrome	2	8221260.62970885	106.34	1364917.04599683	1414482.54892764	3656345.99886783	7746370.48963967	8725263.84220808	18403255.2635502	34943522.2642707	35422042.6392864	27707.91560625	401067.452591299	2148582.37812313	3119498.03248114	9303518.48936282	21428546.8701607	36822459.5961375	41293016.6595159	High	High	High	High	High
False	High	IsMasterProtein	P12814	Alpha-actinin-1 OS=Homo sapiens OX=9606 GN=ACTN1 PE=1 SV=2	0.000	116.697	33	25	63	16	892	103.0	5.41	99.48	25	cell adhesion;cell organization and biogenesis;RNA metabolism OR transcription;other biological processes	non-structural extracellular;plasma membrane;other membranes;cytosol;cytoskeleton;nucleus;other cell component	signal transduction activity or receptor binding;cytoskeletal activity;nucleic acid binding activity;other molecular function	Pf00307, Pf00435, Pf08726	87	ENSG00000072110	ACTN1	B3V8S3; B4DHH3; B7TY16; hsa:87; P12814; Q1HE25; Q9BTN1	Platelet degranulation ; RHOD GTPase cycle; RHOF GTPase cycle; Nephrin family interactions; Syndecan interactions; RHOBTB2 GTPase cycle; Regulation of cytoskeletal remodeling and cell spreading by IPP complex components	Arrhythmogenic right ventricular cardiomyopathy; Focal adhesion; Ebola virus infection in host; MFAP5 effect on permeability and motility of endothelial cells via cytoskeleton rearrangement; Regulation of actin cytoskeleton	12	14039781.8464029	60.08	1021360.35453292	1819561.26105167	10772891.8923025	13411153.1797119	20752676.6127676	16598030.1447932	14717052.6453332	14240433.7465463	56284.5319601294	708622.080358908	9248451.03698625	14209594.4272101	19320612.3588056	15692046.872078	13871998.6206733	17051923.2245604	High	High	High	High	High
False	High	IsMasterProtein	Q13464	Rho-associated protein kinase 1 OS=Homo sapiens OX=9606 GN=ROCK1 PE=1 SV=1	0.000	116.172	22	31	41	29	1354	158.1	5.90	72.66	31	cell adhesion;cell cycle OR cell proliferation;cell organization and biogenesis;protein metabolism;other metabolic processes;developmental processes;signal transduction;other biological processes	non-structural extracellular;plasma membrane;other membranes;cytosol;cytoskeleton;ER/Golgi;other cell component	enzyme regulator activity;cytoskeletal activity;kinase activity;other molecular function	Pf00069, Pf08912	6093	ENSG00000067900	ROCK1	B0YJ91; hsa:6093; Q13464; Q2KHM4; Q59GZ4	RHOA GTPase cycle; G alpha (12/13) signalling events; Neutrophil degranulation; VEGFA-VEGFR2 Pathway; Potential therapeutics for SARS; RHOC GTPase cycle; RHOB GTPase cycle; EPHB-mediated forward signaling; RND3 GTPase cycle; EPHA-mediated growth cone collapse; Sema4D induced cell migration and growth-cone collapse; RHO GTPases Activate ROCKs; RHOBTB1 GTPase cycle; RHOH GTPase cycle; Apoptotic cle…	Androgen receptor signaling pathway; MicroRNAs in cardiomyocyte hypertrophy; Integrin-mediated cell adhesion; Leptin signaling pathway; Microtubule cytoskeleton regulation; Pathogenic Escherichia coli infection; AGE/RAGE pathway; Focal adhesion; TGF-beta signaling pathway; VEGFA-VEGFR2 signaling pathway; Chemokine signaling pathway; EGF/EGFR signaling pathway; Gastrin signaling pathway; mBDNF and…	35	7051525.4201329	94.83	1451094.95813092	1457631.07174654	3039200.90199662	6190773.91352703	8031953.91163162	23366825.2377075	23157812.1917384	22467822.2685761	110766.170775149	527699.122481719	2127564.6500386	2516347.98799634	8324559.58813387	23084264.5631911	21798816.1140842	26473943.7329081	High	High	High	High	High
False	High	IsMasterProtein	P14866	Heterogeneous nuclear ribonucleoprotein L OS=Homo sapiens OX=9606 GN=HNRNPL PE=1 SV=2	0.000	115.355	42	16	48	15	589	64.1	8.22	99.57	16	RNA metabolism OR transcription;other metabolic processes;stress response;other biological processes	cytosol;nucleus;other cell component	nucleic acid binding activity	Pf00076, Pf11835, Pf13893	3191	ENSG00000104824; ENSG00000282947	HNRNPL	A6ND69; A6NIT8; hsa:3191; P14866; Q9H3P3	mRNA Splicing - Major Pathway; Processing of Capped Intron-Containing Pre-mRNA	mRNA processing; Hippocampal synaptogenesis and neurogenesis	4	4650344.13937864	114.50	847752.266160481	895191.067053446	2115056.34159686	5400978.37461655	4510340.29476682	11993489.3116862	24611799.5675168	26191872.0442455	52073.4567066731	474708.782115461	1518836.45107553	2076038.35041124	4794693.79278206	13262920.009353	24368115.3333222	33678589.1209436	High	High	High	High	High
False	High	IsMasterProtein	Q8TEM1	Nuclear pore membrane glycoprotein 210 OS=Homo sapiens OX=9606 GN=NUP210 PE=1 SV=3	0.000	115.174	14	21	36	21	1887	205.0	6.81	56.66	21	transport	other membranes;ER/Golgi;nucleus		Pf02368	23225	ENSG00000132182	NUP210	A6NN56; hsa:23225; O94980; Q6NXG6; Q8NBJ1; Q8TEM1; Q9H6C8; Q9UFP3	ISG15 antiviral mechanism; Transport of the SLBP independent Mature mRNA; Transport of the SLBP Dependant Mature mRNA; Transport of Mature mRNA Derived from an Intronless Transcript; snRNP Assembly; Regulation of HSF1-mediated heat shock response; HCMV Late Events; HCMV Early Events; Transport of Mature mRNA derived from an Intron-Containing Transcript; Rev-mediated nuclear export of HIV RNA; Tra…		28	4248455.91106579	83.08	666665.865678116	847219.339523758	1224295.50180344	2591171.52640421	7051057.65540509	7176433.70363017	7598631.84946773	8400274.18877967	85946.3642876953	416152.860476467	952435.050041031	2019072.3034794	7316362.03719919	6965720.88892822	7688513.97068488	11928708.1737138	High	High	High	High	High
False	High	IsMasterProtein	P04350	Tubulin beta-4A chain OS=Homo sapiens OX=9606 GN=TUBB4A PE=1 SV=2	0.000	115.116	43	13	68	2	444	49.6	4.88	131.68	13	cell cycle OR cell proliferation;cell organization and biogenesis;other biological processes	cytosol;cytoskeleton;other cell component	cytoskeletal activity;other molecular function	Pf00091, Pf03953	10382	ENSG00000104833	TUBB4A	B3KQP4; hsa:10382; P04350; Q969E5	COPI-dependent Golgi-to-ER retrograde traffic; Kinesins; Intraflagellar transport; Recycling pathway of L1; Separation of Sister Chromatids; The role of GTSE1 in G2/M progression after G2 checkpoint; Translocation of SLC2A4 (GLUT4) to the plasma membrane; Microtubule-dependent trafficking of connexons from Golgi to the plasma membrane; Gap junction assembly; MHC class II antigen presentation; Res…	Alzheimer's disease and miRNA effects; Pathogenic Escherichia coli infection; Parkin-ubiquitin proteasomal system pathway; Alzheimer's disease	40	1570047.31173597	66.22	43658.1311444314	85619.9907234376	716869.781042492	1261622.08266445	1670452.48011913	1570047.31173597	2123253.1903623	2244277.8844664	0	92599.3956937499	573708.734981249	937942.395121871	1698068.11473751	1947767.33260312	2324838.4872797	2724722.19146018	High	High	High	High	High
False	High	IsMasterProtein	P17987	T-complex protein 1 subunit alpha OS=Homo sapiens OX=9606 GN=TCP1 PE=1 SV=1	0.000	114.727	41	21	51	21	556	60.3	6.11	100.04	21	cell organization and biogenesis;transport;other biological processes	cytosol;cytoskeleton;ER/Golgi;other cell component	other molecular function	Pf00118	6950	ENSG00000120438	TCP1	E1P5B2; hsa:6950; P17987; Q15556; Q5TCM3	Formation of tubulin folding intermediates by CCT/TriC; BBSome-mediated cargo-targeting to cilium; Gene and protein expression by JAK-STAT signaling after Interleukin-12 stimulation; Association of TriC/CCT with target proteins during biosynthesis; Cooperation of PDCL (PhLP1) and TRiC/CCT in G-protein beta folding; Prefoldin mediated transfer of substrate to CCT/TriC; Folding of actin by CCT/TriC	16p11.2 proximal deletion syndrome	8	16021386.1460416	66.17	920870.875633478	1738385.44958446	10547241.6136492	14460447.6028991	27057058.0490661	22053543.0434862	19265601.7598285	17750820.7967998	52950.2430087099	737646.794771149	7931013.01600912	13448977.2183596	24827230.5402922	20911058.7788123	18405865.0723387	21823066.6448636	High	High	High	High	High
False	High	IsMasterProtein	Q6P2E9	Enhancer of mRNA-decapping protein 4 OS=Homo sapiens OX=9606 GN=EDC4 PE=1 SV=1	0.000	114.659	21	23	39	23	1401	151.6	5.86	74.37	23	RNA metabolism OR transcription;other metabolic processes	cytosol;nucleus;other cell component		Pf16529	23644	ENSG00000038358	EDC4	A6NGM1; A8K4T4; hsa:23644; Q13025; Q13826; Q6P2E9; Q6ZR12; Q7Z6H7	mRNA decay by 5' to 3' exoribonuclease		1	6305748.82553035	91.87	1142516.04273091	1265564.61425735	2453645.84254573	4105677.71939931	9684751.45109415	15582463.7769215	18736092.6081802	18910341.2100765	158380.95431748	457261.805921768	1735129.75606529	2302628.94595017	10057746.0564783	16971435.6060199	20404095.6415099	23299400.0603684	High	High	High	High	High
False	High	IsMasterProtein	Q14839	Chromodomain-helicase-DNA-binding protein 4 OS=Homo sapiens OX=9606 GN=CHD4 PE=1 SV=2	0.000	114.652	20	32	45	29	1912	217.9	5.86	62.13	32	cell organization and biogenesis;protein metabolism;other metabolic processes;other biological processes	cytoskeleton;nucleus;other cell component	nucleic acid binding activity;other molecular function	Pf00176, Pf00271, Pf00385, Pf00628, Pf06461, Pf06465, Pf08073, Pf08074	1108	ENSG00000111642	CHD4	hsa:1108; Q14839; Q8IXZ5	Potential therapeutics for SARS; Regulation of PTEN gene transcription; HDACs deacetylate histones; RNA Polymerase I Transcription Initiation; ERCC6 (CSB) and EHMT2 (G9a) positively regulate rRNA expression; Regulation of TP53 Activity through Acetylation; NGF-stimulated transcription	Rett syndrome causing genes; Effect of progerin on genes involved in Hutchinson-Gilford progeria syndrome	9	3382766.53092498	100.67	671986.971881294	759571.46748609	1696816.38936979	3484987.00937072	3283544.34951323	6363630.18610984	11660615.400828	12488693.1302833	21346.2000694336	357335.549046629	1286094.30355957	1581151.52953583	3550591.72287122	6302324.35636516	11410708.6723947	15662370.2766122	High	High	High	High	High
False	High	IsMasterProtein	O15067	Phosphoribosylformylglycinamidine synthase OS=Homo sapiens OX=9606 GN=PFAS PE=1 SV=4	0.000	114.519	21	23	45	23	1338	144.6	5.76	89.20	23	other metabolic processes;other biological processes	cytosol	other molecular function	Pf02769, Pf13507, Pf18072, Pf18076	5198	ENSG00000178921	PFAS	A6H8V8; hsa:5198; O15067	Purine ribonucleoside monophosphate biosynthesis		1	5016626.84132512	85.26	767473.677762277	1261536.97764035	2554701.52863605	4660040.45779505	5400499.22163368	8747826.85629979	12408240.911685	13278597.5715615	175386.648763477	599999.398187991	1875743.39460782	2588535.99304062	5605569.59574338	8807511.61474402	12087195.5816987	15743492.2201979	High	High	High	High	High
False	High	IsMasterProtein	P25786	Proteasome subunit alpha type-1 OS=Homo sapiens OX=9606 GN=PSMA1 PE=1 SV=1	0.000	114.326	62	16	59	16	263	29.5	6.61	129.41	16	protein metabolism;other metabolic processes;other biological processes	cytosol;cytoskeleton;nucleus;other cell component	nucleic acid binding activity;other molecular function	Pf00227, Pf10584	5682	ENSG00000129084	PSMA1	A8K400; hsa:5682; P25786; Q53YE8; Q9BRV9	ER-Phagosome pathway; MAPK6/MAPK4 signaling; Antigen processing: Ubiquitination & Proteasome degradation; FCERI mediated NF-kB activation; Downstream TCR signaling; Activation of NF-kappaB in B cells; Oxygen-dependent proline hydroxylation of Hypoxia-inducible Factor Alpha; Cross-presentation of soluble exogenous antigens (endosomes); SCF-beta-TrCP mediated degradation of Emi1; APC/C:Cdc20 mediat…	Proteasome degradation; Alzheimer's disease and miRNA effects; Alzheimer's disease	61	46221336.3340386	26.80	43747852.2170455	62414205.9607443	49990591.1605642	42496116.7295388	57570491.9525794	45616193.9289885	46834506.531389	43670009.5197988	23048563.4562339	30352290.2516581	35577356.2090503	32917403.6411329	66708847.2454851	60300136.2545396	57084872.6170026	60273846.159324	High	High	High	High	High
False	High	IsMasterProtein	Q92608	Dedicator of cytokinesis protein 2 OS=Homo sapiens OX=9606 GN=DOCK2 PE=1 SV=2	0.000	114.272	20	31	45	31	1830	211.8	6.87	58.28	31	cell cycle OR cell proliferation;cell organization and biogenesis;transport;signal transduction;other biological processes	non-structural extracellular;plasma membrane;other membranes;cytosol;cytoskeleton;other cell component	signal transduction activity or receptor binding;enzyme regulator activity;other molecular function	Pf06920, Pf07653, Pf14429, Pf16172, Pf20421, Pf20422	1794	ENSG00000134516	DOCK2	hsa:1794; Q2M3I0; Q92608; Q96AK7	Neutrophil degranulation; RAC1 GTPase cycle; RHOG GTPase cycle; RAC2 GTPase cycle; RHOA GTPase cycle; Factors involved in megakaryocyte development and platelet production; Nef and signal transduction	Chemokine signaling pathway	8	3896943.512844	92.63	774962.301055078	1029174.21912925	1890345.6484532	4334507.97874251	3861376.688099	9548106.38004487	12008249.5454302	12151973.4587228	84505.0954596472	510901.019311317	1393691.92746374	1581238.46713168	3932837.94070173	10014566.2534221	11297288.4423649	15626827.5942745	High	High	High	High	High
False	High	IsMasterProtein	P49321	Nuclear autoantigenic sperm protein OS=Homo sapiens OX=9606 GN=NASP PE=1 SV=2	0.000	113.524	31	23	45	22	788	85.2	4.30	91.95	23	cell cycle OR cell proliferation;cell organization and biogenesis;DNA metabolism;other metabolic processes;transport;developmental processes;other biological processes	nucleus;other cell component	other molecular function	Pf10516	4678	ENSG00000132780	NASP	A8K6H2; B4DQP3; D3DQ07; F5H3J2; hsa:4678; P49321; Q53GW5; Q5T622; Q5T625; Q96A69; Q9BTW2			0	16410335.8093446	74.83	6633689.01786904	6969152.04347162	7080050.64323766	8392545.92725255	33949288.6156801	35554456.7355977	36943262.3897112	37408442.4250623	2067597.67156431	3830384.36172162	5445938.29908198	6018065.78462334	32087893.6749074	36517078.742257	35920444.9540857	36295931.100506	High	High	High	High	High
False	High	IsMasterProtein	P16615	Sarcoplasmic/endoplasmic reticulum calcium ATPase 2 OS=Homo sapiens OX=9606 GN=ATP2A2 PE=1 SV=1	0.000	113.059	25	23	33	16	1042	114.7	5.34	69.40	23	cell adhesion;cell organization and biogenesis;other metabolic processes;stress response;transport;signal transduction;other biological processes	plasma membrane;other membranes;cytosol;ER/Golgi;other cell component	transporter activity;other molecular function	Pf00122, Pf00689, Pf00690, Pf08282, Pf13246	488	ENSG00000174437	ATP2A2	A6NDN7; B4DF05; hsa:488; P16614; P16615; Q86VJ2	Ion homeostasis; Ion transport by P-type ATPases; Pre-NOTCH Processing in Golgi; Reduction of cytosolic Ca++ levels	Alzheimer's disease and miRNA effects; Arrhythmogenic right ventricular cardiomyopathy; Endothelin pathways; Myometrial relaxation and contraction pathways; Alzheimer's disease; Calcium regulation in cardiac cells	10	4178914.85319036	88.68	349573.248297536	598761.175976273	1081096.9795002	2022841.02782695	8958867.12761735	9461366.29784516	8951248.68249188	9150077.26031973	15043.5709581521	298496.423355119	775909.796312048	1074108.91669506	8656591.72164258	9189203.28646944	8633070.57251804	11502771.679302	High	High	High	High	High
False	High	IsMasterProtein	P28838	Cytosol aminopeptidase OS=Homo sapiens OX=9606 GN=LAP3 PE=1 SV=3	0.000	112.197	34	19	41	19	519	56.1	7.93	72.61	19	protein metabolism	cytosol;ER/Golgi;nucleus;other cell component	other molecular function	Pf00883, Pf02789	51056	ENSG00000002549	LAP3	B3KMQ3; hsa:51056; P28838; Q6IAM6; Q6P0L6; Q9UQE3			0	13524063.432054	54.23	2609523.86298899	5644107.08125083	10483675.6663416	11708186.2401843	17283050.6408907	16558453.6281424	15984639.1964974	15621573.4838995	349088.539928906	3080442.5045275	8562599.40278143	9992758.64938381	18602655.6757874	19255457.4300175	18052690.4940147	21061199.1230474	High	High	High	High	High
False	High	IsMasterProtein	P48634	Protein PRRC2A OS=Homo sapiens OX=9606 GN=PRRC2A PE=1 SV=3	0.000	112.166	18	28	44	25	2157	228.7	9.45	63.12	28	other biological processes	plasma membrane;other membranes;cytosol;nucleus		Pf07001	7916	ENSG00000204469; ENSG00000206427; ENSG00000225164; ENSG00000225748; ENSG00000226618; ENSG00000231370; ENSG00000231825	PRRC2A	B0UX77; B0UZE9; B0UZL3; hsa:7916; O95875; P48634; Q05BK4; Q4LE37; Q5SQ29; Q5SQ30; Q5ST84; Q5STX6; Q5STX7; Q68DW9; Q6P9P7; Q6PIN1; Q8MGQ9; Q96QC6			0	6315687.49825648	64.15	1476893.01164711	1586066.29935679	2355480.59960341	6923075.85483699	6873711.42305307	6030637.96376288	6710325.78534077	6614210.43931224	532062.140472526	934825.482558825	1792603.46416439	3073616.47133522	8073459.40971278	8416326.45079748	8482697.90049581	10038897.4353377	High	High	High	High	High
False	High	IsMasterProtein	P06744	Glucose-6-phosphate isomerase OS=Homo sapiens OX=9606 GN=GPI PE=1 SV=4	0.000	111.842	37	18	54	18	558	63.1	8.32	117.90	18	other metabolic processes;stress response;developmental processes;signal transduction;other biological processes	non-structural extracellular;plasma membrane;other membranes;cytosol;nucleus;other cell component	signal transduction activity or receptor binding;other molecular function	Pf00342	2821	ENSG00000105220	GPI	B4DG39; hsa:2821; P06744; Q9BRD3; Q9BSK5; Q9UHE6	Glycolysis; Neutrophil degranulation; TP53 Regulates Metabolic Genes; Gluconeogenesis	Cori cycle; Clear cell renal cell carcinoma pathways; Metabolic reprogramming in colon cancer; Aerobic glycolysis; Disorders of fructose metabolism; Glycolysis and gluconeogenesis	10	112291508.366043	80.49	4409076.51831072	5355328.67015873	18102176.4545253	85238084.5275344	188237153.720428	160577666.211912	154916930.572693	147931325.780177	98196.3045562656	1320278.45258806	11680354.3581124	81886590.6869219	188651330.276522	182307576.985328	149937946.135351	154838954.732955	High	High	High	High	High
False	High	IsMasterProtein	P07954	Fumarate hydratase, mitochondrial OS=Homo sapiens OX=9606 GN=FH PE=1 SV=3	0.000	111.557	37	15	46	15	510	54.6	8.76	114.99	15	DNA metabolism;other metabolic processes;stress response;other biological processes	cytosol;mitochondrion;nucleus;other cell component	other molecular function	Pf00206, Pf10415	2271	ENSG00000091483	FH	B1ANK7; hsa:2271; P07954	Citric acid cycle (TCA cycle)	TCA cycle and deficiency of pyruvate dehydrogenase complex (PDHc); Amino acid metabolism; Krebs cycle disorders; Type 2 papillary renal cell carcinoma; Metabolic reprogramming in colon cancer; TCA cycle in senescence; TCA cycle (aka Krebs or citric acid cycle)	8	19515449.3696243	85.48	1405457.63393538	1645684.60992494	3462765.05703499	12542346.5204161	36837729.0322831	32354165.6739569	30365351.7687801	31258858.9092917	287001.398533008	569621.363969315	2095378.49588046	7857006.69495142	38577014.4454719	38310693.1799494	34781424.6116655	36977717.0431986	High	High	High	High	High
False	High	IsMasterProtein	O00410	Importin-5 OS=Homo sapiens OX=9606 GN=IPO5 PE=1 SV=4	0.000	111.479	22	19	46	18	1097	123.6	4.94	71.39	19	transport;other biological processes	nucleus;other cell component	enzyme regulator activity;other molecular function	Pf02985, Pf18808, Pf18816, Pf18829	3843	ENSG00000065150	IPO5	B4DZA0; hsa:3843; O00410; O15257; Q5T578; Q86XC7	vRNP Assembly		1	4857051.47537224	78.88	576263.757658113	811830.435730314	1640999.6692907	3053644.6355269	7725505.69897766	8106560.22072272	8186969.83058045	8362841.39063796	117050.75157832	486079.378821094	1364030.08781115	2237487.61863322	7856798.68920748	9538356.72413213	8618588.98437022	10637864.1739939	High	High	High	High	High
False	High	IsMasterProtein	Q15459	Splicing factor 3A subunit 1 OS=Homo sapiens OX=9606 GN=SF3A1 PE=1 SV=1	0.000	111.035	30	19	38	19	793	88.8	5.22	74.39	19	cell organization and biogenesis;RNA metabolism OR transcription;other metabolic processes	nucleus	nucleic acid binding activity	Pf00240, Pf01805, Pf12230	10291	ENSG00000099995	SF3A1	E9PAW1; hsa:10291; Q15459	mRNA Splicing - Major Pathway	mRNA processing	2	5253751.36144501	99.84	634191.864361797	859723.969053142	1605020.06099983	3508251.03498065	7867710.4610439	11899534.5186636	17317693.5346376	17756333.7277462	59838.0126416016	294869.392063973	1120366.1551638	1574162.81017726	8324002.69928076	15117027.8540538	20637744.1839402	23131002.1210005	High	High	High	High	High
False	High	IsMasterProtein	P49915	GMP synthase [glutamine-hydrolyzing] OS=Homo sapiens OX=9606 GN=GMPS PE=1 SV=1	0.000	110.890	34	22	38	22	693	76.7	6.87	71.59	22	other metabolic processes	cytosol	other molecular function	Pf00117, Pf00958, Pf02540	8833	ENSG00000163655	GMPS	A8K639; B4DXV7; F8W720; hsa:8833; P49915	Purine ribonucleoside monophosphate biosynthesis; Azathioprine ADME		2	9049876.03821283	88.89	1042128.3291098	1528578.13236359	2783070.13347374	5633243.93872087	15823880.7095182	23030131.3354831	23837408.536041	23060083.7913515	93581.1042310546	571378.363199007	1900954.42201879	2308007.00808802	14538737.7500318	20169081.4673283	20595682.8794158	25023243.4121557	High	High	High	High	High
False	High	IsMasterProtein	P12268	Inosine-5'-monophosphate dehydrogenase 2 OS=Homo sapiens OX=9606 GN=IMPDH2 PE=1 SV=2	0.000	110.787	42	17	40	14	514	55.8	6.90	93.84	17	cell cycle OR cell proliferation;other metabolic processes;developmental processes;other biological processes	non-structural extracellular;cytosol;nucleus;other cell component	nucleic acid binding activity;other molecular function	Pf00478, Pf00571	3615	ENSG00000178035	IMPDH2	hsa:3615; P12268; Q6LEF3	Potential therapeutics for SARS; Neutrophil degranulation; Purine ribonucleoside monophosphate biosynthesis; Azathioprine ADME	Rett syndrome causing genes	5	12673757.644056	70.33	1329083.98264776	1926262.21717214	4751717.90115176	10376908.2345044	18868582.2995402	16297072.669666	15478997.1338643	15637118.4162084	188298.200823893	863569.624736844	3552555.72903323	7868016.59568655	18897371.7667583	17994479.5605212	16108407.7077714	18837377.3498117	High	High	High	High	High
False	High	IsMasterProtein	P29144	Tripeptidyl-peptidase 2 OS=Homo sapiens OX=9606 GN=TPP2 PE=1 SV=4	0.000	110.658	21	25	43	25	1249	138.3	6.32	74.59	25	protein metabolism;other metabolic processes;other biological processes	cytosol;nucleus;other cell component	other molecular function	Pf00082, Pf12580	7174	ENSG00000134900	TPP2	hsa:7174; P29144; Q5VZU8	Antigen processing: Ubiquitination & Proteasome degradation		1	10657464.4628812	78.72	695747.443000841	733941.092267153	1621327.62807343	9080847.23156939	18127155.4228636	14907372.2137304	13455079.7752494	13202753.5364191	19592.0988398438	207266.836654536	924641.068819523	8619466.02613443	17688483.6917588	14093521.2490057	12507814.0707743	15306915.4339913	High	High	High	High	High
False	High	IsMasterProtein	P12956	X-ray repair cross-complementing protein 6 OS=Homo sapiens OX=9606 GN=XRCC6 PE=1 SV=2	0.000	110.452	45	24	54	24	609	69.8	6.64	89.05	24	cell organization and biogenesis;DNA metabolism;other metabolic processes;stress response;other biological processes	non-structural extracellular;cytosol;nucleus;other cell component	nucleic acid binding activity;other molecular function	Pf02037, Pf02735, Pf03730, Pf03731	2547	ENSG00000196419	XRCC6	B1AHC8; hsa:2547; P12956; Q6FG89; Q9UCQ2; Q9UCQ3	Neutrophil degranulation; Cytosolic sensors of pathogen-associated DNA ; Nonhomologous End-Joining (NHEJ); 2-LTR circle formation; IRF3-mediated induction of type I IFN	Non-homologous end joining; DNA repair pathways, full network	7	17536416.9869838	103.19	2702956.74275214	2634473.49340004	8103043.34596653	15324723.4183185	20235182.6383012	57610474.9308322	77017227.8192555	73841497.7660489	89694.1467412061	956348.07960606	5470065.58286027	8634475.49547952	20067306.4268012	50273268.0618383	71900175.6070492	91800674.9739994	High	High	High	High	High
False	High	IsMasterProtein	P23921	Ribonucleoside-diphosphate reductase large subunit OS=Homo sapiens OX=9606 GN=RRM1 PE=1 SV=1	0.000	110.446	33	22	43	22	792	90.0	7.15	103.47	22	cell organization and biogenesis;DNA metabolism;other metabolic processes;stress response;other biological processes	cytosol;mitochondrion	other molecular function	Pf00317, Pf02867, Pf03477	6240	ENSG00000167325	RRM1	hsa:6240; P23921; Q9UNN2	Interconversion of nucleotide di- and triphosphates	Fluoropyrimidine activity; Retinoblastoma gene in cancer; Pyrimidine metabolism	4	17630622.8159083	69.40	2023349.59913991	2302153.11697891	5969027.30469846	15641302.2252142	29391526.1651274	23901907.7317418	22295425.0738712	21576677.969313	72767.3224932435	1226251.96684781	4935939.30535815	15700054.8151614	26100105.9131128	21792674.1955015	19798584.4340271	23968383.894931	High	High	High	High	High
False	High	IsMasterProtein	Q14571	Inositol 1,4,5-trisphosphate receptor type 2 OS=Homo sapiens OX=9606 GN=ITPR2 PE=1 SV=2	0.000	110.289	13	34	36	26	2701	307.9	6.43	58.25	34	stress response;transport;signal transduction;other biological processes	plasma membrane;other membranes;cytosol;ER/Golgi;nucleus;other cell component	transporter activity;other molecular function	Pf00520, Pf01365, Pf02815, Pf08454, Pf08709	3709	ENSG00000123104	ITPR2	hsa:3709; O94773; Q14571	Role of phospholipids in phagocytosis; FCERI mediated Ca+2 mobilization; FCGR3A-mediated IL10 synthesis; Antigen activates B Cell Receptor (BCR) leading to generation of second messengers; Ion homeostasis; Glucagon-like Peptide-1 (GLP1) regulates insulin secretion; Ca2+ pathway; VEGFR2 mediated cell proliferation; Elevation of cytosolic Ca2+ levels; PLC beta mediated events; DAG and IP3 signaling…	Alzheimer's disease and miRNA effects; Myometrial relaxation and contraction pathways; Vitamin D-sensitive calcium signaling in depression; Thyroid hormones production and peripheral downstream signaling effects; Alzheimer's disease; GDNF signaling; Calcium regulation in cardiac cells	21	2162217.22378728	94.85	217466.091323879	376339.648464957	560185.399096984	1455183.08327282	3212780.1488233	5884101.15079319	6500814.73062693	6485547.60110002	24801.2180753906	160464.742810193	423572.202260403	665608.489399217	3276549.99265635	6176951.49445759	6532435.08972729	7863156.40460947	High	High	High	High	High
False	High	IsMasterProtein	Q86VP6	Cullin-associated NEDD8-dissociated protein 1 OS=Homo sapiens OX=9606 GN=CAND1 PE=1 SV=2	0.000	110.270	23	26	46	23	1230	136.3	5.78	71.26	26	cell organization and biogenesis;protein metabolism;other metabolic processes;other biological processes	non-structural extracellular;cytosol;ER/Golgi;nucleus;other cell component	other molecular function	Pf08623	55832	ENSG00000111530	CAND1	B2RAU3; hsa:55832; O94918; Q6PIY4; Q86VP6; Q8NDJ4; Q96JZ9; Q96T19; Q9BTC4; Q9H0G2; Q9P0H7; Q9UF85	Neutrophil degranulation; Neddylation; Iron uptake and transport	Endoderm differentiation	4	11125622.7734139	68.32	1028802.51501497	1441644.16475199	4850212.2777945	9195717.17284385	17917346.8743779	15147847.5664047	13888401.4500312	13460557.7541947	167507.507427449	735143.265688349	3901872.60387996	8898911.3163501	16933792.3776479	14664794.9748499	13666013.0118975	15452349.9163586	High	High	High	High	High
False	High	IsMasterProtein	P55060	Exportin-2 OS=Homo sapiens OX=9606 GN=CSE1L PE=1 SV=3	0.000	110.051	18	17	55	17	971	110.3	5.77	90.20	17	transport	cytosol;nucleus;other cell component	other molecular function	Pf03378, Pf03810, Pf08506	1434	ENSG00000124207	CSE1L	A3RLL6; B2R5T4; E1P5Y0; F8W904; hsa:1434; O75432; P55060; Q32M40; Q9H5B7; Q9NTS0; Q9UP98; Q9UP99; Q9UPA0			0	16785099.4357156	97.69	1573513.26040241	1728020.33269063	4784388.12131537	10682649.4850911	26373566.1700838	52723064.8110574	49440039.161867	50103292.3215214	63741.5325067875	533481.146715715	2783072.80995667	4305062.03618565	27400145.4558453	58877450.4508524	56874386.7361473	63238918.1263603	High	High	High	High	High
False	High	IsMasterProtein	Q92621	Nuclear pore complex protein Nup205 OS=Homo sapiens OX=9606 GN=NUP205 PE=1 SV=3	0.000	109.941	13	24	34	24	2012	227.8	6.19	63.99	24	cell organization and biogenesis;transport	other membranes;cytosol;nucleus	other molecular function	Pf11894	23165	ENSG00000155561	NUP205	A6H8X3; hsa:23165; Q86YC1; Q92621	SUMOylation of DNA replication proteins; Rev-mediated nuclear export of HIV RNA; Nuclear import of Rev protein; Postmitotic nuclear pore complex (NPC) reformation; HCMV Late Events; HCMV Early Events; ISG15 antiviral mechanism; Transport of the SLBP independent Mature mRNA; Transport of the SLBP Dependant Mature mRNA; Transport of Mature mRNA Derived from an Intronless Transcript; Transport of Ma…		29	5235853.21468032	85.78	797862.764721437	1283929.18584694	2040885.58677581	3620460.80615622	7572008.19273152	10410337.291431	11958843.3062281	13495726.0170524	173403.061944872	787516.351619709	1791278.46027531	2239336.87946968	7943023.5669153	10346866.5756308	11902695.276317	17648520.3224769	High	High	High	High	High
False	High	IsMasterProtein	Q9NYU2	UDP-glucose:glycoprotein glucosyltransferase 1 OS=Homo sapiens OX=9606 GN=UGGT1 PE=1 SV=3	0.000	109.718	19	23	34	23	1555	177.1	5.63	66.68	23	protein metabolism;other metabolic processes;stress response;other biological processes	ER/Golgi;other cell component	other molecular function	Pf06427, Pf18400, Pf18401, Pf18402, Pf18403, Pf18404	56886	ENSG00000136731	UGGT1	hsa:56886; Q53QP2; Q53SL3; Q8IW30; Q9H8I4; Q9NYU2	ER Quality Control Compartment (ERQC)	IL-18 signaling pathway	2	10034934.8251723	62.81	4386744.25804711	4993831.9310388	5089271.65075957	6907027.37059951	19579744.2767477	16978774.1696073	15162458.5482708	14579342.3917929	1574903.20693793	2362493.93292104	3738706.4687732	6417149.92153257	20067255.6456568	16206642.9816327	14617168.4164066	17256678.9071328	High	High	High	High	High
False	High	IsMasterProtein	P11413	Glucose-6-phosphate 1-dehydrogenase OS=Homo sapiens OX=9606 GN=G6PD PE=1 SV=4	0.000	109.666	51	22	42	22	515	59.2	6.84	101.16	22	other metabolic processes;stress response;other biological processes	plasma membrane;other membranes;cytosol;cytoskeleton;nucleus;other cell component	other molecular function	Pf00479, Pf02781	2539	ENSG00000160211	G6PD	D3DWX9; hsa:2539; P11413; Q16000; Q16765; Q8IU70; Q8IU88; Q8IUA6; Q96PQ2	TP53 Regulates Metabolic Genes; Nuclear events mediated by NFE2L2; Pentose phosphate pathway	Glutathione metabolism; Pentose phosphate metabolism; Cori cycle; Vitamin D receptor pathway; Nuclear receptors meta-pathway; NRF2 pathway; ATM signaling in development and disease ; Metabolic reprogramming in colon cancer; Vitamin D-sensitive calcium signaling in depression; Pentose phosphate pathway in senescent cells; NAD metabolism in oncogene-induced senescence and mitochondrial dysfunction-…	16	19359474.6442426	77.95	1220165.57590394	1607585.97074263	4199314.77656872	15257159.3889302	32426683.8740821	29959270.4070975	26816454.5610527	25645303.1001534	191209.101703125	638472.179387103	2807023.68635933	12541288.5154555	30790695.9146809	28529623.4895611	24564812.4232747	28877963.3521189	High	High	High	High	High
False	High	IsMasterProtein	Q9UI08	Ena/VASP-like protein OS=Homo sapiens OX=9606 GN=EVL PE=1 SV=2	0.000	109.461	43	16	51	15	416	44.6	8.84	94.56	16	cell organization and biogenesis;developmental processes;signal transduction;other biological processes	cytosol;cytoskeleton;other cell component	cytoskeletal activity;other molecular function	Pf00568, Pf08776	51466	ENSG00000196405	EVL	A8K105; B7Z3I5; hsa:51466; O95884; Q7Z522; Q8TBV1; Q9UF25; Q9UI08; Q9UIC2	Generation of second messenger molecules; RHO GTPases Activate Formins; Signaling by ROBO receptors		3	10277935.8372093	91.42	1114374.67313578	1378310.50820817	2728296.62552293	5738395.85906406	18408622.8395929	25585276.607461	25924463.1236225	26830746.480733	18498.9212557617	741826.951105635	2044202.26765478	4040569.1119798	20487165.0412241	31524062.5410622	30943855.5526429	33829259.6421951	High	High	High	High	High
False	High	IsMasterProtein	Q99798	Aconitate hydratase, mitochondrial OS=Homo sapiens OX=9606 GN=ACO2 PE=1 SV=2	0.000	109.442	30	20	35	20	780	85.4	7.61	77.82	20	other metabolic processes;stress response;developmental processes	cytosol;mitochondrion	other molecular function	Pf00330, Pf00694	50	ENSG00000100412	ACO2	hsa:50; O75809; Q5JZ41; Q6FHX0; Q8TAQ6; Q99798	Citric acid cycle (TCA cycle); Mitochondrial protein import	Amino acid metabolism; Metabolic reprogramming in colon cancer; Fluoroacetic acid toxicity; TCA cycle (aka Krebs or citric acid cycle)	6	5107039.18801628	98.87	746905.886994195	1148556.59111902	1731882.91884156	3215601.14589335	8261188.57539727	19330172.4890843	21615772.8982924	20475958.0518141	37061.5380428708	604024.190343525	1223731.14081348	1786048.34949315	8111033.70243638	19767109.4328505	20611954.7930522	22591882.0219643	High	High	High	High	High
False	High	IsMasterProtein	B5ME19	Eukaryotic translation initiation factor 3 subunit C-like protein OS=Homo sapiens OX=9606 GN=EIF3CL PE=1 SV=1	0.000	109.410	23	21	43	20	914	105.4	5.64	97.46	21	cell organization and biogenesis;protein metabolism;other metabolic processes	translational apparatus;other cell component	nucleic acid binding activity;other molecular function	Pf01399, Pf05470	728689	ENSG00000205609	EIF3CL	B5ME19; hsa:728689			0	7327781.46628688	102.33	1536379.23465733	1501754.84994894	3178307.86788605	6970897.73663478	7702936.29979136	27846483.439154	31768377.1432658	30449162.6974039	107758.517180212	371647.663871322	1987017.89399267	2827731.33939696	7760875.24474768	26740396.0919778	29068774.4025718	36324011.3050936	High	High	High	High	High
False	High	IsMasterProtein	Q13576	Ras GTPase-activating-like protein IQGAP2 OS=Homo sapiens OX=9606 GN=IQGAP2 PE=1 SV=4	0.000	109.274	20	26	35	24	1575	180.5	5.64	63.77	26	cell organization and biogenesis;signal transduction;other biological processes	plasma membrane;other membranes;cytosol;cytoskeleton;other cell component	enzyme regulator activity;cytoskeletal activity;other molecular function	Pf00307, Pf00612, Pf00616, Pf03836	10788	ENSG00000145703	IQGAP2	A8K4V1; B7Z8A4; hsa:10788; J3KR91; Q13576	Neutrophil degranulation; CDC42 GTPase cycle; RAC1 GTPase cycle; RHOG GTPase cycle; RHO GTPases activate IQGAPs	Ciliary landscape; G13 signaling pathway	7	3654476.44846147	86.15	512124.699307031	775392.51014285	1918687.84628765	3148375.61734214	4241932.89987235	7648170.01199969	9923707.21456905	10099167.3862056	14106.4308676758	343167.650430504	1528598.52824132	2155969.75147376	4531437.07816662	7579619.09887937	9527934.15659404	12007648.3170968	High	High	High	High	High
False	High	IsMasterProtein	P54578	Ubiquitin carboxyl-terminal hydrolase 14 OS=Homo sapiens OX=9606 GN=USP14 PE=1 SV=3	0.000	109.226	44	18	39	18	494	56.0	5.30	77.29	18	cell-cell signaling;protein metabolism;other metabolic processes;stress response;other biological processes	plasma membrane;other membranes;cytosol;other cell component	enzyme regulator activity;other molecular function	Pf00443	9097	ENSG00000101557	USP14	B7Z4N8; hsa:9097; J3QRZ5; P54578; Q53XY5	Ub-specific processing proteases; Regulation of NF-kappa B signaling		2	10673418.3097052	90.07	1489186.35923908	1849762.623992	3433182.96696262	5123168.14246335	23489465.6527695	32320247.1337223	30729247.6006665	28039230.3114712	37396.1757082031	391174.889243599	2247440.77821347	2868751.50941016	22236603.4543568	29242356.1043526	25947135.6109963	30248044.4540513	High	High	High	High	High
False	High	IsMasterProtein	P62191	26S proteasome regulatory subunit 4 OS=Homo sapiens OX=9606 GN=PSMC1 PE=1 SV=1	0.000	109.178	44	16	45	15	440	49.2	6.21	81.72	16	protein metabolism;other metabolic processes;other biological processes	cytosol;nucleus;other cell component	other molecular function	Pf00004, Pf16450, Pf17862	5700	ENSG00000100764	PSMC1	B4DR63; hsa:5700; P49014; P62191; Q03527; Q6IAW0; Q6NW36; Q96AZ3	Antigen processing: Ubiquitination & Proteasome degradation; FCERI mediated NF-kB activation; Downstream TCR signaling; Activation of NF-kappaB in B cells; Oxygen-dependent proline hydroxylation of Hypoxia-inducible Factor Alpha; ER-Phagosome pathway; Cross-presentation of soluble exogenous antigens (endosomes); SCF-beta-TrCP mediated degradation of Emi1; APC/C:Cdc20 mediated degradation of Secur…	Proteasome degradation; Alzheimer's disease and miRNA effects; Parkin-ubiquitin proteasomal system pathway; Alzheimer's disease	63	12794077.2768458	74.29	749673.900997007	1722436.35560911	3638112.27122592	10424351.4016272	16054266.7245679	17358789.7055463	18651525.1390094	18822678.2992073	48502.1650201172	869576.646926266	2709537.00120466	8215869.94807739	15702503.4037466	17374087.5532555	17845187.7120285	21886869.8325712	High	High	High	High	High
False	High	IsMasterProtein	P42166	Lamina-associated polypeptide 2, isoform alpha OS=Homo sapiens OX=9606 GN=TMPO PE=1 SV=2	0.000	109.155	35	19	41	14	694	75.4	7.66	86.84	19		nucleus;other cell component	nucleic acid binding activity;other molecular function	Pf03020, Pf08198, Pf11560	7112	ENSG00000120802	TMPO	P08918; P08919; P42166; Q14860; Q16295		Envelope proteins and their potential roles in EDMD physiopathology; Overlap between signal transduction pathways contributing to LMNA laminopathies	2	2358300.30694427	98.95	380075.661594838	562158.108793045	986597.61442494	2000581.9280814	2779981.29427626	8097381.72775248	7793728.32321251	8427291.13685127	85585.3376990463	309222.378308701	794055.125795505	939178.978675917	3077653.60615832	9607811.70373389	8830245.41962085	11606451.6784477	High	High	High	High	High
False	High	IsMasterProtein	P09651	Heterogeneous nuclear ribonucleoprotein A1 OS=Homo sapiens OX=9606 GN=HNRNPA1 PE=1 SV=5	0.000	108.625	47	18	46	13	372	38.7	9.13	64.86	18	cell organization and biogenesis;protein metabolism;RNA metabolism OR transcription;other metabolic processes;stress response;transport;other biological processes	nucleus;other cell component	nucleic acid binding activity;other molecular function	Pf00076, Pf11627	3178	ENSG00000135486	HNRNPA1	A8K4Z8; hsa:3178; P09651; Q3MIB7; Q6PJZ7	mRNA Splicing - Major Pathway; FGFR2 alternative splicing; Processing of Capped Intron-Containing Pre-mRNA; SARS-CoV-1-host interactions; SARS-CoV-1 modulates host translation machinery	mRNA processing	6	5434335.09220469	91.19	604029.156873055	584302.21154057	1258163.47794905	3279615.65080974	9256410.16412059	9842375.93808962	12447516.7975482	13089744.3094638	121110.020019141	315804.195854297	824959.599696579	1711704.87478373	9004713.06357984	10057843.3200924	11774138.0428838	17254856.4455689	High	High	High	High	High
False	High	IsMasterProtein	P40926	Malate dehydrogenase, mitochondrial OS=Homo sapiens OX=9606 GN=MDH2 PE=1 SV=3	0.000	108.325	56	14	67	14	338	35.5	8.68	146.45	14	other metabolic processes	other membranes;mitochondrion;other cell component	other molecular function	Pf00056, Pf02866	4191	ENSG00000146701	MDH2	A8K414; B2RE78; B4DE44; E9PDB2; hsa:4191; O43682; P40926	Gluconeogenesis; Citric acid cycle (TCA cycle)	Amino acid metabolism; Metabolic reprogramming in colon cancer; NAD metabolism in oncogene-induced senescence and mitochondrial dysfunction-associated senescence; Glycolysis and gluconeogenesis; TCA cycle (aka Krebs or citric acid cycle)	7	45452659.3265506	60.85	922642.438060786	2942926.25243637	38341992.5400057	45569156.5113101	55846069.9303834	46750671.131332	45336459.9659136	48124315.4795443	82425.3741711441	1848592.57232915	30179558.7272548	35631584.5502957	56678077.00105	54934364.9143016	49677582.8473961	55845314.5317133	High	High	High	High	High
False	High	IsMasterProtein	P53621	Coatomer subunit alpha OS=Homo sapiens OX=9606 GN=COPA PE=1 SV=2	0.000	107.818	27	29	35	29	1224	138.3	7.66	63.53	29	transport;signal transduction	non-structural extracellular;other membranes;cytosol;ER/Golgi;other cell component	signal transduction activity or receptor binding;other molecular function	Pf00400, Pf04053, Pf06957, Pf12894	1314	ENSG00000122218	COPA	hsa:1314; P53621; Q5T201; Q8IXZ9	COPI-mediated anterograde transport; COPI-dependent Golgi-to-ER retrograde traffic		2	7863772.84081307	81.19	1175536.78592357	1385682.69647683	2533361.46058122	4929241.29493274	12545322.8178299	15209829.094609	14485718.4295038	14596481.7075244	289750.615838123	748649.113506222	1841157.66411758	2570677.40204758	13064796.1513879	15021867.8909531	13998450.5066358	18007941.8499998	High	High	High	High	High
False	High	IsMasterProtein	P04843	Dolichyl-diphosphooligosaccharide--protein glycosyltransferase subunit 1 OS=Homo sapiens OX=9606 GN=RPN1 PE=1 SV=1	0.000	107.455	41	20	33	20	607	68.5	6.38	85.28	20	protein metabolism;other metabolic processes	other membranes;cytosol;ER/Golgi;other cell component		Pf04597	6184	ENSG00000163902	RPN1	B2R5Z0; D3DNB6; hsa:6184; P04843; Q68DT1	SRP-dependent cotranslational protein targeting to membrane; Asparagine N-linked glycosylation; Maturation of spike protein	Proteasome degradation	4	27560607.0195052	86.69	1999797.19849924	2969309.44687971	5037936.27473068	17513512.5587773	67918243.3262524	53806212.3915723	46719169.7993925	48292198.3116028	85211.7816064454	808616.069234812	3990634.50335095	13750581.2759627	63051996.9134107	53708225.1688672	43371485.6876565	55413330.1304011	High	High	High	High	High
False	High	IsMasterProtein	P52732	Kinesin-like protein KIF11 OS=Homo sapiens OX=9606 GN=KIF11 PE=1 SV=2	0.000	106.854	26	26	34	26	1056	119.1	5.64	61.19	26	cell cycle OR cell proliferation;cell organization and biogenesis;other biological processes	cytosol;cytoskeleton;nucleus;other cell component	cytoskeletal activity;other molecular function	Pf00225, Pf13931	3832	ENSG00000138160	KIF11	A0AV49; B2RMV3; hsa:3832; P52732; Q15716; Q5VWX0	COPI-dependent Golgi-to-ER retrograde traffic; MHC class II antigen presentation; Kinesins		3	4738425.65786133	100.70	1218807.6296135	1515357.72469027	2758559.56149704	4709106.79074528	4767927.0640463	13180455.1420541	21020014.720021	20657564.784574	23016.0626244141	368971.743570624	2094296.88885935	2403364.12395085	5258884.67800137	13207446.5119006	20037862.2417042	24483373.0458331	High	High	High	High	High
False	High	IsMasterProtein	P38919	Eukaryotic initiation factor 4A-III OS=Homo sapiens OX=9606 GN=EIF4A3 PE=1 SV=4	0.000	106.464	44	17	42	15	411	46.8	6.73	76.48	17	RNA metabolism OR transcription;other metabolic processes;transport;developmental processes;other biological processes	cytosol;nucleus;other cell component	nucleic acid binding activity;other molecular function	Pf00270, Pf00271	9775	ENSG00000141543	EIF4A3	hsa:9775; P38919; Q15033; Q6IBQ2; Q96A18	mRNA Splicing - Major Pathway; Regulation of expression of SLITs and ROBOs; Deadenylation of mRNA; ISG15 antiviral mechanism; Transport of Mature mRNA derived from an Intron-Containing Transcript; mRNA 3'-end processing; RNA Polymerase II Transcription Termination; Nonsense Mediated Decay (NMD) enhanced by the Exon Junction Complex (EJC)		8	11158860.287492	83.33	863390.551388965	1020553.8959421	2967768.98684775	7097913.45222859	18564887.4221877	19908551.3608762	20935680.7450859	20537061.9577353	145114.478950673	566062.598187779	2763621.89679429	4103778.11284646	17803417.0649802	17543206.7119204	18896100.8006721	25156761.3315029	High	High	High	High	High
False	High	IsMasterProtein	P48735	Isocitrate dehydrogenase [NADP], mitochondrial OS=Homo sapiens OX=9606 GN=IDH2 PE=1 SV=2	0.000	106.361	38	19	50	17	452	50.9	8.69	77.03	19	other metabolic processes	cytosol;mitochondrion;other cytoplasmic organelle	other molecular function	Pf00180	3418	ENSG00000182054	IDH2	B2R6L6; B4DFL2; hsa:3418; P48735; Q96GT3	Transcriptional activation of mitochondrial biogenesis; Citric acid cycle (TCA cycle)	VEGFA-VEGFR2 signaling pathway; Metabolic reprogramming in colon cancer; Cerebral organic acidurias, including diseases; TCA cycle (aka Krebs or citric acid cycle)	6	18059879.6929768	98.99	471791.503977407	775333.208432804	1586185.96325755	5882586.26624933	69268513.7809195	62005382.151382	61380808.3337748	55444874.0337387	63206.612783789	1111743.80841892	1085465.32204595	1222059.39429066	67384011.4468701	59465981.129656	56112148.3734141	65002017.9349229	High	High	High	High	High
False	High	IsMasterProtein	O60506	Heterogeneous nuclear ribonucleoprotein Q OS=Homo sapiens OX=9606 GN=SYNCRIP PE=1 SV=2	0.000	105.988	32	17	37	13	623	69.6	8.59	75.69	17	RNA metabolism OR transcription;other metabolic processes;stress response;other biological processes	cytosol;ER/Golgi;nucleus;other cell component	nucleic acid binding activity	Pf00076, Pf18360	10492	ENSG00000135316	SYNCRIP	E1P501; E1P502; hsa:10492; O60506; Q53H05; Q5TCG2; Q5TCG3; Q8IW78; Q8N599; Q96LC1; Q96LC2; Q9Y583			0	8712000.6510893	85.93	774152.207227166	861151.456078275	2153816.98351438	5755201.64024489	14612043.469554	15320893.6309378	16898580.8828844	16894445.068432	153357.650732032	690142.836800097	1058508.22491864	1981898.38246017	13187888.1208671	13731251.4182964	15090603.9705371	19421380.8643154	High	High	High	High	High
False	High	IsMasterProtein	Q15029	116 kDa U5 small nuclear ribonucleoprotein component OS=Homo sapiens OX=9606 GN=EFTUD2 PE=1 SV=1	0.000	105.716	31	24	43	23	972	109.4	5.00	74.02	24	RNA metabolism OR transcription;other metabolic processes;other biological processes	cytosol;nucleus;other cell component	nucleic acid binding activity;other molecular function	Pf00009, Pf00679, Pf03144, Pf03764, Pf14492, Pf16004	9343	ENSG00000108883	EFTUD2	B4DK30; B4DMC0; D3DX58; hsa:9343; K7EJ81; Q15029; Q9BUR0	mRNA Splicing - Major Pathway; mRNA Splicing - Minor Pathway	mRNA processing; Ciliary landscape	4	9356186.08796102	56.54	1008308.69575047	1553645.19097332	11358298.4059969	9586697.1456061	9369027.92902499	8331476.61045309	10986553.492336	11470358.2825941	185042.892310165	716810.426945615	9343361.84881725	10545104.3459594	8977289.74038913	8525859.09274632	10735923.1349091	14791065.0619104	High	High	High	High	High
False	High	IsMasterProtein	Q04637	Eukaryotic translation initiation factor 4 gamma 1 OS=Homo sapiens OX=9606 GN=EIF4G1 PE=1 SV=4	0.000	105.008	20	28	38	25	1599	175.4	5.33	61.98	28	protein metabolism;other metabolic processes;stress response;developmental processes;other biological processes	cytosol;translational apparatus;nucleus;other cell component	nucleic acid binding activity;other molecular function	Pf02020, Pf02847, Pf02854	1981	ENSG00000114867	EIF4G1	D3DNT2; D3DNT4; D3DNT5; E9PFM1; G5E9S1; hsa:1981; O43177; O95066; Q04637; Q5HYG0; Q6ZN21; Q8N102	AUF1 (hnRNP D0) binds and destabilizes mRNA; Regulation of expression of SLITs and ROBOs; ISG15 antiviral mechanism; Deadenylation of mRNA; L13a-mediated translational silencing of Ceruloplasmin expression; Translation initiation complex formation; Ribosomal scanning and start codon recognition; GTP hydrolysis and joining of the 60S ribosomal subunit; mTORC1-mediated signalling; Nonsense Mediated…	Translation factors; VEGFA-VEGFR2 signaling pathway; Acute viral myocarditis; Fragile X syndrome; Translation inhibitors in chronically activated PDGFRA cells; Malignant pleural mesothelioma	18	4993457.00143933	101.36	993167.941181904	1440472.90584807	2544228.33778714	4911732.24069057	5076541.55465889	14129838.9204499	20812499.8263744	22014844.9950522	115459.779754687	663479.714583729	1829527.30899487	2408192.39970075	5487701.62369803	13898218.8934433	19809729.4426499	26034359.6299543	High	High	High	High	High
False	High	IsMasterProtein	Q14103	Heterogeneous nuclear ribonucleoprotein D0 OS=Homo sapiens OX=9606 GN=HNRNPD PE=1 SV=1	0.000	104.963	43	20	46	17	355	38.4	7.81	77.90	20	RNA metabolism OR transcription;other metabolic processes;developmental processes;other biological processes	cytosol;nucleus;other cell component	nucleic acid binding activity;other molecular function	Pf00076, Pf08143	3184	ENSG00000138668	HNRNPD	A8K9J2; hsa:3184; P07029; Q01858; Q14100; Q14101; Q14102; Q14103; Q4W5A1; Q9UCE8; Q9UCE9	mRNA Splicing - Major Pathway; Processing of Capped Intron-Containing Pre-mRNA	mRNA processing	3	15234640.269606	59.98	4256082.19340714	5212341.86133881	8356341.82099922	11923325.2153927	20520594.1562229	19465565.1801457	21154529.0437241	19869564.1107226	775790.503478641	3005853.05072944	5885801.80319232	10626256.9806581	21400508.062708	21125148.9941183	21600579.2142717	24932501.6931881	High	High	High	High	High
False	High	IsMasterProtein	P33993	DNA replication licensing factor MCM7 OS=Homo sapiens OX=9606 GN=MCM7 PE=1 SV=4	0.000	104.840	38	24	41	24	719	81.3	6.46	78.12	24	cell cycle OR cell proliferation;cell organization and biogenesis;DNA metabolism;other metabolic processes;stress response;other biological processes	cytosol;nucleus;other cell component	nucleic acid binding activity;other molecular function	Pf00493, Pf14551, Pf17207, Pf17855	4176	ENSG00000166508	MCM7	A4D2A1; A4D2A2; E9PGN9; hsa:4176; P33993; Q15076; Q96D34; Q96GL1	Orc1 removal from chromatin; Assembly of the pre-replicative complex; Activation of ATR in response to replication stress; Activation of the pre-replicative complex; Unwinding of DNA	miRNA regulation of DNA damage response; Cell cycle; Retinoblastoma gene in cancer; Ciliary landscape; G1 to S cell cycle control; DNA replication	12	12332929.1145226	91.61	1325197.42306645	1816060.54464529	3657239.64979249	7400030.1474226	21423658.8341534	32277544.9020813	34065100.3611538	33809679.3561445	119268.187717802	543167.454284116	2370947.36246901	2849719.23599446	20554124.4445895	30255860.2608044	30100509.6953886	38141366.6331495	High	High	High	High	High
False	High	IsMasterProtein	Q92896	Golgi apparatus protein 1 OS=Homo sapiens OX=9606 GN=GLG1 PE=1 SV=2	0.000	104.394	25	27	37	26	1179	134.5	6.90	76.10	27	protein metabolism;other metabolic processes;developmental processes;signal transduction;other biological processes	extracellular matrix;plasma membrane;other membranes;cytoskeleton;ER/Golgi	signal transduction activity or receptor binding;other molecular function	Pf00839	2734	ENSG00000090863	GLG1	B7Z8Y4; D3DUJ7; hsa:2734; Q13221; Q6P9D1; Q92896	Cell surface interactions at the vascular wall		1	6891172.96986748	32.74	4671920.27065307	5482281.49744322	6525645.57967095	5840114.05587492	9172008.00692626	7917534.3041654	7562023.20174809	7487641.18222479	2156745.28721807	2884819.89268066	4877891.38153268	5285152.34861632	8979422.57647397	7673967.24136909	7277175.00450381	8991904.93773517	High	High	High	High	High
False	High	IsMasterProtein	O94854	Microtubule-actin cross-linking factor 1, isoforms 6/7 OS=Homo sapiens OX=9606 GN=MACF1 PE=2 SV=5	0.000	104.205	10	34	39	5	3515	388.4	4.87	44.38	34	cell organization and biogenesis	cytoskeleton;other cell component	cytoskeletal activity;other molecular function		23499		MACF1	E9PMC2; O94854; Q6ZSB2			0	190600.876643895	77.16	41810.6650918945	48869.6332007813	84456.4914638674	148315.548494826	251349.352985153	386301.869772456	390216.518578727	357458.187514625	1643.86444921875	33088.069056729	79274.1473519529	105200.081301562	244941.913009805	378768.54702071	413773.5490535	502151.847393258	High	High	High	High	High
False	High	IsMasterProtein	Q29RF7	Sister chromatid cohesion protein PDS5 homolog A OS=Homo sapiens OX=9606 GN=PDS5A PE=1 SV=1	0.000	103.938	22	31	44	28	1337	150.7	7.91	74.04	31	cell cycle OR cell proliferation;cell organization and biogenesis;DNA metabolism;other metabolic processes;stress response;other biological processes	plasma membrane;other membranes;cytosol;nucleus;other cell component		Pf20168	23244	ENSG00000121892	PDS5A	hsa:23244; Q29RF7; Q2TTR5; Q68DF7; Q8N7J4; Q8NG14; Q9Y4D4	Separation of Sister Chromatids; Resolution of Sister Chromatid Cohesion; Establishment of Sister Chromatid Cohesion; Cohesin Loading onto Chromatin	Cohesin complex - Cornelia de Lange syndrome	5	5231918.68391559	101.03	1025050.02615603	1304659.3005523	2448650.53606829	5640687.32174703	4979451.95460029	12742901.7142552	21314073.3840626	20442049.422156	69676.6684171616	540669.799446962	1804049.4461303	2496773.32827959	5497185.90814323	12871343.0024271	20584024.6894298	25049755.6839412	High	High	High	High	High
False	High	IsMasterProtein	Q9NR30	Nucleolar RNA helicase 2 OS=Homo sapiens OX=9606 GN=DDX21 PE=1 SV=5	0.000	103.585	27	20	31	19	783	87.3	9.28	54.20	20	cell organization and biogenesis;RNA metabolism OR transcription;other metabolic processes;stress response;other biological processes	cytosol;mitochondrion;nucleus;other cell component	nucleic acid binding activity;other molecular function	Pf00270, Pf00271, Pf08152	9188	ENSG00000165732	DDX21	B2RDL0; hsa:9188; Q13436; Q5VX41; Q68D35; Q9NR30	B-WICH complex positively regulates rRNA expression; Major pathway of rRNA processing in the nucleolus and cytosol		2	4218888.81554476	92.99	1098692.534699	1172784.1988604	2370356.15214979	6183130.81256131	3935404.65049004	6367060.40473271	8764696.63217827	9045239.22815265	353831.82468794	848948.399035501	1742374.25812583	2056227.3891624	4522793.56729233	6928770.68216817	9637988.70738108	19388905.2830732	High	High	High	High	High
False	High	IsMasterProtein	Q13263	Transcription intermediary factor 1-beta OS=Homo sapiens OX=9606 GN=TRIM28 PE=1 SV=5	0.000	102.958	22	16	43	16	835	88.5	5.77	90.83	16	cell organization and biogenesis;protein metabolism;DNA metabolism;RNA metabolism OR transcription;other metabolic processes;stress response;developmental processes;signal transduction;other biological processes	nucleus;other cell component	nucleic acid binding activity;kinase activity;other molecular function	Pf00628, Pf00643, Pf14634	10155	ENSG00000130726	TRIM28	hsa:10155; O00677; Q13263; Q7Z632; Q93040; Q96IM1	HCMV Early Events; SUMOylation of transcription cofactors; Generic Transcription Pathway	Corticotropin-releasing hormone signaling pathway; Mesodermal commitment pathway; ATM signaling in development and disease	6	6711015.37860425	102.54	1145681.93297278	1595674.89954674	3171280.21409008	6046006.59422937	7449169.41619764	16530250.1252281	24745560.3292345	26572938.6416359	33761.6983429688	418583.537615435	2308957.94182528	2938657.90206225	8102445.54503797	21559505.0710103	30443874.0144629	34799143.1293079	High	High	High	High	High
False	High	IsMasterProtein	Q9Y3F4	Serine-threonine kinase receptor-associated protein OS=Homo sapiens OX=9606 GN=STRAP PE=1 SV=1	0.000	102.376	47	14	35	14	350	38.4	5.12	78.58	14	cell organization and biogenesis;RNA metabolism OR transcription;other metabolic processes;developmental processes;other biological processes	cytosol;nucleus;other cell component	signal transduction activity or receptor binding;nucleic acid binding activity;other molecular function	Pf00400	11171	ENSG00000023734	STRAP	B2R5S5; B4DNJ6; hsa:11171; Q5TZT4; Q9NTK0; Q9UQC8; Q9Y3F4	Downregulation of TGF-beta receptor signaling	TGF-beta signaling pathway; Epithelial to mesenchymal transition in colorectal cancer	3	16914456.9395647	63.59	1201889.65760318	2700130.52451552	13038124.5130875	13750314.6767114	19337440.3446062	20945460.4395094	25083566.8368135	24756153.1689898	75193.2682617187	1387234.31656065	11313477.7626623	14795073.622047	19704082.5355148	19877791.5495247	25082375.3059993	30432173.307266	High	High	High	High	High
False	High	IsMasterProtein	Q8WUM4	Programmed cell death 6-interacting protein OS=Homo sapiens OX=9606 GN=PDCD6IP PE=1 SV=1	0.000	102.107	32	27	39	26	868	96.0	6.52	78.97	27	cell cycle OR cell proliferation;cell organization and biogenesis;protein metabolism;other metabolic processes;transport;other biological processes	non-structural extracellular;plasma membrane;cytosol;cytoskeleton;ER/Golgi;other cytoplasmic organelle;other cell component	signal transduction activity or receptor binding;other molecular function	Pf03097, Pf13949	10015	ENSG00000170248	PDCD6IP	C5MQH7; E9PFU1; hsa:10015; Q6NUS1; Q8WUM4; Q9BX86; Q9NUN0; Q9P2H2; Q9UKL5	Budding and maturation of HIV virion; Regulation of necroptotic cell death; Uptake and function of anthrax toxins	Inhibition of exosome biogenesis and secretion by Manumycin A in CRPC cells	5	5607606.57717119	105.42	983041.771740444	1155124.27245504	2387234.23704398	6196535.8971062	5292487.64431787	21408724.4461438	25186795.2022199	25694594.2803295	97529.2131719415	481672.678716829	1399845.01271485	2146173.27078269	5941487.94246008	25316333.6559331	28700903.6656869	30784694.3484762	High	High	High	High	High
False	High	IsMasterProtein	Q9H0D6	5'-3' exoribonuclease 2 OS=Homo sapiens OX=9606 GN=XRN2 PE=1 SV=1	0.000	102.080	28	22	36	22	950	108.5	7.47	65.65	22	DNA metabolism;RNA metabolism OR transcription;other metabolic processes;developmental processes;other biological processes	nucleus;other cell component	nucleic acid binding activity;other molecular function	Pf03159, Pf17846	22803	ENSG00000088930	XRN2	hsa:22803; Q3L8N4; Q6KGZ9; Q9BQL1; Q9H0D6; Q9NTW0; Q9NXS6; Q9UL53	Major pathway of rRNA processing in the nucleolus and cytosol; Association of TriC/CCT with target proteins during biosynthesis	mRNA processing	3	15717924.6824153	51.05	1103337.47783467	8398349.79303968	14728602.0868685	10437851.3026485	17047872.2641813	17583093.2848533	19443291.0170523	18379487.8633234	123365.471753435	4991765.71867334	12198141.2289911	10503050.7476947	17888303.213247	16773700.2374681	18853102.4878499	22535847.2597084	High	High	High	High	High
False	High	IsMasterProtein	P61158	Actin-related protein 3 OS=Homo sapiens OX=9606 GN=ACTR3 PE=1 SV=3	0.000	101.893	52	15	48	13	418	47.3	5.88	96.22	15	cell cycle OR cell proliferation;cell organization and biogenesis;stress response;other biological processes	cytosol;cytoskeleton;nucleus;other cell component	cytoskeletal activity;other molecular function	Pf00022	10096	ENSG00000115091	ACTR3	hsa:10096; P32391; P61158; Q53QM2	Regulation of actin dynamics for phagocytic cup formation; FCGR3A-mediated phagocytosis; RHO GTPases Activate WASPs and WAVEs; Clathrin-mediated endocytosis; EPHB-mediated forward signaling	Physico-chemical features and toxicity-associated pathways	6	10943670.6209286	53.43	1238185.08709597	3982964.67073448	9994884.49461926	9953363.6363579	15433403.458455	13310983.6177101	12506564.8791893	11982522.3316839	322449.729563082	2220596.98301111	7997112.91498178	9682185.82907243	16112318.2005026	14532714.5292426	13292508.1031627	14994492.4616826	High	High	High	High	High
False	High	IsMasterProtein	Q92499	ATP-dependent RNA helicase DDX1 OS=Homo sapiens OX=9606 GN=DDX1 PE=1 SV=2	0.000	101.869	30	18	38	18	740	82.4	7.23	80.45	18	cell organization and biogenesis;DNA metabolism;RNA metabolism OR transcription;other metabolic processes;stress response;other biological processes	cytosol;mitochondrion;nucleus;other cell component	nucleic acid binding activity;other molecular function	Pf00270, Pf00271, Pf00622	1653	ENSG00000079785	DDX1	B4DME8; B4DPN6; hsa:1653; Q92499	tRNA processing in the nucleus	DDX1 as a regulatory component of the Drosha microprocessor; mRNA processing	3	6852092.3606094	90.02	461735.981861131	724321.48271909	1899065.34856483	5029497.41240069	9335161.32299011	16883870.696694	15466049.6535898	15090055.6411004	60577.3226244142	404637.432578836	1270683.35002565	1470005.36034212	10173227.5281671	15718678.9856852	15120636.4697754	18119917.6230493	High	High	High	High	High
False	High	IsMasterProtein	P23246	Splicing factor, proline- and glutamine-rich OS=Homo sapiens OX=9606 GN=SFPQ PE=1 SV=2	0.000	101.866	22	15	34	15	707	76.1	9.44	68.88	15	cell organization and biogenesis;protein metabolism;DNA metabolism;RNA metabolism OR transcription;other metabolic processes;stress response;transport;other biological processes	cytosol;nucleus;other cell component	nucleic acid binding activity;other molecular function	Pf00076, Pf08075	6421	ENSG00000116560	SFPQ	hsa:6421; P23246; P30808; Q5SZ71	Suppression of apoptosis; PTK6 Regulates Proteins Involved in RNA Processing	mRNA processing; Type 2 papillary renal cell carcinoma	4	6283392.53356644	106.58	1018431.76486992	1127619.00327978	2185621.75087548	5829020.91729743	6773182.37334161	17423698.8356192	23961034.8370022	24849411.7458464	198541.732153566	526893.584939649	1664533.2123066	2062125.40955992	7818250.72415405	21071386.0412379	27405225.4394872	37346611.4860314	High	High	High	High	High
False	High	IsMasterProtein	P35998	26S proteasome regulatory subunit 7 OS=Homo sapiens OX=9606 GN=PSMC2 PE=1 SV=3	0.000	101.675	45	18	43	18	433	48.6	5.95	86.21	18	protein metabolism;other metabolic processes;other biological processes	non-structural extracellular;cytosol;nucleus;other cell component	other molecular function	Pf00004, Pf17862	5701	ENSG00000161057	PSMC2	A4D0Q1; B7Z5E2; hsa:5701; P35998; Q3LIA5; Q9UDI3	Separation of Sister Chromatids; Neutrophil degranulation; The role of GTSE1 in G2/M progression after G2 checkpoint; FCERI mediated NF-kB activation; Downstream TCR signaling; Antigen processing: Ubiquitination & Proteasome degradation; Activation of NF-kappaB in B cells; Oxygen-dependent proline hydroxylation of Hypoxia-inducible Factor Alpha; ER-Phagosome pathway; Cross-presentation of soluble…	Proteasome degradation; Alzheimer's disease and miRNA effects; Parkin-ubiquitin proteasomal system pathway; Alzheimer's disease	63	19363388.5316873	78.83	1013960.93294057	1280185.7305933	3664212.80819763	15869411.1552511	23626636.9155742	26327681.0731018	26687191.8668917	27027208.9868676	62351.8920202148	450585.658300521	2197609.7170111	12443345.4141989	24939130.2746238	28570019.9385516	28583227.7821417	33187920.9403093	High	High	High	High	High
False	High	IsMasterProtein	P47897	Glutamine--tRNA ligase OS=Homo sapiens OX=9606 GN=QARS1 PE=1 SV=1	0.000	101.471	38	25	33	25	775	87.7	7.15	70.23	25	protein metabolism;RNA metabolism OR transcription;other metabolic processes;developmental processes;other biological processes	cytosol;mitochondrion;other cell component	enzyme regulator activity;other molecular function	Pf00749, Pf03950, Pf04557, Pf04558	5859	ENSG00000172053	QARS1	B4DWJ2; hsa:5859; P47897	Selenoamino acid metabolism; Cytosolic tRNA aminoacylation; Mitochondrial tRNA aminoacylation		3	6045217.91399867	106.65	787810.708349537	962713.143137397	2139304.09557562	5959251.52089411	6132424.43276624	17528819.5137785	27718871.851947	27829735.6847319	18923.0589474609	369236.733672024	1517123.48109609	2369932.11765026	6289283.2161523	17459439.1877732	26055595.3306065	30672383.12386	High	High	High	High	High
False	High	IsMasterProtein	Q99996	A-kinase anchor protein 9 OS=Homo sapiens OX=9606 GN=AKAP9 PE=1 SV=4	0.000	101.405	8	32	33	31	3907	452.7	4.98	49.33	32	cell-cell signaling;cell organization and biogenesis;signal transduction;other biological processes	plasma membrane;other membranes;cytosol;cytoskeleton;ER/Golgi;other cell component	signal transduction activity or receptor binding;nucleic acid binding activity;other molecular function	Pf10495	10142	ENSG00000127914	AKAP9	A4D1F0; A4D1F2; A4D1F4; hsa:10142; O14869; O43355; O94895; Q75N20; Q99996; Q9UQH3; Q9UQQ4; Q9Y6B8; Q9Y6Y2	Recruitment of NuMA to mitotic centrosomes; Regulation of PLK1 Activity at G2/M Transition; Loss of Nlp from mitotic centrosomes; Recruitment of mitotic centrosome proteins and complexes; Anchoring of the basal body to the plasma membrane; AURKA Activation by TPX2; Signaling by BRAF and RAF1 fusions; Phase 3 - rapid repolarisation; Phase 2 - plateau phase	G protein signaling pathways; NO/cGMP/PKG mediated neuroprotection	12	2837626.12663243	89.30	586997.34778758	798246.679853266	1493646.54011908	2624230.42340361	3068374.62241728	4776297.73545465	7547861.00354371	8058356.27521041	20818.9405386677	420641.008072163	1179073.63436329	1542673.06330997	3331368.76092212	5330944.46407938	7772823.79982635	10801819.2656602	High	High	High	High	High
False	High	IsMasterProtein	P33992	DNA replication licensing factor MCM5 OS=Homo sapiens OX=9606 GN=MCM5 PE=1 SV=5	0.000	101.384	37	22	40	22	734	82.2	8.37	81.84	22	cell cycle OR cell proliferation;cell organization and biogenesis;DNA metabolism;other metabolic processes;stress response;other biological processes	cytosol;nucleus;other cell component	nucleic acid binding activity;other molecular function	Pf00493, Pf14551, Pf17207, Pf17855	4174	ENSG00000100297	MCM5	hsa:4174; O60785; P33992; Q14578; Q9BTJ4; Q9BWL8	Orc1 removal from chromatin; Assembly of the pre-replicative complex; Activation of ATR in response to replication stress; Activation of the pre-replicative complex; Unwinding of DNA	Cell cycle; Ciliary landscape; G1 to S cell cycle control; DNA replication	10	13223896.8358447	82.23	864479.336795384	1250307.26018517	2505508.95384017	8967290.14656876	19832724.3697481	21674922.315947	21092902.4516566	20932754.2871609	25448.4203273438	537527.815378738	1903098.70521947	5318073.33413911	19789909.9751564	20476276.941637	19501035.950306	24061769.625092	High	High	High	High	High
False	High	IsMasterProtein	P62333	26S proteasome regulatory subunit 10B OS=Homo sapiens OX=9606 GN=PSMC6 PE=1 SV=1	0.000	101.114	46	15	34	15	389	44.1	7.49	85.54	15	protein metabolism;other metabolic processes;stress response;other biological processes	cytosol;nucleus;other cell component	other molecular function	Pf00004, Pf16450, Pf17862	5706	ENSG00000100519	PSMC6	B2R975; hsa:5706; P49719; P62333; Q6IBU3; Q92524	MAPK6/MAPK4 signaling; Ub-specific processing proteases; RUNX1 regulates transcription of genes involved in differentiation of HSCs; FCERI mediated NF-kB activation; Downstream TCR signaling; Antigen processing: Ubiquitination & Proteasome degradation; Activation of NF-kappaB in B cells; Oxygen-dependent proline hydroxylation of Hypoxia-inducible Factor Alpha; ER-Phagosome pathway; Cross-presenta…	Proteasome degradation; Alzheimer's disease and miRNA effects; Parkin-ubiquitin proteasomal system pathway; Ciliary landscape; Alzheimer's disease	64	8915454.52612468	78.07	602048.927063114	695027.699431623	1548170.06013102	8999466.85239427	8832226.4764218	9253689.65471033	9845837.43350716	11188052.0740881	67677.3659681762	366465.045168878	1213434.95086168	4368523.91525357	10025706.7964151	12008001.6555606	12082128.0018733	14906571.3799451	High	High	High	High	High
False	High	IsMasterProtein	P30876	DNA-directed RNA polymerase II subunit RPB2 OS=Homo sapiens OX=9606 GN=POLR2B PE=1 SV=1	0.000	100.790	21	23	36	23	1174	133.8	6.87	74.78	23	RNA metabolism OR transcription;other metabolic processes	nucleus	nucleic acid binding activity;other molecular function	Pf00562, Pf04560, Pf04561, Pf04563, Pf04565, Pf04566, Pf04567	5431	ENSG00000047315	POLR2B	A8K1A8; hsa:5431; P30876; Q8IZ61	mRNA Splicing - Major Pathway; Viral Messenger RNA Synthesis; Transcriptional regulation by small RNAs; Formation of RNA Pol II elongation complex ; Formation of the Early Elongation Complex; Formation of HIV elongation complex in the absence of HIV Tat; Formation of the HIV-1 Early Elongation Complex; RNA Pol II CTD phosphorylation and interaction with CE during HIV infection; Formation of HIV-1…	Pyrimidine metabolism; Eukaryotic transcription initiation	43	15208132.767027	72.22	1032799.62738674	4490334.23787595	11647314.9615373	11890476.1780184	20518210.0495276	26936474.7367558	31885261.0499108	30549161.1951203	36451.2203619029	2155266.27519862	9490841.35135777	8662981.34094671	19451475.1803712	25524743.6186181	28509023.0951398	36868227.007592	High	High	High	High	High
False	High	IsMasterProtein	P60842	Eukaryotic initiation factor 4A-I OS=Homo sapiens OX=9606 GN=EIF4A1 PE=1 SV=1	0.000	100.603	51	19	48	10	406	46.1	5.48	81.17	19	protein metabolism;other metabolic processes	cytosol;translational apparatus;other cell component	nucleic acid binding activity;other molecular function	Pf00270, Pf00271	1973	ENSG00000161960	EIF4A1	B2R6L8; D3DTP9; hsa:1973; J3QLC4; P04765; P60842; Q5U018; Q61516	L13a-mediated translational silencing of Ceruloplasmin expression; Translation initiation complex formation; Ribosomal scanning and start codon recognition; GTP hydrolysis and joining of the 60S ribosomal subunit; ISG15 antiviral mechanism; Deadenylation of mRNA	Translation factors; Fragile X syndrome; Translation inhibitors in chronically activated PDGFRA cells; Interferon type I signaling pathways	11	5975908.01265338	100.68	598051.18676893	724569.209329411	1434877.84908575	3754469.42306441	9647870.53104321	19938632.5059047	22948616.267892	22505110.2419752	11096.4621796875	193781.170558105	1219553.11538038	854829.50650055	9511723.90866006	18454168.2764352	19492523.8347068	24874578.6202257	High	High	High	High	High
False	High	IsMasterProtein	Q15154	Pericentriolar material 1 protein OS=Homo sapiens OX=9606 GN=PCM1 PE=1 SV=5	0.000	100.523	15	27	40	26	2024	228.4	5.02	54.26	27	cell cycle OR cell proliferation;cell organization and biogenesis;transport;developmental processes;other biological processes	other membranes;cytosol;cytoskeleton;nucleus;other cell component	other molecular function	Pf15717	5108	ENSG00000078674	PCM1	A6NNN6; B4DYD5; E7ETA6; E7EV56; hsa:5108; Q15154; Q58F13; Q6P1K7; Q8NB85; Q9BWC1; Q9H4A2	Recruitment of NuMA to mitotic centrosomes; Regulation of PLK1 Activity at G2/M Transition; Loss of Nlp from mitotic centrosomes; Recruitment of mitotic centrosome proteins and complexes; Anchoring of the basal body to the plasma membrane; AURKA Activation by TPX2	Prader-Willi and Angelman syndrome; Joubert syndrome	9	4629014.6573819	75.80	1418040.71571061	1738706.29033487	2224678.38941337	3731310.26846266	5742694.96679646	7283247.09037743	8782466.13019414	9470668.17570965	371145.747970027	831382.89357104	1933898.68802767	1978761.83008489	6273669.73149848	8428769.29554805	10157698.2390531	13053762.8219121	High	High	High	High	High
False	High	IsMasterProtein	P20700	Lamin-B1 OS=Homo sapiens OX=9606 GN=LMNB1 PE=1 SV=2	0.000	100.335	42	21	37	20	586	66.4	5.16	72.94	21	cell organization and biogenesis;transport;other biological processes	other membranes;cytoskeleton;nucleus	cytoskeletal activity;nucleic acid binding activity;other molecular function	Pf00038, Pf00932	4001	ENSG00000113368	LMNB1	B2R6J6; hsa:4001; P20700; Q3SYN7; Q96EI6	Meiotic synapsis; RHOD GTPase cycle; RHOF GTPase cycle; Gene and protein expression by JAK-STAT signaling after Interleukin-12 stimulation; Deregulated CDK5 triggers multiple neurodegenerative pathways in Alzheimer's disease models; Initiation of Nuclear Envelope (NE) Reformation; Depolymerisation of the Nuclear Lamina; Breakdown of the nuclear lamina; Formation of Senescence-Associated Heterochr…	Fas ligand pathway and stress induction of heat shock proteins; Familial partial lipodystrophy; Progeria-associated lipodystrophy; Acquired partial lipodystrophy / Barraquer-Simons syndrome	14	9165949.01375487	84.61	1814287.00600427	2255712.77818271	4116898.27390498	6391675.22311903	19351218.5810828	14873235.4601225	13465191.4064693	13450521.9318119	209070.93343605	1184350.52566627	3058461.33301757	4164176.19173468	20416004.0717925	14155056.6525736	13144382.0892007	30019291.4401717	High	High	High	High	High
False	High	IsMasterProtein	Q99832	T-complex protein 1 subunit eta OS=Homo sapiens OX=9606 GN=CCT7 PE=1 SV=2	0.000	100.252	38	19	42	19	543	59.3	7.65	103.39	19	transport;other biological processes	cytosol;cytoskeleton;other cell component	other molecular function	Pf00118	10574	ENSG00000135624	CCT7	A8K7E6; A8MWI8; B7WNW9; B7Z4T9; B7Z4Z7; hsa:10574; O14871; Q6FI26; Q99832	Formation of tubulin folding intermediates by CCT/TriC; RHOBTB1 GTPase cycle; Association of TriC/CCT with target proteins during biosynthesis; Cooperation of PDCL (PhLP1) and TRiC/CCT in G-protein beta folding; Prefoldin mediated transfer of substrate to CCT/TriC; RHOBTB2 GTPase cycle; Folding of actin by CCT/TriC	VEGFA-VEGFR2 signaling pathway; 16p11.2 proximal deletion syndrome	9	41000781.7225858	58.64	1882656.59121476	11162910.7440371	37340149.5026343	34170367.7833986	66613035.2312018	53139853.5344195	48399282.2235346	45020283.106915	333953.879031924	5743531.80517467	28081080.6121273	35972175.9018129	61175174.0133347	51944746.2274364	45755775.8246109	52714722.4881901	High	High	High	High	High
False	High	IsMasterProtein	P17844	Probable ATP-dependent RNA helicase DDX5 OS=Homo sapiens OX=9606 GN=DDX5 PE=1 SV=1	0.000	100.128	33	19	47	15	614	69.1	8.92	83.15	19	RNA metabolism OR transcription;other metabolic processes;signal transduction;other biological processes	cytosol;nucleus;other cell component	nucleic acid binding activity;other molecular function	Pf00270, Pf00271, Pf08061	1655	ENSG00000108654	DDX5	B4DLW8; B5BU21; D3DU32; E7ETL9; hsa:1655; O75681; P17844; Q53Y61	mRNA Splicing - Major Pathway; Estrogen-dependent gene expression; SUMOylation of transcription cofactors; Replication of the SARS-CoV-1 genome; Replication of the SARS-CoV-2 genome	Ciliary landscape	6	5754995.3681659	92.12	1037203.5701842	1354074.99024191	2575520.60414734	5671983.46846206	5839222.18246369	11994457.6239382	15725506.7927703	16298300.1975802	294840.182295277	759580.641660935	2073574.20908354	2440720.69723042	6232022.92725987	12654684.0190395	15554953.177252	22912537.4921227	High	High	High	High	High
False	High	IsMasterProtein	A3KMH1	von Willebrand factor A domain-containing protein 8 OS=Homo sapiens OX=9606 GN=VWA8 PE=1 SV=2	0.000	99.440	16	29	34	29	1905	214.7	7.40	46.01	29		mitochondrion;other cytoplasmic organelle;other cell component	other molecular function	Pf07728	23078	ENSG00000102763	VWA8	A3KMH1; hsa:23078; O60310; Q5JTP6; Q5VW08; Q7Z6I9; Q86YC9; Q8N3E4			0	3402650.93351112	91.20	283702.312042636	500868.506856739	997219.108576072	2528919.78858571	4578252.51223135	7706939.8834764	8540410.19738078	8766204.62529441	34159.321337085	255082.020596293	802288.163707738	1064390.13833896	4719818.38735222	7910214.35994774	8392549.4803754	10942081.9021201	High	High	High	High	High
False	High	IsMasterProtein	P55786	Puromycin-sensitive aminopeptidase OS=Homo sapiens OX=9606 GN=NPEPPS PE=1 SV=2	0.000	99.351	28	23	39	23	919	103.2	5.72	66.38	23	protein metabolism;other metabolic processes;stress response	cytosol;nucleus;other cell component	other molecular function	Pf01433, Pf11838, Pf17900	9520	ENSG00000141279	NPEPPS	B7Z463; hsa:9520; P55786; Q6P145; Q9NP16; Q9UEM2	Antigen processing: Ubiquitination & Proteasome degradation		1	9823999.49226597	85.22	1164645.45417792	1643171.789882	4027176.41222486	6303017.68203287	15311866.6157565	23417448.4860766	26417284.8168198	24630833.8928834	104404.990619531	631600.781227466	2958365.96619649	4885019.79175718	15513612.277969	21431711.3649855	23104302.5745027	26847912.39236	High	High	High	High	High
False	High	IsMasterProtein	O75165	DnaJ homolog subfamily C member 13 OS=Homo sapiens OX=9606 GN=DNAJC13 PE=1 SV=5	0.000	99.094	14	23	31	23	2243	254.3	6.74	63.86	23	cell organization and biogenesis;transport;other biological processes	plasma membrane;other membranes;cytosol;other cytoplasmic organelle;other cell component		Pf00226, Pf14237, Pf19432	23317	ENSG00000138246	DNAJC13	hsa:23317; O75165; Q3L0T1; Q6PI82; Q6UJ77; Q6ZSW1; Q6ZUT5; Q86XG3; Q96DC1; Q9BWK9	Neutrophil degranulation		1	4087700.85522411	78.04	620420.081158768	1351800.75540878	1874478.8358633	3018558.54483714	5535522.34737307	8789926.06600238	8373208.92462377	8455981.27142844	85322.7440514705	681906.475337682	1562461.08533352	2008352.8996536	5682210.95787448	8666200.87988421	8501253.50366321	10741133.4836805	High	High	High	High	High
False	High	IsMasterProtein	P50395	Rab GDP dissociation inhibitor beta OS=Homo sapiens OX=9606 GN=GDI2 PE=1 SV=2	0.000	98.844	48	20	43	15	445	50.6	6.47	79.02	20	transport;signal transduction;other biological processes	non-structural extracellular;other membranes;cytosol;ER/Golgi;other cytoplasmic organelle;other cell component	enzyme regulator activity;other molecular function	Pf00996	2665	ENSG00000057608	GDI2	hsa:2665; O43928; P50395; Q5SX88; Q9UQM6	RAB GEFs exchange GTP for GDP on RABs; Neutrophil degranulation		2	31073456.4173138	76.02	1395396.40109034	1765563.34441292	6141142.21995277	25578592.7411102	49419138.4965947	41139565.3247342	37306010.540334	34900930.8918196	24145.0711629328	393470.803648068	4532102.21442889	28973402.2285201	46458671.3657254	37585627.8988802	33325727.0272611	37846879.6823435	High	High	High	High	High
False	High	IsMasterProtein	O75083	WD repeat-containing protein 1 OS=Homo sapiens OX=9606 GN=WDR1 PE=1 SV=4	0.000	98.499	39	17	45	17	606	66.2	6.65	109.44	17	cell organization and biogenesis;other biological processes	non-structural extracellular;plasma membrane;other membranes;cytosol;cytoskeleton;other cell component	cytoskeletal activity	Pf00400	9948	ENSG00000071127	WDR1	A8K6E9; A8MPU4; hsa:9948; O75083; O75313; Q8N6E5; Q9UG05; Q9UG78; Q9UQE0	Platelet degranulation	Hypertrophy model	2	18308635.9858092	82.63	965250.552011151	1718861.18206252	4357373.03591227	11825751.0244799	34030698.0497891	33295591.6455514	33931740.7117432	32649250.8385953	33716.9779160156	521848.667690137	3375279.34740901	9065978.86236701	30740342.0350005	29093612.2952335	28345443.0054357	34807149.8762517	High	High	High	High	High
False	High	IsMasterProtein	Q9P2E9	Ribosome-binding protein 1 OS=Homo sapiens OX=9606 GN=RRBP1 PE=1 SV=5	0.000	98.487	35	30	32	29	1410	152.4	8.60	57.90	30	protein metabolism;other metabolic processes;transport	ER/Golgi;translational apparatus	other molecular function	Pf05104	6238	ENSG00000125844	RRBP1	A0A0A0MRV0; A2A2S6; A6NCN6; hsa:6238; O75300; O75301; Q5W165; Q96SB2; Q9BWP1; Q9H476; Q9P2E9	Signaling by ALK fusions and activated point mutants	Ectoderm differentiation	2	7118203.81600882	76.29	1191056.45189027	1247721.91166447	2413480.94992334	7411445.19112606	6836564.83446843	8256601.02164715	9568404.34815062	10088099.0818195	319501.207645899	715374.115702434	1831237.13887918	2696651.62579753	8320232.8389117	10932081.5578001	11907753.4187077	15267440.4854168	High	High	High	High	High
False	High	IsMasterProtein	P24928	DNA-directed RNA polymerase II subunit RPB1 OS=Homo sapiens OX=9606 GN=POLR2A PE=1 SV=2	0.000	98.452	19	28	32	28	1970	217.0	7.37	66.15	28	RNA metabolism OR transcription;other metabolic processes;other biological processes	nucleus;other cell component	nucleic acid binding activity;other molecular function	Pf00623, Pf04983, Pf04990, Pf04992, Pf04997, Pf04998, Pf05000, Pf05001	5430		POLR2A	A6NN93; B9EH88; hsa:5430; P24928; Q6NX41	Formation of TC-NER Pre-Incision Complex; Dual incision in TC-NER; Gap-filling DNA repair synthesis and ligation in TC-NER; Viral Messenger RNA Synthesis; Transcriptional regulation by small RNAs; Formation of RNA Pol II elongation complex ; Formation of the Early Elongation Complex; Formation of HIV elongation complex in the absence of HIV Tat; Formation of the HIV-1 Early Elongation Complex; RN…	Pyrimidine metabolism; Eukaryotic transcription initiation; mRNA processing	44	6140174.29486675	66.84	529427.228309307	1767022.53822883	4931869.46059531	4901813.37414573	7644513.033561	9792582.56323142	10509536.2877486	9817382.38862818	38038.0826795964	1024551.0939372	3526095.44074045	3289845.32616305	7768584.52314027	9260148.93325581	9502088.90887209	12641187.2840033	High	High	High	High	High
False	High	IsMasterProtein	Q9P2J5	Leucine--tRNA ligase, cytoplasmic OS=Homo sapiens OX=9606 GN=LARS1 PE=1 SV=2	0.000	98.423	25	29	43	29	1176	134.4	7.30	61.17	29	cell organization and biogenesis;protein metabolism;RNA metabolism OR transcription;other metabolic processes;stress response;other biological processes	cytosol;ER/Golgi;nucleus;other cytoplasmic organelle;other cell component	enzyme regulator activity;other molecular function	Pf00133, Pf08264	51520	ENSG00000133706	LARS1	A2RRR4; A7E266; B4DJ10; hsa:51520; Q2TU79; Q9NSE1; Q9P2J5	Selenoamino acid metabolism; Cytosolic tRNA aminoacylation		2	4809735.91613639	94.23	706596.346632035	982375.337626939	2106161.5674027	4500675.2972342	5164408.27468137	11245780.1785121	15653947.2894092	15633023.6885956	52449.2044666991	457611.661497879	1629209.9743451	2178861.77689746	5140019.6759781	10755292.5550222	14327789.9097226	18122460.4898121	High	High	High	High	High
False	High	IsMasterProtein	Q92841	Probable ATP-dependent RNA helicase DDX17 OS=Homo sapiens OX=9606 GN=DDX17 PE=1 SV=2	0.000	98.407	29	18	40	14	729	80.2	8.27	71.53	18	RNA metabolism OR transcription;other metabolic processes;stress response;signal transduction;other biological processes	cytosol;nucleus;other cell component	other molecular function	Pf00270, Pf00271	10521	ENSG00000100201	DDX17	B1AHM0; H3BLZ8; hsa:10521; Q69YT1; Q6ICD6; Q92841	SUMOylation of transcription cofactors	Novel intracellular components of RIG-I-like receptor pathway	2	5037025.80441348	83.81	860593.080555898	1181949.11142802	2105663.51557495	4013199.28485995	6322045.61832833	10692820.0185952	11909195.9884417	11558927.6624832	380792.6122782	815806.301093979	1586352.16783183	1679341.76708952	7010244.89324714	11541692.5713737	12095230.9039119	14862210.0576889	High	High	High	High	High
False	High	IsMasterProtein	Q08378	Golgin subfamily A member 3 OS=Homo sapiens OX=9606 GN=GOLGA3 PE=1 SV=2	0.000	98.268	17	23	25	22	1498	167.3	5.44	64.48	23	other biological processes	other membranes;cytosol;ER/Golgi;nucleus			2802	ENSG00000090615	GOLGA3	A5PKX6; hsa:2802; O43241; Q08378; Q6P9C7; Q86XW3; Q8TDA9; Q8WZA3	RND2 GTPase cycle		1	5933287.22898079	77.46	1718180.29607887	1987310.00767714	2708152.5867655	3847928.71606328	9148791.45100245	10055473.7510128	11357591.5205539	11702840.2536037	169261.344026603	907744.944894457	2007433.17941257	2521546.54700567	10066921.9951731	12102414.291525	13317804.0086599	16118401.9860516	High	High	High	High	High
False	High	IsMasterProtein	P26640	Valine--tRNA ligase OS=Homo sapiens OX=9606 GN=VARS1 PE=1 SV=4	0.000	97.887	22	25	38	25	1264	140.4	7.59	70.53	25	protein metabolism;RNA metabolism OR transcription;other metabolic processes	cytosol	other molecular function	Pf00043, Pf00133, Pf08264	7407	ENSG00000096171; ENSG00000204394; ENSG00000224264; ENSG00000226589; ENSG00000231116	VARS1	B0V1N1; B4DZ61; hsa:7407; P26640; Q5JQ90; Q96E77; Q9UQM2	Cytosolic tRNA aminoacylation	Amino acid metabolism	2	6285599.40962637	92.71	724631.700342469	876405.81178091	2101738.43296695	4911232.12319614	8119289.66921383	17378859.3575706	17947711.4020022	17845562.3648087	7127.44311210937	389464.689178391	1640256.89875258	1953503.51887681	8044571.90115131	16914029.8597999	16694282.8638492	19918866.7281559	High	High	High	High	High
False	High	IsMasterProtein	Q8IWJ2	GRIP and coiled-coil domain-containing protein 2 OS=Homo sapiens OX=9606 GN=GCC2 PE=1 SV=4	0.000	97.191	20	31	35	27	1684	195.8	5.14	44.69	31	cell organization and biogenesis;transport;other biological processes	cytosol;ER/Golgi;nucleus	other molecular function	Pf01465, Pf16704	9648	ENSG00000135968	GCC2	A6H8X8; hsa:9648; O15045; Q4ZG46; Q8IWJ2; Q8TDH3; Q9H2G8	Signaling by ALK fusions and activated point mutants; Retrograde transport at the Trans-Golgi-Network	Deregulation of Rab and Rab effector genes in bladder cancer	3	2508890.41683395	95.29	634211.485803193	849720.199601395	1262095.81129578	2229019.03032465	2823901.92189809	3598023.20470077	7332645.206054	7559768.97861565	46955.7453878907	354095.319294888	943177.89304176	1211320.74400606	3055575.60974724	4243810.95099892	8770744.37123324	10348548.6196198	High	High	High	High	High
False	High	IsMasterProtein	Q06830	Peroxiredoxin-1 OS=Homo sapiens OX=9606 GN=PRDX1 PE=1 SV=1	0.000	96.584	67	15	50	11	199	22.1	8.13	122.61	15	cell cycle OR cell proliferation;other metabolic processes;stress response;developmental processes;other biological processes	cytosol;nucleus;other cell component	other molecular function	Pf00578, Pf10417	5052	ENSG00000117450	PRDX1	B5BU26; D3DPZ8; hsa:5052; P35703; Q06830; Q2V576; Q5T154; Q5T155	Detoxification of Reactive Oxygen Species; TP53 Regulates Metabolic Genes; Nuclear events mediated by NFE2L2; Deregulated CDK5 triggers multiple neurodegenerative pathways in Alzheimer's disease models	Androgen receptor signaling pathway; Selenium micronutrient network; Nuclear receptors meta-pathway; NRF2 pathway	9	30620980.0447268	81.30	2824357.73421583	4918230.89933603	7842708.53399597	20847042.8007758	52111083.1143859	45161757.5953508	44977334.5725879	48930129.2912048	104016.156853125	2068748.19155712	6525037.607129	12463838.5620228	56172387.7342301	58784704.5016137	53107724.3234048	63110744.1364391	High	High	High	High	High
False	High	IsMasterProtein	P41252	Isoleucine--tRNA ligase, cytoplasmic OS=Homo sapiens OX=9606 GN=IARS1 PE=1 SV=2	0.000	96.295	21	22	36	22	1262	144.4	6.15	61.77	22	protein metabolism;RNA metabolism OR transcription;other metabolic processes	cytosol;nucleus;other cell component	nucleic acid binding activity;other molecular function	Pf00133, Pf08264, Pf19302	3376	ENSG00000196305	IARS1	A8KAE9; hsa:3376; P41252; Q5TCD0; Q7Z3T4; Q9H588	Selenoamino acid metabolism; Cytosolic tRNA aminoacylation	Amino acid metabolism	3	5015466.25575801	108.85	706379.944454737	739563.298978566	2176039.85340707	6297555.12785971	4948235.20029943	15032951.8679488	25224595.1979832	24764687.7312491	20175.7779705646	213554.720892747	1217814.25143602	1791614.46731073	5083610.77119476	14946660.3271621	23442371.5990205	29244452.7507776	High	High	High	High	High
False	High	IsMasterProtein	Q9BQE3	Tubulin alpha-1C chain OS=Homo sapiens OX=9606 GN=TUBA1C PE=1 SV=1	0.000	96.118	41	16	81	2	449	49.9	5.10	141.93	16	cell cycle OR cell proliferation;cell organization and biogenesis;transport;other biological processes	cytoskeleton;nucleus;other cell component	cytoskeletal activity;other molecular function	Pf00091, Pf03953	84790	ENSG00000167553	TUBA1C	hsa:84790; Q9BQE3	Separation of Sister Chromatids; MHC class II antigen presentation; Resolution of Sister Chromatid Cohesion; HSP90 chaperone cycle for steroid hormone receptors (SHR) in the presence of ligand; RHO GTPases Activate Formins; COPI-mediated anterograde transport; COPI-independent Golgi-to-ER retrograde traffic; HCMV Early Events; Aggrephagy; EML4 and NUDC in mitotic spindle formation; Recruitment of…	Alzheimer's disease and miRNA effects; Pathogenic Escherichia coli infection; Parkin-ubiquitin proteasomal system pathway; VEGFA-VEGFR2 signaling pathway; Alzheimer's disease	35	1163072.05210806	79.75	99086.765166211	177534.144114067	536627.003333271	982714.018197647	1376531.29328088	1792583.50686038	2127675.12077396	2177437.96390605	20013.4297945313	71396.7794589844	368566.512026366	671889.39695261	1424798.95572483	1665315.39990672	2161812.34087797	2988437.26273299	High	High	High	High	High
False	High	IsMasterProtein	P62937	Peptidyl-prolyl cis-trans isomerase A OS=Homo sapiens OX=9606 GN=PPIA PE=1 SV=2	0.000	96.033	72	14	108	13	165	18.0	7.81	156.52	14	cell adhesion;cell organization and biogenesis;protein metabolism;other metabolic processes;stress response;developmental processes;other biological processes	non-structural extracellular;nucleus;other cell component	signal transduction activity or receptor binding;other molecular function	Pf00160	5478	ENSG00000196262	PPIA	A8K220; hsa:5478; P05092; P62937; Q3KQW3; Q567Q0; Q6IBU5; Q96IX3; Q9BRU4; Q9BTY9; Q9UC61	Neutrophil degranulation; Gene and protein expression by JAK-STAT signaling after Interleukin-12 stimulation; Budding and maturation of HIV virion; Platelet degranulation ; Basigin interactions; SARS-CoV-1 activates/modulates innate immune responses; Integration of provirus; APOBEC3G mediated resistance to HIV-1 infection; Calcineurin activates NFAT; Binding and entry of HIV virion; Assembly Of T…	Prolactin signaling pathway	16	108666801.437482	91.23	10442904.9579378	19098467.5347564	27342799.5273584	54953476.4317245	214881286.888635	256554650.689642	270099816.954233	276827003.162734	146912.616449414	3159388.18187875	16348446.8558435	27760669.6462059	223847999.28217	315562820.491239	295708746.914303	311873248.824371	High	High	High	High	High
False	High	IsMasterProtein	P46060	Ran GTPase-activating protein 1 OS=Homo sapiens OX=9606 GN=RANGAP1 PE=1 SV=1	0.000	95.799	27	17	28	17	587	63.5	4.68	62.02	17	protein metabolism;other metabolic processes;stress response;transport;signal transduction;other biological processes	other membranes;cytosol;cytoskeleton;nucleus;other cell component	enzyme regulator activity;nucleic acid binding activity;other molecular function	Pf07834, Pf13516	5905	ENSG00000100401	RANGAP1	hsa:5905; P46060; Q96JJ2	Separation of Sister Chromatids; Resolution of Sister Chromatid Cohesion; RHO GTPases Activate Formins; EML4 and NUDC in mitotic spindle formation; Rev-mediated nuclear export of HIV RNA; SUMOylation of DNA replication proteins; Amplification of signal from unattached kinetochores via a MAD2 inhibitory signal; Postmitotic nuclear pore complex (NPC) reformation; SUMOylation of nuclear envelope pro…	22q11.2 copy number variation syndrome; IL-18 signaling pathway	12	4078981.04727942	95.74	646448.553593416	891943.876196302	1678582.37041992	3053552.31943444	5448764.14206857	10071552.9709937	13679063.4205198	13841708.2518682	11564.6209851563	300278.481413917	1274635.85364041	1784625.27677163	5512538.0147131	9595395.42929893	12296915.6653017	17395382.7942104	High	High	High	High	High
False	High	IsMasterProtein	Q16666	Gamma-interferon-inducible protein 16 OS=Homo sapiens OX=9606 GN=IFI16 PE=1 SV=3	0.000	95.684	33	21	44	21	785	88.2	9.28	67.49	21	cell organization and biogenesis;protein metabolism;other metabolic processes;stress response;signal transduction;other biological processes	cytosol;nucleus	nucleic acid binding activity;other molecular function	Pf02758, Pf02760	3428	ENSG00000163565	IFI16	B4DJT8; H3BLV7; hsa:3428; Q16666; Q59GX0; Q5T3W7; Q5T3W8; Q5T3X0; Q5T3X1; Q5T3X2; Q8N9E5; Q8NEQ7; Q96AJ5; Q9UH78	IRF3-mediated induction of type I IFN		2	4529921.1918161	98.52	1182140.41259262	750063.298424627	2928956.50266785	9611391.86865111	4115044.6019261	13820445.3958962	14914471.9758277	13631271.7229404	60688.6349437499	299739.395182511	1914298.32446	2153662.47583418	4986625.41700274	14595158.1199029	14999050.2063945	27207020.0173732	High	High	High	High	High
False	High	IsMasterProtein	P05023	Sodium/potassium-transporting ATPase subunit alpha-1 OS=Homo sapiens OX=9606 GN=ATP1A1 PE=1 SV=1	0.000	95.497	23	23	35	18	1023	112.8	5.49	82.05	23	transport;other biological processes	plasma membrane;other membranes;cytoskeleton;ER/Golgi;other cell component	transporter activity;other molecular function	Pf00122, Pf00689, Pf00690, Pf13246	476	ENSG00000163399	ATP1A1	B2RBR6; B7Z2T5; B7Z3U6; F5H3A1; hsa:476; P05023; Q16689; Q6LDM4; Q9UCN1; Q9UJ20; Q9UJ21	Potential therapeutics for SARS; Ion homeostasis; Ion transport by P-type ATPases	Pre-implantation embryo; Proximal tubule transport; Arsenic metabolism and reactive oxygen species generation	6	12053191.7816932	55.90	1454471.86962723	1503314.02780863	12874626.5332681	12233189.1508529	16476439.1532454	12693002.2808337	11875842.8676913	11516672.1988247	90026.8282337063	964355.060441716	10673293.2558755	12355154.3279135	16198363.9419346	13445443.4727851	11548050.7498898	14041529.4527527	High	High	High	High	High
False	High	IsMasterProtein	P20042	Eukaryotic translation initiation factor 2 subunit 2 OS=Homo sapiens OX=9606 GN=EIF2S2 PE=1 SV=2	0.000	95.424	47	14	34	14	333	38.4	5.80	56.62	14	cell cycle OR cell proliferation;cell organization and biogenesis;protein metabolism;other metabolic processes;developmental processes	cytosol;other cell component	nucleic acid binding activity;other molecular function	Pf01873	8894	ENSG00000125977	EIF2S2	hsa:8894; P20042; Q9BVU0; Q9UJE4	L13a-mediated translational silencing of Ceruloplasmin expression; Translation initiation complex formation; ABC-family proteins mediated transport; Formation of the ternary complex, and subsequently, the 43S complex; Ribosomal scanning and start codon recognition; GTP hydrolysis and joining of the 60S ribosomal subunit; Response of EIF2AK1 (HRI) to heme deficiency; PERK regulates gene expression…	Translation factors; Brain-derived neurotrophic factor (BDNF) signaling pathway; nsp1 from SARS-CoV-2 inhibits translation initiation in the host cell	13	18501293.980567	79.75	1663539.02712415	1566955.25361843	3151692.91614917	14167328.9826695	27039645.9677261	26872748.5436637	24161073.6486806	24185843.2704353	105907.046927344	610920.514206621	1907823.59997664	10217217.154948	30672492.8088065	27349795.2267505	24183901.9141281	30803668.8683639	High	High	High	High	High
False	High	IsMasterProtein	P46777	60S ribosomal protein L5 OS=Homo sapiens OX=9606 GN=RPL5 PE=1 SV=3	0.000	95.221	50	13	43	13	297	34.3	9.72	54.46	13	cell organization and biogenesis;protein metabolism;RNA metabolism OR transcription;other metabolic processes;other biological processes	cytosol;ER/Golgi;translational apparatus;nucleus;other cell component	enzyme regulator activity;nucleic acid binding activity;other molecular function	Pf14204, Pf17144	6125	ENSG00000122406	RPL5	hsa:6125; P46777; Q32LZ3; Q53HH6; Q9H3F4	Regulation of expression of SLITs and ROBOs; L13a-mediated translational silencing of Ceruloplasmin expression; Formation of a pool of free 40S subunits; GTP hydrolysis and joining of the 60S ribosomal subunit; Major pathway of rRNA processing in the nucleolus and cytosol; Nonsense Mediated Decay (NMD) enhanced by the Exon Junction Complex (EJC); SRP-dependent cotranslational protein targeting to…	VEGFA-VEGFR2 signaling pathway; Cytoplasmic ribosomal proteins	15	8180205.26580209	82.59	678804.200441159	696515.43882602	3289060.81681714	20666905.0781587	8107657.88185038	9660037.17357695	10399730.4013524	9929971.2208636	56033.0295517486	432365.09924924	2508069.33446719	3492871.17868884	8253401.80429325	9502066.87373818	10073075.2603551	14066234.7425347	High	High	High	High	High
False	High	IsMasterProtein	Q9Y266	Nuclear migration protein nudC OS=Homo sapiens OX=9606 GN=NUDC PE=1 SV=1	0.000	95.067	43	16	43	16	331	38.2	5.38	71.49	16	cell cycle OR cell proliferation;cell organization and biogenesis;transport;other biological processes	cytosol;cytoskeleton;ER/Golgi;nucleus;other cell component	other molecular function	Pf04969, Pf14050, Pf16273	10726	ENSG00000090273	NUDC	hsa:10726; Q5QP31; Q5QP35; Q9H0N2; Q9Y266; Q9Y2B6	RND2 GTPase cycle; Separation of Sister Chromatids; Resolution of Sister Chromatid Cohesion; RHO GTPases Activate Formins; EML4 and NUDC in mitotic spindle formation; Amplification of signal from unattached kinetochores via a MAD2 inhibitory signal	Ciliary landscape	8	12588138.4839683	88.94	1270586.87756361	1408511.87737133	3060702.17867198	6662301.01127083	23784759.9835987	27403679.8997672	27015791.9491098	26764835.4245926	47470.3051075464	511667.660248031	2286391.79933081	3553806.56651056	25098297.092237	31813996.9595215	29817474.2488655	32665825.2557833	High	High	High	High	High
False	High	IsMasterProtein	Q9HB71	Calcyclin-binding protein OS=Homo sapiens OX=9606 GN=CACYBP PE=1 SV=2	0.000	94.880	45	13	38	12	228	26.2	8.25	65.85	13	developmental processes;other biological processes	cytosol;nucleus;other cell component	cytoskeletal activity;other molecular function	Pf04969, Pf05002, Pf09032	27101	ENSG00000116161	CACYBP	B2ZWH2; B3KSF1; hsa:27101; O60666; Q5R370; Q5R371; Q9HB71		Gastric cancer network 2	1	17122994.2870313	83.47	1494545.56307589	2198448.51225228	4081202.50053831	9919069.46561481	29558915.2157968	30795531.534151	30659740.3143216	30229650.248014	305320.574857032	1012912.66916625	3241604.72653151	7453436.99232904	31641072.970313	35172219.4316566	32896725.9459897	36687608.8390774	High	High	High	High	High
False	High	IsMasterProtein	Q14974	Importin subunit beta-1 OS=Homo sapiens OX=9606 GN=KPNB1 PE=1 SV=2	0.000	94.870	25	19	46	19	876	97.1	4.78	84.85	19	cell cycle OR cell proliferation;cell organization and biogenesis;transport;signal transduction;other biological processes	non-structural extracellular;other membranes;cytosol;ER/Golgi;nucleus;other cell component	other molecular function	Pf00514, Pf03810	3837	ENSG00000108424	KPNB1	B7ZAV6; D3DTT3; hsa:3837; Q14637; Q14974; Q53XN2; Q96J27	Neutrophil degranulation; Interferon alpha/beta signaling; ISG15 antiviral mechanism; Transport of Ribonucleoproteins into the Host Nucleus; NS1 Mediated Effects on Host Pathways; Nuclear import of Rev protein; Apoptosis induced DNA fragmentation; Regulation of cholesterol biosynthesis by SREBP (SREBF); SARS-CoV-1 activates/modulates innate immune responses; Assembly of the ORC complex at the ori…	Sterol regulatory element-binding proteins (SREBP) signaling; 22q11.2 copy number variation syndrome	15	20723757.630345	97.48	2646441.5657998	3050995.82107556	7056760.67437768	16117376.4764959	26646652.5087125	58181531.2219081	62287594.8352378	59548385.1467147	81815.5997285482	647723.820560975	4229291.04876649	6302618.99091172	28970661.7592029	69365131.1554635	71762948.7680952	81636737.9453759	High	High	High	High	High
False	High	IsMasterProtein	Q9UQ35	Serine/arginine repetitive matrix protein 2 OS=Homo sapiens OX=9606 GN=SRRM2 PE=1 SV=2	0.000	94.697	13	27	37	27	2752	299.4	12.06	50.51	27	RNA metabolism OR transcription;other metabolic processes	nucleus	nucleic acid binding activity;other molecular function	Pf08312	23524	ENSG00000167978	SRRM2	A6NKB9; D3DU97; hsa:23524; O15038; O94803; Q6NSL3; Q6PIM3; Q6PK40; Q8IW17; Q96GY7; Q9P0G1; Q9UHA8; Q9UQ35; Q9UQ36; Q9UQ37; Q9UQ38; Q9UQ40	mRNA Splicing - Major Pathway		1	2551308.12027979	88.52	689111.676210703	855523.750291042	1242868.10715446	2085485.30962714	3121179.08218176	4322596.11864153	6790850.34340199	7230944.22241891	221003.031494133	365954.718182465	994717.640328712	1274750.90267171	3179146.23726988	4310822.56444512	7121373.69294501	9721013.42689216	High	High	High	High	High
False	High	IsMasterProtein	P35241	Radixin OS=Homo sapiens OX=9606 GN=RDX PE=1 SV=1	0.000	94.476	36	23	41	13	583	68.5	6.37	72.56	23	cell organization and biogenesis;signal transduction;other biological processes	plasma membrane;other membranes;cytoskeleton;other cell component	cytoskeletal activity;other molecular function	Pf00373, Pf00769, Pf09379, Pf09380, Pf20492	5962	ENSG00000137710	RDX	A7YIJ8; A7YIK0; A7YIK3; B7Z9U6; F5H1A7; hsa:5962; P35241; Q86Y61	Recycling pathway of L1; Sensory processing of sound by inner hair cells of the cochlea; Sensory processing of sound by outer hair cells of the cochlea	Regulation of actin cytoskeleton	4	9270940.8713614	62.79	715407.065612929	780529.616821452	5632483.9033156	8266761.45848684	13043837.160183	11313449.9925275	10001893.1326078	9360131.7875863	19272.827475	309905.273216155	5017132.60665687	10569245.9290237	12663670.1620753	10568863.1337416	9182599.83841994	10694246.772324	High	High	High	High	High
False	High	IsMasterProtein	P17980	26S proteasome regulatory subunit 6A OS=Homo sapiens OX=9606 GN=PSMC3 PE=1 SV=3	0.000	94.368	44	15	33	15	439	49.2	5.24	57.92	15	protein metabolism;other metabolic processes;other biological processes	non-structural extracellular;cytosol;nucleus;other cell component	other molecular function	Pf00004, Pf16450, Pf17862	5702	ENSG00000165916	PSMC3	B2R8V1; hsa:5702; P17980; Q3B757; Q3B865; Q53HU5; Q6GPG8; Q6IBS1; Q96HD3	Neutrophil degranulation; Cdc20:Phospho-APC/C mediated degradation of Cyclin A; Separation of Sister Chromatids; Regulation of expression of SLITs and ROBOs; FCERI mediated NF-kB activation; Downstream TCR signaling; Antigen processing: Ubiquitination & Proteasome degradation; Activation of NF-kappaB in B cells; Oxygen-dependent proline hydroxylation of Hypoxia-inducible Factor Alpha; ER-Phagosom…	Proteasome degradation; Alzheimer's disease and miRNA effects; Parkin-ubiquitin proteasomal system pathway; Alzheimer's disease	63	11713953.1393765	77.49	764249.626792498	834230.550204677	2334349.78930539	9737342.75686371	14329648.3011331	14091801.180028	14820968.8396669	14360545.1235893	66017.393459451	384274.605715444	1726032.29610219	6814739.8903407	15553742.1810675	16771685.7512077	17211666.0562977	19170953.84568	High	High	High	High	High
False	High	IsMasterProtein	Q9NTI5	Sister chromatid cohesion protein PDS5 homolog B OS=Homo sapiens OX=9606 GN=PDS5B PE=1 SV=1	0.000	94.021	17	25	34	22	1447	164.6	8.47	55.70	25	cell cycle OR cell proliferation;cell organization and biogenesis;DNA metabolism;other metabolic processes;stress response;other biological processes	cytosol;nucleus;other cell component	nucleic acid binding activity	Pf20168	23047	ENSG00000083642	PDS5B	hsa:23047; Q5R3S3; Q5W0K8; Q6NSC3; Q8IXT6; Q9H5N8; Q9NTI5; Q9Y2I5; Q9Y451	Separation of Sister Chromatids; Resolution of Sister Chromatid Cohesion; Establishment of Sister Chromatid Cohesion; Cohesin Loading onto Chromatin	Cohesin complex - Cornelia de Lange syndrome	5	2848294.91080374	104.65	538203.879667277	679640.507055755	1402669.36845257	3634483.74452137	2737019.22445489	8601364.82803611	12877869.1834317	12644515.1710616	35255.307965625	205000.922787039	1076362.3111713	1409272.79186973	2964094.59839517	8781863.07680249	12163007.3146507	17334896.3753847	High	High	High	High	High
False	High	IsMasterProtein	Q14C86	GTPase-activating protein and VPS9 domain-containing protein 1 OS=Homo sapiens OX=9606 GN=GAPVD1 PE=1 SV=2	0.000	93.990	16	22	28	22	1478	164.9	5.22	72.14	22	transport;signal transduction;other biological processes	plasma membrane;other membranes;cytosol;other cytoplasmic organelle;other cell component	enzyme regulator activity;other molecular function	Pf00616, Pf02204, Pf18151	26130	ENSG00000165219	GAPVD1	A8MYK3; B0QZ62; B0QZ63; B0QZ64; hsa:26130; Q14C76; Q14C86; Q2Q1W1; Q8ND92; Q8WU86; Q96CZ4; Q9NXQ1; Q9P207; Q9Y4N0	RAB GEFs exchange GTP for GDP on RABs; Clathrin-mediated endocytosis		2	4204061.16844326	89.75	723838.852843222	1022300.94308718	1910282.69193796	3728578.64621662	5129094.66366842	11702696.4215655	13028916.5804014	12863471.2718947	75162.2828214842	663608.466518383	1417267.93658968	1957493.42025171	4740179.02933237	11365520.0773561	12298831.7848185	14204892.0022061	High	High	High	High	High
False	High	IsMasterProtein	P29401	Transketolase OS=Homo sapiens OX=9606 GN=TKT PE=1 SV=3	0.000	93.979	39	17	58	17	623	67.8	7.66	111.44	17	other metabolic processes;other biological processes	other membranes;cytosol;ER/Golgi;nucleus;other cytoplasmic organelle	other molecular function	Pf00456, Pf02779, Pf02780	7086	ENSG00000163931	TKT	A8K089; B4DE31; E7EPA7; hsa:7086; P29401; Q8TBA3; Q96HH3	Nuclear events mediated by NFE2L2; Pentose phosphate pathway; Insulin effects increased synthesis of Xylulose-5-Phosphate	Pentose phosphate metabolism; VEGFA-VEGFR2 signaling pathway; Metabolic reprogramming in colon cancer; Thiamine metabolic pathways	7	59362558.083333	26.95	36250465.5132945	87011962.5642313	80985734.0088382	47582707.9097912	74611423.8009081	63840559.5379579	57313759.5028174	53063345.29303	24335879.5528342	52812965.2186541	69153587.0929278	58568641.2374146	76388383.2336309	62965798.1134892	53006478.179257	60167236.7284824	High	High	High	High	High
False	High	IsMasterProtein	P40227	T-complex protein 1 subunit zeta OS=Homo sapiens OX=9606 GN=CCT6A PE=1 SV=3	0.000	93.675	44	20	54	20	531	58.0	6.68	106.14	20	other biological processes	cytosol;cytoskeleton;other cell component	other molecular function	Pf00118	908	ENSG00000146731	CCT6A	A6NCD2; hsa:908; P40227; Q3KP28; Q75LP4; Q96S46	Formation of tubulin folding intermediates by CCT/TriC; Association of TriC/CCT with target proteins during biosynthesis; Cooperation of PDCL (PhLP1) and TRiC/CCT in G-protein beta folding; Prefoldin mediated transfer of substrate to CCT/TriC; RHOBTB2 GTPase cycle; Folding of actin by CCT/TriC	16p11.2 proximal deletion syndrome	7	47790997.5318486	66.23	1890589.9984735	4674030.12288326	31942456.9829505	44379009.0301083	82240708.417733	66296807.9268654	56544109.9439799	50515676.5313467	52166.6853533203	1393782.83509966	28300515.3609101	45213280.3501477	77759628.2658237	68149805.9699212	55395826.2805154	64965053.6545945	High	High	High	High	High
False	High	IsMasterProtein	P26639	Threonine--tRNA ligase 1, cytoplasmic OS=Homo sapiens OX=9606 GN=TARS1 PE=1 SV=3	0.000	93.626	31	21	40	20	723	83.4	6.67	67.78	21	protein metabolism;RNA metabolism OR transcription;other metabolic processes	cytosol	nucleic acid binding activity;other molecular function	Pf00587, Pf02824, Pf03129, Pf07973	6897	ENSG00000113407	TARS1	A8K8I1; B4DEG8; hsa:6897; P26639; Q96FP5; Q9BWA6	Cytosolic tRNA aminoacylation		1	14106064.0339825	86.30	1575094.87118285	2231621.77727468	5120626.7755858	9401101.07338358	22678127.0240324	33525836.5804265	35318337.3337931	34558094.6371145	169935.085241329	886200.850422655	3631006.50139026	5160203.67714044	21165716.7578136	30403213.5285422	31386024.1414166	37733186.6505078	High	High	High	High	High
False	High	IsMasterProtein	O75874	Isocitrate dehydrogenase [NADP] cytoplasmic OS=Homo sapiens OX=9606 GN=IDH1 PE=1 SV=2	0.000	93.521	50	20	46	18	414	46.6	7.01	82.44	20	other metabolic processes;stress response;developmental processes;other biological processes	non-structural extracellular;cytosol;mitochondrion;other cytoplasmic organelle;other cell component	other molecular function	Pf00180	3417	ENSG00000138413	IDH1	hsa:3417; O75874; Q567U4; Q6FHQ6; Q7Z3V0; Q93090; Q9NTJ9; Q9UKW8	Peroxisomal protein import; Neutrophil degranulation; Nuclear events mediated by NFE2L2; Abnormal conversion of 2-oxoglutarate to 2-hydroxyglutarate; NADPH regeneration	Glutathione metabolism; TCA cycle and deficiency of pyruvate dehydrogenase complex (PDHc); Amino acid metabolism	8	25430767.9503747	59.71	1094446.06374082	1130260.67781764	25074820.0646905	24910249.3577884	35170516.7020608	29166728.0453481	27258360.9565562	25791768.669818	199457.905804394	639963.635260283	20736940.9714676	24649696.3200723	33335023.831855	29415760.4050439	26195454.0276648	29226089.1200132	High	High	High	High	High
False	High	IsMasterProtein	P33991	DNA replication licensing factor MCM4 OS=Homo sapiens OX=9606 GN=MCM4 PE=1 SV=5	0.000	93.081	28	21	35	21	863	96.5	6.74	79.78	21	cell cycle OR cell proliferation;cell organization and biogenesis;DNA metabolism;other metabolic processes;stress response;other biological processes	nucleus;other cell component	nucleic acid binding activity;other molecular function	Pf00493, Pf14551, Pf17207, Pf17855	4173	ENSG00000104738	MCM4	hsa:4173; P33991; Q8NEH1; Q99658	Orc1 removal from chromatin; Assembly of the pre-replicative complex; Activation of ATR in response to replication stress; Activation of the pre-replicative complex; Unwinding of DNA	Cell cycle; Gastric cancer network 1; Retinoblastoma gene in cancer; Ciliary landscape; G1 to S cell cycle control; DNA replication	12	14437500.5921026	93.28	1244783.44365505	1664672.68029404	3683766.88322311	8011520.02184584	26017712.3415511	40987359.9987557	37082148.4694045	35306058.7188179	92110.113722118	339546.614274959	1902522.35084686	2383793.3289637	26617262.1749559	38008458.7450981	37246819.6442173	43019490.4060445	High	High	High	High	High
False	High	IsMasterProtein	O14578	Citron Rho-interacting kinase OS=Homo sapiens OX=9606 GN=CIT PE=1 SV=2	0.000	92.755	15	31	42	31	2027	231.3	6.57	50.66	31	cell cycle OR cell proliferation;cell organization and biogenesis;protein metabolism;other metabolic processes;developmental processes;other biological processes	plasma membrane;other membranes;cytosol;cytoskeleton;ER/Golgi;nucleus;other cell component	enzyme regulator activity;kinase activity;other molecular function	Pf00069, Pf00169, Pf00780	11113	ENSG00000122966	CIT	hsa:11113; O14578; Q2M5E1; Q6XUH8; Q86UQ9; Q9UPZ7	RHOC GTPase cycle; RHOA GTPase cycle; RAC1 GTPase cycle; RHOB GTPase cycle; RHO GTPases activate CIT	Malignant pleural mesothelioma; G13 signaling pathway	7	5989979.78140721	87.29	1011942.64331172	1083787.54523267	2286509.2860023	4794528.02589809	7483501.52253961	14418811.3180607	14798783.3439923	14184737.1598812	100348.166305664	424780.548928666	1486669.00385202	2311586.49903883	7857659.33134126	14462799.0556123	14292096.1386996	17585667.2142435	High	High	High	High	High
False	High	IsMasterProtein	P22234	Bifunctional phosphoribosylaminoimidazole carboxylase/phosphoribosylaminoimidazole succinocarboxamide synthetase OS=Homo sapiens OX=9606 GN=PAICS PE=1 SV=3	0.000	92.673	38	19	61	19	425	47.0	7.23	115.76	19	other metabolic processes	cytosol;other cell component	other molecular function	Pf00731, Pf01259	10606	ENSG00000128050	PAICS	E9PDH9; hsa:10606; P22234; Q68CQ5	Purine ribonucleoside monophosphate biosynthesis	Metabolic reprogramming in colon cancer	2	105387880.450092	24.66	116923800.199886	176875343.415161	147344451.543791	88284878.4689212	119054272.689065	95503359.288453	93799152.6171823	89199568.3028366	63279934.0463232	99900338.387782	109898545.427851	87099567.6236109	134390791.152075	112530138.493761	101271210.521302	109671892.817227	High	High	High	High	High
False	High	IsMasterProtein	Q13509	Tubulin beta-3 chain OS=Homo sapiens OX=9606 GN=TUBB3 PE=1 SV=2	0.000	92.605	23	10	62	1	450	50.4	4.93	123.30	10	cell cycle OR cell proliferation;cell organization and biogenesis;developmental processes;signal transduction	cytoskeleton;other cell component	signal transduction activity or receptor binding;cytoskeletal activity;other molecular function	Pf00091, Pf03953	10381	ENSG00000258947	TUBB3	A8K854; hsa:10381; Q13509; Q9BTZ0; Q9BW10	Separation of Sister Chromatids; Resolution of Sister Chromatid Cohesion; RHO GTPases Activate Formins; EML4 and NUDC in mitotic spindle formation; Translocation of SLC2A4 (GLUT4) to the plasma membrane; Hedgehog 'off' state; Post-chaperonin tubulin folding pathway; COPI-independent Golgi-to-ER retrograde traffic; COPI-mediated anterograde transport; Intraflagellar transport; Recycling pathway of…	Alzheimer's disease and miRNA effects; Pathogenic Escherichia coli infection; Parkin-ubiquitin proteasomal system pathway; Exercise-induced circadian regulation; Alzheimer's disease	35	177924.831008206	54.74	5293.57769890239	19048.374807129	135343.715734855	179615.707811723	222768.66187196	177924.831008206	180375.586256253	210928.335015239	0	10129.7883585937	109250.924835938	132830.93444414	234109.124648438	227756.854385163	176139.246164063	258411.74184375	High	High	High	High	High
False	High	IsMasterProtein	P26196	Probable ATP-dependent RNA helicase DDX6 OS=Homo sapiens OX=9606 GN=DDX6 PE=1 SV=2	0.000	92.362	38	16	37	15	483	54.4	8.66	68.03	16	cell organization and biogenesis;developmental processes;other biological processes	cytosol;nucleus;other cell component	nucleic acid binding activity;other molecular function	Pf00270, Pf00271	1656	ENSG00000110367	DDX6	hsa:1656; P26196; Q5D048	mRNA decay by 5' to 3' exoribonuclease		1	5067100.25250019	87.33	453503.375986147	743663.114317598	1424331.83235571	3013863.66097683	9015604.30383079	10628181.3867613	11329652.1734262	11456682.501029	65200.3252670888	299111.486136908	1020875.9915127	1455611.54164217	8519132.86633733	10019546.0245985	10760630.8881478	13674358.2804027	High	High	High	High	High
False	High	IsMasterProtein	P63244	Receptor of activated protein C kinase 1 OS=Homo sapiens OX=9606 GN=RACK1 PE=1 SV=3	0.000	92.162	57	16	40	16	317	35.1	7.69	85.62	16	cell cycle OR cell proliferation;protein metabolism;other metabolic processes;developmental processes;other biological processes	plasma membrane;cytosol;mitochondrion;translational apparatus;nucleus;other cell component	signal transduction activity or receptor binding;enzyme regulator activity;translation activity;other molecular function	Pf00400	10399	ENSG00000204628	RACK1	B3KTJ0; D3DWS0; hsa:10399; P25388; P63244; P99049; Q53HU2; Q5J8M6; Q5VLR4; Q6FH47	Regulation of TNFR1 signaling; TNFR1-induced NFkappaB signaling pathway; TNFR1-mediated ceramide production	Androgen receptor signaling pathway; Brain-derived neurotrophic factor (BDNF) signaling pathway; VEGFA-VEGFR2 signaling pathway; Measles virus infection; Angiotensin II receptor type 1 pathway; Interferon type I signaling pathways	9	27660185.5764794	76.70	1109765.42677735	1634122.92282728	6832518.31863857	23684841.1401078	35612062.7812305	36061449.9209515	37603469.8838511	37993196.1377215	28786.1672352675	488808.072250714	4167614.33324592	15243527.2186479	32302765.3679165	33488281.4701016	34112302.8912601	41169707.5825985	High	High	High	High	High
False	High	IsMasterProtein	Q9Y4A5	Transformation/transcription domain-associated protein OS=Homo sapiens OX=9606 GN=TRRAP PE=1 SV=3	0.000	92.063	9	30	34	30	3859	437.3	8.19	53.71	30	cell organization and biogenesis;protein metabolism;DNA metabolism;RNA metabolism OR transcription;other metabolic processes;stress response;other biological processes	ER/Golgi;nucleus;other cell component	other molecular function	Pf00454, Pf02259, Pf20175, Pf20206	8295	ENSG00000196367	TRRAP	A4D265; hsa:8295; O75218; Q9Y4A5; Q9Y631; Q9Y6H4	Ub-specific processing proteases; Formation of the beta-catenin:TCF transactivating complex; HATs acetylate histones	Rett syndrome causing genes	4	4936354.48013969	71.25	419796.329371598	623145.085042089	2148998.49238142	4489350.59367187	6285165.0424149	5639688.2386837	6880796.40815824	7352427.24578076	62258.5463891254	356761.898594713	1622407.31114285	3433861.49535149	6027060.01379723	5427866.46869226	6564467.50316894	9547033.34818491	High	High	High	High	High
False	High	IsMasterProtein	Q9UIA9	Exportin-7 OS=Homo sapiens OX=9606 GN=XPO7 PE=1 SV=3	0.000	91.967	20	22	35	22	1087	123.8	6.32	66.86	22	transport	nucleus;other cell component	other molecular function	Pf03810	23039	ENSG00000130227	XPO7	hsa:23039; O94846; Q6PJK9; Q8NEK7; Q9UIA9			0	6663681.12398671	84.02	890470.558496141	871200.501206163	1829331.79422799	3789109.49614474	14043377.9655249	12867513.7663835	11943700.4955703	12518983.9967391	188894.338526953	452886.972254071	1224272.77463725	2119771.90145852	12960740.955901	13138133.5644638	11719018.9851617	14337072.2637541	High	High	High	High	High
False	High	IsMasterProtein	Q9Y230	RuvB-like 2 OS=Homo sapiens OX=9606 GN=RUVBL2 PE=1 SV=3	0.000	91.845	34	17	39	17	463	51.1	5.64	79.63	17	cell organization and biogenesis;protein metabolism;DNA metabolism;RNA metabolism OR transcription;other metabolic processes;stress response;other biological processes	other membranes;cytosol;cytoskeleton;nucleus;other cell component	nucleic acid binding activity;other molecular function	Pf06068, Pf17856	10856	ENSG00000183207	RUVBL2	B3KQ59; E7ETE5; hsa:10856; Q6FIB9; Q6PK27; Q9Y230; Q9Y361	HATs acetylate histones; Telomere Extension By Telomerase		2	13497620.9482703	48.70	897199.53494209	5993804.9527025	17202270.9385969	12231729.7015694	14485140.4088726	13287495.7786999	14241721.9650036	14364252.0091169	111380.432255291	3415838.44676945	13658050.0700638	12566053.4344043	14342213.2381385	13451047.7466422	13544355.4059694	17581522.0349337	High	High	High	High	High
False	High	IsMasterProtein	Q92888	Rho guanine nucleotide exchange factor 1 OS=Homo sapiens OX=9606 GN=ARHGEF1 PE=1 SV=2	0.000	91.697	26	20	30	19	912	102.4	5.66	52.53	20	signal transduction;other biological processes	plasma membrane;other membranes;cytosol;other cell component	signal transduction activity or receptor binding;enzyme regulator activity	Pf00621, Pf09128, Pf17838	9138	ENSG00000076928	ARHGEF1	hsa:9138; O00513; Q6NX52; Q8N4J4; Q92888; Q96BF4; Q96F17; Q9BSB1	RHOC GTPase cycle; RHOA GTPase cycle; RHOB GTPase cycle; NRAGE signals death through JNK; G alpha (12/13) signalling events	G protein signaling pathways; EGF/EGFR signaling pathway; Regulation of actin cytoskeleton; G13 signaling pathway	9	3472093.3457478	93.90	680079.573920871	900907.891341342	1678207.67886593	3388402.90472447	3557850.86383239	7190529.91753608	11097670.4242016	11438999.8390294	68187.8501326172	395019.442311914	1243658.30157259	1619412.37569182	3622784.86221093	7142122.35079886	10559895.8604781	13485968.4968193	High	High	High	High	High
False	High	IsMasterProtein	Q14203	Dynactin subunit 1 OS=Homo sapiens OX=9606 GN=DCTN1 PE=1 SV=3	0.000	91.609	19	21	30	20	1278	141.6	5.81	69.59	21	cell cycle OR cell proliferation;cell organization and biogenesis;transport;developmental processes;other biological processes	cytosol;cytoskeleton;nucleus;other cell component	cytoskeletal activity;other molecular function	Pf01302, Pf12455	1639	ENSG00000204843	DCTN1	A8MY36; B4DM45; E9PFS5; E9PGE1; G5E9H4; hsa:1639; O95296; Q14203; Q6IQ37; Q9BRM9; Q9UIU1; Q9UIU2	Signaling by ALK fusions and activated point mutants; MHC class II antigen presentation; HSP90 chaperone cycle for steroid hormone receptors (SHR) in the presence of ligand; COPI-mediated anterograde transport; COPI-independent Golgi-to-ER retrograde traffic; XBP1(S) activates chaperone genes		6	4568818.88464513	104.34	1442934.51689305	1510447.0375343	2868798.00942949	4466520.9929198	4673459.73158506	19798422.3480332	25416645.0709828	24225752.7871104	53331.4631646126	361679.514216797	2081938.34820262	2065917.75126767	5042318.4926743	19973186.463433	23962346.9926701	28494300.4325288	High	High	High	High	High
False	High	IsMasterProtein	Q15365	Poly(rC)-binding protein 1 OS=Homo sapiens OX=9606 GN=PCBP1 PE=1 SV=2	0.000	91.575	55	14	44	8	356	37.5	7.09	100.88	14	RNA metabolism OR transcription;other biological processes	cytosol;nucleus;other cell component	nucleic acid binding activity;other molecular function	Pf00013	5093	ENSG00000169564	PCBP1	hsa:5093; Q13157; Q14975; Q15365	mRNA Splicing - Major Pathway; Processing of Capped Intron-Containing Pre-mRNA	Ferroptosis	3	2751322.4316162	90.48	427526.258097497	762674.75286988	1236322.75463089	1981754.25167069	3819734.51871387	6550891.13711518	8450267.02760425	8506304.44195068	48631.8888852503	485531.461040576	1015773.57053079	1366200.65249444	4192495.03122661	7796180.81783969	9119438.58595965	10887078.7445063	High	High	High	High	High
False	High	IsMasterProtein	Q9NSE4	Isoleucine--tRNA ligase, mitochondrial OS=Homo sapiens OX=9606 GN=IARS2 PE=1 SV=2	0.000	91.507	26	24	33	24	1012	113.7	7.20	55.37	24	protein metabolism;RNA metabolism OR transcription;other metabolic processes	mitochondrion	nucleic acid binding activity;other molecular function	Pf00133, Pf06827, Pf08264	55699	ENSG00000067704	IARS2	B2RPG8; hsa:55699; Q1M2P9; Q6PI85; Q7L439; Q86WU9; Q96D91; Q9H9Q8; Q9NSE4; Q9NW42	Mitochondrial tRNA aminoacylation		1	9651692.28133421	76.24	676128.173045443	1057010.66000015	2300491.66792991	7312577.87389544	15922004.7795274	15288463.1150226	14267590.6994904	14360420.8618695	49275.6600029078	360425.303242147	2011809.37782773	7160406.74263518	14251382.2326204	14148138.899721	12739032.0486176	16338779.4980217	High	High	High	High	High
False	High	IsMasterProtein	Q9UQ80	Proliferation-associated protein 2G4 OS=Homo sapiens OX=9606 GN=PA2G4 PE=1 SV=3	0.000	91.448	37	14	45	14	394	43.8	6.55	61.15	14	RNA metabolism OR transcription;other metabolic processes;other biological processes	non-structural extracellular;nucleus;other cytoplasmic organelle;other cell component	nucleic acid binding activity;other molecular function	Pf00557	5036	ENSG00000170515	PA2G4	hsa:5036; O43846; Q9UM59; Q9UQ80	Neutrophil degranulation		1	14565800.3906268	86.72	1053853.51387056	1282400.70754458	3263662.29825194	10296256.4098907	21182250.0881161	28952408.1609261	28409163.8465559	27984337.876347	70334.3376076173	408218.431498652	1950156.26311533	4422965.1503243	20605794.2395237	25631440.3670619	26417593.3728303	32537161.3934737	High	High	High	High	High
False	High	IsMasterProtein	Q9Y3I0	RNA-splicing ligase RtcB homolog OS=Homo sapiens OX=9606 GN=RTCB PE=1 SV=1	0.000	91.426	38	16	33	16	505	55.2	7.23	76.65	16	RNA metabolism OR transcription;other metabolic processes;developmental processes;other biological processes	other membranes;cytosol;ER/Golgi;nucleus;other cell component	cytoskeletal activity;other molecular function	Pf01139	51493	ENSG00000100220	RTCB	B2R6A8; hsa:51493; Q6IAI0; Q9BWL4; Q9NTH1; Q9P037; Q9P0J3; Q9Y3I0	tRNA processing in the nucleus	Unfolded protein response	2	13544852.9436282	72.40	1203183.32197687	1447158.3203019	6641355.4019809	11055899.4870383	16594130.715425	22209027.6372141	21963846.354596	20882943.9157762	135845.241680029	730370.702068799	5374386.9177088	8106583.23598269	17005791.4329646	21207204.4527068	20251336.2458024	24603598.9705429	High	High	High	High	High
False	High	IsMasterProtein	Q9UKV3	Apoptotic chromatin condensation inducer in the nucleus OS=Homo sapiens OX=9606 GN=ACIN1 PE=1 SV=2	0.000	91.409	21	20	32	20	1341	151.8	6.43	47.39	20	cell organization and biogenesis;RNA metabolism OR transcription;other metabolic processes;other biological processes	plasma membrane;other membranes;cytosol;nucleus;other cell component	nucleic acid binding activity;other molecular function	Pf02037, Pf16294	22985	ENSG00000100813	ACIN1	B2RTT4; D3DS45; hsa:22985; O75158; Q9UG91; Q9UKV1; Q9UKV2; Q9UKV3	Apoptotic cleavage of cellular proteins		1	4193670.23627888	62.34	3125741.67888478	2459625.46428275	2630647.64126807	2947976.12119648	5626463.0469803	6937806.59819876	7984802.80264215	8106840.33311672	1455725.3280798	1512892.11570063	2181705.15306348	2105536.60786401	6189804.81137838	7221828.59368603	8682305.71473255	11766069.5400402	High	High	High	High	High
False	High	IsMasterProtein	P61978	Heterogeneous nuclear ribonucleoprotein K OS=Homo sapiens OX=9606 GN=HNRNPK PE=1 SV=1	0.000	91.316	36	14	47	14	463	50.9	5.54	102.57	14	RNA metabolism OR transcription;other metabolic processes;signal transduction;other biological processes	cytoskeleton;nucleus;other cell component	nucleic acid binding activity;other molecular function	Pf00013, Pf08067	3190	ENSG00000165119	HNRNPK	hsa:3190; P61978; Q07244; Q15671; Q59F98; Q5T6W4; Q60577; Q6IBN1; Q922Y7; Q96J62	HCMV Late Events; SUMOylation of RNA binding proteins; mRNA Splicing - Major Pathway; Processing of Capped Intron-Containing Pre-mRNA	mRNA processing; lncRNA in canonical Wnt signaling and colorectal cancer	6	33168866.4642757	100.79	3596643.95126837	5261825.68487712	9138166.62261044	21497492.5130228	51176838.501443	88346202.8964253	108938796.773772	109443416.107013	93697.945555371	1979588.11711754	5799791.44637292	7454933.35425666	54339986.693179	113857033.97905	129472109.506127	152195082.322655	High	High	High	High	High
False	High	IsMasterProtein	Q92945	Far upstream element-binding protein 2 OS=Homo sapiens OX=9606 GN=KHSRP PE=1 SV=4	0.000	91.110	33	19	32	16	711	73.1	7.30	71.82	19	RNA metabolism OR transcription;other metabolic processes;transport;other biological processes	cytosol;nucleus;other cell component	nucleic acid binding activity;other molecular function	Pf00013, Pf09005	8570	ENSG00000088247	KHSRP	hsa:8570; O00301; Q59EZ9; Q5U4P6; Q92945; Q9UNT5; Q9UQH5	ATF4 activates genes in response to endoplasmic reticulum stress; KSRP (KHSRP) binds and destabilizes mRNA	Pre-implantation embryo	3	6111250.32034824	43.36	2458462.73601035	4581449.31975647	5590436.17811574	5362983.34411155	8026463.30367694	6680584.35657599	7307651.63736178	8123002.37387329	904288.212984134	2863480.36893948	3808065.40080204	3944625.41874949	7820228.28172334	7599874.51394188	7920507.38740077	9925363.18044052	High	High	High	High	High
False	High	IsMasterProtein	P14868	Aspartate--tRNA ligase, cytoplasmic OS=Homo sapiens OX=9606 GN=DARS1 PE=1 SV=2	0.000	91.004	45	22	35	22	501	57.1	6.55	68.11	22	cell organization and biogenesis;protein metabolism;RNA metabolism OR transcription;other metabolic processes	cytosol;other cell component	other molecular function	Pf00152, Pf01336	1615	ENSG00000115866	DARS1	A8K3J2; D3DP77; hsa:1615; P14868; Q2TNI3; Q32Q69; Q53HV4; Q53YC5; Q68CR9; Q9BW52	Selenoamino acid metabolism; Cytosolic tRNA aminoacylation	Alanine and aspartate metabolism	3	15236359.4590275	75.24	1067924.50322707	989309.466425291	7862592.86152309	14107082.551352	16816596.6539761	21807039.6113927	27321917.3345196	27999414.5448158	32024.2333253906	624750.128782891	5958158.02360019	10294574.8678546	16456035.3793667	22090360.7482876	25692267.8640731	30586801.065035	High	High	High	High	High
False	High	IsMasterProtein	O95757	Heat shock 70 kDa protein 4L OS=Homo sapiens OX=9606 GN=HSPA4L PE=1 SV=3	0.000	90.583	29	19	30	15	839	94.5	5.88	54.47	19	stress response;other biological processes	cytosol;nucleus;other cell component	other molecular function	Pf00012	22824	ENSG00000164070	HSPA4L	A2ICT2; hsa:22824; O95757; Q4W5M5; Q8IWA2	Regulation of HSF1-mediated heat shock response		1	5650054.44951961	88.88	484150.831441267	534026.416690386	1197625.2596178	2247617.94826603	5650054.44951961	11978119.8187656	11716545.2669761	11331693.6230266	0	250638.814993241	880218.100029994	824339.584078066	5725124.16568679	11989562.3919199	11095244.1062105	12433159.7440317	High	High	High	High	High
False	High	IsMasterProtein	O00154	Cytosolic acyl coenzyme A thioester hydrolase OS=Homo sapiens OX=9606 GN=ACOT7 PE=1 SV=3	0.000	90.307	42	11	29	11	380	41.8	8.54	73.91	11	other metabolic processes	cytosol;mitochondrion;nucleus	other molecular function	Pf03061	11332	ENSG00000097021	ACOT7	A8K0K7; A8K232; A8K6B8; A8K837; B3KQ12; hsa:11332; O00154; O43703; Q53Y78; Q5JYL2; Q5JYL3; Q5JYL4; Q5JYL5; Q5JYL6; Q5TGR4; Q9UJM9; Q9Y539; Q9Y540	Mitochondrial Fatty Acid Beta-Oxidation		1	9864644.30619115	41.04	894542.101991911	9989227.65575458	12312438.1904773	7803698.93714427	12521226.9595264	10889261.3668245	10426257.1278545	9550466.55064747	45948.1063846361	6188308.09999747	10541780.0223272	9363002.2134467	11480556.9975264	9741614.73150635	9255492.25480953	11284862.2965823	High	High	High	High	High
False	High	IsMasterProtein	Q14240	Eukaryotic initiation factor 4A-II OS=Homo sapiens OX=9606 GN=EIF4A2 PE=1 SV=2	0.000	90.154	43	17	43	8	407	46.4	5.48	87.09	17	protein metabolism;other metabolic processes;other biological processes	cytosol;translational apparatus;other cell component	nucleic acid binding activity;other molecular function	Pf00270, Pf00271	1974	ENSG00000156976	EIF4A2	D3DNU9; hsa:1974; Q14240; Q53XJ6; Q96B90; Q96EA8	L13a-mediated translational silencing of Ceruloplasmin expression; GTP hydrolysis and joining of the 60S ribosomal subunit; Deadenylation of mRNA; ISG15 antiviral mechanism; Translation initiation complex formation; Ribosomal scanning and start codon recognition	Translation factors; Translation inhibitors in chronically activated PDGFRA cells	9	3322752.21343651	72.66	220534.073456574	294393.142042609	1044780.20254159	2314931.74421203	5166224.13923093	4710006.2096541	4343935.77414196	4167712.12460623	33136.4871814454	89003.1197635	945463.842569871	2759955.30385737	4732802.13007211	4162066.62544274	4000311.98203338	4890308.79877042	High	High	High	High	High
False	High	IsMasterProtein	O75534	Cold shock domain-containing protein E1 OS=Homo sapiens OX=9606 GN=CSDE1 PE=1 SV=2	0.000	90.140	30	22	28	22	798	88.8	6.25	47.32	22	cell organization and biogenesis;RNA metabolism OR transcription;other metabolic processes;developmental processes;other biological processes	plasma membrane;other membranes;cytosol;ER/Golgi;other cell component	nucleic acid binding activity	Pf00313, Pf12901	7812	ENSG00000009307	CSDE1	A8K281; E9PGZ0; G5E9Q2; hsa:7812; O75534; O94961; Q5TF04; Q5TF05; Q68DF1; Q68DI9; Q9Y2S4			0	4134404.0935158	106.14	869388.185744403	975660.290383318	2143890.32836172	4538624.95422044	3976594.14401804	10868771.6851827	19683133.1316933	19275157.6327917	55011.3262484497	355008.294864037	1535252.18923709	1757547.87962402	4298476.68366999	10495739.2256827	18035554.3784113	23005880.694476	High	High	High	High	High
False	High	IsMasterProtein	Q6Y7W6	GRB10-interacting GYF protein 2 OS=Homo sapiens OX=9606 GN=GIGYF2 PE=1 SV=1	0.000	89.783	20	25	34	24	1299	150.0	5.54	58.29	25	cell cycle OR cell proliferation;protein metabolism;other metabolic processes;stress response;developmental processes;signal transduction;other biological processes	other membranes;cytosol;ER/Golgi;other cytoplasmic organelle;other cell component	other molecular function	Pf02213	26058	ENSG00000204120	GIGYF2	A6H8W4; B9EG55; E9PBB0; hsa:26058; O75137; Q6Y7W6; Q7Z2Z8; Q7Z3I2; Q96HU4; Q9NV82		VEGFA-VEGFR2 signaling pathway	1	5398492.40611068	90.43	898436.925644634	1711178.88721813	3156590.24545243	5053933.90047681	5766541.63523688	10703755.9683591	14969027.7878804	16547410.4254458	65908.4930729114	792717.013920154	2651663.34502294	2607596.64469167	6369820.45352332	13149886.3524008	17600347.0252981	21521499.4012997	High	High	High	High	High
False	High	IsMasterProtein	Q9H0A0	RNA cytidine acetyltransferase OS=Homo sapiens OX=9606 GN=NAT10 PE=1 SV=2	0.000	89.462	23	22	31	22	1025	115.7	8.27	42.35	22	protein metabolism;RNA metabolism OR transcription;other metabolic processes;other biological processes	nucleus;other cell component	nucleic acid binding activity;other molecular function	Pf05127, Pf08351, Pf13718, Pf13725	55226	ENSG00000135372	NAT10	B4DFD5; E7ESU4; E9PMN9; hsa:55226; Q86WK5; Q9C0F4; Q9H0A0; Q9HA61; Q9NVF2	rRNA modification in the nucleus and cytosol	Metapathway biotransformation Phase I and II	2	4370256.38648382	90.95	848240.026838838	945786.697288139	1867449.533043	3759962.01426296	5241523.81310506	9522836.39524172	11131361.0381051	11039841.9910961	318243.585934571	646219.205720216	1574100.21281977	1774107.95923689	5079610.06285498	10181551.6666334	10767851.2796067	17657959.6113503	High	High	High	High	High
False	High	IsMasterProtein	P23396	40S ribosomal protein S3 OS=Homo sapiens OX=9606 GN=RPS3 PE=1 SV=2	0.000	89.215	54	14	61	14	243	26.7	9.66	114.28	14	cell cycle OR cell proliferation;cell organization and biogenesis;protein metabolism;DNA metabolism;other metabolic processes;stress response;other biological processes	plasma membrane;other membranes;cytosol;cytoskeleton;mitochondrion;ER/Golgi;translational apparatus;nucleus;other cell component	cytoskeletal activity;nucleic acid binding activity;other molecular function	Pf00189, Pf07650	6188	ENSG00000149273	RPS3	B2R7N5; hsa:6188; J3KN86; P23396; Q498B5; Q8NI95	Regulation of expression of SLITs and ROBOs; L13a-mediated translational silencing of Ceruloplasmin expression; Translation initiation complex formation; Formation of a pool of free 40S subunits; Formation of the ternary complex, and subsequently, the 43S complex; Ribosomal scanning and start codon recognition; GTP hydrolysis and joining of the 60S ribosomal subunit; Major pathway of rRNA process…	Cytoplasmic ribosomal proteins	19	45710433.5049061	78.64	2002265.68814323	1868920.07046797	7985181.93999218	41554908.0688404	50281514.9475254	51975334.3446784	55797996.5320601	57403148.9154556	93743.6206659563	637832.983834736	4947823.67688273	20799530.626299	52303002.0413613	51305750.5774814	53606910.7657009	67872152.813749	High	High	High	High	High
False	High	IsMasterProtein	Q13439	Golgin subfamily A member 4 OS=Homo sapiens OX=9606 GN=GOLGA4 PE=1 SV=1	0.000	89.128	15	26	27	26	2230	261.0	5.39	40.76	26	cell organization and biogenesis;transport	plasma membrane;other membranes;cytosol;ER/Golgi;nucleus;other cell component	other molecular function	Pf01465	2803	ENSG00000144674	GOLGA4	F8W8Q7; hsa:2803; Q13270; Q13439; Q13654; Q14436; Q59EW8	Retrograde transport at the Trans-Golgi-Network; Signaling by membrane-tethered fusions of PDGFRA or PDGFRB		2	2514476.74606279	93.13	614153.147388639	755742.219724998	1330855.33763467	2163547.10434155	2992455.84000306	4119263.72043546	7825438.60364071	8052434.92867751	103151.746393132	418399.31647873	1094456.41345673	1358856.8547824	2922327.54896025	4354782.42683165	8265958.72641391	10222085.0997778	High	High	High	High	High
False	High	IsMasterProtein	O60841	Eukaryotic translation initiation factor 5B OS=Homo sapiens OX=9606 GN=EIF5B PE=1 SV=4	0.000	89.101	19	24	36	24	1220	138.7	5.49	62.96	24	protein metabolism;other metabolic processes;other biological processes	cytosol;mitochondrion;other cell component	nucleic acid binding activity;other molecular function	Pf00009, Pf03144, Pf11987	9669	ENSG00000158417	EIF5B	hsa:9669; O60841; O95805; Q53RV7; Q53SI8; Q9UF81; Q9UMN7	GTP hydrolysis and joining of the 60S ribosomal subunit	Translation factors; Ciliary landscape	3	14845399.4421142	84.38	1146667.32607273	1249322.70586346	3261643.49193616	11000487.5058971	20034192.5280839	25408402.6785895	24222035.2001334	23006525.8800221	55975.1657635452	423994.185500579	2173339.22117987	3282538.02103693	20897868.6753465	24471655.6715554	22503103.6702937	28533624.7089209	High	High	High	High	High
False	High	IsMasterProtein	P51659	Peroxisomal multifunctional enzyme type 2 OS=Homo sapiens OX=9606 GN=HSD17B4 PE=1 SV=3	0.000	89.048	30	20	32	20	736	79.6	8.84	58.24	20	other metabolic processes;developmental processes	cytosol;other cytoplasmic organelle	other molecular function	Pf00106, Pf01575, Pf02036	3295	ENSG00000133835	HSD17B4	B4DNV1; B4DVS5; E9PB82; F5HE57; hsa:3295; P51659	TYSND1 cleaves peroxisomal proteins; Synthesis of bile acids and bile salts via 7alpha-hydroxycholesterol; alpha-linolenic acid (ALA) metabolism; Beta-oxidation of pristanoyl-CoA; Beta-oxidation of very long chain fatty acids	Steroid biosynthesis; Disorders of bile acid synthesis and biliary transport	8	7250284.39079432	74.08	813288.466518781	1117910.86668533	1857279.89281812	5621041.42052453	12682682.2885963	11294446.0178368	10175664.0306603	9601882.40216245	134247.409128809	568313.3329066	1610059.77641898	5247676.35298467	11923637.6524965	10695965.8083522	9351758.83163844	11435771.2635551	High	High	High	High	High
False	High	IsMasterProtein	Q07866	Kinesin light chain 1 OS=Homo sapiens OX=9606 GN=KLC1 PE=1 SV=2	0.000	89.013	35	16	28	13	573	65.3	6.20	65.94	16	cell organization and biogenesis;other biological processes	cytosol;cytoskeleton;other cell component	cytoskeletal activity	Pf00515, Pf13374, Pf13424	3831	ENSG00000126214	KLC1	A6NF62; F8VTM4; hsa:3831; Q07866; Q7RTM2; Q7RTM3; Q7RTM5; Q7RTP9; Q7RTQ3; Q7RTQ5; Q7RTQ6; Q86SF5; Q86TF5; Q86V74; Q86V75; Q86V76; Q86V77; Q86V78; Q86V79; Q96H62	MHC class II antigen presentation; COPI-dependent Golgi-to-ER retrograde traffic; Kinesins; Signaling by ALK fusions and activated point mutants; RHO GTPases activate KTN1	Alzheimer's disease and miRNA effects; IL-18 signaling pathway; Alzheimer's disease	8	6472254.70722432	82.29	616760.811758772	1077363.74692998	2204295.38393131	3706664.79723945	11301286.5437374	12019600.639116	11515188.7366411	11624846.0272774	46551.5815939452	643977.257661362	1769598.93604028	2189103.62969133	12027489.3841684	14220918.7397425	12688256.4578973	14275401.0713958	High	High	High	High	High
False	High	IsMasterProtein	O43175	D-3-phosphoglycerate dehydrogenase OS=Homo sapiens OX=9606 GN=PHGDH PE=1 SV=4	0.000	88.971	34	16	36	16	533	56.6	6.71	71.13	16	cell cycle OR cell proliferation;cell organization and biogenesis;other metabolic processes;developmental processes;other biological processes	cytosol	other molecular function	Pf00389, Pf02826, Pf19304	26227	ENSG00000092621	PHGDH	B2RD08; hsa:26227; O43175; Q5SZU3; Q9BQ01	Serine biosynthesis	Trans-sulfuration, one-carbon metabolism and related pathways; Clear cell renal cell carcinoma pathways; Neuroinflammation and glutamatergic signaling; Amino acid metabolism in triple-negative breast cancer cells	5	13916140.4775548	69.48	624812.775778952	904540.329052979	6426284.72624149	14399196.5432121	16284925.4694006	14248735.4722854	13944798.6762959	13887541.1747773	81294.233541211	566300.864187896	4772978.62493933	7642435.90656662	18326144.825148	18840801.2163833	17036126.42095	19323151.4686561	High	High	High	High	High
False	High	IsMasterProtein	P09972	Fructose-bisphosphate aldolase C OS=Homo sapiens OX=9606 GN=ALDOC PE=1 SV=2	0.000	88.476	54	14	41	10	364	39.4	6.87	107.29	14	other metabolic processes;other biological processes	non-structural extracellular;cytosol;cytoskeleton;other cell component	cytoskeletal activity;other molecular function	Pf00274	230	ENSG00000109107	ALDOC	B2R5R3; hsa:230; P09972; Q3SYL3; Q6FH94; Q6P0L5	Neutrophil degranulation; Glycolysis; Gluconeogenesis	Clear cell renal cell carcinoma pathways; Glycolysis and gluconeogenesis	5	7583240.93233384	53.73	430015.86402481	2545131.45967194	6673997.40020377	7430526.51811295	9505075.60732557	7739093.97909362	7905569.45975906	7932056.16336262	22437.9749601563	1460997.88596052	5252515.05391225	5582026.82015534	9808376.52436603	9568574.21829382	8595289.97504969	8942956.1807432	High	High	High	High	High
False	High	IsMasterProtein	Q9H4M9	EH domain-containing protein 1 OS=Homo sapiens OX=9606 GN=EHD1 PE=1 SV=2	0.000	88.366	37	18	32	17	534	60.6	6.83	78.95	18	cell organization and biogenesis;transport;developmental processes;other biological processes	plasma membrane;other membranes;other cytoplasmic organelle;other cell component	other molecular function	Pf00350, Pf12763, Pf16880, Pf18150	10938	ENSG00000110047	EHD1	hsa:10938; O14611; Q2M3Q4; Q9H4M9; Q9UNR3	Factors involved in megakaryocyte development and platelet production	Insulin signaling	2	15250865.7318847	89.33	1602078.30119772	2022922.76228385	3683036.45654211	7972527.9269549	29173796.2792953	36468640.2103936	33103636.6462469	32577410.9924695	12931.0596292969	829054.706198562	2275550.99647413	3576954.33910289	29956499.3714604	38702204.8226406	33737688.6323359	38512135.5824225	High	High	High	High	High
False	High	IsMasterProtein	O43719	HIV Tat-specific factor 1 OS=Homo sapiens OX=9606 GN=HTATSF1 PE=1 SV=1	0.000	88.164	36	20	27	20	755	85.8	4.40	59.06	20	cell organization and biogenesis;RNA metabolism OR transcription;other metabolic processes;other biological processes	nucleus		Pf00076	27336	ENSG00000102241	HTATSF1	D3DWG9; hsa:27336; O43719; Q59G06; Q99730			0	3427935.39783711	95.76	1449796.30328721	1577546.08673322	2286086.05286746	2733376.29118853	4298984.05485736	9084299.75010721	15861501.1153748	15318245.4564585	61743.0083273437	764937.038236632	1856608.55564292	2270094.86102304	4552635.14622391	8379125.11162675	14229587.0535006	17606088.688715	High	High	High	High	High
False	High	IsMasterProtein	O00148	ATP-dependent RNA helicase DDX39A OS=Homo sapiens OX=9606 GN=DDX39A PE=1 SV=2	0.000	87.970	44	16	42	6	427	49.1	5.68	62.44	16	RNA metabolism OR transcription;other metabolic processes;transport	nucleus;other cell component	other molecular function	Pf00270, Pf00271	10212	ENSG00000123136	DDX39A	B1Q2N1; hsa:10212; O00148; Q8N5M0; Q9BVP6; Q9H5W0	Transport of Mature mRNA derived from an Intron-Containing Transcript; mRNA 3'-end processing; RNA Polymerase II Transcription Termination		3	4442255.70583072	113.09	1167991.64367055	1055439.55303396	2673897.38696454	5558591.63200749	4127652.74010423	15990180.6673059	27502782.9232602	27902137.7307655	38411.7347141602	183408.400718132	2116793.07999168	1846590.24834609	4780837.19695065	12699117.6463332	24916500.2373812	33801654.8443566	High	High	High	High	High
False	High	IsMasterProtein	P49589	Cysteine--tRNA ligase, cytoplasmic OS=Homo sapiens OX=9606 GN=CARS1 PE=1 SV=3	0.000	87.929	34	23	34	23	748	85.4	6.76	52.92	23	protein metabolism;RNA metabolism OR transcription;other metabolic processes	cytosol;other cell component	nucleic acid binding activity;other molecular function	Pf01406	833	ENSG00000110619; ENSG00000278191	CARS1	hsa:833; P49589; Q53XI8; Q5HYE4; Q9HD24; Q9HD25	Signaling by ALK fusions and activated point mutants; Cytosolic tRNA aminoacylation		2	6931490.15173117	84.23	688778.854604134	802615.221218011	1673273.67931735	4219402.47063461	13368514.1173116	13189041.0895105	12510230.289787	12069570.3257244	52668.899971875	337139.351875988	1192348.84039978	2201045.53317422	12849072.0576828	12857736.1095562	11386815.0900334	13803693.648104	High	High	High	High	High
False	High	IsMasterProtein	Q96AE4	Far upstream element-binding protein 1 OS=Homo sapiens OX=9606 GN=FUBP1 PE=1 SV=3	0.000	87.292	31	17	44	13	644	67.5	7.61	82.97	17	other biological processes	nucleus;other cell component	nucleic acid binding activity	Pf00013, Pf09005	8880	ENSG00000162613	FUBP1	hsa:8880; Q12828; Q96AE4			0	15227301.5864234	30.41	8629646.66561542	16082947.8383025	15016600.8476333	11860610.0032535	16303176.2937188	11997064.174863	15440958.7067393	15788859.0525637	5731465.99425182	10498861.4674582	11644936.1306305	7636249.72197013	16875914.5981538	17748263.4419817	17689090.4828187	20852455.0737114	High	High	High	High	High
False	High	IsMasterProtein	P31040	Succinate dehydrogenase [ubiquinone] flavoprotein subunit, mitochondrial OS=Homo sapiens OX=9606 GN=SDHA PE=1 SV=2	0.000	87.279	26	13	36	13	664	72.6	7.39	106.30	13	other metabolic processes;developmental processes	other membranes;mitochondrion;nucleus	other molecular function	Pf00890, Pf02910	6389	ENSG00000073578	SDHA	A8K5J6; B4DJ60; E9PBJ5; hsa:6389; P31040; Q16395; Q59GW8; Q8IW48; Q9UMY5	Respiratory electron transport; Citric acid cycle (TCA cycle)	Electron transport chain: OXPHOS system in mitochondria; TCA cycle and deficiency of pyruvate dehydrogenase complex (PDHc); Amino acid metabolism; Nonalcoholic fatty liver disease; Mitochondrial complex II assembly; Arsenic metabolism and reactive oxygen species generation; TCA cycle (aka Krebs or citric acid cycle)	9	8538869.97285237	51.47	575301.623730649	3200616.73780997	8768414.41902921	7145935.52901576	11086607.3931863	9908389.15693012	9527173.46627272	9019950.3582245	24856.5508253906	1969639.63513929	6955126.75574586	7056362.33070722	10495990.478093	9633782.80231714	8315334.66929273	10812811.2567334	High	High	High	High	High
False	High	IsMasterProtein	O14497	AT-rich interactive domain-containing protein 1A OS=Homo sapiens OX=9606 GN=ARID1A PE=1 SV=3	0.000	86.996	15	21	30	21	2285	241.9	6.70	53.02	21	cell organization and biogenesis;RNA metabolism OR transcription;developmental processes;signal transduction;other biological processes	nucleus;other cell component	nucleic acid binding activity;other molecular function	Pf01388, Pf12031	8289	ENSG00000117713	ARID1A	D3DPL1; hsa:8289; O14497; Q53FK9; Q5T0W1; Q5T0W2; Q5T0W3; Q8NFD6; Q96T89; Q9BY33; Q9HBJ5; Q9UPZ1	RUNX1 interacts with co-factors whose precise effect on RUNX1 targets is not known; RMTs methylate histone arginines	Pathways affected in adenoid cystic carcinoma; Tumor suppressor activity of SMARCB1; Thermogenesis	5	3471544.06084823	112.40	688837.57528836	1073912.15193584	1784081.82546173	4092482.13613885	3376413.63770851	5560079.15610468	14498037.0744272	15630156.8118061	96884.3025377553	429193.421618701	1175967.65640542	1598885.70560223	3569354.78278359	6543292.57347111	16707926.0862303	21528470.8761905	High	High	High	High	High
False	High	IsMasterProtein	Q99536	Synaptic vesicle membrane protein VAT-1 homolog OS=Homo sapiens OX=9606 GN=VAT1 PE=1 SV=2	0.000	86.951	39	10	39	10	393	41.9	6.29	76.82	10	other biological processes	non-structural extracellular;other membranes;mitochondrion;other cytoplasmic organelle	other molecular function	Pf08240, Pf13602	10493	ENSG00000108828	VAT1	A8K345; B0AZP7; B4DPX4; hsa:10493; Q13035; Q5BKZ7; Q96A39; Q99536; Q9BUT8	Neutrophil degranulation		1	7299572.40232932	57.72	810369.90431336	1787270.15320583	6021201.55854465	7218469.63882373	8767572.70070378	7703042.8993073	7522023.92312039	7381586.39197803	137077.766551172	888886.291520942	4410452.97278328	4943914.89181801	10080328.7191289	9626108.890177	8962190.24316192	10270380.3795041	High	High	High	High	High
False	High	IsMasterProtein	O75592	E3 ubiquitin-protein ligase MYCBP2 OS=Homo sapiens OX=9606 GN=MYCBP2 PE=1 SV=4	0.000	86.933	8	30	30	30	4678	513.3	7.02	31.74	30	cell organization and biogenesis;protein metabolism;other metabolic processes;developmental processes;other biological processes	plasma membrane;other membranes;cytosol;cytoskeleton;nucleus;other cell component	enzyme regulator activity;other molecular function	Pf00415, Pf03256, Pf08005, Pf08239, Pf13540, Pf13639	23077	ENSG00000005810	MYCBP2	A6NJC6; hsa:23077; O75592; Q5JSX8; Q5VZN6; Q6PIB6; Q9UQ11; Q9Y6E4		3q29 copy number variation syndrome	1	2776967.80064864	81.40	411598.9738925	592748.12174121	1252786.1321061	2451244.87363147	3145972.9906196	5051265.17657351	5752894.14245301	5945871.37757281	106912.553716262	329256.238892098	887362.270117999	1224855.91874177	3567298.44606367	5410578.662859	5980431.25884993	7696827.41367317	High	High	High	High	High
False	High	IsMasterProtein	O43390	Heterogeneous nuclear ribonucleoprotein R OS=Homo sapiens OX=9606 GN=HNRNPR PE=1 SV=1	0.000	86.752	27	15	37	11	633	70.9	8.13	57.49	15	RNA metabolism OR transcription;other metabolic processes	ER/Golgi;nucleus;other cell component	nucleic acid binding activity	Pf00076, Pf18360	10236	ENSG00000125944; ENSG00000282958	HNRNPR	hsa:10236; O43390; Q2L7G6; Q5TEH1; Q9BV64; S4R3J4	mRNA Splicing - Major Pathway; Processing of Capped Intron-Containing Pre-mRNA	mRNA processing	3	4608130.35922333	110.72	608671.905786914	797082.897769994	1531043.2872434	4062020.50239512	5341963.86924691	15036596.9019345	22590817.6562916	23633571.1226273	134638.469547656	345504.478701047	1013897.02745765	1580721.20610616	5227660.8143841	13815803.819442	19816609.7742326	29381089.6208492	High	High	High	High	High
False	High	IsMasterProtein	Q08J23	RNA cytosine C(5)-methyltransferase NSUN2 OS=Homo sapiens OX=9606 GN=NSUN2 PE=1 SV=2	0.000	86.733	34	20	32	20	767	86.4	6.77	46.47	20	cell cycle OR cell proliferation;RNA metabolism OR transcription;other metabolic processes;developmental processes;signal transduction;other biological processes	non-structural extracellular;cytoskeleton;mitochondrion;nucleus;other cell component	nucleic acid binding activity;other molecular function	Pf01189	54888	ENSG00000037474	NSUN2	A8K529; B2RNR4; B3KP09; B4DQW2; G3V1R4; hsa:54888; Q08J23; Q9BVN4; Q9H858; Q9NXD9	tRNA modification in the nucleus and cytosol		1	3201450.54899705	99.90	543246.462392202	777059.265870694	1787969.77933101	2790211.52789347	3840889.18697856	6316896.05729926	12683519.0476503	12828731.1067634	52471.2094216968	406970.896915938	1232647.01481467	2013786.44935625	3673300.57782803	5775196.48776744	11245440.440385	14710254.9045504	High	High	High	High	High
False	High	IsMasterProtein	Q13616	Cullin-1 OS=Homo sapiens OX=9606 GN=CUL1 PE=1 SV=2	0.000	86.704	31	19	27	19	776	89.6	8.00	49.40	19	cell cycle OR cell proliferation;protein metabolism;other metabolic processes;signal transduction;other biological processes	plasma membrane;other membranes;cytosol;nucleus;other cell component	other molecular function	Pf00888, Pf10557	8454	ENSG00000055130	CUL1	D3DWG3; hsa:8454; O60719; Q08AL6; Q13616; Q8IYW1	Iron uptake and transport; Circadian Clock; Antigen processing: Ubiquitination & Proteasome degradation; Orc1 removal from chromatin; Regulation of RUNX2 expression and activity; Neddylation; SCF(Skp2)-mediated degradation of p27/p21; Cyclin D associated events in G1; Regulation of BACH1 activity; FCERI mediated NF-kB activation; Downstream TCR signaling; Activation of NF-kappaB in B cells; SCF-b…	Cell cycle; TNF-alpha signaling pathway; Parkin-ubiquitin proteasomal system pathway; Apoptosis-related network due to altered Notch3 in ovarian cancer; Glucocorticoid receptor pathway; Nuclear receptors meta-pathway; TGF-beta signaling pathway; Malignant pleural mesothelioma; Notch signaling pathway	41	7024459.79078461	59.90	422325.250616461	467222.099494885	6787100.24312912	5861040.90978218	9967288.00986961	8377401.72034052	7967020.29629928	8073377.14288686	18679.8724986881	360692.758960851	5667940.04428702	6420185.01349915	9424885.89219244	7920825.80319318	7270120.31423906	9101299.80383631	High	High	High	High	High
False	High	IsMasterProtein	P49790	Nuclear pore complex protein Nup153 OS=Homo sapiens OX=9606 GN=NUP153 PE=1 SV=2	0.000	86.484	21	23	27	23	1475	153.8	8.73	42.96	23	cell organization and biogenesis;transport;other biological processes	other membranes;cytosol;nucleus;other cell component	nucleic acid binding activity;other molecular function	Pf00641, Pf08604, Pf10599	9972	ENSG00000124789	NUP153	B4DIK2; E7EPX5; F6QR24; hsa:9972; P49790; Q4LE47; Q5T9I7; Q7Z743	Nuclear import of Rev protein; HCMV Late Events; HCMV Early Events; Transcriptional regulation by small RNAs; SUMOylation of DNA replication proteins; ISG15 antiviral mechanism; Transport of the SLBP independent Mature mRNA; Transport of the SLBP Dependant Mature mRNA; Transport of Mature mRNA Derived from an Intronless Transcript; Transport of Mature mRNA derived from an Intron-Containing Transc…	TGF-beta signaling pathway	29	5893104.62473044	85.71	1037846.19183719	1258752.2176292	2046461.7221541	4248430.17964023	8174474.01735579	10469183.8399566	12545020.3128161	13500054.2677642	116675.402959152	594581.251621348	1735346.31948242	2779801.02973657	9303376.31207668	12311493.6836208	13759806.5671256	19303856.0207446	High	High	High	High	High
False	High	IsMasterProtein	Q13200	26S proteasome non-ATPase regulatory subunit 2 OS=Homo sapiens OX=9606 GN=PSMD2 PE=1 SV=3	0.000	86.476	24	19	33	19	908	100.1	5.20	55.58	19	protein metabolism;other metabolic processes;other biological processes	non-structural extracellular;cytosol;nucleus;other cell component	enzyme regulator activity	Pf01851, Pf17781, Pf18051	5708	ENSG00000175166	PSMD2	B4DX07; B4DXY1; E7EW34; E9PCS3; hsa:5708; Q12932; Q13200; Q15321; Q53XQ4; Q96I12	Neutrophil degranulation; FCERI mediated NF-kB activation; Downstream TCR signaling; Antigen processing: Ubiquitination & Proteasome degradation; Activation of NF-kappaB in B cells; Oxygen-dependent proline hydroxylation of Hypoxia-inducible Factor Alpha; ER-Phagosome pathway; Cross-presentation of soluble exogenous antigens (endosomes); SCF-beta-TrCP mediated degradation of Emi1; APC/C:Cdc20 med…	Proteasome degradation; Alzheimer's disease and miRNA effects; TNF-alpha signaling pathway; Parkin-ubiquitin proteasomal system pathway; Alzheimer's disease	64	10447804.7012408	77.96	695113.049676886	960752.116017904	2231513.45452509	8172764.89564805	13358615.8174625	14932191.1900168	15467374.8644948	15640952.6467506	87595.2024750001	402165.551949056	1574424.90893373	6807098.55289765	13356143.7859782	15145031.4586275	15068784.8072805	19012727.197657	High	High	High	High	High
False	High	IsMasterProtein	Q9BXJ9	N-alpha-acetyltransferase 15, NatA auxiliary subunit OS=Homo sapiens OX=9606 GN=NAA15 PE=1 SV=1	0.000	86.221	27	26	40	22	866	101.2	7.42	69.00	26	protein metabolism;other metabolic processes;developmental processes;other biological processes	cytosol;nucleus;other cell component	translation activity	Pf12569, Pf13181	80155	ENSG00000164134	NAA15	D3DNY6; hsa:80155; Q52LG9; Q8IWH4; Q8NEV2; Q9BXJ9; Q9H8P6			0	28303383.5166893	79.83	1403567.83850339	1597266.54325254	3510746.81820931	25583878.5490119	44016113.3016883	37008906.9298808	33121808.713625	31311965.3440403	71430.9324738281	666697.532844166	1984774.6452961	17378434.8843782	43355638.5801019	35633394.862786	32952062.4480507	40451612.3725235	High	High	High	High	High
False	High	IsMasterProtein	Q13177	Serine/threonine-protein kinase PAK 2 OS=Homo sapiens OX=9606 GN=PAK2 PE=1 SV=3	0.000	86.155	36	14	46	13	524	58.0	5.96	73.00	14	cell organization and biogenesis;protein metabolism;other metabolic processes;developmental processes;signal transduction;other biological processes	plasma membrane;other membranes;cytosol;nucleus;other cell component	enzyme regulator activity;kinase activity;other molecular function	Pf00069, Pf00786	5062	ENSG00000180370	PAK2	hsa:5062; Q13154; Q13177; Q6ISC3	FCERI mediated MAPK activation; Regulation of activated PAK-2p34 by proteasome mediated degradation; MAPK6/MAPK4 signaling; RHOU GTPase cycle; RHOV GTPase cycle; Smooth Muscle Contraction; Sema3A PAK dependent Axon repulsion; Generation of second messenger molecules; Regulation of PAK-2p34 activity by PS-GAP/RHG10; CDC42 GTPase cycle; RAC1 GTPase cycle; RHOQ GTPase cycle; RHOG GTPase cycle; RAC2 …	Integrin-mediated cell adhesion; Apoptosis-related network due to altered Notch3 in ovarian cancer; Focal adhesion; Fas ligand pathway and stress induction of heat shock proteins; TGF-beta signaling pathway; MAPK signaling pathway; VEGFA-VEGFR2 signaling pathway; Ras signaling; Pancreatic adenocarcinoma pathway; Mechanoregulation and pathology of YAP/TAZ via Hippo and non-Hippo mechanisms; Hippo-…	44	12187992.8510738	77.01	563735.529845423	827787.929669641	2790037.52273887	10024002.8078744	17695757.6472391	15529324.038414	15309473.3319446	14819146.8602876	43530.8066144531	324893.236916397	2301064.41997725	7659704.61380762	18382664.2001024	18728373.2415668	17026250.3187567	19056043.7963133	High	High	High	High	High
False	High	IsMasterProtein	P51572	B-cell receptor-associated protein 31 OS=Homo sapiens OX=9606 GN=BCAP31 PE=1 SV=3	0.000	86.107	41	14	31	14	246	28.0	8.44	55.77	14	cell organization and biogenesis;stress response;transport;signal transduction;other biological processes	plasma membrane;other membranes;cytosol;mitochondrion;ER/Golgi;other cell component	signal transduction activity or receptor binding;other molecular function	Pf05529, Pf18035	10134	ENSG00000185825	BCAP31	B3KQ79; D3DWV5; hsa:10134; P51572; Q13836; Q96CF0	Antigen Presentation: Folding, assembly and peptide loading of class I MHC; RHOA GTPase cycle; Apoptotic cleavage of cellular proteins		4	15521333.5424857	23.99	22438706.8484179	21114203.6295256	16600542.5035182	14512284.4561276	16999394.5746699	14454748.6900266	14240397.4575227	13750905.8003049	11679208.8286708	11273589.6104432	11948849.0886697	10164498.8739608	20297777.3672438	19919272.9444658	17313519.4653195	19569426.7620428	High	High	High	High	High
False	High	IsMasterProtein	Q13423	NAD(P) transhydrogenase, mitochondrial OS=Homo sapiens OX=9606 GN=NNT PE=1 SV=3	0.000	85.929	19	20	35	20	1086	113.8	8.09	71.17	20	other metabolic processes;transport	other membranes;mitochondrion	transporter activity;other molecular function	Pf01262, Pf02233, Pf05222, Pf12769	23530	ENSG00000112992	NNT	hsa:23530; Q13423; Q16796; Q2TB60; Q8N3V4	Citric acid cycle (TCA cycle)		1	18819863.9793982	82.31	658344.899663383	1035950.36139519	1918257.32514119	13889266.5173824	34217964.7781862	28094736.981686	25646755.4704049	23739815.9405103	28017.8418427911	251390.337089955	870332.799180318	14919546.1789008	31735221.7688352	26855704.7699081	24069258.2154353	27706586.1236959	High	High	High	High	High
False	High	IsMasterProtein	P07237	Protein disulfide-isomerase OS=Homo sapiens OX=9606 GN=P4HB PE=1 SV=3	0.000	85.912	42	19	44	19	508	57.1	4.87	78.11	19	protein metabolism;other metabolic processes;stress response;signal transduction;other biological processes	non-structural extracellular;plasma membrane;other membranes;cytosol;cytoskeleton;ER/Golgi;other cell component	signal transduction activity or receptor binding;cytoskeletal activity;other molecular function	Pf00085, Pf13848	5034	ENSG00000185624	P4HB	B2RDQ2; hsa:5034; P07237; P30037; P32079; Q15205; Q6LDE5	Hedgehog ligand biogenesis; Collagen biosynthesis and modifying enzymes; Detoxification of Reactive Oxygen Species; Regulation of Insulin-like Growth Factor (IGF) transport and uptake by Insulin-like Growth Factor Binding Proteins (IGFBPs); Post-translational protein phosphorylation; Interleukin-12 signaling; Interleukin-23 signaling; Chylomicron assembly; VLDL assembly; LDL remodeling	VEGFA-VEGFR2 signaling pathway; Type I collagen synthesis in the context of osteogenesis imperfecta	12	25406302.4162156	39.52	18042829.7336716	17766428.5249734	18023809.6027576	20964840.7259607	37931483.6253453	32648313.2307048	29167803.519925	27534974.9046744	8501731.3137338	9606147.66497586	14108725.5149487	23442193.236015	38955135.3260178	34263137.138407	30014771.3727168	33745701.4694253	High	High	High	High	High
False	High	IsMasterProtein	A0AVT1	Ubiquitin-like modifier-activating enzyme 6 OS=Homo sapiens OX=9606 GN=UBA6 PE=1 SV=1	0.000	85.776	24	20	28	20	1052	117.9	6.14	54.00	20	cell organization and biogenesis;protein metabolism;other metabolic processes;stress response;developmental processes;other biological processes	cytosol;nucleus;other cell component	other molecular function	Pf00899, Pf09358, Pf10585, Pf16190, Pf16191	55236	ENSG00000033178	UBA6	A0AVT1; A6N8M7; B2RAV3; hsa:55236; Q4W5K0; Q6UV21; Q86T78; Q86TC7; Q8N5T3; Q8N9E4; Q9H3T7; Q9NVC9	Synthesis of active ubiquitin: roles of E1 and E2 enzymes; Antigen processing: Ubiquitination & Proteasome degradation		2	7576686.59627814	92.28	979201.273706052	1109154.07578026	2730443.64693864	4528899.54864757	12675525.0721698	23950650.1152762	22774617.2517549	20815447.5744755	74578.4345689453	392347.349992383	1657362.43915158	2130807.45303494	12779845.2087892	21622181.6202297	20358753.2946051	24245970.6782745	High	High	High	High	High
False	High	IsMasterProtein	O43776	Asparagine--tRNA ligase, cytoplasmic OS=Homo sapiens OX=9606 GN=NARS1 PE=1 SV=1	0.000	85.775	36	17	26	17	548	62.9	6.25	64.63	17	protein metabolism;RNA metabolism OR transcription;other metabolic processes;developmental processes;other biological processes	cytosol;other cell component	signal transduction activity or receptor binding;nucleic acid binding activity;other molecular function	Pf00152, Pf01336	4677	ENSG00000134440	NARS1	B4DG16; hsa:4677; O43776; Q53GU6	Cytosolic tRNA aminoacylation	Photodynamic therapy-induced unfolded protein response	2	11351499.3005475	81.18	648800.254489941	772485.903169708	2160867.78131357	8536719.30835543	20778535.6231725	18770845.7050283	16462821.7580872	16378719.6236753	33309.8158207032	217895.781632066	1519915.40316387	6685623.8361849	19141573.5026018	16600774.8034789	15094385.9948881	19043697.4716468	High	High	High	High	High
False	High	IsMasterProtein	P00505	Aspartate aminotransferase, mitochondrial OS=Homo sapiens OX=9606 GN=GOT2 PE=1 SV=3	0.000	85.717	38	19	38	19	430	47.5	9.01	76.66	19	other metabolic processes;transport;other biological processes	plasma membrane;other membranes;mitochondrion	other molecular function	Pf00155	2806	ENSG00000125166	GOT2	B4DJA6; E7ERW2; hsa:2806; P00505; Q53FL3; Q9BWA3	Glyoxylate metabolism and glycine degradation; Gluconeogenesis; Aspartate and asparagine metabolism; Glutamate and glutamine metabolism; Degradation of cysteine and homocysteine	Alanine and aspartate metabolism; Amino acid metabolism; Metabolic reprogramming in colon cancer; NAD metabolism in oncogene-induced senescence and mitochondrial dysfunction-associated senescence; Glycolysis and gluconeogenesis	10	24919268.7606719	21.13	30695703.3774832	40849034.2255261	32575724.3575836	18497731.9837801	30812754.0888546	26473566.3956973	23568359.3072693	22425570.3790515	19279799.5694227	24677638.7456881	26758175.0673765	24125638.1303132	29961562.3099	25163264.6853256	21999086.1919296	24562067.4946233	High	High	High	High	High
False	High	IsMasterProtein	P35606	Coatomer subunit beta' OS=Homo sapiens OX=9606 GN=COPB2 PE=1 SV=2	0.000	85.564	23	17	28	17	906	102.4	5.27	60.21	17	transport	other membranes;cytosol;ER/Golgi	other molecular function	Pf00400, Pf04053	9276	ENSG00000184432	COPB2	B4DZI8; hsa:9276; P35606	COPI-dependent Golgi-to-ER retrograde traffic; COPI-mediated anterograde transport		2	7426621.4428909	81.55	900656.02339819	1224405.79870438	2429366.44064297	4505815.22144578	12311442.4671385	15234322.2466772	14152488.2439902	14289906.452944	54711.5394052734	450330.374877539	1787957.4013171	3398623.06650377	12240782.9316866	14057299.975163	13527262.4241492	17012772.1583924	High	High	High	High	High
False	High	IsMasterProtein	P36776	Lon protease homolog, mitochondrial OS=Homo sapiens OX=9606 GN=LONP1 PE=1 SV=2	0.000	85.522	22	18	32	17	959	106.4	6.39	58.57	18	cell organization and biogenesis;protein metabolism;DNA metabolism;other metabolic processes;stress response;other biological processes	cytosol;mitochondrion;nucleus	nucleic acid binding activity;other molecular function	Pf00004, Pf02190, Pf05362	9361	ENSG00000196365	LONP1	B3KPH8; D6W635; E5KMH8; F5GZ27; hsa:9361; P36776; P36777; Q8N8K8; Q9UQ95			0	22728532.8002094	69.65	404889.463651968	676850.880661262	11083642.7410797	17303320.8484677	31848064.509009	29505051.2375676	29695969.074171	29062620.0606138	4102.8009515625	574387.705712383	9624822.92823148	18877957.5515454	30163645.0648587	28626204.8246168	27364517.6836361	34076070.7353902	High	High	High	High	High
False	High	IsMasterProtein	P17858	ATP-dependent 6-phosphofructokinase, liver type OS=Homo sapiens OX=9606 GN=PFKL PE=1 SV=6	0.000	85.513	26	16	32	13	780	85.0	7.50	59.02	16	other metabolic processes;other biological processes	non-structural extracellular;cytosol;other cell component	kinase activity;other molecular function	Pf00365	5211	ENSG00000141959	PFKL	hsa:5211; P17858; Q96A64; Q96IH4; Q9BR91	Glycolysis; Neutrophil degranulation	Photodynamic therapy-induced HIF-1 survival signaling; Clear cell renal cell carcinoma pathways; Metabolic reprogramming in colon cancer; Insulin signaling; Disorders of fructose metabolism; Glycolysis and gluconeogenesis	8	8743041.45486675	50.02	698596.797124715	3685357.3107751	10274044.0925169	9546676.05470698	10629465.0993428	9541271.14055881	8997044.72660908	8329297.52724715	40780.5645070313	1644636.76748115	8090751.07900018	7740856.38949088	10914443.153238	9401447.3789672	8496209.16693258	10817938.5788335	High	High	High	High	High
False	High	IsMasterProtein	P18206	Vinculin OS=Homo sapiens OX=9606 GN=VCL PE=1 SV=4	0.000	85.210	24	24	30	24	1134	123.7	5.66	49.95	24	cell adhesion;cell organization and biogenesis;developmental processes;other biological processes	non-structural extracellular;plasma membrane;other membranes;cytosol;cytoskeleton;other cell component	cytoskeletal activity;other molecular function	Pf01044	7414	ENSG00000035403	VCL	hsa:7414; P18206; Q16450; Q5SWX2; Q7Z3B8; Q8IXU7	Neutrophil degranulation; Platelet degranulation ; Signaling by BRAF and RAF1 fusions; Signaling by ALK fusions and activated point mutants; Smooth Muscle Contraction; Signaling by moderate kinase activity BRAF mutants; Paradoxical activation of RAF signaling by kinase inactive BRAF; Signaling downstream of RAS mutants; Signaling by RAF1 mutants; MAP2K and MAPK activation; Signaling by high-kinas…	Integrin-mediated cell adhesion; Primary focal segmental glomerulosclerosis (FSGS); Focal adhesion; VEGFA-VEGFR2 signaling pathway; MFAP5 effect on permeability and motility of endothelial cells via cytoskeleton rearrangement; Melanoma; Regulation of actin cytoskeleton	18	5583742.37307861	43.09	917745.279909787	3267065.36718971	6081657.31025515	4520013.81991115	6351389.01353561	5941604.18574312	5767027.66732529	5406282.17644286	288372.779387988	2128335.00009974	5018285.13440863	4610325.91386694	6708202.09803364	6343399.66781939	5994336.92634803	6770055.19668516	High	High	High	High	High
False	High	IsMasterProtein	Q8NI27	THO complex subunit 2 OS=Homo sapiens OX=9606 GN=THOC2 PE=1 SV=2	0.000	85.081	17	28	39	28	1593	182.7	8.44	34.76	28	RNA metabolism OR transcription;other metabolic processes;transport;developmental processes;other biological processes	nucleus	nucleic acid binding activity	Pf11262, Pf11732, Pf16134	57187	ENSG00000125676	THOC2	A6NM50; hsa:57187; Q5JZ12; Q6IN92; Q8NI27; Q9H8I6	Transport of Mature mRNA derived from an Intron-Containing Transcript; mRNA 3'-end processing; RNA Polymerase II Transcription Termination		3	3778361.9054357	91.22	1212739.04534862	1337315.9894693	1976790.87194729	3470785.48546959	4113195.34100107	9016075.66715523	12729484.5566461	12911008.3878097	269654.203096786	679205.428445835	1706904.18935259	1835471.4745101	4172267.43710304	8573564.32539704	11496444.2522003	15952745.3377179	High	High	High	High	High
False	High	IsMasterProtein	Q8N766	ER membrane protein complex subunit 1 OS=Homo sapiens OX=9606 GN=EMC1 PE=1 SV=1	0.000	85.046	25	19	28	19	993	111.7	7.66	42.80	19	cell organization and biogenesis	other membranes;ER/Golgi;other cell component		Pf07774, Pf13360	23065	ENSG00000127463	EMC1	A8K6F3; hsa:23065; Q14700; Q5TG62; Q63HL0; Q63HL3; Q8N766; Q8NBH8			0	4990590.96827392	66.53	898241.492101465	1234453.2912671	1929433.20184972	3962406.59073617	7953507.43006	6818799.70644061	6546312.9943249	6595006.11751886	123086.043138867	700300.358801641	1535383.07605735	3635179.36000174	7703440.45736154	6721724.60023749	6285573.58824451	7802269.88117332	High	High	High	High	High
False	High	IsMasterProtein	Q5JRX3	Presequence protease, mitochondrial OS=Homo sapiens OX=9606 GN=PITRM1 PE=1 SV=3	0.000	84.951	23	19	26	19	1037	117.3	6.92	54.15	19	cell organization and biogenesis;protein metabolism;other metabolic processes;transport	mitochondrion	enzyme regulator activity;other molecular function	Pf00675, Pf05193, Pf08367	10531	ENSG00000107959	PITRM1	B3KMJ6; B4E0J8; C9JSL2; E7ES23; hsa:10531; O95204; Q2M2G6; Q4VBR1; Q5JRW7; Q5JRX3; Q7L5Z7; Q9BSI6; Q9BVJ5; Q9UPP8	Mitochondrial protein import		1	3770859.94216825	89.49	962192.250670729	738219.24498927	1295985.90977033	2382466.53345922	5968346.04127819	9411775.15642045	11071032.6379074	11060503.9300953	62439.4965476302	376998.806184482	990551.072421603	1793081.99140391	6196581.1757978	10334129.5105316	12412642.0443442	12674464.2594713	High	High	High	High	High
False	High	IsMasterProtein	P40121	Macrophage-capping protein OS=Homo sapiens OX=9606 GN=CAPG PE=1 SV=2	0.000	84.913	30	8	29	8	348	38.5	6.19	70.96	8	cell organization and biogenesis;developmental processes;other biological processes	non-structural extracellular;cytoskeleton;nucleus;other cell component	cytoskeletal activity;other molecular function	Pf00626	822	ENSG00000042493	CAPG	B8ZZS7; D6W5K8; hsa:822; P40121; Q53SA7		TYROBP causal network in microglia	1	3749153.09766949	98.19	547046.632630904	803642.880713449	1513764.99207335	2886936.38674391	4868880.73263653	11923376.0795781	14025328.5142146	14308646.2960081	65252.1591920707	391222.693807417	1080111.23606352	1323074.14551488	5124745.01069081	14024925.2801789	14900563.2033327	15838939.3746157	High	High	High	High	High
False	High	IsMasterProtein	P55884	Eukaryotic translation initiation factor 3 subunit B OS=Homo sapiens OX=9606 GN=EIF3B PE=1 SV=3	0.000	84.892	26	15	24	15	814	92.4	5.00	61.64	15	cell organization and biogenesis;protein metabolism;other metabolic processes;other biological processes	cytosol;translational apparatus;other cell component	nucleic acid binding activity;other molecular function	Pf00076, Pf08662	8662	ENSG00000106263	EIF3B	A4D208; hsa:8662; P55884; Q2NL77; Q9UMF9	L13a-mediated translational silencing of Ceruloplasmin expression; Translation initiation complex formation; Formation of a pool of free 40S subunits; Formation of the ternary complex, and subsequently, the 43S complex; Ribosomal scanning and start codon recognition; GTP hydrolysis and joining of the 60S ribosomal subunit	Translation factors; nsp1 from SARS-CoV-2 inhibits translation initiation in the host cell	8	4480931.12881466	97.13	795221.185720461	982084.870384999	2132199.88676514	4232662.73253573	4743761.79959686	15016943.430715	16665509.4652754	16398842.9337531	9080.502853125	432810.765359355	1383143.1744037	1975259.42016563	4990853.75567813	14378027.7034601	15334353.2242471	19058676.6127751	High	High	High	High	High
False	High	IsMasterProtein	Q9Y5B9	FACT complex subunit SPT16 OS=Homo sapiens OX=9606 GN=SUPT16H PE=1 SV=1	0.000	84.652	22	23	33	23	1047	119.8	5.66	49.17	23	cell organization and biogenesis;DNA metabolism;RNA metabolism OR transcription;other metabolic processes;stress response;other biological processes	nucleus	other molecular function	Pf00557, Pf08512, Pf08644, Pf14826	11198	ENSG00000092201	SUPT16H	hsa:11198; Q6GMT8; Q6P2F1; Q6PJM1; Q9NRX0; Q9Y5B9	Formation of RNA Pol II elongation complex ; Formation of HIV elongation complex in the absence of HIV Tat; Formation of HIV-1 elongation complex containing HIV-1 Tat; Pausing and recovery of Tat-mediated HIV elongation; Tat-mediated HIV elongation arrest and recovery; HIV elongation arrest and recovery; Pausing and recovery of HIV elongation; RNA Polymerase II Pre-transcription Events; TP53 Regu…		12	6552127.75415906	88.54	1538515.31529182	1505612.23636899	3889407.6902865	8657216.69531192	6327783.50882701	13556003.6635845	17802005.2636304	17661197.8671148	100339.234466101	963510.381215196	2955648.97489469	3276791.70085428	6784425.86522362	15274391.458326	18904681.9570831	26272627.4389722	High	High	High	High	High
False	High	IsMasterProtein	O94776	Metastasis-associated protein MTA2 OS=Homo sapiens OX=9606 GN=MTA2 PE=1 SV=1	0.000	84.554	35	20	31	18	668	75.0	9.66	70.93	20	cell organization and biogenesis;protein metabolism;DNA metabolism;RNA metabolism OR transcription;other metabolic processes;other biological processes	nucleus;other cell component	nucleic acid binding activity;other molecular function	Pf00320, Pf01426, Pf01448, Pf17226	9219	ENSG00000149480	MTA2	hsa:9219; O94776; Q68DB1; Q9UQB5	Potential therapeutics for SARS; Regulation of PTEN gene transcription; HDACs deacetylate histones; RNA Polymerase I Transcription Initiation; ERCC6 (CSB) and EHMT2 (G9a) positively regulate rRNA expression; Regulation of TP53 Activity through Acetylation	Effect of progerin on genes involved in Hutchinson-Gilford progeria syndrome	7	6523398.27169915	100.64	1422922.92107738	1455891.09693477	2530687.26226503	6266981.45237231	6790306.51911355	16469283.9373612	24898307.4402805	24887524.9223603	325125.2701125	597196.498755275	1865265.95610061	2531413.38101172	7252881.70946815	15757891.0602054	24043057.7340959	30324895.2511204	High	High	High	High	High
False	High	IsMasterProtein	Q6PKG0	La-related protein 1 OS=Homo sapiens OX=9606 GN=LARP1 PE=1 SV=2	0.000	84.416	27	19	35	19	1096	123.4	8.82	59.56	19	cell cycle OR cell proliferation;protein metabolism;other metabolic processes;stress response;signal transduction;other biological processes	cytosol;other cell component	translation activity;nucleic acid binding activity;other molecular function	Pf05383	23367	ENSG00000155506	LARP1	hsa:23367; O94836; Q6PKG0; Q8N4M2; Q8NB73; Q9UFD7	SARS-CoV-2 activates/modulates innate and adaptive immune responses	SARS-CoV-2 innate immunity evasion and cell-specific immune response; Network map of SARS-CoV-2 signaling pathway	3	5553512.46493265	88.63	577549.814738146	735957.584427644	1394227.63510968	4363555.30069921	7067975.21122749	10308044.2054699	10829601.0943715	11433526.0901949	51876.2049190429	414278.822444496	1068845.11169085	1034566.13704087	7828892.08516733	11820527.3389746	12330995.574837	14896866.1803818	High	High	High	High	High
False	High	IsMasterProtein	Q15019	Septin-2 OS=Homo sapiens OX=9606 GN=SEPTIN2 PE=1 SV=1	0.000	84.241	47	12	25	12	361	41.5	6.60	75.55	12	cell cycle OR cell proliferation;cell organization and biogenesis;signal transduction;other biological processes	plasma membrane;other membranes;cytoskeleton;ER/Golgi;nucleus;other cell component	other molecular function	Pf00735	4735	ENSG00000168385	SEPTIN2	B4DGE8; hsa:4735; Q14132; Q15019; Q53QU3; Q8IUK9; Q96CB0	Anchoring of the basal body to the plasma membrane	2q37 copy number variation syndrome	2	4727312.02591845	42.57	473639.715269564	4289395.59927646	6797564.57965767	4065839.24579254	6154635.25613498	5365734.11513228	4754172.72709696	4700603.0855844	39212.7349257039	2794867.95979692	5693677.83170066	4565400.52265206	6154186.74283154	5191924.55270799	4629185.26803047	5560933.17362009	High	High	High	High	High
False	High	IsMasterProtein	P00367	Glutamate dehydrogenase 1, mitochondrial OS=Homo sapiens OX=9606 GN=GLUD1 PE=1 SV=2	0.000	84.227	29	15	32	15	558	61.4	7.80	76.45	15	other metabolic processes;other biological processes	mitochondrion;ER/Golgi;other cell component	other molecular function	Pf00208, Pf02812	2746	ENSG00000148672	GLUD1	B3KV55; B4DGN5; hsa:2746; P00367; Q5TBU3	Transcriptional activation of mitochondrial biogenesis; Glutamate and glutamine metabolism	VEGFA-VEGFR2 signaling pathway; Amino acid metabolism; Metabolic reprogramming in colon cancer; 22q11.2 copy number variation syndrome; Amino acid metabolism pathway excerpt: histidine catabolism extension	7	6493817.44077819	74.05	288513.633771951	411808.864977624	1949350.53485315	5430038.37439066	9777680.5215849	8105849.07612051	8175244.6903787	7765997.59460949	13325.1149302735	253720.397842322	1485139.16165503	4510343.09633676	9733843.91021864	9273059.28861318	8062378.7122367	9046408.75460408	High	High	High	High	High
False	High	IsMasterProtein	Q14676	Mediator of DNA damage checkpoint protein 1 OS=Homo sapiens OX=9606 GN=MDC1 PE=1 SV=3	0.000	84.131	19	21	23	21	2089	226.5	5.47	42.39	21	cell cycle OR cell proliferation;DNA metabolism;other metabolic processes;stress response;signal transduction	nucleus;other cell component	other molecular function	Pf00498, Pf16770	9656	ENSG00000137337; ENSG00000206481; ENSG00000224587; ENSG00000225589; ENSG00000228575; ENSG00000231135; ENSG00000234012; ENSG00000237095	MDC1	A2AB04; A2BF04; A2RRA8; A7YY86; B0S8A2; hsa:9656; Q0EFC2; Q14676; Q2L6H7; Q2TAZ4; Q5JP55; Q5JP56; Q5ST83; Q68CQ3; Q86Z06; Q96QC2	Recruitment and ATM-mediated phosphorylation of repair and signaling proteins at DNA double strand breaks; SUMOylation of DNA damage response and repair proteins; TP53 Regulates Transcription of DNA Repair Genes; Processing of DNA double-strand break ends; G2/M DNA damage checkpoint; Nonhomologous End-Joining (NHEJ)	ATM signaling in development and disease ; SMC1/SMC3 role in DNA damage - Cornelia de Lange Syndrome; NIPBL role in DNA damage - Cornelia de Lange syndrome	9	1581874.88893904	77.74	375154.562497168	402417.890219975	604642.463284278	1127595.46484368	2226865.88957586	2219171.89477417	2527839.45574343	2501320.57368431	87676.6181929688	258276.826073478	457346.018298141	760266.898301378	2427249.67145129	3098871.99798143	2933914.03203995	4254965.05667346	High	High	High	High	High
False	High	IsMasterProtein	P34897	Serine hydroxymethyltransferase, mitochondrial OS=Homo sapiens OX=9606 GN=SHMT2 PE=1 SV=3	0.000	83.676	45	18	41	17	504	56.0	8.53	62.86	18	cell organization and biogenesis;protein metabolism;other metabolic processes;stress response;other biological processes	other membranes;cytosol;cytoskeleton;mitochondrion;nucleus;other cell component	nucleic acid binding activity;other molecular function	Pf00464	6472	ENSG00000182199	SHMT2	B7Z9F1; E7EQ19; E7EU43; hsa:6472; O00740; P34897; Q8N1A5	RHOG GTPase cycle; Metabolism of folate and pterines	Glycine metabolism; Vitamin B12 metabolism; Folate metabolism; One-carbon metabolism; Trans-sulfuration, one-carbon metabolism and related pathways; Clear cell renal cell carcinoma pathways; Metabolic reprogramming in colon cancer; Neuroinflammation and glutamatergic signaling	10	14046035.6208323	49.39	892020.936471318	6206874.53680496	14633129.9592206	12609149.1592652	18063407.2359293	15543808.399196	14775790.6029411	13831054.5527168	198578.658156131	3545100.639388	12404693.5667923	12559891.151372	18374162.7249816	15837127.6697553	14264358.2172074	16732531.8613889	High	High	High	High	High
False	High	IsMasterProtein	O60763	General vesicular transport factor p115 OS=Homo sapiens OX=9606 GN=USO1 PE=1 SV=2	0.000	83.267	22	17	24	17	962	107.8	4.91	59.50	17	cell organization and biogenesis;transport;signal transduction;other biological processes	other membranes;cytosol;cytoskeleton;ER/Golgi;nucleus;other cell component		Pf04869, Pf04871, Pf18770	8615	ENSG00000138768	USO1	B2RAQ0; hsa:8615; O60763; Q6PK63; Q86TB8; Q8N592	COPI-mediated anterograde transport; COPII-mediated vesicle transport; Golgi Cisternae Pericentriolar Stack Reorganization		3	6830024.04802902	89.24	1183749.39438462	1541188.09279506	2562779.07585763	3519767.17238386	13253498.3741724	19793707.3887061	17715449.1581175	18810033.8597727	121525.667948438	413290.093027716	2000141.98317707	1949451.55434975	13425970.9342379	21460891.9669884	19012345.3255119	21942341.2766349	High	High	High	High	High
False	High	IsMasterProtein	P49189	4-trimethylaminobutyraldehyde dehydrogenase OS=Homo sapiens OX=9606 GN=ALDH9A1 PE=1 SV=3	0.000	83.203	34	14	30	14	494	53.8	5.87	63.77	14	cell organization and biogenesis;other metabolic processes	cytosol;other cell component	other molecular function	Pf00171	223	ENSG00000143149	ALDH9A1	B2R6X1; B4DXY7; B9EKV4; hsa:223; P49189; Q5VV90; Q6LCL1; Q9NZT7	Carnitine synthesis	GABA receptor signaling; Fluoroacetic acid toxicity	3	19145675.0210415	61.19	701128.867350711	3380697.15422347	13509577.8031739	17989072.311444	26029781.5548027	22176361.4489435	21030356.7503425	20376641.2000103	21863.4938671875	1698527.50885359	10825629.1450813	15620459.2277087	26730341.0754688	25067936.0643462	23518237.5237394	25479358.537651	High	High	High	High	High
False	High	IsMasterProtein	P51858	Hepatoma-derived growth factor OS=Homo sapiens OX=9606 GN=HDGF PE=1 SV=1	0.000	82.582	53	11	32	10	240	26.8	4.73	71.30	11	RNA metabolism OR transcription;signal transduction;other biological processes	nucleus;other cell component	signal transduction activity or receptor binding;cytoskeletal activity;nucleic acid binding activity;other molecular function	Pf00855	3068	ENSG00000143321	HDGF	B3KU21; D3DVC9; hsa:3068; P51858; Q5SZ07; Q5SZ08; Q5SZ09	XBP1(S) activates chaperone genes	IL-18 signaling pathway	2	19948613.6497628	63.89	6501253.09955654	8201714.50831677	8493331.11696849	15661669.3246261	25408989.1887691	27592399.3294248	26289075.5578268	26836786.9714628	1495567.91308848	5964143.01941554	7544596.69667658	9740337.07008079	29235983.2070366	36047229.9197855	30804872.9234479	37788043.6976781	High	High	High	High	High
False	High	IsMasterProtein	Q99615	DnaJ homolog subfamily C member 7 OS=Homo sapiens OX=9606 GN=DNAJC7 PE=1 SV=2	0.000	82.516	38	22	34	22	494	56.4	6.96	48.79	22	other biological processes	cytosol;cytoskeleton;nucleus;other cell component	other molecular function	Pf00226, Pf13181, Pf13414, Pf13432	7266	ENSG00000168259	DNAJC7	hsa:7266; Q7Z784; Q99615	Regulation of HSF1-mediated heat shock response	Constitutive androstane receptor pathway; Pregnane X receptor pathway; Nuclear receptors meta-pathway	4	3307176.44060778	106.67	556401.122595148	488287.913165243	1301534.32964512	3254110.98164498	3361107.24895504	14288232.8575766	15435036.6638014	15599026.0436997	5021.6971921875	292050.481881623	763817.482620381	1083485.51794464	3805665.88305988	15065032.7628874	16135168.0484604	19087563.1699883	High	High	High	High	High
False	High	IsMasterProtein	P54886	Delta-1-pyrroline-5-carboxylate synthase OS=Homo sapiens OX=9606 GN=ALDH18A1 PE=1 SV=2	0.000	82.326	30	20	35	20	795	87.2	7.12	59.94	20	other metabolic processes	other membranes;mitochondrion	kinase activity;other molecular function	Pf00171, Pf00696	5832	ENSG00000059573	ALDH18A1	B2R5Q4; B7Z350; B7Z5X8; B7ZLP1; D3DR44; hsa:5832; O95952; P54886; Q3KQU2; Q5T566; Q5T567; Q9UM72		Amino acid metabolism	1	4327255.14814997	84.15	523080.218230663	924286.18362984	1220212.20276695	2241659.9171628	9870980.71060835	9216461.121868	8877575.38638803	9163711.89388519	32954.2367784562	295033.093223979	1019678.5837648	1608127.35965337	9154977.72441436	8353246.1698696	8440228.98554487	9994625.99830961	High	High	High	High	High
False	High	IsMasterProtein	P42167	Lamina-associated polypeptide 2, isoforms beta/gamma OS=Homo sapiens OX=9606 GN=TMPO PE=1 SV=2	0.000	82.077	38	11	26	6	454	50.6	9.38	58.18	11		other membranes;nucleus;other cell component	nucleic acid binding activity;other molecular function	Pf03020, Pf08198	7112	ENSG00000120802	TMPO	A2T926; hsa:7112; P42167; Q14861	RHOC GTPase cycle; RHOA GTPase cycle; CDC42 GTPase cycle; RAC1 GTPase cycle; RAC2 GTPase cycle; RAC3 GTPase cycle; RHOG GTPase cycle; RHOD GTPase cycle; RHOJ GTPase cycle; RHOF GTPase cycle	Envelope proteins and their potential roles in EDMD physiopathology; Overlap between signal transduction pathways contributing to LMNA laminopathies	12	4090050.79397341	45.17	3239020.27283613	2940571.16553105	2566400.05487959	3533367.91810633	6446304.86994299	5409439.87979388	5018196.07058375	4734439.17672971	1634713.58420737	1613181.97785061	2194522.81136749	2512530.56793749	7111214.96106026	6224834.94529101	5418525.14928398	6874377.47078671	High	High	High	High	High
False	High	IsMasterProtein	P23588	Eukaryotic translation initiation factor 4B OS=Homo sapiens OX=9606 GN=EIF4B PE=1 SV=2	0.000	82.070	27	17	52	17	611	69.1	5.73	94.07	17	cell organization and biogenesis;protein metabolism;other metabolic processes;other biological processes	cytosol;translational apparatus	translation activity;nucleic acid binding activity	Pf00076	1975	ENSG00000063046	EIF4B	B4DS13; hsa:1975; P23588; Q4G0E3; Q53HQ2; Q6GPH5; Q6IB46; Q8WYK5	Deadenylation of mRNA; L13a-mediated translational silencing of Ceruloplasmin expression; Translation initiation complex formation; Ribosomal scanning and start codon recognition; GTP hydrolysis and joining of the 60S ribosomal subunit; mTORC1-mediated signalling	Translation factors; Focal adhesion: PI3K-Akt-mTOR-signaling pathway; PI3K-Akt signaling pathway; Translation inhibitors in chronically activated PDGFRA cells; Malignant pleural mesothelioma; Interferon type I signaling pathways	13	28333069.4745304	35.50	18216887.0339096	20956412.2018314	26461883.1507736	27445885.8361758	36620928.6864934	31113573.4268479	30676656.3675293	29248931.174612	9802037.2718796	12691203.3601103	20422595.4910595	21348355.1339105	41644910.4152121	41742597.176087	36349141.2350291	37721142.6071356	High	High	High	High	High
False	High	IsMasterProtein	P10412	Histone H1.4 OS=Homo sapiens OX=9606 GN=H1-4 PE=1 SV=2	0.000	82.064	42	14	41	4	219	21.9	11.03	50.46	14	cell organization and biogenesis;protein metabolism;other metabolic processes;other biological processes	nucleus;other cell component	nucleic acid binding activity;other molecular function	Pf00538	3008	ENSG00000168298	H1-4	hsa:3008; P10412; Q4VB25	Apoptosis induced DNA fragmentation; Formation of Senescence-Associated Heterochromatin Foci (SAHF)	Pathways affected in adenoid cystic carcinoma	3	2920922.90765686	142.60	1114977.68030782	797668.177335876	2163899.25117481	24330335.3462927	2921340.37039589	2920505.50457371	3715407.29105865	3774825.63443268	190324.437945568	430754.040801562	1243987.24148144	980110.520069513	3677336.85451822	3787432.31968115	3850016.43287985	10049851.1477097	High	High	High	High	High
False	High	IsMasterProtein	Q9HAV4	Exportin-5 OS=Homo sapiens OX=9606 GN=XPO5 PE=1 SV=1	0.000	82.011	17	16	28	16	1204	136.2	5.80	49.41	16	RNA metabolism OR transcription;transport;other biological processes	cytosol;nucleus;other cell component	nucleic acid binding activity;other molecular function	Pf08389, Pf19273	57510	ENSG00000124571	XPO5	hsa:57510; Q5JTE6; Q96G48; Q96HN3; Q9BWM6; Q9BZV5; Q9H9M4; Q9HAV4; Q9NT89; Q9NW39; Q9ULC9	MicroRNA (miRNA) biogenesis	miRNA biogenesis; exRNA mechanism of action and biogenesis	3	5185562.66214373	94.87	692073.56330069	898382.376124594	2095258.16376282	3639219.15014714	7388964.22929956	17443834.9916823	16438706.1008567	15679876.5824714	19070.1250974609	344577.929128041	1498842.88110933	1787398.39637987	7739226.2740772	18151126.6582635	16831814.1377313	19441605.7945633	High	High	High	High	High
False	High	IsMasterProtein	O95202	Mitochondrial proton/calcium exchanger protein OS=Homo sapiens OX=9606 GN=LETM1 PE=1 SV=1	0.000	81.990	22	16	28	15	739	83.3	6.70	59.86	16	cell organization and biogenesis;transport;other biological processes	other membranes;mitochondrion	transporter activity;translation activity;other molecular function	Pf07766	3954	ENSG00000168924	LETM1	B4DED2; hsa:3954; O95202; Q9UF65	RHOG GTPase cycle; Mitochondrial calcium ion transport		2	10119000.1647586	86.27	679081.173918809	1360600.93949255	2514462.76665526	5519184.28359763	22013550.2029009	21549941.1379671	18881582.8247978	18552409.028756	5002.13995810546	467601.663963881	1596116.75846777	4433137.67295233	22408360.0878035	23511090.4314059	19261911.0451743	22163982.6575716	High	High	High	High	High
False	High	IsMasterProtein	Q14141	Septin-6 OS=Homo sapiens OX=9606 GN=SEPTIN6 PE=1 SV=4	0.000	81.719	35	13	34	7	434	49.7	6.67	64.16	13	cell cycle OR cell proliferation;cell organization and biogenesis;other biological processes	plasma membrane;other membranes;cytoskeleton;ER/Golgi;other cell component	other molecular function	Pf00735	23157	ENSG00000125354	SEPTIN6	hsa:23157; Q14141; Q5JTK0; Q969W5; Q96A13; Q96GR1; Q96P86; Q96P87		2q37 copy number variation syndrome	1	3835727.01941714	55.13	380919.375519485	2045406.41485197	3064578.86288683	3138937.10098957	5777857.97903799	5117729.40778599	4995975.73967247	4687192.28647443	7675.4493234375	1288014.67362304	2344387.00198956	2893730.45505264	5992274.22517038	5734106.34706466	5069673.68376562	5595242.40027779	High	High	High	High	High
False	High	IsMasterProtein	Q15021	Condensin complex subunit 1 OS=Homo sapiens OX=9606 GN=NCAPD2 PE=1 SV=3	0.000	81.477	19	24	32	24	1401	157.1	6.61	53.34	24	cell cycle OR cell proliferation;cell organization and biogenesis;other biological processes	cytosol;nucleus;other cell component	other molecular function	Pf12717, Pf12922	9918	ENSG00000010292	NCAPD2	D3DUR4; hsa:9918; Q15021; Q8N6U3	Condensation of Prometaphase Chromosomes		1	3614544.90703497	101.02	769258.762596972	932568.264942519	1895041.33685223	3909171.16211113	3474429.83353858	13489045.3576658	15928201.0277238	15983055.2921878	105751.414033126	432848.736089541	1278718.3441596	1471165.75236762	3760310.47133459	13299643.0674156	15371036.5562744	18395901.282793	High	High	High	High	High
False	High	IsMasterProtein	Q96G03	Phosphopentomutase OS=Homo sapiens OX=9606 GN=PGM2 PE=1 SV=4	0.000	81.359	31	17	27	17	612	68.2	6.73	58.42	17	other metabolic processes	non-structural extracellular;cytosol;other cell component	other molecular function	Pf00408, Pf02878, Pf02879, Pf02880	55276	ENSG00000169299	PGM2	B4E0G8; hsa:55276; Q53FP5; Q5QTR0; Q96G03; Q9H0P9; Q9NV22	Neutrophil degranulation; Pentose phosphate pathway	Clear cell renal cell carcinoma pathways; Glucuronidation	4	15888357.4836986	21.09	13587002.8448641	18400532.6135726	21166706.5300195	13588637.2998621	20617228.2110307	16929127.0759398	15035226.9906886	14909475.876191	8572706.23915396	11435781.0321608	18402156.632793	16722964.5528454	19281261.5508293	15461935.7589082	13451987.8387258	16326539.4104591	High	High	High	High	High
False	High	IsMasterProtein	Q9BY44	Eukaryotic translation initiation factor 2A OS=Homo sapiens OX=9606 GN=EIF2A PE=1 SV=3	0.000	81.339	31	14	27	14	585	64.9	8.87	48.39	14	cell organization and biogenesis;protein metabolism;other metabolic processes;stress response;signal transduction;other biological processes	cytosol;translational apparatus;other cell component	translation activity;nucleic acid binding activity	Pf08662	83939	ENSG00000144895	EIF2A	A8MPS6; B4DF96; B4DQ14; D3DNI9; hsa:83939; Q5QTR2; Q7Z4E9; Q8NFM1; Q96EW9; Q96K81; Q9BY44		Photodynamic therapy-induced unfolded protein response; VEGFA-VEGFR2 signaling pathway; 7q11.23 copy number variation syndrome	3	6290729.77651452	83.26	574917.277254443	758569.393497369	1510138.8508253	3870642.70963238	10900593.8155276	11951918.252134	11418534.5100857	11488104.9565317	159204.199284668	401036.922273927	981304.548362404	2576387.29622113	10727771.4219747	10889137.317225	10223956.09459	13655014.3341176	High	High	High	High	High
False	High	IsMasterProtein	O75179	Ankyrin repeat domain-containing protein 17 OS=Homo sapiens OX=9606 GN=ANKRD17 PE=1 SV=3	0.000	81.284	10	19	25	11	2603	274.1	6.52	43.98	19	stress response;developmental processes;other biological processes	other membranes;nucleus;other cell component	other molecular function	Pf00013, Pf12796	26057	ENSG00000132466	ANKRD17	E7EUV3; G5E964; hsa:26057; O75179; Q6PJ85; Q6PK85; Q6PKA2; Q86XI3; Q8NDR5; Q96I86; Q9H288; Q9H6J9			0	1266401.35091557	88.45	202369.105929427	283053.077868577	547785.765340433	1111610.92369658	1450636.9311876	2562594.03591636	3251364.85995992	3412828.1311471	23525.5642428988	155979.994539165	461533.674475319	606773.961842185	1442746.15102517	2590806.15137006	3311245.6659272	4376566.19541807	High	High	High	High	High
False	High	IsMasterProtein	Q13838	Spliceosome RNA helicase DDX39B OS=Homo sapiens OX=9606 GN=DDX39B PE=1 SV=1	0.000	81.183	38	14	39	4	428	49.0	5.67	54.11	14	cell organization and biogenesis;RNA metabolism OR transcription;other metabolic processes;transport;other biological processes	nucleus;other cell component	nucleic acid binding activity;other molecular function	Pf00270, Pf00271	7919	ENSG00000198563; ENSG00000215425; ENSG00000225073; ENSG00000225859; ENSG00000229496; ENSG00000230624; ENSG00000235439	DDX39B	B0S8C0; hsa:7919; O43496; Q0EFA1; Q13838; Q2L6F9; Q53GL9; Q5RJ64; Q5RJ66; Q5ST94; Q5STB4; Q5STB5; Q5STB7; Q5STB8; Q5STU4; Q5STU5; Q5STU6; Q5STU8; Q71V76	Transport of Mature mRNA derived from an Intron-Containing Transcript; mRNA 3'-end processing; RNA Polymerase II Transcription Termination; RHOBTB2 GTPase cycle		4	1342218.72302814	73.16	153308.082381846	245004.443573534	557228.018827732	989443.628536056	2208360.9330382	1978677.47319344	2261653.13265764	2145996.31620643	9900.10344726561	108783.395092969	395366.812828725	850181.803720605	2026979.24244688	1820771.84438774	2112491.37185119	2510657.86777265	High	High	High	High	High
False	High	IsMasterProtein	Q93009	Ubiquitin carboxyl-terminal hydrolase 7 OS=Homo sapiens OX=9606 GN=USP7 PE=1 SV=2	0.000	81.116	21	22	33	22	1102	128.2	5.55	36.34	22	protein metabolism;DNA metabolism;other metabolic processes;stress response;other biological processes	cytosol;nucleus;other cell component	other molecular function	Pf00443, Pf00917, Pf12436, Pf14533	7874	ENSG00000187555	USP7	A6NMY8; B7Z815; H0Y3G8; hsa:7874; Q93009	Regulation of TP53 Degradation; Ub-specific processing proteases; Synthesis of active ubiquitin: roles of E1 and E2 enzymes; Formation of TC-NER Pre-Incision Complex; Dual incision in TC-NER; Gap-filling DNA repair synthesis and ligation in TC-NER; Regulation of PTEN localization	Nucleotide excision repair in xeroderma pigmentosum	9	3658580.30221535	100.25	685969.834548419	971512.033396672	2105976.58644274	3516474.8182936	3806428.4601513	11013774.7714466	16187971.7683114	15578566.4893967	31754.3048238281	458575.14995492	1502618.91437121	1888976.39393186	4093542.71037195	10051582.7134987	14892769.6701514	18408477.9410604	High	High	High	High	High
False	High	IsMasterProtein	Q15424	Scaffold attachment factor B1 OS=Homo sapiens OX=9606 GN=SAFB PE=1 SV=4	0.000	81.021	21	18	31	13	915	102.6	5.47	53.22	18	cell organization and biogenesis;signal transduction;other biological processes	nucleus;other cell component	nucleic acid binding activity;other molecular function	Pf00076, Pf02037	6294	ENSG00000160633	SAFB	A0AV56; B7Z5B6; B7ZLP6; F5H0H3; hsa:6294; O60406; Q15424; Q59HH8	SUMOylation of transcription cofactors	Interleukin-1 (IL-1) structural pathway	2	5665839.54133581	79.47	23143840.1144161	5203542.57434257	1609548.75078243	3341552.53420359	5226934.55033905	5696931.45125251	9944588.44302728	10791141.347295	13387840.5209248	2764509.4145112	1487343.52102305	2294558.82539332	5641885.66397283	5689895.12019982	8729231.66423414	17450736.6145483	High	High	High	High	High
False	High	IsMasterProtein	P55265	Double-stranded RNA-specific adenosine deaminase OS=Homo sapiens OX=9606 GN=ADAR PE=1 SV=4	0.000	80.962	22	24	29	24	1226	136.0	8.65	34.06	24	cell organization and biogenesis;RNA metabolism OR transcription;other metabolic processes;stress response;transport;developmental processes;other biological processes	nucleus;other cell component	nucleic acid binding activity;other molecular function	Pf00035, Pf02137, Pf02295	103	ENSG00000160710	ADAR	B1AQQ9; B1AQR0; D3DV76; hsa:103; O15223; O43859; O43860; P55265; Q9BYM3; Q9BYM4	Interferon alpha/beta signaling; C6 deamination of adenosine; Formation of editosomes by ADAR proteins	Measles virus infection; Cytosolic DNA-sensing pathway	5	2803384.50457279	96.12	573065.722248047	602154.454084916	1246786.85404418	2567265.75417747	3061219.76958975	4680327.36089834	8520182.21023769	8639673.01375374	53888.1299988281	316474.942268848	917566.918737306	1313310.32523491	3108627.62892054	4778762.37517869	7698880.42831852	11496416.5290288	High	High	High	High	High
False	High	IsMasterProtein	P78347	General transcription factor II-I OS=Homo sapiens OX=9606 GN=GTF2I PE=1 SV=2	0.000	80.924	20	19	31	19	998	112.3	6.39	50.32	19	RNA metabolism OR transcription;other metabolic processes;other biological processes	nucleus;other cell component	nucleic acid binding activity;other molecular function	Pf02946	2969	ENSG00000263001	GTF2I	hsa:2969; O14743; O15359; O43546; O43588; O43589; P78347; Q75M85; Q75M86; Q75M87; Q75M88; Q86U51; Q9BSZ4		B cell receptor signaling pathway; 7q11.23 copy number variation syndrome; Genetic causes of porto-sinusoidal vascular disease	3	4259000.09987841	102.55	1026543.89494525	1056953.736062	2056655.85225229	4320802.10298451	4198082.07328799	5206542.23555817	14460657.57954	15078770.1833555	153471.601986233	490738.083894063	1637003.2303083	2055244.00785703	4513851.69065545	5335229.9939908	13840132.920149	18424865.7874024	High	High	High	High	High
False	High	IsMasterProtein	Q9P258	Protein RCC2 OS=Homo sapiens OX=9606 GN=RCC2 PE=1 SV=2	0.000	80.792	36	18	27	18	522	56.0	8.78	64.42	18	cell adhesion;cell cycle OR cell proliferation;cell organization and biogenesis;signal transduction;other biological processes	plasma membrane;other membranes;cytosol;cytoskeleton;nucleus;other cytoplasmic organelle;other cell component	enzyme regulator activity;cytoskeletal activity;other molecular function	Pf00415	55920	ENSG00000179051; ENSG00000281540	RCC2	hsa:55920; Q8IVL9; Q9BSN6; Q9NPV8; Q9P258	Separation of Sister Chromatids; Resolution of Sister Chromatid Cohesion; RHO GTPases Activate Formins; EML4 and NUDC in mitotic spindle formation; Amplification of signal from unattached kinetochores via a MAD2 inhibitory signal		6	11057786.9192975	87.47	1026150.42584581	884177.371525804	2320584.32363846	6638333.56154879	22255613.8994543	24089557.5211008	21949097.4709466	19518332.5130982	63876.5742792273	242123.498159248	1562697.98185818	2938150.15195711	20677793.0501007	19469308.2435871	18419479.8918869	22999185.7492219	High	High	High	High	High
False	High	IsMasterProtein	P42285	Exosome RNA helicase MTR4 OS=Homo sapiens OX=9606 GN=MTREX PE=1 SV=3	0.000	80.638	23	22	33	22	1042	117.7	6.52	48.96	22	RNA metabolism OR transcription;other metabolic processes;stress response	nucleus	other molecular function	Pf00270, Pf00271, Pf08148, Pf13234	23517	ENSG00000039123	MTREX	hsa:23517; P42285; Q2M386; Q6MZZ8; Q6P170; Q8N5R0; Q8TAG2	Major pathway of rRNA processing in the nucleolus and cytosol; mRNA Splicing - Major Pathway		2	6613928.94002232	87.21	661018.485561286	895955.212798847	1948730.35586248	3954541.4845407	11382539.1650915	14492625.8109096	14235459.4318622	14125327.6372825	39722.7742054687	365702.957612695	1568935.2857798	1768465.38551181	11061726.4212985	14458616.1082568	13311892.2091155	17991078.0831856	High	High	High	High	High
False	High	IsMasterProtein	P48147	Prolyl endopeptidase OS=Homo sapiens OX=9606 GN=PREP PE=1 SV=2	0.000	80.560	30	18	29	18	710	80.6	5.86	54.99	18	protein metabolism	cytosol;nucleus;other cell component	other molecular function	Pf00326, Pf02897	5550	ENSG00000085377	PREP	hsa:5550; P48147; Q8N6D4			0	4717668.75218423	99.01	695701.31145092	948989.115129653	2086573.8369128	4246738.60471594	5240821.3754009	11153539.7818262	18872982.2721374	17855987.3734633	9552.78747714843	384375.736163482	1649052.74179166	2248754.71566629	5429771.69517756	10347280.992614	16322814.1556124	19485108.8422971	High	High	High	High	High
False	High	IsMasterProtein	P68400	Casein kinase II subunit alpha OS=Homo sapiens OX=9606 GN=CSNK2A1 PE=1 SV=1	0.000	80.100	45	13	29	12	391	45.1	7.74	52.92	13	cell-cell signaling;cell cycle OR cell proliferation;protein metabolism;other metabolic processes;signal transduction;other biological processes	plasma membrane;other membranes;cytosol;nucleus;other cell component	kinase activity;other molecular function	Pf00069	1457	ENSG00000101266	CSNK2A1	B4DYS6; D3DVV8; hsa:1457; P19138; P20426; P68400; Q14013; Q5U065	Signal transduction by L1; RUNX1 interacts with co-factors whose precise effect on RUNX1 targets is not known; Regulation of PTEN stability and activity; KEAP1-NFE2L2 pathway; Regulation of TP53 Activity through Phosphorylation; Cooperation of PDCL (PhLP1) and TRiC/CCT in G-protein beta folding; WNT mediated activation of DVL; Receptor Mediated Mitophagy; Condensation of Prometaphase Chromosomes;…	Alzheimer's disease and miRNA effects; TNF-alpha signaling pathway; Brain-derived neurotrophic factor (BDNF) signaling pathway; lncRNA in canonical Wnt signaling and colorectal cancer; Breast cancer pathway; Wnt signaling; ncRNAs involved in Wnt signaling in hepatocellular carcinoma; Translation inhibitors in chronically activated PDGFRA cells; Measles virus infection; Malignant pleural mesotheli…	21	10110794.329163	74.27	646871.053153039	1446167.36139684	3160229.39114279	7583784.50872999	14552441.1604412	13935327.09981	15387294.5363185	14702738.3239565	135758.88597627	737491.445159379	2556668.64649931	5970495.6692682	13479834.7512321	13997516.8081223	14648882.6886021	17503550.3542439	High	High	High	High	High
False	High	IsMasterProtein	P23526	Adenosylhomocysteinase OS=Homo sapiens OX=9606 GN=AHCY PE=1 SV=4	0.000	80.044	37	16	34	15	432	47.7	6.34	66.79	16	other metabolic processes;stress response;other biological processes	cytosol;nucleus;other cell component	other molecular function	Pf00670, Pf05221	191	ENSG00000101444	AHCY	A8K307; B3KUN3; E1P5P2; F5H737; hsa:191; P23526; Q96A36	Methylation; Sulfur amino acid metabolism; Metabolism of ingested SeMet, Sec, MeSec into H2Se; Defective AHCY causes HMAHCHD	Folate metabolism; Trans-sulfuration pathway; One-carbon metabolism; Trans-sulfuration, one-carbon metabolism and related pathways; Methionine de novo and salvage pathway; Ethanol effects on histone modifications	10	15955698.5689154	58.16	771451.800791865	1634720.88115737	18523591.1077864	14493719.1345112	22198563.2308659	19052295.8686282	17226234.695026	15669433.6857295	67931.4873703124	812546.044493904	15577611.420192	16247193.2252373	21634549.7489212	16904459.3695898	15217143.8930441	17994365.4484172	High	High	High	High	High
False	High	IsMasterProtein	P52907	F-actin-capping protein subunit alpha-1 OS=Homo sapiens OX=9606 GN=CAPZA1 PE=1 SV=3	0.000	79.987	48	8	27	7	286	32.9	5.69	86.84	8	cell organization and biogenesis	non-structural extracellular;cytosol;cytoskeleton;other cell component	cytoskeletal activity	Pf01267	829	ENSG00000116489	CAPZA1	hsa:829; P52907; Q53FQ6; Q6FHD5	Sensory processing of sound by inner hair cells of the cochlea; MHC class II antigen presentation; HSP90 chaperone cycle for steroid hormone receptors (SHR) in the presence of ligand; COPI-mediated anterograde transport; COPI-independent Golgi-to-ER retrograde traffic; Gene and protein expression by JAK-STAT signaling after Interleukin-12 stimulation; Factors involved in megakaryocyte development…		8	4689835.02202292	73.99	381033.368372987	603353.908304546	1234405.83049395	3523989.19750798	7565707.37604223	7180749.87642322	6500986.17402507	6128104.17646747	17856.5357876724	317275.907445961	1116458.71245158	3589128.3666903	7151393.88482105	7073475.56487993	6366625.70047781	7436765.11228536	High	High	High	High	High
False	High	IsMasterProtein	P11216	Glycogen phosphorylase, brain form OS=Homo sapiens OX=9606 GN=PYGB PE=1 SV=5	0.000	79.977	26	19	32	17	843	96.6	6.86	64.86	19	other metabolic processes	non-structural extracellular;other cytoplasmic organelle;other cell component	other molecular function	Pf00343	5834	ENSG00000100994	PYGB	hsa:5834; P11216; Q96AK1; Q9NPX8	Neutrophil degranulation; Glycogen breakdown (glycogenolysis)	IL-18 signaling pathway; Glycogen synthesis and degradation	4	8118100.37272946	72.00	534859.553057516	744782.765597896	2260801.23267805	7139734.44520028	12280810.1720377	10453531.3550524	9837500.86765946	9661538.55629646	21486.5891904283	331736.564558718	1773368.69515069	6787664.05137467	11558074.2176887	10135307.1523882	9230532.89552164	11256637.0851647	High	High	High	High	High
False	High	IsMasterProtein	B0I1T2	Unconventional myosin-Ig OS=Homo sapiens OX=9606 GN=MYO1G PE=1 SV=2	0.000	79.466	19	17	30	17	1018	116.4	8.73	59.01	17	cell adhesion;cell organization and biogenesis;transport;signal transduction;other biological processes	plasma membrane;other membranes;cytoskeleton;nucleus;other cell component	cytoskeletal activity;other molecular function	Pf00063, Pf06017	64005	ENSG00000136286	MYO1G	B0I1T2; hsa:64005; Q8TEI9; Q8TES2; Q96BE2; Q96RI5; Q96RI6			0	4482325.12002254	86.40	1003535.64036709	1074891.17055298	1841885.84011236	3729105.73390193	5387682.70873422	9487349.57447988	11263479.9684372	11123653.7644189	94750.6303637696	522442.482134296	1318045.90744905	1737989.34206754	5686879.64876943	9217880.69303393	10888440.1887661	14399351.788297	High	High	High	High	High
False	High	IsMasterProtein	Q9BQ52	Zinc phosphodiesterase ELAC protein 2 OS=Homo sapiens OX=9606 GN=ELAC2 PE=1 SV=2	0.000	79.353	22	14	28	14	826	92.2	7.90	54.14	14	RNA metabolism OR transcription;other metabolic processes	cytosol;mitochondrion;nucleus	other molecular function	Pf12706, Pf13691	60528	ENSG00000006744	ELAC2	B4DPL9; hsa:60528; Q6IA94; Q9BQ52; Q9HAS8; Q9HAS9; Q9NVT1	tRNA processing in the nucleus; tRNA processing in the mitochondrion; rRNA processing in the mitochondrion; tRNA-derived small RNA (tsRNA or tRNA-related fragment, tRF) biogenesis		4	9344823.66246778	36.36	2549692.9335958	9901670.49020868	10236561.6441861	6726793.50213411	10277143.8114226	9555691.72658204	10399359.7820067	10036868.6837823	611626.701526758	6219421.64127504	8498813.86238983	7642139.02605333	9305892.14350278	9060326.62008854	9383918.05277768	12116850.702682	High	High	High	High	High
False	High	IsMasterProtein	P07339	Cathepsin D OS=Homo sapiens OX=9606 GN=CTSD PE=1 SV=1	0.000	79.313	42	15	34	15	412	44.5	6.54	69.72	15	cell organization and biogenesis;protein metabolism;other metabolic processes;other biological processes	other membranes;other cytoplasmic organelle;other cell component	other molecular function	Pf00026, Pf07966	1509	ENSG00000117984	CTSD	hsa:1509; P07339; Q6IB57	Neutrophil degranulation; MHC class II antigen presentation; Collagen degradation; Estrogen-dependent gene expression; Metabolism of Angiotensinogen to Angiotensins	Prolactin signaling pathway	6	20330617.7781295	57.08	2891155.32709157	3375046.35420715	17374690.3712595	19938811.5157588	25613497.8453133	21497354.7165833	21202829.9086605	20730123.2028657	239596.2570375	1090500.90372938	13245426.1113389	17301959.7956849	26645261.4447822	26046872.5661724	22574652.3441914	25556095.9282177	High	High	High	High	High
False	High	IsMasterProtein	Q96RU3	Formin-binding protein 1 OS=Homo sapiens OX=9606 GN=FNBP1 PE=1 SV=2	0.000	79.291	32	19	28	19	617	71.3	5.72	56.22	19	transport;signal transduction	plasma membrane;other membranes;cytosol;cytoskeleton;other cytoplasmic organelle;other cell component	other molecular function	Pf00018, Pf00611	23048	ENSG00000187239	FNBP1	B7ZL12; E9PGQ4; hsa:23048; O60301; Q3MIN8; Q5TC87; Q5TC88; Q6P658; Q7LGG2; Q96RU3; Q9H8H8; Q9NWD1	Clathrin-mediated endocytosis; RND2 GTPase cycle; CDC42 GTPase cycle; RHOQ GTPase cycle; RHOJ GTPase cycle		5	8598695.96190941	101.89	2435901.06867706	2639406.36132469	4548479.98431713	8467566.08748691	8731856.53131419	28164075.343844	38675159.5202748	38807647.5025445	72113.8323726563	845640.607949515	2853566.51602641	3538480.16134142	8997090.42193414	31712537.4370569	40862467.7207401	43724889.578768	High	High	High	High	High
False	High	IsMasterProtein	Q15067	Peroxisomal acyl-coenzyme A oxidase 1 OS=Homo sapiens OX=9606 GN=ACOX1 PE=1 SV=3	0.000	79.145	30	13	20	13	660	74.4	8.16	44.54	13	cell organization and biogenesis;other metabolic processes;other biological processes	other membranes;cytosol;other cytoplasmic organelle	other molecular function	Pf01756, Pf02770, Pf14749	51	ENSG00000161533	ACOX1	A8K6X8; A8KAA0; B4DK61; F5GYQ8; hsa:51; Q12863; Q15067; Q15068; Q15101; Q16131; Q7Z3W5; Q9UD31	TYSND1 cleaves peroxisomal proteins	Estrogen receptor pathway; Nuclear receptors meta-pathway; PPAR signaling pathway; Eicosanoid metabolism via cyclooxygenases (COX); Eicosanoid metabolism via lipooxygenases (LOX); Omega-3 / omega-6 fatty acid synthesis	8	7180636.11585475	34.90	2369433.14559535	6757848.28756644	7012867.2863417	5687738.80033751	8164810.60662098	7531127.75460047	7480186.39938165	7352418.47920594	1009923.8918747	4471455.74827295	5732119.3649285	4954950.71876662	8271416.44386109	8357177.28564083	7930950.8453735	8693884.92920761	High	High	High	High	High
False	High	IsMasterProtein	P40939	Trifunctional enzyme subunit alpha, mitochondrial OS=Homo sapiens OX=9606 GN=HADHA PE=1 SV=2	0.000	79.073	30	18	26	18	763	82.9	9.04	42.45	18	other metabolic processes;other biological processes	other membranes;mitochondrion	other molecular function	Pf00378, Pf00725, Pf02737	3030	ENSG00000084754	HADHA	B2R7L4; B4DYP2; hsa:3030; P40939; Q16679; Q53T69; Q53TA2; Q96GT7; Q9UQC5	Acyl chain remodeling of CL; mitochondrial fatty acid beta-oxidation of unsaturated fatty acids; Beta oxidation of decanoyl-CoA to octanoyl-CoA-CoA; Beta oxidation of octanoyl-CoA to hexanoyl-CoA; Beta oxidation of hexanoyl-CoA to butanoyl-CoA; Beta oxidation of myristoyl-CoA to lauroyl-CoA; Beta oxidation of lauroyl-CoA to decanoyl-CoA-CoA; Beta oxidation of palmitoyl-CoA to myristoyl-CoA	Fatty acid beta-oxidation; Mitochondrial long chain fatty acid beta-oxidation; Valproic acid pathway; Sudden infant death syndrome (SIDS) susceptibility pathways	12	7486978.57214155	82.57	1182014.48316576	2154844.01429081	2705708.30336868	3986737.9261768	16810387.9545534	17063839.9067679	14648268.078869	14602509.1551445	263879.767999804	1048816.5104158	2172085.19250293	2311057.81358247	16135047.3230362	16700347.2682111	14060329.3162694	20026287.0724922	High	High	High	High	High
False	High	IsMasterProtein	P18858	DNA ligase 1 OS=Homo sapiens OX=9606 GN=LIG1 PE=1 SV=1	0.000	79.034	23	19	29	19	919	101.7	5.62	45.15	19	cell cycle OR cell proliferation;DNA metabolism;other metabolic processes;stress response;other biological processes	mitochondrion;nucleus;other cell component	nucleic acid binding activity;other molecular function	Pf01068, Pf04675, Pf04679	3978	ENSG00000105486	LIG1	B2RAI8; B4DTU4; hsa:3978; P18858; Q2TB12; Q32P23	Gap-filling DNA repair synthesis and ligation in TC-NER; Early Phase of HIV Life Cycle; POLB-Dependent Long Patch Base Excision Repair; PCNA-Dependent Long Patch Base Excision Repair; Processive synthesis on the lagging strand; Gap-filling DNA repair synthesis and ligation in GG-NER; Processive synthesis on the C-strand of the telomere; Mismatch repair (MMR) directed by MSH2:MSH6 (MutSalpha); Mis…	Base excision repair; Nucleotide excision repair; DNA repair pathways, full network; Nucleotide excision repair in xeroderma pigmentosum ; DNA mismatch repair	14	4067382.90485355	98.63	882619.436407659	1075060.02582191	1791345.22875433	3567821.38445114	4636892.35307387	14380206.7133755	16492620.950625	16158177.1308174	75867.86955	534668.828037942	1528857.33841758	1752540.57037547	4647478.11307008	13742850.9931679	15783736.7842007	19363390.9710925	High	High	High	High	High
False	High	IsMasterProtein	Q9ULT8	E3 ubiquitin-protein ligase HECTD1 OS=Homo sapiens OX=9606 GN=HECTD1 PE=1 SV=4	0.000	79.032	11	21	23	21	2610	289.2	5.35	41.45	21	protein metabolism;other metabolic processes;developmental processes;other biological processes	nucleus	other molecular function	Pf00632, Pf06701, Pf07738, Pf12796, Pf18410	25831	ENSG00000092148	HECTD1	D3DS86; hsa:25831; Q6P445; Q86VJ1; Q96F34; Q9UFZ7; Q9ULT8	Antigen processing: Ubiquitination & Proteasome degradation		1	2757786.04015055	81.81	504612.91021784	730209.906468038	1450842.44866494	2041784.2232736	3724871.49061005	6050640.72190623	6645549.30270114	6541496.88531199	51205.3050834961	438770.113919101	1144596.03027572	1235983.41965888	3819326.38203898	5857116.43400885	6572917.56172319	8375986.23038506	High	High	High	High	High
False	High	IsMasterProtein	Q9Y2W1	Thyroid hormone receptor-associated protein 3 OS=Homo sapiens OX=9606 GN=THRAP3 PE=1 SV=2	0.000	78.831	23	19	27	18	955	108.6	10.15	40.89	19	RNA metabolism OR transcription;other metabolic processes;other biological processes	nucleus	nucleic acid binding activity;other molecular function	Pf15440	9967	ENSG00000054118	THRAP3	D3DPS5; hsa:9967; Q5VTK6; Q9Y2W1	PPARA activates gene expression; Transcriptional regulation of white adipocyte differentiation	Interactome of polycomb repressive complex 2 (PRC2)	3	4863600.16835976	68.11	2212872.35719104	2342491.82134043	2724941.62800234	4662257.88913944	5073637.52931205	6778220.26571507	9123508.29837942	9136771.65499525	692101.986141739	1343703.27099766	2057153.82585819	2330178.91638984	5171801.85565439	6672624.57465696	8618443.14906394	12792747.2130231	High	High	High	High	High
False	High	IsMasterProtein	Q01433	AMP deaminase 2 OS=Homo sapiens OX=9606 GN=AMPD2 PE=1 SV=2	0.000	78.713	26	22	30	22	879	100.6	6.93	58.91	22	other metabolic processes;other biological processes	cytosol	other molecular function	Pf19326	271	ENSG00000116337	AMPD2	B4DK50; B4DZI5; E9PNG0; hsa:271; Q01433; Q14856; Q14857; Q16686; Q16687; Q16688; Q16729; Q5T693; Q5T695; Q96IA1; Q9UDX8; Q9UDX9; Q9UMU4	Purine salvage		1	13879776.6085098	61.00	1223497.89325042	1948492.45120547	10499471.1842659	12748263.4973823	20672108.8288817	17602688.2961595	15595696.4810688	15288128.6420785	66977.0299232534	1064475.76431408	8246070.73922981	11924398.34618	19784363.857973	17475487.0501648	15111720.8035191	18624586.7715267	High	High	High	High	High
False	High	IsMasterProtein	Q9HCE1	Helicase MOV-10 OS=Homo sapiens OX=9606 GN=MOV10 PE=1 SV=2	0.000	78.566	25	19	28	19	1003	113.6	8.82	45.78	19	stress response;other biological processes	cytosol;nucleus;other cell component	nucleic acid binding activity;other molecular function	Pf13087, Pf13604	4343	ENSG00000155363	MOV10	hsa:4343; Q5JR03; Q8TEF0; Q9BSY3; Q9BUJ9; Q9HCE1	MAPK6/MAPK4 signaling; Oxidative Stress Induced Senescence; Estrogen-dependent gene expression; Pre-NOTCH Transcription and Translation; RUNX1 regulates genes involved in megakaryocyte differentiation and platelet function; TP53 Regulates Metabolic Genes; Oncogene Induced Senescence; Transcriptional Regulation by VENTX; Ca2+ pathway; Regulation of MECP2 expression and activity; NR1H3 & NR1H2 regu…	VEGFA-VEGFR2 signaling pathway	17	4735641.72483522	78.73	455781.527279188	676757.00205115	1370477.15473816	4512635.16420671	4969676.89185138	5931988.31895633	7156847.66522956	7845632.00563833	97660.1310898904	313453.987565039	1117102.01282309	1687853.0350753	4969668.88080852	6366839.63172875	7419877.9966732	9406590.61822854	High	High	High	High	High
False	High	IsMasterProtein	O94906	Pre-mRNA-processing factor 6 OS=Homo sapiens OX=9606 GN=PRPF6 PE=1 SV=1	0.000	78.557	25	22	27	22	941	106.9	8.25	51.20	22	cell organization and biogenesis;RNA metabolism OR transcription;other metabolic processes;other biological processes	nucleus	nucleic acid binding activity;other molecular function	Pf06424, Pf13181	24148	ENSG00000101161	PRPF6	B2RAR5; B3KMC6; hsa:24148; O94906; O95109; Q5VXS5; Q9H3Z1; Q9H4T9; Q9H4U8; Q9NTE6	mRNA Splicing - Major Pathway; mRNA Splicing - Minor Pathway	mRNA processing	3	3200730.50873361	108.94	608153.235576753	704257.659109829	2002133.43088913	3265484.70391697	3240150.41779196	4150140.87728017	12586747.7218487	13294522.747744	77011.1318360663	241199.365197657	1300577.36524331	1603775.69638758	3161790.18519747	4260863.95569217	11261049.7628034	16390281.109109	High	High	High	High	High
False	High	IsMasterProtein	Q13617	Cullin-2 OS=Homo sapiens OX=9606 GN=CUL2 PE=1 SV=2	0.000	78.511	27	20	29	20	745	86.9	6.92	61.58	20	cell cycle OR cell proliferation;protein metabolism;other metabolic processes;signal transduction	cytosol;nucleus;other cell component	other molecular function	Pf00888, Pf10557	8453	ENSG00000108094	CUL2	B3KT95; B7Z6K8; D3DRY6; G3V1S2; hsa:8453; O00200; Q13617; Q5T2B6; Q9UNF9	Antigen processing: Ubiquitination & Proteasome degradation; Oxygen-dependent proline hydroxylation of Hypoxia-inducible Factor Alpha; Neddylation; Regulation of expression of SLITs and ROBOs	Type 2 papillary renal cell carcinoma; Hijack of ubiquitination by SARS-CoV-2	6	8471676.68548126	80.52	543861.48182085	884577.060570652	1944574.54852654	5746162.86487253	16175570.4302392	14146368.9781995	13346617.9711333	13489938.6535864	37681.4861671875	301094.166289592	1377151.86402189	5067055.7446328	14665952.907095	13507956.3953523	12489953.304677	14760096.5993885	High	High	High	High	High
False	High	IsMasterProtein	P40222	Alpha-taxilin OS=Homo sapiens OX=9606 GN=TXLNA PE=1 SV=3	0.000	78.378	41	20	24	18	546	61.9	6.52	46.02	20	transport;other biological processes	non-structural extracellular;cytosol;other cell component	other molecular function	Pf09728	200081	ENSG00000084652	TXLNA	D3DPP6; hsa:200081; P40222; Q5TFJ6; Q66K62; Q86T54; Q86T85; Q86T86; Q86Y86; Q86YW3; Q8N2Y3	Other interleukin signaling		1	4760381.55994729	84.57	819840.201642038	1082364.03944289	1372219.49737085	2710074.53207929	8361848.47613748	8621104.64104799	8459171.92818461	9128199.59358406	63466.7217099609	464428.866264138	1066526.83326699	1469489.44276249	9556671.47195795	11425997.8957246	10474691.7922615	12374441.8843023	High	High	High	High	High
False	High	IsMasterProtein	Q02218	2-oxoglutarate dehydrogenase complex component E1 OS=Homo sapiens OX=9606 GN=OGDH PE=1 SV=3	0.000	78.345	24	18	25	12	1023	115.9	6.86	58.34	18	protein metabolism;other metabolic processes;developmental processes	other membranes;mitochondrion;nucleus;other cell component	other molecular function	Pf00676, Pf02779, Pf16078, Pf16870	4967	ENSG00000105953	OGDH	B4E2U9; D3DVL0; E9PBM1; hsa:4967; Q02218; Q96DD3; Q9UDX0	Lysine catabolism; Glyoxylate metabolism and glycine degradation; Citric acid cycle (TCA cycle)	TCA cycle and deficiency of pyruvate dehydrogenase complex (PDHc); Amino acid metabolism; Thiamine metabolic pathways; 7q11.23 copy number variation syndrome; TCA cycle (aka Krebs or citric acid cycle)	8	1944976.99109911	88.72	282760.965744726	398644.374620507	624095.911484644	1249872.7308984	3026656.5566126	4945102.37185635	5354551.52668487	5051182.32343356	76004.9930848827	170289.315081445	472450.77002578	704614.31628935	3072659.63535258	4912298.54541439	5223811.4930856	6018579.59795031	High	High	High	High	High
False	High	IsMasterProtein	Q16566	Calcium/calmodulin-dependent protein kinase type IV OS=Homo sapiens OX=9606 GN=CAMK4 PE=1 SV=1	0.000	78.338	38	16	26	16	473	51.9	5.82	52.28	16	protein metabolism;other metabolic processes;stress response;signal transduction;other biological processes	nucleus;other cell component	kinase activity;other molecular function	Pf00069	814	ENSG00000152495	CAMK4	D3DSZ7; hsa:814; Q16566	Transcriptional activation of mitochondrial biogenesis; Regulation of MECP2 expression and activity; Negative regulation of NMDA receptor-mediated neuronal transmission; CaMK IV-mediated phosphorylation of CREB; CREB1 phosphorylation through the activation of CaMKII/CaMKK/CaMKIV cascasde; Loss of phosphorylation of MECP2 at T308	Energy metabolism; Microtubule cytoskeleton regulation; Brain-derived neurotrophic factor (BDNF) signaling pathway; Common pathways underlying drug addiction; Mitochondrial gene expression; Synaptic signaling pathways associated with autism spectrum disorder; Fragile X syndrome; CAMKK2 pathway; Neuroinflammation and glutamatergic signaling; Hippocampal synaptogenesis and neurogenesis; Calcium reg…	17	7491058.731394	82.34	581572.295399606	698825.346894727	1581637.57593574	5458801.18205685	12211932.5236159	11402880.8969629	10521967.7808586	10279905.6140107	64569.9299360411	255010.209586089	841163.204698689	3154331.40350545	13569454.0196561	13070347.8856373	11923086.7032316	13107015.863064	High	High	High	High	High
False	High	IsMasterProtein	P30622	CAP-Gly domain-containing linker protein 1 OS=Homo sapiens OX=9606 GN=CLIP1 PE=1 SV=2	0.000	78.229	18	26	29	25	1438	162.1	5.36	40.33	26	cell cycle OR cell proliferation;cell organization and biogenesis;other biological processes	other membranes;cytosol;cytoskeleton;nucleus;other cell component	cytoskeletal activity;other molecular function	Pf01302, Pf16641	6249	ENSG00000130779	CLIP1	A0AVD3; hsa:6249; P30622; Q17RS4; Q29RG0	RHO GTPases Activate Formins; Separation of Sister Chromatids; Resolution of Sister Chromatid Cohesion; RHO GTPases activate IQGAPs; EML4 and NUDC in mitotic spindle formation; Amplification of signal from unattached kinetochores via a MAD2 inhibitory signal	Microtubule cytoskeleton regulation	8	4873009.28950135	46.77	3569487.49541764	2892123.56906007	2774369.2938498	4046309.84024282	6367766.66761557	5868611.2712865	6526754.73141916	6451341.97217481	1866799.64252461	1640602.44269093	2245748.76830592	3161683.49135007	6977132.9122791	6741917.03689865	6864521.01897101	8779280.37818027	High	High	High	High	High
False	High	IsMasterProtein	P22307	Sterol carrier protein 2 OS=Homo sapiens OX=9606 GN=SCP2 PE=1 SV=2	0.000	78.227	33	18	31	18	547	59.0	6.89	45.40	18	cell organization and biogenesis;other metabolic processes;transport;other biological processes	cytosol;mitochondrion;ER/Golgi;nucleus;other cytoplasmic organelle;other cell component	signal transduction activity or receptor binding;transporter activity;other molecular function	Pf00108, Pf02036, Pf02803	6342	ENSG00000116171	SCP2	A6NM69; B4DGJ9; B4DHP6; C9JC79; D3DQ37; E1B6W5; F2Z3J1; hsa:6342; P22307; Q15432; Q16622; Q5VVZ1; Q6NXF4; Q99430	TYSND1 cleaves peroxisomal proteins; alpha-linolenic acid (ALA) metabolism	PPAR-alpha pathway; Nuclear receptors meta-pathway; Mitochondrial long chain fatty acid beta-oxidation; PPAR signaling pathway; Neurodegeneration with brain iron accumulation (NBIA) subtypes pathway; Disorders of bile acid synthesis and biliary transport; DNA damage response (only ATM dependent)	10	8129580.06197926	75.94	863305.319964564	1209305.01508809	1922635.2185976	6786128.55472391	11576242.3780976	9738994.98825799	10723359.2872565	11495453.4614456	10451.6195050781	724732.167471081	1788592.89888339	4140680.89886604	12343530.194698	13698292.114766	12661891.3804267	13891109.0502514	High	High	High	High	High
False	High	IsMasterProtein	Q13045	Protein flightless-1 homolog OS=Homo sapiens OX=9606 GN=FLII PE=1 SV=2	0.000	78.212	17	20	29	20	1269	144.7	6.05	54.91	20	cell organization and biogenesis;other biological processes	cytosol;cytoskeleton;nucleus;other cell component	cytoskeletal activity;other molecular function	Pf00626, Pf12799, Pf13855	2314	ENSG00000177731; ENSG00000284571	FLII	B4DIL0; F5H407; hsa:2314; J3QLG3; Q13045		VEGFA-VEGFR2 signaling pathway	1	3614068.61770012	92.33	364816.172779394	609224.986479362	1540504.9960155	3290719.2926148	3969190.56656036	10599211.8055993	10678740.7534758	10450139.6167895	19646.1570204342	312236.988772423	1069832.66383158	1599406.24565843	4191294.5291494	10226923.3180079	10229555.6520069	12148687.167972	High	High	High	High	High
False	High	IsMasterProtein	Q9UN37	Vacuolar protein sorting-associated protein 4A OS=Homo sapiens OX=9606 GN=VPS4A PE=1 SV=1	0.000	78.197	45	16	24	11	437	48.9	7.80	43.61	16	cell cycle OR cell proliferation;cell organization and biogenesis;protein metabolism;other metabolic processes;stress response;transport;developmental processes;signal transduction;other biological processes	plasma membrane;other membranes;cytosol;cytoskeleton;nucleus;other cytoplasmic organelle;other cell component	other molecular function	Pf00004, Pf04212, Pf09336, Pf17862	27183	ENSG00000132612	VPS4A	B2RCB7; hsa:27183; Q8TF07; Q9UI03; Q9UN37; Q9Y582	Budding and maturation of HIV virion; Endosomal Sorting Complex Required For Transport (ESCRT); HCMV Late Events; Sealing of the nuclear envelope (NE) by ESCRT-III	Ebola virus infection in host; Ciliary landscape	6	3242596.15770056	94.48	612019.922913502	742050.607741707	1345982.79486946	2962614.21091262	3549037.8069494	8742331.37522401	9686089.16598341	10077209.4161166	31829.0292761719	342794.73297183	1032899.28884678	1323197.11320628	4037965.16375786	10828553.2022654	11078842.2455463	12933981.3672218	High	High	High	High	High
False	High	IsMasterProtein	Q14683	Structural maintenance of chromosomes protein 1A OS=Homo sapiens OX=9606 GN=SMC1A PE=1 SV=2	0.000	78.165	19	23	33	22	1233	143.1	7.64	43.43	23	cell cycle OR cell proliferation;cell organization and biogenesis;DNA metabolism;other metabolic processes;stress response;other biological processes	cytosol;cytoskeleton;nucleus;other cell component	nucleic acid binding activity;other molecular function	Pf02463, Pf06470	8243	ENSG00000072501	SMC1A	hsa:8243; O14995; Q14683; Q16351; Q2M228	Estrogen-dependent gene expression; Separation of Sister Chromatids; Meiotic synapsis; Resolution of Sister Chromatid Cohesion; SUMOylation of DNA damage response and repair proteins; Establishment of Sister Chromatid Cohesion; Cohesin Loading onto Chromatin	miRNA regulation of DNA damage response; Cell cycle; Retinoblastoma gene in cancer; Constitutive androstane receptor pathway; Nuclear receptors meta-pathway; Pathways affected in adenoid cystic carcinoma; ATM signaling in development and disease ; mRNA processing; Regulation of sister chromatid separation at the metaphase-anaphase transition; Rett syndrome causing genes; CAMKK2 pathway; Cohesin c…	21	5941552.96925313	79.23	505467.553080957	572322.418283353	1414493.01450702	4472020.69631639	11323321.500427	9157326.44892498	8277103.1743947	7991909.27868239	55017.8714894532	316273.922690657	1082973.88416465	3411137.06587599	10674661.2792091	8645596.01228521	7893982.18025222	9941784.3152403	High	High	High	High	High
False	High	IsMasterProtein	Q7L014	Probable ATP-dependent RNA helicase DDX46 OS=Homo sapiens OX=9606 GN=DDX46 PE=1 SV=2	0.000	78.135	20	19	34	19	1031	117.3	9.29	50.90	19	cell organization and biogenesis;RNA metabolism OR transcription;other metabolic processes	other membranes;nucleus	other molecular function	Pf00270, Pf00271	9879	ENSG00000145833	DDX46	hsa:9879; O94894; Q7L014; Q96EI0; Q9Y658	mRNA Splicing - Major Pathway		1	3755063.83671902	108.09	921297.801004617	907750.213741384	1854826.26640263	4090126.52127792	3696590.38840302	19281614.2845816	22324383.0720534	21079012.576251	180893.73310607	297152.986672495	950035.586300662	1455590.83491889	3814462.23040324	17346526.6757203	20063093.4204636	24302533.4915943	High	High	High	High	High
False	High	IsMasterProtein	Q9NQW7	Xaa-Pro aminopeptidase 1 OS=Homo sapiens OX=9606 GN=XPNPEP1 PE=1 SV=3	0.000	78.110	29	12	26	12	623	69.9	5.67	65.24	12	protein metabolism;other metabolic processes	cytosol;other cell component	other molecular function	Pf00557, Pf01321, Pf16188, Pf16189	7511	ENSG00000108039	XPNPEP1	A8K071; G5E9Y2; G8JLB2; hsa:7511; O15250; Q53EX6; Q8N3Q0; Q96D23; Q9NQW7			0	10552292.881432	79.22	850677.754135449	1140728.48635904	3243101.4142024	7025222.90971397	18424450.6748942	19900785.1828702	18044903.7893963	18219243.7686699	45146.6245505859	552270.533140549	2449859.36828691	5695572.22992361	17580862.2823944	18060307.4523003	15850156.8543188	18358018.4503578	High	High	High	High	High
False	High	IsMasterProtein	P54920	Alpha-soluble NSF attachment protein OS=Homo sapiens OX=9606 GN=NAPA PE=1 SV=3	0.000	78.087	48	12	23	8	295	33.2	5.36	70.13	12	cell-cell signaling;cell organization and biogenesis;transport;developmental processes;other biological processes	plasma membrane;other membranes;cytosol;other cell component	other molecular function	Pf14938	8775	ENSG00000105402	NAPA	A8K879; hsa:8775; P54920; Q96IK3; Q9BVJ3	COPI-dependent Golgi-to-ER retrograde traffic; COPI-mediated anterograde transport; Golgi Associated Vesicle Biogenesis; Intra-Golgi traffic; COPII-mediated vesicle transport; Retrograde transport at the Trans-Golgi-Network	Synaptic vesicle pathway; VEGFA-VEGFR2 signaling pathway	8	3380338.67561539	84.81	243723.073574589	417766.734520304	949598.651235355	1957943.36994183	6694865.40173729	5921903.27872647	5971871.70416355	5836067.44570998	6894.53165156249	190269.670997658	618200.275950413	1284076.12430089	6912490.00212885	7209483.48804917	6604421.81160999	7367958.88304114	High	High	High	High	High
False	High	IsMasterProtein	P62258	14-3-3 protein epsilon OS=Homo sapiens OX=9606 GN=YWHAE PE=1 SV=1	0.000	78.052	44	13	38	10	255	29.2	4.74	73.81	13	stress response;transport;developmental processes;signal transduction;other biological processes	cytosol;nucleus;other cell component	other molecular function	Pf00244	7531	ENSG00000108953; ENSG00000274474	YWHAE	B3KY71; D3DTH5; hsa:7531; P29360; P42655; P62258; Q4VJB6; Q53XZ5; Q63631; Q7M4R4	RAB GEFs exchange GTP for GDP on RABs; Translocation of SLC2A4 (GLUT4) to the plasma membrane; Recruitment of NuMA to mitotic centrosomes; Regulation of HSF1-mediated heat shock response; Regulation of PLK1 Activity at G2/M Transition; Loss of Nlp from mitotic centrosomes; Recruitment of mitotic centrosome proteins and complexes; Anchoring of the basal body to the plasma membrane; AURKA Activatio…	Cell cycle; Myometrial relaxation and contraction pathways; VEGFA-VEGFR2 signaling pathway; Calcium regulation in cardiac cells; Sudden infant death syndrome (SIDS) susceptibility pathways	25	7820661.84024104	65.03	596130.049378094	1154367.44699361	4294768.89674765	7598701.55971332	10581387.245264	8452565.61533143	8578514.02094286	8049105.64505837	5556.40698164063	580707.419957703	3108095.84764015	5458901.40969619	11500801.9424253	10314391.8709733	9628362.11168459	10093741.2004331	High	High	High	High	High
False	High	IsMasterProtein	Q9Y617	Phosphoserine aminotransferase OS=Homo sapiens OX=9606 GN=PSAT1 PE=1 SV=2	0.000	77.871	45	16	34	16	370	40.4	7.66	57.82	16	other metabolic processes	cytosol;other cell component	other molecular function	Pf00266	29968	ENSG00000135069	PSAT1	hsa:29968; Q5T7G5; Q5T7G6; Q96AW2; Q9BQ12; Q9Y617	Serine biosynthesis	Trans-sulfuration, one-carbon metabolism and related pathways; Clear cell renal cell carcinoma pathways; Metabolic reprogramming in colon cancer; Male infertility; Neuroinflammation and glutamatergic signaling; Amino acid metabolism in triple-negative breast cancer cells	7	21541815.6403874	60.75	851586.590396684	2623226.20070765	15527131.2374794	19211056.1880513	30207045.8371958	24679924.3470119	23551350.3483678	22698430.0583436	14154.2066335953	1353407.21443681	13535172.4482469	20444137.3210241	28731914.1225524	26484114.0417143	22996034.108411	26037857.690491	High	High	High	High	High
False	High	IsMasterProtein	Q13619	Cullin-4A OS=Homo sapiens OX=9606 GN=CUL4A PE=1 SV=3	0.000	77.633	35	24	30	18	759	87.6	8.13	50.51	24	cell cycle OR cell proliferation;protein metabolism;DNA metabolism;other metabolic processes;stress response;developmental processes;signal transduction;other biological processes	nucleus;other cell component	other molecular function	Pf00888, Pf10557	8451	ENSG00000139842	CUL4A	A2A2W2; hsa:8451; O75834; Q13619; Q589T6; Q5TC62; Q6UP08; Q9UP17	Neddylation; Formation of TC-NER Pre-Incision Complex; Dual incision in TC-NER; Gap-filling DNA repair synthesis and ligation in TC-NER; Formation of Incision Complex in GG-NER; Recognition of DNA damage by PCNA-containing replication complex; DNA Damage Recognition in GG-NER; Dual Incision in GG-NER	Hippo-Merlin signaling dysregulation; Nucleotide excision repair; DNA repair pathways, full network; Nucleotide excision repair in xeroderma pigmentosum	13	8212425.88136115	89.30	804187.63094464	926150.591585742	2189782.02495478	4503244.77023882	15911228.8290682	19604630.2008665	18532987.0590165	17812485.4533713	47291.7748230469	340234.453743164	1288240.09892959	1432490.58044488	14976742.837204	17943744.2592083	16728975.2582778	20484080.5661638	High	High	High	High	High
False	High	IsMasterProtein	P06400	Retinoblastoma-associated protein OS=Homo sapiens OX=9606 GN=RB1 PE=1 SV=2	0.000	77.469	22	20	30	20	928	106.1	7.94	66.71	20	cell cycle OR cell proliferation;cell organization and biogenesis;RNA metabolism OR transcription;other metabolic processes;developmental processes;signal transduction;other biological processes	cytosol;cytoskeleton;nucleus;other cell component	nucleic acid binding activity;other molecular function	Pf01857, Pf01858, Pf08934, Pf11934	5925	ENSG00000139687	RB1	A8K5E3; hsa:5925; P06400; P78499; Q5VW46; Q8IZL4	APC/C:Cdh1 mediated degradation of Cdc20 and other APC/C:Cdh1 targeted proteins in late mitosis/early G1; Oncogene Induced Senescence; Cyclin D associated events in G1; Defective binding of RB1 mutants to E2F1,(E2F2, E2F3); Aberrant regulation of mitotic exit in cancer due to RB1 defects; RUNX2 regulates osteoblast differentiation; Condensation of Prophase Chromosomes; Phosphorylation of proteins…	Androgen receptor signaling pathway; miRNA regulation of DNA damage response; Cell cycle; Thyroid stimulating hormone (TSH) signaling pathway; Glioblastoma signaling pathways; Adipogenesis; Spinal cord injury; Retinoblastoma gene in cancer; Aryl hydrocarbon receptor pathway; Bladder cancer; Fas ligand pathway and stress induction of heat shock proteins; H19 action Rb-E2F1 signaling and CDK-Beta-c…	45	11464095.575919	79.98	798202.60361989	1030707.51484539	2452840.32578674	8122066.32553984	19237108.4424922	17638653.21708	16916743.8172465	16879469.6566754	57508.0956269531	329994.206431054	1843656.03542096	5901008.33014986	18238911.0250646	17941899.2147336	16181287.1387836	19120935.0252247	High	High	High	High	High
False	High	IsMasterProtein	O60306	RNA helicase aquarius OS=Homo sapiens OX=9606 GN=AQR PE=1 SV=4	0.000	76.946	16	23	34	21	1485	171.2	6.37	44.90	23	RNA metabolism OR transcription;other metabolic processes	nucleus	nucleic acid binding activity;other molecular function	Pf13086, Pf13087, Pf16399	9716	ENSG00000021776	AQR	A0JP17; A5YKK3; hsa:9716; O60306; Q2YDX9; Q6IRU8; Q6PIC8	mRNA Splicing - Major Pathway; Formation of TC-NER Pre-Incision Complex; Dual incision in TC-NER; Gap-filling DNA repair synthesis and ligation in TC-NER		5	3522805.34942944	98.07	504989.304758922	736302.465619815	1430316.04707942	3005998.47817205	4128464.34224256	5446211.89143192	11272019.7049943	11101063.0576189	34153.0721825849	460455.101844107	1054108.18900529	1654699.25693582	4349937.3480487	5680928.92643112	11271777.3048698	14169316.3288391	High	High	High	High	High
False	High	IsMasterProtein	Q92619	Rho GTPase-activating protein 45 OS=Homo sapiens OX=9606 GN=ARHGAP45 PE=1 SV=2	0.000	76.890	19	18	33	18	1136	124.5	6.10	76.83	18	signal transduction;other biological processes	non-structural extracellular;plasma membrane;other membranes;cytosol;other cytoplasmic organelle;other cell component	enzyme regulator activity;other molecular function	Pf00620	23526	ENSG00000180448	ARHGAP45	B4DTS4; F6QP70; hsa:23526; Q6P189; Q7LE26; Q86WS1; Q8HX84; Q92619; Q9GJN9; Q9GJP0; Q9GJP1; Q9MY24	Neutrophil degranulation; RHOA GTPase cycle; CDC42 GTPase cycle; RAC1 GTPase cycle		4	4625978.37513772	84.54	986294.069995551	1114263.20108384	1630236.07782013	2567000.71702602	8504728.18918639	11375922.8892563	11166525.2706642	10854148.7220371	144673.039264746	461909.875130859	1288006.56488968	1470619.61161399	8336451.09068541	11333444.9168146	11122158.1442995	12773662.3087113	High	High	High	High	High
False	High	IsMasterProtein	O60231	Pre-mRNA-splicing factor ATP-dependent RNA helicase DHX16 OS=Homo sapiens OX=9606 GN=DHX16 PE=1 SV=2	0.000	76.874	22	20	29	19	1041	119.2	6.80	46.58	20	RNA metabolism OR transcription;other metabolic processes	nucleus	other molecular function	Pf00270, Pf00271, Pf04408, Pf07717	8449	ENSG00000204560; ENSG00000206486; ENSG00000226171; ENSG00000231377; ENSG00000233049; ENSG00000233418; ENSG00000233561	DHX16	hsa:8449; O60231; O60322; Q5JP45; Q969X7; Q96QC1	mRNA Splicing - Major Pathway	mRNA processing	2	4044019.88115494	85.05	599887.952132581	788174.763733945	1368697.71762477	3019286.74668604	5416543.10148799	8482991.41810674	9634032.88531327	9203351.01779146	22268.2009623047	366046.495226002	1049773.89906595	1396684.90033392	5514356.74122718	8063526.39777528	8568586.28009925	10705912.1995925	High	High	High	High	High
False	High	IsMasterProtein	Q9UBE0	SUMO-activating enzyme subunit 1 OS=Homo sapiens OX=9606 GN=SAE1 PE=1 SV=1	0.000	76.870	50	17	31	17	346	38.4	5.30	45.46	17	protein metabolism;other metabolic processes;other biological processes	nucleus;other cell component	enzyme regulator activity;other molecular function	Pf00899	10055	ENSG00000142230	SAE1	B2RDP5; B3KMQ2; F5GXX7; G3XAK6; hsa:10055; O95717; Q9P020; Q9UBE0	SUMO is conjugated to E1 (UBA2:SAE1); SUMO is transferred from E1 to E2 (UBE2I, UBC9)		2	10306778.9225207	82.40	1304381.07076406	1593778.9775665	3377310.76994735	5899088.76421382	18914556.6841177	20020985.2301836	20437108.0551072	19833411.3204576	128393.031987406	437212.27750693	2368267.15984918	3860848.67575219	18007813.7494977	19684694.4172673	19424039.8849754	22136331.1658635	High	High	High	High	High
False	High	IsMasterProtein	P35611	Alpha-adducin OS=Homo sapiens OX=9606 GN=ADD1 PE=1 SV=2	0.000	76.852	30	14	21	13	737	80.9	5.83	49.58	14	cell organization and biogenesis;other biological processes	plasma membrane;other membranes;cytosol;cytoskeleton;nucleus;other cell component	cytoskeletal activity;other molecular function	Pf00596	118	ENSG00000087274	ADD1	A2A3N8; A2A3P0; B4DI79; D3DVR3; D3DVR4; D3DVR5; hsa:118; P35611; Q13734; Q14729; Q16156; Q86XM2; Q9UJB6	XBP1(S) activates chaperone genes; Caspase-mediated cleavage of cytoskeletal proteins; Miscellaneous transport and binding events		3	5300134.24915192	48.67	2635664.81533913	2958215.96908298	3373452.44876829	4710862.23749442	7719315.16677459	7010800.03926722	6090188.76725232	5963117.07768689	927629.95591956	1563188.26176373	2422451.51193955	4377797.759064	8073877.17689182	7741937.85593984	6714320.17410003	7733586.84167696	High	High	High	High	High
False	High	IsMasterProtein	P23381	Tryptophan--tRNA ligase, cytoplasmic OS=Homo sapiens OX=9606 GN=WARS1 PE=1 SV=2	0.000	76.775	41	14	23	14	471	53.1	6.23	51.53	14	protein metabolism;RNA metabolism OR transcription;other metabolic processes;developmental processes;other biological processes	cytosol;nucleus;other cell component	enzyme regulator activity;other molecular function	Pf00458, Pf00579	7453	ENSG00000140105	WARS1	A6NGN1; A6NID3; hsa:7453; P23381; P78535; Q502Y0; Q53XB6; Q9UDI5; Q9UDL3	Cytosolic tRNA aminoacylation	Photodynamic therapy-induced unfolded protein response; Amino acid metabolism	3	6158736.01925559	40.26	4152583.80595617	4583627.94555076	4934326.13984056	5205683.01314158	9131781.4936992	8353762.83570504	7964788.01862075	7286273.33994849	2332981.45528446	2688940.37179466	4121699.61053332	5180673.0113209	10052686.7676952	9762733.60386328	8619578.16554721	9500006.27388051	High	High	High	High	High
False	High	IsMasterProtein	P11171	Protein 4.1 OS=Homo sapiens OX=9606 GN=EPB41 PE=1 SV=4	0.000	76.451	28	18	24	17	864	97.0	5.58	43.46	18	cell cycle OR cell proliferation;cell organization and biogenesis;other biological processes	plasma membrane;other membranes;cytosol;cytoskeleton;nucleus;other cell component	cytoskeletal activity;other molecular function	Pf00373, Pf04382, Pf05902, Pf08736, Pf09379, Pf09380	2035	ENSG00000159023	EPB41	B1ALH8; B1ALH9; D3DPM9; D3DPN0; hsa:2035; P11171; P11176; Q14245; Q5TB35; Q5VXN8; Q8IXV9; Q9Y578; Q9Y579	Neurexins and neuroligins	VEGFA-VEGFR2 signaling pathway; Splicing factor NOVA regulated synaptic proteins; IL-18 signaling pathway	4	8070615.3104521	76.72	1369246.36108224	1375654.9988683	2295253.55673621	5688849.03155627	13645959.371524	12820128.8473339	11861214.3898363	12019591.9620725	196358.046121875	847080.763707672	1835332.31722649	3062854.98921222	13371126.082257	12997641.97707	11449562.3153292	14742072.2383951	High	High	High	High	High
False	High	IsMasterProtein	Q16181	Septin-7 OS=Homo sapiens OX=9606 GN=SEPTIN7 PE=1 SV=2	0.000	76.279	41	19	35	18	437	50.6	8.63	57.49	19	cell cycle OR cell proliferation;cell organization and biogenesis;other biological processes	plasma membrane;other membranes;cytosol;cytoskeleton;nucleus;other cell component	other molecular function	Pf00735	989	ENSG00000122545	SEPTIN7	hsa:989; Q16181; Q52M76; Q6NX50	MAPK6/MAPK4 signaling		1	12253618.6165762	79.17	738735.464628978	1101948.6511087	1854055.92491322	10093611.3726343	22482759.6871455	18218429.8682224	16204611.5254565	15659259.0609076	33685.2927597656	328257.254032535	1845295.9860353	8902760.99558067	20961349.1137668	17735820.4354748	14875861.9345689	18338278.7093445	High	High	High	High	High
False	High	IsMasterProtein	P05455	Lupus La protein OS=Homo sapiens OX=9606 GN=SSB PE=1 SV=2	0.000	76.271	43	19	34	19	408	46.8	7.12	46.97	19	RNA metabolism OR transcription;other metabolic processes;transport;other biological processes	nucleus;other cell component	nucleic acid binding activity	Pf00076, Pf05383, Pf08777	6741	ENSG00000138385	SSB	hsa:6741; P05455; Q15367; Q53XJ4	RNA Polymerase III Abortive And Retractive Initiation; RNA Polymerase III Transcription Termination		2	14046953.163814	88.13	1731433.81041703	1773896.50743661	4554179.26901629	7614685.2928636	26284722.5512249	36713428.4556098	36734615.9025419	34967503.1718937	11379.0406640625	301530.519383981	3527011.5704021	5687623.40446609	25912678.6725262	32770876.9907079	34517922.0744809	40069766.8303828	High	High	High	High	High
False	High	IsMasterProtein	Q93084	Sarcoplasmic/endoplasmic reticulum calcium ATPase 3 OS=Homo sapiens OX=9606 GN=ATP2A3 PE=1 SV=3	0.000	76.204	24	20	22	13	999	109.2	5.52	42.73	20	stress response;transport;signal transduction;other biological processes	other membranes;cytosol;ER/Golgi;nucleus	transporter activity;enzyme regulator activity;other molecular function	Pf00122, Pf00689, Pf00690, Pf08282, Pf13246	489	ENSG00000074370	ATP2A3	A8MZG0; D3DTJ8; hsa:489; O60900; O60901; O75501; O75502; Q16115; Q6JHX1; Q8TEX5; Q8TEX6; Q93084	Ion homeostasis; Ion transport by P-type ATPases; Pre-NOTCH Processing in Golgi; Reduction of cytosolic Ca++ levels	Alzheimer's disease and miRNA effects; Myometrial relaxation and contraction pathways; Alzheimer's disease; Calcium regulation in cardiac cells	8	1905097.1391572	85.73	238351.345715149	333975.434466702	523121.659740807	971838.676681639	4027095.55432435	4486394.43435405	4297755.38552951	4233859.49143421	78561.199509375	180601.012158432	403698.84882861	681210.094098852	3734565.41369353	4372827.00829816	4060931.14776678	5038053.01241597	High	High	High	High	High
False	High	IsMasterProtein	Q96B97	SH3 domain-containing kinase-binding protein 1 OS=Homo sapiens OX=9606 GN=SH3KBP1 PE=1 SV=2	0.000	76.043	31	15	26	15	665	73.1	6.62	42.96	15	cell-cell signaling;cell organization and biogenesis;transport;other biological processes	plasma membrane;other membranes;cytosol;cytoskeleton;other cell component	other molecular function	Pf14604	30011	ENSG00000147010	SH3KBP1	B7Z1D5; hsa:30011; Q5JPT4; Q5JPT5; Q8IWX6; Q8IX98; Q96B97; Q96RN4; Q9NYR0	Cargo recognition for clathrin-mediated endocytosis; Potential therapeutics for SARS; Antigen activates B Cell Receptor (BCR) leading to generation of second messengers; EGFR downregulation; Negative regulation of MET activity; InlB-mediated entry of Listeria monocytogenes into host cell; Reelin signalling pathway	EGF/EGFR signaling pathway	9	3075395.33617771	84.73	606886.077142087	665272.372426424	1022891.21525578	2175809.96611679	4346912.92947039	6834037.30316244	7078686.5075359	6820632.74702486	22209.8744548828	360428.652733935	824556.293897392	1154847.48532324	4780230.07924832	7647819.65610366	7425933.29271644	8523362.52029886	High	High	High	High	High
False	High	IsMasterProtein	P09429	High mobility group protein B1 OS=Homo sapiens OX=9606 GN=HMGB1 PE=1 SV=3	0.000	76.032	47	10	38	7	215	24.9	5.74	62.45	10	cell organization and biogenesis;DNA metabolism;RNA metabolism OR transcription;other metabolic processes;stress response;transport;developmental processes;signal transduction;other biological processes	non-structural extracellular;plasma membrane;other membranes;ER/Golgi;nucleus;other cytoplasmic organelle;other cell component	signal transduction activity or receptor binding;nucleic acid binding activity;other molecular function	Pf00505, Pf09011	3146	ENSG00000189403	HMGB1	A5D8W9; hsa:3146; P09429; Q14321; Q5T7C3; Q6IBE1	ER-Phagosome pathway; Neutrophil degranulation; MyD88 deficiency (TLR2/4); IRAK4 deficiency (TLR2/4); Regulation of TLR by endogenous ligand; Apoptosis induced DNA fragmentation; TAK1-dependent IKK and NF-kappa-B activation ; TRAF6 mediated NF-kB activation; Pyroptosis; Advanced glycosylation endproduct receptor signaling	Retinoblastoma gene in cancer; VEGFA-VEGFR2 signaling pathway; Supression of HMGB1 mediated inflammation by THBD; Base excision repair; DNA repair pathways, full network; Malignant pleural mesothelioma; Clock-controlled autophagy in bone metabolism; DNA damage response (only ATM dependent)	19	11747328.7664993	31.75	11684069.9970723	11485686.4728891	9911704.70852983	6971791.98205185	16768203.8470784	17341660.7262341	15580226.2881856	13938622.6685306	6360484.0571379	6778316.73820899	7643941.78554961	9944206.63980877	16891129.6544037	13952249.3425059	11810930.0254792	15252586.0694106	High	High	High	High	High
False	High	IsMasterProtein	Q8IWZ3	Ankyrin repeat and KH domain-containing protein 1 OS=Homo sapiens OX=9606 GN=ANKHD1 PE=1 SV=1	0.000	75.912	10	20	24	12	2542	269.3	5.73	43.54	20	stress response	other cell component		Pf00013, Pf12796	404734; 54882	ENSG00000131503	ANKHD1	A6NH85; hsa:404734; hsa:54882; Q149P2; Q8IWZ2; Q8IWZ3; Q8WY90; Q96G77; Q96GK0; Q9H2U0; Q9HA95; Q9NWG4; Q9UPR7			0	1100191.21542234	105.58	201105.431805198	234596.695681108	490895.438556217	1018938.70903945	1187922.9827607	1927693.24682084	3804767.46736418	4396047.12200172	12019.2669544922	62618.2203029556	365728.93098554	508623.780991991	1218399.8200119	1967429.58186546	4018088.26009472	5532844.57225105	High	High	High	High	High
False	High	IsMasterProtein	Q7Z2W4	Zinc finger CCCH-type antiviral protein 1 OS=Homo sapiens OX=9606 GN=ZC3HAV1 PE=1 SV=3	0.000	75.799	23	17	27	17	902	101.4	8.40	49.11	17	stress response;other biological processes	cytosol;nucleus;other cell component	other molecular function	Pf00644, Pf02825, Pf18606, Pf18633	56829	ENSG00000105939	ZC3HAV1	A4D1R2; A4D1S4; hsa:56829; Q7Z2W4; Q8IW57; Q8TAJ3; Q96N79; Q9H8R9; Q9P0Y7	Signaling by BRAF and RAF1 fusions		1	3738629.75738143	103.20	868846.354017654	788777.180839154	1844182.34388543	4166722.58381995	3504370.05732428	10516750.2822593	15577271.1155535	15575011.976224	115284.192133301	423679.377428613	1301421.33988388	1818772.36645372	3988549.22115452	10442443.9629042	14910299.9169931	21139334.1653811	High	High	High	High	High
False	High	IsMasterProtein	O95163	Elongator complex protein 1 OS=Homo sapiens OX=9606 GN=ELP1 PE=1 SV=3	0.000	75.621	20	21	25	21	1332	150.2	5.94	43.82	21	RNA metabolism OR transcription;other metabolic processes;other biological processes	cytosol;nucleus;other cell component	nucleic acid binding activity;other molecular function	Pf04762	8518	ENSG00000070061	ELP1	hsa:8518; O95163; Q5JSV2; Q9H327; Q9UG87	HATs acetylate histones		1	7538572.06979963	75.30	548209.022316331	747649.44478688	1683424.32244556	5854528.1592677	10358108.4658793	9707028.01413657	10009816.5592456	10150841.777608	35840.6714015625	373493.517692831	1168602.71574399	4940223.95780324	9726782.4162191	9846239.88372751	9905591.96858833	11889164.2261265	High	High	High	High	High
[truncated: 6,599 more rows]
[truncated: 13 more columns]
