# Supplementary material for: Experimental strategies to improve drug-target identification in mass spectrometry-based thermal stability assays
Source: Commun Chem. 2023 Apr 6;6:64. doi: 10.1038/s42004-023-00861-1 (PMC10079678; doi:10.1038/s42004-023-00861-1)
Supplement: Supplementary file 12 — Supplementary Data file 10 [file 42004_2023_861_MOESM12_ESM.txt]

Checked	Protein FDR Confidence: Combined	Master	Accession	Description	Exp. q-value: Combined	Sum PEP Score	Coverage [%]	# Peptides	# PSMs	# Unique Peptides	# AAs	MW [kDa]	calc. pI	Score Sequest HT: Sequest HT	# Peptides (by Search Engine): Sequest HT	Biological Process	Cellular Component	Molecular Function	Pfam IDs	Entrez Gene ID	Ensembl Gene ID	Gene Symbol	Gene ID	WikiPathways	Reactome Pathways	# Protein Pathway Groups	Abundances (Grouped): F2	Abundances (Grouped) CV [%]: F2	Abundance: F2: 126, Sample	Abundance: F2: 127N, Sample	Abundance: F2: 127C, Sample	Abundance: F2: 128N, Sample	Abundance: F2: 128C, Sample	Abundance: F2: 129N, Sample	Abundance: F2: 129C, Sample	Abundance: F2: 130N, Sample	Abundance: F2: 130C, Sample	Abundance: F2: 131N, Sample	Abundance: F2: 131C, Sample	Abundance: F2: 132N, Sample	Abundance: F2: 132C, Sample	Abundance: F2: 133N, Sample	Abundance: F2: 133C, Sample	Abundance: F2: 134N, Sample	Found in Sample: F2: 126, Sample	Found in Sample: F2: 127N, Sample	Found in Sample: F2: 127C, Sample	Found in Sample: F2: 128N, Sample	Found in Sample: F2: 128C, Sample
False	High	IsMasterProtein	Q13813	Spectrin alpha chain, non-erythrocytic 1 OS=Homo sapiens OX=9606 GN=SPTAN1 PE=1 SV=3	0.000	612.790	47	106	207	105	2472	284.4	5.35	461.65	106	cell organization and biogenesis	non-structural extracellular;plasma membrane;other membranes;cytosol;cytoskeleton;other cell component	cytoskeletal activity;other molecular function	Pf00018, Pf00435, Pf08726, Pf13499	6709	ENSG00000197694	SPTAN1	hsa:6709; Q13186; Q13813; Q15324; Q16606; Q59EF1; Q5VXV5; Q5VXV6; Q7Z6M5; Q9P0V0	Fas ligand pathway and stress induction of heat shock proteins	Neutrophil degranulation; RHOV GTPase cycle; Sensory processing of sound by inner hair cells of the cochlea; Sensory processing of sound by outer hair cells of the cochlea; COPI-mediated anterograde transport; RHOU GTPase cycle; Nephrin family interactions; RAF/MAP kinase cascade; NCAM signaling for neurite out-growth; Interaction between L1 and Ankyrins; Caspase-mediated cleavage of cytoskeletal…	12	53552218.2987722	87.25	9929899.94786398	10733662.0528804	22532123.4167524	26828505.2530904	168303342.247616	109493893.096225	122471640.180906	106895261.501347	2569268.63727331	5508120.08358227	15053236.3621646	20658742.0151516	163108389.878139	145987330.299986	148043467.829537	157701684.381861	High	High	High	High	High
False	High	IsMasterProtein	Q01082	Spectrin beta chain, non-erythrocytic 1 OS=Homo sapiens OX=9606 GN=SPTBN1 PE=1 SV=2	0.000	480.333	43	81	174	75	2364	274.4	5.57	395.88	81	cell cycle OR cell proliferation;cell organization and biogenesis;protein metabolism;other metabolic processes;transport;developmental processes;signal transduction;other biological processes	plasma membrane;other membranes;cytosol;cytoskeleton;nucleus;other cell component	cytoskeletal activity;other molecular function	Pf00169, Pf00307, Pf00435	6711	ENSG00000115306	SPTBN1	B2RP63; hsa:6711; O60837; Q01082; Q16057; Q53R99; Q59ER3; Q8IX99	TGF-beta signaling pathway; Sudden infant death syndrome (SIDS) susceptibility pathways	Sensory processing of sound by inner hair cells of the cochlea; Sensory processing of sound by outer hair cells of the cochlea; COPI-mediated anterograde transport; RHOV GTPase cycle; RHOU GTPase cycle; Nephrin family interactions; RAF/MAP kinase cascade; NCAM signaling for neurite out-growth; Interaction between L1 and Ankyrins; Signaling by FLT3 fusion proteins	12	50449972.9866718	84.20	10673777.5448882	14415943.0022343	26356049.6142872	24243132.3627943	168966515.059651	103339154.801343	112034983.076646	96569850.6264841	2499774.46267482	8195897.17798883	16884531.1927261	23807737.2173715	155096683.819127	125238633.644323	120016931.440848	135114792.079414	High	High	High	High	High
False	High	IsMasterProtein	O75369	Filamin-B OS=Homo sapiens OX=9606 GN=FLNB PE=1 SV=2	0.000	479.083	43	82	168	77	2602	278.0	5.73	377.26	82	cell organization and biogenesis;stress response;signal transduction;other biological processes	plasma membrane;other membranes;cytosol;cytoskeleton;other cell component	cytoskeletal activity;other molecular function	Pf00307, Pf00630	2317	ENSG00000136068	FLNB	B2ZZ83; B2ZZ84; B2ZZ85; C9JKE6; C9JMC4; hsa:2317; O75369; Q13706; Q59EC2; Q60FE7; Q6MZJ1; Q8WXS9; Q8WXT0; Q8WXT1; Q8WXT2; Q8WXT3; Q9NRB5; Q9NT26; Q9UEV9	Focal adhesion; MAPK signaling pathway; VEGFA-VEGFR2 signaling pathway; Ebola virus infection in host	ISG15 antiviral mechanism	5	42156803.7324209	85.11	6100186.77225604	8434305.67920794	18118537.2350376	24206920.844318	77325739.3685839	86963365.2363839	102190863.929926	89447210.1744954	455621.291332748	4327255.74490983	11460322.3881881	19243977.4218288	73416859.267791	109071350.630597	115647336.510846	123071124.073145	High	High	High	High	High
False	High	IsMasterProtein	P35579	Myosin-9 OS=Homo sapiens OX=9606 GN=MYH9 PE=1 SV=4	0.000	463.581	41	74	216	65	1960	226.4	5.60	434.05	74	cell cycle OR cell proliferation;cell organization and biogenesis;protein metabolism;stress response;transport;developmental processes;signal transduction;other biological processes	plasma membrane;other membranes;cytosol;cytoskeleton;nucleus;other cell component	signal transduction activity or receptor binding;cytoskeletal activity;other molecular function	Pf00063, Pf01576, Pf02736	4627	ENSG00000100345	MYH9	A8K6E4; hsa:4627; O60805; P35579; Q60FE2; Q86T83	Primary focal segmental glomerulosclerosis (FSGS); VEGFA-VEGFR2 signaling pathway; Nephrotic syndrome	EPHA-mediated growth cone collapse; Regulation of actin dynamics for phagocytic cup formation; FCGR3A-mediated phagocytosis; Sensory processing of sound by inner hair cells of the cochlea; Sensory processing of sound by outer hair cells of the cochlea; Translocation of SLC2A4 (GLUT4) to the plasma membrane; Signaling by ALK fusions and activated point mutants; RHO GTPases activate CIT; Sema4D ind…	16	72676202.5205231	88.29	5395320.0329986	5773608.63875378	12534231.7514315	41907905.2277846	181016474.50331	128567991.634682	144793761.62844	126034226.337381	539472.902377553	3263055.75134531	8080915.47704576	33963649.0669712	160551194.846754	157459714.993257	143351258.373761	170640212.5632	High	High	High	High	High
False	High	IsMasterProtein	Q14204	Cytoplasmic dynein 1 heavy chain 1 OS=Homo sapiens OX=9606 GN=DYNC1H1 PE=1 SV=5	0.000	401.080	23	97	140	96	4646	532.1	6.40	257.77	97	cell cycle OR cell proliferation;cell organization and biogenesis;transport;other biological processes	non-structural extracellular;cytosol;cytoskeleton;other cytoplasmic organelle;other cell component	cytoskeletal activity;other molecular function	Pf03028, Pf08385, Pf08393, Pf12774, Pf12775, Pf12777, Pf12780, Pf12781, Pf17852, Pf18198, Pf18199	1778	ENSG00000197102	DYNC1H1	B0I1R0; hsa:1778; Q14204; Q6DKQ7; Q8WU28; Q92814; Q9Y4G5	Ciliary landscape; Intraflagellar transport proteins binding to dynein	COPI-mediated anterograde transport; HSP90 chaperone cycle for steroid hormone receptors (SHR) in the presence of ligand; Neutrophil degranulation; Recruitment of NuMA to mitotic centrosomes; Regulation of PLK1 Activity at G2/M Transition; Loss of Nlp from mitotic centrosomes; Recruitment of mitotic centrosome proteins and complexes; Anchoring of the basal body to the plasma membrane; AURKA Activ…	22	22290311.6117729	87.91	2384761.83813571	3315339.95152138	7837463.65555164	11979376.4312019	45994687.8117834	42264903.5993254	55216556.5797201	46871124.5922511	257874.849723098	1508191.66590662	4697199.11185606	5912708.72628231	41476114.7713672	51262157.318539	55557064.0894093	62679681.514634	High	High	High	High	High
False	High	IsMasterProtein	P21333	Filamin-A OS=Homo sapiens OX=9606 GN=FLNA PE=1 SV=4	0.000	363.673	30	60	120	55	2647	280.6	6.06	279.66	60	cell cycle OR cell proliferation;cell organization and biogenesis;protein metabolism;other metabolic processes;stress response;transport;developmental processes;signal transduction;other biological processes	non-structural extracellular;plasma membrane;other membranes;cytosol;cytoskeleton;ER/Golgi;nucleus;other cell component	signal transduction activity or receptor binding;cytoskeletal activity;other molecular function	Pf00307, Pf00630	2316	ENSG00000196924	FLNA	E9KL45; hsa:2316; P21333; Q5HY53; Q5HY55; Q8NF52	Androgen receptor signaling pathway; Prolactin signaling pathway; Focal adhesion; Hypothesized pathways in pathogenesis of cardiovascular disease; MAPK signaling pathway; IL-4 signaling pathway; Ebola virus infection in host; Joubert syndrome	OAS antiviral response; Platelet degranulation ; RHO GTPases activate PAKs; GP1b-IX-V activation signalling; Cell-extracellular matrix interactions	13	30035205.9939284	96.54	5385725.06635119	6559318.17648544	14210399.2809325	21057265.2190921	45792354.3477509	84985437.8543073	108112264.636228	95874917.362576	653084.884177008	3097350.30728063	8586490.66061348	12552715.5240527	42840966.750031	110410909.46826	119597227.760841	135272268.873362	High	High	High	High	High
False	High	IsMasterProtein	P78527	DNA-dependent protein kinase catalytic subunit OS=Homo sapiens OX=9606 GN=PRKDC PE=1 SV=3	0.000	350.011	21	82	128	81	4128	468.8	7.12	231.45	82	cell cycle OR cell proliferation;cell organization and biogenesis;protein metabolism;DNA metabolism;RNA metabolism OR transcription;other metabolic processes;stress response;developmental processes;signal transduction;other biological processes	cytosol;nucleus;other cell component	nucleic acid binding activity;kinase activity;other molecular function	Pf00454, Pf02259, Pf02260, Pf08163, Pf19704, Pf20502	5591	ENSG00000253729	PRKDC	hsa:5591; P78527; P78528; Q13327; Q13337; Q14175; Q59H99; Q7Z611; Q96SE6; Q9UME3	miRNA regulation of DNA damage response; Cell cycle; Retinoblastoma gene in cancer; Fas ligand pathway and stress induction of heat shock proteins; Pathways affected in adenoid cystic carcinoma; ATM signaling in development and disease ; Non-homologous end joining; Osteoblast differentiation and related diseases; DNA repair pathways, full network; DNA damage response	E3 ubiquitin ligases ubiquitinate target proteins; Cytosolic sensors of pathogen-associated DNA ; Nonhomologous End-Joining (NHEJ); IRF3-mediated induction of type I IFN	14	29227459.2880095	89.60	2587985.193466	4184968.51854189	8910096.96314409	15109071.7828521	64561111.4999624	57805447.1480222	74425890.0853903	63842872.0552541	282843.857574566	2182564.82116267	5043807.16104397	7178211.27094703	56538508.037388	68835078.5802063	70826971.7628407	86601902.5104061	High	High	High	High	High
False	High	IsMasterProtein	Q9Y490	Talin-1 OS=Homo sapiens OX=9606 GN=TLN1 PE=1 SV=3	0.000	350.002	34	70	127	60	2541	269.6	6.07	267.22	70	cell adhesion;cell organization and biogenesis;signal transduction;other biological processes	non-structural extracellular;plasma membrane;other membranes;cytosol;cytoskeleton;other cell component	signal transduction activity or receptor binding;cytoskeletal activity;other molecular function	Pf00373, Pf01608, Pf08913, Pf09141, Pf16511	7094	ENSG00000137076	TLN1	A6NMY0; hsa:7094; Q86YD0; Q9NZQ2; Q9UHH8; Q9UPX3; Q9Y490	Integrin-mediated cell adhesion; Primary focal segmental glomerulosclerosis (FSGS); Focal adhesion	Platelet degranulation ; Signaling by BRAF and RAF1 fusions; XBP1(S) activates chaperone genes; SEMA3A-Plexin repulsion signaling by inhibiting Integrin adhesion; Smooth Muscle Contraction; Signaling by moderate kinase activity BRAF mutants; Paradoxical activation of RAF signaling by kinase inactive BRAF; Signaling downstream of RAS mutants; Signaling by RAF1 mutants; MAP2K and MAPK activation; S…	17	23172249.9629459	94.29	4578296.17094155	5360612.17399741	11069619.1855009	15687160.3418093	34228831.5186124	71560347.7301104	77699706.6879319	66292665.5449859	1087135.05283449	2834827.12333291	6416385.80155304	7902547.08087794	34879260.2593004	85636004.8322732	85034414.9084535	93358437.9072007	High	High	High	High	High
False	High	IsMasterProtein	P10809	60 kDa heat shock protein, mitochondrial OS=Homo sapiens OX=9606 GN=HSPD1 PE=1 SV=2	0.000	283.129	73	41	167	41	573	61.0	5.87	393.17	41	cell cycle OR cell proliferation;cell organization and biogenesis;protein metabolism;DNA metabolism;other metabolic processes;stress response;transport;developmental processes;signal transduction;other biological processes	non-structural extracellular;plasma membrane;other membranes;cytosol;cytoskeleton;mitochondrion;other cytoplasmic organelle;other cell component	nucleic acid binding activity;other molecular function	Pf00118	3329	ENSG00000144381	HSPD1	B2R5M6; B7Z712; hsa:3329; P10809; Q38L19; Q9UCR6	Apoptosis-related network due to altered Notch3 in ovarian cancer; Sudden infant death syndrome (SIDS) susceptibility pathways	Mitochondrial protein import; TFAP2A acts as a transcriptional repressor during retinoic acid induced cell differentiation	4	149322858.587374	73.76	2229318.85375332	12213147.2758052	42946099.6688801	143519293.18824	225547134.033808	155361105.823311	169985374.694607	159834180.58945	340305.351819352	3327338.81207876	29074279.709609	140768082.589122	193925508.670654	198381986.591841	207862019.250396	234306013.571887	High	High	High	High	High
False	High	IsMasterProtein	P08238	Heat shock protein HSP 90-beta OS=Homo sapiens OX=9606 GN=HSP90AB1 PE=1 SV=4	0.000	262.798	55	36	228	21	724	83.2	5.03	477.41	36	cell organization and biogenesis;DNA metabolism;other metabolic processes;stress response;developmental processes;other biological processes	non-structural extracellular;plasma membrane;other membranes;cytosol;nucleus;other cytoplasmic organelle;other cell component	signal transduction activity or receptor binding;enzyme regulator activity;cytoskeletal activity;nucleic acid binding activity;other molecular function	Pf00183, Pf02518	3326	ENSG00000096384	HSP90AB1	B2R5P0; hsa:3326; P08238; Q5T9W7; Q9NQW0; Q9NTK6	Nuclear receptors meta-pathway; NRF2 pathway; Focal adhesion: PI3K-Akt-mTOR-signaling pathway; PI3K-Akt signaling pathway	Regulation of actin dynamics for phagocytic cup formation; Potential therapeutics for SARS; The role of GTSE1 in G2/M progression after G2 checkpoint; HSP90 chaperone cycle for steroid hormone receptors (SHR) in the presence of ligand; SARS-CoV-2 activates/modulates innate and adaptive immune responses; Aryl hydrocarbon receptor signalling; Neutrophil degranulation; Estrogen-dependent gene expres…	23	37572262.6559864	86.75	6549818.03245439	7825991.23788163	16164688.1359042	16819934.0373758	94030589.0050424	91251985.9482485	98946110.8717911	83928683.5461735	312041.57270123	2908763.40202287	10812507.8516598	10123611.1516415	85028312.4862442	103580303.850012	94554037.2309159	111287518.1492	High	High	High	High	High
False	High	IsMasterProtein	P35580	Myosin-10 OS=Homo sapiens OX=9606 GN=MYH10 PE=1 SV=3	0.000	249.677	30	52	82	41	1976	228.9	5.54	180.99	52	cell adhesion;cell cycle OR cell proliferation;cell organization and biogenesis;other biological processes	plasma membrane;other membranes;cytosol;cytoskeleton;other cell component	cytoskeletal activity;nucleic acid binding activity;other molecular function	Pf00063, Pf00612, Pf01576, Pf02736	4628	ENSG00000133026	MYH10	B2RWP9; D3DTS1; F8VTL3; hsa:4628; P35580; Q12989; Q149N3; Q149N4; Q16087; Q4LE45; Q6PK16; Q9BWG0	Regulation of actin cytoskeleton	EPHA-mediated growth cone collapse; RHO GTPases activate PAKs; RHO GTPases activate CIT; Sema4D induced cell migration and growth-cone collapse; RHO GTPases activate PKNs; RHO GTPases Activate ROCKs	7	17769028.2548725	90.82	2601767.80472854	2843425.04585772	5134590.56264323	8401850.70492096	38803596.0918984	44422629.3676351	50447552.1098841	43816079.1069973	297065.398351858	1479338.77145837	2976455.10198064	4384549.81103989	37579620.9920188	53565610.8338641	47587991.2934593	55778674.3809671	High	High	High	High	High
False	High	IsMasterProtein	P12270	Nucleoprotein TPR OS=Homo sapiens OX=9606 GN=TPR PE=1 SV=3	0.000	246.955	25	56	85	55	2363	267.1	5.02	159.79	56	cell cycle OR cell proliferation;cell organization and biogenesis;other metabolic processes;stress response;transport;signal transduction;other biological processes	other membranes;cytoskeleton;nucleus;other cell component	cytoskeletal activity;nucleic acid binding activity;other molecular function	Pf07926	7175	ENSG00000047410	TPR	hsa:7175; P12270; Q15624; Q15655; Q5SWY0; Q99968		Transport of Mature mRNA derived from an Intron-Containing Transcript; HCMV Late Events; HCMV Early Events; ISG15 antiviral mechanism; Transport of the SLBP independent Mature mRNA; Transport of the SLBP Dependant Mature mRNA; Transport of Mature mRNA Derived from an Intronless Transcript; Rev-mediated nuclear export of HIV RNA; Transport of Ribonucleoproteins into the Host Nucleus; NS1 Mediated …	29	15023802.3280275	88.55	5196812.83006564	6391394.1148295	8776111.35104764	10025859.4443223	22513245.6369584	26820370.654452	43643333.3287974	41246747.4594857	792927.890892527	3706726.92567265	5950454.95552211	7816547.69673995	22863186.0501189	36791808.0701161	57698341.7993148	61804332.651283	High	High	High	High	High
False	High	IsMasterProtein	P27708	CAD protein OS=Homo sapiens OX=9606 GN=CAD PE=1 SV=3	0.000	246.642	30	48	74	47	2225	242.8	6.46	154.22	48	protein metabolism;other metabolic processes	cytosol;nucleus;other cell component	kinase activity;other molecular function	Pf00117, Pf00185, Pf00988, Pf01979, Pf02142, Pf02729, Pf02786, Pf02787	790	ENSG00000084774	CAD	D6W552; hsa:790; P27708; Q6P0Q0; Q96CK3	Endothelin pathways; Amino acid metabolism; Pyrimidine metabolism	Pyrimidine biosynthesis	4	11590236.798863	89.32	1557620.0238479	2282471.0060208	5877615.36701752	8565620.6492078	16102245.2093531	21754543.9256505	32922803.3560081	29907303.7264656	146454.83210918	1342047.67998936	3638678.71975531	5289478.22651544	15682878.6325182	27262706.7212505	33499875.9518704	40783696.4969958	High	High	High	High	High
False	High	IsMasterProtein	P07900	Heat shock protein HSP 90-alpha OS=Homo sapiens OX=9606 GN=HSP90AA1 PE=1 SV=5	0.000	244.858	55	37	197	20	732	84.6	5.02	424.33	37	cell organization and biogenesis;protein metabolism;DNA metabolism;other metabolic processes;stress response;transport;developmental processes;other biological processes	non-structural extracellular;extracellular matrix;plasma membrane;other membranes;cytosol;cytoskeleton;mitochondrion;nucleus;other cytoplasmic organelle;other cell component	signal transduction activity or receptor binding;enzyme regulator activity;cytoskeletal activity;nucleic acid binding activity;other molecular function	Pf00183, Pf02518	3320	ENSG00000080824	HSP90AA1	A8K500; B3KPJ9; hsa:3320; P07900; Q2PP14; Q5CAQ6; Q5CAQ7; Q9BVQ5	Nucleotide-binding oligomerization domain (NOD) pathway; TNF-alpha signaling pathway; Corticotropin-releasing hormone signaling pathway; Aryl hydrocarbon receptor pathway; Ebstein-Barr virus LMP1 signaling; Aryl hydrocarbon receptor pathway; Constitutive androstane receptor pathway; Pregnane X receptor pathway; Glucocorticoid receptor pathway; Nuclear receptors meta-pathway; NRF2 pathway; VEGFA-V…	Regulation of actin dynamics for phagocytic cup formation; Potential therapeutics for SARS; The role of GTSE1 in G2/M progression after G2 checkpoint; HSP90 chaperone cycle for steroid hormone receptors (SHR) in the presence of ligand; Recruitment of NuMA to mitotic centrosomes; Aggrephagy; SARS-CoV-2 activates/modulates innate and adaptive immune responses; Regulation of PLK1 Activity at G2/M Tr…	67	42978142.8897445	87.01	7238239.75830487	8672124.15142177	18092679.8109429	18518008.9011285	115238761.777453	107257599.910065	116295582.512469	100736389.617464	222180.395671666	3939822.85981877	12047492.1222846	14569275.6995492	99747266.3564133	123255849.837991	110612490.489551	131513143.657764	High	High	High	High	High
False	High	IsMasterProtein	P04406	Glyceraldehyde-3-phosphate dehydrogenase OS=Homo sapiens OX=9606 GN=GAPDH PE=1 SV=3	0.000	242.791	83	25	246	25	335	36.0	8.46	504.50	25	cell organization and biogenesis;protein metabolism;other metabolic processes;stress response;other biological processes	plasma membrane;other membranes;cytosol;cytoskeleton;nucleus;other cell component	enzyme regulator activity;cytoskeletal activity;other molecular function	Pf00044, Pf02800	2597	ENSG00000111640	GAPDH	E7EUT4; hsa:2597; P00354; P04406; Q53X65	Cori cycle; Alzheimer's disease and miRNA effects; HIF1A and PPARG regulation of glycolysis; VEGFA-VEGFR2 signaling pathway; Clear cell renal cell carcinoma pathways; Metabolic reprogramming in colon cancer; Aerobic glycolysis; 7q11.23 copy number variation syndrome; Glycolysis in senescence; Alzheimer's disease; Glycolysis and gluconeogenesis; Sudden infant death syndrome (SIDS) susceptibility p…	Glycolysis; Gluconeogenesis	14	366048388.435644	51.54	18207706.0297414	316178777.973164	664428566.576086	296954321.959952	617363216.297189	363644592.910381	368468073.741864	293524579.988748	465509.715494017	183871125.216098	483350301.868784	452318031.461752	551801654.79984	385113956.06457	336117805.314378	385199782.14395	High	High	High	High	High
False	High	IsMasterProtein	P14618	Pyruvate kinase PKM OS=Homo sapiens OX=9606 GN=PKM PE=1 SV=4	0.000	238.818	64	32	182	32	531	57.9	7.84	335.65	32	protein metabolism;RNA metabolism OR transcription;other metabolic processes;other biological processes	non-structural extracellular;cytosol;ER/Golgi;nucleus;other cell component	nucleic acid binding activity;kinase activity;other molecular function	Pf00224, Pf02887	5315	ENSG00000067225	PKM	A6NFK3; B2R5N8; B3KRY0; B4DFX8; B4DUU6; hsa:5315; P14618; P14786; Q53GK4; Q96E76; Q9BWB5; Q9UCV6; Q9UPF2	Photodynamic therapy-induced HIF-1 survival signaling; Amino acid metabolism; Clear cell renal cell carcinoma pathways; Metabolic reprogramming in colon cancer; Aerobic glycolysis; Glycolysis in senescence; Glucose metabolism in triple-negative breast cancer cells; Glycolysis and gluconeogenesis	Neutrophil degranulation	9	127765165.106864	66.31	3927901.42108585	3256280.53318715	130285358.202665	109775163.344218	234700056.175824	138764546.828677	142574304.486993	118982845.330925	437804.852216662	3526253.03236014	97640706.8835199	155753777.847538	223310210.727832	152556738.843295	125293721.719609	147660627.77789	High	High	High	High	High
False	High	IsMasterProtein	Q9UPN3	Microtubule-actin cross-linking factor 1, isoforms 1/2/3/4/5 OS=Homo sapiens OX=9606 GN=MACF1 PE=1 SV=4	0.000	228.683	11	68	75	42	7388	837.8	5.39	110.33	68	cell-cell signaling;cell organization and biogenesis;stress response;transport;signal transduction;other biological processes	plasma membrane;other membranes;cytoskeleton;ER/Golgi;other cell component	cytoskeletal activity;other molecular function	Pf00307, Pf00435, Pf00681, Pf02187, Pf13499, Pf17902, Pf18373	23499	ENSG00000127603	MACF1	B1ALC5; E9PJT0; hsa:23499; O75053; Q5VW20; Q8WXY1; Q8WXY2; Q96PK2; Q9H540; Q9UKP0; Q9ULG9; Q9UPN3	Mesodermal commitment pathway; Mesodermal commitment pathway		2	3795881.59339149	86.27	785914.226013292	1129269.2641056	2118442.05032308	2997528.95162403	4933211.40265078	7100777.38983061	10986897.1703687	9589337.79660493	101580.514990603	704471.594100599	1444327.36220351	2119198.94815361	4806865.02235176	8967916.21782821	11049743.428734	13662239.5245793	High	High	High	High	High
False	High	IsMasterProtein	Q709C8	Intermembrane lipid transfer protein VPS13C OS=Homo sapiens OX=9606 GN=VPS13C PE=1 SV=1	0.000	228.608	19	59	80	59	3753	422.1	6.83	140.40	59	cell organization and biogenesis;transport;other biological processes	other membranes;cytosol;mitochondrion;ER/Golgi;other cytoplasmic organelle;other cell component		Pf06650, Pf09333, Pf12624, Pf16908, Pf16909, Pf16910	54832	ENSG00000129003	VPS13C	hsa:54832; Q6ISR4; Q702P2; Q702P3; Q709C8; Q709C9; Q9NXN8; Q9P2C6			0	10413514.041518	81.93	1044922.79886459	1590166.89859206	4073241.550133	5965920.33142722	23348727.4498955	18176788.9392766	21006281.4292772	18424664.4888197	133121.12211097	930417.482937196	2634918.4106711	5107726.47888591	19909983.0668959	21443769.5283881	20970252.346684	24983698.6263027	High	High	High	High	High
False	High	IsMasterProtein	Q7Z6Z7	E3 ubiquitin-protein ligase HUWE1 OS=Homo sapiens OX=9606 GN=HUWE1 PE=1 SV=3	0.000	226.877	15	55	79	55	4374	481.6	5.22	140.34	55	cell organization and biogenesis;protein metabolism;DNA metabolism;other metabolic processes;stress response;other biological processes	non-structural extracellular;other membranes;cytosol;mitochondrion;ER/Golgi;nucleus;other cell component	nucleic acid binding activity;other molecular function	Pf00627, Pf00632, Pf02825, Pf06012, Pf06025, Pf14377	10075	ENSG00000086758	HUWE1	hsa:10075; O15029; Q4G2Z2; Q5H961; Q6P4D0; Q7Z6Z7; Q8NG67; Q9BUI0; Q9HCJ4; Q9NSL6; Q9P0A9		Antigen processing: Ubiquitination & Proteasome degradation; Neutrophil degranulation	2	11224335.0026761	81.87	2099995.72561296	2822335.66422416	5750724.52367957	6102922.96618817	22667026.9743637	23183900.1678262	27710232.9070862	24120312.7235843	289296.497893308	1531949.75548479	3699944.40261583	4762063.7006024	20643500.9831017	27643951.602106	28043318.3901981	32312718.4585145	High	High	High	High	High
False	High	IsMasterProtein	P46013	Proliferation marker protein Ki-67 OS=Homo sapiens OX=9606 GN=MKI67 PE=1 SV=2	0.000	223.865	26	57	80	57	3256	358.5	9.45	100.42	57	cell cycle OR cell proliferation;other biological processes	nucleus;other cell component	nucleic acid binding activity;other molecular function	Pf00498, Pf08065, Pf15276	4288	ENSG00000148773	MKI67	hsa:4288; P46013; Q5VWH2	Primary focal segmental glomerulosclerosis (FSGS)		1	7603680.20659578	95.26	1884054.15814316	2302057.06742546	4045993.98296709	6649706.5191885	8694511.93332244	10425262.1536783	18356716.9063966	17832826.7187722	373226.983618449	1560963.22188938	2938536.60385959	3549625.9041733	9834402.81658438	15030367.3147901	25514934.5887047	34356228.9851035	High	High	High	High	High
False	High	IsMasterProtein	P06733	Alpha-enolase OS=Homo sapiens OX=9606 GN=ENO1 PE=1 SV=2	0.000	222.228	72	30	183	25	434	47.1	7.39	309.16	30	RNA metabolism OR transcription;other metabolic processes;other biological processes	plasma membrane;other membranes;cytosol;cytoskeleton;nucleus;other cell component	nucleic acid binding activity;other molecular function	Pf00113, Pf03952	2023	ENSG00000074800	ENO1	B2RD59; hsa:2023; P06733; P22712; Q16704; Q4TUS4; Q53FT9; Q53HR3; Q658M5; Q6GMP2; Q71V37; Q7Z3V6; Q8WU71; Q96GV1; Q9BT62; Q9UCH6; Q9UM55	Clear cell renal cell carcinoma pathways; Metabolic reprogramming in colon cancer; Aerobic glycolysis; IL-18 signaling pathway; Glycolysis and gluconeogenesis	Glycolysis; Gluconeogenesis; Manipulation of host energy metabolism	8	213619362.009529	60.81	6032594.02842975	12118164.6128636	229838585.704143	205050826.15969	318556432.49502	203583262.32448	222545954.483596	188933007.702313	1349980.81816381	10102476.2300279	159494613.224062	246216617.632682	278412615.789888	270220320.181998	240460913.983509	251920752.645961	High	High	High	High	High
False	High	IsMasterProtein	P53396	ATP-citrate synthase OS=Homo sapiens OX=9606 GN=ACLY PE=1 SV=3	0.000	219.864	40	38	86	38	1101	120.8	7.33	201.99	38	other metabolic processes	non-structural extracellular;cytosol;nucleus;other cytoplasmic organelle;other cell component	other molecular function	Pf00285, Pf00549, Pf02629, Pf16114	47	ENSG00000131473	ACLY	B4DIM0; B4E3P0; hsa:47; P53396; Q13037; Q9BRL0	Sterol regulatory element-binding proteins (SREBP) signaling; TCA cycle and deficiency of pyruvate dehydrogenase complex (PDHc); Fatty acid biosynthesis; Amino acid metabolism; Lipid metabolism pathway; Clear cell renal cell carcinoma pathways; Metabolic reprogramming in colon cancer	Neutrophil degranulation; ChREBP activates metabolic gene expression; Fatty acyl-CoA biosynthesis	10	38474689.8003221	88.79	3315488.76022054	3454530.95281407	9212269.8816072	23314652.6739833	107833011.003559	69339604.1471166	75660159.1251858	63492335.7396985	344225.857520138	1546746.60079005	5220124.91162976	16392631.5040265	95109564.8418163	80652998.0953637	75614453.9949502	85631335.3302436	High	High	High	High	High
False	High	IsMasterProtein	P13639	Elongation factor 2 OS=Homo sapiens OX=9606 GN=EEF2 PE=1 SV=4	0.000	209.415	49	37	136	35	858	95.3	6.83	248.36	37	protein metabolism;other metabolic processes;other biological processes	non-structural extracellular;plasma membrane;other membranes;cytosol;other cell component	translation activity;nucleic acid binding activity;other molecular function	Pf00009, Pf00679, Pf03144, Pf03764, Pf14492	1938	ENSG00000167658	EEF2	B2RMP5; D6W618; hsa:1938; P13639; Q58J86	Translation factors; AMP-activated protein kinase signaling; Brain-derived neurotrophic factor (BDNF) signaling pathway; IL-18 signaling pathway	Neutrophil degranulation; Protein methylation; Uptake and function of diphtheria toxin; Peptide chain elongation; Synthesis of diphthamide-EEF2	9	140115094.090702	64.79	6187034.3575686	4871651.93778618	145867181.099334	116131030.982879	250800801.244701	138896634.860881	150213008.273294	125115398.962235	342852.379585547	1964737.48334829	103428541.461444	178648146.201879	200257352.220093	156766217.630336	141344242.153238	168044391.085112	High	High	High	High	High
False	High	IsMasterProtein	Q63HN8	E3 ubiquitin-protein ligase RNF213 OS=Homo sapiens OX=9606 GN=RNF213 PE=1 SV=3	0.000	206.170	11	52	70	50	5207	591.0	6.48	129.08	52	cell organization and biogenesis;protein metabolism;other metabolic processes;stress response;developmental processes;other biological processes	cytosol;nucleus;other cell component	other molecular function	Pf00097, Pf20173	57674	ENSG00000173821	RNF213	C9JCP4; D6RI12; F8WKS1; hsa:57674; Q63HN8; Q658P6; Q69YK7; Q6MZR1; Q8IWF4; Q8IZX1; Q8IZX2; Q8N406; Q8TEU0; Q9H6C9; Q9H6H9; Q9H6P3; Q9H8A9; Q9HCF4; Q9HCL8		Antigen processing: Ubiquitination & Proteasome degradation; Signaling by ALK fusions and activated point mutants; Suppression of apoptosis	3	8525961.8662062	92.05	1615428.02277727	2276760.2830195	4813362.38701217	7737627.37990975	9394614.41794709	15818751.6177468	27191929.3470701	23436031.7253119	120613.807475391	1252758.92511598	3041073.6004058	4393377.45552585	9605338.87703473	18599237.4272974	27499751.34018	33353281.4990798	High	High	High	High	High
False	High	IsMasterProtein	P60709	Actin, cytoplasmic 1 OS=Homo sapiens OX=9606 GN=ACTB PE=1 SV=1	0.000	205.792	67	25	209	6	375	41.7	5.48	443.56	25	cell organization and biogenesis;protein metabolism;other metabolic processes;transport;developmental processes;other biological processes	plasma membrane;other membranes;cytosol;cytoskeleton;nucleus;other cell component	cytoskeletal activity;other molecular function	Pf00022	60	ENSG00000075624	ACTB	hsa:60; P02570; P60709; P70514; P99021; Q11211; Q64316; Q75MN2; Q96B34; Q96HG5	Arrhythmogenic right ventricular cardiomyopathy; Pathogenic Escherichia coli infection; Common pathways underlying drug addiction; Myometrial relaxation and contraction pathways; Focal adhesion; Fas ligand pathway and stress induction of heat shock proteins; Ebola virus infection in host; Acute viral myocarditis; Thermogenesis; Mechanoregulation and pathology of YAP/TAZ via Hippo and non-Hippo me…	Translocation of SLC2A4 (GLUT4) to the plasma membrane; UCH proteinases; RHO GTPases Activate Formins; Regulation of actin dynamics for phagocytic cup formation; FCGR3A-mediated phagocytosis; Recycling pathway of L1; Sensory processing of sound by inner hair cells of the cochlea; Sensory processing of sound by outer hair cells of the cochlea; RHO GTPases Activate WASPs and WAVEs; RHO GTPases acti…	47	11959361.0127348	59.32	2069854.45565614	3912683.63902501	7168822.6363736	10911768.4751517	17251520.5627354	13297432.2261037	14442404.4006388	13107528.459628	405245.695009631	2587524.18726417	4882001.4637039	8344791.257287	16410479.232165	15318322.1549867	16655112.9303583	18644802.2024194	High	High	High	High	High
False	High	IsMasterProtein	P07814	Bifunctional glutamate/proline--tRNA ligase OS=Homo sapiens OX=9606 GN=EPRS1 PE=1 SV=5	0.000	205.383	35	44	71	44	1512	170.5	7.33	123.63	44	cell organization and biogenesis;protein metabolism;RNA metabolism OR transcription;other metabolic processes;stress response;other biological processes	plasma membrane;other membranes;cytosol;other cell component	nucleic acid binding activity;other molecular function	Pf00043, Pf00458, Pf00587, Pf00749, Pf03129, Pf03950, Pf09180	2058	ENSG00000136628	EPRS1	A0AVA9; B9EGH3; hsa:2058; P07814; Q05BP6; Q05DF8; Q5DSM1; Q5H9S5; Q6PD57; Q86X73	Parkinson's disease pathway; VEGFA-VEGFR2 signaling pathway; Amino acid metabolism	tRNA modification in the nucleus and cytosol; Selenoamino acid metabolism; Cytosolic tRNA aminoacylation	6	8766098.0826928	109.58	1577243.51550103	1905609.06577271	4767843.91094779	10285872.3231045	8905237.10337014	22124474.5878364	47240039.8422038	40291060.4078743	100625.589145898	819566.593357909	3058478.09500019	3305545.13803762	8629133.02626261	27421503.64316	46271799.4768676	54163245.1435427	High	High	High	High	High
False	High	IsMasterProtein	Q00610	Clathrin heavy chain 1 OS=Homo sapiens OX=9606 GN=CLTC PE=1 SV=5	0.000	204.424	32	43	79	36	1675	191.5	5.69	142.42	43	cell cycle OR cell proliferation;cell organization and biogenesis;other metabolic processes;transport;other biological processes	plasma membrane;other membranes;cytosol;cytoskeleton;ER/Golgi;other cytoplasmic organelle;other cell component	signal transduction activity or receptor binding;nucleic acid binding activity;other molecular function	Pf00637, Pf01394, Pf09268, Pf13838	1213	ENSG00000141367	CLTC	D3DU00; hsa:1213; Q00610; Q6N0A0; Q86TF2	Synaptic vesicle pathway; VEGFA-VEGFR2 signaling pathway; Ebola virus infection in host; Fragile X syndrome; 7q11.23 copy number variation syndrome; Complement and coagulation cascades	ALK mutants bind TKIs; Nuclear events stimulated by ALK signaling in cancer; Recycling pathway of L1; MHC class II antigen presentation; RHOV GTPase cycle; Lysosome Vesicle Biogenesis; RHOU GTPase cycle; Cargo recognition for clathrin-mediated endocytosis; WNT5A-dependent internalization of FZD4; EPH-ephrin mediated repulsion of cells; LDL clearance; Retrograde neurotrophin signalling; WNT5A-depe…	25	13061628.9637286	86.36	1080692.19088407	1678368.38533692	4001529.65595391	7030256.89598544	26095908.4053717	24267413.5113807	27880466.8327359	24364814.8489991	141602.107679611	890770.494836429	2206345.46841576	4770798.83037814	24625718.6206572	30811655.6833687	28325801.7613988	32368445.1165271	High	High	High	High	High
False	High	IsMasterProtein	O75643	U5 small nuclear ribonucleoprotein 200 kDa helicase OS=Homo sapiens OX=9606 GN=SNRNP200 PE=1 SV=2	0.000	203.017	26	48	74	48	2136	244.4	6.06	127.94	48	cell organization and biogenesis;RNA metabolism OR transcription;other metabolic processes	nucleus	other molecular function	Pf00270, Pf00271, Pf02889, Pf18149	23020	ENSG00000144028	SNRNP200	hsa:23020; O75643; O94884; Q6NZY0; Q6PX59; Q8NBE6; Q96IF2; Q9H7S0	2q11.2 copy number variation syndrome	mRNA Splicing - Major Pathway; mRNA Splicing - Minor Pathway	3	16102801.5611474	91.19	1456095.72149017	1763451.70033557	4481422.14046347	10832741.2891873	27729152.7858378	23936712.8961633	37283133.601012	35123718.6097715	79694.7799957032	805928.42608836	2915907.65476834	5260842.9760611	24664264.5381692	29315705.3583997	38675513.067281	50748818.6719027	High	High	High	High	High
False	High	IsMasterProtein	P34932	Heat shock 70 kDa protein 4 OS=Homo sapiens OX=9606 GN=HSPA4 PE=1 SV=4	0.000	201.741	44	31	86	26	840	94.3	5.19	180.61	31	cell organization and biogenesis;stress response;transport;other biological processes	non-structural extracellular;cytosol;mitochondrion;nucleus	other molecular function	Pf00012	3308	ENSG00000170606	HSPA4	hsa:3308; O95756; P34932; Q2TAL4; Q9BUK9	Parkin-ubiquitin proteasomal system pathway	Regulation of HSF1-mediated heat shock response	2	26584968.6170068	92.10	2956455.61968647	3788568.48598153	8989241.84350481	12287681.4347791	90683889.6483879	63162628.3231772	67083919.184938	57517812.4627173	253464.955321874	1202871.95881742	4837769.19376445	5142891.98305195	77674745.8337153	73057791.2479526	64572236.9807198	75767819.1786646	High	High	High	High	High
False	High	IsMasterProtein	P31948	Stress-induced-phosphoprotein 1 OS=Homo sapiens OX=9606 GN=STIP1 PE=1 SV=1	0.000	196.986	53	33	126	33	543	62.6	6.80	186.77	33	other biological processes	cytosol;ER/Golgi;nucleus;other cell component	other molecular function	Pf00515, Pf13181, Pf17830	10963	ENSG00000168439	STIP1	B4DM70; F5H0T1; G3XAD8; hsa:10963; P31948; Q3ZCU9; Q5TZU9	VEGFA-VEGFR2 signaling pathway	HSP90 chaperone cycle for steroid hormone receptors (SHR) in the presence of ligand; RND1 GTPase cycle	3	68623082.0703065	71.37	14915129.4694036	21017032.0078493	32767935.8262637	51054114.0552032	92423409.7642017	97747967.7035264	104445207.336576	102164690.604421	2954305.30970329	12503123.5844196	22401233.3170548	40660339.4099924	92237961.2294553	125055287.068675	136665918.398282	151124568.674268	High	High	High	High	High
False	High	IsMasterProtein	Q15075	Early endosome antigen 1 OS=Homo sapiens OX=9606 GN=EEA1 PE=1 SV=2	0.000	196.090	37	52	70	51	1411	162.4	5.68	149.82	52	cell organization and biogenesis;transport;other biological processes	plasma membrane;other membranes;cytosol;other cytoplasmic organelle;other cell component	other molecular function	Pf01363	8411	ENSG00000102189	EEA1	hsa:8411; Q14221; Q15075	VEGFA-VEGFR2 signaling pathway	Toll Like Receptor 9 (TLR9) Cascade	2	20188813.5870979	29.19	22498811.8495909	22331748.486	19339436.2012559	15604040.32618	20846899.5640532	17707989.6797119	20987523.8265634	19551501.7857812	11506422.6082242	13689429.0111681	11452748.4085412	12462190.8644071	22559909.3920288	25392102.0683702	27714241.9677189	30978145.8256838	High	High	High	High	High
False	High	IsMasterProtein	P06576	ATP synthase subunit beta, mitochondrial OS=Homo sapiens OX=9606 GN=ATP5F1B PE=1 SV=3	0.000	195.841	62	21	89	21	529	56.5	5.40	227.85	21	other metabolic processes;transport;developmental processes;other biological processes	plasma membrane;other membranes;mitochondrion;other cell component	signal transduction activity or receptor binding;transporter activity;other molecular function	Pf00006, Pf02874	506	ENSG00000110955	ATP5F1B	A8K4X0; hsa:506; P06576; Q14283	Electron transport chain: OXPHOS system in mitochondria; 7q11.23 copy number variation syndrome; Oxidative phosphorylation	Transcriptional activation of mitochondrial biogenesis; Mitochondrial protein import; Cristae formation; Formation of ATP by chemiosmotic coupling	7	51365227.9845384	50.62	1505122.69624024	29016601.0639772	77991974.6112097	41883976.0385333	71738279.5935988	47151315.5975084	53719607.8857854	42322475.8694595	497923.97020815	22085170.6052691	52097457.276888	50643290.1682914	74046288.458342	68295439.1489053	61605985.3541088	68909505.1866728	High	High	High	High	High
False	High	IsMasterProtein	Q14980	Nuclear mitotic apparatus protein 1 OS=Homo sapiens OX=9606 GN=NUMA1 PE=1 SV=2	0.000	195.465	28	50	68	48	2115	238.1	5.78	137.27	50	cell cycle OR cell proliferation;cell organization and biogenesis;other biological processes	plasma membrane;other membranes;cytosol;cytoskeleton;ER/Golgi;nucleus;other cell component	cytoskeletal activity;other molecular function		4926	ENSG00000137497	NUMA1	H0YH75; hsa:4926; Q14980; Q14981; Q9BTE9	Ectoderm differentiation; Ectoderm differentiation	Recruitment of NuMA to mitotic centrosomes; Mitotic Prophase	4	11245257.9782722	108.28	2882188.51041608	3516147.96614948	7246296.43145317	9387497.51353745	13581170.9731875	17967566.8880089	47928953.8409937	47004283.6259113	606591.497766726	1643565.17422355	4333666.32194416	5815295.85617919	13470664.2335229	24693379.2672026	58199203.1392335	66664006.395492	High	High	High	High	High
False	High	IsMasterProtein	P27816	Microtubule-associated protein 4 OS=Homo sapiens OX=9606 GN=MAP4 PE=1 SV=3	0.000	194.064	41	39	82	39	1152	120.9	5.43	145.38	39	cell cycle OR cell proliferation;cell organization and biogenesis;developmental processes;other biological processes	cytoskeleton;other cell component	cytoskeletal activity;other molecular function	Pf00418	4134	ENSG00000047849	MAP4	hsa:4134; P27816; Q13082; Q59FT2; Q68D74; Q6ZUW9; Q86V26; Q96A76; Q96NS9	Splicing factor NOVA regulated synaptic proteins; 2q37 copy number variation syndrome		2	22484271.2429148	45.54	13076323.0429733	12385793.6134089	19069173.7586228	18870765.0295299	34538779.0288107	24861495.3250033	28085850.727006	25628777.7323142	5707624.12013085	7551224.83160868	11256878.1285235	20334354.2581102	34452606.9993044	31397754.1641086	30799225.239279	36398766.9801478	High	High	High	High	High
False	High	IsMasterProtein	Q6P2Q9	Pre-mRNA-processing-splicing factor 8 OS=Homo sapiens OX=9606 GN=PRPF8 PE=1 SV=2	0.000	191.938	22	39	62	39	2335	273.4	8.84	110.41	39	cell organization and biogenesis;RNA metabolism OR transcription;other metabolic processes;other biological processes	nucleus	nucleic acid binding activity;other molecular function	Pf01398, Pf08082, Pf08083, Pf08084, Pf10596, Pf10597, Pf10598, Pf12134	10594	ENSG00000174231; ENSG00000274442	PRPF8	hsa:10594; O14547; O75965; Q6P2Q9	mRNA processing	mRNA Splicing - Major Pathway; mRNA Splicing - Minor Pathway	3	6598192.43003244	94.48	1083933.26269881	1603174.93374989	3025987.23181702	5492389.14327867	8307609.77470682	10630141.3300855	19789582.200045	18590123.1861	261820.633390715	948752.782844029	2161566.48903363	2754856.49232781	7926631.23606508	12622371.4528406	20828052.6436446	26421034.8024922	High	High	High	High	High
False	High	IsMasterProtein	P11142	Heat shock cognate 71 kDa protein OS=Homo sapiens OX=9606 GN=HSPA8 PE=1 SV=1	0.000	190.806	57	31	140	23	646	70.9	5.52	256.75	31	cell organization and biogenesis;protein metabolism;RNA metabolism OR transcription;other metabolic processes;stress response;transport;other biological processes	non-structural extracellular;plasma membrane;other membranes;cytosol;nucleus;other cytoplasmic organelle;other cell component	signal transduction activity or receptor binding;other molecular function	Pf00012	3312	ENSG00000109971	HSPA8	hsa:3312; P11142; Q9H3R6	Parkin-ubiquitin proteasomal system pathway; MAPK signaling pathway; Exercise-induced circadian regulation; Measles virus infection; Extrafollicular B cell activation by SARS-CoV-2	AUF1 (hnRNP D0) binds and destabilizes mRNA; Neutrophil degranulation; Golgi Associated Vesicle Biogenesis; Late endosomal microautophagy; HSP90 chaperone cycle for steroid hormone receptors (SHR) in the presence of ligand; Regulation of HSF1-mediated heat shock response; Lysosome Vesicle Biogenesis; Clathrin-mediated endocytosis; CHL1 interactions; Interleukin-4 and Interleukin-13 signaling; GAB…	22	206569812.822292	71.02	8390630.14096508	5931945.49459747	81764468.4323071	161543303.977735	291362548.501244	209401359.483916	235527179.108385	209392299.22385	174167.291141895	1252259.37856882	58495173.2570081	203785371.895742	226852412.889883	242770140.703698	259688243.161686	299389450.941549	High	High	High	High	High
False	High	IsMasterProtein	P26038	Moesin OS=Homo sapiens OX=9606 GN=MSN PE=1 SV=3	0.000	188.031	53	37	94	26	577	67.8	6.40	169.54	37	cell adhesion;cell cycle OR cell proliferation;cell organization and biogenesis;other biological processes	plasma membrane;other membranes;cytosol;cytoskeleton;other cell component	signal transduction activity or receptor binding;cytoskeletal activity;nucleic acid binding activity;other molecular function	Pf00373, Pf00769, Pf09379, Pf09380, Pf20492	4478	ENSG00000147065	MSN	hsa:4478; P26038	Glial cell differentiation; AGE/RAGE pathway; Measles virus infection; 16p11.2 proximal deletion syndrome; Regulation of actin cytoskeleton	Recycling pathway of L1; Sensory processing of sound by inner hair cells of the cochlea; Sensory processing of sound by outer hair cells of the cochlea; Gene and protein expression by JAK-STAT signaling after Interleukin-12 stimulation; Signaling by ALK fusions and activated point mutants	10	34048530.9597622	90.20	3856353.32659737	4035973.02557263	9663405.15837873	18193786.5489408	101174712.928488	72145630.7392212	74279282.7376184	63719691.1923416	132424.059563464	1621256.04537241	5269544.02220715	9005555.66599132	90023550.7130648	79915729.3242384	67784848.7639471	79719271.528055	High	High	High	High	High
False	High	IsMasterProtein	P52272	Heterogeneous nuclear ribonucleoprotein M OS=Homo sapiens OX=9606 GN=HNRNPM PE=1 SV=3	0.000	184.067	36	22	79	22	730	77.5	8.70	124.02	22	RNA metabolism OR transcription;other metabolic processes;stress response	nucleus;other cell component	nucleic acid binding activity;other molecular function	Pf00076, Pf11532	4670	ENSG00000099783	HNRNPM	hsa:4670; P52272; Q15584; Q8WZ44; Q96H56; Q9BWL9; Q9Y492	mRNA processing	mRNA Splicing - Major Pathway; FGFR2 alternative splicing; Processing of Capped Intron-Containing Pre-mRNA	4	7803965.40675224	103.32	1697412.396948	2140525.58453411	4218201.77410457	6852800.89606872	8887150.96110899	12222663.9673615	26334364.9112894	24721684.193045	248358.863256031	1330391.73323581	2793102.2142401	3646222.10335982	9506715.4901179	14874647.0749679	28626733.6475857	41884955.6311012	High	High	High	High	High
False	High	IsMasterProtein	P13796	Plastin-2 OS=Homo sapiens OX=9606 GN=LCP1 PE=1 SV=6	0.000	182.921	55	27	119	25	627	70.2	5.43	179.63	27	cell organization and biogenesis;signal transduction;other biological processes	plasma membrane;other membranes;cytosol;cytoskeleton;other cell component	signal transduction activity or receptor binding;cytoskeletal activity;other molecular function	Pf00036, Pf00307	3936	ENSG00000136167	LCP1	B2R613; B4DUA0; hsa:3936; P13796; Q5TBN4		Gene and protein expression by JAK-STAT signaling after Interleukin-12 stimulation	1	198122342.032507	61.53	22699337.9015344	45139383.6765271	98049868.2587319	213071846.266525	271877264.909298	201876402.411688	195319075.021518	200965842.21547	942221.041878897	28949790.1764232	69958842.7133757	186539157.290955	236296491.585319	247457758.902249	250413099.014973	287201104.630698	High	High	High	High	High
False	High	IsMasterProtein	P26358	DNA (cytosine-5)-methyltransferase 1 OS=Homo sapiens OX=9606 GN=DNMT1 PE=1 SV=2	0.000	179.329	29	37	61	37	1616	183.1	7.75	133.94	37	cell organization and biogenesis;DNA metabolism;RNA metabolism OR transcription;other metabolic processes;developmental processes;signal transduction;other biological processes	nucleus;other cell component	nucleic acid binding activity;other molecular function	Pf00145, Pf01426, Pf02008, Pf06464, Pf12047	1786	ENSG00000130816	DNMT1	A0AV63; B7ZLW6; hsa:1786; P26358; Q9UHG5; Q9ULA2; Q9UMZ6	Trans-sulfuration pathway; One-carbon metabolism; Retinoblastoma gene in cancer; Hematopoietic stem cell gene regulation by GABP alpha/beta complex; MTHFR deficiency	SUMOylation of DNA methylation proteins; NoRC negatively regulates rRNA expression; PRC2 methylates histones and DNA; Defective pyroptosis; DNA methylation	10	15734454.3040595	83.72	1389035.38251466	1314865.75493901	3347552.34690529	10559860.7289219	33805527.0249117	23978994.7468198	26761887.5802171	23444727.0283093	147450.024562292	957729.57983366	2424471.04242967	8350732.85761424	31426868.0586103	27103434.0732654	25497616.3371928	33572537.9798471	High	High	High	High	High
False	High	IsMasterProtein	P78559	Microtubule-associated protein 1A OS=Homo sapiens OX=9606 GN=MAP1A PE=1 SV=6	0.000	178.615	21	47	65	47	2803	305.3	4.92	108.53	47	cell organization and biogenesis;transport;developmental processes;other biological processes	cytosol;cytoskeleton;other cell component	cytoskeletal activity;other molecular function		4130	ENSG00000166963	MAP1A	hsa:4130; O95643; P78559; Q12973; Q15882; Q9UJT4			0	16210527.1957914	75.08	2904275.06749157	3657391.67706579	6599555.29552696	11845033.8554864	27394585.9859414	23288233.5796097	24332920.1439799	22184925.3595654	476548.548520447	2181560.89667417	3831167.49690554	6302677.42264246	27187756.3224001	28780367.193872	27589120.628292	32154051.6804308	High	High	High	High	High
False	High	IsMasterProtein	Q15149	Plectin OS=Homo sapiens OX=9606 GN=PLEC PE=1 SV=3	0.000	178.046	14	53	62	52	4684	531.5	5.96	97.10	53	cell cycle OR cell proliferation;cell organization and biogenesis;other metabolic processes;stress response;developmental processes;other biological processes	plasma membrane;other membranes;cytosol;cytoskeleton;mitochondrion;other cell component	cytoskeletal activity;other molecular function	Pf00307, Pf00681, Pf03501, Pf17902, Pf18373	5339	ENSG00000178209	PLEC	hsa:5339; Q15148; Q15149; Q16640; Q6S376; Q6S377; Q6S378; Q6S379; Q6S380; Q6S381; Q6S382; Q6S383	Envelope proteins and their potential roles in EDMD physiopathology	Assembly of collagen fibrils and other multimeric structures; Caspase-mediated cleavage of cytoskeletal proteins; Type I hemidesmosome assembly	4	5274863.11597763	78.16	1458066.33733687	1651982.3249676	3002015.3917716	4053339.6177867	6864507.66923264	8724656.59624896	12012701.7976111	11056894.6520348	650554.339837777	1223806.64765074	2226847.11414593	2933355.50177018	7019821.88797938	10378955.4053958	13201320.201841	16725054.6568186	High	High	High	High	High
False	High	IsMasterProtein	P00558	Phosphoglycerate kinase 1 OS=Homo sapiens OX=9606 GN=PGK1 PE=1 SV=3	0.000	175.676	68	25	166	20	417	44.6	8.10	257.65	25	protein metabolism;other metabolic processes;stress response;other biological processes	non-structural extracellular;other membranes;cytosol	kinase activity;other molecular function	Pf00162	5230	ENSG00000102144	PGK1	A8K4W6; B7Z7A9; hsa:5230; P00558; Q5J7W1; Q6IBT6; Q8NI87	Cori cycle; Photodynamic therapy-induced HIF-1 survival signaling; VEGFA-VEGFR2 signaling pathway; Clear cell renal cell carcinoma pathways; Metabolic reprogramming in colon cancer; Aerobic glycolysis; Glycolysis in senescence; Glycolysis and gluconeogenesis	Glycolysis; Gluconeogenesis; Manipulation of host energy metabolism	11	390543698.052159	82.28	14237844.9902553	15318088.6122592	54390670.0041086	339105178.161386	759492737.054842	535912109.695269	507490568.100255	449784874.755486	257606.715828516	1793476.63370113	31206268.7323579	309577333.025725	700211811.372513	622813388.3326	602026082.549126	602533750.365102	High	High	High	High	High
False	High	IsMasterProtein	Q86UP2	Kinectin OS=Homo sapiens OX=9606 GN=KTN1 PE=1 SV=1	0.000	172.299	30	41	60	40	1357	156.2	5.64	88.84	41	transport;other biological processes	plasma membrane;other membranes;ER/Golgi	cytoskeletal activity	Pf05104	3895	ENSG00000126777	KTN1	B4DZ88; hsa:3895; Q13999; Q14707; Q15387; Q17RZ5; Q5GGW3; Q86UP2; Q86W57	Glucocorticoid receptor pathway; Nuclear receptors meta-pathway	Regulation of Insulin-like Growth Factor (IGF) transport and uptake by Insulin-like Growth Factor Binding Proteins (IGFBPs); Post-translational protein phosphorylation; RHOA GTPase cycle; CDC42 GTPase cycle; RAC1 GTPase cycle; RND2 GTPase cycle; RND3 GTPase cycle; RHOG GTPase cycle; RHO GTPases activate KTN1	11	5671202.08135495	110.03	1839079.6929067	1975459.24329693	3116943.25774599	4262820.88703971	7544894.30821471	13316701.694878	26433635.8892155	25012833.6394266	324122.838688386	1111533.01033986	1810028.47260023	2423340.85599543	7593283.90884581	17927205.7239032	36731750.8764354	38442974.5456113	High	High	High	High	High
False	High	IsMasterProtein	P55072	Transitional endoplasmic reticulum ATPase OS=Homo sapiens OX=9606 GN=VCP PE=1 SV=4	0.000	171.670	41	33	88	33	806	89.3	5.26	164.13	33	cell cycle OR cell proliferation;cell organization and biogenesis;protein metabolism;DNA metabolism;other metabolic processes;stress response;transport;signal transduction;other biological processes	non-structural extracellular;other membranes;cytosol;ER/Golgi;nucleus;other cytoplasmic organelle;other cell component	signal transduction activity or receptor binding;enzyme regulator activity;other molecular function	Pf00004, Pf02359, Pf02933, Pf09336, Pf17862	7415	ENSG00000165280	VCP	B2R5T8; hsa:7415; P55072; Q0V924; Q2TAI5; Q969G7; Q9UCD5	Alstrom syndrome; Clock-controlled autophagy in bone metabolism	Aggrephagy; Neutrophil degranulation; HSF1 activation; RHOH GTPase cycle; E3 ubiquitin ligases ubiquitinate target proteins; ABC-family proteins mediated transport; Hedgehog ligand biogenesis; Hh mutants are degraded by ERAD; Defective CFTR causes cystic fibrosis; Neddylation; KEAP1-NFE2L2 pathway; Attachment and Entry; Attachment and Entry; Ovarian tumor domain proteases; Josephin domain DUBs; P…	20	55393810.4291606	37.62	24713963.195663	84301780.0084118	94390515.3991699	40155296.0655001	78550928.58895	44480941.4821542	49690204.207678	43109432.4288458	12684938.0476283	56270750.063668	62889829.5044926	59541366.7992545	71345479.0214645	54530537.2754039	52578115.7929767	59174164.1004514	High	High	High	High	High
False	High	IsMasterProtein	P08133	Annexin A6 OS=Homo sapiens OX=9606 GN=ANXA6 PE=1 SV=3	0.000	171.482	42	30	73	30	673	75.8	5.60	150.68	30	cell organization and biogenesis;stress response;transport;developmental processes;signal transduction;other biological processes	other membranes;mitochondrion;other cytoplasmic organelle;other cell component	transporter activity;cytoskeletal activity;other molecular function	Pf00191	309	ENSG00000197043	ANXA6	B7Z8A7; D3DQH4; E9PGK1; hsa:309; P08133; Q6ZT79	Calcium regulation in cardiac cells; Prostaglandin synthesis and regulation	Smooth Muscle Contraction	3	29640773.9846827	92.80	4045022.39242321	4778573.24618239	12269122.5504564	17302441.9423351	58775200.1706137	83711093.4579275	99863801.5042695	82357722.9672927	140184.575862891	1324539.04019296	6977433.04407453	8838524.52578511	50777542.5768874	92369460.3451435	95066234.9181029	107825803.869613	High	High	High	High	High
False	High	IsMasterProtein	Q5T4S7	E3 ubiquitin-protein ligase UBR4 OS=Homo sapiens OX=9606 GN=UBR4 PE=1 SV=1	0.000	170.492	13	57	70	57	5183	573.5	6.04	100.04	57	protein metabolism;other metabolic processes	plasma membrane;other membranes;cytosol;cytoskeleton;nucleus	other molecular function	Pf02207, Pf13764, Pf19423	23352	ENSG00000127481	UBR4	A8MPT2; A8MQ33; A8MQB1; hsa:23352; O60646; O75050; Q4QRK5; Q5T4S7; Q5T4S8; Q5T4S9; Q5TBN8; Q5TBP2; Q6DKH8; Q6P4A4; Q7L8P7; Q8IXJ4; Q8TDN5; Q8WV67; Q9HA46; Q9P2N9; Q9UG82		Antigen processing: Ubiquitination & Proteasome degradation; Neutrophil degranulation	2	10256765.0193966	86.65	1782882.68577359	2524370.32384617	5898926.45621453	7151964.40796444	15196402.5692995	24536086.4364626	29513015.2920781	25509094.4327742	257433.260227057	1475544.8751252	3887424.51359679	4873703.79218956	14709417.2540855	29990354.8106568	30211434.6536176	35597081.0820625	High	High	High	High	High
False	High	IsMasterProtein	P48643	T-complex protein 1 subunit epsilon OS=Homo sapiens OX=9606 GN=CCT5 PE=1 SV=1	0.000	170.028	54	29	97	28	541	59.6	5.66	196.48	29	transport;other biological processes	cytosol;cytoskeleton;other cell component	cytoskeletal activity;nucleic acid binding activity;other molecular function	Pf00118	22948	ENSG00000150753	CCT5	A8JZY8; A8K2X8; B4DYD8; hsa:22948; P48643	16p11.2 proximal deletion syndrome	Formation of tubulin folding intermediates by CCT/TriC; BBSome-mediated cargo-targeting to cilium; Association of TriC/CCT with target proteins during biosynthesis; Cooperation of PDCL (PhLP1) and TRiC/CCT in G-protein beta folding; Prefoldin mediated transfer of substrate to CCT/TriC; Folding of actin by CCT/TriC	7	61956390.2544342	61.64	2812052.87927339	13822056.2882958	53890020.2419431	51679524.9773754	105636521.916303	68518778.7772057	76169381.6115032	67348122.4435977	214743.416649609	8279116.02151245	35217259.1285397	56996307.4557048	86584613.7670055	85705154.9037183	84012866.712334	94389988.5547043	High	High	High	High	High
False	High	IsMasterProtein	P49792	E3 SUMO-protein ligase RanBP2 OS=Homo sapiens OX=9606 GN=RANBP2 PE=1 SV=2	0.000	169.048	18	49	61	32	3224	358.0	6.20	83.45	49	protein metabolism;other metabolic processes;transport;other biological processes	other membranes;cytosol;nucleus;other cell component	nucleic acid binding activity;other molecular function	Pf00160, Pf00638, Pf00641, Pf12185	5903	ENSG00000153201	RANBP2	hsa:5903; P49792; Q13074; Q15280; Q53TE2; Q59FH7		Separation of Sister Chromatids; Resolution of Sister Chromatid Cohesion; RHO GTPases Activate Formins; EML4 and NUDC in mitotic spindle formation; Amplification of signal from unattached kinetochores via a MAD2 inhibitory signal; SARS-CoV-2 activates/modulates innate and adaptive immune responses; tRNA processing in the nucleus; Viral Messenger RNA Synthesis; Transcriptional regulation by small …	35	3338013.67200062	97.57	647910.391254501	847333.084165443	1971971.97479914	2433173.3331513	4733770.91805638	5779403.50950726	12027558.7028403	11343914.2526114	79450.5618062664	408428.496863134	1404545.62680635	1899152.5637518	4579343.00144255	7196529.77226155	13204513.2770418	15719334.6651725	High	High	High	High	High
False	High	IsMasterProtein	P38646	Stress-70 protein, mitochondrial OS=Homo sapiens OX=9606 GN=HSPA9 PE=1 SV=2	0.000	168.415	43	30	73	30	679	73.6	6.16	150.69	30	cell organization and biogenesis;other metabolic processes;stress response;transport;other biological processes	other membranes;mitochondrion;nucleus;other cell component	other molecular function	Pf00012	3313	ENSG00000113013	HSPA9	B2RCM1; hsa:3313; P30036; P31932; P38646; Q1HB43; Q53H23; Q6GU03; Q9BWB7; Q9UC56	Parkin-ubiquitin proteasomal system pathway	Gene and protein expression by JAK-STAT signaling after Interleukin-12 stimulation; Mitochondrial protein import; Regulation of HSF1-mediated heat shock response; Cristae formation	5	31671870.1653696	72.55	1490298.94698226	2119209.02965701	17755958.0597617	25954725.2287748	53015932.0400895	38448662.3422448	42371807.6048957	38794349.1793983	179097.218806637	1135083.96840982	11827888.1480332	26089525.5820093	50472249.1804726	52385746.2914283	53167042.1491737	58424486.8812532	High	High	High	High	High
False	High	IsMasterProtein	P07437	Tubulin beta chain OS=Homo sapiens OX=9606 GN=TUBB PE=1 SV=2	0.000	165.621	59	20	93	2	444	49.6	4.89	192.60	20	cell cycle OR cell proliferation;cell organization and biogenesis;stress response;transport;other biological processes	non-structural extracellular;other membranes;cytosol;cytoskeleton;nucleus;other cytoplasmic organelle;other cell component	signal transduction activity or receptor binding;cytoskeletal activity;other molecular function	Pf00091, Pf03953	203068	ENSG00000183311; ENSG00000196230; ENSG00000224156; ENSG00000227739; ENSG00000229684; ENSG00000232421; ENSG00000232575; ENSG00000235067	TUBB	hsa:203068; P05218; P07437; Q8WUC1; Q9CY33	Alzheimer's disease and miRNA effects; Pathogenic Escherichia coli infection; Parkin-ubiquitin proteasomal system pathway; Alzheimer's disease	Potential therapeutics for SARS; Recruitment of NuMA to mitotic centrosomes; Regulation of PLK1 Activity at G2/M Transition; Loss of Nlp from mitotic centrosomes; Recruitment of mitotic centrosome proteins and complexes; Anchoring of the basal body to the plasma membrane; AURKA Activation by TPX2; Neutrophil degranulation	13	105659.486388302	63.38	5618.54810037732	12054.9516978516	38442.1050298827	54496.574124609	145918.625698827	104520.597585937	137473.607854688	113191.233748828	0	0	39066.9237492188	70931.5745011704	106810.784875782	114478.234051358	145224.121814064	212827.080976946	High	High	High	High	High
False	High	IsMasterProtein	P25205	DNA replication licensing factor MCM3 OS=Homo sapiens OX=9606 GN=MCM3 PE=1 SV=3	0.000	164.567	42	31	63	31	808	90.9	5.77	119.05	31	cell cycle OR cell proliferation;cell organization and biogenesis;DNA metabolism;other metabolic processes;stress response;other biological processes	cytoskeleton;nucleus;other cell component	nucleic acid binding activity;other molecular function	Pf00493, Pf14551, Pf17207, Pf17855	4172	ENSG00000112118	MCM3	B4DWW4; hsa:4172; P25205; Q92660; Q9BTR3; Q9NUE7	Cell cycle; Retinoblastoma gene in cancer; Ciliary landscape; G1 to S cell cycle control; DNA replication	Orc1 removal from chromatin; Assembly of the pre-replicative complex; Activation of ATR in response to replication stress; Activation of the pre-replicative complex; Unwinding of DNA	11	16604437.9443285	79.44	1634456.7513062	2098207.42730885	4586837.8589653	11282400.1378032	33108579.8516251	25642859.8493413	28445433.5722745	24436942.1470225	322176.867393631	905733.011960231	2895260.32758787	10578527.9540362	29992989.5869242	28073003.1172765	27488025.1857882	32193494.5352658	High	High	High	High	High
False	High	IsMasterProtein	P04075	Fructose-bisphosphate aldolase A OS=Homo sapiens OX=9606 GN=ALDOA PE=1 SV=2	0.000	163.742	68	22	110	18	364	39.4	8.09	236.34	22	cell organization and biogenesis;other metabolic processes;other biological processes	non-structural extracellular;cytosol;cytoskeleton;other cell component	cytoskeletal activity;other molecular function	Pf00274	226	ENSG00000149925	ALDOA	B4DXI7; hsa:226; P04075; Q6FH76; Q6FI10; Q96B15; Q9BWD9; Q9UCN2	VEGFA-VEGFR2 signaling pathway; Clear cell renal cell carcinoma pathways; Aerobic glycolysis; 16p11.2 proximal deletion syndrome; Glycolysis and gluconeogenesis; Sudden infant death syndrome (SIDS) susceptibility pathways	Neutrophil degranulation; Glycolysis; Platelet degranulation ; Gluconeogenesis	10	265262284.70952	46.86	12742295.5244994	178348835.690849	361466524.164824	261740729.66492	350601169.446046	277728157.99508	268831220.037456	252304896.591228	275283.779956709	128092767.484791	254895068.184971	245525916.269449	355332115.393462	354105955.325733	355659041.383203	360355273.692004	High	High	High	High	High
False	High	IsMasterProtein	Q8NFC6	Biorientation of chromosomes in cell division protein 1-like 1 OS=Homo sapiens OX=9606 GN=BOD1L1 PE=1 SV=2	0.000	163.702	18	40	52	39	3051	330.3	5.08	98.08	40	protein metabolism;DNA metabolism;other metabolic processes;stress response;other biological processes	cytoskeleton;nucleus;other cell component	enzyme regulator activity;other molecular function	Pf05205	259282	ENSG00000038219	BOD1L1	hsa:259282; Q6P0M8; Q8NFC6; Q96AL1; Q9H6G0; Q9NTD6; Q9P2L9			0	10777876.8449474	50.45	5918314.73307612	5795316.18127605	8507110.1891179	8624786.50210304	18823198.4475789	11877953.3473611	14544225.7393915	13612974.0053403	2588979.3926039	3469280.08004282	5448983.65888437	9779683.91420408	17757303.5434524	14908913.5004359	16001759.6487987	19842219.1714232	High	High	High	High	High
False	High	IsMasterProtein	Q13435	Splicing factor 3B subunit 2 OS=Homo sapiens OX=9606 GN=SF3B2 PE=1 SV=2	0.000	162.418	35	28	62	28	895	100.2	5.67	92.20	28	cell organization and biogenesis;RNA metabolism OR transcription;other metabolic processes	nucleus		Pf02037, Pf04037, Pf04046	10992	ENSG00000087365	SF3B2	A8K485; B4DT19; hsa:10992; Q13435; Q7L4T5; Q7Z627; Q969K1; Q96CM6; Q9BWD2	mRNA processing	mRNA Splicing - Major Pathway; mRNA Splicing - Minor Pathway	3	8600175.42312468	91.52	1376721.26165779	1618033.80836043	3079631.49515802	6243327.0346987	11846731.2215829	14191357.9398768	20106782.231067	19528251.6756382	268836.19620474	978670.961001312	2070140.50013868	3294940.93691442	12580611.770951	19769785.3352912	26808018.0030297	30219437.0618797	High	High	High	High	High
False	High	IsMasterProtein	P11717	Cation-independent mannose-6-phosphate receptor OS=Homo sapiens OX=9606 GN=IGF2R PE=1 SV=3	0.000	161.859	19	41	56	41	2491	274.2	5.94	105.93	41	protein metabolism;other metabolic processes;transport;developmental processes;signal transduction;other biological processes	plasma membrane;other membranes;ER/Golgi;nucleus;other cytoplasmic organelle;other cell component	kinase activity;other molecular function	Pf00040, Pf00878	3482	ENSG00000197081	IGF2R	hsa:3482; P11717; Q7Z7G9; Q96PT5		Neutrophil degranulation; Golgi Associated Vesicle Biogenesis; Cargo recognition for clathrin-mediated endocytosis; Retrograde transport at the Trans-Golgi-Network	5	13977817.5073125	44.29	5953095.47517093	8336777.69856876	14288291.4541371	12201870.021702	22684142.2763281	13453140.6907467	15712841.3789785	13674089.928447	1947214.45088707	5035158.64284119	8475906.85640017	14455318.5786151	20667366.8786649	16496813.5442959	16413323.5867502	18814542.6653685	High	High	High	High	High
False	High	IsMasterProtein	P49368	T-complex protein 1 subunit gamma OS=Homo sapiens OX=9606 GN=CCT3 PE=1 SV=4	0.000	160.634	54	33	70	33	545	60.5	6.49	120.31	33	cell organization and biogenesis;transport;other biological processes	cytosol;cytoskeleton;other cell component	other molecular function	Pf00118	7203	ENSG00000163468	CCT3	A6NE14; hsa:7203; P49368; Q5SZY1; Q9BR64	16p11.2 proximal deletion syndrome	Formation of tubulin folding intermediates by CCT/TriC; BBSome-mediated cargo-targeting to cilium; Association of TriC/CCT with target proteins during biosynthesis; Cooperation of PDCL (PhLP1) and TRiC/CCT in G-protein beta folding; Prefoldin mediated transfer of substrate to CCT/TriC; Folding of actin by CCT/TriC	7	87921141.5515724	70.42	3044075.79580867	6174464.88431671	53676723.3005082	72571556.1083702	170412439.091856	92497980.8335956	104333834.626648	88999619.4506381	121319.383346966	4106792.81873597	35501532.5880161	86855732.4115188	135685453.671732	116268901.138468	103937008.465528	120511681.289548	High	High	High	High	High
False	High	IsMasterProtein	Q15393	Splicing factor 3B subunit 3 OS=Homo sapiens OX=9606 GN=SF3B3 PE=1 SV=4	0.000	158.960	27	31	61	30	1217	135.5	5.26	126.57	31	cell organization and biogenesis;protein metabolism;RNA metabolism OR transcription;other metabolic processes;other biological processes	nucleus;other cell component	nucleic acid binding activity;other molecular function	Pf03178, Pf10433	23450	ENSG00000189091	SF3B3	hsa:23450; Q15393; Q6NTI8; Q96GC0; Q9BPY2; Q9UFX7; Q9UJ29	mRNA processing	mRNA Splicing - Major Pathway; mRNA Splicing - Minor Pathway	3	13212896.1450512	81.68	2133913.84969849	2621054.09923379	6257605.57911707	7677265.91348183	32910989.7073686	21649893.4489537	32157742.3253974	28560644.0455061	250045.812195996	1329653.65041692	4139588.19780115	8063809.872854	25778181.3975736	25871543.0929121	31520114.515886	37051954.5754992	High	High	High	High	High
False	High	IsMasterProtein	P49327	Fatty acid synthase OS=Homo sapiens OX=9606 GN=FASN PE=1 SV=3	0.000	158.720	21	39	54	38	2511	273.3	6.44	101.60	39	other metabolic processes;stress response;other biological processes	plasma membrane;other membranes;cytosol;ER/Golgi;other cell component	other molecular function	Pf00107, Pf00109, Pf00550, Pf00698, Pf00975, Pf02801, Pf08242, Pf08659, Pf14765, Pf16197	2194	ENSG00000169710	FASN	hsa:2194; P49327; Q13479; Q16702; Q4LE83; Q6P4U5; Q6SS02; Q969R1; Q96C68; Q96IT0	AMP-activated protein kinase signaling; Sterol regulatory element-binding proteins (SREBP) signaling; SREBF and miR33 in cholesterol and lipid homeostasis; Liver X receptor pathway; Nuclear receptors meta-pathway; Fatty acid biosynthesis; Angiopoietin-like protein 8 regulatory pathway; Lipid metabolism pathway; Clear cell renal cell carcinoma pathways; Metabolic reprogramming in colon cancer; Cho…	ChREBP activates metabolic gene expression; Activation of gene expression by SREBF (SREBP); Fatty acyl-CoA biosynthesis; NR1H2 & NR1H3 regulate gene expression linked to lipogenesis; Vitamin B5 (pantothenate) metabolism	18	7778069.68944355	83.13	1170243.52342336	1760042.26379817	3967194.73184969	5193684.61195261	12025038.6836252	15231995.82514	18745230.7483511	16746661.2764374	234658.319484961	988860.093246059	2602665.20390931	3522897.44759031	11648448.5705218	17850456.9542984	18759317.8050407	23917966.7794749	High	High	High	High	High
False	High	IsMasterProtein	P50990	T-complex protein 1 subunit theta OS=Homo sapiens OX=9606 GN=CCT8 PE=1 SV=4	0.000	157.586	56	26	76	26	548	59.6	5.60	161.90	26	cell organization and biogenesis;transport;other biological processes	non-structural extracellular;cytosol;cytoskeleton;nucleus;other cytoplasmic organelle;other cell component	other molecular function	Pf00118	10694	ENSG00000156261	CCT8	A6NN54; B4DEM7; B4DQH4; hsa:10694; P50990; Q4VBP8	16p11.2 proximal deletion syndrome	Neutrophil degranulation; Formation of tubulin folding intermediates by CCT/TriC; BBSome-mediated cargo-targeting to cilium; Association of TriC/CCT with target proteins during biosynthesis; Cooperation of PDCL (PhLP1) and TRiC/CCT in G-protein beta folding; Prefoldin mediated transfer of substrate to CCT/TriC; Folding of actin by CCT/TriC	8	42996301.2084623	63.73	2996428.95905361	7964269.90607859	39142967.8700511	30707640.0551286	78466018.8403023	50193726.5234671	51854025.8188257	43774008.8978161	87145.90051876	4687734.9283595	26939450.547702	42232410.605213	72837116.7219721	59123026.5813869	51194235.5987917	61959988.0409698	High	High	High	High	High
False	High	IsMasterProtein	P46940	Ras GTPase-activating-like protein IQGAP1 OS=Homo sapiens OX=9606 GN=IQGAP1 PE=1 SV=1	0.000	156.762	20	32	57	30	1657	189.1	6.48	109.50	32	cell organization and biogenesis;developmental processes;signal transduction;other biological processes	plasma membrane;other membranes;cytosol;cytoskeleton;nucleus;other cell component	enzyme regulator activity;cytoskeletal activity;other molecular function	Pf00307, Pf00612, Pf00616, Pf03836	8826	ENSG00000140575	IQGAP1	A7MBM3; hsa:8826; P46940	VEGFA-VEGFR2 signaling pathway; Ebola virus infection in host; Ciliary landscape; EGF/EGFR signaling pathway; Regulation of actin cytoskeleton; G13 signaling pathway	RHOC GTPase cycle; RHOA GTPase cycle; CDC42 GTPase cycle; RAC1 GTPase cycle; RHOQ GTPase cycle; RHO GTPases activate IQGAPs; RAC2 GTPase cycle; RHOV GTPase cycle; Neutrophil degranulation; Signaling by BRAF and RAF1 fusions; RHOU GTPase cycle; Nephrin family interactions; Glucagon-like Peptide-1 (GLP1) regulates insulin secretion; Signaling by moderate kinase activity BRAF mutants; Paradoxical ac…	25	10778403.6383155	87.20	1298584.77195886	1713405.65790222	3754438.89919547	7156410.02565702	16738121.667231	23118132.5476071	25815385.4994602	22338613.3110598	155442.434464453	890858.84726388	2253704.90794028	3147812.36876364	16233556.2906468	27141364.8549036	25287441.6592301	28886732.6499847	High	High	High	High	High
False	High	IsMasterProtein	Q14152	Eukaryotic translation initiation factor 3 subunit A OS=Homo sapiens OX=9606 GN=EIF3A PE=1 SV=1	0.000	156.108	31	40	71	40	1382	166.5	6.79	117.71	40	cell organization and biogenesis;protein metabolism;other metabolic processes;other biological processes	cytosol;translational apparatus;nucleus;other cell component	nucleic acid binding activity;other molecular function	Pf01399	8661	ENSG00000107581	EIF3A	B1AMV5; B4DYS1; F5H335; hsa:8661; O00653; Q14152; Q15778	Translation factors; nsp1 from SARS-CoV-2 inhibits translation initiation in the host cell	L13a-mediated translational silencing of Ceruloplasmin expression; Translation initiation complex formation; Formation of a pool of free 40S subunits; Formation of the ternary complex, and subsequently, the 43S complex; Ribosomal scanning and start codon recognition; GTP hydrolysis and joining of the 60S ribosomal subunit	8	9497775.44522756	106.01	1715629.30184961	1880673.938539	4684154.07424725	10587952.3795833	8882255.97979873	36208485.4468159	48208494.6225781	40724566.6512179	243222.075395838	1085815.52376501	2918632.11560551	3101724.57090174	10155948.9630935	43663538.2110667	47600103.5416744	56229171.6924164	High	High	High	High	High
False	High	IsMasterProtein	P22314	Ubiquitin-like modifier-activating enzyme 1 OS=Homo sapiens OX=9606 GN=UBA1 PE=1 SV=3	0.000	155.404	34	30	77	30	1058	117.8	5.76	174.88	30	protein metabolism;other metabolic processes;stress response	cytosol;mitochondrion;nucleus;other cell component	other molecular function	Pf00899, Pf09358, Pf10585, Pf16190, Pf16191	7317	ENSG00000130985	UBA1	hsa:7317; P22314; Q5JRR8; Q96E13	Proteasome degradation; Parkin-ubiquitin proteasomal system pathway; Parkinson's disease pathway	Synthesis of active ubiquitin: roles of E1 and E2 enzymes; Antigen processing: Ubiquitination & Proteasome degradation	5	9772333.95356872	104.18	1249716.13241231	1612211.69069426	5048411.83735035	9461153.20976171	10258640.4938998	36529793.6320801	46609993.5801861	38602973.1220562	59974.8744439453	700945.523850914	2961234.38364818	4012184.80658842	10093749.5443515	41730341.8470863	45623111.6423063	50977813.0660909	High	High	High	High	High
False	High	IsMasterProtein	Q9Y520	Protein PRRC2C OS=Homo sapiens OX=9606 GN=PRRC2C PE=1 SV=4	0.000	155.365	16	40	58	36	2896	316.7	9.13	93.89	40	cell organization and biogenesis;other biological processes	cytosol;other cell component	other molecular function	Pf07001	23215	ENSG00000117523	PRRC2C	hsa:23215; Q05DM8; Q49A39; Q6PD54; Q9H2N2; Q9HA05; Q9NSM8; Q9NXL3; Q9UF29; Q9UPQ6; Q9Y520	VEGFA-VEGFR2 signaling pathway		1	10190287.5132013	54.48	5634565.98835693	5398706.35678951	7318794.79758281	9893859.74436979	12310796.0395728	10495596.4896106	14600804.1428604	14165326.8886551	2941706.51711101	3719040.07421613	4858638.72005463	6280480.23451506	12641610.1554803	14005382.339718	18541863.7989162	22697157.6415865	High	High	High	High	High
False	High	IsMasterProtein	Q08211	ATP-dependent RNA helicase A OS=Homo sapiens OX=9606 GN=DHX9 PE=1 SV=4	0.000	152.841	28	30	55	30	1270	140.9	6.84	117.04	30	cell organization and biogenesis;DNA metabolism;RNA metabolism OR transcription;other metabolic processes;stress response;transport;other biological processes	cytosol;cytoskeleton;translational apparatus;nucleus;other cell component	nucleic acid binding activity;other molecular function	Pf00035, Pf00270, Pf00271, Pf04408, Pf07717	1660	ENSG00000135829	DHX9	B2RNV4; hsa:1660; Q05CI5; Q08211; Q12803; Q32Q22; Q5VY62; Q6PD69; Q99556	MECP2 and associated Rett syndrome; mRNA processing	mRNA Splicing - Major Pathway; RIP-mediated NFkB activation via ZBP1; DEx/H-box helicases activate type I IFN and inflammatory cytokines production	5	12614049.1278959	96.76	1127758.65494743	1278756.42881499	3805567.41151873	7917555.24994308	21865938.4400438	21940276.7100194	35186444.9879819	33666829.2945874	113763.421711487	688548.556333364	2160359.83827447	3454441.47158634	20096384.6008041	26703066.417453	35438482.6546941	49143358.7341331	High	High	High	High	High
False	High	IsMasterProtein	Q16531	DNA damage-binding protein 1 OS=Homo sapiens OX=9606 GN=DDB1 PE=1 SV=1	0.000	152.509	29	27	65	27	1140	126.9	5.26	124.01	27	cell-cell signaling;protein metabolism;DNA metabolism;other metabolic processes;stress response;signal transduction;other biological processes	nucleus;other cell component	nucleic acid binding activity;other molecular function	Pf03178, Pf10433	1642	ENSG00000167986	DDB1	A6NG77; B2R648; B4DG00; hsa:1642; O15176; Q13289; Q16531; Q58F96	Hippo-Merlin signaling dysregulation; Hepatitis B infection; Nucleotide excision repair; DNA repair pathways, full network; Nucleotide excision repair in xeroderma pigmentosum	Formation of TC-NER Pre-Incision Complex; Dual incision in TC-NER; Formation of Incision Complex in GG-NER; Dual Incision in GG-NER; Neddylation; Gap-filling DNA repair synthesis and ligation in TC-NER; Recognition of DNA damage by PCNA-containing replication complex; DNA Damage Recognition in GG-NER	14	24498687.3167415	51.94	2100077.42695051	10410973.6130475	36913700.9571139	18907434.710599	36182116.2413688	21803060.055802	24680012.2237326	21555862.1688445	276369.495019922	6828297.9488076	25651790.5732987	26786177.7992222	30587413.1290943	25585658.1035462	24318694.6101398	29176484.3246985	High	High	High	High	High
False	High	IsMasterProtein	Q92598	Heat shock protein 105 kDa OS=Homo sapiens OX=9606 GN=HSPH1 PE=1 SV=1	0.000	152.000	33	28	61	23	858	96.8	5.39	110.83	28	stress response;other biological processes	non-structural extracellular;cytosol;cytoskeleton;nucleus;other cell component	cytoskeletal activity;other molecular function	Pf00012	10808	ENSG00000120694	HSPH1	B4DYH1; hsa:10808; O95739; Q5TBM6; Q5TBM7; Q5TBM8; Q92598; Q9UPC4		Regulation of HSF1-mediated heat shock response; Scavenging by Class F Receptors	2	11405064.9278684	87.32	1501138.65057202	1952827.38260627	5330764.00372164	7323947.10044779	17760301.13611	29278731.7132302	31970855.2662065	26957501.4035824	142997.052629722	981222.114627553	4118163.93240813	5377687.57416465	18664934.4232272	32478421.8064947	30457981.250811	37581568.9716352	High	High	High	High	High
False	High	IsMasterProtein	Q9UQE7	Structural maintenance of chromosomes protein 3 OS=Homo sapiens OX=9606 GN=SMC3 PE=1 SV=2	0.000	151.320	28	32	57	32	1217	141.5	7.18	105.88	32	cell cycle OR cell proliferation;cell organization and biogenesis;DNA metabolism;other metabolic processes;stress response;other biological processes	cytosol;cytoskeleton;nucleus;other cell component	cytoskeletal activity;nucleic acid binding activity;other molecular function	Pf02463, Pf06470	9126	ENSG00000108055	SMC3	A8K156; hsa:9126; O60464; Q5T482; Q9UQE7	Cell cycle; Retinoblastoma gene in cancer; MECP2 and associated Rett syndrome; Prion disease pathway; Regulation of sister chromatid separation at the metaphase-anaphase transition; Cohesin complex - Cornelia de Lange syndrome; SMC1/SMC3 role in DNA damage - Cornelia de Lange Syndrome	Separation of Sister Chromatids; Resolution of Sister Chromatid Cohesion; SUMOylation of DNA damage response and repair proteins; Meiotic synapsis; Estrogen-dependent gene expression; Establishment of Sister Chromatid Cohesion; Cohesin Loading onto Chromatin	14	14349909.9904262	79.74	1296945.66093277	1510848.72279661	4344754.32663368	11006409.5522019	31987053.0125963	18709090.8944179	21613791.5543904	19495715.2656781	129778.7060625	982183.802312942	2836145.12407359	9631356.82892493	27615777.8117772	22282543.6157167	21799277.536079	26739057.0114889	High	High	High	High	High
False	High	IsMasterProtein	P08575	Receptor-type tyrosine-protein phosphatase C OS=Homo sapiens OX=9606 GN=PTPRC PE=1 SV=3	0.000	151.114	28	33	54	33	1306	147.4	6.15	127.74	33	cell adhesion;cell cycle OR cell proliferation;cell organization and biogenesis;protein metabolism;other metabolic processes;stress response;transport;developmental processes;signal transduction;other biological processes	plasma membrane;other membranes;other cell component	signal transduction activity or receptor binding;cytoskeletal activity;other molecular function	Pf00041, Pf00102, Pf12453, Pf12567	5788	ENSG00000081237; ENSG00000262418	PTPRC	A0A0A0MT22; A8K7W6; hsa:5788; P08575; Q16614; Q9H0Y6; X6R433	B cell receptor signaling pathway; T-cell antigen receptor (TCR) pathway during Staphylococcus aureus infection; Regulatory circuits of the STAT3 signaling pathway; Extrafollicular B cell activation by SARS-CoV-2; EPO receptor signaling; Interferon type I signaling pathways	Neutrophil degranulation; Phosphorylation of CD3 and TCR zeta chains; Other semaphorin interactions	9	29266884.6162113	53.77	8532058.41120732	12666704.9990492	21118284.4073882	24563540.3991198	53063917.7122528	29952254.0908023	32901034.4738887	28597197.8116215	2503683.21144258	8410471.8677283	14260334.9007028	32100527.3278261	42238280.1749006	38553603.2022942	34746829.2137959	40812065.3729806	High	High	High	High	High
False	High	IsMasterProtein	Q9NTJ3	Structural maintenance of chromosomes protein 4 OS=Homo sapiens OX=9606 GN=SMC4 PE=1 SV=2	0.000	150.871	28	39	61	38	1288	147.1	6.79	109.88	39	cell cycle OR cell proliferation;cell organization and biogenesis;other biological processes	cytosol;nucleus;other cell component	nucleic acid binding activity;other molecular function	Pf02463, Pf06470	10051	ENSG00000113810	SMC4	A6NLT9; D3DNL8; hsa:10051; O95752; Q8NDL4; Q9NTJ3; Q9UNT9	Ciliary landscape	Condensation of Prophase Chromosomes; Condensation of Prometaphase Chromosomes	3	11762744.3206619	98.63	2030339.92017488	2767483.29704691	6329444.03240267	11049669.9895658	12521835.8633261	32934919.1168483	46400890.9597015	40237350.7623304	160739.958667842	1304650.43548687	4030080.50944207	4857660.49736912	13327735.2062282	40451880.9882792	46657208.0907326	54909711.0985012	High	High	High	High	High
False	High	IsMasterProtein	P14625	Endoplasmin OS=Homo sapiens OX=9606 GN=HSP90B1 PE=1 SV=1	0.000	148.046	36	26	77	24	803	92.4	4.84	135.46	26	cell organization and biogenesis;protein metabolism;other metabolic processes;stress response;transport;other biological processes	non-structural extracellular;plasma membrane;other membranes;cytosol;ER/Golgi;other cell component	signal transduction activity or receptor binding;nucleic acid binding activity;other molecular function	Pf00183, Pf02518	7184	ENSG00000166598	HSP90B1	hsa:7184; P14625; Q96A97	Photodynamic therapy-induced unfolded protein response; Focal adhesion: PI3K-Akt-mTOR-signaling pathway; Prion disease pathway; PI3K-Akt signaling pathway; Sudden infant death syndrome (SIDS) susceptibility pathways	Regulation of Insulin-like Growth Factor (IGF) transport and uptake by Insulin-like Growth Factor Binding Proteins (IGFBPs); Post-translational protein phosphorylation; Interleukin-4 and Interleukin-13 signaling; Trafficking and processing of endosomal TLR; Scavenging by Class A Receptors; ATF6 (ATF6-alpha) activates chaperone genes	11	22458669.6327217	57.83	12348227.05512	13625506.9981679	15965831.9881091	14714579.7571229	51451883.2458525	32886117.371714	33720706.1130626	29331145.1425977	5280350.10367593	8298284.70090745	10723110.0393173	17196459.231972	46619899.1285704	37484325.1483628	34589833.9931462	39799407.9098333	High	High	High	High	High
False	High	IsMasterProtein	P11388	DNA topoisomerase 2-alpha OS=Homo sapiens OX=9606 GN=TOP2A PE=1 SV=3	0.000	146.463	24	31	54	24	1531	174.3	8.72	75.48	31	cell cycle OR cell proliferation;cell organization and biogenesis;DNA metabolism;other metabolic processes;stress response;developmental processes;other biological processes	nucleus;other cell component	nucleic acid binding activity;other molecular function	Pf00204, Pf00521, Pf01751, Pf02518, Pf08070, Pf16898	7153	ENSG00000131747	TOP2A	B2RTS1; hsa:7153; P11388; Q71UN1; Q71UQ5; Q9HB24; Q9HB25; Q9HB26; Q9UP44; Q9UQP9	Gastric cancer network 1; Gastric cancer network 2; Retinoblastoma gene in cancer	SUMOylation of DNA replication proteins; Transcription of E2F targets under negative control by DREAM complex	5	6559058.79958518	89.73	1821720.06882865	1949278.80735634	3483931.45480819	7226119.32931751	6381760.65960603	8765154.60268642	13369245.7543091	12338365.1104612	518472.129953634	1290901.11192204	2459401.85656774	2956694.06251404	6741282.63830434	11775155.9575977	16409518.4399506	26251933.925613	High	High	High	High	High
False	High	IsMasterProtein	P07195	L-lactate dehydrogenase B chain OS=Homo sapiens OX=9606 GN=LDHB PE=1 SV=2	0.000	146.237	52	19	124	18	334	36.6	6.05	198.36	19	other metabolic processes	other membranes;cytosol;mitochondrion;other cell component	other molecular function	Pf00056, Pf02866	3945	ENSG00000111716	LDHB	hsa:3945; P07195	Clear cell renal cell carcinoma pathways; CCL18 signaling pathway; Glycolysis and gluconeogenesis	Pyruvate metabolism	4	81987085.0177588	38.62	18974935.4799236	81310592.2494665	112738182.660082	63971604.4855569	109930137.038928	70997786.2157183	71533014.6600203	68981424.109205	7696941.38702225	53113420.3510689	82669206.1113761	86864261.2782412	99874217.5055482	90124693.0683016	84751917.0921534	94704720.0421866	High	High	High	High	High
False	High	IsMasterProtein	P11021	Endoplasmic reticulum chaperone BiP OS=Homo sapiens OX=9606 GN=HSPA5 PE=1 SV=2	0.000	146.201	45	28	69	27	654	72.3	5.16	160.72	28	protein metabolism;other metabolic processes;stress response;transport;developmental processes;signal transduction;other biological processes	plasma membrane;other membranes;cytosol;mitochondrion;ER/Golgi;nucleus;other cell component	translation activity;other molecular function	Pf00012	3309	ENSG00000044574	HSPA5	B0QZ61; hsa:3309; P11021; Q2EF78; Q9NPF1; Q9UK02	Parkin-ubiquitin proteasomal system pathway; Apoptosis-related network due to altered Notch3 in ovarian cancer; Photodynamic therapy-induced unfolded protein response; Prion disease pathway; Unfolded protein response	Regulation of HSF1-mediated heat shock response; Platelet degranulation ; Antigen Presentation: Folding, assembly and peptide loading of class I MHC; IRE1alpha activates chaperones; PERK regulates gene expression; ATF6 (ATF6-alpha) activates chaperone genes	12	92538080.9209072	49.39	46968031.4164139	44817920.2899287	71854825.0338951	76589069.1469838	150196820.147453	97427627.3163542	108473470.543564	89002377.7240364	18398592.594611	31262555.6847965	48017437.9614813	96214243.2539947	149441412.905967	141727850.805066	132868927.789992	146544214.086109	High	High	High	High	High
False	High	IsMasterProtein	P00338	L-lactate dehydrogenase A chain OS=Homo sapiens OX=9606 GN=LDHA PE=1 SV=2	0.000	146.149	68	24	118	23	332	36.7	8.27	212.50	24	other metabolic processes	cytosol;other cell component	other molecular function	Pf00056, Pf02866	3939	ENSG00000134333; ENSG00000288299	LDHA	B4DKQ2; B7Z5E3; D3DQY3; F8W819; hsa:3939; P00338; Q53G53; Q6IBM7; Q6ZNV1; Q9UDE8; Q9UDE9	Cori cycle; HIF1A and PPARG regulation of glycolysis; Photodynamic therapy-induced HIF-1 survival signaling; VEGFA-VEGFR2 signaling pathway; Amino acid metabolism; Clear cell renal cell carcinoma pathways; PI3K/AKT/mTOR - vitamin D3 signaling; Metabolic reprogramming in colon cancer; Aerobic glycolysis; Glycolysis in senescence; CCL18 signaling pathway; Glucose metabolism in triple-negative breas…	Pyruvate metabolism	14	138635625.67542	49.21	11576596.6154677	77283320.860936	199952286.550289	129755304.7222	211970867.733441	131757409.003178	140835422.461681	119227879.354976	1553992.50356682	49185075.1394145	136470188.894734	159227172.234484	188556853.405998	173388386.696761	161827571.208355	163225452.761188	High	High	High	High	High
False	High	IsMasterProtein	Q13428	Treacle protein OS=Homo sapiens OX=9606 GN=TCOF1 PE=1 SV=3	0.000	145.504	23	32	50	31	1488	152.0	9.04	88.28	32	RNA metabolism OR transcription;other metabolic processes;developmental processes;other biological processes	cytosol;nucleus	other molecular function	Pf03546	6949	ENSG00000070814	TCOF1	A0JLU0; B4E111; hsa:6949; Q13428; Q6SC72; Q7Z5W9; Q96A52; Q99408; Q99860			0	18690046.9452787	49.96	12439139.2773953	11108635.631497	12965394.9181221	15008965.0888547	31756303.0363715	23273946.7877181	27019057.8273268	23474564.2005873	5316332.94628814	6403554.5376019	8436615.37802699	12939549.5448008	28741910.3996382	27943856.3453513	28288564.1203777	33784793.3973258	High	High	High	High	High
False	High	IsMasterProtein	Q92616	eIF-2-alpha kinase activator GCN1 OS=Homo sapiens OX=9606 GN=GCN1 PE=1 SV=7	0.000	143.735	18	44	48	44	2671	292.5	7.43	78.06	44	protein metabolism;other metabolic processes;stress response;other biological processes	cytosol;translational apparatus;other cell component	enzyme regulator activity;translation activity;nucleic acid binding activity;other molecular function		10985	ENSG00000089154	GCN1	A8KAY1; hsa:10985; O95001; O95651; Q6P2S3; Q86X65; Q8N5I5; Q8WU80; Q92616; Q99736; Q9UE60		Response of EIF2AK4 (GCN2) to amino acid deficiency	1	5169160.39875452	99.36	849727.825992914	1123554.65999508	2551438.99717684	4407500.78415969	6062442.30836735	6572582.17113556	16651379.619776	15624444.8286526	146700.165646289	547702.758005767	1844532.04577396	2361391.2365701	6292854.49240525	8268989.34976153	16666629.511566	22033180.7996308	High	High	High	High	High
False	High	IsMasterProtein	Q92900	Regulator of nonsense transcripts 1 OS=Homo sapiens OX=9606 GN=UPF1 PE=1 SV=2	0.000	143.406	32	26	38	26	1129	124.3	6.61	88.96	26	cell cycle OR cell proliferation;cell organization and biogenesis;DNA metabolism;RNA metabolism OR transcription;other metabolic processes;stress response;transport;other biological processes	cytosol;nucleus;other cell component	nucleic acid binding activity;other molecular function	Pf09416, Pf13086, Pf13087, Pf18141	5976	ENSG00000005007	UPF1	hsa:5976; O00239; O43343; Q86Z25; Q92842; Q92900		Nonsense Mediated Decay (NMD) enhanced by the Exon Junction Complex (EJC); Nonsense Mediated Decay (NMD) independent of the Exon Junction Complex (EJC)	2	8366125.42540612	73.15	793262.202756992	2233891.56982623	4845039.28877218	5965348.69762145	14853977.9737282	11733103.6593946	15675792.8707839	14474424.6641167	34417.8218162109	1346825.76422803	3214124.4871297	5328205.96174289	12778084.0912248	13935877.5013856	15660152.9340358	19550847.9967661	High	High	High	High	High
False	High	IsMasterProtein	Q01813	ATP-dependent 6-phosphofructokinase, platelet type OS=Homo sapiens OX=9606 GN=PFKP PE=1 SV=2	0.000	141.844	31	23	65	19	784	85.5	7.55	117.77	23	other metabolic processes;other biological processes	cytosol;other cell component	kinase activity;other molecular function	Pf00365	5214	ENSG00000067057	PFKP	B3KS15; hsa:5214; Q01813; Q5VSR7; Q5VSR8	Cori cycle; Clear cell renal cell carcinoma pathways; Glucose metabolism in triple-negative breast cancer cells; Glycolysis and gluconeogenesis	Glycolysis	5	21936740.0975546	47.27	2705833.12832478	14004827.7200974	32764445.45811	22225899.2648055	32094858.4247117	19843017.713132	22637595.7043671	19279982.359477	329306.272161816	7863052.41987006	21580050.4803584	22489944.6663108	28092436.8538737	23815580.9142624	21651342.8939035	26157729.4943827	High	High	High	High	High
False	High	IsMasterProtein	P68032	Actin, alpha cardiac muscle 1 OS=Homo sapiens OX=9606 GN=ACTC1 PE=1 SV=1	0.000	141.185	54	21	151	6	377	42.0	5.39	266.90	21	cell organization and biogenesis;developmental processes;other biological processes	cytosol;cytoskeleton;other cell component	cytoskeletal activity;other molecular function	Pf00022	70	ENSG00000159251	ACTC1	hsa:70; P04270; P68032	Cardiac progenitor differentiation; Myometrial relaxation and contraction pathways; Striated muscle contraction pathway; Mechanoregulation and pathology of YAP/TAZ via Hippo and non-Hippo mechanisms; 22q11.2 copy number variation syndrome; Malignant pleural mesothelioma	RHOA GTPase cycle; RHOB GTPase cycle; Striated Muscle Contraction	9	4625471.90881599	62.66	612539.284599669	1504931.24082858	2783728.69941004	3958624.29684964	6652863.36777678	5484970.30263557	6104884.89961538	5404652.92356044	87693.5724779296	893242.046782047	1768473.38912323	3311532.87391911	7131234.14730626	6402089.38234234	6556322.49638127	7848594.77486778	High	High	High	High	High
False	High	IsMasterProtein	Q02880	DNA topoisomerase 2-beta OS=Homo sapiens OX=9606 GN=TOP2B PE=1 SV=3	0.000	140.461	23	37	50	29	1626	183.2	8.00	64.47	37	cell cycle OR cell proliferation;cell organization and biogenesis;DNA metabolism;other metabolic processes;developmental processes;other biological processes	cytosol;nucleus;other cell component	nucleic acid binding activity;other molecular function	Pf00204, Pf00521, Pf01751, Pf02518, Pf08070, Pf16898	7155	ENSG00000077097	TOP2B	hsa:7155; Q02880; Q13600; Q9UMG8; Q9UQP8		SUMOylation of DNA replication proteins	1	3630048.6848952	92.97	738863.254368165	1076483.12183733	2067713.60813857	3714261.04151939	3582798.09953297	4902329.31600032	7801526.77180396	7115475.25418049	187802.065450014	765757.777202343	1478123.80601993	1808637.19968036	3677922.4194707	6944413.73455163	9231449.61127127	15660269.5914805	High	High	High	High	High
False	High	IsMasterProtein	Q00839	Heterogeneous nuclear ribonucleoprotein U OS=Homo sapiens OX=9606 GN=HNRNPU PE=1 SV=6	0.000	139.946	34	23	48	23	825	90.5	6.00	106.30	23	cell cycle OR cell proliferation;cell organization and biogenesis;RNA metabolism OR transcription;other metabolic processes;transport;developmental processes;other biological processes	cytosol;cytoskeleton;nucleus;other cell component	cytoskeletal activity;nucleic acid binding activity;other molecular function	Pf00622, Pf02037, Pf13671	3192	ENSG00000153187	HNRNPU	hsa:3192; O75507; Q00839; Q8N174; Q96HY9; Q9BQ09	mRNA processing; lncRNA in canonical Wnt signaling and colorectal cancer	mRNA Splicing - Major Pathway; Processing of Capped Intron-Containing Pre-mRNA	4	11882153.5263939	113.30	2355448.10942883	2113790.70470545	5382913.68879063	15729011.6332102	12574946.5586115	29832009.2475206	67823922.3011973	62595773.3908201	64456.3978253267	943851.740665408	3158437.16709843	5389056.13804634	11227528.6234207	32422672.1531627	58694394.8091352	81210010.2886539	High	High	High	High	High
False	High	IsMasterProtein	P02786	Transferrin receptor protein 1 OS=Homo sapiens OX=9606 GN=TFRC PE=1 SV=2	0.000	139.914	38	25	73	25	760	84.8	6.61	156.84	25	stress response;transport;signal transduction;other biological processes	non-structural extracellular;plasma membrane;other membranes;mitochondrion;nucleus;other cytoplasmic organelle;other cell component	nucleic acid binding activity;other molecular function	Pf02225, Pf04253, Pf04389	7037	ENSG00000072274	TFRC	D3DXB0; hsa:7037; P02786; Q1HE24; Q59G55; Q9UCN0; Q9UCU5; Q9UDF9; Q9UK21	Iron metabolism in placenta; Ferroptosis; 3q29 copy number variation syndrome	Golgi Associated Vesicle Biogenesis; Cargo recognition for clathrin-mediated endocytosis; RHOC GTPase cycle; RND2 GTPase cycle; RHOA GTPase cycle; CDC42 GTPase cycle; RAC1 GTPase cycle; RHOQ GTPase cycle; RHOG GTPase cycle; RAC2 GTPase cycle; RAC3 GTPase cycle; RHOB GTPase cycle; RHOJ GTPase cycle; RND1 GTPase cycle; Transferrin endocytosis and recycling; RHOH GTPase cycle	20	44066392.8073118	30.94	30609435.8375609	62730938.2076291	71859477.7678987	31585051.4280046	63148298.2862832	40418388.0221358	42871487.0813929	35351227.7633143	16385990.5281489	39168561.003491	47666766.0415877	45294602.7125591	56683379.1777757	46084619.4803142	40835161.6535271	50812480.4180885	High	High	High	High	High
False	High	IsMasterProtein	Q16891	MICOS complex subunit MIC60 OS=Homo sapiens OX=9606 GN=IMMT PE=1 SV=1	0.000	139.787	42	28	56	27	758	83.6	6.48	129.84	28	cell organization and biogenesis;other biological processes	other membranes;mitochondrion		Pf09731	10989	ENSG00000132305	IMMT	B1H0U5; B2R5N6; hsa:10989; Q14539; Q15092; Q16891; Q68D41; Q69HW5; Q6IBL0; Q7Z3X1; Q8TAJ5; Q9P0V2		Cristae formation	1	18726411.6786499	92.76	1169763.6562066	1951593.38777755	4334140.33801727	12319354.487671	28465654.9747983	29068856.6140302	37407859.774102	37014721.293036	234564.199575879	918134.400893125	2625067.65045666	7565943.61523907	30771510.9953301	40827483.2299421	51387495.0735251	60074810.1873736	High	High	High	High	High
False	High	IsMasterProtein	Q13464	Rho-associated protein kinase 1 OS=Homo sapiens OX=9606 GN=ROCK1 PE=1 SV=1	0.000	139.659	26	35	48	33	1354	158.1	5.90	73.39	35	cell adhesion;cell cycle OR cell proliferation;cell organization and biogenesis;protein metabolism;other metabolic processes;developmental processes;signal transduction;other biological processes	non-structural extracellular;plasma membrane;other membranes;cytosol;cytoskeleton;ER/Golgi;other cell component	enzyme regulator activity;cytoskeletal activity;kinase activity;other molecular function	Pf00069, Pf08912	6093	ENSG00000067900	ROCK1	B0YJ91; hsa:6093; Q13464; Q2KHM4; Q59GZ4	Androgen receptor signaling pathway; MicroRNAs in cardiomyocyte hypertrophy; Integrin-mediated cell adhesion; Leptin signaling pathway; Microtubule cytoskeleton regulation; Pathogenic Escherichia coli infection; AGE/RAGE pathway; Focal adhesion; TGF-beta signaling pathway; VEGFA-VEGFR2 signaling pathway; Chemokine signaling pathway; EGF/EGFR signaling pathway; Gastrin signaling pathway; mBDNF and…	Neutrophil degranulation; VEGFA-VEGFR2 Pathway; Potential therapeutics for SARS; RHOC GTPase cycle; RHOA GTPase cycle; G alpha (12/13) signalling events; RHOB GTPase cycle; EPHB-mediated forward signaling; RND3 GTPase cycle; EPHA-mediated growth cone collapse; Sema4D induced cell migration and growth-cone collapse; RHO GTPases Activate ROCKs; RHOBTB1 GTPase cycle; RHOH GTPase cycle; Apoptotic cle…	35	5830637.99307395	92.38	999095.26030399	1258476.2659765	2879685.37757536	4778790.60210628	7502456.19051141	15435461.4441633	18429309.1862967	15656826.5830631	79190.4546807635	646338.232918202	1785582.34546393	2344054.25140928	7114004.82609415	18647624.0906078	18166999.678466	21953794.9676366	High	High	High	High	High
False	High	IsMasterProtein	Q14789	Golgin subfamily B member 1 OS=Homo sapiens OX=9606 GN=GOLGB1 PE=1 SV=2	0.000	139.654	15	44	51	42	3259	375.8	5.00	77.34	44	cell cycle OR cell proliferation;cell organization and biogenesis;other biological processes	other membranes;cytosol;ER/Golgi	nucleic acid binding activity		2804	ENSG00000173230	GOLGB1	B2ZZ91; D3DN92; E7EP74; F1T0J2; hsa:2804; Q14398; Q14789		Golgi Associated Vesicle Biogenesis; COPI-mediated anterograde transport; Signaling by FLT3 fusion proteins	3	4087336.56941891	106.52	992856.086605584	1122400.66187676	1951828.35289519	3146389.51111114	5549059.77009941	5348088.56184599	16368167.8896331	14257996.169275	73153.3330977539	553288.234445877	1482785.76484942	2067747.08101831	5309679.60982344	6922474.24491835	18116399.2028394	21224995.5997465	High	High	High	High	High
False	High	IsMasterProtein	P13010	X-ray repair cross-complementing protein 5 OS=Homo sapiens OX=9606 GN=XRCC5 PE=1 SV=3	0.000	139.443	43	27	62	27	732	82.7	5.81	117.91	27	cell cycle OR cell proliferation;cell organization and biogenesis;DNA metabolism;other metabolic processes;stress response;developmental processes;other biological processes	non-structural extracellular;plasma membrane;other membranes;cytosol;nucleus;other cell component	enzyme regulator activity;nucleic acid binding activity;other molecular function	Pf02735, Pf03730, Pf03731, Pf08785	7520	ENSG00000079246	XRCC5	A8K3X5; hsa:7520; P13010; Q0Z7V0; Q4VBQ5; Q53HH7; Q7M4N0; Q9UCQ0; Q9UCQ1	Non-homologous end joining; Male infertility; DNA repair pathways, full network; p53 transcriptional gene network	Neutrophil degranulation; Cytosolic sensors of pathogen-associated DNA ; Nonhomologous End-Joining (NHEJ); 2-LTR circle formation; IRF3-mediated induction of type I IFN	9	18667542.3219347	114.23	3650824.55276377	4204091.32059075	11718731.6170624	18182301.1021014	19165733.4450891	40040323.6539009	102644802.707302	87913609.6142246	190239.020648965	949577.288484818	7439202.50064114	12092485.8251375	19518365.6115071	44619198.6840713	109131242.694426	128109726.687905	High	High	High	High	High
False	High	IsMasterProtein	P78371	T-complex protein 1 subunit beta OS=Homo sapiens OX=9606 GN=CCT2 PE=1 SV=4	0.000	139.311	55	24	76	24	535	57.5	6.46	124.42	24	cell organization and biogenesis;transport;other biological processes	non-structural extracellular;cytosol;cytoskeleton;other cytoplasmic organelle;other cell component	other molecular function	Pf00118	10576	ENSG00000166226	CCT2	A8K402; B5BTY7; B7Z243; B7Z7K4; B7ZAT2; hsa:10576; P78371; Q14D36; Q6IAT3	16p11.2 proximal deletion syndrome	Neutrophil degranulation; Formation of tubulin folding intermediates by CCT/TriC; BBSome-mediated cargo-targeting to cilium; Association of TriC/CCT with target proteins during biosynthesis; Cooperation of PDCL (PhLP1) and TRiC/CCT in G-protein beta folding; Prefoldin mediated transfer of substrate to CCT/TriC; RHOBTB2 GTPase cycle; RHOBTB1 GTPase cycle; Folding of actin by CCT/TriC	10	35177135.7699805	71.98	1764685.03634324	3649447.1555802	14841634.6794677	29307934.2079078	57153052.3257541	43011145.2893746	45701015.7842749	41129799.052534	151445.833302581	2420441.95323409	11056945.3639672	30085993.841086	58219881.2571181	53626501.6408724	52186497.1303275	60098015.7107097	High	High	High	High	High
False	High	IsMasterProtein	Q9NU22	Midasin OS=Homo sapiens OX=9606 GN=MDN1 PE=1 SV=2	0.000	138.521	9	40	49	40	5596	632.4	5.68	72.17	40	cell organization and biogenesis;RNA metabolism OR transcription;other metabolic processes;other biological processes	cytosol;cytoskeleton;nucleus;other cell component	other molecular function	Pf07728, Pf17865, Pf17867	23195	ENSG00000112159; ENSG00000288121	MDN1	hsa:23195; O15019; Q5T794; Q9NU22			0	4702498.55136845	92.13	862476.94453274	1075007.26647531	2473787.53991551	3619822.89568988	6279793.02865891	8750800.33166831	14664131.655424	13225621.9074283	119142.873683548	660091.449753331	1652834.12469304	2332200.6740831	6108998.49601836	10065769.0816942	14687546.1349043	18993680.9452191	High	High	High	High	High
False	High	IsMasterProtein	P51610	Host cell factor 1 OS=Homo sapiens OX=9606 GN=HCFC1 PE=1 SV=2	0.000	138.014	22	28	45	28	2035	208.6	7.46	82.09	28	cell cycle OR cell proliferation;cell organization and biogenesis;protein metabolism;RNA metabolism OR transcription;other metabolic processes;other biological processes	nucleus;other cell component	other molecular function	Pf01344, Pf13415	3054	ENSG00000172534	HCFC1	hsa:3054; P51610; Q6P4G5	Mitochondrial gene expression; Malignant pleural mesothelioma	UCH proteinases; Transcriptional activation of mitochondrial biogenesis; HATs acetylate histones	5	5078951.27414123	80.63	656934.601730778	1145500.04018076	2644759.795797	3668056.25222695	7443954.83699505	7032538.29039282	10303716.8365854	10006632.1973196	96669.8149658358	757080.987564829	1660556.51257676	2796402.68239441	7299038.34940523	8608193.53632868	12078528.1185761	14452314.1696572	High	High	High	High	High
False	High	IsMasterProtein	Q14008	Cytoskeleton-associated protein 5 OS=Homo sapiens OX=9606 GN=CKAP5 PE=1 SV=3	0.000	137.683	24	41	52	41	2032	225.4	7.80	76.48	41	cell cycle OR cell proliferation;cell organization and biogenesis;transport;other biological processes	plasma membrane;other membranes;cytosol;cytoskeleton;nucleus;other cell component	cytoskeletal activity;other molecular function	Pf02985, Pf12348	9793	ENSG00000175216	CKAP5	hsa:9793; Q05D70; Q0VAX7; Q0VAX8; Q14008; Q14668; Q2TA89; Q6NSH4		Separation of Sister Chromatids; Regulation of PLK1 Activity at G2/M Transition; Resolution of Sister Chromatid Cohesion; Recruitment of NuMA to mitotic centrosomes; RHO GTPases Activate Formins; EML4 and NUDC in mitotic spindle formation; Loss of Nlp from mitotic centrosomes; Recruitment of mitotic centrosome proteins and complexes; Anchoring of the basal body to the plasma membrane; AURKA Activ…	13	4824211.28656198	93.37	888606.107762755	1114078.31611598	2525553.07532724	4578193.09243019	5083449.75135993	9224882.49750207	14432898.7078606	12731763.0613353	210288.936944123	799652.639677617	1813208.96634469	2188917.11847777	5281261.6030933	11272885.4185267	15444358.6274315	20114643.4536608	High	High	High	High	High
False	High	IsMasterProtein	P49588	Alanine--tRNA ligase, cytoplasmic OS=Homo sapiens OX=9606 GN=AARS1 PE=1 SV=2	0.000	137.673	31	25	48	25	968	106.7	5.53	102.11	25	protein metabolism;RNA metabolism OR transcription;other metabolic processes;developmental processes;other biological processes	cytosol;mitochondrion;other cell component	nucleic acid binding activity;other molecular function	Pf01411, Pf02272, Pf07973	16	ENSG00000090861	AARS1	A6NF14; B4DR45; hsa:16; P49588; Q53GV7; Q96FA0	IL-18 signaling pathway	Cytosolic tRNA aminoacylation	2	11388941.1864089	86.75	1316613.0403704	1535919.10454085	4090781.86877745	5992671.17174201	27512527.2903902	24368676.7304256	26546377.4210086	21644434.9489941	77112.086442156	656517.949422788	2247196.40985746	3746814.74410724	24217797.9675146	28600474.1730591	25757273.1867959	28870070.5349293	High	High	High	High	High
False	High	IsMasterProtein	Q86VP6	Cullin-associated NEDD8-dissociated protein 1 OS=Homo sapiens OX=9606 GN=CAND1 PE=1 SV=2	0.000	137.555	25	28	49	25	1230	136.3	5.78	93.45	28	cell organization and biogenesis;protein metabolism;other metabolic processes;other biological processes	non-structural extracellular;cytosol;ER/Golgi;nucleus;other cell component	other molecular function	Pf08623	55832	ENSG00000111530	CAND1	B2RAU3; hsa:55832; O94918; Q6PIY4; Q86VP6; Q8NDJ4; Q96JZ9; Q96T19; Q9BTC4; Q9H0G2; Q9P0H7; Q9UF85	Endoderm differentiation	Neutrophil degranulation; Neddylation; Iron uptake and transport	4	15928601.0323426	68.57	1992681.77523846	2376063.94787747	8134603.41032368	11647074.8786993	29698880.1912628	17711480.9668804	19343405.1728097	16609090.0394388	355932.713458007	1422025.75477299	5600333.52246442	15275992.2575578	25681944.5210903	21120103.1568086	20082598.6411001	22759454.5335042	High	High	High	High	High
False	High	IsMasterProtein	Q13885	Tubulin beta-2A chain OS=Homo sapiens OX=9606 GN=TUBB2A PE=1 SV=1	0.000	137.286	45	17	73	2	445	49.9	4.89	162.21	17	cell cycle OR cell proliferation;cell organization and biogenesis;developmental processes	cytoskeleton;other cell component	cytoskeletal activity;other molecular function	Pf00091, Pf03953	7280	ENSG00000137267	TUBB2A	hsa:7280; Q13885; Q6FGZ8; Q8IWR2	Alzheimer's disease and miRNA effects; Pathogenic Escherichia coli infection; Parkin-ubiquitin proteasomal system pathway; Alzheimer's disease	The role of GTSE1 in G2/M progression after G2 checkpoint; HSP90 chaperone cycle for steroid hormone receptors (SHR) in the presence of ligand; Recruitment of NuMA to mitotic centrosomes; Aggrephagy; Translocation of SLC2A4 (GLUT4) to the plasma membrane; Separation of Sister Chromatids; Resolution of Sister Chromatid Cohesion; RHO GTPases Activate Formins; EML4 and NUDC in mitotic spindle format…	34	927760.875629251	65.32	198408.042046977	251626.963190625	754383.843704004	803382.139415626	1287245.22517362	1071395.79051938	1602989.98783944	1331229.34228065	66313.4657882813	138404.547659338	459374.84468262	736916.573976904	1327145.79138281	1397177.74401561	1620123.83477227	2151692.96063906	High	High	High	High	High
False	High	IsMasterProtein	Q14697	Neutral alpha-glucosidase AB OS=Homo sapiens OX=9606 GN=GANAB PE=1 SV=3	0.000	137.071	36	27	58	27	944	106.8	6.14	110.51	27	protein metabolism;other metabolic processes	ER/Golgi;other cell component	other molecular function	Pf01055, Pf13802	23193	ENSG00000089597	GANAB	A6NC20; hsa:23193; Q14697; Q8WTS9; Q9P0X0		Maturation of spike protein; Calnexin/calreticulin cycle; Maturation of spike protein	4	10634077.3048831	66.23	4446700.88578433	4781664.96465793	6566853.87699526	7339940.55107723	22365729.2860567	17682703.815503	18801820.2882336	15406609.8137039	1133094.3984919	3146141.55701877	4203836.07393126	6395346.44109537	20447255.1755058	21330660.7354731	20360244.7834502	23642665.5148253	High	High	High	High	High
False	High	IsMasterProtein	Q32MZ4	Leucine-rich repeat flightless-interacting protein 1 OS=Homo sapiens OX=9606 GN=LRRFIP1 PE=1 SV=2	0.000	136.615	40	29	41	27	808	89.2	4.65	103.77	29	RNA metabolism OR transcription;other biological processes	plasma membrane;other membranes;cytosol;cytoskeleton;nucleus;other cell component	nucleic acid binding activity;other molecular function	Pf09738	9208	ENSG00000124831	LRRFIP1	E9PGZ2; hsa:9208; O75766; O75799; Q32MZ4; Q32MZ5; Q53T49; Q6PKG2; Q9Y607	IL-18 signaling pathway; 2q37 copy number variation syndrome	Signaling by cytosolic FGFR1 fusion mutants; Signaling by FGFR1 in disease; LRR FLII-interacting protein 1 (LRRFIP1) activates type I IFN production	5	11017155.9925168	27.74	14003295.0199828	13938765.2181128	13867949.766622	10160383.5556249	8056262.37892089	10735906.6511869	11823383.7003899	11305773.2436627	7482505.95805195	8744219.66392029	8445737.50644251	8878174.43018687	8513909.18569061	13717328.5655269	15941903.9221729	18346115.8842393	High	High	High	High	High
False	High	IsMasterProtein	A5YKK6	CCR4-NOT transcription complex subunit 1 OS=Homo sapiens OX=9606 GN=CNOT1 PE=1 SV=2	0.000	136.219	17	32	46	32	2376	266.8	7.11	67.47	32	RNA metabolism OR transcription;other metabolic processes;developmental processes;other biological processes	cytosol;nucleus;other cell component	other molecular function	Pf04054, Pf12842, Pf16415, Pf16417, Pf16418	23019	ENSG00000125107	CNOT1	A5YKK6; hsa:23019; Q68DX7; Q7Z3K2; Q8IWB8; Q8TB53; Q9BVZ6; Q9UFR8; Q9UI27; Q9Y2L0	Ciliary landscape	Deadenylation of mRNA; TP53 regulates transcription of additional cell cycle genes whose exact role in the p53 pathway remain uncertain	3	5124648.14763451	79.50	1589567.53968779	1890300.10912479	2887479.0223613	3807648.06294934	7378286.15623655	9567893.95111919	12891022.0742778	11611194.3900356	655414.981695117	1236774.31533369	1868100.13415648	2582548.82609954	6897175.94769293	11734214.7763314	13699784.895119	16666789.9168625	High	High	High	High	High
False	High	IsMasterProtein	Q8WXH0	Nesprin-2 OS=Homo sapiens OX=9606 GN=SYNE2 PE=1 SV=3	0.000	135.786	8	48	49	47	6885	795.9	5.36	53.93	48	cell organization and biogenesis;transport;developmental processes;other biological processes	plasma membrane;other membranes;cytosol;cytoskeleton;mitochondrion;ER/Golgi;nucleus;other cell component	cytoskeletal activity;other molecular function	Pf00307, Pf00435, Pf10541	23224	ENSG00000054654	SYNE2	B4DND7; B4DPR6; hsa:23224; I6XXQ5; Q540G1; Q86YP9; Q8N1S3; Q8NF49; Q8TER7; Q8WWW3; Q8WWW4; Q8WWW5; Q8WXH0; Q8WXH1; Q9NU50; Q9UFQ4; Q9Y2L4; Q9Y4R1	Ovarian infertility; Rett syndrome causing genes; Envelope proteins and their potential roles in EDMD physiopathology	Meiotic synapsis	4	3480994.58852222	93.62	728649.877666825	1043843.32113342	2182048.04472856	2554551.4855167	4808508.08362945	5384714.11365554	11804506.1627903	10740785.6774247	137957.744698139	711818.866963899	1388452.17931905	2080460.76800868	4743424.97852222	6621430.20824275	12415339.7581199	15002766.9908237	High	High	High	High	High
False	High	IsMasterProtein	P49736	DNA replication licensing factor MCM2 OS=Homo sapiens OX=9606 GN=MCM2 PE=1 SV=4	0.000	135.593	31	24	51	24	904	101.8	5.52	96.20	24	cell cycle OR cell proliferation;cell organization and biogenesis;DNA metabolism;other metabolic processes;stress response;other biological processes	nucleus;other cell component	nucleic acid binding activity;other molecular function	Pf00493, Pf12619, Pf14551, Pf17207, Pf17855	4171	ENSG00000073111	MCM2	hsa:4171; P49736; Q14577; Q15023; Q8N2V1; Q969W7; Q96AE1; Q9BRM7	Cell cycle; Ciliary landscape; G1 to S cell cycle control; DNA replication	Orc1 removal from chromatin; Assembly of the pre-replicative complex; Activation of ATR in response to replication stress; Activation of the pre-replicative complex; Unwinding of DNA	10	8350207.75123393	87.84	806830.527326903	1332609.97731371	3423267.08513292	4176326.27810801	18198023.5904476	19053017.7172733	22306733.579466	18693865.5361662	38907.8547280503	557673.131393414	2191936.73951084	2394394.27428749	16695527.3236829	21290280.8106842	21349853.3875204	24760545.6274885	High	High	High	High	High
False	High	IsMasterProtein	P09874	Poly [ADP-ribose] polymerase 1 OS=Homo sapiens OX=9606 GN=PARP1 PE=1 SV=4	0.000	135.044	30	26	52	26	1014	113.0	8.88	81.52	26	cell organization and biogenesis;protein metabolism;DNA metabolism;RNA metabolism OR transcription;other metabolic processes;stress response;signal transduction;other biological processes	cytosol;mitochondrion;nucleus;other cell component	nucleic acid binding activity;other molecular function	Pf00533, Pf00644, Pf00645, Pf02877, Pf05406, Pf08063	142	ENSG00000143799	PARP1	B1ANJ4; hsa:142; P09874; Q8IUZ9	Corticotropin-releasing hormone signaling pathway; Nanoparticle triggered regulated necrosis; Fas ligand pathway and stress induction of heat shock proteins; NAD metabolism, sirtuins and aging; NAD+ metabolism; NAD+ biosynthetic pathways; Breast cancer pathway; Acute viral myocarditis; Joubert syndrome; Male infertility; Base excision repair; IL-18 signaling pathway; DNA repair pathways, full net…	SUMOylation of DNA damage response and repair proteins; Downregulation of SMAD2/3:SMAD4 transcriptional activity; HDR through MMEJ (alt-NHEJ); Formation of Incision Complex in GG-NER; DNA Damage Recognition in GG-NER; vRNA Synthesis; POLB-Dependent Long Patch Base Excision Repair; Dual Incision in GG-NER	23	6382275.70309823	106.90	1356476.62816286	1301795.12057715	3630325.3638729	9921007.65139375	6044146.45989759	20930041.9578984	27910872.1534261	23900254.6494085	101491.815517383	840025.364093637	2651058.8987452	2919114.22577177	6739320.99769935	27517914.7270569	32876511.8334813	46234814.5942847	High	High	High	High	High
False	High	IsMasterProtein	O15067	Phosphoribosylformylglycinamidine synthase OS=Homo sapiens OX=9606 GN=PFAS PE=1 SV=4	0.000	134.714	22	24	46	24	1338	144.6	5.76	97.50	24	other metabolic processes;other biological processes	cytosol	other molecular function	Pf02769, Pf13507, Pf18072, Pf18076	5198	ENSG00000178921	PFAS	A6H8V8; hsa:5198; O15067		Purine ribonucleoside monophosphate biosynthesis	1	5647146.86061323	90.31	936948.693510139	1318353.86692809	3258918.68111588	4760460.6982994	6698987.70022955	9077835.22438175	17087676.3664341	15781741.6322279	167848.409941054	765618.476656985	2180586.43162146	2981888.51146635	6757245.52829494	10758261.4153617	16450870.5381065	20750158.3954924	High	High	High	High	High
False	High	IsMasterProtein	P11586	C-1-tetrahydrofolate synthase, cytoplasmic OS=Homo sapiens OX=9606 GN=MTHFD1 PE=1 SV=4	0.000	133.171	30	26	52	26	935	101.5	7.30	98.77	26	other metabolic processes;developmental processes;other biological processes	cytosol;mitochondrion	other molecular function	Pf00763, Pf01268, Pf02882	4522	ENSG00000100714	MTHFD1	A0A024R652; A0A384N5Y3; B2R5Y2; G3V2B8; hsa:4522; P11586; Q86VC9; Q9BVP5	Folate metabolism; One-carbon metabolism; Trans-sulfuration, one-carbon metabolism and related pathways; Male infertility	Metabolism of folate and pterines	5	16246050.2025444	88.39	1907062.70115879	1997889.83132239	5112850.79309748	8799766.58095781	40813433.0931601	29993312.2947524	34766728.3903373	30019583.0699952	118541.656174011	946307.929591127	2741750.48777121	3905966.65146172	34912595.7342485	38565249.9239243	38396769.3188331	41279184.7912064	High	High	High	High	High
False	High	IsMasterProtein	P18669	Phosphoglycerate mutase 1 OS=Homo sapiens OX=9606 GN=PGAM1 PE=1 SV=2	0.000	132.950	67	14	84	9	254	28.8	7.18	208.77	14	other metabolic processes;other biological processes	non-structural extracellular;cytosol;other cell component	other molecular function	Pf00300	5223	ENSG00000171314	PGAM1	hsa:5223; P18669; Q9BWC0	Cori cycle; Metabolic reprogramming in colon cancer; Glycolysis and gluconeogenesis	Neutrophil degranulation; Glycolysis; Gluconeogenesis	6	99091718.4246044	56.10	7157206.85764775	18615999.3555888	83549736.7555946	94355626.2579909	131744177.252431	112452557.390651	110348288.298998	104065534.295678	10873390.8013306	16439652.6270693	56366018.3969255	91202282.4419051	124917624.734797	132499191.532002	129145954.721996	138640136.613386	High	High	High	High	High
False	High	IsMasterProtein	P08670	Vimentin OS=Homo sapiens OX=9606 GN=VIM PE=1 SV=4	0.000	132.922	54	23	52	22	466	53.6	5.12	95.88	23	cell organization and biogenesis;stress response;developmental processes;signal transduction;other biological processes	plasma membrane;other membranes;cytosol;cytoskeleton;nucleus;other cytoplasmic organelle;other cell component	cytoskeletal activity;nucleic acid binding activity;other molecular function	Pf00038, Pf04732	7431	ENSG00000026025	VIM	B0YJC2; D3DRU4; hsa:7431; P08670; Q15867; Q15868; Q15869; Q548L2; Q6LER9; Q8N850; Q96ML2; Q9NTM3	Allograft rejection; Spinal cord injury; Primary focal segmental glomerulosclerosis (FSGS); Mammary gland development pathway - Puberty (Stage 2 of 4); Apoptosis-related network due to altered Notch3 in ovarian cancer; Striated muscle contraction pathway; TGF-beta signaling in thyroid cells for epithelial-mesenchymal transition; Ciliary landscape; Burn wound healing; CCL18 signaling pathway; T-ce…	Late endosomal microautophagy; Aggrephagy; Interleukin-4 and Interleukin-13 signaling; Striated Muscle Contraction; RHOBTB1 GTPase cycle; Caspase-mediated cleavage of cytoskeletal proteins; Chaperone Mediated Autophagy	18	7502409.83636204	89.59	1234824.8882975	1477090.07486133	3450376.73264431	6102840.99925943	9848432.92041687	9222942.78346301	15488673.119923	15216153.5135966	324575.351741308	768526.106377851	2482347.41008765	3602807.37654294	9806496.03076634	11016159.798877	17070590.2182935	27236590.7783612	High	High	High	High	High
False	High	IsMasterProtein	O75533	Splicing factor 3B subunit 1 OS=Homo sapiens OX=9606 GN=SF3B1 PE=1 SV=3	0.000	131.016	28	31	57	31	1304	145.7	7.09	85.60	31	cell organization and biogenesis;RNA metabolism OR transcription;other metabolic processes;other biological processes	nucleus	nucleic acid binding activity;other molecular function	Pf08920	23451	ENSG00000115524	SF3B1	E9PCH3; hsa:23451; O75533	mRNA processing	B-WICH complex positively regulates rRNA expression; mRNA Splicing - Major Pathway; mRNA Splicing - Minor Pathway	4	14808742.5777631	100.43	1126631.2908013	1316114.00160823	3879357.99914089	11125989.5580319	19990700.5687684	27375134.4955924	46260299.4925652	40202230.2697168	92130.953961621	1033262.48128806	2481081.56085291	2661869.74278838	19710503.5548179	32097661.9602261	46987993.8584	57046815.825666	High	High	High	High	High
False	High	IsMasterProtein	P25705	ATP synthase subunit alpha, mitochondrial OS=Homo sapiens OX=9606 GN=ATP5F1A PE=1 SV=1	0.000	128.420	48	24	69	24	553	59.7	9.13	157.71	24	other metabolic processes;transport;other biological processes	plasma membrane;other membranes;mitochondrion;nucleus;other cell component	signal transduction activity or receptor binding;transporter activity;other molecular function	Pf00006, Pf00306, Pf02874	498	ENSG00000152234	ATP5F1A	A8K092; B4DY56; hsa:498; K7ENP3; P25705; Q53XX6; Q8IXV2; Q96FB4; Q96HW2; Q96IR6; Q9BTV8	Electron transport chain: OXPHOS system in mitochondria; 7q11.23 copy number variation syndrome; Oxidative phosphorylation	Mitochondrial protein import; Cristae formation; Formation of ATP by chemiosmotic coupling	6	40903074.3909498	50.88	1407028.69014605	21041710.6428925	61987765.1140494	41181707.085797	56213794.6163699	37012691.0167372	40626326.906409	35461572.2820464	118267.993583838	12928952.0095926	38239069.944185	41496860.6088243	54626388.4801233	50060768.9368931	48167467.3863405	50758882.372546	High	High	High	High	High
False	High	IsMasterProtein	O43707	Alpha-actinin-4 OS=Homo sapiens OX=9606 GN=ACTN4 PE=1 SV=2	0.000	128.257	38	27	61	21	911	104.8	5.44	114.53	27	cell organization and biogenesis;RNA metabolism OR transcription;stress response;transport;signal transduction;other biological processes	non-structural extracellular;plasma membrane;other membranes;cytosol;cytoskeleton;nucleus;other cell component	signal transduction activity or receptor binding;cytoskeletal activity;nucleic acid binding activity;other molecular function	Pf00307, Pf00435, Pf08726	81	ENSG00000130402; ENSG00000282844	ACTN4	A4K467; D6PXK4; hsa:81; O43707; O76048	Arrhythmogenic right ventricular cardiomyopathy; Primary focal segmental glomerulosclerosis (FSGS); Focal adhesion; Striated muscle contraction pathway; Ebola virus infection in host; Nephrotic syndrome; Alstrom syndrome	Platelet degranulation ; Nephrin family interactions	9	11420220.4777794	63.10	789443.866417533	910621.562847276	10285755.5968112	9241920.09951242	18488565.0609852	11817619.4254355	13231259.1523317	11036185.1288239	41499.2207211914	516753.240396036	7057105.01593911	12119810.8501706	16898058.4152417	14637369.9009333	13758695.521829	15571893.2208593	High	High	High	High	High
False	High	IsMasterProtein	P33176	Kinesin-1 heavy chain OS=Homo sapiens OX=9606 GN=KIF5B PE=1 SV=1	0.000	127.999	34	29	43	29	963	109.6	6.51	79.55	29	cell organization and biogenesis;stress response;transport;developmental processes;other biological processes	other membranes;cytosol;cytoskeleton;other cytoplasmic organelle;other cell component	cytoskeletal activity;other molecular function	Pf00225	3799	ENSG00000170759	KIF5B	A0AVB2; hsa:3799; P33176; Q5VZ85	Alzheimer's disease and miRNA effects; Envelope proteins and their potential roles in EDMD physiopathology; Insulin signaling; CCL18 signaling pathway; Alzheimer's disease	COPI-dependent Golgi-to-ER retrograde traffic; MHC class II antigen presentation; Kinesins; Insulin processing; Nuclear events stimulated by ALK signaling in cancer; RHO GTPases activate KTN1	12	6908612.16238846	87.74	717726.869640672	886594.04354188	2213073.92146151	3710775.90209891	15914456.5770775	12862248.5618991	15576561.4249544	13897513.0347395	38901.4275858398	494797.591779771	1405450.12183527	1532419.51104374	13412639.5594856	15588754.6796648	15368813.002668	18259216.5638986	High	High	High	High	High
False	High	IsMasterProtein	Q02790	Peptidyl-prolyl cis-trans isomerase FKBP4 OS=Homo sapiens OX=9606 GN=FKBP4 PE=1 SV=3	0.000	126.449	41	18	46	18	459	51.8	5.43	118.31	18	cell organization and biogenesis;protein metabolism;other metabolic processes;transport;developmental processes;signal transduction;other biological processes	cytosol;cytoskeleton;mitochondrion;nucleus;other cell component	cytoskeletal activity;other molecular function	Pf00254, Pf00515	2288	ENSG00000004478	FKBP4	D3DUQ1; hsa:2288; Q02790; Q9UCP1; Q9UCV7	Androgen receptor signaling pathway	Estrogen-dependent gene expression; Potential therapeutics for SARS; HSP90 chaperone cycle for steroid hormone receptors (SHR) in the presence of ligand; Attenuation phase	6	13797400.226359	94.93	2257478.0302249	2771213.98383507	7243681.04894182	9672143.83435065	19941333.9366125	45372800.9838935	51833061.8785626	43914820.6606381	39390.7518726562	920084.89325877	4435460.29246764	5883896.97170998	19682115.5957418	50223387.7064984	49375106.7636349	55175581.6049061	High	High	High	High	High
False	High	IsMasterProtein	O60610	Protein diaphanous homolog 1 OS=Homo sapiens OX=9606 GN=DIAPH1 PE=1 SV=2	0.000	126.361	23	29	53	29	1272	141.3	5.41	104.10	29	cell organization and biogenesis;other biological processes	plasma membrane;other membranes;cytosol;cytoskeleton;nucleus;other cell component	signal transduction activity or receptor binding;cytoskeletal activity;other molecular function	Pf02181, Pf06346, Pf06367, Pf06371	1729	ENSG00000131504	DIAPH1	A6NF18; B7ZKW2; E9PEZ2; hsa:1729; O60610; Q17RN4; Q59FH8; Q9UC76	Microtubule cytoskeleton regulation; AGE/RAGE pathway; Focal adhesion; Type 2 papillary renal cell carcinoma; Regulation of actin cytoskeleton; G13 signaling pathway	RHOC GTPase cycle; RHOA GTPase cycle; RHO GTPases Activate Formins; RHOB GTPase cycle; RHOD GTPase cycle; RHOF GTPase cycle; Neutrophil degranulation; ERBB2 Regulates Cell Motility	14	9438443.04638405	101.68	2140662.99426493	2533676.57488866	5730976.61152613	8033009.21122984	11268138.4364738	29128352.1049074	44830704.8658683	38439983.1650864	159930.417962969	1008162.95492432	3143150.14631478	4312637.96786337	11089767.831375	34559401.2317957	46098216.5663472	49461193.2071533	High	High	High	High	High
False	High	IsMasterProtein	P22102	Trifunctional purine biosynthetic protein adenosine-3 OS=Homo sapiens OX=9606 GN=GART PE=1 SV=1	0.000	126.163	32	30	53	30	1010	107.7	6.70	98.81	30	other metabolic processes;developmental processes;other biological processes	cytosol	other molecular function	Pf00551, Pf00586, Pf01071, Pf02769, Pf02843, Pf02844	2618	ENSG00000159131; ENSG00000262473	GART	A8K945; A8KA32; D3DSF3; D3DSF4; hsa:2618; O14659; P22102; Q52M77	Folate metabolism; One-carbon metabolism; Metabolic reprogramming in colon cancer	Purine ribonucleoside monophosphate biosynthesis	4	14952121.535228	93.10	2014303.07071013	2281506.89762408	6174123.30959793	10290235.3389295	23623409.0180489	34644059.2597312	48327113.5476787	42035358.881871	124910.171129206	1039397.6719229	3069478.84744193	6089065.55964176	21726027.7380097	38853430.5596365	46700301.5023986	55039002.8217357	High	High	High	High	High
False	High	IsMasterProtein	P50991	T-complex protein 1 subunit delta OS=Homo sapiens OX=9606 GN=CCT4 PE=1 SV=4	0.000	125.832	51	21	55	20	539	57.9	7.83	133.36	21	transport;other biological processes	cytosol;cytoskeleton;nucleus;other cell component	other molecular function	Pf00118	10575	ENSG00000115484	CCT4	B2R6I3; B7Z8B1; F5H5W3; hsa:10575; O14870; P50991; Q53QP9; Q96C51	16p11.2 proximal deletion syndrome	Formation of tubulin folding intermediates by CCT/TriC; BBSome-mediated cargo-targeting to cilium; Association of TriC/CCT with target proteins during biosynthesis; Cooperation of PDCL (PhLP1) and TRiC/CCT in G-protein beta folding; Prefoldin mediated transfer of substrate to CCT/TriC; Folding of actin by CCT/TriC	7	35625738.6195058	71.82	2437897.31904107	3488812.14167467	17547118.5377311	26994734.4122403	71265234.2716749	39597824.7216163	42713351.034328	36720738.6400294	523038.891338336	1938415.08364342	11497116.7375421	34563391.1296598	53259364.482385	44352322.4446002	39514418.9715803	47286322.3268325	High	High	High	High	High
False	High	IsMasterProtein	Q9UHD8	Septin-9 OS=Homo sapiens OX=9606 GN=SEPTIN9 PE=1 SV=2	0.000	125.383	48	21	49	21	586	65.4	8.97	113.27	21	cell cycle OR cell proliferation;other biological processes	cytoskeleton;other cell component	other molecular function	Pf00735	10801	ENSG00000184640	SEPTIN9	A8K2V3; B3KPM0; B4DTL9; B4E0N2; B4E274; B7Z654; hsa:10801; Q96QF3; Q96QF4; Q96QF5; Q9HA04; Q9UG40; Q9UHD8; Q9Y5W4			0	13766708.4472968	79.44	927910.907148006	1139563.82591087	3342770.17794768	11046119.3534534	26662485.2152542	17157361.3690515	20462347.540712	17991003.2360159	58644.7158269088	631543.796398912	2216361.95382697	10301946.1305102	23969976.2976898	23466250.0658522	22961950.4680372	25466101.443218	High	High	High	High	High
False	High	IsMasterProtein	Q29RF7	Sister chromatid cohesion protein PDS5 homolog A OS=Homo sapiens OX=9606 GN=PDS5A PE=1 SV=1	0.000	125.103	24	35	50	32	1337	150.7	7.91	75.30	35	cell cycle OR cell proliferation;cell organization and biogenesis;DNA metabolism;other metabolic processes;stress response;other biological processes	plasma membrane;other membranes;cytosol;nucleus;other cell component		Pf20168	23244	ENSG00000121892	PDS5A	hsa:23244; Q29RF7; Q2TTR5; Q68DF7; Q8N7J4; Q8NG14; Q9Y4D4	Cohesin complex - Cornelia de Lange syndrome	Separation of Sister Chromatids; Resolution of Sister Chromatid Cohesion; Establishment of Sister Chromatid Cohesion; Cohesin Loading onto Chromatin	5	5176767.96077556	105.48	1155111.12408027	1387467.02436945	2865662.7484058	4967513.81563297	5711584.83936933	11557631.4568395	23621419.2429178	20687945.6572682	24664.6350177491	654094.280154922	1827624.78086623	2325202.17139584	5394836.8367643	13381506.0630862	24372309.5194115	28571164.8021629	High	High	High	High	High
False	High	IsMasterProtein	P48634	Protein PRRC2A OS=Homo sapiens OX=9606 GN=PRRC2A PE=1 SV=3	0.000	124.914	19	29	45	26	2157	228.7	9.45	82.99	29	other biological processes	plasma membrane;other membranes;cytosol;nucleus		Pf07001	7916	ENSG00000204469; ENSG00000206427; ENSG00000225164; ENSG00000225748; ENSG00000226618; ENSG00000231370; ENSG00000231825	PRRC2A	B0UX77; B0UZE9; B0UZL3; hsa:7916; O95875; P48634; Q05BK4; Q4LE37; Q5SQ29; Q5SQ30; Q5ST84; Q5STX6; Q5STX7; Q68DW9; Q6P9P7; Q6PIN1; Q8MGQ9; Q96QC6			0	8330114.94365129	69.36	1412467.56090883	1742513.97587004	3249725.7293949	9142662.47267366	9573246.01981699	7675188.27968623	9040926.74287845	9097725.56643994	430634.737769159	1077702.33372624	1994964.15167899	4111541.04295749	10356509.0842231	10982708.8513666	12607007.4520254	14967546.7231107	High	High	High	High	High
False	High	IsMasterProtein	P55060	Exportin-2 OS=Homo sapiens OX=9606 GN=CSE1L PE=1 SV=3	0.000	124.911	24	22	54	22	971	110.3	5.77	101.23	22	transport	cytosol;nucleus;other cell component	other molecular function	Pf03378, Pf03810, Pf08506	1434	ENSG00000124207	CSE1L	A3RLL6; B2R5T4; E1P5Y0; F8W904; hsa:1434; O75432; P55060; Q32M40; Q9H5B7; Q9NTS0; Q9UP98; Q9UP99; Q9UPA0			0	19794040.0409184	99.03	1466030.68116174	1940185.73747233	5941999.59708014	11859660.6657102	34133168.0278129	55420687.6756535	60922780.0228152	55553901.9716767	35697.2049231445	708200.494690761	4878122.34645647	3974899.70708413	33036697.4389328	70290469.4092319	72312181.1772756	83902980.5718638	High	High	High	High	High
False	High	IsMasterProtein	P42704	Leucine-rich PPR motif-containing protein, mitochondrial OS=Homo sapiens OX=9606 GN=LRPPRC PE=1 SV=3	0.000	124.486	25	33	56	33	1394	157.8	6.13	94.51	33	RNA metabolism OR transcription;other metabolic processes;transport;other biological processes	other membranes;cytoskeleton;mitochondrion;nucleus;other cell component	cytoskeletal activity;nucleic acid binding activity;other molecular function	Pf01535	10128	ENSG00000138095	LRPPRC	A0PJE3; A8K1V1; hsa:10128; P42704; Q53PC0; Q53QN7; Q6ZUD8; Q7Z7A6; Q96D84	Ciliary landscape	Respiratory electron transport; TP53 Regulates Metabolic Genes; Cytoprotection by HMOX1	4	8105580.91477433	131.97	1634966.83010288	3476798.77084688	5355803.7740866	6861613.42471032	9575071.91083525	12509992.3462366	70767799.2590172	60474283.7884686	159160.30215293	1982414.45784448	3368163.19594177	4621362.35005135	10036457.9698047	15236749.4545811	74131287.1400483	81840303.1125313	High	High	High	High	High
False	High	IsMasterProtein	Q13085	Acetyl-CoA carboxylase 1 OS=Homo sapiens OX=9606 GN=ACACA PE=1 SV=2	0.000	124.418	19	33	43	33	2346	265.4	6.37	57.07	33	cell organization and biogenesis;protein metabolism;other metabolic processes;other biological processes	cytosol;cytoskeleton;mitochondrion;nucleus	other molecular function	Pf00289, Pf00364, Pf01039, Pf02785, Pf02786, Pf08326	31	ENSG00000275176; ENSG00000278540	ACACA	B2RP68; B2ZZ90; hsa:31; Q13085; Q6KEV6; Q6XDA8; Q7Z2G8; Q7Z561; Q7Z563; Q7Z564; Q86WB2; Q86WB3	AMP-activated protein kinase signaling; Sterol regulatory element-binding proteins (SREBP) signaling; Leptin signaling pathway; Corticotropin-releasing hormone signaling pathway; Mesodermal commitment pathway; Fatty acid biosynthesis; VEGFA-VEGFR2 signaling pathway; Focal adhesion: PI3K-Akt-mTOR-signaling pathway; Leptin and adiponectin; Lipid metabolism pathway; Clear cell renal cell carcinoma p…	Biotin transport and metabolism; Defective HLCS causes multiple carboxylase deficiency; ChREBP activates metabolic gene expression; Carnitine metabolism; Activation of gene expression by SREBF (SREBP); Fatty acyl-CoA biosynthesis	20	3219326.50998246	88.65	455439.612065153	836678.174285297	1921175.86268238	2731104.91667532	3971947.94159049	5310604.31647042	9648081.99270803	8211805.05459448	31792.9132723098	429733.53557543	1249926.51438575	1791619.20383983	3794824.2539479	6855974.75760016	9601696.39230917	11454353.9554733	High	High	High	High	High
False	High	IsMasterProtein	P15311	Ezrin OS=Homo sapiens OX=9606 GN=EZR PE=1 SV=4	0.000	123.728	36	28	57	16	586	69.4	6.27	100.05	28	cell adhesion;cell cycle OR cell proliferation;cell organization and biogenesis;transport;signal transduction;other biological processes	plasma membrane;other membranes;cytosol;cytoskeleton;nucleus;other cytoplasmic organelle;other cell component	cytoskeletal activity;other molecular function	Pf00373, Pf00769, Pf09379, Pf09380, Pf20492	7430	ENSG00000092820	EZR	E1P5A8; hsa:7430; P15311; P23714; Q4VX75; Q96CU8; Q9NSJ4	Pathogenic Escherichia coli infection; AGE/RAGE pathway; VEGFA-VEGFR2 signaling pathway; 16p11.2 proximal deletion syndrome; CCL18 signaling pathway; Regulation of actin cytoskeleton; GDNF signaling	Recycling pathway of L1; Sensory processing of sound by inner hair cells of the cochlea; Sensory processing of sound by outer hair cells of the cochlea; Netrin-1 signaling	11	13277830.1385058	92.45	1212637.01561538	1381360.4548149	3243775.8932001	6005640.31315676	37457259.0342182	29355866.1514887	36003474.1447868	31398758.956886	9402.60523125001	261298.231006055	1746084.63646172	3137140.72257058	34807257.5426226	32096554.9887305	33975377.2683362	39940533.0691471	High	High	High	High	High
False	High	IsMasterProtein	Q15459	Splicing factor 3A subunit 1 OS=Homo sapiens OX=9606 GN=SF3A1 PE=1 SV=1	0.000	123.526	31	20	45	20	793	88.8	5.22	99.14	20	cell organization and biogenesis;RNA metabolism OR transcription;other metabolic processes	nucleus	nucleic acid binding activity	Pf00240, Pf01805, Pf12230	10291	ENSG00000099995	SF3A1	E9PAW1; hsa:10291; Q15459	mRNA processing	mRNA Splicing - Major Pathway	2	5893301.28863716	106.14	758670.55969942	914024.4982105	2152900.923441	3881006.8050779	9729349.16241908	13756050.4186912	23173694.5577076	21901532.1807456	22395.0944636718	449848.124634356	1229488.81738493	1647681.85811804	8948966.54991959	18630349.6090639	29717841.5364607	32304847.6546033	High	High	High	High	High
False	High	IsMasterProtein	P29144	Tripeptidyl-peptidase 2 OS=Homo sapiens OX=9606 GN=TPP2 PE=1 SV=4	0.000	123.342	23	25	45	25	1249	138.3	6.32	82.35	25	protein metabolism;other metabolic processes;other biological processes	cytosol;nucleus;other cell component	other molecular function	Pf00082, Pf12580	7174	ENSG00000134900	TPP2	hsa:7174; P29144; Q5VZU8		Antigen processing: Ubiquitination & Proteasome degradation	1	9764096.40292291	79.12	443974.724401132	698696.102084471	1928216.0424341	7317293.42661237	18767940.5445633	10794593.5390278	11777675.6749752	10206882.2531779	78359.9399472655	295937.028406242	1202368.14907595	9340519.09297661	15727952.6622399	12675276.9019533	12142064.8041771	13973877.2379584	High	High	High	High	High
False	High	IsMasterProtein	Q14839	Chromodomain-helicase-DNA-binding protein 4 OS=Homo sapiens OX=9606 GN=CHD4 PE=1 SV=2	0.000	123.209	23	32	45	29	1912	217.9	5.86	64.95	32	cell organization and biogenesis;protein metabolism;other metabolic processes;other biological processes	cytoskeleton;nucleus;other cell component	nucleic acid binding activity;other molecular function	Pf00176, Pf00271, Pf00385, Pf00628, Pf06461, Pf06465, Pf08073, Pf08074	1108	ENSG00000111642	CHD4	hsa:1108; Q14839; Q8IXZ5	Rett syndrome causing genes; Effect of progerin on genes involved in Hutchinson-Gilford progeria syndrome	Potential therapeutics for SARS; Regulation of PTEN gene transcription; HDACs deacetylate histones; RNA Polymerase I Transcription Initiation; ERCC6 (CSB) and EHMT2 (G9a) positively regulate rRNA expression; Regulation of TP53 Activity through Acetylation; NGF-stimulated transcription	9	3760471.62109822	99.44	845851.496041266	954532.104777264	2072949.0107202	3620260.96785952	3906112.5533848	5445187.89448734	12626596.6885234	11838934.5384369	264582.149632324	555593.67403812	1404001.62475534	1700464.40883781	3958359.2692679	6766104.53241709	12856414.8807519	17179871.2523157	High	High	High	High	High
False	High	IsMasterProtein	P61158	Actin-related protein 3 OS=Homo sapiens OX=9606 GN=ACTR3 PE=1 SV=3	0.000	123.019	51	15	44	15	418	47.3	5.88	95.44	15	cell cycle OR cell proliferation;cell organization and biogenesis;stress response;other biological processes	cytosol;cytoskeleton;nucleus;other cell component	cytoskeletal activity;other molecular function	Pf00022	10096	ENSG00000115091	ACTR3	hsa:10096; P32391; P61158; Q53QM2	Physico-chemical features and toxicity-associated pathways	Regulation of actin dynamics for phagocytic cup formation; FCGR3A-mediated phagocytosis; RHO GTPases Activate WASPs and WAVEs; Clathrin-mediated endocytosis; EPHB-mediated forward signaling	6	24996692.7434991	57.66	1366626.52717819	6036839.2797019	26841616.2089002	20840764.8467582	40119922.4194624	25541334.0297866	28470109.9928784	24463665.3427816	335635.451261146	4150776.18846293	19216481.8752316	23950648.1081962	35503843.8832139	33871740.6953815	33337745.6764552	34968128.0070926	High	High	High	High	High
False	High	IsMasterProtein	Q16666	Gamma-interferon-inducible protein 16 OS=Homo sapiens OX=9606 GN=IFI16 PE=1 SV=3	0.000	122.988	32	22	49	22	785	88.2	9.28	80.68	22	cell organization and biogenesis;protein metabolism;other metabolic processes;stress response;signal transduction;other biological processes	cytosol;nucleus	nucleic acid binding activity;other molecular function	Pf02758, Pf02760	3428	ENSG00000163565	IFI16	B4DJT8; H3BLV7; hsa:3428; Q16666; Q59GX0; Q5T3W7; Q5T3W8; Q5T3X0; Q5T3X1; Q5T3X2; Q8N9E5; Q8NEQ7; Q96AJ5; Q9UH78		IRF3-mediated induction of type I IFN	2	5734177.2370982	92.28	1136293.76155736	887214.749669132	2837261.36602861	8165286.41191369	5220173.88053432	12227321.6576439	13969892.3647318	11510366.5380486	152754.926056348	595081.092426563	1972712.28877248	2451712.24535339	6298791.82934221	14756528.4964874	15195531.9162632	24002667.8142505	High	High	High	High	High
False	High	IsMasterProtein	P07954	Fumarate hydratase, mitochondrial OS=Homo sapiens OX=9606 GN=FH PE=1 SV=3	0.000	122.533	43	17	53	17	510	54.6	8.76	129.21	17	DNA metabolism;other metabolic processes;stress response;other biological processes	cytosol;mitochondrion;nucleus;other cell component	other molecular function	Pf00206, Pf10415	2271	ENSG00000091483	FH	B1ANK7; hsa:2271; P07954	TCA cycle and deficiency of pyruvate dehydrogenase complex (PDHc); Amino acid metabolism; Krebs cycle disorders; Type 2 papillary renal cell carcinoma; Metabolic reprogramming in colon cancer; TCA cycle in senescence; TCA cycle (aka Krebs or citric acid cycle)	Citric acid cycle (TCA cycle)	8	25286956.9576221	88.25	1341961.73856965	1935408.70803265	4183701.58295174	15838757.8333032	54547369.6580176	41678702.938972	42746258.6638037	40371233.5845011	134810.905233984	700239.914932874	2127511.20584282	10542763.6690062	49685381.5203863	53591411.1930282	53607993.8927661	55689875.5265355	High	High	High	High	High
False	High	IsMasterProtein	P14866	Heterogeneous nuclear ribonucleoprotein L OS=Homo sapiens OX=9606 GN=HNRNPL PE=1 SV=2	0.000	122.308	47	16	54	15	589	64.1	8.22	107.56	16	RNA metabolism OR transcription;other metabolic processes;stress response;other biological processes	cytosol;nucleus;other cell component	nucleic acid binding activity	Pf00076, Pf11835, Pf13893	3191	ENSG00000104824; ENSG00000282947	HNRNPL	A6ND69; A6NIT8; hsa:3191; P14866; Q9H3P3	mRNA processing; Hippocampal synaptogenesis and neurogenesis	mRNA Splicing - Major Pathway; Processing of Capped Intron-Containing Pre-mRNA	4	4016222.10085002	108.50	780869.77832719	898838.665631617	2034798.63231822	3678086.94926242	4488167.10305729	7771027.00018112	17581874.5684685	15820776.4488755	140767.675311914	612008.654706152	1325917.73869061	1693983.37175969	4385442.80922744	10174013.3730628	18888828.1101671	23847681.8027988	High	High	High	High	High
False	High	IsMasterProtein	P41252	Isoleucine--tRNA ligase, cytoplasmic OS=Homo sapiens OX=9606 GN=IARS1 PE=1 SV=2	0.000	122.231	24	28	46	28	1262	144.4	6.15	79.96	28	protein metabolism;RNA metabolism OR transcription;other metabolic processes	cytosol;nucleus;other cell component	nucleic acid binding activity;other molecular function	Pf00133, Pf08264, Pf19302	3376	ENSG00000196305	IARS1	A8KAE9; hsa:3376; P41252; Q5TCD0; Q7Z3T4; Q9H588	Amino acid metabolism	Selenoamino acid metabolism; Cytosolic tRNA aminoacylation	3	7851280.78973988	108.05	1013014.47564415	1463294.56807915	3890508.76449509	8848182.74675786	8011484.73667532	18164617.5932534	37397240.2383686	32796870.3341244	70039.4481478147	584755.210472303	2416614.39614809	3035338.47444645	7694280.40686992	22637871.3231075	37296940.2121683	44177975.190645	High	High	High	High	High
False	High	IsMasterProtein	P22626	Heterogeneous nuclear ribonucleoproteins A2/B1 OS=Homo sapiens OX=9606 GN=HNRNPA2B1 PE=1 SV=2	0.000	121.440	57	18	48	14	353	37.4	8.95	101.15	18	cell organization and biogenesis;RNA metabolism OR transcription;other metabolic processes;transport;other biological processes	non-structural extracellular;nucleus;other cell component	nucleic acid binding activity;other molecular function	Pf00076	3181	ENSG00000122566	HNRNPA2B1	A0A024RA27; A0A024RA61; A8K064; hsa:3181; P22626; P22627; Q9UC98; Q9UDJ2	mRNA processing	Gene and protein expression by JAK-STAT signaling after Interleukin-12 stimulation; mRNA Splicing - Major Pathway; Processing of Capped Intron-Containing Pre-mRNA	4	9991488.55595619	110.73	1752092.4297295	1794000.16507074	3587042.21541374	6376674.01250912	15655472.3305547	23687360.6006462	48162217.6554958	43647699.4821147	164877.539829492	1358463.77309954	1754294.49802471	3086511.48097212	16229230.3317144	28641608.8689303	49555206.5941964	66626656.8727243	High	High	High	High	High
False	High	IsMasterProtein	P29401	Transketolase OS=Homo sapiens OX=9606 GN=TKT PE=1 SV=3	0.000	120.334	41	20	57	20	623	67.8	7.66	141.48	20	other metabolic processes;other biological processes	other membranes;cytosol;ER/Golgi;nucleus;other cytoplasmic organelle	other molecular function	Pf00456, Pf02779, Pf02780	7086	ENSG00000163931	TKT	A8K089; B4DE31; E7EPA7; hsa:7086; P29401; Q8TBA3; Q96HH3	Pentose phosphate metabolism; VEGFA-VEGFR2 signaling pathway; Metabolic reprogramming in colon cancer; Thiamine metabolic pathways	Nuclear events mediated by NFE2L2; Pentose phosphate pathway; Insulin effects increased synthesis of Xylulose-5-Phosphate	7	36499816.6344665	31.80	22018057.5376612	52735495.4231789	54486317.3751619	24487190.9920333	53341076.9389273	31421164.4879108	32864848.1989115	27895392.5179949	13104437.7007962	36384334.9197251	38242632.412237	36615664.8813011	45775289.5877414	37562897.0439833	33780167.702857	37831124.1185297	High	High	High	High	High
False	High	IsMasterProtein	P53621	Coatomer subunit alpha OS=Homo sapiens OX=9606 GN=COPA PE=1 SV=2	0.000	120.179	28	28	38	28	1224	138.3	7.66	87.55	28	transport;signal transduction	non-structural extracellular;other membranes;cytosol;ER/Golgi;other cell component	signal transduction activity or receptor binding;other molecular function	Pf00400, Pf04053, Pf06957, Pf12894	1314	ENSG00000122218	COPA	hsa:1314; P53621; Q5T201; Q8IXZ9		COPI-mediated anterograde transport; COPI-dependent Golgi-to-ER retrograde traffic	2	7972725.09397508	86.54	955418.271340451	992331.948488441	2412649.68662395	4349641.33433514	14897902.6080196	14633930.7789536	16510615.0317861	14613698.1277828	134026.341539063	644628.341950415	1528667.2009128	2234325.4708513	14885059.0289729	17614740.280548	17360888.5450432	20886642.5858928	High	High	High	High	High
False	High	IsMasterProtein	P26640	Valine--tRNA ligase OS=Homo sapiens OX=9606 GN=VARS1 PE=1 SV=4	0.000	120.133	28	28	44	28	1264	140.4	7.59	79.68	28	protein metabolism;RNA metabolism OR transcription;other metabolic processes	cytosol	other molecular function	Pf00043, Pf00133, Pf08264	7407	ENSG00000096171; ENSG00000204394; ENSG00000224264; ENSG00000226589; ENSG00000231116	VARS1	B0V1N1; B4DZ61; hsa:7407; P26640; Q5JQ90; Q96E77; Q9UQM2	Amino acid metabolism	Cytosolic tRNA aminoacylation	2	7998229.25561912	90.02	1146549.50017662	1337857.29023272	3497068.7026393	5780970.08689607	11777830.1614514	18963586.930633	23098119.9473105	19933279.073588	91334.1207961489	769474.468857369	2270475.33099314	2835228.64892631	11065905.940328	21805380.4019447	22524238.2210466	26987525.3481733	High	High	High	High	High
False	High	IsMasterProtein	Q8WWM7	Ataxin-2-like protein OS=Homo sapiens OX=9606 GN=ATXN2L PE=1 SV=2	0.000	119.563	23	22	50	21	1075	113.3	8.59	92.80	22	cell organization and biogenesis;RNA metabolism OR transcription;other metabolic processes	other membranes;cytosol;nucleus;other cell component		Pf06741, Pf07145, Pf14438	11273	ENSG00000168488	ATXN2L	A8K1R6; B9EGM2; E9PAR9; hsa:11273; O95135; Q63ZY4; Q6NVJ8; Q6PJW6; Q8IU61; Q8IU95; Q8WWM3; Q8WWM4; Q8WWM5; Q8WWM6; Q8WWM7; Q99703	16p11.2 distal deletion syndrome		1	7602986.20072343	92.27	571537.967426454	969935.343604292	1921554.62407405	5264147.23150227	11330865.6378216	12602850.1896643	15734628.4598774	16195241.7380567	154706.597702272	483535.21601868	1234897.68238506	2951866.99115076	10980961.7068584	15881962.6878286	20899646.2587795	24827260.0654829	High	High	High	High	High
False	High	IsMasterProtein	P17987	T-complex protein 1 subunit alpha OS=Homo sapiens OX=9606 GN=TCP1 PE=1 SV=1	0.000	118.992	43	21	61	21	556	60.3	6.11	131.34	21	cell organization and biogenesis;transport;other biological processes	cytosol;cytoskeleton;ER/Golgi;other cell component	other molecular function	Pf00118	6950	ENSG00000120438	TCP1	E1P5B2; hsa:6950; P17987; Q15556; Q5TCM3	16p11.2 proximal deletion syndrome	Formation of tubulin folding intermediates by CCT/TriC; BBSome-mediated cargo-targeting to cilium; Gene and protein expression by JAK-STAT signaling after Interleukin-12 stimulation; Association of TriC/CCT with target proteins during biosynthesis; Cooperation of PDCL (PhLP1) and TRiC/CCT in G-protein beta folding; Prefoldin mediated transfer of substrate to CCT/TriC; Folding of actin by CCT/TriC	8	21434516.2964598	67.43	1412193.78347407	2562697.66491761	16964689.1886957	19397498.5575087	43133333.2531492	23790704.0962574	26996477.0698972	22755715.5075629	66997.4068637931	1395258.96428412	10796700.1200721	20190026.0490823	36313951.8948018	28041775.2164309	26116004.041214	30707879.7557679	High	High	High	High	High
False	High	IsMasterProtein	Q99460	26S proteasome non-ATPase regulatory subunit 1 OS=Homo sapiens OX=9606 GN=PSMD1 PE=1 SV=2	0.000	118.964	26	20	34	20	953	105.8	5.39	87.53	20	protein metabolism;other metabolic processes;other biological processes	non-structural extracellular;cytosol;nucleus;other cytoplasmic organelle;other cell component	enzyme regulator activity;other molecular function	Pf01851, Pf13646, Pf18004	5707	ENSG00000173692	PSMD1	B8ZZH9; hsa:5707; Q24JU0; Q53TI2; Q6GMU5; Q6P2P4; Q6PJM7; Q6PKG9; Q86VU1; Q8IV79; Q99460	Proteasome degradation; Alzheimer's disease and miRNA effects; Parkin-ubiquitin proteasomal system pathway; Alzheimer's disease	Cdc20:Phospho-APC/C mediated degradation of Cyclin A; MAPK6/MAPK4 signaling; The role of GTSE1 in G2/M progression after G2 checkpoint; FCERI mediated NF-kB activation; Neutrophil degranulation; Antigen processing: Ubiquitination & Proteasome degradation; KEAP1-NFE2L2 pathway; Downstream TCR signaling; Activation of NF-kappaB in B cells; Oxygen-dependent proline hydroxylation of Hypoxia-inducible…	63	11671780.3331789	73.96	1533670.07063542	2041931.12036805	3875742.18562546	8780392.13496952	20883021.0058352	15018098.75623	18802056.2990781	15641782.3131881	244700.945899143	1115241.64405097	2529721.58859699	9071085.38552319	20940849.9829171	17437227.5992512	18657544.1828491	21146388.7008889	High	High	High	High	High
False	High	IsMasterProtein	P62937	Peptidyl-prolyl cis-trans isomerase A OS=Homo sapiens OX=9606 GN=PPIA PE=1 SV=2	0.000	118.924	72	15	116	14	165	18.0	7.81	164.29	15	cell adhesion;cell organization and biogenesis;protein metabolism;other metabolic processes;stress response;developmental processes;other biological processes	non-structural extracellular;nucleus;other cell component	signal transduction activity or receptor binding;other molecular function	Pf00160	5478	ENSG00000196262	PPIA	A8K220; hsa:5478; P05092; P62937; Q3KQW3; Q567Q0; Q6IBU5; Q96IX3; Q9BRU4; Q9BTY9; Q9UC61	Prolactin signaling pathway	Neutrophil degranulation; Gene and protein expression by JAK-STAT signaling after Interleukin-12 stimulation; Budding and maturation of HIV virion; Platelet degranulation ; Basigin interactions; SARS-CoV-1 activates/modulates innate immune responses; Integration of provirus; APOBEC3G mediated resistance to HIV-1 infection; Calcineurin activates NFAT; Binding and entry of HIV virion; Assembly Of T…	16	89643444.4624982	91.81	7670741.01463541	13503807.3182847	26466441.7354726	46705997.3053459	199134146.544704	221283658.834513	236651267.80452	220242117.349504	300408.733221257	1790801.68010651	11097473.4869911	28804581.6036094	172053860.290469	245661448.608786	267604150.214366	288111577.067873	High	High	High	High	High
False	High	IsMasterProtein	Q16555	Dihydropyrimidinase-related protein 2 OS=Homo sapiens OX=9606 GN=DPYSL2 PE=1 SV=1	0.000	118.876	44	17	48	17	572	62.3	6.38	128.92	17	cell organization and biogenesis;other metabolic processes;transport;developmental processes;signal transduction;other biological processes	plasma membrane;other membranes;cytosol;cytoskeleton	cytoskeletal activity;other molecular function	Pf01979	1808	ENSG00000092964	DPYSL2	A8K5H2; B4DR31; D3DSS7; hsa:1808; O00424; Q16555	Microtubule cytoskeleton regulation; Brain-derived neurotrophic factor (BDNF) signaling pathway	Recycling pathway of L1; CRMPs in Sema3A signaling	4	18758563.3592926	61.67	902383.481748431	1438053.37033225	20710302.4654982	14686015.120546	29780020.5970108	18429199.1163864	20139039.9676347	16522106.3720751	49890.3013525293	738461.27365135	14270451.5964961	19093813.9569894	25825930.1105431	20803943.7662106	19472389.4652969	21585688.6948024	High	High	High	High	High
False	High	IsMasterProtein	P68104	Elongation factor 1-alpha 1 OS=Homo sapiens OX=9606 GN=EEF1A1 PE=1 SV=1	0.000	118.727	40	17	101	17	462	50.1	9.01	166.75	17	protein metabolism;other metabolic processes;other biological processes	non-structural extracellular;plasma membrane;other membranes;cytosol;cytoskeleton;nucleus;other cytoplasmic organelle;other cell component	nucleic acid binding activity;other molecular function	Pf00009, Pf03143, Pf03144	1915	ENSG00000156508	EEF1A1	hsa:1915; P04719; P04720; P68104; Q6IQ15	Translation factors; Fragile X syndrome; 2q37 copy number variation syndrome	Peptide chain elongation; Neutrophil degranulation; Chaperone Mediated Autophagy; Protein methylation; HSF1 activation; SARS-CoV-1 modulates host translation machinery	10	46940154.5250816	84.20	2339436.44277568	2525109.74644825	7570296.38032259	32948720.5198308	93539471.5933546	66872948.9969844	83050140.1894087	68095372.2281151	159655.519971553	1149115.34313688	5325063.75651457	27515568.2286926	76936593.8155389	79804937.8146445	76443966.1562037	94290786.3371889	High	High	High	High	High
False	High	IsMasterProtein	P30101	Protein disulfide-isomerase A3 OS=Homo sapiens OX=9606 GN=PDIA3 PE=1 SV=4	0.000	118.665	43	24	48	24	505	56.7	6.35	97.76	24	cell organization and biogenesis;stress response;signal transduction;other biological processes	non-structural extracellular;other membranes;ER/Golgi;other cytoplasmic organelle;other cell component	other molecular function	Pf00085, Pf13848	2923	ENSG00000167004	PDIA3	hsa:2923; P30101; Q13453; Q14255; Q8IYF8; Q9UMU7	Prion disease pathway	ER-Phagosome pathway; Antigen Presentation: Folding, assembly and peptide loading of class I MHC; Calnexin/calreticulin cycle	4	51779227.2069578	58.63	35492081.7811218	27660445.4216969	30654008.491556	35921808.532739	91016496.9303252	76921641.954499	85679342.6917958	74636786.9453519	15338178.5113333	16005405.9535653	19036070.1802616	29404603.5808922	83674560.8994481	99795625.3457403	94314089.2330504	106058477.370945	High	High	High	High	High
False	High	IsMasterProtein	O00571	ATP-dependent RNA helicase DDX3X OS=Homo sapiens OX=9606 GN=DDX3X PE=1 SV=3	0.000	118.595	37	20	33	19	662	73.2	7.18	77.23	20	cell-cell signaling;cell organization and biogenesis;protein metabolism;RNA metabolism OR transcription;other metabolic processes;stress response;signal transduction;other biological processes	non-structural extracellular;plasma membrane;other membranes;cytosol;cytoskeleton;nucleus;other cell component	enzyme regulator activity;cytoskeletal activity;translation activity;nucleic acid binding activity;other molecular function	Pf00270, Pf00271	1654	ENSG00000215301	DDX3X	A8K538; B4E3E8; hsa:1654; O00571; O15536	Novel intracellular components of RIG-I-like receptor pathway; Hepatitis B infection	Neutrophil degranulation	3	2954015.93070766	109.46	720959.317025509	623497.972921829	1713640.65848746	4315016.27079735	3019034.42740556	7082685.10981294	16193079.3120101	14029833.3046051	8893.4629201172	287923.593465311	1091435.68723835	1324406.20978796	2890397.68465761	8346848.51791757	15151780.1835872	19419597.9300918	High	High	High	High	High
False	High	IsMasterProtein	P04350	Tubulin beta-4A chain OS=Homo sapiens OX=9606 GN=TUBB4A PE=1 SV=2	0.000	117.554	46	15	72	2	444	49.6	4.88	138.42	15	cell cycle OR cell proliferation;cell organization and biogenesis;other biological processes	cytosol;cytoskeleton;other cell component	cytoskeletal activity;other molecular function	Pf00091, Pf03953	10382	ENSG00000104833	TUBB4A	B3KQP4; hsa:10382; P04350; Q969E5	Alzheimer's disease and miRNA effects; Pathogenic Escherichia coli infection; Parkin-ubiquitin proteasomal system pathway; Alzheimer's disease	Intraflagellar transport; Recycling pathway of L1; COPI-dependent Golgi-to-ER retrograde traffic; Separation of Sister Chromatids; The role of GTSE1 in G2/M progression after G2 checkpoint; Translocation of SLC2A4 (GLUT4) to the plasma membrane; Microtubule-dependent trafficking of connexons from Golgi to the plasma membrane; Gap junction assembly; MHC class II antigen presentation; Resolution of…	40	305212.882760161	62.25	16963.3291523438	25922.8339863281	191527.407921099	305212.882760161	515748.315689089	278875.41052852	454192.142662512	380501.475025573	0	25152.6760289063	152441.18902676	231403.937982412	451228.131756458	419451.650477713	517737.42682149	544555.204462502	High	High	High	High	High
False	High	IsMasterProtein	O95347	Structural maintenance of chromosomes protein 2 OS=Homo sapiens OX=9606 GN=SMC2 PE=1 SV=2	0.000	117.549	26	31	42	31	1197	135.6	8.43	77.42	31	cell cycle OR cell proliferation;cell organization and biogenesis;other biological processes	cytosol;nucleus;other cell component	nucleic acid binding activity;other molecular function	Pf02463, Pf06470	10592	ENSG00000136824	SMC2	hsa:10592; O95347; Q6IEE0; Q9P1P2	Retinoblastoma gene in cancer	Condensation of Prophase Chromosomes; Condensation of Prometaphase Chromosomes	3	6050896.91163234	101.86	763560.276893022	1067422.54230952	2902890.74940402	5630972.98629548	6502136.22482482	16287339.2593822	23630321.4358082	20717046.3368536	79512.3881629555	358612.19394795	1836866.14569035	2272154.069404	6536236.50211149	19499505.4372292	24129124.0810355	29658932.1170318	High	High	High	High	High
False	High	IsMasterProtein	Q7KZF4	Staphylococcal nuclease domain-containing protein 1 OS=Homo sapiens OX=9606 GN=SND1 PE=1 SV=1	0.000	117.276	32	24	41	24	910	101.9	7.17	93.72	24	RNA metabolism OR transcription;other metabolic processes;other biological processes	cytosol;nucleus;other cell component	nucleic acid binding activity;other molecular function	Pf00565, Pf00567	27044	ENSG00000197157	SND1	hsa:27044; Q13122; Q7KZF4; Q96AG0	VEGFA-VEGFR2 signaling pathway	Signaling by BRAF and RAF1 fusions	2	6085645.00331142	110.77	910019.703455519	1465406.98758483	3654805.99595546	6430450.4368117	6134800.6977906	9193606.77832764	29764569.5740866	26066018.008851	149618.075881894	718855.641874525	2428899.31589269	3078288.02632955	6036883.17367297	11163965.5444346	28350442.7278556	33141208.2685941	High	High	High	High	High
False	High	IsMasterProtein	P67936	Tropomyosin alpha-4 chain OS=Homo sapiens OX=9606 GN=TPM4 PE=1 SV=3	0.000	117.238	60	19	59	14	248	28.5	4.69	131.06	19	cell organization and biogenesis;other biological processes	cytosol;cytoskeleton	cytoskeletal activity;other molecular function	Pf00261	7171	ENSG00000167460	TPM4	hsa:7171; P07226; P67936; Q15659; Q5U0D9; Q9BU85; Q9H8Q3; Q9UCS1; Q9UCS2; Q9UCS3; Q9UCS4	Striated muscle contraction pathway	RHOV GTPase cycle; Signaling by ALK fusions and activated point mutants; Smooth Muscle Contraction; Striated Muscle Contraction	5	23757455.410862	21.33	28901006.881319	25508212.4689223	24459524.275221	19817300.2827869	25120423.3709018	19442915.1729238	23075538.2340319	22261543.5769072	17670954.3376194	20058841.407298	17754260.0810111	18061252.5072729	25559428.1048709	29654677.7907057	32679644.3013697	33048985.5459103	High	High	High	High	High
False	High	IsMasterProtein	O43143	ATP-dependent RNA helicase DHX15 OS=Homo sapiens OX=9606 GN=DHX15 PE=1 SV=2	0.000	117.119	35	23	52	22	795	90.9	7.46	91.39	23	RNA metabolism OR transcription;other metabolic processes;stress response;other biological processes	nucleus	nucleic acid binding activity;other molecular function	Pf00270, Pf00271, Pf04408, Pf07717	1665	ENSG00000109606	DHX15	hsa:1665; O43143; Q9NQT7	mRNA processing	mRNA Splicing - Major Pathway	2	32603201.954215	74.69	2136081.10588317	2310163.75921612	8779733.82570786	30230473.1556414	55923640.6271247	35162161.4453285	38130595.4945551	36074852.855881	158651.112963607	1258011.06010313	5877844.1896641	26968109.0927988	48355772.4518821	40258469.965517	37207695.6376441	48467875.7161108	High	High	High	High	High
False	High	IsMasterProtein	B5ME19	Eukaryotic translation initiation factor 3 subunit C-like protein OS=Homo sapiens OX=9606 GN=EIF3CL PE=1 SV=1	0.000	117.083	22	21	45	20	914	105.4	5.64	91.01	21	cell organization and biogenesis;protein metabolism;other metabolic processes	translational apparatus;other cell component	nucleic acid binding activity;other molecular function	Pf01399, Pf05470	728689	ENSG00000205609	EIF3CL	B5ME19; hsa:728689			0	7632598.1192809	96.35	1344676.64851994	1511228.300288	3664872.40673823	6595358.98750336	8832961.80857367	20212855.2744161	28096002.9155994	23926502.0748549	96707.7178984582	620393.790992922	2135068.70752326	3614727.02683969	9047890.38583717	23464947.7790567	26974646.2535893	32189823.6291716	High	High	High	High	High
False	High	IsMasterProtein	P12956	X-ray repair cross-complementing protein 6 OS=Homo sapiens OX=9606 GN=XRCC6 PE=1 SV=2	0.000	116.913	42	25	57	25	609	69.8	6.64	101.25	25	cell organization and biogenesis;DNA metabolism;other metabolic processes;stress response;other biological processes	non-structural extracellular;cytosol;nucleus;other cell component	nucleic acid binding activity;other molecular function	Pf02037, Pf02735, Pf03730, Pf03731	2547	ENSG00000196419	XRCC6	B1AHC8; hsa:2547; P12956; Q6FG89; Q9UCQ2; Q9UCQ3	Non-homologous end joining; DNA repair pathways, full network	Neutrophil degranulation; Cytosolic sensors of pathogen-associated DNA ; Nonhomologous End-Joining (NHEJ); 2-LTR circle formation; IRF3-mediated induction of type I IFN	7	19575275.6161304	100.14	3049465.16398242	3232411.39934568	9722856.12862923	15675256.6289047	27264356.3476417	52949695.9560281	80405901.167618	67915753.2878755	90294.1166402344	1271284.38181242	6326883.07162121	10078958.4051861	24445623.0937155	56976646.7378204	80869904.080337	98277763.8917006	High	High	High	High	High
False	High	IsMasterProtein	P49454	Centromere protein F OS=Homo sapiens OX=9606 GN=CENPF PE=1 SV=3	0.000	115.214	13	40	45	37	3114	357.3	5.10	62.64	40	cell cycle OR cell proliferation;cell organization and biogenesis;DNA metabolism;other metabolic processes;transport;developmental processes;signal transduction;other biological processes	cytosol;cytoskeleton;nucleus;other cell component	cytoskeletal activity;other molecular function	Pf10473, Pf10481, Pf10490	1063	ENSG00000117724	CENPF	hsa:1063; P49454; Q13171; Q13246; Q5VVM7	Gastric cancer network 1; Ciliopathies	Separation of Sister Chromatids; Resolution of Sister Chromatid Cohesion; RHO GTPases Activate Formins; EML4 and NUDC in mitotic spindle formation; Amplification of signal from unattached kinetochores via a MAD2 inhibitory signal; Polo-like kinase mediated events	9	11490166.396722	61.68	2561282.95207088	4338413.99240988	8990790.94243892	9675627.44841171	15594607.2726224	13813699.6390712	18033521.7920796	17660462.6995863	510427.633088577	2723288.11635414	6306904.50798932	7450147.02937886	13644998.6864708	15691044.3206996	20464000.0195306	23454729.6544154	High	High	High	High	High
False	High	IsMasterProtein	P41250	Glycine--tRNA ligase OS=Homo sapiens OX=9606 GN=GARS1 PE=1 SV=3	0.000	113.989	34	20	37	20	739	83.1	7.03	90.35	20	protein metabolism;RNA metabolism OR transcription;other metabolic processes	non-structural extracellular;cytosol;mitochondrion;other cell component	other molecular function	Pf00458, Pf00587, Pf03129	2617	ENSG00000106105	GARS1	A0A090N8G0; B3KQA2; B4DIA0; hsa:2617; P41250; Q969Y1		Cytosolic tRNA aminoacylation; Mitochondrial tRNA aminoacylation	2	14684357.8029751	44.72	1240950.09508881	18225361.3093816	24466747.5069486	11334227.2012514	21896333.2245157	12819540.3062086	13904489.4534287	12599088.0645314	117003.117798566	12307577.521291	16247721.4844001	17919683.2861549	17690009.5474158	15507967.035253	13671865.5485103	16885780.6523689	High	High	High	High	High
False	High	IsMasterProtein	P16615	Sarcoplasmic/endoplasmic reticulum calcium ATPase 2 OS=Homo sapiens OX=9606 GN=ATP2A2 PE=1 SV=1	0.000	113.904	28	22	34	17	1042	114.7	5.34	80.63	22	cell adhesion;cell organization and biogenesis;other metabolic processes;stress response;transport;signal transduction;other biological processes	plasma membrane;other membranes;cytosol;ER/Golgi;other cell component	transporter activity;other molecular function	Pf00122, Pf00689, Pf00690, Pf08282, Pf13246	488	ENSG00000174437	ATP2A2	A6NDN7; B4DF05; hsa:488; P16614; P16615; Q86VJ2	Alzheimer's disease and miRNA effects; Arrhythmogenic right ventricular cardiomyopathy; Endothelin pathways; Myometrial relaxation and contraction pathways; Alzheimer's disease; Calcium regulation in cardiac cells	Ion homeostasis; Ion transport by P-type ATPases; Pre-NOTCH Processing in Golgi; Reduction of cytosolic Ca++ levels	10	4122901.87881726	86.90	362527.912249783	472919.333199994	1543938.8667595	2080348.33412917	11027792.7661157	8170900.81669921	9544606.85738131	8268262.35532944	46005.4029509766	342690.995019141	1052968.29754745	1602353.01093967	9523567.7475828	9604935.82183311	9411962.07975313	11638653.6834153	High	High	High	High	High
False	High	IsMasterProtein	Q92608	Dedicator of cytokinesis protein 2 OS=Homo sapiens OX=9606 GN=DOCK2 PE=1 SV=2	0.000	113.852	19	30	43	30	1830	211.8	6.87	65.77	30	cell cycle OR cell proliferation;cell organization and biogenesis;transport;signal transduction;other biological processes	non-structural extracellular;plasma membrane;other membranes;cytosol;cytoskeleton;other cell component	signal transduction activity or receptor binding;enzyme regulator activity;other molecular function	Pf06920, Pf07653, Pf14429, Pf16172, Pf20421, Pf20422	1794	ENSG00000134516	DOCK2	hsa:1794; Q2M3I0; Q92608; Q96AK7	Chemokine signaling pathway	Neutrophil degranulation; RHOA GTPase cycle; RAC1 GTPase cycle; RHOG GTPase cycle; RAC2 GTPase cycle; Factors involved in megakaryocyte development and platelet production; Nef and signal transduction	8	4028517.98960103	87.46	1113072.97945155	1116921.51618891	2151985.92897923	4007336.07829213	4049811.86390927	7882319.10684197	11330011.6183796	10448035.6093473	504083.000756543	769090.604779859	1587689.28770444	1938231.68095444	4281349.49083147	9747941.57216342	11373051.9889104	15335129.530019	High	High	High	High	High
False	High	IsMasterProtein	P24928	DNA-directed RNA polymerase II subunit RPB1 OS=Homo sapiens OX=9606 GN=POLR2A PE=1 SV=2	0.000	113.356	17	26	34	26	1970	217.0	7.37	71.39	26	RNA metabolism OR transcription;other metabolic processes;other biological processes	nucleus;other cell component	nucleic acid binding activity;other molecular function	Pf00623, Pf04983, Pf04990, Pf04992, Pf04997, Pf04998, Pf05000, Pf05001	5430		POLR2A	A6NN93; B9EH88; hsa:5430; P24928; Q6NX41	Pyrimidine metabolism; Eukaryotic transcription initiation; mRNA processing	Formation of TC-NER Pre-Incision Complex; Dual incision in TC-NER; Gap-filling DNA repair synthesis and ligation in TC-NER; Viral Messenger RNA Synthesis; Transcriptional regulation by small RNAs; Formation of RNA Pol II elongation complex ; Formation of the Early Elongation Complex; Formation of HIV elongation complex in the absence of HIV Tat; Formation of the HIV-1 Early Elongation Complex; RN…	44	7467389.7065884	65.88	540426.812890156	1947920.50060532	6173696.91431041	5342297.65434521	10082821.0466675	9032174.69273689	11895295.1627227	10638528.4909479	117079.828535742	1245032.60760647	4007501.4190396	4144952.0866982	9034951.62258502	10774751.0989411	11662912.5660113	14357632.1919473	High	High	High	High	High
False	High	IsMasterProtein	Q13200	26S proteasome non-ATPase regulatory subunit 2 OS=Homo sapiens OX=9606 GN=PSMD2 PE=1 SV=3	0.000	113.307	25	21	41	21	908	100.1	5.20	77.86	21	protein metabolism;other metabolic processes;other biological processes	non-structural extracellular;cytosol;nucleus;other cell component	enzyme regulator activity	Pf01851, Pf17781, Pf18051	5708	ENSG00000175166	PSMD2	B4DX07; B4DXY1; E7EW34; E9PCS3; hsa:5708; Q12932; Q13200; Q15321; Q53XQ4; Q96I12	Proteasome degradation; Alzheimer's disease and miRNA effects; TNF-alpha signaling pathway; Parkin-ubiquitin proteasomal system pathway; Alzheimer's disease	Antigen processing: Ubiquitination & Proteasome degradation; CDK-mediated phosphorylation and removal of Cdc6; SCF(Skp2)-mediated degradation of p27/p21; Neutrophil degranulation; FCERI mediated NF-kB activation; Downstream TCR signaling; Activation of NF-kappaB in B cells; Oxygen-dependent proline hydroxylation of Hypoxia-inducible Factor Alpha; ER-Phagosome pathway; Cross-presentation of solubl…	64	13909812.9886197	76.58	1066589.04582107	1446144.87967051	4817335.71504341	10745837.4509978	22978555.7758083	18005380.9915399	22887349.0370834	20163152.7846115	133839.51400737	851155.491463701	2748377.03888536	10422893.1644668	19488086.4084592	22030174.1623351	23901945.9704892	27799598.7735251	High	High	High	High	High
False	High	IsMasterProtein	Q7KZ85	Transcription elongation factor SPT6 OS=Homo sapiens OX=9606 GN=SUPT6H PE=1 SV=2	0.000	113.086	22	30	35	30	1726	198.9	4.91	65.65	30	cell organization and biogenesis;RNA metabolism OR transcription;other metabolic processes;transport;developmental processes;other biological processes	nucleus	nucleic acid binding activity;other molecular function	Pf00575, Pf14632, Pf14633, Pf14635, Pf14639, Pf14641, Pf17674	6830	ENSG00000109111	SUPT6H	A7E2B4; hsa:6830; Q15737; Q6GMQ4; Q7KYW9; Q7KZ85; Q7LDK4; Q8N526; Q92775; Q96AH3; Q9BTH9; Q9BTI2		Formation of RNA Pol II elongation complex ; RNA Polymerase II Pre-transcription Events	3	5107681.52158387	92.26	810262.173711797	1107443.686192	2787147.86221399	3878201.29870274	6875094.40433376	12291008.4947685	17226875.3766028	14693293.308252	59020.8711404297	384779.763497655	1850825.95948483	2636821.35045191	6726935.63757402	14125057.390294	16914992.8977207	20436238.5320787	High	High	High	High	High
False	High	IsMasterProtein	Q6P2E9	Enhancer of mRNA-decapping protein 4 OS=Homo sapiens OX=9606 GN=EDC4 PE=1 SV=1	0.000	113.014	27	27	38	27	1401	151.6	5.86	64.68	27	RNA metabolism OR transcription;other metabolic processes	cytosol;nucleus;other cell component		Pf16529	23644	ENSG00000038358	EDC4	A6NGM1; A8K4T4; hsa:23644; Q13025; Q13826; Q6P2E9; Q6ZR12; Q7Z6H7		mRNA decay by 5' to 3' exoribonuclease	1	5068936.00631796	88.59	809523.457789731	1087005.30285493	2560641.97391572	3107917.69844202	9183733.75333115	11074022.0084542	14879860.6739947	13535792.9139072	79796.1565564454	470670.688083213	1598811.31579046	2266672.94894336	8267307.80194952	12781897.9108395	15731611.3520088	18422575.1892285	High	High	High	High	High
False	High	IsMasterProtein	P06744	Glucose-6-phosphate isomerase OS=Homo sapiens OX=9606 GN=GPI PE=1 SV=4	0.000	112.516	36	17	49	17	558	63.1	8.32	94.79	17	other metabolic processes;stress response;developmental processes;signal transduction;other biological processes	non-structural extracellular;plasma membrane;other membranes;cytosol;nucleus;other cell component	signal transduction activity or receptor binding;other molecular function	Pf00342	2821	ENSG00000105220	GPI	B4DG39; hsa:2821; P06744; Q9BRD3; Q9BSK5; Q9UHE6	Cori cycle; Clear cell renal cell carcinoma pathways; Metabolic reprogramming in colon cancer; Aerobic glycolysis; Disorders of fructose metabolism; Glycolysis and gluconeogenesis	Glycolysis; Neutrophil degranulation; TP53 Regulates Metabolic Genes; Gluconeogenesis	10	85036481.2090061	81.28	2910402.68370738	3195730.36878326	16866491.9773383	62854185.8954138	165811721.347054	111289099.600933	114631429.465747	94765093.2236497	56012.2157654295	586415.505935658	7449687.46719502	76306611.3314921	140018280.080887	137306156.252757	127098202.075704	127383959.298285	High	High	High	High	High
False	High	IsMasterProtein	P19338	Nucleolin OS=Homo sapiens OX=9606 GN=NCL PE=1 SV=3	0.000	112.213	37	30	70	30	710	76.6	4.70	115.55	30	developmental processes;other biological processes	plasma membrane;nucleus;other cell component	nucleic acid binding activity;other molecular function	Pf00076	4691	ENSG00000115053	NCL	hsa:4691; P19338; Q53SK1; Q8NB06; Q9UCF0; Q9UDG1	Pathogenic Escherichia coli infection; VEGFA-VEGFR2 signaling pathway	Major pathway of rRNA processing in the nucleolus and cytosol	3	60995907.8063958	78.94	17189178.3268026	16290146.7238899	20958117.8104276	33363689.7102693	138928482.400951	121476549.800843	126172992.687308	111513468.727086	5102228.50175475	10247224.0748187	13662624.5913492	29252709.4541066	136923703.560469	129035233.956844	118269701.235582	148517374.027056	High	High	High	High	High
False	High	IsMasterProtein	Q14571	Inositol 1,4,5-trisphosphate receptor type 2 OS=Homo sapiens OX=9606 GN=ITPR2 PE=1 SV=2	0.000	111.832	13	32	34	26	2701	307.9	6.43	63.33	32	stress response;transport;signal transduction;other biological processes	plasma membrane;other membranes;cytosol;ER/Golgi;nucleus;other cell component	transporter activity;other molecular function	Pf00520, Pf01365, Pf02815, Pf08454, Pf08709	3709	ENSG00000123104	ITPR2	hsa:3709; O94773; Q14571	Alzheimer's disease and miRNA effects; Myometrial relaxation and contraction pathways; Vitamin D-sensitive calcium signaling in depression; Thyroid hormones production and peripheral downstream signaling effects; Alzheimer's disease; GDNF signaling; Calcium regulation in cardiac cells	Role of phospholipids in phagocytosis; FCERI mediated Ca+2 mobilization; FCGR3A-mediated IL10 synthesis; Antigen activates B Cell Receptor (BCR) leading to generation of second messengers; Ion homeostasis; Glucagon-like Peptide-1 (GLP1) regulates insulin secretion; Ca2+ pathway; VEGFR2 mediated cell proliferation; Elevation of cytosolic Ca2+ levels; PLC beta mediated events; DAG and IP3 signaling…	21	2475770.63468227	91.36	231532.508228613	389180.866200149	893182.848370674	1363722.21928285	4494639.85325279	5933215.40055924	7370103.54495521	6727009.03152893	34413.1450523438	331339.897639223	537402.479921739	937024.71483126	4584641.49738399	7200685.83225095	7780598.4799199	8752623.6889454	High	High	High	High	High
False	High	IsMasterProtein	O75083	WD repeat-containing protein 1 OS=Homo sapiens OX=9606 GN=WDR1 PE=1 SV=4	0.000	111.711	41	16	50	16	606	66.2	6.65	124.85	16	cell organization and biogenesis;other biological processes	non-structural extracellular;plasma membrane;other membranes;cytosol;cytoskeleton;other cell component	cytoskeletal activity	Pf00400	9948	ENSG00000071127	WDR1	A8K6E9; A8MPU4; hsa:9948; O75083; O75313; Q8N6E5; Q9UG05; Q9UG78; Q9UQE0	Hypertrophy model	Platelet degranulation	2	18009965.7992711	82.78	1529661.24299591	1617352.53298017	5184526.30798672	11050511.4509494	42857909.0177209	29939494.4501283	33430203.9173779	29352385.1389745	183612.368222563	720544.185013768	3308402.33894917	10867139.3508603	31484251.9719328	32481621.9099403	30336387.5410496	36107651.3778915	High	High	High	High	High
False	High	IsMasterProtein	O95757	Heat shock 70 kDa protein 4L OS=Homo sapiens OX=9606 GN=HSPA4L PE=1 SV=3	0.000	110.586	32	23	37	17	839	94.5	5.88	69.18	23	stress response;other biological processes	cytosol;nucleus;other cell component	other molecular function	Pf00012	22824	ENSG00000164070	HSPA4L	A2ICT2; hsa:22824; O95757; Q4W5M5; Q8IWA2		Regulation of HSF1-mediated heat shock response	1	3672496.03648127	91.21	426677.397293753	566510.793985522	1494647.47649766	2327622.99908467	5936413.75184427	9221396.05436776	10239079.6721465	8686172.42823997	31193.2559425782	242323.408349926	770149.442850951	1098247.43197097	5794420.80752532	10936687.8922304	10536423.6482935	11777101.7122348	High	High	High	High	High
False	High	IsMasterProtein	P38919	Eukaryotic initiation factor 4A-III OS=Homo sapiens OX=9606 GN=EIF4A3 PE=1 SV=4	0.000	109.718	41	15	45	14	411	46.8	6.73	96.12	15	RNA metabolism OR transcription;other metabolic processes;transport;developmental processes;other biological processes	cytosol;nucleus;other cell component	nucleic acid binding activity;other molecular function	Pf00270, Pf00271	9775	ENSG00000141543	EIF4A3	hsa:9775; P38919; Q15033; Q6IBQ2; Q96A18		mRNA Splicing - Major Pathway; Regulation of expression of SLITs and ROBOs; Deadenylation of mRNA; ISG15 antiviral mechanism; Transport of Mature mRNA derived from an Intron-Containing Transcript; mRNA 3'-end processing; RNA Polymerase II Transcription Termination; Nonsense Mediated Decay (NMD) enhanced by the Exon Junction Complex (EJC)	8	9531703.92377309	83.67	837719.890533228	1159577.40361522	3777359.2346444	5660404.31154585	22172220.7360209	16050687.3166556	20944613.6036534	16778495.2603729	94655.4505262695	495696.822849173	2853141.75325684	4366729.20239187	19153172.0768376	17918855.0828649	18518520.1836253	24825291.491743	High	High	High	High	High
False	High	IsMasterProtein	Q9NS87	Kinesin-like protein KIF15 OS=Homo sapiens OX=9606 GN=KIF15 PE=1 SV=1	0.000	109.450	25	31	36	30	1388	160.1	6.00	58.46	31	cell cycle OR cell proliferation;other biological processes	cytosol;cytoskeleton	cytoskeletal activity;other molecular function	Pf00225, Pf15908	56992	ENSG00000163808; ENSG00000280610	KIF15	hsa:56992; Q17RV9; Q69YL6; Q96JX7; Q9H280; Q9NS87	Gastric cancer network 1	MHC class II antigen presentation; COPI-dependent Golgi-to-ER retrograde traffic; Kinesins	4	4290284.88644546	102.55	989681.836745302	1413509.03725351	2735350.83917818	3783439.56479219	4959230.45606952	5339013.45686256	15310966.9869344	15226320.0107568	181114.485365576	735771.167577818	1864909.95417098	2383573.3252795	4865029.31833492	6385158.47292708	15993388.5508619	21358761.695499	High	High	High	High	High
False	High	IsMasterProtein	Q15029	116 kDa U5 small nuclear ribonucleoprotein component OS=Homo sapiens OX=9606 GN=EFTUD2 PE=1 SV=1	0.000	109.358	35	26	42	25	972	109.4	5.00	76.79	26	RNA metabolism OR transcription;other metabolic processes;other biological processes	cytosol;nucleus;other cell component	nucleic acid binding activity;other molecular function	Pf00009, Pf00679, Pf03144, Pf03764, Pf14492, Pf16004	9343	ENSG00000108883	EFTUD2	B4DK30; B4DMC0; D3DX58; hsa:9343; K7EJ81; Q15029; Q9BUR0	mRNA processing; Ciliary landscape	mRNA Splicing - Major Pathway; mRNA Splicing - Minor Pathway	4	8295080.92964814	60.64	631851.49606387	1049336.26885672	13074047.9057831	8148949.44651951	9792895.52134578	5646001.33655656	9239814.18201092	8443832.92361703	57957.9750035507	673052.515545351	8744357.30697297	11218154.1575801	7652711.11084217	6688984.59892106	9294335.97353323	12235510.7492191	High	High	High	High	High
False	High	IsMasterProtein	P54578	Ubiquitin carboxyl-terminal hydrolase 14 OS=Homo sapiens OX=9606 GN=USP14 PE=1 SV=3	0.000	108.941	50	19	38	19	494	56.0	5.30	89.86	19	cell-cell signaling;protein metabolism;other metabolic processes;stress response;other biological processes	plasma membrane;other membranes;cytosol;other cell component	enzyme regulator activity;other molecular function	Pf00443	9097	ENSG00000101557	USP14	B7Z4N8; hsa:9097; J3QRZ5; P54578; Q53XY5		Ub-specific processing proteases; Regulation of NF-kappa B signaling	2	21131319.2462381	90.34	2817935.2566646	2981755.06005314	9112724.34439471	8909505.35331208	58974182.8834586	60455148.4694574	61792461.2357956	53510982.9188654	117065.955840887	1593898.33166966	4528033.85325516	6641018.7085374	49001005.2110376	68663766.245512	60720911.4350005	71724063.0031214	High	High	High	High	High
False	High	IsMasterProtein	O95071	E3 ubiquitin-protein ligase UBR5 OS=Homo sapiens OX=9606 GN=UBR5 PE=1 SV=2	0.000	108.922	14	30	41	30	2799	309.2	5.85	55.52	30	protein metabolism;DNA metabolism;other metabolic processes;stress response;signal transduction;other biological processes	cytosol;nucleus;other cell component	nucleic acid binding activity;other molecular function	Pf00632, Pf00658, Pf11547	51366	ENSG00000104517	UBR5	B2RP24; hsa:51366; J3KMW7; O94970; O95071; Q9NPL3	Mesodermal commitment pathway		1	3738501.78315162	80.13	575561.90108395	1181343.62029414	2647450.68560439	2906803.22460436	5497580.96123376	4808167.08345649	9147281.52455875	8811598.44085081	80290.174087793	765477.538152928	1797430.99091172	2367137.96701039	5157227.97023523	5850757.15021271	9076562.23592117	12027599.5735948	High	High	High	High	High
False	High	IsMasterProtein	Q92896	Golgi apparatus protein 1 OS=Homo sapiens OX=9606 GN=GLG1 PE=1 SV=2	0.000	108.498	23	23	39	23	1179	134.5	6.90	75.33	23	protein metabolism;other metabolic processes;developmental processes;signal transduction;other biological processes	extracellular matrix;plasma membrane;other membranes;cytoskeleton;ER/Golgi	signal transduction activity or receptor binding;other molecular function	Pf00839	2734	ENSG00000090863	GLG1	B7Z8Y4; D3DUJ7; hsa:2734; Q13221; Q6P9D1; Q92896		Cell surface interactions at the vascular wall	1	5697710.09810075	34.80	3937104.31321006	4375266.5151411	6184375.20104003	4189025.47265254	8523714.46336092	5517815.65560268	6748255.71818308	5883469.54451733	1887791.67366949	2719553.62419822	3842779.31635891	5019966.86977142	7739250.12659197	6642564.78281126	6586108.91751141	8117038.75065453	High	High	High	High	High
False	High	IsMasterProtein	P49915	GMP synthase [glutamine-hydrolyzing] OS=Homo sapiens OX=9606 GN=GMPS PE=1 SV=1	0.000	108.097	36	21	32	21	693	76.7	6.87	71.18	21	other metabolic processes	cytosol	other molecular function	Pf00117, Pf00958, Pf02540	8833	ENSG00000163655	GMPS	A8K639; B4DXV7; F8W720; hsa:8833; P49915		Purine ribonucleoside monophosphate biosynthesis; Azathioprine ADME	2	6800044.5078048	88.69	754904.123471642	1001054.80929201	2396602.66840852	4025650.67078992	14246982.227932	15012274.1779168	18817281.8560045	16469654.3958321	41103.5661367071	542695.703070481	1577684.32350194	1884964.40117973	11486492.2691001	17118198.6786618	17628154.493677	20153879.6618503	High	High	High	High	High
False	High	IsMasterProtein	P33992	DNA replication licensing factor MCM5 OS=Homo sapiens OX=9606 GN=MCM5 PE=1 SV=5	0.000	107.979	34	22	41	22	734	82.2	8.37	73.41	22	cell cycle OR cell proliferation;cell organization and biogenesis;DNA metabolism;other metabolic processes;stress response;other biological processes	cytosol;nucleus;other cell component	nucleic acid binding activity;other molecular function	Pf00493, Pf14551, Pf17207, Pf17855	4174	ENSG00000100297	MCM5	hsa:4174; O60785; P33992; Q14578; Q9BTJ4; Q9BWL8	Cell cycle; Ciliary landscape; G1 to S cell cycle control; DNA replication	Orc1 removal from chromatin; Assembly of the pre-replicative complex; Activation of ATR in response to replication stress; Activation of the pre-replicative complex; Unwinding of DNA	10	13165692.5671602	83.91	998400.764328515	936196.164416263	2612156.69420626	8659680.08442537	25665209.7059006	20872071.6583786	23386082.355479	20016381.5617998	86674.1879520809	576933.632172198	1724058.23411429	6250760.52373286	22745368.7058317	23151228.1011834	22417366.5130243	26727122.1549666	High	High	High	High	High
False	High	IsMasterProtein	P50570	Dynamin-2 OS=Homo sapiens OX=9606 GN=DNM2 PE=1 SV=2	0.000	107.882	31	24	42	20	870	98.0	7.44	78.28	24	cell cycle OR cell proliferation;cell organization and biogenesis;transport;developmental processes;signal transduction;other biological processes	plasma membrane;other membranes;cytosol;cytoskeleton;ER/Golgi;nucleus;other cytoplasmic organelle;other cell component	signal transduction activity or receptor binding;cytoskeletal activity;other molecular function	Pf00169, Pf00350, Pf01031, Pf02212	1785	ENSG00000079805	DNM2	A8K1B6; E7EV30; E9PEQ4; hsa:1785; K7ESI9; P50570; Q5I0Y0; Q7Z5S3; Q9UPH4	Synaptic vesicle pathway; Fragile X syndrome; Intracellular trafficking proteins involved in CMT neuropathy	MHC class II antigen presentation; Lysosome Vesicle Biogenesis; Golgi Associated Vesicle Biogenesis; Clathrin-mediated endocytosis; Recycling pathway of L1; NGF-stimulated transcription; Toll Like Receptor 4 (TLR4) Cascade; NOSTRIN mediated eNOS trafficking; Retrograde neurotrophin signalling; Formation of annular gap junctions	14	4824681.17715047	91.86	340485.170056372	494761.708341329	1380406.90918074	2991133.66448291	8041743.85887654	10353446.5124492	11996975.8115209	10177905.0130056	15239.8621546875	177965.877887144	799699.453015638	1041931.92017154	7782182.63448088	12590314.8952373	12388239.0832729	14046917.3318604	High	High	High	High	High
False	High	IsMasterProtein	P25786	Proteasome subunit alpha type-1 OS=Homo sapiens OX=9606 GN=PSMA1 PE=1 SV=1	0.000	107.818	57	15	62	15	263	29.5	6.61	143.81	15	protein metabolism;other metabolic processes;other biological processes	cytosol;cytoskeleton;nucleus;other cell component	nucleic acid binding activity;other molecular function	Pf00227, Pf10584	5682	ENSG00000129084	PSMA1	A8K400; hsa:5682; P25786; Q53YE8; Q9BRV9	Proteasome degradation; Alzheimer's disease and miRNA effects; Alzheimer's disease	ER-Phagosome pathway; MAPK6/MAPK4 signaling; FCERI mediated NF-kB activation; Downstream TCR signaling; Antigen processing: Ubiquitination & Proteasome degradation; Activation of NF-kappaB in B cells; Oxygen-dependent proline hydroxylation of Hypoxia-inducible Factor Alpha; Cross-presentation of soluble exogenous antigens (endosomes); SCF-beta-TrCP mediated degradation of Emi1; APC/C:Cdc20 mediat…	61	47090657.5090769	25.62	44756123.9899771	58613459.3402628	61200535.7757164	40647871.8089882	59034426.4660948	41330642.9593585	47935309.7574827	46260888.5987438	21307611.3716455	35217484.6209779	34969861.7291825	37532086.4831863	56647143.8893195	57798486.6382907	60101526.8631013	64591023.3416278	High	High	High	High	High
False	High	IsMasterProtein	P26196	Probable ATP-dependent RNA helicase DDX6 OS=Homo sapiens OX=9606 GN=DDX6 PE=1 SV=2	0.000	107.659	48	18	33	17	483	54.4	8.66	78.88	18	cell organization and biogenesis;developmental processes;other biological processes	cytosol;nucleus;other cell component	nucleic acid binding activity;other molecular function	Pf00270, Pf00271	1656	ENSG00000110367	DDX6	hsa:1656; P26196; Q5D048		mRNA decay by 5' to 3' exoribonuclease	1	5204765.53642772	87.74	420586.72169057	623734.70134161	1744520.78137291	2932809.37715391	11041561.5204898	9677845.67930447	12483626.4368171	10815776.9745054	65713.7430855469	308998.027363121	1199335.71190192	1684476.38051765	9236735.43197489	11050198.3326023	12169510.2203742	15049905.0553405	High	High	High	High	High
False	High	IsMasterProtein	P30876	DNA-directed RNA polymerase II subunit RPB2 OS=Homo sapiens OX=9606 GN=POLR2B PE=1 SV=1	0.000	107.629	25	26	36	26	1174	133.8	6.87	75.73	26	RNA metabolism OR transcription;other metabolic processes	nucleus	nucleic acid binding activity;other molecular function	Pf00562, Pf04560, Pf04561, Pf04563, Pf04565, Pf04566, Pf04567	5431	ENSG00000047315	POLR2B	A8K1A8; hsa:5431; P30876; Q8IZ61	Pyrimidine metabolism; Eukaryotic transcription initiation	mRNA Splicing - Major Pathway; Viral Messenger RNA Synthesis; Transcriptional regulation by small RNAs; Formation of RNA Pol II elongation complex ; Formation of the Early Elongation Complex; Formation of HIV elongation complex in the absence of HIV Tat; Formation of the HIV-1 Early Elongation Complex; RNA Pol II CTD phosphorylation and interaction with CE during HIV infection; Formation of HIV-1…	43	9119147.53397316	70.06	563927.218258095	2440651.36115747	7804326.23037834	6479118.2837767	12068484.2509558	11922046.2837528	16935931.339187	14920553.5954234	104791.2216904	1546398.91323153	4898275.53324266	5118116.76308191	10655481.2409908	13817165.8397301	16204090.2057409	20389726.2095686	High	High	High	High	High
False	High	IsMasterProtein	P20700	Lamin-B1 OS=Homo sapiens OX=9606 GN=LMNB1 PE=1 SV=2	0.000	107.104	40	22	34	21	586	66.4	5.16	66.28	22	cell organization and biogenesis;transport;other biological processes	other membranes;cytoskeleton;nucleus	cytoskeletal activity;nucleic acid binding activity;other molecular function	Pf00038, Pf00932	4001	ENSG00000113368	LMNB1	B2R6J6; hsa:4001; P20700; Q3SYN7; Q96EI6	Fas ligand pathway and stress induction of heat shock proteins; Familial partial lipodystrophy; Progeria-associated lipodystrophy; Acquired partial lipodystrophy / Barraquer-Simons syndrome	Meiotic synapsis; RHOD GTPase cycle; RHOF GTPase cycle; Gene and protein expression by JAK-STAT signaling after Interleukin-12 stimulation; Deregulated CDK5 triggers multiple neurodegenerative pathways in Alzheimer's disease models; Initiation of Nuclear Envelope (NE) Reformation; Depolymerisation of the Nuclear Lamina; Breakdown of the nuclear lamina; Formation of Senescence-Associated Heterochr…	14	5680147.17770786	84.08	1289147.34164621	1698490.6444977	3403488.75104722	4003847.48279983	14656837.7048963	8812222.94720445	9573953.01936166	8058266.97920591	183006.682359972	1060017.26157173	2319446.18842173	3553391.03928031	13799328.8911888	9442487.90617779	9659140.98692893	21068280.1912238	High	High	High	High	High
False	High	IsMasterProtein	P53618	Coatomer subunit beta OS=Homo sapiens OX=9606 GN=COPB1 PE=1 SV=3	0.000	107.083	29	21	32	21	953	107.1	6.05	55.43	21	transport	plasma membrane;other membranes;cytosol;ER/Golgi;other cell component	other molecular function	Pf01602, Pf07718, Pf14806	1315	ENSG00000129083	COPB1	D3DQX0; hsa:1315; P53618; Q6GTT7; Q9NTK2; Q9UNW7		COPI-dependent Golgi-to-ER retrograde traffic; COPI-mediated anterograde transport; Neutrophil degranulation	3	5524679.77430682	80.54	493299.039047854	914811.223103405	1562943.71514474	3581794.73122544	8917327.20207195	8601734.37782309	10115684.9367627	9005732.58848197	316961.230256199	476061.314489063	1103344.95206097	2057795.76441137	8521450.52940886	9582034.32378562	10271146.6174323	11484528.936484	High	High	High	High	High
False	High	IsMasterProtein	Q9Y4L1	Hypoxia up-regulated protein 1 OS=Homo sapiens OX=9606 GN=HYOU1 PE=1 SV=1	0.000	107.009	29	25	46	25	999	111.3	5.22	84.10	25	stress response;transport;other biological processes	non-structural extracellular;ER/Golgi;other cell component	other molecular function	Pf00012	10525	ENSG00000149428; ENSG00000280682	HYOU1	A8C1Z0; B7Z909; hsa:10525; Q2I204; Q53H25; Q9Y4L1	VEGFA-VEGFR2 signaling pathway	XBP1(S) activates chaperone genes; Scavenging by Class F Receptors	3	13936595.9659119	55.69	8614301.15327451	8816715.44499812	10543717.976187	9051387.00810027	28130093.1856305	20481011.2710932	22504333.6844859	18421272.9850833	3255431.58708335	5252534.37860542	6603430.59342855	9218086.62615886	26662543.1966286	24849344.1948694	22461865.0862017	25988957.1302364	High	High	High	High	High
False	High	IsMasterProtein	Q92614	Unconventional myosin-XVIIIa OS=Homo sapiens OX=9606 GN=MYO18A PE=1 SV=3	0.000	106.779	18	29	34	29	2054	233.0	6.30	47.17	29	cell organization and biogenesis;DNA metabolism;other metabolic processes;transport;other biological processes	other membranes;cytoskeleton;ER/Golgi;other cell component	cytoskeletal activity;nucleic acid binding activity;other molecular function	Pf00063, Pf01576, Pf17820	399687	ENSG00000196535	MYO18A	hsa:399687; Q5H9U3; Q5QD01; Q5W9F9; Q5W9G1; Q8IXP8; Q92614		Signaling by cytosolic FGFR1 fusion mutants; Signaling by FGFR1 in disease; Signaling by FLT3 fusion proteins	3	3068503.91396147	97.77	490683.63974502	824211.467474567	1616213.07548661	2747548.27450601	3426952.07846338	4275177.4745123	10383441.6055389	8767536.03582923	75270.1012529298	492619.943147158	1000207.13729394	1429575.32132959	3469797.40576211	5092945.22265798	10650027.687864	12403688.0295693	High	High	High	High	High
False	High	IsMasterProtein	P27797	Calreticulin OS=Homo sapiens OX=9606 GN=CALR PE=1 SV=1	0.000	106.537	46	18	75	18	417	48.1	4.44	114.97	18	cell organization and biogenesis;protein metabolism;other metabolic processes;stress response;transport;developmental processes;signal transduction;other biological processes	non-structural extracellular;extracellular matrix;plasma membrane;other membranes;cytosol;ER/Golgi;nucleus;other cytoplasmic organelle;other cell component	signal transduction activity or receptor binding;nucleic acid binding activity;other molecular function	Pf00262	811	ENSG00000179218	CALR	hsa:811; P27797; Q6IAT4; Q9UDG2	Androgen receptor signaling pathway; Complement system; Photodynamic therapy-induced unfolded protein response; VEGFA-VEGFR2 signaling pathway; GDNF signaling; Calcium regulation in cardiac cells	Scavenging by Class A Receptors; Scavenging by Class F Receptors; ER-Phagosome pathway; Antigen Presentation: Folding, assembly and peptide loading of class I MHC; Assembly of Viral Components at the Budding Site; ATF6 (ATF6-alpha) activates chaperone genes; Calnexin/calreticulin cycle	13	103889041.303993	42.16	90457740.5977987	86774794.0525782	79649631.9943254	59530899.6033926	188408301.48511	125371090.520747	135699259.719867	119314641.640801	46006092.5758884	52968968.434339	56380040.3535528	75936006.2040567	162947420.056845	159945599.491591	131017847.403179	161418545.342759	High	High	High	High	High
False	High	IsMasterProtein	P50395	Rab GDP dissociation inhibitor beta OS=Homo sapiens OX=9606 GN=GDI2 PE=1 SV=2	0.000	106.354	53	21	48	16	445	50.6	6.47	92.07	21	transport;signal transduction;other biological processes	non-structural extracellular;other membranes;cytosol;ER/Golgi;other cytoplasmic organelle;other cell component	enzyme regulator activity;other molecular function	Pf00996	2665	ENSG00000057608	GDI2	hsa:2665; O43928; P50395; Q5SX88; Q9UQM6		RAB GEFs exchange GTP for GDP on RABs; Neutrophil degranulation	2	15314431.5549445	76.67	972010.760395021	1327836.97499273	4384673.12373129	10847796.9496277	29901687.2277704	17502790.4101232	19817188.5905973	15934405.8769526	13615.4881435547	612970.195473088	2840216.46055359	14718579.1338668	24044503.293121	19800899.1758508	18138052.156057	19898388.9201491	High	High	High	High	High
False	High	IsMasterProtein	Q9NYU2	UDP-glucose:glycoprotein glucosyltransferase 1 OS=Homo sapiens OX=9606 GN=UGGT1 PE=1 SV=3	0.000	106.303	19	22	37	22	1555	177.1	5.63	74.36	22	protein metabolism;other metabolic processes;stress response;other biological processes	ER/Golgi;other cell component	other molecular function	Pf06427, Pf18400, Pf18401, Pf18402, Pf18403, Pf18404	56886	ENSG00000136731	UGGT1	hsa:56886; Q53QP2; Q53SL3; Q8IW30; Q9H8I4; Q9NYU2	IL-18 signaling pathway	ER Quality Control Compartment (ERQC)	2	7330976.41528915	63.07	3527447.20851892	3844743.61728873	4615391.0659159	4957291.16949175	17055690.1731645	10681689.571614	11670219.7504084	10080408.1836403	1449076.08725815	2202402.84001645	3052329.67264429	5331452.28074659	16254071.1077878	12994416.3229356	11826236.7136846	14148102.5042351	High	High	High	High	High
False	High	IsMasterProtein	O00410	Importin-5 OS=Homo sapiens OX=9606 GN=IPO5 PE=1 SV=4	0.000	105.858	23	21	49	20	1097	123.6	4.94	96.55	21	transport;other biological processes	nucleus;other cell component	enzyme regulator activity;other molecular function	Pf02985, Pf18808, Pf18816, Pf18829	3843	ENSG00000065150	IPO5	B4DZA0; hsa:3843; O00410; O15257; Q5T578; Q86XC7		vRNP Assembly	1	7273273.47821688	79.75	1102085.12469792	1429752.19916435	3360801.82319999	4392840.01626945	15272403.3168711	13304853.2447706	14406662.1401726	12042438.8079259	248873.790314615	948198.362978887	2344724.44322269	4039272.85447678	14595627.6541898	16469792.0020723	16660730.1461849	19236592.2832333	High	High	High	High	High
False	High	IsMasterProtein	Q99798	Aconitate hydratase, mitochondrial OS=Homo sapiens OX=9606 GN=ACO2 PE=1 SV=2	0.000	105.684	33	22	33	22	780	85.4	7.61	73.84	22	other metabolic processes;stress response;developmental processes	cytosol;mitochondrion	other molecular function	Pf00330, Pf00694	50	ENSG00000100412	ACO2	hsa:50; O75809; Q5JZ41; Q6FHX0; Q8TAQ6; Q99798	Amino acid metabolism; Metabolic reprogramming in colon cancer; Fluoroacetic acid toxicity; TCA cycle (aka Krebs or citric acid cycle)	Citric acid cycle (TCA cycle); Mitochondrial protein import	6	6058754.94312906	97.38	1068649.58481243	1278025.8132418	2184425.54114309	3463485.59989395	12191431.3868716	19320516.467838	25347850.8788711	21629231.368609	290932.227884098	748077.594454633	1350174.74495959	2192110.10705326	10598719.2387965	23776845.7303314	25944047.1894308	28377233.9223333	High	High	High	High	High
False	High	IsMasterProtein	O60763	General vesicular transport factor p115 OS=Homo sapiens OX=9606 GN=USO1 PE=1 SV=2	0.000	105.394	30	24	34	24	962	107.8	4.91	76.05	24	cell organization and biogenesis;transport;signal transduction;other biological processes	other membranes;cytosol;cytoskeleton;ER/Golgi;nucleus;other cell component		Pf04869, Pf04871, Pf18770	8615	ENSG00000138768	USO1	B2RAQ0; hsa:8615; O60763; Q6PK63; Q86TB8; Q8N592		COPI-mediated anterograde transport; COPII-mediated vesicle transport; Golgi Cisternae Pericentriolar Stack Reorganization	3	6835279.85616335	91.72	1215173.18265286	1477330.34022884	2605139.68183905	3235093.38850333	17012653.8372589	18744901.0076097	20746596.0817741	18776886.8312153	160187.874541406	544670.366980413	1905817.15927714	2019874.93360382	14441948.0680548	23565148.7754325	23856939.4703717	26979137.9688789	High	High	High	High	High
False	High	IsMasterProtein	P12268	Inosine-5'-monophosphate dehydrogenase 2 OS=Homo sapiens OX=9606 GN=IMPDH2 PE=1 SV=2	0.000	104.858	36	15	37	13	514	55.8	6.90	78.56	15	cell cycle OR cell proliferation;other metabolic processes;developmental processes;other biological processes	non-structural extracellular;cytosol;nucleus;other cell component	nucleic acid binding activity;other molecular function	Pf00478, Pf00571	3615	ENSG00000178035	IMPDH2	hsa:3615; P12268; Q6LEF3	Rett syndrome causing genes	Potential therapeutics for SARS; Neutrophil degranulation; Purine ribonucleoside monophosphate biosynthesis; Azathioprine ADME	5	13250271.8210654	75.60	1745929.54122331	1975472.69833557	4701132.9301514	10091310.2361003	23935785.73061	18007736.6464687	20022368.3095609	17398107.8001193	42218.5773501753	840712.081070061	3172867.76614884	9802813.59564896	22135166.8404843	23373818.4952781	22147997.7038344	26609198.1199182	High	High	High	High	High
False	High	IsMasterProtein	O94854	Microtubule-actin cross-linking factor 1, isoforms 6/7 OS=Homo sapiens OX=9606 GN=MACF1 PE=2 SV=5	0.000	104.800	10	28	34	2	3515	388.4	4.87	59.53	28	cell organization and biogenesis	cytoskeleton;other cell component	cytoskeletal activity;other molecular function		23499		MACF1	E9PMC2; O94854; Q6ZSB2			0	256773.411383761	77.48	64526.8639898437	81603.034187006	121693.525310157	229261.212971486	287587.175951367	426541.81670977	567057.048344532	443433.154312505	232.35715078125	70350.6638742186	95715.3172193001	131270.319067762	290834.263280858	535147.313739849	575497.064993554	702029.911342373	High	High	High	High	High
False	High	IsMasterProtein	P12814	Alpha-actinin-1 OS=Homo sapiens OX=9606 GN=ACTN1 PE=1 SV=2	0.000	104.711	30	21	51	15	892	103.0	5.41	71.77	21	cell adhesion;cell organization and biogenesis;RNA metabolism OR transcription;other biological processes	non-structural extracellular;plasma membrane;other membranes;cytosol;cytoskeleton;nucleus;other cell component	signal transduction activity or receptor binding;cytoskeletal activity;nucleic acid binding activity;other molecular function	Pf00307, Pf00435, Pf08726	87	ENSG00000072110	ACTN1	B3V8S3; B4DHH3; B7TY16; hsa:87; P12814; Q1HE25; Q9BTN1	Arrhythmogenic right ventricular cardiomyopathy; Focal adhesion; Ebola virus infection in host; MFAP5 effect on permeability and motility of endothelial cells via cytoskeleton rearrangement; Regulation of actin cytoskeleton	Platelet degranulation ; RHOD GTPase cycle; RHOF GTPase cycle; Nephrin family interactions; Syndecan interactions; RHOBTB2 GTPase cycle; Regulation of cytoskeletal remodeling and cell spreading by IPP complex components	12	7239407.1760198	63.43	536230.543140663	602983.833895909	6813097.85172366	6052871.59508672	12114336.5347807	7497730.75213825	8117441.4317496	6989983.7687904	30333.6565418708	236776.069000291	4383423.12393112	8274921.5838878	11015205.50304	8738719.93033312	8315433.23556603	9971294.01807129	High	High	High	High	High
False	High	IsMasterProtein	P23921	Ribonucleoside-diphosphate reductase large subunit OS=Homo sapiens OX=9606 GN=RRM1 PE=1 SV=1	0.000	104.551	31	19	42	19	792	90.0	7.15	87.03	19	cell organization and biogenesis;DNA metabolism;other metabolic processes;stress response;other biological processes	cytosol;mitochondrion	other molecular function	Pf00317, Pf02867, Pf03477	6240	ENSG00000167325	RRM1	hsa:6240; P23921; Q9UNN2	Fluoropyrimidine activity; Retinoblastoma gene in cancer; Pyrimidine metabolism	Interconversion of nucleotide di- and triphosphates	4	13889060.9804662	71.42	1643440.19493359	1714634.30230356	5350993.9364931	10394128.8582618	26056417.9736623	16422351.5799662	17674373.4300765	15070434.2125797	370337.535794532	861537.65569227	3666121.94139082	12800295.7445039	21707997.921734	17833882.0618683	16740177.8793424	19549691.7808117	High	High	High	High	High
False	High	IsMasterProtein	Q9UQ35	Serine/arginine repetitive matrix protein 2 OS=Homo sapiens OX=9606 GN=SRRM2 PE=1 SV=2	0.000	104.273	14	27	40	27	2752	299.4	12.06	60.35	27	RNA metabolism OR transcription;other metabolic processes	nucleus	nucleic acid binding activity;other molecular function	Pf08312	23524	ENSG00000167978	SRRM2	A6NKB9; D3DU97; hsa:23524; O15038; O94803; Q6NSL3; Q6PIM3; Q6PK40; Q8IW17; Q96GY7; Q9P0G1; Q9UHA8; Q9UQ35; Q9UQ36; Q9UQ37; Q9UQ38; Q9UQ40		mRNA Splicing - Major Pathway	1	2920541.92333105	92.11	972714.458739788	915562.339531387	1360084.63639466	2370972.23642952	3597496.8390094	4290683.56937241	8290331.99547691	8130630.74359495	206312.470240723	453354.10137486	1074308.94464294	1412352.71112012	3705875.80520836	5042806.36683786	9121353.48380845	11937499.2622573	High	High	High	High	High
False	High	IsMasterProtein	Q9P2E9	Ribosome-binding protein 1 OS=Homo sapiens OX=9606 GN=RRBP1 PE=1 SV=5	0.000	104.004	33	26	33	26	1410	152.4	8.60	61.90	26	protein metabolism;other metabolic processes;transport	ER/Golgi;translational apparatus	other molecular function	Pf05104	6238	ENSG00000125844	RRBP1	A0A0A0MRV0; A2A2S6; A6NCN6; hsa:6238; O75300; O75301; Q5W165; Q96SB2; Q9BWP1; Q9H476; Q9P2E9	Ectoderm differentiation	Signaling by ALK fusions and activated point mutants	2	5596613.65269907	76.39	973550.045141963	1122450.73499335	2214995.6944552	5460898.61053274	5892675.56653113	5735701.50472397	8144458.74463416	7458426.67142574	374466.507508463	749409.249695618	1507096.2144598	2101748.56873548	7025928.85996836	8836074.40835102	10447150.9446289	12555154.890184	High	High	High	High	High
False	High	IsMasterProtein	P47897	Glutamine--tRNA ligase OS=Homo sapiens OX=9606 GN=QARS1 PE=1 SV=1	0.000	103.845	32	22	34	22	775	87.7	7.15	75.12	22	protein metabolism;RNA metabolism OR transcription;other metabolic processes;developmental processes;other biological processes	cytosol;mitochondrion;other cell component	enzyme regulator activity;other molecular function	Pf00749, Pf03950, Pf04557, Pf04558	5859	ENSG00000172053	QARS1	B4DWJ2; hsa:5859; P47897		Selenoamino acid metabolism; Cytosolic tRNA aminoacylation; Mitochondrial tRNA aminoacylation	3	7230757.56596277	102.49	790508.671528125	987628.827111969	2781249.00816913	5823854.37121467	9191544.07407365	15577856.3766739	28716663.6776867	24661142.8856363	27771.6635850902	452093.614306421	2066397.10937957	2961208.91847257	8977534.74677341	19211464.9693468	29288380.7796134	33505409.1793745	High	High	High	High	High
False	High	IsMasterProtein	Q9NTI5	Sister chromatid cohesion protein PDS5 homolog B OS=Homo sapiens OX=9606 GN=PDS5B PE=1 SV=1	0.000	103.737	19	29	39	26	1447	164.6	8.47	55.33	29	cell cycle OR cell proliferation;cell organization and biogenesis;DNA metabolism;other metabolic processes;stress response;other biological processes	cytosol;nucleus;other cell component	nucleic acid binding activity	Pf20168	23047	ENSG00000083642	PDS5B	hsa:23047; Q5R3S3; Q5W0K8; Q6NSC3; Q8IXT6; Q9H5N8; Q9NTI5; Q9Y2I5; Q9Y451	Cohesin complex - Cornelia de Lange syndrome	Separation of Sister Chromatids; Resolution of Sister Chromatid Cohesion; Establishment of Sister Chromatid Cohesion; Cohesin Loading onto Chromatin	5	4536852.70210626	99.83	709949.55514206	927864.656198946	2260433.32761889	4651106.5348593	4518638.30797177	10123702.1884494	16887990.6212251	14806037.7336521	34889.085515625	570198.444663246	1759940.57028387	1968889.58023567	4555140.51750863	11952979.8249621	16602272.5826368	21644451.452425	High	High	High	High	High
False	High	IsMasterProtein	Q12906	Interleukin enhancer-binding factor 3 OS=Homo sapiens OX=9606 GN=ILF3 PE=1 SV=3	0.000	103.717	28	21	40	17	894	95.3	8.76	77.29	21	protein metabolism;other metabolic processes;stress response;other biological processes	mitochondrion;nucleus;other cell component	nucleic acid binding activity	Pf00035, Pf07528	3609	ENSG00000129351	ILF3	A8K6F2; G5E9M5; hsa:3609; O43409; Q12906; Q6P1X1; Q86XY7; Q99544; Q99545; Q9BZH4; Q9BZH5; Q9NQ95; Q9NQ96; Q9NQ97; Q9NQ98; Q9NQ99; Q9NQA0; Q9NQA1; Q9NQA2; Q9NRN2; Q9NRN3; Q9NRN4; Q9UMZ9; Q9UN00; Q9UN84; Q9UNA2			0	11539683.0454994	70.79	812758.60802796	1056355.75853949	5764127.73084754	11102278.2422495	17753602.2111434	11994320.6146493	16162393.7195663	14963322.7469306	75170.0209927734	620088.724739221	3711042.10821015	10242286.6562207	14981275.039528	15285749.5158546	17002161.8196041	22274547.2190314	High	High	High	High	High
False	High	IsMasterProtein	P52732	Kinesin-like protein KIF11 OS=Homo sapiens OX=9606 GN=KIF11 PE=1 SV=2	0.000	103.655	27	26	34	26	1056	119.1	5.64	66.43	26	cell cycle OR cell proliferation;cell organization and biogenesis;other biological processes	cytosol;cytoskeleton;nucleus;other cell component	cytoskeletal activity;other molecular function	Pf00225, Pf13931	3832	ENSG00000138160	KIF11	A0AV49; B2RMV3; hsa:3832; P52732; Q15716; Q5VWX0		COPI-dependent Golgi-to-ER retrograde traffic; MHC class II antigen presentation; Kinesins	3	4127729.83887192	102.44	1036257.69809894	1300609.16643209	3042659.4841499	3667449.41153175	4826838.12359658	10080141.1810322	20513931.7704192	17268815.5649615	64389.4150259766	599162.349384776	1869026.63764662	2402826.81514091	4645777.40844622	12348909.6910847	20452134.8533824	23219236.5161743	High	High	High	High	High
False	High	IsMasterProtein	P63244	Receptor of activated protein C kinase 1 OS=Homo sapiens OX=9606 GN=RACK1 PE=1 SV=3	0.000	103.652	60	16	40	16	317	35.1	7.69	98.52	16	cell cycle OR cell proliferation;protein metabolism;other metabolic processes;developmental processes;other biological processes	plasma membrane;cytosol;mitochondrion;translational apparatus;nucleus;other cell component	signal transduction activity or receptor binding;enzyme regulator activity;translation activity;other molecular function	Pf00400	10399	ENSG00000204628	RACK1	B3KTJ0; D3DWS0; hsa:10399; P25388; P63244; P99049; Q53HU2; Q5J8M6; Q5VLR4; Q6FH47	Androgen receptor signaling pathway; Brain-derived neurotrophic factor (BDNF) signaling pathway; VEGFA-VEGFR2 signaling pathway; Measles virus infection; Angiotensin II receptor type 1 pathway; Interferon type I signaling pathways	Regulation of TNFR1 signaling; TNFR1-induced NFkappaB signaling pathway; TNFR1-mediated ceramide production	9	30066765.5854162	78.31	1315943.20298155	1667007.64882672	8657202.70509507	25641851.0157032	48380733.9533009	35255270.4644743	49819037.5719474	43857815.7302615	220679.877818555	620520.535661426	4991891.22307735	22501431.4657998	38000644.3294052	42657730.7899793	48219370.100347	57140614.4896434	High	High	High	High	High
False	High	IsMasterProtein	P23246	Splicing factor, proline- and glutamine-rich OS=Homo sapiens OX=9606 GN=SFPQ PE=1 SV=2	0.000	103.593	30	20	37	20	707	76.1	9.44	63.07	20	cell organization and biogenesis;protein metabolism;DNA metabolism;RNA metabolism OR transcription;other metabolic processes;stress response;transport;other biological processes	cytosol;nucleus;other cell component	nucleic acid binding activity;other molecular function	Pf00076, Pf08075	6421	ENSG00000116560	SFPQ	hsa:6421; P23246; P30808; Q5SZ71	mRNA processing; Type 2 papillary renal cell carcinoma	Suppression of apoptosis; PTK6 Regulates Proteins Involved in RNA Processing	4	4210613.21933717	99.12	941162.73013547	1107347.15625482	2038248.08997036	3637892.96034149	4873497.89455946	8903494.3974583	14471036.6305774	12593167.7414837	218911.235535352	729958.438322707	1327777.71286673	1853574.46859884	5561780.83263479	11995743.7329534	17071939.683776	21330841.7384149	High	High	High	High	High
False	High	IsMasterProtein	P33993	DNA replication licensing factor MCM7 OS=Homo sapiens OX=9606 GN=MCM7 PE=1 SV=4	0.000	102.918	35	24	41	24	719	81.3	6.46	85.25	24	cell cycle OR cell proliferation;cell organization and biogenesis;DNA metabolism;other metabolic processes;stress response;other biological processes	cytosol;nucleus;other cell component	nucleic acid binding activity;other molecular function	Pf00493, Pf14551, Pf17207, Pf17855	4176	ENSG00000166508	MCM7	A4D2A1; A4D2A2; E9PGN9; hsa:4176; P33993; Q15076; Q96D34; Q96GL1	miRNA regulation of DNA damage response; Cell cycle; Retinoblastoma gene in cancer; Ciliary landscape; G1 to S cell cycle control; DNA replication	Orc1 removal from chromatin; Assembly of the pre-replicative complex; Activation of ATR in response to replication stress; Activation of the pre-replicative complex; Unwinding of DNA	12	10696540.1108168	90.03	1270413.53723817	1525644.23867976	3827897.99318831	6287057.97527199	20834353.2200753	23228654.0787653	29408193.3457931	26490504.2112077	141417.905872984	823940.700748916	2122681.81094357	2703166.48550832	18198650.432735	26757753.9917542	27917665.618189	34088017.6953494	High	High	High	High	High
False	High	IsMasterProtein	P49321	Nuclear autoantigenic sperm protein OS=Homo sapiens OX=9606 GN=NASP PE=1 SV=2	0.000	102.700	28	19	37	19	788	85.2	4.30	93.05	19	cell cycle OR cell proliferation;cell organization and biogenesis;DNA metabolism;other metabolic processes;transport;developmental processes;other biological processes	nucleus;other cell component	other molecular function	Pf10516	4678	ENSG00000132780	NASP	A8K6H2; B4DQP3; D3DQ07; F5H3J2; hsa:4678; P49321; Q53GW5; Q5T622; Q5T625; Q96A69; Q9BTW2			0	13360994.6474541	75.77	5163381.60607024	6228029.91075517	7394969.49702101	5835648.22788759	33719250.7866458	32523781.2974747	31735624.7075864	24140218.2985625	1228373.1853719	3916998.99450001	4643012.90341138	5300605.17614595	27539678.9511998	32272188.2655755	30813802.8418428	32042396.4135571	High	High	High	High	High
False	High	IsMasterProtein	P17844	Probable ATP-dependent RNA helicase DDX5 OS=Homo sapiens OX=9606 GN=DDX5 PE=1 SV=1	0.000	102.352	32	19	41	14	614	69.1	8.92	71.47	19	RNA metabolism OR transcription;other metabolic processes;signal transduction;other biological processes	cytosol;nucleus;other cell component	nucleic acid binding activity;other molecular function	Pf00270, Pf00271, Pf08061	1655	ENSG00000108654	DDX5	B4DLW8; B5BU21; D3DU32; E7ETL9; hsa:1655; O75681; P17844; Q53Y61	Ciliary landscape	mRNA Splicing - Major Pathway; Estrogen-dependent gene expression; SUMOylation of transcription cofactors; Replication of the SARS-CoV-1 genome; Replication of the SARS-CoV-2 genome	6	5589712.22829329	102.64	974082.615729708	1129226.35336783	2591955.63134256	6440334.09906897	5357420.97325813	13369659.7842091	20478125.0688891	18927266.8760777	306669.45678493	849552.850595662	1782256.38177866	2041405.13180901	5832075.34951838	15547972.7282066	19952648.229602	30629419.161371	High	High	High	High	High
False	High	IsMasterProtein	P23526	Adenosylhomocysteinase OS=Homo sapiens OX=9606 GN=AHCY PE=1 SV=4	0.000	102.068	39	17	43	16	432	47.7	6.34	78.37	17	other metabolic processes;stress response;other biological processes	cytosol;nucleus;other cell component	other molecular function	Pf00670, Pf05221	191	ENSG00000101444	AHCY	A8K307; B3KUN3; E1P5P2; F5H737; hsa:191; P23526; Q96A36	Folate metabolism; Trans-sulfuration pathway; One-carbon metabolism; Trans-sulfuration, one-carbon metabolism and related pathways; Methionine de novo and salvage pathway; Ethanol effects on histone modifications	Methylation; Sulfur amino acid metabolism; Metabolism of ingested SeMet, Sec, MeSec into H2Se; Defective AHCY causes HMAHCHD	10	13834393.8969673	59.86	842592.74832408	1770259.07133487	17335233.3259932	11179935.7191483	22249024.5397811	13660889.3925225	15454539.9050562	13181292.6051585	135041.69592364	857326.778864263	11959946.4594154	14010102.0509841	20025563.751386	15785531.2194525	14901547.0745747	17136148.0148632	High	High	High	High	High
False	High	IsMasterProtein	Q14566	DNA replication licensing factor MCM6 OS=Homo sapiens OX=9606 GN=MCM6 PE=1 SV=1	0.000	101.953	28	24	40	24	821	92.8	5.41	81.43	24	cell cycle OR cell proliferation;cell organization and biogenesis;DNA metabolism;other metabolic processes;stress response;other biological processes	nucleus;other cell component	nucleic acid binding activity;other molecular function	Pf00493, Pf14551, Pf17207, Pf17855, Pf18263	4175	ENSG00000076003	MCM6	B2R6H2; hsa:4175; Q13504; Q14566; Q99859	Cell cycle; Retinoblastoma gene in cancer; Ciliary landscape; G1 to S cell cycle control; DNA replication	Orc1 removal from chromatin; Assembly of the pre-replicative complex; Activation of ATR in response to replication stress; Activation of the pre-replicative complex; Unwinding of DNA	11	10184685.7035606	89.95	1317905.00125016	1631364.68456917	3676915.92062592	5146981.5405626	24321209.4121036	24195940.6222632	29049625.4972271	24868830.2831006	76061.5220559401	631791.515092711	2157239.72515252	2291873.40422933	20153136.7584765	27747434.0839222	27556306.8511473	32085779.3068868	High	High	High	High	High
False	High	IsMasterProtein	P26639	Threonine--tRNA ligase 1, cytoplasmic OS=Homo sapiens OX=9606 GN=TARS1 PE=1 SV=3	0.000	101.832	37	23	38	22	723	83.4	6.67	55.99	23	protein metabolism;RNA metabolism OR transcription;other metabolic processes	cytosol	nucleic acid binding activity;other molecular function	Pf00587, Pf02824, Pf03129, Pf07973	6897	ENSG00000113407	TARS1	A8K8I1; B4DEG8; hsa:6897; P26639; Q96FP5; Q9BWA6		Cytosolic tRNA aminoacylation	1	8095109.75105281	86.04	910262.548297953	1314164.40106908	3500126.26735942	5387023.36264372	15968043.1595882	16749974.2989509	21714553.6420566	18670745.918291	10487.8656254883	678521.771883354	2243200.91114301	3551906.69060308	12164566.1193922	18740345.1495149	20369073.0935681	24666791.8083247	High	High	High	High	High
False	High	IsMasterProtein	Q96AE4	Far upstream element-binding protein 1 OS=Homo sapiens OX=9606 GN=FUBP1 PE=1 SV=3	0.000	101.726	39	20	45	16	644	67.5	7.61	89.76	20	other biological processes	nucleus;other cell component	nucleic acid binding activity	Pf00013, Pf09005	8880	ENSG00000162613	FUBP1	hsa:8880; Q12828; Q96AE4			0	9340944.35197463	34.83	4697621.90046494	9338024.55105439	10620300.352561	6577745.20755966	10941404.6692732	11293833.1942688	9343865.06585428	8902749.71409246	2831887.20294781	6485444.68074963	6299136.43083078	5891957.6753449	10540735.9400406	11038865.9009506	11308883.5128859	14662010.304188	High	High	High	High	High
False	High	IsMasterProtein	P62333	26S proteasome regulatory subunit 10B OS=Homo sapiens OX=9606 GN=PSMC6 PE=1 SV=1	0.000	101.661	47	16	38	16	389	44.1	7.49	90.70	16	protein metabolism;other metabolic processes;stress response;other biological processes	cytosol;nucleus;other cell component	other molecular function	Pf00004, Pf16450, Pf17862	5706	ENSG00000100519	PSMC6	B2R975; hsa:5706; P49719; P62333; Q6IBU3; Q92524	Proteasome degradation; Alzheimer's disease and miRNA effects; Parkin-ubiquitin proteasomal system pathway; Ciliary landscape; Alzheimer's disease	Ub-specific processing proteases; Downstream TCR signaling; RUNX1 regulates transcription of genes involved in differentiation of HSCs; FCERI mediated NF-kB activation; Antigen processing: Ubiquitination & Proteasome degradation; Activation of NF-kappaB in B cells; Oxygen-dependent proline hydroxylation of Hypoxia-inducible Factor Alpha; ER-Phagosome pathway; Cross-presentation of soluble exogeno…	64	11197224.5722355	79.90	533060.062086839	711413.494533272	2297844.52567084	11171547.1683308	12586722.1362466	11222960.9947399	13995957.7435289	14114282.1130359	82581.379340625	391524.270198339	1574069.42207827	6223108.73623705	12894958.8540416	14662649.4647241	18299557.8163744	20914168.1154016	High	High	High	High	High
False	High	IsMasterProtein	P11413	Glucose-6-phosphate 1-dehydrogenase OS=Homo sapiens OX=9606 GN=G6PD PE=1 SV=4	0.000	101.614	41	19	39	19	515	59.2	6.84	100.90	19	other metabolic processes;stress response;other biological processes	plasma membrane;other membranes;cytosol;cytoskeleton;nucleus;other cell component	other molecular function	Pf00479, Pf02781	2539	ENSG00000160211	G6PD	D3DWX9; hsa:2539; P11413; Q16000; Q16765; Q8IU70; Q8IU88; Q8IUA6; Q96PQ2	Glutathione metabolism; Pentose phosphate metabolism; Cori cycle; Vitamin D receptor pathway; Nuclear receptors meta-pathway; NRF2 pathway; ATM signaling in development and disease ; Metabolic reprogramming in colon cancer; Vitamin D-sensitive calcium signaling in depression; Pentose phosphate pathway in senescent cells; NAD metabolism in oncogene-induced senescence and mitochondrial dysfunction-…	TP53 Regulates Metabolic Genes; Nuclear events mediated by NFE2L2; Pentose phosphate pathway	16	16571158.0837265	80.49	934196.826936182	1315703.15227299	3829813.92523422	11973960.2046741	34487105.5783733	24343140.3428857	24675459.7465475	21445953.5098185	136113.741235504	625396.428898379	2643989.40137929	12804433.251715	31328543.8777217	27547038.7087483	24395981.6497594	28190466.9924456	High	High	High	High	High
False	High	IsMasterProtein	Q13177	Serine/threonine-protein kinase PAK 2 OS=Homo sapiens OX=9606 GN=PAK2 PE=1 SV=3	0.000	101.385	39	15	51	13	524	58.0	5.96	79.57	15	cell organization and biogenesis;protein metabolism;other metabolic processes;developmental processes;signal transduction;other biological processes	plasma membrane;other membranes;cytosol;nucleus;other cell component	enzyme regulator activity;kinase activity;other molecular function	Pf00069, Pf00786	5062	ENSG00000180370	PAK2	hsa:5062; Q13154; Q13177; Q6ISC3	Integrin-mediated cell adhesion; Apoptosis-related network due to altered Notch3 in ovarian cancer; Focal adhesion; Fas ligand pathway and stress induction of heat shock proteins; TGF-beta signaling pathway; MAPK signaling pathway; VEGFA-VEGFR2 signaling pathway; Ras signaling; Pancreatic adenocarcinoma pathway; Mechanoregulation and pathology of YAP/TAZ via Hippo and non-Hippo mechanisms; Hippo-…	FCERI mediated MAPK activation; Regulation of activated PAK-2p34 by proteasome mediated degradation; MAPK6/MAPK4 signaling; RHOU GTPase cycle; RHOV GTPase cycle; Smooth Muscle Contraction; Sema3A PAK dependent Axon repulsion; Generation of second messenger molecules; Regulation of PAK-2p34 activity by PS-GAP/RHG10; CDC42 GTPase cycle; RAC1 GTPase cycle; RHOQ GTPase cycle; RHOG GTPase cycle; RAC2 …	44	12662796.8284087	77.07	706848.74499837	944008.760105368	3492489.82613024	10259362.0269264	21024031.3633597	15797631.9701285	17332290.7836881	15629278.2238036	33302.1864043945	315855.70286252	2432641.81076832	9819616.98506193	18183326.3884356	19934513.3156691	20278030.7388771	22858218.6688755	High	High	High	High	High
False	High	IsMasterProtein	P13667	Protein disulfide-isomerase A4 OS=Homo sapiens OX=9606 GN=PDIA4 PE=1 SV=2	0.000	101.259	40	22	43	22	645	72.9	5.07	81.97	22	stress response;transport;other biological processes	non-structural extracellular;ER/Golgi;other cell component	other molecular function	Pf00085, Pf13848	9601	ENSG00000155660	PDIA4	A8K4K6; hsa:9601; P13667; Q549T6			0	14704552.9266806	55.41	8879787.07876403	9232420.56136675	10936436.3421473	8841666.9219249	30172139.0601525	21148876.7469653	23282171.3866106	19770962.8629446	3294553.00624236	5644990.4813748	7428065.58290778	10483663.3028274	28398372.8117926	25035788.9632958	21983201.2063589	26987323.0235734	High	High	High	High	High
False	High	IsMasterProtein	P55786	Puromycin-sensitive aminopeptidase OS=Homo sapiens OX=9606 GN=NPEPPS PE=1 SV=2	0.000	101.001	26	21	39	21	919	103.2	5.72	72.55	21	protein metabolism;other metabolic processes;stress response	cytosol;nucleus;other cell component	other molecular function	Pf01433, Pf11838, Pf17900	9520	ENSG00000141279	NPEPPS	B7Z463; hsa:9520; P55786; Q6P145; Q9NP16; Q9UEM2		Antigen processing: Ubiquitination & Proteasome degradation	1	8263485.453358	84.24	1302816.57113405	1475931.159501	3681993.64549447	4976658.50538576	15079239.7348723	16759967.411673	22220747.8334369	18698063.0491024	180241.29732465	723224.757800698	2462238.83562145	4045067.41784655	13721092.5290455	18238072.4575261	20966163.3444503	24224742.6291011	High	High	High	High	High
False	High	IsMasterProtein	Q06830	Peroxiredoxin-1 OS=Homo sapiens OX=9606 GN=PRDX1 PE=1 SV=1	0.000	100.849	64	14	57	11	199	22.1	8.13	118.36	14	cell cycle OR cell proliferation;other metabolic processes;stress response;developmental processes;other biological processes	cytosol;nucleus;other cell component	other molecular function	Pf00578, Pf10417	5052	ENSG00000117450	PRDX1	B5BU26; D3DPZ8; hsa:5052; P35703; Q06830; Q2V576; Q5T154; Q5T155	Androgen receptor signaling pathway; Selenium micronutrient network; Nuclear receptors meta-pathway; NRF2 pathway	Detoxification of Reactive Oxygen Species; TP53 Regulates Metabolic Genes; Nuclear events mediated by NFE2L2; Deregulated CDK5 triggers multiple neurodegenerative pathways in Alzheimer's disease models	9	21496585.096839	81.78	2241963.85708623	3697157.62564376	6948127.86035934	13859965.6292088	41773864.5779806	37259542.8620932	34133837.9629572	33340859.796347	60030.1810561162	1405243.48689853	4070475.53171748	9767283.86281132	39116082.1175663	41687796.2538623	43200014.0804193	47947228.3343148	High	High	High	High	High
False	High	IsMasterProtein	P34897	Serine hydroxymethyltransferase, mitochondrial OS=Homo sapiens OX=9606 GN=SHMT2 PE=1 SV=3	0.000	100.752	50	20	47	19	504	56.0	8.53	100.36	20	cell organization and biogenesis;protein metabolism;other metabolic processes;stress response;other biological processes	other membranes;cytosol;cytoskeleton;mitochondrion;nucleus;other cell component	nucleic acid binding activity;other molecular function	Pf00464	6472	ENSG00000182199	SHMT2	B7Z9F1; E7EQ19; E7EU43; hsa:6472; O00740; P34897; Q8N1A5	Glycine metabolism; Vitamin B12 metabolism; Folate metabolism; One-carbon metabolism; Trans-sulfuration, one-carbon metabolism and related pathways; Clear cell renal cell carcinoma pathways; Metabolic reprogramming in colon cancer; Neuroinflammation and glutamatergic signaling	RHOG GTPase cycle; Metabolism of folate and pterines	10	19159245.4354083	52.24	825117.610356881	7894187.2998009	25352158.2196355	15208733.2543457	29955755.6308312	17747579.6457876	20683196.9756135	17295880.7396445	44147.0651080078	5862448.87371348	16955138.2233719	21029217.4036037	24621982.6971221	22040176.6923361	21367057.3822652	22732764.4076957	High	High	High	High	High
False	High	IsMasterProtein	P14868	Aspartate--tRNA ligase, cytoplasmic OS=Homo sapiens OX=9606 GN=DARS1 PE=1 SV=2	0.000	100.646	44	22	38	22	501	57.1	6.55	83.81	22	cell organization and biogenesis;protein metabolism;RNA metabolism OR transcription;other metabolic processes	cytosol;other cell component	other molecular function	Pf00152, Pf01336	1615	ENSG00000115866	DARS1	A8K3J2; D3DP77; hsa:1615; P14868; Q2TNI3; Q32Q69; Q53HV4; Q53YC5; Q68CR9; Q9BW52	Alanine and aspartate metabolism	Selenoamino acid metabolism; Cytosolic tRNA aminoacylation	3	16837626.6603659	73.81	1070128.86684706	1064203.35012267	10008997.1139479	14026912.3647799	22664707.8740656	20211552.2062945	29480667.0133215	25697711.2335005	131416.28329214	852433.92633545	6974272.56028303	12255711.4215966	20405550.7475717	23857911.154652	30346222.9258977	35545639.7432922	High	High	High	High	High
False	High	IsMasterProtein	Q92841	Probable ATP-dependent RNA helicase DDX17 OS=Homo sapiens OX=9606 GN=DDX17 PE=1 SV=2	0.000	100.549	29	19	37	14	729	80.2	8.27	75.15	19	RNA metabolism OR transcription;other metabolic processes;stress response;signal transduction;other biological processes	cytosol;nucleus;other cell component	other molecular function	Pf00270, Pf00271	10521	ENSG00000100201	DDX17	B1AHM0; H3BLZ8; hsa:10521; Q69YT1; Q6ICD6; Q92841	Novel intracellular components of RIG-I-like receptor pathway	SUMOylation of transcription cofactors	2	5462179.93378874	89.99	664962.085342643	752626.919549999	1843728.23281193	3852178.52064632	7745074.49983875	10013759.1785853	12863701.6666068	11537783.6391425	41448.0908595703	409697.463366211	1379221.92702872	1543016.02896443	7813628.59365511	12143715.8935592	14588223.2416091	17061481.1324106	High	High	High	High	High
False	High	IsMasterProtein	Q92499	ATP-dependent RNA helicase DDX1 OS=Homo sapiens OX=9606 GN=DDX1 PE=1 SV=2	0.000	99.993	38	21	35	21	740	82.4	7.23	80.34	21	cell organization and biogenesis;DNA metabolism;RNA metabolism OR transcription;other metabolic processes;stress response;other biological processes	cytosol;mitochondrion;nucleus;other cell component	nucleic acid binding activity;other molecular function	Pf00270, Pf00271, Pf00622	1653	ENSG00000079785	DDX1	B4DME8; B4DPN6; hsa:1653; Q92499	DDX1 as a regulatory component of the Drosha microprocessor; mRNA processing	tRNA processing in the nucleus	3	8387801.99727563	89.97	573720.327602837	876375.760934622	2848504.39283013	5231382.99797229	13991798.1115159	18195913.2771966	20450226.0107607	17149171.1573358	51556.6736405274	540807.147137002	1699957.60339517	1763215.05428151	13448685.0557053	21453611.417241	20527309.1062091	23409996.3976886	High	High	High	High	High
False	High	IsMasterProtein	P17858	ATP-dependent 6-phosphofructokinase, liver type OS=Homo sapiens OX=9606 GN=PFKL PE=1 SV=6	0.000	99.469	27	18	36	14	780	85.0	7.50	74.74	18	other metabolic processes;other biological processes	non-structural extracellular;cytosol;other cell component	kinase activity;other molecular function	Pf00365	5211	ENSG00000141959	PFKL	hsa:5211; P17858; Q96A64; Q96IH4; Q9BR91	Photodynamic therapy-induced HIF-1 survival signaling; Clear cell renal cell carcinoma pathways; Metabolic reprogramming in colon cancer; Insulin signaling; Disorders of fructose metabolism; Glycolysis and gluconeogenesis	Glycolysis; Neutrophil degranulation	8	9405684.59370496	52.80	733237.733770408	3538731.87822729	13102003.8062468	10227993.396291	12991756.8831136	8725467.96960357	10437555.074183	8777912.72655988	130174.909386947	2053725.97028994	8315465.91735802	8505834.52959227	13650713.8658815	10600714.6321864	10078352.9561167	12723688.1228434	High	High	High	High	High
False	High	IsMasterProtein	P22234	Bifunctional phosphoribosylaminoimidazole carboxylase/phosphoribosylaminoimidazole succinocarboxamide synthetase OS=Homo sapiens OX=9606 GN=PAICS PE=1 SV=3	0.000	99.228	40	20	65	20	425	47.0	7.23	124.19	20	other metabolic processes	cytosol;other cell component	other molecular function	Pf00731, Pf01259	10606	ENSG00000128050	PAICS	E9PDH9; hsa:10606; P22234; Q68CQ5	Metabolic reprogramming in colon cancer	Purine ribonucleoside monophosphate biosynthesis	2	37452640.9527709	25.08	37127759.1117465	57422079.7891564	55147450.489151	28609390.1075334	50193842.4634948	33566028.5991352	37780365.6319614	32769108.386555	18407013.0284807	36007071.9405709	36407130.36568	36179393.0716841	47721458.5045165	44647743.3671922	43996032.671478	46449570.2144126	High	High	High	High	High
False	High	IsMasterProtein	O75165	DnaJ homolog subfamily C member 13 OS=Homo sapiens OX=9606 GN=DNAJC13 PE=1 SV=5	0.000	99.127	14	25	34	25	2243	254.3	6.74	60.88	25	cell organization and biogenesis;transport;other biological processes	plasma membrane;other membranes;cytosol;other cytoplasmic organelle;other cell component		Pf00226, Pf14237, Pf19432	23317	ENSG00000138246	DNAJC13	hsa:23317; O75165; Q3L0T1; Q6PI82; Q6UJ77; Q6ZSW1; Q6ZUT5; Q86XG3; Q96DC1; Q9BWK9		Neutrophil degranulation	1	4122121.11616888	75.72	676230.549861576	1451063.12239895	2548759.06495122	2905814.99930809	6408041.42663887	7370755.25016982	8760549.90191272	7613562.77542059	58561.478367245	818626.414242848	1663042.75008342	2366439.62509551	5847544.49282259	8851621.29744429	9209766.89096353	11391656.7548199	High	High	High	High	High
False	High	IsMasterProtein	Q13576	Ras GTPase-activating-like protein IQGAP2 OS=Homo sapiens OX=9606 GN=IQGAP2 PE=1 SV=4	0.000	98.770	19	25	36	23	1575	180.5	5.64	48.74	25	cell organization and biogenesis;signal transduction;other biological processes	plasma membrane;other membranes;cytosol;cytoskeleton;other cell component	enzyme regulator activity;cytoskeletal activity;other molecular function	Pf00307, Pf00612, Pf00616, Pf03836	10788	ENSG00000145703	IQGAP2	A8K4V1; B7Z8A4; hsa:10788; J3KR91; Q13576	Ciliary landscape; G13 signaling pathway	Neutrophil degranulation; CDC42 GTPase cycle; RAC1 GTPase cycle; RHOG GTPase cycle; RHO GTPases activate IQGAPs	7	3033758.21383495	85.71	503591.084679495	769451.970142191	1777148.81857893	2421681.8722148	4166133.75268977	5490642.58026431	8800389.92189386	7561865.69387431	40055.8753933593	422707.114328245	1211346.4933971	1869144.76882134	3800535.90259302	6678592.26356085	8991627.37386672	10315692.1781484	High	High	High	High	High
False	High	IsMasterProtein	Q9P2J5	Leucine--tRNA ligase, cytoplasmic OS=Homo sapiens OX=9606 GN=LARS1 PE=1 SV=2	0.000	98.074	26	29	40	29	1176	134.4	7.30	60.48	29	cell organization and biogenesis;protein metabolism;RNA metabolism OR transcription;other metabolic processes;stress response;other biological processes	cytosol;ER/Golgi;nucleus;other cytoplasmic organelle;other cell component	enzyme regulator activity;other molecular function	Pf00133, Pf08264	51520	ENSG00000133706	LARS1	A2RRR4; A7E266; B4DJ10; hsa:51520; Q2TU79; Q9NSE1; Q9P2J5		Selenoamino acid metabolism; Cytosolic tRNA aminoacylation	2	4986579.01836481	99.24	582823.712905569	846202.187847809	2495314.86760577	4597625.18697945	5821367.26256552	10482407.1993338	18890908.3735746	16512581.6272075	26835.357159961	494562.842487182	1609731.48488878	2274804.49426969	5408437.89894335	12604914.010176	18342419.2144319	21996672.986581	High	High	High	High	High
False	High	IsMasterProtein	P05023	Sodium/potassium-transporting ATPase subunit alpha-1 OS=Homo sapiens OX=9606 GN=ATP1A1 PE=1 SV=1	0.000	97.946	27	22	37	17	1023	112.8	5.49	75.07	22	transport;other biological processes	plasma membrane;other membranes;cytoskeleton;ER/Golgi;other cell component	transporter activity;other molecular function	Pf00122, Pf00689, Pf00690, Pf13246	476	ENSG00000163399	ATP1A1	B2RBR6; B7Z2T5; B7Z3U6; F5H3A1; hsa:476; P05023; Q16689; Q6LDM4; Q9UCN1; Q9UJ20; Q9UJ21	Pre-implantation embryo; Proximal tubule transport; Arsenic metabolism and reactive oxygen species generation	Potential therapeutics for SARS; Ion homeostasis; Ion transport by P-type ATPases	6	6178938.12011896	59.26	724824.944152539	729034.744192514	7558356.38514978	5324570.09956206	9755439.29963215	5837510.72728084	6540335.09760134	5605919.71952712	161819.382355562	387807.942343274	4851811.02916633	6809738.79684778	9293339.65484686	7249153.8079025	6695200.13909836	7899098.95030781	High	High	High	High	High
False	High	IsMasterProtein	P31939	Bifunctional purine biosynthesis protein ATIC OS=Homo sapiens OX=9606 GN=ATIC PE=1 SV=3	0.000	97.826	42	18	46	18	592	64.6	6.71	91.05	18	other metabolic processes;developmental processes;other biological processes	plasma membrane;other membranes;cytosol	other molecular function	Pf01808, Pf02142	471	ENSG00000138363	ATIC	A8K202; E9PBU3; hsa:471; P31939; Q13856; Q53S28	One-carbon metabolism	Signaling by ALK fusions and activated point mutants; Purine ribonucleoside monophosphate biosynthesis	3	17203722.7252324	66.50	631019.370136941	857491.485992128	12995746.3943034	13719028.9144769	28736847.1945621	17984202.7728227	19153470.7823342	16569824.5155728	82593.3485976309	401268.338631987	8745872.04922482	17861871.4596837	25357569.1204547	22649767.5372844	20021126.9068552	22316549.7603346	High	High	High	High	High
False	High	IsMasterProtein	P48735	Isocitrate dehydrogenase [NADP], mitochondrial OS=Homo sapiens OX=9606 GN=IDH2 PE=1 SV=2	0.000	97.718	41	19	40	18	452	50.9	8.69	70.86	19	other metabolic processes	cytosol;mitochondrion;other cytoplasmic organelle	other molecular function	Pf00180	3418	ENSG00000182054	IDH2	B2R6L6; B4DFL2; hsa:3418; P48735; Q96GT3	VEGFA-VEGFR2 signaling pathway; Metabolic reprogramming in colon cancer; Cerebral organic acidurias, including diseases; TCA cycle (aka Krebs or citric acid cycle)	Transcriptional activation of mitochondrial biogenesis; Citric acid cycle (TCA cycle)	6	15269123.4511609	97.17	2551821.48551755	2366086.5135621	3016775.57758555	5318093.25495797	72186508.6036127	48369095.0740496	52919877.8101292	43840173.4962874	364442.437777908	967243.504565931	1969093.91187361	2029137.29408132	60158749.5979326	57516506.8675388	54885842.6840378	58423087.1193147	High	High	High	High	High
False	High	IsMasterProtein	P68366	Tubulin alpha-4A chain OS=Homo sapiens OX=9606 GN=TUBA4A PE=1 SV=1	0.000	97.628	30	11	78	3	448	49.9	5.06	189.69	11	cell cycle OR cell proliferation;cell organization and biogenesis	non-structural extracellular;cytosol;cytoskeleton;other cell component	cytoskeletal activity;other molecular function	Pf00091, Pf03953	7277	ENSG00000127824	TUBA4A	A8MUB1; B3KNQ6; hsa:7277; P05215; P68366	Alzheimer's disease and miRNA effects; Pathogenic Escherichia coli infection; Parkin-ubiquitin proteasomal system pathway; Alzheimer's disease	Intraflagellar transport; Recycling pathway of L1; COPI-dependent Golgi-to-ER retrograde traffic; Separation of Sister Chromatids; The role of GTSE1 in G2/M progression after G2 checkpoint; Translocation of SLC2A4 (GLUT4) to the plasma membrane; Microtubule-dependent trafficking of connexons from Golgi to the plasma membrane; Gap junction assembly; MHC class II antigen presentation; Resolution of…	41	11256730.7193986	79.12	803229.741681114	849182.326223762	8105210.95717441	10425704.1316231	15649847.3113022	12153997.9352285	21142185.2013257	21295478.6059719	47954.8984395301	243410.251626339	4981165.19590504	7351444.90937277	13938498.5054758	15511389.7662223	20934605.2186373	30671311.8865748	High	High	High	High	High
False	High	IsMasterProtein	P62191	26S proteasome regulatory subunit 4 OS=Homo sapiens OX=9606 GN=PSMC1 PE=1 SV=1	0.000	97.322	44	15	40	14	440	49.2	6.21	88.52	15	protein metabolism;other metabolic processes;other biological processes	cytosol;nucleus;other cell component	other molecular function	Pf00004, Pf16450, Pf17862	5700	ENSG00000100764	PSMC1	B4DR63; hsa:5700; P49014; P62191; Q03527; Q6IAW0; Q6NW36; Q96AZ3	Proteasome degradation; Alzheimer's disease and miRNA effects; Parkin-ubiquitin proteasomal system pathway; Alzheimer's disease	Antigen processing: Ubiquitination & Proteasome degradation; FCERI mediated NF-kB activation; Downstream TCR signaling; Activation of NF-kappaB in B cells; Oxygen-dependent proline hydroxylation of Hypoxia-inducible Factor Alpha; ER-Phagosome pathway; Cross-presentation of soluble exogenous antigens (endosomes); SCF-beta-TrCP mediated degradation of Emi1; APC/C:Cdc20 mediated degradation of Secur…	63	15395640.5568573	77.91	790320.449216008	1135999.02173208	3714140.89257217	12231682.7697633	24343483.3219897	18458735.721113	24429609.6879885	21743064.2054905	31815.0438520761	705932.956180177	2522538.58897735	12840844.1258976	19875217.2636524	22520925.2978144	24021493.0909969	30001370.2161876	High	High	High	High	High
False	High	IsMasterProtein	P54577	Tyrosine--tRNA ligase, cytoplasmic OS=Homo sapiens OX=9606 GN=YARS1 PE=1 SV=4	0.000	97.260	38	22	34	22	528	59.1	7.05	73.07	22	protein metabolism;RNA metabolism OR transcription;other metabolic processes;other biological processes	non-structural extracellular;cytosol;nucleus;other cell component	signal transduction activity or receptor binding;nucleic acid binding activity;other molecular function	Pf00579, Pf01588	8565	ENSG00000134684	YARS1	B3KWK4; D3DPQ4; hsa:8565; O43276; P54577; Q53EN1	Nephrotic syndrome	Cytosolic tRNA aminoacylation	2	11856158.021007	112.54	1508037.35055632	1757077.18497291	5731742.33065213	10515981.7920134	15199154.1418691	24551481.5540933	56143608.6688095	54225834.2184906	32063.0822885742	463205.453568442	3755091.18169295	4628817.24975188	13367128.7949401	32092282.4311814	65511140.8274911	73475982.2545081	High	High	High	High	High
False	High	IsMasterProtein	Q92888	Rho guanine nucleotide exchange factor 1 OS=Homo sapiens OX=9606 GN=ARHGEF1 PE=1 SV=2	0.000	96.596	26	19	34	19	912	102.4	5.66	58.25	19	signal transduction;other biological processes	plasma membrane;other membranes;cytosol;other cell component	signal transduction activity or receptor binding;enzyme regulator activity	Pf00621, Pf09128, Pf17838	9138	ENSG00000076928	ARHGEF1	hsa:9138; O00513; Q6NX52; Q8N4J4; Q92888; Q96BF4; Q96F17; Q9BSB1	G protein signaling pathways; EGF/EGFR signaling pathway; Regulation of actin cytoskeleton; G13 signaling pathway	RHOA GTPase cycle; RHOC GTPase cycle; NRAGE signals death through JNK; G alpha (12/13) signalling events; RHOB GTPase cycle	9	8202237.86100223	84.68	839654.703702661	1224457.90823173	4026262.09814494	6869391.87855288	9793691.656827	11183657.3711911	18720762.5391036	16963383.4086797	17832.3023516602	507809.981627326	2195639.90901268	4635160.10877274	9909114.87455782	14113539.5910332	19729887.3522488	22494822.0288737	High	High	High	High	High
False	High	IsMasterProtein	Q13263	Transcription intermediary factor 1-beta OS=Homo sapiens OX=9606 GN=TRIM28 PE=1 SV=5	0.000	96.514	23	16	41	16	835	88.5	5.77	78.30	16	cell organization and biogenesis;protein metabolism;DNA metabolism;RNA metabolism OR transcription;other metabolic processes;stress response;developmental processes;signal transduction;other biological processes	nucleus;other cell component	nucleic acid binding activity;kinase activity;other molecular function	Pf00628, Pf00643, Pf14634	10155	ENSG00000130726	TRIM28	hsa:10155; O00677; Q13263; Q7Z632; Q93040; Q96IM1	Corticotropin-releasing hormone signaling pathway; Mesodermal commitment pathway; ATM signaling in development and disease	Generic Transcription Pathway; HCMV Early Events; SUMOylation of transcription cofactors	6	6628025.929752	110.90	1282070.84622912	1548507.56497026	3545490.51552854	5612813.43737446	8037906.23136454	17377705.0616073	30550392.9104526	29624281.8183659	55424.8702783173	543627.831546325	2079087.76195314	2773874.3096574	7826864.05233781	22298272.5258541	39873211.0824386	44526949.0678882	High	High	High	High	High
False	High	IsMasterProtein	Q13439	Golgin subfamily A member 4 OS=Homo sapiens OX=9606 GN=GOLGA4 PE=1 SV=1	0.000	96.476	17	32	34	31	2230	261.0	5.39	51.71	32	cell organization and biogenesis;transport	plasma membrane;other membranes;cytosol;ER/Golgi;nucleus;other cell component	other molecular function	Pf01465	2803	ENSG00000144674	GOLGA4	F8W8Q7; hsa:2803; Q13270; Q13439; Q13654; Q14436; Q59EW8		Retrograde transport at the Trans-Golgi-Network; Signaling by membrane-tethered fusions of PDGFRA or PDGFRB	2	3301962.51914495	97.32	761374.914471351	930314.50432207	2038711.71089771	2608643.84383601	4354440.35242414	4553840.67922029	10607865.5515893	10068547.2252202	131511.162833789	540202.331788365	1211399.57105705	1668492.35161473	4179549.65512091	6095662.75581584	12692120.9520717	14681347.5801106	High	High	High	High	High
False	High	IsMasterProtein	Q99832	T-complex protein 1 subunit eta OS=Homo sapiens OX=9606 GN=CCT7 PE=1 SV=2	0.000	96.451	41	20	42	20	543	59.3	7.65	94.15	20	transport;other biological processes	cytosol;cytoskeleton;other cell component	other molecular function	Pf00118	10574	ENSG00000135624	CCT7	A8K7E6; A8MWI8; B7WNW9; B7Z4T9; B7Z4Z7; hsa:10574; O14871; Q6FI26; Q99832	VEGFA-VEGFR2 signaling pathway; 16p11.2 proximal deletion syndrome	Formation of tubulin folding intermediates by CCT/TriC; RHOBTB1 GTPase cycle; Association of TriC/CCT with target proteins during biosynthesis; Cooperation of PDCL (PhLP1) and TRiC/CCT in G-protein beta folding; Prefoldin mediated transfer of substrate to CCT/TriC; RHOBTB2 GTPase cycle; Folding of actin by CCT/TriC	9	34123920.5701364	61.76	1622645.86963125	9174025.7614969	34070922.7350033	24860890.6842554	63956512.503676	37048197.6775539	39024198.0941462	34177000.8442028	376798.677227929	4492868.89577942	22109506.2871255	33849639.6268158	55521766.2844448	42469051.0632865	37433852.9337506	42438542.0983747	High	High	High	High	High
False	High	IsMasterProtein	P35606	Coatomer subunit beta' OS=Homo sapiens OX=9606 GN=COPB2 PE=1 SV=2	0.000	96.438	27	20	31	20	906	102.4	5.27	78.89	20	transport	other membranes;cytosol;ER/Golgi	other molecular function	Pf00400, Pf04053	9276	ENSG00000184432	COPB2	B4DZI8; hsa:9276; P35606		COPI-dependent Golgi-to-ER retrograde traffic; COPI-mediated anterograde transport	2	12442130.4961999	82.09	1809961.93591812	2090218.72907118	4449517.26958595	7064330.88282862	25303456.4076433	21913839.2371681	25844304.5145401	22979742.7640204	116266.563423092	906301.399711526	3170220.95863775	5885840.23663541	23761526.5452718	26832778.7950567	25558840.0769492	30709207.6351108	High	High	High	High	High
False	High	IsMasterProtein	P09651	Heterogeneous nuclear ribonucleoprotein A1 OS=Homo sapiens OX=9606 GN=HNRNPA1 PE=1 SV=5	0.000	96.358	47	16	43	12	372	38.7	9.13	53.64	16	cell organization and biogenesis;protein metabolism;RNA metabolism OR transcription;other metabolic processes;stress response;transport;other biological processes	nucleus;other cell component	nucleic acid binding activity;other molecular function	Pf00076, Pf11627	3178	ENSG00000135486	HNRNPA1	A8K4Z8; hsa:3178; P09651; Q3MIB7; Q6PJZ7	mRNA processing	mRNA Splicing - Major Pathway; FGFR2 alternative splicing; Processing of Capped Intron-Containing Pre-mRNA; SARS-CoV-1-host interactions; SARS-CoV-1 modulates host translation machinery	6	7873313.08998331	91.93	793475.532462909	991172.997373119	2426277.69265024	4077725.49592749	18270225.2172517	15201871.5028298	22104720.3514479	19852319.0926174	90123.9233975022	509334.972875267	1328240.17040085	2978539.81086745	17659404.18709	18208919.3621604	22083044.1737197	28906931.2377064	High	High	High	High	High
False	High	IsMasterProtein	Q8TEM1	Nuclear pore membrane glycoprotein 210 OS=Homo sapiens OX=9606 GN=NUP210 PE=1 SV=3	0.000	96.325	13	19	31	19	1887	205.0	6.81	53.83	19	transport	other membranes;ER/Golgi;nucleus		Pf02368	23225	ENSG00000132182	NUP210	A6NN56; hsa:23225; O94980; Q6NXG6; Q8NBJ1; Q8TEM1; Q9H6C8; Q9UFP3		Nuclear Pore Complex (NPC) Disassembly; SUMOylation of DNA damage response and repair proteins; SUMOylation of chromatin organization proteins; SUMOylation of DNA replication proteins; HCMV Late Events; SUMOylation of RNA binding proteins; HCMV Early Events; Transcriptional regulation by small RNAs; ISG15 antiviral mechanism; Transport of the SLBP independent Mature mRNA; Transport of the SLBP De…	28	3786658.79636201	77.74	791602.324959961	1072663.87642673	1984757.40101402	2478440.40857443	8330995.82864139	5785406.33474954	7888018.33786424	7358182.76258486	86012.6121860379	625189.685072525	1278957.93034641	2335359.84536143	7443937.23926092	7372832.04979896	8611348.85909689	10873163.6507456	High	High	High	High	High
False	High	IsMasterProtein	Q13423	NAD(P) transhydrogenase, mitochondrial OS=Homo sapiens OX=9606 GN=NNT PE=1 SV=3	0.000	96.022	21	22	38	22	1086	113.8	8.09	71.57	22	other metabolic processes;transport	other membranes;mitochondrion	transporter activity;other molecular function	Pf01262, Pf02233, Pf05222, Pf12769	23530	ENSG00000112992	NNT	hsa:23530; Q13423; Q16796; Q2TB60; Q8N3V4		Citric acid cycle (TCA cycle)	1	21262055.0833207	81.15	1057348.13023157	1630691.81699297	2996519.41223089	13609604.8240685	39928855.9441319	25837712.3223088	26963256.3119964	24618993.6917007	33474.7647328795	503664.28913496	1748958.6779844	18362853.9828809	34617675.1178338	29090620.8946801	27109627.1470781	31072860.9864758	High	High	High	High	High
False	High	IsMasterProtein	Q14240	Eukaryotic initiation factor 4A-II OS=Homo sapiens OX=9606 GN=EIF4A2 PE=1 SV=2	0.000	95.960	42	18	44	8	407	46.4	5.48	96.56	18	protein metabolism;other metabolic processes;other biological processes	cytosol;translational apparatus;other cell component	nucleic acid binding activity;other molecular function	Pf00270, Pf00271	1974	ENSG00000156976	EIF4A2	D3DNU9; hsa:1974; Q14240; Q53XJ6; Q96B90; Q96EA8	Translation factors; Translation inhibitors in chronically activated PDGFRA cells	ISG15 antiviral mechanism; L13a-mediated translational silencing of Ceruloplasmin expression; GTP hydrolysis and joining of the 60S ribosomal subunit; Deadenylation of mRNA; Translation initiation complex formation; Ribosomal scanning and start codon recognition	9	6019464.23063245	75.54	449849.17980845	580768.649646755	2324625.81561857	3692767.86858528	11987365.5743692	7389208.01170596	7830344.58899628	6437616.49764482	69325.0870705078	362952.452227149	1689072.00928373	5628472.84194695	10820277.686924	8005407.39307033	7427816.37115549	8612139.16379691	High	High	High	High	High
False	High	IsMasterProtein	P50851	Lipopolysaccharide-responsive and beige-like anchor protein OS=Homo sapiens OX=9606 GN=LRBA PE=1 SV=4	0.000	95.699	11	28	36	26	2863	318.9	5.60	63.39	28	cell organization and biogenesis;other metabolic processes;other biological processes	plasma membrane;other membranes;cytosol;ER/Golgi;other cytoplasmic organelle	other molecular function	Pf02138, Pf06469, Pf13385, Pf14844, Pf15787, Pf20425, Pf20426	987	ENSG00000198589	LRBA	hsa:987; P50851; Q4W5J4; Q4W5L6; Q8NFQ0; Q9H2U3; Q9H2U4			0	4253450.12235057	83.63	627799.817903195	918853.199555223	1751790.48962084	2617193.05504687	7464439.02083048	8231351.31422665	9838135.87160227	8479901.97095032	65524.0605320218	610731.37934382	1191749.36300808	1419947.82463063	6912687.58658696	10031409.91353	10126173.3986942	11796827.2944488	High	High	High	High	High
False	High	IsMasterProtein	Q6Y7W6	GRB10-interacting GYF protein 2 OS=Homo sapiens OX=9606 GN=GIGYF2 PE=1 SV=1	0.000	95.651	20	23	30	23	1299	150.0	5.54	52.90	23	cell cycle OR cell proliferation;protein metabolism;other metabolic processes;stress response;developmental processes;signal transduction;other biological processes	other membranes;cytosol;ER/Golgi;other cytoplasmic organelle;other cell component	other molecular function	Pf02213	26058	ENSG00000204120	GIGYF2	A6H8W4; B9EG55; E9PBB0; hsa:26058; O75137; Q6Y7W6; Q7Z2Z8; Q7Z3I2; Q96HU4; Q9NV82	VEGFA-VEGFR2 signaling pathway		1	3345342.03567445	99.31	537706.837945678	911159.735330897	1941930.74893016	2885635.32674584	4043251.51435304	6549596.7432697	10427228.7208047	10861361.0619008	58123.7236290477	450839.480910589	1267769.69168083	1597451.13959821	3878284.00627153	8156578.61413343	13904347.5635236	16299932.5710305	High	High	High	High	High
False	High	IsMasterProtein	P33991	DNA replication licensing factor MCM4 OS=Homo sapiens OX=9606 GN=MCM4 PE=1 SV=5	0.000	95.350	25	19	33	19	863	96.5	6.74	84.48	19	cell cycle OR cell proliferation;cell organization and biogenesis;DNA metabolism;other metabolic processes;stress response;other biological processes	nucleus;other cell component	nucleic acid binding activity;other molecular function	Pf00493, Pf14551, Pf17207, Pf17855	4173	ENSG00000104738	MCM4	hsa:4173; P33991; Q8NEH1; Q99658	Cell cycle; Gastric cancer network 1; Retinoblastoma gene in cancer; Ciliary landscape; G1 to S cell cycle control; DNA replication	Orc1 removal from chromatin; Assembly of the pre-replicative complex; Activation of ATR in response to replication stress; Activation of the pre-replicative complex; Unwinding of DNA	12	17804782.8321826	93.78	1266489.67524705	1698275.53278417	4363535.11780122	9139681.39965249	36760151.8936838	40531506.8800859	47124146.3826477	40066614.606403	94537.9056067592	490400.686813189	2099278.42381468	1901429.75518394	34685048.3993062	47437148.9107628	48003517.8756407	52843882.4906199	High	High	High	High	High
False	High	IsMasterProtein	P54920	Alpha-soluble NSF attachment protein OS=Homo sapiens OX=9606 GN=NAPA PE=1 SV=3	0.000	95.112	49	13	23	13	295	33.2	5.36	72.55	13	cell-cell signaling;cell organization and biogenesis;transport;developmental processes;other biological processes	plasma membrane;other membranes;cytosol;other cell component	other molecular function	Pf14938	8775	ENSG00000105402	NAPA	A8K879; hsa:8775; P54920; Q96IK3; Q9BVJ3	Synaptic vesicle pathway; VEGFA-VEGFR2 signaling pathway	COPI-dependent Golgi-to-ER retrograde traffic; COPI-mediated anterograde transport; Golgi Associated Vesicle Biogenesis; Intra-Golgi traffic; COPII-mediated vesicle transport; Retrograde transport at the Trans-Golgi-Network	8	8240542.71427216	86.62	580778.640580314	1057654.07363755	2577445.91354474	4592032.16574566	18305059.3185238	15971376.0676566	16192954.0808727	14787906.9167446	39585.6575232422	298108.306064343	1445081.55032569	3688410.39630943	18266773.3031164	18696248.1434935	19601488.5226778	21343432.0238873	High	High	High	High	High
False	High	IsMasterProtein	P60842	Eukaryotic initiation factor 4A-I OS=Homo sapiens OX=9606 GN=EIF4A1 PE=1 SV=1	0.000	94.754	47	19	44	9	406	46.1	5.48	84.34	19	protein metabolism;other metabolic processes	cytosol;translational apparatus;other cell component	nucleic acid binding activity;other molecular function	Pf00270, Pf00271	1973	ENSG00000161960	EIF4A1	B2R6L8; D3DTP9; hsa:1973; J3QLC4; P04765; P60842; Q5U018; Q61516	Translation factors; Fragile X syndrome; Translation inhibitors in chronically activated PDGFRA cells; Interferon type I signaling pathways	ISG15 antiviral mechanism; Deadenylation of mRNA; L13a-mediated translational silencing of Ceruloplasmin expression; Translation initiation complex formation; Ribosomal scanning and start codon recognition; GTP hydrolysis and joining of the 60S ribosomal subunit	11	2000981.66271226	91.69	173116.593817144	233689.522029624	695429.477721383	1218422.48747227	3286157.02326475	4900678.77153686	5939422.51299985	5104533.2141043	12393.2027226563	140848.957419093	459359.604470051	526772.485784376	3859449.30154362	4984668.91404679	5385722.22576287	6781062.9788668	High	High	High	High	High
False	High	IsMasterProtein	Q9NSE4	Isoleucine--tRNA ligase, mitochondrial OS=Homo sapiens OX=9606 GN=IARS2 PE=1 SV=2	0.000	94.712	24	21	33	20	1012	113.7	7.20	68.25	21	protein metabolism;RNA metabolism OR transcription;other metabolic processes	mitochondrion	nucleic acid binding activity;other molecular function	Pf00133, Pf06827, Pf08264	55699	ENSG00000067704	IARS2	B2RPG8; hsa:55699; Q1M2P9; Q6PI85; Q7L439; Q86WU9; Q96D91; Q9H9Q8; Q9NSE4; Q9NW42		Mitochondrial tRNA aminoacylation	1	11328082.8716383	77.98	545627.327406945	825481.005990878	2992462.77852395	7294648.77920949	21009611.8437177	14090382.2350307	15956424.0151967	13912322.4179462	40931.7311261719	414378.066852353	2066146.45346168	9223870.58692459	17736679.6367365	16081032.5942099	14918341.0059864	18065675.6476	High	High	High	High	High
False	High	IsMasterProtein	P00367	Glutamate dehydrogenase 1, mitochondrial OS=Homo sapiens OX=9606 GN=GLUD1 PE=1 SV=2	0.000	94.627	33	16	39	16	558	61.4	7.80	81.39	16	other metabolic processes;other biological processes	mitochondrion;ER/Golgi;other cell component	other molecular function	Pf00208, Pf02812	2746	ENSG00000148672	GLUD1	B3KV55; B4DGN5; hsa:2746; P00367; Q5TBU3	VEGFA-VEGFR2 signaling pathway; Amino acid metabolism; Metabolic reprogramming in colon cancer; 22q11.2 copy number variation syndrome; Amino acid metabolism pathway excerpt: histidine catabolism extension	Transcriptional activation of mitochondrial biogenesis; Glutamate and glutamine metabolism	7	12038441.951265	75.70	445449.368086104	880724.762767824	3989725.60991791	9108870.61890774	21549596.2059776	13851981.1540787	15687329.1349472	13526804.3588024	52733.2646738658	610764.546744225	2589118.01288372	10713844.9533107	19549861.4343107	17964867.9985174	16962885.1580701	19359555.6210847	High	High	High	High	High
False	High	IsMasterProtein	Q99536	Synaptic vesicle membrane protein VAT-1 homolog OS=Homo sapiens OX=9606 GN=VAT1 PE=1 SV=2	0.000	94.339	47	11	37	11	393	41.9	6.29	92.44	11	other biological processes	non-structural extracellular;other membranes;mitochondrion;other cytoplasmic organelle	other molecular function	Pf08240, Pf13602	10493	ENSG00000108828	VAT1	A8K345; B0AZP7; B4DPX4; hsa:10493; Q13035; Q5BKZ7; Q96A39; Q99536; Q9BUT8		Neutrophil degranulation	1	19952009.4153487	56.33	1598150.84461751	5287053.05834123	23906031.3946051	20153020.7153572	27185834.5225319	19753003.0526298	20553880.3620513	19412773.5492756	32520.3707950452	3173255.96077014	13398238.4664242	17839989.9947079	26760054.7778777	26681325.139318	27094924.4473076	28420226.4753147	High	High	High	High	High
False	High	IsMasterProtein	Q14974	Importin subunit beta-1 OS=Homo sapiens OX=9606 GN=KPNB1 PE=1 SV=2	0.000	93.825	27	20	48	20	876	97.1	4.78	80.21	20	cell cycle OR cell proliferation;cell organization and biogenesis;transport;signal transduction;other biological processes	non-structural extracellular;other membranes;cytosol;ER/Golgi;nucleus;other cell component	other molecular function	Pf00514, Pf03810	3837	ENSG00000108424	KPNB1	B7ZAV6; D3DTT3; hsa:3837; Q14637; Q14974; Q53XN2; Q96J27	Sterol regulatory element-binding proteins (SREBP) signaling; 22q11.2 copy number variation syndrome	Neutrophil degranulation; Apoptosis induced DNA fragmentation; Interferon alpha/beta signaling; ISG15 antiviral mechanism; Transport of Ribonucleoproteins into the Host Nucleus; NS1 Mediated Effects on Host Pathways; Nuclear import of Rev protein; Regulation of cholesterol biosynthesis by SREBP (SREBF); SARS-CoV-1 activates/modulates innate immune responses; Assembly of the ORC complex at the ori…	15	16319606.6620024	97.20	2017120.68602627	2472507.96877016	6004969.08321822	12161687.8319891	22283023.5306642	37969847.6761311	47485902.4767606	43113282.8470858	119052.963327956	625021.778273938	3706165.58508541	5512885.28771833	21899062.4723931	49760057.794232	59476814.385414	64378643.8851729	High	High	High	High	High
False	High	IsMasterProtein	Q9Y3I0	RNA-splicing ligase RtcB homolog OS=Homo sapiens OX=9606 GN=RTCB PE=1 SV=1	0.000	93.820	35	14	36	14	505	55.2	7.23	86.15	14	RNA metabolism OR transcription;other metabolic processes;developmental processes;other biological processes	other membranes;cytosol;ER/Golgi;nucleus;other cell component	cytoskeletal activity;other molecular function	Pf01139	51493	ENSG00000100220	RTCB	B2R6A8; hsa:51493; Q6IAI0; Q9BWL4; Q9NTH1; Q9P037; Q9P0J3; Q9Y3I0	Unfolded protein response	tRNA processing in the nucleus	2	12077725.6593056	72.11	1111074.80227759	1176011.39124104	6736927.9908567	9247830.13298036	17548040.6965447	17258283.3203657	20034284.0879698	17459072.6303747	30825.5337650391	824299.944395843	4641813.07152394	8277867.76431396	15773587.4257931	20122381.7704514	20164482.3766444	23130705.5711426	High	High	High	High	High
False	High	IsMasterProtein	P68400	Casein kinase II subunit alpha OS=Homo sapiens OX=9606 GN=CSNK2A1 PE=1 SV=1	0.000	93.703	45	13	31	12	391	45.1	7.74	72.34	13	cell-cell signaling;cell cycle OR cell proliferation;protein metabolism;other metabolic processes;signal transduction;other biological processes	plasma membrane;other membranes;cytosol;nucleus;other cell component	kinase activity;other molecular function	Pf00069	1457	ENSG00000101266	CSNK2A1	B4DYS6; D3DVV8; hsa:1457; P19138; P20426; P68400; Q14013; Q5U065	Alzheimer's disease and miRNA effects; TNF-alpha signaling pathway; Brain-derived neurotrophic factor (BDNF) signaling pathway; lncRNA in canonical Wnt signaling and colorectal cancer; Breast cancer pathway; Wnt signaling; ncRNAs involved in Wnt signaling in hepatocellular carcinoma; Translation inhibitors in chronically activated PDGFRA cells; Measles virus infection; Malignant pleural mesotheli…	RUNX1 interacts with co-factors whose precise effect on RUNX1 targets is not known; Regulation of PTEN stability and activity; KEAP1-NFE2L2 pathway; Regulation of TP53 Activity through Phosphorylation; Cooperation of PDCL (PhLP1) and TRiC/CCT in G-protein beta folding; WNT mediated activation of DVL; Signal transduction by L1; Receptor Mediated Mitophagy; Condensation of Prometaphase Chromosomes;…	21	8534389.3430782	78.80	610063.384577821	659060.189369299	2620909.2287748	5777832.26827076	15714460.4240203	11658115.9796164	14131526.6176763	11896111.6682788	86018.3155816512	466878.103261503	1635386.70271229	6247647.69767227	14303796.2375855	12985851.548052	14641812.5596651	16834981.4062675	High	High	High	High	High
False	High	IsMasterProtein	P09972	Fructose-bisphosphate aldolase C OS=Homo sapiens OX=9606 GN=ALDOC PE=1 SV=2	0.000	93.637	63	17	40	13	364	39.4	6.87	102.90	17	other metabolic processes;other biological processes	non-structural extracellular;cytosol;cytoskeleton;other cell component	cytoskeletal activity;other molecular function	Pf00274	230	ENSG00000109107	ALDOC	B2R5R3; hsa:230; P09972; Q3SYL3; Q6FH94; Q6P0L5	Clear cell renal cell carcinoma pathways; Glycolysis and gluconeogenesis	Neutrophil degranulation; Glycolysis; Gluconeogenesis	5	10108134.4630217	55.85	531827.563281416	2700317.31897514	10032302.5923461	9670104.23197084	13658627.1732804	10184539.5293876	11019327.2895889	10422014.2318165	9391.22851992188	1586666.0879687	6855308.8380851	9254243.00563698	12767769.9714889	13260156.7718664	12987813.4052152	13745581.163805	High	High	High	High	High
False	High	IsMasterProtein	Q9UI08	Ena/VASP-like protein OS=Homo sapiens OX=9606 GN=EVL PE=1 SV=2	0.000	93.332	44	16	48	15	416	44.6	8.84	86.23	16	cell organization and biogenesis;developmental processes;signal transduction;other biological processes	cytosol;cytoskeleton;other cell component	cytoskeletal activity;other molecular function	Pf00568, Pf08776	51466	ENSG00000196405	EVL	A8K105; B7Z3I5; hsa:51466; O95884; Q7Z522; Q8TBV1; Q9UF25; Q9UI08; Q9UIC2		Generation of second messenger molecules; RHO GTPases Activate Formins; Signaling by ROBO receptors	3	12665911.6245271	91.53	1505558.72641177	2122322.82725352	4382728.42351204	6660864.34484535	24084759.7210831	30814599.7163465	34067843.4790401	31218467.3192383	203898.713624196	894888.211893701	3000653.85324966	5501197.60880411	25266128.7638487	38892131.5841904	42146700.9020267	46338370.1888846	High	High	High	High	High
False	High	IsMasterProtein	Q9Y266	Nuclear migration protein nudC OS=Homo sapiens OX=9606 GN=NUDC PE=1 SV=1	0.000	93.308	46	18	45	18	331	38.2	5.38	70.03	18	cell cycle OR cell proliferation;cell organization and biogenesis;transport;other biological processes	cytosol;cytoskeleton;ER/Golgi;nucleus;other cell component	other molecular function	Pf04969, Pf14050, Pf16273	10726	ENSG00000090273	NUDC	hsa:10726; Q5QP31; Q5QP35; Q9H0N2; Q9Y266; Q9Y2B6	Ciliary landscape	RND2 GTPase cycle; Separation of Sister Chromatids; Resolution of Sister Chromatid Cohesion; RHO GTPases Activate Formins; EML4 and NUDC in mitotic spindle formation; Amplification of signal from unattached kinetochores via a MAD2 inhibitory signal	8	15565252.2646965	88.56	1626158.97980614	2152461.47910558	4757782.69700437	7919052.47535455	32519684.6007863	31355354.9213112	34389515.5408111	31262493.5837731	71068.6040044923	1009363.51298471	2865562.58827693	5545928.42942977	30594200.3563744	39088429.9710691	40867753.9704142	44956063.6386584	High	High	High	High	High
False	High	IsMasterProtein	Q9HCE1	Helicase MOV-10 OS=Homo sapiens OX=9606 GN=MOV10 PE=1 SV=2	0.000	93.115	33	25	37	25	1003	113.6	8.82	51.53	25	stress response;other biological processes	cytosol;nucleus;other cell component	nucleic acid binding activity;other molecular function	Pf13087, Pf13604	4343	ENSG00000155363	MOV10	hsa:4343; Q5JR03; Q8TEF0; Q9BSY3; Q9BUJ9; Q9HCE1	VEGFA-VEGFR2 signaling pathway	TP53 Regulates Metabolic Genes; MAPK6/MAPK4 signaling; Oxidative Stress Induced Senescence; Estrogen-dependent gene expression; Pre-NOTCH Transcription and Translation; Oncogene Induced Senescence; Transcriptional Regulation by VENTX; Ca2+ pathway; RUNX1 regulates genes involved in megakaryocyte differentiation and platelet function; Regulation of MECP2 expression and activity; NR1H3 & NR1H2 regu…	17	6116131.23195401	78.51	545267.048376852	727091.010957043	2106277.63086283	5589701.59753749	6960946.21518207	6692139.2123978	9226682.14888843	8601696.38011575	68226.2963636718	461420.740068751	1245766.8666422	2228479.25843336	6905558.38452416	8134013.2048858	9577614.93811635	12353796.4893651	High	High	High	High	High
False	High	IsMasterProtein	Q14C86	GTPase-activating protein and VPS9 domain-containing protein 1 OS=Homo sapiens OX=9606 GN=GAPVD1 PE=1 SV=2	0.000	93.098	19	25	32	25	1478	164.9	5.22	59.46	25	transport;signal transduction;other biological processes	plasma membrane;other membranes;cytosol;other cytoplasmic organelle;other cell component	enzyme regulator activity;other molecular function	Pf00616, Pf02204, Pf18151	26130	ENSG00000165219	GAPVD1	A8MYK3; B0QZ62; B0QZ63; B0QZ64; hsa:26130; Q14C76; Q14C86; Q2Q1W1; Q8ND92; Q8WU86; Q96CZ4; Q9NXQ1; Q9P207; Q9Y4N0		RAB GEFs exchange GTP for GDP on RABs; Clathrin-mediated endocytosis	2	4304379.71364	92.64	762142.039010791	1032117.69367857	2392416.63314889	3349310.69802085	5911736.43027096	10547826.7535988	14350048.6458552	12468860.3811685	21118.7647995026	489226.542499715	1513086.77575446	2054001.0739218	5531790.38604685	13211418.207249	15240660.4886906	17467984.3985062	High	High	High	High	High
False	High	IsMasterProtein	P54886	Delta-1-pyrroline-5-carboxylate synthase OS=Homo sapiens OX=9606 GN=ALDH18A1 PE=1 SV=2	0.000	93.035	28	21	31	21	795	87.2	7.12	70.13	21	other metabolic processes	other membranes;mitochondrion	kinase activity;other molecular function	Pf00171, Pf00696	5832	ENSG00000059573	ALDH18A1	B2R5Q4; B7Z350; B7Z5X8; B7ZLP1; D3DR44; hsa:5832; O95952; P54886; Q3KQU2; Q5T566; Q5T567; Q9UM72	Amino acid metabolism		1	4640224.73295527	86.99	565700.437288404	958066.644654904	1645678.04622804	2329284.91160842	14305351.2285067	10241363.4746811	11123832.9802108	9243903.76850111	51460.8078413085	522298.820818537	1075437.18033973	2069263.86111045	12484757.7038813	11128500.2782886	10794717.6478706	13520882.4344899	High	High	High	High	High
False	High	IsMasterProtein	Q9UKV3	Apoptotic chromatin condensation inducer in the nucleus OS=Homo sapiens OX=9606 GN=ACIN1 PE=1 SV=2	0.000	92.814	16	15	29	15	1341	151.8	6.43	54.86	15	cell organization and biogenesis;RNA metabolism OR transcription;other metabolic processes;other biological processes	plasma membrane;other membranes;cytosol;nucleus;other cell component	nucleic acid binding activity;other molecular function	Pf02037, Pf16294	22985	ENSG00000100813	ACIN1	B2RTT4; D3DS45; hsa:22985; O75158; Q9UG91; Q9UKV1; Q9UKV2; Q9UKV3		Apoptotic cleavage of cellular proteins	1	7836851.04889555	59.16	5547660.49445348	4688596.49811072	6069262.02628709	4700051.02113167	10699764.5128829	10119226.0437217	13939683.8956555	12504940.2367515	2886772.40432987	3118628.83801581	4086084.26980914	4012686.01163891	10483847.1157686	12497901.4983898	15677862.5998857	20530025.7415506	High	High	High	High	High
False	High	IsMasterProtein	P05455	Lupus La protein OS=Homo sapiens OX=9606 GN=SSB PE=1 SV=2	0.000	92.383	40	18	40	18	408	46.8	7.12	63.65	18	RNA metabolism OR transcription;other metabolic processes;transport;other biological processes	nucleus;other cell component	nucleic acid binding activity	Pf00076, Pf05383, Pf08777	6741	ENSG00000138385	SSB	hsa:6741; P05455; Q15367; Q53XJ4		RNA Polymerase III Abortive And Retractive Initiation; RNA Polymerase III Transcription Termination	2	16558713.7166464	88.68	1743424.59262328	1984069.24196199	5754085.70914531	8365909.92217583	38720921.7280725	39390874.2409944	45462754.2128605	38833356.1808029	60838.2133043094	659907.126582129	3603860.6342946	7638610.37313113	32774797.0633828	43045578.1383775	45245856.6422581	52069097.6511516	High	High	High	High	High
False	High	IsMasterProtein	Q9UIA9	Exportin-7 OS=Homo sapiens OX=9606 GN=XPO7 PE=1 SV=3	0.000	92.158	22	23	34	23	1087	123.8	6.32	56.29	23	transport	nucleus;other cell component	other molecular function	Pf03810	23039	ENSG00000130227	XPO7	hsa:23039; O94846; Q6PJK9; Q8NEK7; Q9UIA9			0	6216573.15317677	85.20	996567.441130497	1036266.35472577	2184353.17977064	3361721.16550199	16849274.9620478	11495832.0057539	13083914.956694	11587867.6345387	207441.214302004	465747.095731166	1356530.70371334	2435261.7312085	13315617.0012464	14096929.1270313	13943716.4287779	15974199.0995149	High	High	High	High	High
False	High	IsMasterProtein	P40227	T-complex protein 1 subunit zeta OS=Homo sapiens OX=9606 GN=CCT6A PE=1 SV=3	0.000	91.708	39	17	62	17	531	58.0	6.68	113.76	17	other biological processes	cytosol;cytoskeleton;other cell component	other molecular function	Pf00118	908	ENSG00000146731	CCT6A	A6NCD2; hsa:908; P40227; Q3KP28; Q75LP4; Q96S46	16p11.2 proximal deletion syndrome	Formation of tubulin folding intermediates by CCT/TriC; Association of TriC/CCT with target proteins during biosynthesis; Cooperation of PDCL (PhLP1) and TRiC/CCT in G-protein beta folding; Prefoldin mediated transfer of substrate to CCT/TriC; RHOBTB2 GTPase cycle; Folding of actin by CCT/TriC	7	15471057.3258654	65.70	1009838.67244574	2003034.96267383	11643446.7740874	12450202.206263	28269581.8622429	17169720.2166414	18831045.0700591	16182246.7924163	180854.837281743	1160324.32153289	8236493.16589607	14791123.7450899	24323043.6920768	21368712.9552516	20649741.8037603	23070589.4712694	High	High	High	High	High
False	High	IsMasterProtein	Q07866	Kinesin light chain 1 OS=Homo sapiens OX=9606 GN=KLC1 PE=1 SV=2	0.000	91.639	30	14	28	11	573	65.3	6.20	58.34	14	cell organization and biogenesis;other biological processes	cytosol;cytoskeleton;other cell component	cytoskeletal activity	Pf00515, Pf13374, Pf13424	3831	ENSG00000126214	KLC1	A6NF62; F8VTM4; hsa:3831; Q07866; Q7RTM2; Q7RTM3; Q7RTM5; Q7RTP9; Q7RTQ3; Q7RTQ5; Q7RTQ6; Q86SF5; Q86TF5; Q86V74; Q86V75; Q86V76; Q86V77; Q86V78; Q86V79; Q96H62	Alzheimer's disease and miRNA effects; IL-18 signaling pathway; Alzheimer's disease	MHC class II antigen presentation; Signaling by ALK fusions and activated point mutants; COPI-dependent Golgi-to-ER retrograde traffic; Kinesins; RHO GTPases activate KTN1	8	3516371.6915816	85.55	633143.628887988	754072.629975	1314917.03290748	1841395.26163084	7557022.18031509	6714946.06888769	7542858.4006907	6975770.68961762	70158.4030060547	308629.494733	843253.89754163	1137205.48670244	7296657.0605457	8701444.68362611	9170326.01246728	10033784.2600264	High	High	High	High	High
False	High	IsMasterProtein	Q9Y230	RuvB-like 2 OS=Homo sapiens OX=9606 GN=RUVBL2 PE=1 SV=3	0.000	91.638	35	16	38	16	463	51.1	5.64	76.87	16	cell organization and biogenesis;protein metabolism;DNA metabolism;RNA metabolism OR transcription;other metabolic processes;stress response;other biological processes	other membranes;cytosol;cytoskeleton;nucleus;other cell component	nucleic acid binding activity;other molecular function	Pf06068, Pf17856	10856	ENSG00000183207	RUVBL2	B3KQ59; E7ETE5; hsa:10856; Q6FIB9; Q6PK27; Q9Y230; Q9Y361		HATs acetylate histones; Telomere Extension By Telomerase	2	10577385.2179176	51.64	689227.049891039	4216377.82553039	15471733.4315576	8687391.25738618	13188841.7772683	8869609.7995168	11742081.6520833	10219031.2969837	18931.2321515625	2638826.3340532	10378593.9838868	10874989.6497089	12179624.957417	10779984.0924429	11582308.8293877	13835242.9680836	High	High	High	High	High
False	High	IsMasterProtein	O43491	Band 4.1-like protein 2 OS=Homo sapiens OX=9606 GN=EPB41L2 PE=1 SV=1	0.000	91.528	33	28	35	28	1005	112.5	5.44	58.75	28	cell cycle OR cell proliferation;cell organization and biogenesis;other biological processes	plasma membrane;other membranes;cytosol;cytoskeleton;nucleus;other cell component	cytoskeletal activity;other molecular function	Pf00373, Pf04382, Pf05902, Pf08736, Pf09379, Pf09380	2037	ENSG00000079819	EPB41L2	B4DHI8; E9PPD9; hsa:2037; O43491; Q5T4F0; Q68DV2	Splicing factor NOVA regulated synaptic proteins	Neurexins and neuroligins	2	9291466.70706187	74.87	1756729.57143105	2051015.32050127	3702560.20517807	6693410.91016631	19777633.7832793	13850042.0808593	15252455.5513424	12897961.1034061	127565.377156908	982546.501259308	2093678.84969863	6275103.07055271	17572219.0745195	15864283.9677831	15146000.5198573	17656169.2583114	High	High	High	High	High
False	High	IsMasterProtein	P40926	Malate dehydrogenase, mitochondrial OS=Homo sapiens OX=9606 GN=MDH2 PE=1 SV=3	0.000	91.508	57	16	61	16	338	35.5	8.68	117.48	16	other metabolic processes	other membranes;mitochondrion;other cell component	other molecular function	Pf00056, Pf02866	4191	ENSG00000146701	MDH2	A8K414; B2RE78; B4DE44; E9PDB2; hsa:4191; O43682; P40926	Amino acid metabolism; Metabolic reprogramming in colon cancer; NAD metabolism in oncogene-induced senescence and mitochondrial dysfunction-associated senescence; Glycolysis and gluconeogenesis; TCA cycle (aka Krebs or citric acid cycle)	Gluconeogenesis; Citric acid cycle (TCA cycle)	7	32779593.6171551	60.34	1066333.19667042	2519008.33616545	32462495.7366394	30515471.5621568	44304778.7617327	33099788.9510104	36046791.2594714	33903525.8760125	223372.993238846	1634991.68752777	22305047.4745184	29425094.4076754	39436501.377634	40909618.7076416	39946874.9024312	44253954.0015642	High	High	High	High	High
False	High	IsMasterProtein	Q9BQ52	Zinc phosphodiesterase ELAC protein 2 OS=Homo sapiens OX=9606 GN=ELAC2 PE=1 SV=2	0.000	91.473	28	18	34	18	826	92.2	7.90	62.83	18	RNA metabolism OR transcription;other metabolic processes	cytosol;mitochondrion;nucleus	other molecular function	Pf12706, Pf13691	60528	ENSG00000006744	ELAC2	B4DPL9; hsa:60528; Q6IA94; Q9BQ52; Q9HAS8; Q9HAS9; Q9NVT1		tRNA processing in the nucleus; tRNA processing in the mitochondrion; rRNA processing in the mitochondrion; tRNA-derived small RNA (tsRNA or tRNA-related fragment, tRF) biogenesis	4	9472387.58645694	37.98	2623731.28939131	9274687.63747771	11650640.7869804	5986947.64447529	11995482.8818268	8552971.23580279	10836025.9149576	9764676.23671121	864301.932414551	6668075.33769464	7990099.19919279	8496653.12030003	9674301.72262544	9756006.64950441	10040972.4845004	13145261.5851113	High	High	High	High	High
False	High	IsMasterProtein	Q8NI27	THO complex subunit 2 OS=Homo sapiens OX=9606 GN=THOC2 PE=1 SV=2	0.000	91.440	16	27	37	27	1593	182.7	8.44	40.22	27	RNA metabolism OR transcription;other metabolic processes;transport;developmental processes;other biological processes	nucleus	nucleic acid binding activity	Pf11262, Pf11732, Pf16134	57187	ENSG00000125676	THOC2	A6NM50; hsa:57187; Q5JZ12; Q6IN92; Q8NI27; Q9H8I6		Transport of Mature mRNA derived from an Intron-Containing Transcript; mRNA 3'-end processing; RNA Polymerase II Transcription Termination	3	2710517.31860153	91.43	1053726.24510857	1017119.57485984	1712190.83887566	2204991.99526341	3424964.92132353	5727565.06388664	10155835.5814475	9041976.12129567	383618.222601599	719930.623807011	1124457.38367882	1445204.17579425	3331941.40850436	6799278.95470594	9940747.00308806	12459730.7826237	High	High	High	High	High
False	High	IsMasterProtein	A0AVT1	Ubiquitin-like modifier-activating enzyme 6 OS=Homo sapiens OX=9606 GN=UBA6 PE=1 SV=1	0.000	91.415	23	19	29	19	1052	117.9	6.14	57.55	19	cell organization and biogenesis;protein metabolism;other metabolic processes;stress response;developmental processes;other biological processes	cytosol;nucleus;other cell component	other molecular function	Pf00899, Pf09358, Pf10585, Pf16190, Pf16191	55236	ENSG00000033178	UBA6	A0AVT1; A6N8M7; B2RAV3; hsa:55236; Q4W5K0; Q6UV21; Q86T78; Q86TC7; Q8N5T3; Q8N9E4; Q9H3T7; Q9NVC9		Synthesis of active ubiquitin: roles of E1 and E2 enzymes; Antigen processing: Ubiquitination & Proteasome degradation	2	7563428.8525304	88.41	888350.355986742	1096538.56225833	2988138.74940089	4277738.40232108	14488022.8085067	18399823.4727731	20436239.9275874	17254357.2754077	13579.5990257813	438212.534642858	1919767.98753266	2692145.21455829	13372827.0939265	20615194.3370921	19174881.1188245	23386824.5821418	High	High	High	High	High
False	High	IsMasterProtein	Q13616	Cullin-1 OS=Homo sapiens OX=9606 GN=CUL1 PE=1 SV=2	0.000	91.201	33	21	25	21	776	89.6	8.00	56.27	21	cell cycle OR cell proliferation;protein metabolism;other metabolic processes;signal transduction;other biological processes	plasma membrane;other membranes;cytosol;nucleus;other cell component	other molecular function	Pf00888, Pf10557	8454	ENSG00000055130	CUL1	D3DWG3; hsa:8454; O60719; Q08AL6; Q13616; Q8IYW1	Cell cycle; TNF-alpha signaling pathway; Parkin-ubiquitin proteasomal system pathway; Apoptosis-related network due to altered Notch3 in ovarian cancer; Glucocorticoid receptor pathway; Nuclear receptors meta-pathway; TGF-beta signaling pathway; Malignant pleural mesothelioma; Notch signaling pathway	Iron uptake and transport; Circadian Clock; Antigen processing: Ubiquitination & Proteasome degradation; Orc1 removal from chromatin; Regulation of RUNX2 expression and activity; Neddylation; SCF(Skp2)-mediated degradation of p27/p21; Cyclin D associated events in G1; Regulation of BACH1 activity; FCERI mediated NF-kB activation; Downstream TCR signaling; Activation of NF-kappaB in B cells; SCF-b…	41	8837362.35946109	62.23	434357.665037165	594127.40424071	10615028.410838	6653615.60704313	14769549.5521286	8591266.46279395	9608255.0698785	8263562.95483113	99531.0083689453	360448.537384936	7038978.46040793	9090507.6464153	12060678.4481875	9654212.92793576	9190223.67925619	11078203.0919297	High	High	High	High	High
False	High	IsMasterProtein	Q14203	Dynactin subunit 1 OS=Homo sapiens OX=9606 GN=DCTN1 PE=1 SV=3	0.000	91.118	23	23	31	21	1278	141.6	5.81	71.34	23	cell cycle OR cell proliferation;cell organization and biogenesis;transport;developmental processes;other biological processes	cytosol;cytoskeleton;nucleus;other cell component	cytoskeletal activity;other molecular function	Pf01302, Pf12455	1639	ENSG00000204843	DCTN1	A8MY36; B4DM45; E9PFS5; E9PGE1; G5E9H4; hsa:1639; O95296; Q14203; Q6IQ37; Q9BRM9; Q9UIU1; Q9UIU2		Signaling by ALK fusions and activated point mutants; MHC class II antigen presentation; HSP90 chaperone cycle for steroid hormone receptors (SHR) in the presence of ligand; COPI-mediated anterograde transport; COPI-independent Golgi-to-ER retrograde traffic; XBP1(S) activates chaperone genes	6	4309247.50890302	103.47	1276565.22864161	1490308.60837895	3027836.08512451	3623701.4168502	5483459.26401505	15566271.5025669	23974901.4898879	20266769.8473843	20342.3679164063	563577.25536052	1855446.6025764	2498210.97922342	5124487.9080374	18756225.4799265	24546500.5005335	27498819.0386237	High	High	High	High	High
False	High	IsMasterProtein	P18206	Vinculin OS=Homo sapiens OX=9606 GN=VCL PE=1 SV=4	0.000	90.628	23	25	35	25	1134	123.7	5.66	59.78	25	cell adhesion;cell organization and biogenesis;developmental processes;other biological processes	non-structural extracellular;plasma membrane;other membranes;cytosol;cytoskeleton;other cell component	cytoskeletal activity;other molecular function	Pf01044	7414	ENSG00000035403	VCL	hsa:7414; P18206; Q16450; Q5SWX2; Q7Z3B8; Q8IXU7	Integrin-mediated cell adhesion; Primary focal segmental glomerulosclerosis (FSGS); Focal adhesion; VEGFA-VEGFR2 signaling pathway; MFAP5 effect on permeability and motility of endothelial cells via cytoskeleton rearrangement; Melanoma; Regulation of actin cytoskeleton	Neutrophil degranulation; Platelet degranulation ; Signaling by BRAF and RAF1 fusions; Signaling by ALK fusions and activated point mutants; Smooth Muscle Contraction; Signaling by moderate kinase activity BRAF mutants; Paradoxical activation of RAF signaling by kinase inactive BRAF; Signaling downstream of RAS mutants; Signaling by RAF1 mutants; MAP2K and MAPK activation; Signaling by high-kinas…	18	5036371.84929269	45.47	806371.992539469	3125506.858374	6712836.85799188	4215463.54283106	7213067.1168718	4996783.25295147	5704610.11841956	4815865.06543568	207486.552777539	2188895.84917777	4719051.47769013	5076274.09881455	6536857.19132328	6358870.92832904	6255271.98571	7022089.04560723	High	High	High	High	High
False	High	IsMasterProtein	O14497	AT-rich interactive domain-containing protein 1A OS=Homo sapiens OX=9606 GN=ARID1A PE=1 SV=3	0.000	90.573	15	24	35	24	2285	241.9	6.70	54.27	24	cell organization and biogenesis;RNA metabolism OR transcription;developmental processes;signal transduction;other biological processes	nucleus;other cell component	nucleic acid binding activity;other molecular function	Pf01388, Pf12031	8289	ENSG00000117713	ARID1A	D3DPL1; hsa:8289; O14497; Q53FK9; Q5T0W1; Q5T0W2; Q5T0W3; Q8NFD6; Q96T89; Q9BY33; Q9HBJ5; Q9UPZ1	Pathways affected in adenoid cystic carcinoma; Tumor suppressor activity of SMARCB1; Thermogenesis	RUNX1 interacts with co-factors whose precise effect on RUNX1 targets is not known; RMTs methylate histone arginines	5	4843023.29514306	112.69	941056.659371678	1239966.09533258	2570011.36684958	4865674.03042359	5022886.34834032	7030542.55978509	20111606.9619203	19450797.0885801	98140.9611058595	768152.836678751	1661770.18732598	2713473.61857735	4820478.003796	9159748.81352799	24476100.5251461	29351979.2838098	High	High	High	High	High
False	High	IsMasterProtein	Q9UBT2	SUMO-activating enzyme subunit 2 OS=Homo sapiens OX=9606 GN=UBA2 PE=1 SV=2	0.000	90.160	37	17	31	17	640	71.2	5.29	63.37	17	protein metabolism;other metabolic processes;other biological processes	nucleus;other cell component	other molecular function	Pf00899, Pf14732, Pf16195	10054	ENSG00000126261	UBA2	B3KWB9; hsa:10054; O95605; Q59H87; Q6IBP6; Q9NTJ1; Q9UBT2; Q9UED2		SUMO is conjugated to E1 (UBA2:SAE1); SUMO is transferred from E1 to E2 (UBE2I, UBC9)	2	6317099.18553282	78.50	1029547.73203477	1499786.82167839	3200000.21784293	3463478.7333187	15494061.1522946	11521867.2301827	13207506.9152738	11718293.9643921	443227.314085119	982487.207290852	2298247.13192423	3120228.70510087	13096547.9123477	14622498.2322405	13875295.2012727	15189971.2597448	High	High	High	High	High
False	High	IsMasterProtein	P17980	26S proteasome regulatory subunit 6A OS=Homo sapiens OX=9606 GN=PSMC3 PE=1 SV=3	0.000	89.982	44	15	32	15	439	49.2	5.24	64.04	15	protein metabolism;other metabolic processes;other biological processes	non-structural extracellular;cytosol;nucleus;other cell component	other molecular function	Pf00004, Pf16450, Pf17862	5702	ENSG00000165916	PSMC3	B2R8V1; hsa:5702; P17980; Q3B757; Q3B865; Q53HU5; Q6GPG8; Q6IBS1; Q96HD3	Proteasome degradation; Alzheimer's disease and miRNA effects; Parkin-ubiquitin proteasomal system pathway; Alzheimer's disease	Neutrophil degranulation; Cdc20:Phospho-APC/C mediated degradation of Cyclin A; Separation of Sister Chromatids; Regulation of expression of SLITs and ROBOs; FCERI mediated NF-kB activation; Downstream TCR signaling; Antigen processing: Ubiquitination & Proteasome degradation; Activation of NF-kappaB in B cells; Oxygen-dependent proline hydroxylation of Hypoxia-inducible Factor Alpha; ER-Phagosom…	63	8509280.4797033	78.27	617875.051009142	748637.925943533	2765092.94402984	7292622.05242077	12102093.1068398	9928919.08586213	12637421.5653468	11440928.8267628	72264.6017027344	365254.282950724	1570453.45210613	5952415.77374995	12645739.8719079	13381249.4709387	16324751.1280781	17386611.5093111	High	High	High	High	High
False	High	IsMasterProtein	Q92945	Far upstream element-binding protein 2 OS=Homo sapiens OX=9606 GN=KHSRP PE=1 SV=4	0.000	89.957	32	17	30	15	711	73.1	7.30	68.50	17	RNA metabolism OR transcription;other metabolic processes;transport;other biological processes	cytosol;nucleus;other cell component	nucleic acid binding activity;other molecular function	Pf00013, Pf09005	8570	ENSG00000088247	KHSRP	hsa:8570; O00301; Q59EZ9; Q5U4P6; Q92945; Q9UNT5; Q9UQH5	Pre-implantation embryo	ATF4 activates genes in response to endoplasmic reticulum stress; KSRP (KHSRP) binds and destabilizes mRNA	3	4414452.73747997	49.28	1076191.34080916	2414283.51080683	4033177.63796505	3057801.59708642	5955717.24814691	5059874.76476433	4926274.5214616	4831771.55104846	275135.939590326	1689075.72814922	2390225.61529585	3283093.34888907	5357907.58642696	5147534.92470448	5596243.71943828	6911318.41636646	High	High	High	High	High
False	High	IsMasterProtein	Q9Y6A5	Transforming acidic coiled-coil-containing protein 3 OS=Homo sapiens OX=9606 GN=TACC3 PE=1 SV=1	0.000	89.926	26	15	26	15	838	90.3	5.05	64.52	15	cell cycle OR cell proliferation;cell organization and biogenesis;developmental processes;other biological processes	cytosol;cytoskeleton;other cell component		Pf05010	10460	ENSG00000013810	TACC3	hsa:10460; Q2NKK4; Q3KQS5; Q9UMQ1; Q9Y6A5		Negative regulation of NOTCH4 signaling; NOTCH3 Activation and Transmission of Signal to the Nucleus	2	5464770.86610037	57.61	3529705.89555741	4189933.04768028	3452691.67851528	3758227.77034876	7161498.43429325	7679661.1289256	8632595.92015717	8673249.54041395	1661513.21786081	2564589.60876935	2205279.31423982	3045000.35327314	7127493.51341382	9745409.63566994	11083589.8819549	13198712.9598445	High	High	High	High	High
False	High	IsMasterProtein	P07237	Protein disulfide-isomerase OS=Homo sapiens OX=9606 GN=P4HB PE=1 SV=3	0.000	89.919	40	18	44	18	508	57.1	4.87	82.25	18	protein metabolism;other metabolic processes;stress response;signal transduction;other biological processes	non-structural extracellular;plasma membrane;other membranes;cytosol;cytoskeleton;ER/Golgi;other cell component	signal transduction activity or receptor binding;cytoskeletal activity;other molecular function	Pf00085, Pf13848	5034	ENSG00000185624	P4HB	B2RDQ2; hsa:5034; P07237; P30037; P32079; Q15205; Q6LDE5	VEGFA-VEGFR2 signaling pathway; Type I collagen synthesis in the context of osteogenesis imperfecta	Hedgehog ligand biogenesis; Collagen biosynthesis and modifying enzymes; Detoxification of Reactive Oxygen Species; Regulation of Insulin-like Growth Factor (IGF) transport and uptake by Insulin-like Growth Factor Binding Proteins (IGFBPs); Post-translational protein phosphorylation; Interleukin-12 signaling; Interleukin-23 signaling; Chylomicron assembly; VLDL assembly; LDL remodeling	12	15422302.9225195	42.30	10004617.2644392	9727820.77617925	12130632.4205342	11214288.8276475	25824720.238111	16255168.4418726	18533273.7011716	16475320.9892701	4833389.93281653	6498768.49851504	8187050.64503346	14632110.9058008	23400465.2548846	20789891.2364646	19857700.1912053	21779955.2255967	High	High	High	High	High
False	High	IsMasterProtein	P55265	Double-stranded RNA-specific adenosine deaminase OS=Homo sapiens OX=9606 GN=ADAR PE=1 SV=4	0.000	89.827	21	24	36	24	1226	136.0	8.65	46.60	24	cell organization and biogenesis;RNA metabolism OR transcription;other metabolic processes;stress response;transport;developmental processes;other biological processes	nucleus;other cell component	nucleic acid binding activity;other molecular function	Pf00035, Pf02137, Pf02295	103	ENSG00000160710	ADAR	B1AQQ9; B1AQR0; D3DV76; hsa:103; O15223; O43859; O43860; P55265; Q9BYM3; Q9BYM4	Measles virus infection; Cytosolic DNA-sensing pathway	Interferon alpha/beta signaling; C6 deamination of adenosine; Formation of editosomes by ADAR proteins	5	3766877.55475928	102.69	687373.160119337	657470.702484628	1627283.99156074	3314012.70664345	4300516.99650726	5498889.9209912	13182955.5261482	12536252.9299287	66215.1875666016	277715.050069816	1007496.05806015	1977509.23666869	4281627.06923377	6933644.43517356	12175889.081089	17473764.864433	High	High	High	High	High
False	High	IsMasterProtein	A3KMH1	von Willebrand factor A domain-containing protein 8 OS=Homo sapiens OX=9606 GN=VWA8 PE=1 SV=2	0.000	89.516	16	28	30	28	1905	214.7	7.40	43.42	28		mitochondrion;other cytoplasmic organelle;other cell component	other molecular function	Pf07728	23078	ENSG00000102763	VWA8	A3KMH1; hsa:23078; O60310; Q5JTP6; Q5VW08; Q7Z6I9; Q86YC9; Q8N3E4			0	2784497.36147829	92.17	274091.993015009	411073.911960609	893984.72767786	1867272.8339307	4552913.00171267	5663244.47052558	7522995.1926134	6649855.44341448	53906.0227678793	228810.716119345	545271.861634176	979442.935147445	4152272.4559529	7112184.36915622	7855252.72339308	9807491.13719936	High	High	High	High	High
False	High	IsMasterProtein	P06400	Retinoblastoma-associated protein OS=Homo sapiens OX=9606 GN=RB1 PE=1 SV=2	0.000	89.477	26	24	36	24	928	106.1	7.94	74.08	24	cell cycle OR cell proliferation;cell organization and biogenesis;RNA metabolism OR transcription;other metabolic processes;developmental processes;signal transduction;other biological processes	cytosol;cytoskeleton;nucleus;other cell component	nucleic acid binding activity;other molecular function	Pf01857, Pf01858, Pf08934, Pf11934	5925	ENSG00000139687	RB1	A8K5E3; hsa:5925; P06400; P78499; Q5VW46; Q8IZL4	Androgen receptor signaling pathway; miRNA regulation of DNA damage response; Cell cycle; Thyroid stimulating hormone (TSH) signaling pathway; Glioblastoma signaling pathways; Adipogenesis; Spinal cord injury; Retinoblastoma gene in cancer; Aryl hydrocarbon receptor pathway; Bladder cancer; Fas ligand pathway and stress induction of heat shock proteins; H19 action Rb-E2F1 signaling and CDK-Beta-c…	APC/C:Cdh1 mediated degradation of Cdc20 and other APC/C:Cdh1 targeted proteins in late mitosis/early G1; Oncogene Induced Senescence; Cyclin D associated events in G1; Defective binding of RB1 mutants to E2F1,(E2F2, E2F3); Aberrant regulation of mitotic exit in cancer due to RB1 defects; RUNX2 regulates osteoblast differentiation; Condensation of Prophase Chromosomes; Phosphorylation of proteins…	45	10398753.3515985	80.47	854691.58471621	1026783.58645651	2890531.83323392	7297128.08021018	22015265.7662638	15322120.8597602	16991806.3571962	14818716.3605695	55809.0025066406	565364.779656877	1841897.30290671	6948180.62045753	19555239.4855092	18012100.0169772	16993736.7785918	20285102.6665082	High	High	High	High	High
False	High	IsMasterProtein	Q13509	Tubulin beta-3 chain OS=Homo sapiens OX=9606 GN=TUBB3 PE=1 SV=2	0.000	89.473	26	12	61	1	450	50.4	4.93	124.04	12	cell cycle OR cell proliferation;cell organization and biogenesis;developmental processes;signal transduction	cytoskeleton;other cell component	signal transduction activity or receptor binding;cytoskeletal activity;other molecular function	Pf00091, Pf03953	10381	ENSG00000258947	TUBB3	A8K854; hsa:10381; Q13509; Q9BTZ0; Q9BW10	Alzheimer's disease and miRNA effects; Pathogenic Escherichia coli infection; Parkin-ubiquitin proteasomal system pathway; Exercise-induced circadian regulation; Alzheimer's disease	Translocation of SLC2A4 (GLUT4) to the plasma membrane; Hedgehog 'off' state; Post-chaperonin tubulin folding pathway; COPI-independent Golgi-to-ER retrograde traffic; COPI-mediated anterograde transport; Intraflagellar transport; Recycling pathway of L1; COPI-dependent Golgi-to-ER retrograde traffic; Separation of Sister Chromatids; The role of GTSE1 in G2/M progression after G2 checkpoint; Micr…	35	234598.499179683	54.73	5455.91645156249	15909.6189656249	226705.54469062	250385.688299996	322452.793584528	188141.654237108	295638.466419133	214590.359672549	0	11490.2725265625	149318.254207031	234598.499179683	251114.707155468	302868.880885655	289275.257493749	339707.780671874	High	High	High	High	High
False	High	IsMasterProtein	P04843	Dolichyl-diphosphooligosaccharide--protein glycosyltransferase subunit 1 OS=Homo sapiens OX=9606 GN=RPN1 PE=1 SV=1	0.000	89.116	37	18	23	18	607	68.5	6.38	59.11	18	protein metabolism;other metabolic processes	other membranes;cytosol;ER/Golgi;other cell component		Pf04597	6184	ENSG00000163902	RPN1	B2R5Z0; D3DNB6; hsa:6184; P04843; Q68DT1	Proteasome degradation	SRP-dependent cotranslational protein targeting to membrane; Asparagine N-linked glycosylation; Maturation of spike protein	4	6601053.57762665	86.67	527565.921542903	958393.768759654	1953006.95867082	4042967.40979822	18349861.9809625	11231704.6063753	12377703.5115107	10777704.5714233	19155.633769336	372621.251152733	1138812.73148063	3937921.62704854	17839589.7735327	13499599.937508	12441466.622363	14783736.5501387	High	High	High	High	High
False	High	IsMasterProtein	Q04637	Eukaryotic translation initiation factor 4 gamma 1 OS=Homo sapiens OX=9606 GN=EIF4G1 PE=1 SV=4	0.000	89.042	20	27	40	24	1599	175.4	5.33	61.48	27	protein metabolism;other metabolic processes;stress response;developmental processes;other biological processes	cytosol;translational apparatus;nucleus;other cell component	nucleic acid binding activity;other molecular function	Pf02020, Pf02847, Pf02854	1981	ENSG00000114867	EIF4G1	D3DNT2; D3DNT4; D3DNT5; E9PFM1; G5E9S1; hsa:1981; O43177; O95066; Q04637; Q5HYG0; Q6ZN21; Q8N102	Translation factors; VEGFA-VEGFR2 signaling pathway; Acute viral myocarditis; Fragile X syndrome; Translation inhibitors in chronically activated PDGFRA cells; Malignant pleural mesothelioma	AUF1 (hnRNP D0) binds and destabilizes mRNA; Regulation of expression of SLITs and ROBOs; Deadenylation of mRNA; ISG15 antiviral mechanism; L13a-mediated translational silencing of Ceruloplasmin expression; Translation initiation complex formation; Ribosomal scanning and start codon recognition; GTP hydrolysis and joining of the 60S ribosomal subunit; mTORC1-mediated signalling; Nonsense Mediated…	18	5709080.11841206	100.15	1030436.52984726	1256390.34935314	3291496.3070966	5413938.90021894	6180818.98693588	11887841.6008714	21571535.809132	20079777.2917598	126351.415072265	659859.245792406	1931753.99900437	2903197.25053277	6020310.97859818	14749461.026629	22619087.6878439	27676508.0961873	High	High	High	High	High
False	High	IsMasterProtein	O00154	Cytosolic acyl coenzyme A thioester hydrolase OS=Homo sapiens OX=9606 GN=ACOT7 PE=1 SV=3	0.000	89.030	41	11	34	11	380	41.8	8.54	88.93	11	other metabolic processes	cytosol;mitochondrion;nucleus	other molecular function	Pf03061	11332	ENSG00000097021	ACOT7	A8K0K7; A8K232; A8K6B8; A8K837; B3KQ12; hsa:11332; O00154; O43703; Q53Y78; Q5JYL2; Q5JYL3; Q5JYL4; Q5JYL5; Q5JYL6; Q5TGR4; Q9UJM9; Q9Y539; Q9Y540		Mitochondrial Fatty Acid Beta-Oxidation	1	11221108.1595029	44.00	998243.531694811	11234239.365111	16224665.0797987	7846349.39999073	16468542.3976074	10667571.5157674	11455619.0637387	9818368.08483194	52917.0023127675	7637038.96010318	11759155.8755249	11207992.3023804	14257783.357312	12038842.82738	10585265.0542677	13255498.1021314	High	High	High	High	High
False	High	IsMasterProtein	P23396	40S ribosomal protein S3 OS=Homo sapiens OX=9606 GN=RPS3 PE=1 SV=2	0.000	88.951	65	15	58	15	243	26.7	9.66	111.44	15	cell cycle OR cell proliferation;cell organization and biogenesis;protein metabolism;DNA metabolism;other metabolic processes;stress response;other biological processes	plasma membrane;other membranes;cytosol;cytoskeleton;mitochondrion;ER/Golgi;translational apparatus;nucleus;other cell component	cytoskeletal activity;nucleic acid binding activity;other molecular function	Pf00189, Pf07650	6188	ENSG00000149273	RPS3	B2R7N5; hsa:6188; J3KN86; P23396; Q498B5; Q8NI95	Cytoplasmic ribosomal proteins	Regulation of expression of SLITs and ROBOs; L13a-mediated translational silencing of Ceruloplasmin expression; Translation initiation complex formation; Formation of a pool of free 40S subunits; Formation of the ternary complex, and subsequently, the 43S complex; Ribosomal scanning and start codon recognition; GTP hydrolysis and joining of the 60S ribosomal subunit; Major pathway of rRNA process…	19	42313672.6928311	78.51	1940022.66964438	1659529.22971782	8915352.3376303	40093500.9809345	58958113.7466937	44656786.0862897	58843395.8600532	51866747.4399	157519.606987521	743365.695969968	5428497.80335616	24581996.6921538	57050507.5186381	55073936.4588022	58148576.6933703	71055755.0501095	High	High	High	High	High
False	High	IsMasterProtein	O14578	Citron Rho-interacting kinase OS=Homo sapiens OX=9606 GN=CIT PE=1 SV=2	0.000	88.933	15	31	39	31	2027	231.3	6.57	46.93	31	cell cycle OR cell proliferation;cell organization and biogenesis;protein metabolism;other metabolic processes;developmental processes;other biological processes	plasma membrane;other membranes;cytosol;cytoskeleton;ER/Golgi;nucleus;other cell component	enzyme regulator activity;kinase activity;other molecular function	Pf00069, Pf00169, Pf00780	11113	ENSG00000122966	CIT	hsa:11113; O14578; Q2M5E1; Q6XUH8; Q86UQ9; Q9UPZ7	Malignant pleural mesothelioma; G13 signaling pathway	RHOC GTPase cycle; RHOA GTPase cycle; RAC1 GTPase cycle; RHOB GTPase cycle; RHO GTPases activate CIT	7	4948015.10739097	87.98	924576.813494254	924039.672513654	2303439.01279673	3390587.00278161	7578392.36830268	11216713.4034365	13878855.2382113	11867814.4569663	81740.1402435607	409712.15612195	1357258.07035606	2128227.68130857	7220830.34084771	13135239.6043172	13782975.1554895	16420703.8104416	High	High	High	High	High
False	High	IsMasterProtein	Q9Y4A5	Transformation/transcription domain-associated protein OS=Homo sapiens OX=9606 GN=TRRAP PE=1 SV=3	0.000	88.883	9	27	31	27	3859	437.3	8.19	35.25	27	cell organization and biogenesis;protein metabolism;DNA metabolism;RNA metabolism OR transcription;other metabolic processes;stress response;other biological processes	ER/Golgi;nucleus;other cell component	other molecular function	Pf00454, Pf02259, Pf20175, Pf20206	8295	ENSG00000196367	TRRAP	A4D265; hsa:8295; O75218; Q9Y4A5; Q9Y631; Q9Y6H4	Rett syndrome causing genes	Ub-specific processing proteases; Formation of the beta-catenin:TCF transactivating complex; HATs acetylate histones	4	3679005.76316381	70.29	379887.661432913	522758.631813414	2040173.2459688	3205370.98836213	6064627.08654913	4051212.41867746	5745754.88242093	5292345.60334182	66063.1229929687	358674.291647485	1443247.59011748	3340995.73327511	5471850.24978693	4542862.17631639	5954588.61218983	7865419.19520338	High	High	High	High	High
False	High	IsMasterProtein	P43403	Tyrosine-protein kinase ZAP-70 OS=Homo sapiens OX=9606 GN=ZAP70 PE=1 SV=1	0.000	88.688	35	17	30	17	619	69.8	7.69	59.36	17	cell adhesion;protein metabolism;other metabolic processes;stress response;signal transduction;other biological processes	plasma membrane;other membranes;cytosol;other cell component	signal transduction activity or receptor binding;kinase activity;other molecular function	Pf00017, Pf07714	7535	ENSG00000115085	ZAP70	A6NFP4; hsa:7535; P43403; Q6PIA4; Q8IXD6; Q9UBS6	Prolactin signaling pathway; T cell receptor and co-stimulatory signaling; T-cell antigen receptor (TCR) pathway during Staphylococcus aureus infection; Ras signaling; MicroRNA network associated with chronic lymphocytic leukemia; Inflammatory response pathway; Cancer immunotherapy by PD-1 blockade; Pathogenesis of SARS-CoV-2 mediated by nsp9-nsp10 complex; Modulators of TCR signaling and T cell …	Translocation of ZAP-70 to Immunological synapse; Generation of second messenger molecules; RHOH GTPase cycle	16	3999004.70021566	110.44	652756.474912593	833339.819456873	2511607.3485373	4673340.24953374	3917170.01884009	8362632.69524732	20257546.2061483	17881701.8193105	66175.3243787109	379107.605546164	1288435.79923776	2040933.83351802	4082549.0125349	11062162.6187543	21307908.9674214	25102439.6277026	High	High	High	High	High
False	High	IsMasterProtein	O43390	Heterogeneous nuclear ribonucleoprotein R OS=Homo sapiens OX=9606 GN=HNRNPR PE=1 SV=1	0.000	88.543	27	14	39	10	633	70.9	8.13	65.64	14	RNA metabolism OR transcription;other metabolic processes	ER/Golgi;nucleus;other cell component	nucleic acid binding activity	Pf00076, Pf18360	10236	ENSG00000125944; ENSG00000282958	HNRNPR	hsa:10236; O43390; Q2L7G6; Q5TEH1; Q9BV64; S4R3J4	mRNA processing	mRNA Splicing - Major Pathway; Processing of Capped Intron-Containing Pre-mRNA	3	3243592.35417556	104.47	480083.261247586	654268.309240973	1336707.5974172	2567847.67653162	4305144.70435238	7748528.78005253	14351207.1878071	12670012.4560823	88092.5330419921	400694.68293164	904402.863658815	1304051.88825349	4097163.33886155	9218398.90428879	12932556.2959474	17900481.0162046	High	High	High	High	High
False	High	IsMasterProtein	P31040	Succinate dehydrogenase [ubiquinone] flavoprotein subunit, mitochondrial OS=Homo sapiens OX=9606 GN=SDHA PE=1 SV=2	0.000	88.280	32	15	36	15	664	72.6	7.39	98.27	15	other metabolic processes;developmental processes	other membranes;mitochondrion;nucleus	other molecular function	Pf00890, Pf02910	6389	ENSG00000073578	SDHA	A8K5J6; B4DJ60; E9PBJ5; hsa:6389; P31040; Q16395; Q59GW8; Q8IW48; Q9UMY5	Electron transport chain: OXPHOS system in mitochondria; TCA cycle and deficiency of pyruvate dehydrogenase complex (PDHc); Amino acid metabolism; Nonalcoholic fatty liver disease; Mitochondrial complex II assembly; Arsenic metabolism and reactive oxygen species generation; TCA cycle (aka Krebs or citric acid cycle)	Respiratory electron transport; Citric acid cycle (TCA cycle)	9	6953840.05147334	51.68	593455.983358049	2813296.72677517	8882289.69708917	5244050.18868199	10677628.8786205	7044670.55228873	7694155.70343633	6687980.51609836	136819.118790234	1931578.17950928	6112683.80223246	6864180.67424948	9459787.2221832	7903011.98242022	7517177.51994682	8700062.6195871	High	High	High	High	High
False	High	IsMasterProtein	Q99996	A-kinase anchor protein 9 OS=Homo sapiens OX=9606 GN=AKAP9 PE=1 SV=4	0.000	88.047	8	30	31	29	3907	452.7	4.98	43.22	30	cell-cell signaling;cell organization and biogenesis;signal transduction;other biological processes	plasma membrane;other membranes;cytosol;cytoskeleton;ER/Golgi;other cell component	signal transduction activity or receptor binding;nucleic acid binding activity;other molecular function	Pf10495	10142	ENSG00000127914	AKAP9	A4D1F0; A4D1F2; A4D1F4; hsa:10142; O14869; O43355; O94895; Q75N20; Q99996; Q9UQH3; Q9UQQ4; Q9Y6B8; Q9Y6Y2	G protein signaling pathways; NO/cGMP/PKG mediated neuroprotection	Signaling by BRAF and RAF1 fusions; Recruitment of NuMA to mitotic centrosomes; Regulation of PLK1 Activity at G2/M Transition; Loss of Nlp from mitotic centrosomes; Recruitment of mitotic centrosome proteins and complexes; Anchoring of the basal body to the plasma membrane; AURKA Activation by TPX2; Phase 3 - rapid repolarisation; Phase 2 - plateau phase	12	3013551.84078105	89.10	785286.609949418	1018760.12622561	1911897.60161512	2439520.36235306	3764469.8369706	4549524.92077341	8662123.05424189	7811658.08158822	230305.698111328	613101.039602791	1328140.02842854	1598088.5441565	3722655.82908077	5812849.67441562	9755948.40571477	12122183.3008594	High	High	High	High	High
False	High	IsMasterProtein	P11940	Polyadenylate-binding protein 1 OS=Homo sapiens OX=9606 GN=PABPC1 PE=1 SV=2	0.000	88.033	32	16	32	13	636	70.6	9.50	58.52	16	RNA metabolism OR transcription;other metabolic processes;other biological processes	cytosol;nucleus;other cell component	nucleic acid binding activity;other molecular function	Pf00076, Pf00658	26986	ENSG00000070756	PABPC1	hsa:26986; P11940; Q15097; Q93004	Translation factors; Endoderm differentiation; VEGFA-VEGFR2 signaling pathway; Acute viral myocarditis	AUF1 (hnRNP D0) binds and destabilizes mRNA; Regulation of expression of SLITs and ROBOs; Deadenylation of mRNA; L13a-mediated translational silencing of Ceruloplasmin expression; Translation initiation complex formation; Nonsense Mediated Decay (NMD) enhanced by the Exon Junction Complex (EJC); Nonsense Mediated Decay (NMD) independent of the Exon Junction Complex (EJC)	11	6294217.71871942	90.54	762595.300054538	810692.418943112	1999033.23915695	3533617.14730021	12675966.6183362	12138220.1303517	16189618.7382348	15139314.039955	187832.793212109	556989.677649043	1235314.15233966	1896483.37626859	11211507.9362546	15179645.9754842	17340196.3480504	21114802.595033	High	High	High	High	High
False	High	IsMasterProtein	P48147	Prolyl endopeptidase OS=Homo sapiens OX=9606 GN=PREP PE=1 SV=2	0.000	88.014	35	20	32	20	710	80.6	5.86	58.85	20	protein metabolism	cytosol;nucleus;other cell component	other molecular function	Pf00326, Pf02897	5550	ENSG00000085377	PREP	hsa:5550; P48147; Q8N6D4			0	4049048.57720933	96.97	589690.466977625	843247.500333467	2117491.05341467	3317338.98791069	5082156.88421903	7807373.13543248	15317344.1792897	12862249.9186736	45188.4558082032	309705.806623442	1335185.77633848	1854783.86764443	4942152.26129982	8741399.49767542	14000335.598495	16347437.2578172	High	High	High	High	High
False	High	IsMasterProtein	P61106	Ras-related protein Rab-14 OS=Homo sapiens OX=9606 GN=RAB14 PE=1 SV=4	0.000	87.996	66	11	32	10	215	23.9	6.21	76.68	11	cell organization and biogenesis;stress response;transport;signal transduction;other biological processes	plasma membrane;other membranes;cytosol;ER/Golgi;other cytoplasmic organelle;other cell component	cytoskeletal activity;other molecular function	Pf00071	51552	ENSG00000119396	RAB14	B3KR31; hsa:51552; P35287; P61106; Q5JVD4; Q6Q7K5; Q969L0; Q9UI11	Focal adhesion: PI3K-Akt-mTOR-signaling pathway; Ciliary landscape	Neutrophil degranulation; RAB geranylgeranylation; RAB GEFs exchange GTP for GDP on RABs; Translocation of SLC2A4 (GLUT4) to the plasma membrane; Synthesis of PIPs at the plasma membrane	7	9766787.80900938	38.67	3434440.33718674	9818169.52921636	15251386.0654365	7881410.94627269	14750270.9161002	9361374.62526164	9671772.4396867	9241424.02317363	1294288.68595463	5543818.69652911	9715674.98629531	10746612.2218459	12515052.373957	11185225.5538567	10336670.9677791	12298963.0883778	High	High	High	High	High
False	High	IsMasterProtein	Q5JPE7	Nodal modulator 2 OS=Homo sapiens OX=9606 GN=NOMO2 PE=1 SV=1	0.000	87.989	20	17	22	17	1267	139.4	5.76	61.17	17		other membranes;ER/Golgi;other cell component	translation activity;other molecular function	Pf13620, Pf17802	283820	ENSG00000185164	NOMO2	hsa:283820; Q4G177; Q5JPE7			0	3844373.23323477	77.70	774716.845427056	1064645.46780469	1679699.58176367	2358545.25671801	9072492.48740143	6532579.94083541	7080118.85809115	6266237.84907893	76367.4394505858	634350.273308183	1063869.15779848	2253631.73270039	8672209.45182868	8049147.87469116	7472549.88676444	9038100.62652575	High	High	High	High	High
False	High	IsMasterProtein	Q08378	Golgin subfamily A member 3 OS=Homo sapiens OX=9606 GN=GOLGA3 PE=1 SV=2	0.000	87.908	17	22	24	22	1498	167.3	5.44	54.42	22	other biological processes	other membranes;cytosol;ER/Golgi;nucleus			2802	ENSG00000090615	GOLGA3	A5PKX6; hsa:2802; O43241; Q08378; Q6P9C7; Q86XW3; Q8TDA9; Q8WZA3		RND2 GTPase cycle	1	4073922.2396113	79.84	1231300.57160859	1212006.279909	2435394.11631889	2637028.83776024	6939941.03135208	6293765.99024835	8976097.26874609	8253285.81004075	63643.0885386499	730751.189496284	1452503.26597131	1875025.02503057	6832599.94601598	8493783.56922053	10766526.3394444	12575743.21095	High	High	High	High	High
False	High	IsMasterProtein	O75874	Isocitrate dehydrogenase [NADP] cytoplasmic OS=Homo sapiens OX=9606 GN=IDH1 PE=1 SV=2	0.000	87.122	41	17	39	16	414	46.6	7.01	88.08	17	other metabolic processes;stress response;developmental processes;other biological processes	non-structural extracellular;cytosol;mitochondrion;other cytoplasmic organelle;other cell component	other molecular function	Pf00180	3417	ENSG00000138413	IDH1	hsa:3417; O75874; Q567U4; Q6FHQ6; Q7Z3V0; Q93090; Q9NTJ9; Q9UKW8	Glutathione metabolism; TCA cycle and deficiency of pyruvate dehydrogenase complex (PDHc); Amino acid metabolism	Peroxisomal protein import; Neutrophil degranulation; Nuclear events mediated by NFE2L2; Abnormal conversion of 2-oxoglutarate to 2-hydroxyglutarate; NADPH regeneration	8	21005483.0179525	60.68	950263.388971926	1161363.33224182	23566313.0784871	19105206.4353662	32493892.9380443	20366711.9138889	21664288.2112255	19115864.6070055	344526.650618571	874887.649769287	15761654.2906485	23113865.7583387	27048943.7456443	24393081.5410101	21988603.8247129	25462010.4393165	High	High	High	High	High
False	High	IsMasterProtein	P00491	Purine nucleoside phosphorylase OS=Homo sapiens OX=9606 GN=PNP PE=1 SV=2	0.000	86.968	57	13	38	13	289	32.1	6.95	87.89	13	other metabolic processes;other biological processes	non-structural extracellular;cytosol;nucleus;other cell component	other molecular function	Pf01048	4860	ENSG00000198805	PNP	B2R8S5; D3DS00; hsa:4860; P00491; Q15160; Q5PZ03	VEGFA-VEGFR2 signaling pathway	Neutrophil degranulation; Purine catabolism; Ribavirin ADME; Purine salvage; Defective PNP disrupts phosphorolysis of (deoxy)guanosine and (deoxy)inosine	6	20972828.3551527	29.74	14067643.3933469	31087721.7907059	29965185.0839448	14955609.9318602	28953695.8878137	19247108.2877244	19961444.3039781	18084541.5352065	6261266.55149479	19972082.8526748	22470562.935173	22082839.3269394	25004881.8469838	22023718.4303382	19852813.7487469	24229777.4771521	High	High	High	High	High
False	High	IsMasterProtein	Q8IWJ2	GRIP and coiled-coil domain-containing protein 2 OS=Homo sapiens OX=9606 GN=GCC2 PE=1 SV=4	0.000	86.636	18	29	32	27	1684	195.8	5.14	43.89	29	cell organization and biogenesis;transport;other biological processes	cytosol;ER/Golgi;nucleus	other molecular function	Pf01465, Pf16704	9648	ENSG00000135968	GCC2	A6H8X8; hsa:9648; O15045; Q4ZG46; Q8IWJ2; Q8TDH3; Q9H2G8	Deregulation of Rab and Rab effector genes in bladder cancer	Signaling by ALK fusions and activated point mutants; Retrograde transport at the Trans-Golgi-Network	3	2511301.37939169	98.09	506967.504679985	699149.29231896	1351684.52938322	2010988.46045623	3136086.92548332	3181307.96108947	7352438.36542581	6984997.61815541	71704.6502717734	358260.407021605	904055.483522937	1437945.77775972	3193434.48948742	3880682.43788474	9368648.82090468	10873314.103187	High	High	High	High	High
False	High	IsMasterProtein	P00505	Aspartate aminotransferase, mitochondrial OS=Homo sapiens OX=9606 GN=GOT2 PE=1 SV=3	0.000	86.409	37	17	39	17	430	47.5	9.01	87.05	17	other metabolic processes;transport;other biological processes	plasma membrane;other membranes;mitochondrion	other molecular function	Pf00155	2806	ENSG00000125166	GOT2	B4DJA6; E7ERW2; hsa:2806; P00505; Q53FL3; Q9BWA3	Alanine and aspartate metabolism; Amino acid metabolism; Metabolic reprogramming in colon cancer; NAD metabolism in oncogene-induced senescence and mitochondrial dysfunction-associated senescence; Glycolysis and gluconeogenesis	Glyoxylate metabolism and glycine degradation; Gluconeogenesis; Aspartate and asparagine metabolism; Glutamate and glutamine metabolism; Degradation of cysteine and homocysteine	10	29940007.1825434	23.07	32648474.3072482	42382982.1421625	41266992.3448155	19449246.3374763	41981064.5799475	25240027.9762555	26522655.1271509	22574410.6540863	20957076.186464	30928648.1047989	30005182.039916	29874973.892785	34425872.1562277	30464806.0160246	27724021.7730194	29842337.8118807	High	High	High	High	High
False	High	IsMasterProtein	P51659	Peroxisomal multifunctional enzyme type 2 OS=Homo sapiens OX=9606 GN=HSD17B4 PE=1 SV=3	0.000	86.377	29	18	31	18	736	79.6	8.84	50.33	18	other metabolic processes;developmental processes	cytosol;other cytoplasmic organelle	other molecular function	Pf00106, Pf01575, Pf02036	3295	ENSG00000133835	HSD17B4	B4DNV1; B4DVS5; E9PB82; F5HE57; hsa:3295; P51659	Steroid biosynthesis; Disorders of bile acid synthesis and biliary transport	TYSND1 cleaves peroxisomal proteins; Synthesis of bile acids and bile salts via 7alpha-hydroxycholesterol; alpha-linolenic acid (ALA) metabolism; Beta-oxidation of pristanoyl-CoA; Beta-oxidation of very long chain fatty acids	8	6210264.977943	75.83	768378.865317013	1007988.75493914	1637779.91151494	3863312.4711206	12695718.0555983	8184935.21700147	8768721.86333399	7521063.59614824	230322.17889126	653037.248851772	1256682.91578787	5127917.16267588	10648597.5408305	9302191.89531476	8431092.41268684	10214249.1981756	High	High	High	High	High
False	High	IsMasterProtein	Q9NR30	Nucleolar RNA helicase 2 OS=Homo sapiens OX=9606 GN=DDX21 PE=1 SV=5	0.000	86.117	27	19	29	18	783	87.3	9.28	46.89	19	cell organization and biogenesis;RNA metabolism OR transcription;other metabolic processes;stress response;other biological processes	cytosol;mitochondrion;nucleus;other cell component	nucleic acid binding activity;other molecular function	Pf00270, Pf00271, Pf08152	9188	ENSG00000165732	DDX21	B2RDL0; hsa:9188; Q13436; Q5VX41; Q68D35; Q9NR30		B-WICH complex positively regulates rRNA expression; Major pathway of rRNA processing in the nucleolus and cytosol	2	3317151.79945171	85.63	764181.673172684	981478.28298804	1785899.21280981	3243716.18841445	3627448.52555457	3688143.75691933	5313664.42009937	5354605.31517981	271751.28937992	692730.12538501	1279150.36952871	1575772.56598975	3392249.94464892	4859020.07067398	6493923.45897041	11827476.701605	High	High	High	High	High
False	High	IsMasterProtein	O43175	D-3-phosphoglycerate dehydrogenase OS=Homo sapiens OX=9606 GN=PHGDH PE=1 SV=4	0.000	85.904	31	13	34	13	533	56.6	6.71	80.36	13	cell cycle OR cell proliferation;cell organization and biogenesis;other metabolic processes;developmental processes;other biological processes	cytosol	other molecular function	Pf00389, Pf02826, Pf19304	26227	ENSG00000092621	PHGDH	B2RD08; hsa:26227; O43175; Q5SZU3; Q9BQ01	Trans-sulfuration, one-carbon metabolism and related pathways; Clear cell renal cell carcinoma pathways; Neuroinflammation and glutamatergic signaling; Amino acid metabolism in triple-negative breast cancer cells	Serine biosynthesis	5	18632194.0642351	70.45	468514.058713239	763029.564609828	10192064.3048291	18381543.9094392	24595640.537472	20018039.5024173	21518651.2694725	18886262.0766608	70420.1304371719	739551.556468657	5989431.80608018	14587439.6483096	25589203.1555143	27215528.7092963	27280640.2747594	29919627.4786585	High	High	High	High	High
False	High	IsMasterProtein	O75376	Nuclear receptor corepressor 1 OS=Homo sapiens OX=9606 GN=NCOR1 PE=1 SV=2	0.000	85.844	12	23	26	21	2440	270.0	7.11	37.15	23	cell cycle OR cell proliferation;cell organization and biogenesis;RNA metabolism OR transcription;other biological processes	cytosol;cytoskeleton;nucleus;other cell component	nucleic acid binding activity;other molecular function	Pf00249, Pf15784	9611	ENSG00000141027	NCOR1	B3DLF8; E9PGV6; hsa:9611; O75376; Q86YY0; Q9UPV5; Q9UQ18	Androgen receptor signaling pathway; Adipogenesis; Ovarian infertility; MECP2 and associated Rett syndrome; Pathways affected in adenoid cystic carcinoma; Rett syndrome causing genes; 22q11.2 copy number variation syndrome; Notch signaling pathway	PPARA activates gene expression; Transcriptional regulation of white adipocyte differentiation; HCMV Early Events; Constitutive Signaling by NOTCH1 PEST Domain Mutants; Constitutive Signaling by NOTCH1 HD+PEST Domain Mutants; Heme signaling; Transcriptional activation of mitochondrial biogenesis; HDACs deacetylate histones; Activation of anterior HOX genes in hindbrain development during early em…	30	3256210.57164613	87.10	527986.365522961	823669.149751465	1476328.62151774	2415458.09470066	4419011.65324879	4389605.14784421	7470678.53258544	7321527.94227329	136346.002598438	412261.272732039	1014199.40310311	1755740.62715467	4529757.72906263	5234083.36278845	8415795.79163938	11137539.9188348	High	High	High	High	High
False	High	IsMasterProtein	P28838	Cytosol aminopeptidase OS=Homo sapiens OX=9606 GN=LAP3 PE=1 SV=3	0.000	85.569	37	17	32	17	519	56.1	7.93	61.41	17	protein metabolism	cytosol;ER/Golgi;nucleus;other cell component	other molecular function	Pf00883, Pf02789	51056	ENSG00000002549	LAP3	B3KMQ3; hsa:51056; P28838; Q6IAM6; Q6P0L6; Q9UQE3			0	12508703.3573198	54.90	2203938.28249632	5134305.29474941	12104799.5301814	10081930.2125553	16475948.2492144	12926084.3429332	14613921.6858355	13491878.3577253	242687.893023336	3040501.16690085	7566104.43090533	9606757.82711769	16140765.178522	17547230.0674406	18179294.9116171	20628812.9521627	High	High	High	High	High
False	High	IsMasterProtein	Q14103	Heterogeneous nuclear ribonucleoprotein D0 OS=Homo sapiens OX=9606 GN=HNRNPD PE=1 SV=1	0.000	85.550	42	17	40	16	355	38.4	7.81	82.14	17	RNA metabolism OR transcription;other metabolic processes;developmental processes;other biological processes	cytosol;nucleus;other cell component	nucleic acid binding activity;other molecular function	Pf00076, Pf08143	3184	ENSG00000138668	HNRNPD	A8K9J2; hsa:3184; P07029; Q01858; Q14100; Q14101; Q14102; Q14103; Q4W5A1; Q9UCE8; Q9UCE9	mRNA processing	mRNA Splicing - Major Pathway; Processing of Capped Intron-Containing Pre-mRNA	3	17508263.1486365	60.75	5064327.64245762	6848429.73201124	12322213.6357509	14208838.897303	28963949.359575	21573844.3301013	27611338.7635136	23655414.2356809	1370663.77410675	3900870.82756825	7781563.31228502	13293731.5903748	30986911.2137617	26069861.3089697	28730990.5490111	32435882.6754565	High	High	High	High	High
False	High	IsMasterProtein	P42166	Lamina-associated polypeptide 2, isoform alpha OS=Homo sapiens OX=9606 GN=TMPO PE=1 SV=2	0.000	85.385	30	17	34	12	694	75.4	7.66	85.62	17		nucleus;other cell component	nucleic acid binding activity;other molecular function	Pf03020, Pf08198, Pf11560	7112	ENSG00000120802	TMPO	P08918; P08919; P42166; Q14860; Q16295	Envelope proteins and their potential roles in EDMD physiopathology; Overlap between signal transduction pathways contributing to LMNA laminopathies		2	2709345.55042741	108.51	363955.643355933	588173.638040373	1232494.35663008	2497293.38923461	3040331.56137428	11344965.3853039	12839420.399424	11712277.3138499	37123.3081183594	268512.58460961	698314.656510854	1067848.14139332	2939403.65327704	14131319.6893194	15926951.6206983	17338825.9446648	High	High	High	High	High
False	High	IsMasterProtein	P35998	26S proteasome regulatory subunit 7 OS=Homo sapiens OX=9606 GN=PSMC2 PE=1 SV=3	0.000	85.090	34	13	39	13	433	48.6	5.95	70.68	13	protein metabolism;other metabolic processes;other biological processes	non-structural extracellular;cytosol;nucleus;other cell component	other molecular function	Pf00004, Pf17862	5701	ENSG00000161057	PSMC2	A4D0Q1; B7Z5E2; hsa:5701; P35998; Q3LIA5; Q9UDI3	Proteasome degradation; Alzheimer's disease and miRNA effects; Parkin-ubiquitin proteasomal system pathway; Alzheimer's disease	Separation of Sister Chromatids; Neutrophil degranulation; ABC-family proteins mediated transport; Defective CFTR causes cystic fibrosis; FCERI mediated NF-kB activation; Downstream TCR signaling; Antigen processing: Ubiquitination & Proteasome degradation; Activation of NF-kappaB in B cells; Oxygen-dependent proline hydroxylation of Hypoxia-inducible Factor Alpha; ER-Phagosome pathway; Cross-pre…	63	18152687.1325645	80.03	881745.86221772	1242105.17095698	3464562.43178646	14641261.6659208	26555116.5032374	22506260.5704104	27946108.4495586	23855512.1923143	71933.2694050782	390975.243923255	2391814.29185488	13640340.607126	24401577.5616536	28557593.2517624	31431248.660035	34953356.1535697	High	High	High	High	High
False	High	IsMasterProtein	O95202	Mitochondrial proton/calcium exchanger protein OS=Homo sapiens OX=9606 GN=LETM1 PE=1 SV=1	0.000	84.800	25	17	31	16	739	83.3	6.70	73.82	17	cell organization and biogenesis;transport;other biological processes	other membranes;mitochondrion	transporter activity;translation activity;other molecular function	Pf07766	3954	ENSG00000168924	LETM1	B4DED2; hsa:3954; O95202; Q9UF65		RHOG GTPase cycle; Mitochondrial calcium ion transport	2	12198961.2371393	87.69	1092567.08095741	1699340.09851597	3896497.91048177	6550403.1966408	34400812.3839469	25091865.3983288	27216401.6641852	22718396.2265931	155209.401277735	699255.669086819	2012899.86437795	6333910.23945161	30458359.3384714	31993395.5667251	30996970.7727033	32928354.3599429	High	High	High	High	High
False	High	IsMasterProtein	Q7Z2W4	Zinc finger CCCH-type antiviral protein 1 OS=Homo sapiens OX=9606 GN=ZC3HAV1 PE=1 SV=3	0.000	84.532	26	19	26	19	902	101.4	8.40	54.70	19	stress response;other biological processes	cytosol;nucleus;other cell component	other molecular function	Pf00644, Pf02825, Pf18606, Pf18633	56829	ENSG00000105939	ZC3HAV1	A4D1R2; A4D1S4; hsa:56829; Q7Z2W4; Q8IW57; Q8TAJ3; Q96N79; Q9H8R9; Q9P0Y7		Signaling by BRAF and RAF1 fusions	1	3160539.49503818	100.21	679070.805342624	685595.168004551	1469780.04175935	2948651.30447636	3387653.83500307	6369149.58581999	11482571.1052929	9893888.08613398	25422.8017300688	299140.908460178	872573.342147748	1476522.08636038	3492424.52836429	7830128.65109697	11277911.0262445	15061732.8755861	High	High	High	High	High
False	High	IsMasterProtein	Q15365	Poly(rC)-binding protein 1 OS=Homo sapiens OX=9606 GN=PCBP1 PE=1 SV=2	0.000	84.381	43	11	38	6	356	37.5	7.09	94.84	11	RNA metabolism OR transcription;other biological processes	cytosol;nucleus;other cell component	nucleic acid binding activity;other molecular function	Pf00013	5093	ENSG00000169564	PCBP1	hsa:5093; Q13157; Q14975; Q15365	Ferroptosis	mRNA Splicing - Major Pathway; Processing of Capped Intron-Containing Pre-mRNA	3	2725989.72416788	100.41	340139.973627549	730688.254377233	1377298.49817906	1811063.04577172	4869080.37018289	7657799.71418412	10691117.3696697	10895670.1368729	26760.8616257813	233782.153107422	710823.881350795	1017839.83383356	4103126.05826618	8762289.40595877	12364394.8618882	14536020.9708781	High	High	High	High	High
False	High	IsMasterProtein	O75592	E3 ubiquitin-protein ligase MYCBP2 OS=Homo sapiens OX=9606 GN=MYCBP2 PE=1 SV=4	0.000	84.307	6	25	27	25	4678	513.3	7.02	40.73	25	cell organization and biogenesis;protein metabolism;other metabolic processes;developmental processes;other biological processes	plasma membrane;other membranes;cytosol;cytoskeleton;nucleus;other cell component	enzyme regulator activity;other molecular function	Pf00415, Pf03256, Pf08005, Pf08239, Pf13540, Pf13639	23077	ENSG00000005810	MYCBP2	A6NJC6; hsa:23077; O75592; Q5JSX8; Q5VZN6; Q6PIB6; Q9UQ11; Q9Y6E4	3q29 copy number variation syndrome		1	2576024.94311708	86.54	331484.213008008	358085.864818946	1062736.031685	1974207.20676634	3361300.92364045	4221965.75955487	5947790.7622192	5271838.15494336	54959.7245803197	254100.774585318	738234.460004364	1022300.10819815	3664856.07321485	5353716.12745163	6380160.95122746	7833831.4661078	High	High	High	High	High
False	High	IsMasterProtein	Q15019	Septin-2 OS=Homo sapiens OX=9606 GN=SEPTIN2 PE=1 SV=1	0.000	84.283	52	12	29	12	361	41.5	6.60	82.68	12	cell cycle OR cell proliferation;cell organization and biogenesis;signal transduction;other biological processes	plasma membrane;other membranes;cytoskeleton;ER/Golgi;nucleus;other cell component	other molecular function	Pf00735	4735	ENSG00000168385	SEPTIN2	B4DGE8; hsa:4735; Q14132; Q15019; Q53QU3; Q8IUK9; Q96CB0	2q37 copy number variation syndrome	Anchoring of the basal body to the plasma membrane	2	6455814.07943116	45.63	585837.906327288	5997324.78213606	10845257.1098058	5123744.29148007	9594507.76490512	6029975.49183537	6476860.69730025	5505005.40554027	86022.2500529549	4055016.51125102	7798099.69869359	7368573.53580484	8221297.82291051	7155184.83467917	6434835.85273866	7312240.36548012	High	High	High	High	High
False	High	IsMasterProtein	P35241	Radixin OS=Homo sapiens OX=9606 GN=RDX PE=1 SV=1	0.000	84.217	29	20	37	8	583	68.5	6.37	64.86	20	cell organization and biogenesis;signal transduction;other biological processes	plasma membrane;other membranes;cytoskeleton;other cell component	cytoskeletal activity;other molecular function	Pf00373, Pf00769, Pf09379, Pf09380, Pf20492	5962	ENSG00000137710	RDX	A7YIJ8; A7YIK0; A7YIK3; B7Z9U6; F5H1A7; hsa:5962; P35241; Q86Y61	Regulation of actin cytoskeleton	Recycling pathway of L1; Sensory processing of sound by inner hair cells of the cochlea; Sensory processing of sound by outer hair cells of the cochlea	4	5540769.86928568	64.75	412455.16021875	560972.252010539	4099197.65537523	4529555.86573408	9778120.69809343	5894554.10907112	6086294.37254766	5277539.95148082	18931.598296875	336824.143308985	3048826.43864648	6517835.08921876	8339656.56041724	6674191.38758754	5817129.00833085	6939850.02005626	High	High	High	High	High
False	High	IsMasterProtein	Q641Q2	WASH complex subunit 2A OS=Homo sapiens OX=9606 GN=WASHC2A PE=1 SV=3	0.000	84.208	26	23	27	5	1341	147.1	4.81	44.04	23	transport;other biological processes	plasma membrane;other membranes;cytosol;nucleus;other cytoplasmic organelle;other cell component	other molecular function	Pf15255	387680	ENSG00000099290	WASHC2A	A2A3S2; A2A3U6; hsa:387680; Q5SNT6; Q641Q2; Q6DHY0			0	695988.202304957	59.06	626646.06700137	447012.272701759	466448.052494532	368534.58355711	773003.459617383	906243.987045122	1215747.42164434	1063411.90522618	267295.534052637	232046.379133594	262392.784680469	289316.685261914	800429.298697182	1156756.76599571	1361057.02917421	1580826.07203983	High	High	High	High	High
False	High	IsMasterProtein	Q9H0D6	5'-3' exoribonuclease 2 OS=Homo sapiens OX=9606 GN=XRN2 PE=1 SV=1	0.000	83.951	24	18	33	17	950	108.5	7.47	54.00	18	DNA metabolism;RNA metabolism OR transcription;other metabolic processes;developmental processes;other biological processes	nucleus;other cell component	nucleic acid binding activity;other molecular function	Pf03159, Pf17846	22803	ENSG00000088930	XRN2	hsa:22803; Q3L8N4; Q6KGZ9; Q9BQL1; Q9H0D6; Q9NTW0; Q9NXS6; Q9UL53	mRNA processing	Major pathway of rRNA processing in the nucleolus and cytosol; Association of TriC/CCT with target proteins during biosynthesis	3	9278965.40326023	48.91	874403.903485926	5420867.86730564	10781144.8529114	6100906.51142049	12126809.5705855	8861149.8120271	11254851.1917283	9716481.58324093	156257.749568378	3846455.34304292	7414433.52538857	7279208.92934341	10916295.7088047	10289638.569548	11055168.6943368	13837900.2332484	High	High	High	High	High
False	High	IsMasterProtein	Q8WUM4	Programmed cell death 6-interacting protein OS=Homo sapiens OX=9606 GN=PDCD6IP PE=1 SV=1	0.000	83.933	27	23	37	22	868	96.0	6.52	59.20	23	cell cycle OR cell proliferation;cell organization and biogenesis;protein metabolism;other metabolic processes;transport;other biological processes	non-structural extracellular;plasma membrane;cytosol;cytoskeleton;ER/Golgi;other cytoplasmic organelle;other cell component	signal transduction activity or receptor binding;other molecular function	Pf03097, Pf13949	10015	ENSG00000170248	PDCD6IP	C5MQH7; E9PFU1; hsa:10015; Q6NUS1; Q8WUM4; Q9BX86; Q9NUN0; Q9P2H2; Q9UKL5	Inhibition of exosome biogenesis and secretion by Manumycin A in CRPC cells	Budding and maturation of HIV virion; Regulation of necroptotic cell death; Uptake and function of anthrax toxins	5	5435752.67477112	104.34	1053871.28692433	1139527.96144587	2744254.04225995	5137291.01072735	5751554.09331152	18111243.3093443	23019118.0723171	21247811.0978327	126937.566718359	401871.082974218	1612317.35470137	2261425.9873947	5793643.56669648	21563183.0192117	28204527.3070722	29463218.5045168	High	High	High	High	High
False	High	IsMasterProtein	P52566	Rho GDP-dissociation inhibitor 2 OS=Homo sapiens OX=9606 GN=ARHGDIB PE=1 SV=3	0.000	83.865	65	12	64	12	201	23.0	5.21	116.60	12	signal transduction;other biological processes	other membranes;cytosol;cytoskeleton;other cell component	enzyme regulator activity;other molecular function	Pf02115	397	ENSG00000111348	ARHGDIB	B5BU79; hsa:397; P52566	Fas ligand pathway and stress induction of heat shock proteins; G13 signaling pathway	RHOA GTPase cycle; CDC42 GTPase cycle; RAC1 GTPase cycle; RHOG GTPase cycle; RAC3 GTPase cycle; RHOH GTPase cycle	8	33209350.1700422	82.58	3562070.55694559	4713140.17032501	10135768.8469993	18225064.1448274	75262010.3915983	60645043.1719005	65840547.8573745	56682792.4611892	311512.285876287	1811981.38944351	6923479.44006357	19456715.0069681	65557674.3494093	67963128.3199068	65473848.5485371	73734125.5681789	High	High	High	High	High
False	High	IsMasterProtein	O60506	Heterogeneous nuclear ribonucleoprotein Q OS=Homo sapiens OX=9606 GN=SYNCRIP PE=1 SV=2	0.000	83.687	25	13	31	9	623	69.6	8.59	71.43	13	RNA metabolism OR transcription;other metabolic processes;stress response;other biological processes	cytosol;ER/Golgi;nucleus;other cell component	nucleic acid binding activity	Pf00076, Pf18360	10492	ENSG00000135316	SYNCRIP	E1P501; E1P502; hsa:10492; O60506; Q53H05; Q5TCG2; Q5TCG3; Q8IW78; Q8N599; Q96LC1; Q96LC2; Q9Y583			0	8940919.80736772	89.40	609640.008148188	621260.016469574	1891393.80912216	5626386.68891398	18455391.5959204	14208061.3050097	18992436.4021189	16560741.7599403	41071.3363578327	372074.047681279	1197738.06548358	1825298.78247347	15828782.2664225	15903080.6039072	17419666.8550914	22167425.5628496	High	High	High	High	High
False	High	IsMasterProtein	P18858	DNA ligase 1 OS=Homo sapiens OX=9606 GN=LIG1 PE=1 SV=1	0.000	83.634	27	21	27	21	919	101.7	5.62	48.91	21	cell cycle OR cell proliferation;DNA metabolism;other metabolic processes;stress response;other biological processes	mitochondrion;nucleus;other cell component	nucleic acid binding activity;other molecular function	Pf01068, Pf04675, Pf04679	3978	ENSG00000105486	LIG1	B2RAI8; B4DTU4; hsa:3978; P18858; Q2TB12; Q32P23	Base excision repair; Nucleotide excision repair; DNA repair pathways, full network; Nucleotide excision repair in xeroderma pigmentosum ; DNA mismatch repair	Gap-filling DNA repair synthesis and ligation in TC-NER; Early Phase of HIV Life Cycle; POLB-Dependent Long Patch Base Excision Repair; PCNA-Dependent Long Patch Base Excision Repair; Processive synthesis on the lagging strand; Gap-filling DNA repair synthesis and ligation in GG-NER; Processive synthesis on the C-strand of the telomere; Mismatch repair (MMR) directed by MSH2:MSH6 (MutSalpha); Mis…	14	3613830.64246968	93.98	721111.619807716	890497.227464459	1876023.84587254	2880425.91403967	4794669.52707189	9024268.22673772	12990466.2519256	11302012.7881202	150384.468049395	492049.771717328	1231962.40105335	1690127.38423063	4533972.51038375	10929519.024342	13064719.5826201	15388072.6519398	High	High	High	High	High
False	High	IsMasterProtein	P62195	26S proteasome regulatory subunit 8 OS=Homo sapiens OX=9606 GN=PSMC5 PE=1 SV=1	0.000	83.579	42	16	37	15	406	45.6	7.55	68.97	16	protein metabolism;other metabolic processes;other biological processes	cytosol;nucleus;other cell component	signal transduction activity or receptor binding;other molecular function	Pf00004, Pf16450, Pf17862	5705	ENSG00000087191	PSMC5	A8K3Z3; A8K763; hsa:5705; O35051; O43208; P47210; P52915; P52916; P62195	Proteasome degradation; Alzheimer's disease and miRNA effects; Parkin-ubiquitin proteasomal system pathway; Pregnane X receptor pathway; Nuclear receptors meta-pathway; Alzheimer's disease	Regulation of expression of SLITs and ROBOs; FCERI mediated NF-kB activation; Downstream TCR signaling; Antigen processing: Ubiquitination & Proteasome degradation; Activation of NF-kappaB in B cells; Oxygen-dependent proline hydroxylation of Hypoxia-inducible Factor Alpha; ER-Phagosome pathway; Cross-presentation of soluble exogenous antigens (endosomes); SCF-beta-TrCP mediated degradation of Em…	64	11823173.4271875	76.48	927222.622867902	1029693.44967511	3269890.12955768	10478053.1587855	17672707.1554998	13340973.5349688	17027274.6076474	15317176.6153637	245495.207106363	535133.718310308	1556093.36563707	9067039.1623208	16395931.678687	17774446.011583	19633174.1311343	21909807.4759835	High	High	High	High	High
False	High	IsMasterProtein	O75717	WD repeat and HMG-box DNA-binding protein 1 OS=Homo sapiens OX=9606 GN=WDHD1 PE=1 SV=1	0.000	83.113	23	21	27	21	1129	125.9	5.62	36.01	21	cell cycle OR cell proliferation;DNA metabolism;other metabolic processes;stress response	nucleus;other cell component	nucleic acid binding activity;other molecular function	Pf00400, Pf12341, Pf12894	11169	ENSG00000198554	WDHD1	C9JW18; F6W0U7; hsa:11169; O75717	Mesodermal commitment pathway		1	3263684.35615484	95.49	741505.131791477	908163.284302496	1944899.19829262	2912434.18901015	3657296.57233216	8222773.46212856	12518676.2989839	10930508.4416605	146755.901460352	492074.007327284	1288821.18015105	1677848.15114153	3786359.25542002	9555761.06199506	12768105.6453714	14915457.0977312	High	High	High	High	High
False	High	IsMasterProtein	P49589	Cysteine--tRNA ligase, cytoplasmic OS=Homo sapiens OX=9606 GN=CARS1 PE=1 SV=3	0.000	83.009	26	18	30	18	748	85.4	6.76	60.78	18	protein metabolism;RNA metabolism OR transcription;other metabolic processes	cytosol;other cell component	nucleic acid binding activity;other molecular function	Pf01406	833	ENSG00000110619; ENSG00000278191	CARS1	hsa:833; P49589; Q53XI8; Q5HYE4; Q9HD24; Q9HD25		Signaling by ALK fusions and activated point mutants; Cytosolic tRNA aminoacylation	2	5440599.1985662	85.19	543572.877112335	712423.712676293	1705961.61658229	3294488.61293299	13551284.8438733	9385670.52613108	10660448.5624399	8984738.79170189	48207.1614975586	321968.215339959	1031340.32233497	1985756.63737349	11366132.9952571	11056756.9675362	10124834.3656582	11964832.582979	High	High	High	High	High
False	High	IsMasterProtein	P23368	NAD-dependent malic enzyme, mitochondrial OS=Homo sapiens OX=9606 GN=ME2 PE=1 SV=1	0.000	82.916	32	16	30	16	584	65.4	7.61	71.01	16	other metabolic processes;other biological processes	mitochondrion;other cell component	other molecular function	Pf00390, Pf03949	4200	ENSG00000082212	ME2	B2R8J2; hsa:4200; P23368; Q9BWL6; Q9BYG1; Q9H4B2	TCA cycle in senescence	Citric acid cycle (TCA cycle)	2	7247554.93502088	82.93	688414.131741713	945263.596228603	2365180.17601606	4157266.12702022	13639283.0492306	12634998.8023969	15038669.1455542	12716364.6980245	74301.9870282921	482422.960813203	1504515.59087706	3701745.05830831	13130140.8041297	14970639.4433918	14883780.4536219	17182690.7915358	High	High	High	High	High
False	High	IsMasterProtein	Q15003	Condensin complex subunit 2 OS=Homo sapiens OX=9606 GN=NCAPH PE=1 SV=3	0.000	82.896	29	16	23	16	741	82.5	5.06	49.47	16	cell cycle OR cell proliferation;cell organization and biogenesis;other biological processes	cytosol;nucleus;other cell component	other molecular function	Pf05786	23397	ENSG00000121152	NCAPH	B4E189; hsa:23397; Q15003; Q8TB87	2q11.2 copy number variation syndrome	Condensation of Prometaphase Chromosomes	2	2898920.87966033	97.13	659901.743157524	745701.314395898	1731002.27280941	2624932.96742423	3201507.37973967	7800350.17412157	10538562.2314234	9346777.82696465	44219.7183333984	539677.589144629	1008434.19648984	1462546.34626962	3208670.86343449	9778782.05008969	12398135.0111861	13693413.078782	High	High	High	High	High
False	High	IsMasterProtein	P61978	Heterogeneous nuclear ribonucleoprotein K OS=Homo sapiens OX=9606 GN=HNRNPK PE=1 SV=1	0.000	82.750	42	15	54	15	463	50.9	5.54	105.38	15	RNA metabolism OR transcription;other metabolic processes;signal transduction;other biological processes	cytoskeleton;nucleus;other cell component	nucleic acid binding activity;other molecular function	Pf00013, Pf08067	3190	ENSG00000165119	HNRNPK	hsa:3190; P61978; Q07244; Q15671; Q59F98; Q5T6W4; Q60577; Q6IBN1; Q922Y7; Q96J62	mRNA processing; lncRNA in canonical Wnt signaling and colorectal cancer	HCMV Late Events; SUMOylation of RNA binding proteins; mRNA Splicing - Major Pathway; Processing of Capped Intron-Containing Pre-mRNA	6	27215816.8485869	102.09	3357071.74033551	4275080.81231393	10147436.2575553	17074734.2949886	44884113.5375622	76746014.5308179	99668591.9125254	94208472.0124943	112089.649359961	1531986.65646729	6111281.3818463	7331800.48080022	43379924.6266001	91131642.6333505	124110228.072733	136807905.366559	High	High	High	High	High
False	High	IsMasterProtein	Q9H4A4	Aminopeptidase B OS=Homo sapiens OX=9606 GN=RNPEP PE=1 SV=2	0.000	82.418	40	18	26	18	650	72.5	5.74	58.12	18	protein metabolism	non-structural extracellular;plasma membrane;other membranes	other molecular function	Pf01433, Pf09127, Pf17900	6051	ENSG00000176393	RNPEP	hsa:6051; Q9BVM9; Q9H1D4; Q9H4A4; Q9NPT7			0	3355011.64786494	94.86	573278.49747728	604164.022039746	1676095.76303335	2569477.18242806	4611085.60267803	9646856.58857052	12420176.0302701	10087854.4192824	44843.3017957031	395753.943142486	1091720.30735303	1563725.6906525	4380697.84557216	11199309.7878711	12368528.8656648	13867928.7351958	High	High	High	High	High
False	High	IsMasterProtein	Q15067	Peroxisomal acyl-coenzyme A oxidase 1 OS=Homo sapiens OX=9606 GN=ACOX1 PE=1 SV=3	0.000	82.149	29	13	20	13	660	74.4	8.16	57.45	13	cell organization and biogenesis;other metabolic processes;other biological processes	other membranes;cytosol;other cytoplasmic organelle	other molecular function	Pf01756, Pf02770, Pf14749	51	ENSG00000161533	ACOX1	A8K6X8; A8KAA0; B4DK61; F5GYQ8; hsa:51; Q12863; Q15067; Q15068; Q15101; Q16131; Q7Z3W5; Q9UD31	Estrogen receptor pathway; Nuclear receptors meta-pathway; PPAR signaling pathway; Eicosanoid metabolism via cyclooxygenases (COX); Eicosanoid metabolism via lipooxygenases (LOX); Omega-3 / omega-6 fatty acid synthesis	TYSND1 cleaves peroxisomal proteins	8	7786469.824366	33.70	3145934.94184822	8750282.69311732	10581507.8823451	6535685.0515043	10842997.3158699	7175527.27416036	7789100.46095467	7189357.15127727	1466818.67978379	5564024.05216975	6983383.90266466	7783840.07623023	9375734.09959633	9542997.16555176	8979827.02229766	9909609.68256784	High	High	High	High	High
False	High	IsMasterProtein	O00148	ATP-dependent RNA helicase DDX39A OS=Homo sapiens OX=9606 GN=DDX39A PE=1 SV=2	0.000	82.130	42	15	33	6	427	49.1	5.68	55.39	15	RNA metabolism OR transcription;other metabolic processes;transport	nucleus;other cell component	other molecular function	Pf00270, Pf00271	10212	ENSG00000123136	DDX39A	B1Q2N1; hsa:10212; O00148; Q8N5M0; Q9BVP6; Q9H5W0		Transport of Mature mRNA derived from an Intron-Containing Transcript; mRNA 3'-end processing; RNA Polymerase II Transcription Termination	3	4243254.51845001	114.04	730846.377955166	816322.437507693	3045242.16396351	4756879.09475612	3808544.25794652	9778128.28617782	24361643.3327293	20964347.5003564	9028.70338476563	110487.104748291	1402822.18105564	1485702.35721764	4727582.95266717	11421840.2188427	22025223.2386197	28958367.9782786	High	High	High	High	High
False	High	IsMasterProtein	P30622	CAP-Gly domain-containing linker protein 1 OS=Homo sapiens OX=9606 GN=CLIP1 PE=1 SV=2	0.000	82.082	17	23	30	23	1438	162.1	5.36	51.16	23	cell cycle OR cell proliferation;cell organization and biogenesis;other biological processes	other membranes;cytosol;cytoskeleton;nucleus;other cell component	cytoskeletal activity;other molecular function	Pf01302, Pf16641	6249	ENSG00000130779	CLIP1	A0AVD3; hsa:6249; P30622; Q17RS4; Q29RG0	Microtubule cytoskeleton regulation	Separation of Sister Chromatids; Resolution of Sister Chromatid Cohesion; RHO GTPases activate IQGAPs; RHO GTPases Activate Formins; EML4 and NUDC in mitotic spindle formation; Amplification of signal from unattached kinetochores via a MAD2 inhibitory signal	8	5650556.24278529	46.98	4257618.32352936	4035544.45755593	4621625.20667258	4511049.86306021	8961469.36342711	6908562.34010104	8505010.05815505	7877950.02886424	2086000.46234572	2541475.99269442	2822699.63905215	4516152.40416643	8626305.09127299	8436950.94444438	10079755.4279226	11684385.8861837	High	High	High	High	High
False	High	IsMasterProtein	Q9ULW0	Targeting protein for Xklp2 OS=Homo sapiens OX=9606 GN=TPX2 PE=1 SV=2	0.000	81.949	33	21	26	20	747	85.6	9.23	50.45	21	cell cycle OR cell proliferation;cell organization and biogenesis;other biological processes	cytosol;cytoskeleton;nucleus;other cell component	enzyme regulator activity;cytoskeletal activity;other molecular function	Pf06886, Pf09041, Pf12214	22974	ENSG00000088325	TPX2	hsa:22974; Q96RR5; Q9H1R4; Q9NRA3; Q9UFN9; Q9UL00; Q9ULW0; Q9Y2M1	Gastric cancer network 1	AURKA Activation by TPX2; Regulation of TP53 Activity through Phosphorylation	3	6835641.9328903	63.32	1657693.6855846	1500242.94180676	3022037.93178327	6867350.80912972	8672855.65030749	6804079.4672334	7587629.83085808	7305878.13138872	573291.234678809	1016093.45082108	2041628.96061191	4173597.51267427	8408477.782653	8279718.52370706	8936507.79026677	11882083.7778413	High	High	High	High	High
False	High	IsMasterProtein	Q93008	Probable ubiquitin carboxyl-terminal hydrolase FAF-X OS=Homo sapiens OX=9606 GN=USP9X PE=1 SV=4	0.000	81.939	10	26	32	26	2554	290.3	5.80	54.20	26	cell cycle OR cell proliferation;cell organization and biogenesis;protein metabolism;other metabolic processes;developmental processes;signal transduction;other biological processes	cytosol;cytoskeleton;nucleus;other cell component	other molecular function	Pf00443, Pf12030	8239	ENSG00000124486	USP9X	hsa:8239; O75550; Q8WWT3; Q8WX12; Q93008	Ciliopathies; Bardet-Biedl syndrome	Ub-specific processing proteases; Amyloid fiber formation; Synthesis of active ubiquitin: roles of E1 and E2 enzymes; Peroxisomal protein import; RHOV GTPase cycle; RHOU GTPase cycle; Downregulation of SMAD2/3:SMAD4 transcriptional activity	9	5884762.22846802	89.52	915696.19306166	1039992.07613006	2796714.58614725	4066971.23091776	8732564.91569473	13878596.597316	16850304.0134995	14430995.0503605	128852.760779244	575732.93983042	1744864.43424162	2217786.92842107	8515040.92832964	16301336.1790556	16581645.5136771	20512692.9837255	High	High	High	High	High
False	High	IsMasterProtein	O00429	Dynamin-1-like protein OS=Homo sapiens OX=9606 GN=DNM1L PE=1 SV=2	0.000	81.816	28	18	32	18	736	81.8	6.81	53.05	18	cell organization and biogenesis;transport;signal transduction;other biological processes	plasma membrane;other membranes;cytosol;cytoskeleton;mitochondrion;ER/Golgi;other cytoplasmic organelle;other cell component	enzyme regulator activity;cytoskeletal activity;other molecular function	Pf00350, Pf01031, Pf02212	10059	ENSG00000087470	DNM1L	A8K4X9; B4DGC9; B4DSU8; G8JLD5; hsa:10059; J3KPI2; O00429; O14541; O60709; Q59GN9; Q7L6B3; Q8TBT7; Q9BWM1; Q9Y5J2	Synaptic vesicle pathway; CAMKK2 pathway	Apoptotic execution phase	3	4264335.65447035	87.44	559003.14596164	592375.550597264	1407185.695584	2324848.35464547	11112907.4622787	8061291.99551715	8918726.50011813	7821825.68495317	55104.9182516071	353227.808087708	926616.435881558	1247911.24395563	9911078.25854252	10325469.3698728	10248705.6441317	11499236.7859049	High	High	High	High	High
False	High	IsMasterProtein	P05556	Integrin beta-1 OS=Homo sapiens OX=9606 GN=ITGB1 PE=1 SV=2	0.000	81.763	21	14	26	14	798	88.4	5.39	48.67	14	cell adhesion;cell cycle OR cell proliferation;cell organization and biogenesis;stress response;transport;developmental processes;signal transduction;other biological processes	plasma membrane;other membranes;other cytoplasmic organelle;other cell component	signal transduction activity or receptor binding;cytoskeletal activity;other molecular function	Pf00362, Pf07965, Pf07974, Pf08725, Pf17205, Pf18372	3688	ENSG00000150093	ITGB1	A8K6N2; D3DRX9; D3DRY3; D3DRY4; D3DRY5; hsa:3688; P05556; P78466; P78467; Q13089; Q13090; Q13091; Q13212; Q14622; Q14647; Q29RW2; Q7Z3V1; Q8WUM6	Integrin-mediated cell adhesion; Prolactin signaling pathway; Neural crest differentiation; Arrhythmogenic right ventricular cardiomyopathy; Pathogenic Escherichia coli infection; Primary focal segmental glomerulosclerosis (FSGS); Mammary gland development pathway - Embryonic development (Stage 1 of 4); Focal adhesion; Hepatocyte growth factor receptor signaling; RAC1/PAK1/p38/MMP2 pathway; TGF-b…	Immunoregulatory interactions between a Lymphoid and a non-Lymphoid cell; Potential therapeutics for SARS; RAC1 GTPase cycle; RHOG GTPase cycle; RHO GTPases Activate Formins; HCMV Early Events; RAC2 GTPase cycle; RAC3 GTPase cycle; Integrin cell surface interactions; ECM proteoglycans; GPER1 signaling; CHL1 interactions; Interleukin-4 and Interleukin-13 signaling; Signal transduction by L1; Synde…	52	7288749.34296435	24.47	9352996.05336511	9291937.44792068	9120103.90702622	5163727.0457607	9500211.31025742	5648835.00017867	6830061.76372331	6096814.74744854	4281975.37974409	5571965.19073477	5516175.57389679	6017189.71729527	8037675.1471452	7999728.37748213	7778241.07927282	9121279.04502215	High	High	High	High	High
False	High	IsMasterProtein	P40222	Alpha-taxilin OS=Homo sapiens OX=9606 GN=TXLNA PE=1 SV=3	0.000	81.565	35	19	28	17	546	61.9	6.52	56.04	19	transport;other biological processes	non-structural extracellular;cytosol;other cell component	other molecular function	Pf09728	200081	ENSG00000084652	TXLNA	D3DPP6; hsa:200081; P40222; Q5TFJ6; Q66K62; Q86T54; Q86T85; Q86T86; Q86Y86; Q86YW3; Q8N2Y3		Other interleukin signaling	1	3851008.49905466	84.79	804898.647113085	958118.214438538	1325933.10848239	2197668.39791775	7457928.56466738	6748182.06142592	7700098.78608403	7514219.92657806	117650.753762695	660826.806068589	905224.067752397	1439765.21421082	8174570.61241379	9411795.86941473	10300798.2905872	11733696.4291308	High	High	High	High	High
False	High	IsMasterProtein	O75179	Ankyrin repeat domain-containing protein 17 OS=Homo sapiens OX=9606 GN=ANKRD17 PE=1 SV=3	0.000	81.406	11	21	26	13	2603	274.1	6.52	49.98	21	stress response;developmental processes;other biological processes	other membranes;nucleus;other cell component	other molecular function	Pf00013, Pf12796	26057	ENSG00000132466	ANKRD17	E7EUV3; G5E964; hsa:26057; O75179; Q6PJ85; Q6PK85; Q6PKA2; Q86XI3; Q8NDR5; Q96I86; Q9H288; Q9H6J9			0	1317407.57806494	97.33	257504.807993787	333306.650966413	635467.295517253	1127730.76755067	1538986.76588599	2744975.19617576	4388787.20421511	4131413.90852646	20493.1589414062	167458.010600977	502965.111696463	650536.919557855	1543398.03465706	3295771.9852391	4865911.33241516	6150097.53089782	High	High	High	High	High
False	High	IsMasterProtein	Q13838	Spliceosome RNA helicase DDX39B OS=Homo sapiens OX=9606 GN=DDX39B PE=1 SV=1	0.000	81.344	36	15	35	6	428	49.0	5.67	57.31	15	cell organization and biogenesis;RNA metabolism OR transcription;other metabolic processes;transport;other biological processes	nucleus;other cell component	nucleic acid binding activity;other molecular function	Pf00270, Pf00271	7919	ENSG00000198563; ENSG00000215425; ENSG00000225073; ENSG00000225859; ENSG00000229496; ENSG00000230624; ENSG00000235439	DDX39B	B0S8C0; hsa:7919; O43496; Q0EFA1; Q13838; Q2L6F9; Q53GL9; Q5RJ64; Q5RJ66; Q5ST94; Q5STB4; Q5STB5; Q5STB7; Q5STB8; Q5STU4; Q5STU5; Q5STU6; Q5STU8; Q71V76		Transport of Mature mRNA derived from an Intron-Containing Transcript; mRNA 3'-end processing; RNA Polymerase II Transcription Termination; RHOBTB2 GTPase cycle	4	7156636.44537153	85.55	490865.304734228	410741.066497264	2058678.77344282	4242502.12934077	18778152.1145948	8774774.43701943	13669400.3072341	12817119.51057	27822.0396673828	124278.606742383	1469815.09439838	5836895.93149443	11972459.1346171	9640039.39114824	10217580.9321044	15216145.9012258	High	High	High	High	High
False	High	IsMasterProtein	B0I1T2	Unconventional myosin-Ig OS=Homo sapiens OX=9606 GN=MYO1G PE=1 SV=2	0.000	81.314	20	18	30	18	1018	116.4	8.73	62.38	18	cell adhesion;cell organization and biogenesis;transport;signal transduction;other biological processes	plasma membrane;other membranes;cytoskeleton;nucleus;other cell component	cytoskeletal activity;other molecular function	Pf00063, Pf06017	64005	ENSG00000136286	MYO1G	B0I1T2; hsa:64005; Q8TEI9; Q8TES2; Q96BE2; Q96RI5; Q96RI6			0	4336194.74004248	90.87	915553.414100083	1113338.46965294	1948059.18048248	3400025.37569684	5530130.73313269	8325585.1275406	12574984.8400052	11247319.4205087	54566.4602181631	393676.380324657	1255627.64536195	1736834.34302923	5619083.6995723	9880245.33653441	12705450.4324937	15954800.6354809	High	High	High	High	High
False	High	IsMasterProtein	Q92621	Nuclear pore complex protein Nup205 OS=Homo sapiens OX=9606 GN=NUP205 PE=1 SV=3	0.000	81.295	11	21	24	21	2012	227.8	6.19	50.01	21	cell organization and biogenesis;transport	other membranes;cytosol;nucleus	other molecular function	Pf11894	23165	ENSG00000155561	NUP205	A6H8X3; hsa:23165; Q86YC1; Q92621		SUMOylation of DNA replication proteins; HCMV Late Events; HCMV Early Events; ISG15 antiviral mechanism; Transport of the SLBP independent Mature mRNA; Transport of the SLBP Dependant Mature mRNA; Transport of Mature mRNA Derived from an Intronless Transcript; Transport of Mature mRNA derived from an Intron-Containing Transcript; Rev-mediated nuclear export of HIV RNA; Transport of Ribonucleoprot…	29	4494943.32536709	86.05	488420.231642578	787170.044690536	1684205.86927198	2689755.55825869	8263551.86525141	7587453.08566287	10464991.718711	9906888.44060032	109654.43011875	421244.254327746	1196474.84078478	2085405.75529339	7511654.89229149	8972086.60888924	11118841.1277058	13975328.3788869	High	High	High	High	High
False	High	IsMasterProtein	O75152	Zinc finger CCCH domain-containing protein 11A OS=Homo sapiens OX=9606 GN=ZC3H11A PE=1 SV=3	0.000	81.256	31	22	28	22	810	89.1	8.37	50.20	22	other metabolic processes;transport	nucleus	nucleic acid binding activity;other molecular function	Pf15663	9877	ENSG00000058673	ZC3H11A	hsa:9877; O75152; Q6AHY4; Q6AHY9; Q6AW79; Q6AWA1; Q6PJK4; Q86XZ7		Transport of Mature mRNA derived from an Intron-Containing Transcript; mRNA 3'-end processing; RNA Polymerase II Transcription Termination	3	4491539.36840992	88.73	881132.484225298	1090299.40607762	2139315.8954997	3903038.78392645	5168774.1308277	5613360.5663487	10818169.5119527	10677667.012239	72653.2871302734	600746.703051387	1587836.55674823	2226495.63429395	5621067.67244527	7390602.13287949	11572535.6367156	15737857.3631961	High	High	High	High	High
False	High	IsMasterProtein	O60841	Eukaryotic translation initiation factor 5B OS=Homo sapiens OX=9606 GN=EIF5B PE=1 SV=4	0.000	81.178	18	21	33	21	1220	138.7	5.49	63.63	21	protein metabolism;other metabolic processes;other biological processes	cytosol;mitochondrion;other cell component	nucleic acid binding activity;other molecular function	Pf00009, Pf03144, Pf11987	9669	ENSG00000158417	EIF5B	hsa:9669; O60841; O95805; Q53RV7; Q53SI8; Q9UF81; Q9UMN7	Translation factors; Ciliary landscape	GTP hydrolysis and joining of the 60S ribosomal subunit	3	18694979.4374405	84.06	1579924.10518118	1687414.77200476	4442223.84594054	13284486.2521787	29719650.9542244	27305299.5137343	30272213.8007514	26309053.2469031	124330.596836853	674934.833276545	2536219.9837064	4148171.13078692	29760666.5776269	32173382.1067269	30274529.5288753	35627268.4241318	High	High	High	High	High
False	High	IsMasterProtein	Q16881	Thioredoxin reductase 1, cytoplasmic OS=Homo sapiens OX=9606 GN=TXNRD1 PE=1 SV=3	0.000	80.923	23	12	28	12	649	70.9	7.39	74.89	12	cell cycle OR cell proliferation;developmental processes;signal transduction;other biological processes	cytosol;mitochondrion;nucleus	other molecular function	Pf00462, Pf02852, Pf07992	7296	ENSG00000198431	TXNRD1	B7Z1F4; B7Z3Y8; B7Z904; E9PMY9; F5H780; hsa:7296; Q16881; Q6FI31; Q6VB40; Q6VB41; Q6VB42; Q6VBP2; Q6VBP3; Q6VBP4; Q6VBP5; Q6VBP9; Q6VBQ0; Q6YNQ1; Q76P53; Q7LA96; Q8WVC8; Q99475; Q9UES8; Q9UH79	Selenium micronutrient network; Selenium micronutrient network ; Selenium micronutrient network; Nuclear receptors meta-pathway; NRF2 pathway; Oxidative stress response; Ferroptosis	Nuclear events mediated by NFE2L2; PPARA activates gene expression; Detoxification of Reactive Oxygen Species; TP53 Regulates Metabolic Genes; Interconversion of nucleotide di- and triphosphates; Metabolism of ingested H2SeO4 and H2SeO3 into H2Se; Uptake and function of diphtheria toxin; Metabolism of ingested MeSeO2H into MeSeH	15	5672465.45988181	64.27	555158.720193942	1196958.59471074	4031943.63893444	3835503.2181704	10519773.0975628	6732517.53565512	7174212.02581792	6270114.3759137	66394.4858029778	710196.613330543	2954458.07593617	5131782.68599977	8186294.34123515	7774537.65286561	6962949.67289506	8520059.02885043	High	High	High	High	High
False	High	IsMasterProtein	P49750	YLP motif-containing protein 1 OS=Homo sapiens OX=9606 GN=YLPM1 PE=1 SV=4	0.000	80.909	14	20	28	20	2146	241.5	6.55	50.94	20	other biological processes	cytosol;nucleus		Pf13671	56252	ENSG00000119596	YLPM1	hsa:56252; P49750; P49752; Q96I64; Q9P1V7			0	2846999.86785833	86.96	540150.030862835	783372.748749228	1336932.02843753	2352103.49321643	3544142.92620997	4767542.6304773	6726082.27812697	6498614.73400357	141982.800040872	470367.202991454	884389.861055563	1405590.5559765	3446025.34325624	5435625.52029125	7647157.25158949	10101402.3206158	High	High	High	High	High
False	High	IsMasterProtein	Q96RU3	Formin-binding protein 1 OS=Homo sapiens OX=9606 GN=FNBP1 PE=1 SV=2	0.000	80.875	34	20	29	20	617	71.3	5.72	54.26	20	transport;signal transduction	plasma membrane;other membranes;cytosol;cytoskeleton;other cytoplasmic organelle;other cell component	other molecular function	Pf00018, Pf00611	23048	ENSG00000187239	FNBP1	B7ZL12; E9PGQ4; hsa:23048; O60301; Q3MIN8; Q5TC87; Q5TC88; Q6P658; Q7LGG2; Q96RU3; Q9H8H8; Q9NWD1		CDC42 GTPase cycle; RND2 GTPase cycle; RHOQ GTPase cycle; RHOJ GTPase cycle; Clathrin-mediated endocytosis	5	7615970.81321033	98.94	2368895.87678494	2194409.30497094	4476986.6201968	6633664.30550466	9542808.37567817	19193465.3722765	31349862.711775	27850378.9189227	151261.62865288	857489.136345469	3065450.26131083	3488563.72205958	8743736.3056705	24672233.3464993	34656272.7493926	38491711.3669591	High	High	High	High	High
False	High	IsMasterProtein	P23381	Tryptophan--tRNA ligase, cytoplasmic OS=Homo sapiens OX=9606 GN=WARS1 PE=1 SV=2	0.000	80.634	41	14	21	14	471	53.1	6.23	53.12	14	protein metabolism;RNA metabolism OR transcription;other metabolic processes;developmental processes;other biological processes	cytosol;nucleus;other cell component	enzyme regulator activity;other molecular function	Pf00458, Pf00579	7453	ENSG00000140105	WARS1	A6NGN1; A6NID3; hsa:7453; P23381; P78535; Q502Y0; Q53XB6; Q9UDI5; Q9UDL3	Photodynamic therapy-induced unfolded protein response; Amino acid metabolism	Cytosolic tRNA aminoacylation	3	6860532.19308446	38.56	4777737.96930486	5322230.4474769	6288887.53515645	5522343.03073857	10981894.4068061	8025253.96033106	9078748.27591554	7480533.08370693	2935754.5084377	3668044.67431876	4609209.87362869	6291918.16220464	10578114.88784	10456956.720242	11001363.111781	11210846.4082332	High	High	High	High	High
False	High	IsMasterProtein	Q9BUQ8	Probable ATP-dependent RNA helicase DDX23 OS=Homo sapiens OX=9606 GN=DDX23 PE=1 SV=3	0.000	80.438	26	18	30	18	820	95.5	9.55	38.57	18	cell organization and biogenesis;RNA metabolism OR transcription;other metabolic processes	nucleus;other cell component	other molecular function	Pf00270, Pf00271	9416	ENSG00000174243	DDX23	B2R600; B4DH15; hsa:9416; O43188; Q9BUQ8		mRNA Splicing - Major Pathway; mRNA Splicing - Minor Pathway	2	4048843.60951946	85.98	651807.551906275	1180254.08382638	2102073.77180627	3131499.1456775	5665213.54627966	5317548.14551435	10318407.0719633	9421340.30470855	114282.247325684	658367.007469741	1536106.62309522	1629129.7820788	5234915.86991953	6187476.4281108	10273244.647454	13068311.8006901	High	High	High	High	High
False	High	IsMasterProtein	O75116	Rho-associated protein kinase 2 OS=Homo sapiens OX=9606 GN=ROCK2 PE=1 SV=4	0.000	80.249	20	24	29	22	1388	160.8	6.02	48.09	24	cell cycle OR cell proliferation;cell organization and biogenesis;protein metabolism;other metabolic processes;stress response;developmental processes;signal transduction;other biological processes	plasma membrane;other membranes;cytosol;cytoskeleton;nucleus;other cell component	cytoskeletal activity;kinase activity;other molecular function	Pf00069, Pf08912	9475	ENSG00000134318	ROCK2	hsa:9475; O75116; Q53QZ0; Q53SJ7; Q9UQN5	Androgen receptor signaling pathway; MicroRNAs in cardiomyocyte hypertrophy; Integrin-mediated cell adhesion; Leptin signaling pathway; Pathogenic Escherichia coli infection; Spinal cord injury; Focal adhesion; Physico-chemical features and toxicity-associated pathways; VEGFA-VEGFR2 signaling pathway; Chemokine signaling pathway; Wnt signaling; Airway smooth muscle cell contraction; Regulation of…	RHOA GTPase cycle; G alpha (12/13) signalling events; Potential therapeutics for SARS; RHOC GTPase cycle; RHOB GTPase cycle; EPHB-mediated forward signaling; VEGFA-VEGFR2 Pathway; EPHA-mediated growth cone collapse; Sema4D induced cell migration and growth-cone collapse; RHO GTPases Activate ROCKs; RHOBTB1 GTPase cycle; RHOH GTPase cycle	27	2318133.38152013	86.62	454079.621713194	566191.533376092	1353895.19633316	1751941.9471401	3085964.51190414	5455098.78815154	6624500.17849446	5843750.5089075	33875.122472168	356126.222094255	959351.836612101	1282478.35093957	3067306.18745111	6783767.61515315	6949756.51106434	8207419.47687717	High	High	High	High	High
False	High	IsMasterProtein	Q9HB71	Calcyclin-binding protein OS=Homo sapiens OX=9606 GN=CACYBP PE=1 SV=2	0.000	80.226	38	10	33	10	228	26.2	8.25	53.95	10	developmental processes;other biological processes	cytosol;nucleus;other cell component	cytoskeletal activity;other molecular function	Pf04969, Pf05002, Pf09032	27101	ENSG00000116161	CACYBP	B2ZWH2; B3KSF1; hsa:27101; O60666; Q5R370; Q5R371; Q9HB71	Gastric cancer network 2		1	15147281.3748718	84.90	1352250.45811805	1720605.45348889	4456040.49720435	8582231.88939475	31991191.0220888	26934821.5776107	30484543.0595343	26734319.930584	38510.3617787109	794323.017939233	3021849.58966055	8009078.77478019	28813710.0863245	34896241.1646714	34111188.8365492	37217173.5859686	High	High	High	High	High
False	High	IsMasterProtein	P46777	60S ribosomal protein L5 OS=Homo sapiens OX=9606 GN=RPL5 PE=1 SV=3	0.000	80.109	54	15	48	15	297	34.3	9.72	63.60	15	cell organization and biogenesis;protein metabolism;RNA metabolism OR transcription;other metabolic processes;other biological processes	cytosol;ER/Golgi;translational apparatus;nucleus;other cell component	enzyme regulator activity;nucleic acid binding activity;other molecular function	Pf14204, Pf17144	6125	ENSG00000122406	RPL5	hsa:6125; P46777; Q32LZ3; Q53HH6; Q9H3F4	VEGFA-VEGFR2 signaling pathway; Cytoplasmic ribosomal proteins	Regulation of expression of SLITs and ROBOs; L13a-mediated translational silencing of Ceruloplasmin expression; Formation of a pool of free 40S subunits; GTP hydrolysis and joining of the 60S ribosomal subunit; Major pathway of rRNA processing in the nucleolus and cytosol; Nonsense Mediated Decay (NMD) enhanced by the Exon Junction Complex (EJC); SRP-dependent cotranslational protein targeting to…	15	9747736.12877179	79.37	910093.28191656	1003250.09639096	4999295.10016784	23978441.255606	9842575.8086059	9653810.2915177	12706186.6503977	11417276.5259438	72381.4195947272	669751.460464481	3016605.11209652	4909955.90527246	10528374.6624311	11793043.6471094	12440722.2722009	16896441.1802036	High	High	High	High	High
False	High	IsMasterProtein	P21399	Cytoplasmic aconitate hydratase OS=Homo sapiens OX=9606 GN=ACO1 PE=1 SV=3	0.000	80.096	22	17	35	17	889	98.3	6.68	56.68	17	other metabolic processes;transport;developmental processes;other biological processes	cytosol;mitochondrion;ER/Golgi;other cell component	nucleic acid binding activity;other molecular function	Pf00330, Pf00694	48	ENSG00000122729	ACO1	D3DRK7; hsa:48; P21399; Q14652; Q5VZA7	Iron metabolism in placenta; TCA cycle and deficiency of pyruvate dehydrogenase complex (PDHc)	Iron uptake and transport	3	9132985.86956421	78.18	602696.718437325	922175.014809083	2670161.18622358	6379079.13120616	18970499.338952	11908764.3461757	13587991.8569209	11484734.3208067	19946.5707246094	408278.838809317	1797134.19882879	7262808.92214843	15428163.6377212	13985404.4978216	12949687.5855573	14761282.0551826	High	High	High	High	High
False	High	IsMasterProtein	Q8WYJ6	Septin-1 OS=Homo sapiens OX=9606 GN=SEPTIN1 PE=1 SV=3	0.000	79.977	48	14	31	12	372	42.4	5.80	58.26	14	cell cycle OR cell proliferation;other biological processes	cytoskeleton;ER/Golgi;other cell component	other molecular function	Pf00735	1731	ENSG00000180096	SEPTIN1	B4DVE6; hsa:1731; Q658T1; Q8NEZ1; Q8WYJ6; Q96EL4; Q9H285			0	7545874.24154208	42.17	5008184.63775395	5373970.52096111	6730112.11016795	6249878.16905867	13281354.9985605	8460515.53630765	10456199.5769635	9023280.37252439	2634469.63369219	3725384.66727894	4160745.67153003	6601735.01923979	11858299.0941126	11124565.558201	10581821.7988125	12356638.4596861	High	High	High	High	High
False	High	IsMasterProtein	O95163	Elongator complex protein 1 OS=Homo sapiens OX=9606 GN=ELP1 PE=1 SV=3	0.000	79.848	17	19	25	19	1332	150.2	5.94	55.44	19	RNA metabolism OR transcription;other metabolic processes;other biological processes	cytosol;nucleus;other cell component	nucleic acid binding activity;other molecular function	Pf04762	8518	ENSG00000070061	ELP1	hsa:8518; O95163; Q5JSV2; Q9H327; Q9UG87		HATs acetylate histones	1	6852198.40037573	71.44	524114.631578118	954240.787582797	2246454.4949885	5723918.55995977	10804613.6559	7485878.99737495	9204042.36321456	8298074.55967296	110197.501040603	591400.338754671	1548808.12731572	6272158.94547272	8821990.69357266	9075168.91660688	9730968.57221994	11945847.3831396	High	High	High	High	High
False	High	IsMasterProtein	P40121	Macrophage-capping protein OS=Homo sapiens OX=9606 GN=CAPG PE=1 SV=2	0.000	79.843	30	8	24	8	348	38.5	6.19	51.30	8	cell organization and biogenesis;developmental processes;other biological processes	non-structural extracellular;cytoskeleton;nucleus;other cell component	cytoskeletal activity;other molecular function	Pf00626	822	ENSG00000042493	CAPG	B8ZZS7; D6W5K8; hsa:822; P40121; Q53SA7	TYROBP causal network in microglia		1	7506814.08612497	106.86	1066901.08951143	891273.792862325	3191425.40506193	6051458.36401296	11135498.7746753	28725292.5705641	36719690.5038707	35726117.7617281	39671.3257741422	321945.318115138	1445427.33850472	3047291.6615021	9312178.04599994	36105906.2545746	41171059.705189	45012289.4393011	High	High	High	High	High
False	High	IsMasterProtein	Q9H2G2	STE20-like serine/threonine-protein kinase OS=Homo sapiens OX=9606 GN=SLK PE=1 SV=1	0.000	79.691	19	21	29	21	1235	142.6	5.15	43.49	21	cell organization and biogenesis;protein metabolism;other metabolic processes;other biological processes	cytosol;other cell component	kinase activity;other molecular function	Pf00069, Pf12474	9748	ENSG00000065613	SLK	D3DRA0; D3DRA1; hsa:9748; O00211; Q6P1Z4; Q86WU7; Q86WW1; Q92603; Q9H2G2; Q9NQL0; Q9NQL1		RHOC GTPase cycle; RHOA GTPase cycle; RHOB GTPase cycle	3	4802557.08491124	94.51	723598.571672575	936326.189659291	1978831.69023789	3829761.24490849	6022452.33550644	13546790.2891019	15405117.6120297	13157923.639057	91481.9923973252	490502.630549346	1291357.23418277	1183022.8600054	6364343.24797937	15913225.8657282	14899537.2430301	17448554.7300153	High	High	High	High	High
False	High	IsMasterProtein	P51572	B-cell receptor-associated protein 31 OS=Homo sapiens OX=9606 GN=BCAP31 PE=1 SV=3	0.000	79.689	37	13	34	13	246	28.0	8.44	61.09	13	cell organization and biogenesis;stress response;transport;signal transduction;other biological processes	plasma membrane;other membranes;cytosol;mitochondrion;ER/Golgi;other cell component	signal transduction activity or receptor binding;other molecular function	Pf05529, Pf18035	10134	ENSG00000185825	BCAP31	B3KQ79; D3DWV5; hsa:10134; P51572; Q13836; Q96CF0		RHOA GTPase cycle; Antigen Presentation: Folding, assembly and peptide loading of class I MHC; Apoptotic cleavage of cellular proteins	4	18424174.0888683	24.18	25429400.7302433	24471556.0039265	23580284.7449039	15275138.3608196	20357413.415256	15072088.2066893	16674524.6035304	15061792.1245894	13807648.6615031	16060749.7912111	14268693.670002	13731965.5303619	21550762.5074414	22420696.8217407	23475158.953717	26565025.2496954	High	High	High	High	High
False	High	IsMasterProtein	Q93009	Ubiquitin carboxyl-terminal hydrolase 7 OS=Homo sapiens OX=9606 GN=USP7 PE=1 SV=2	0.000	79.685	22	21	29	21	1102	128.2	5.55	48.12	21	protein metabolism;DNA metabolism;other metabolic processes;stress response;other biological processes	cytosol;nucleus;other cell component	other molecular function	Pf00443, Pf00917, Pf12436, Pf14533	7874	ENSG00000187555	USP7	A6NMY8; B7Z815; H0Y3G8; hsa:7874; Q93009	Nucleotide excision repair in xeroderma pigmentosum	Ub-specific processing proteases; Dual incision in TC-NER; Gap-filling DNA repair synthesis and ligation in TC-NER; Synthesis of active ubiquitin: roles of E1 and E2 enzymes; Regulation of TP53 Degradation; Formation of TC-NER Pre-Incision Complex; Regulation of PTEN localization	9	2579741.74356211	94.57	446144.363562856	767938.297502924	1655380.24192257	2342047.70708229	2853813.33214005	5655104.89581212	9744324.55001049	8300460.82173628	102593.590764844	403306.592810828	1142579.78347787	1371406.92034764	2841559.30869902	6626965.12094898	9632998.824791	11227525.3815329	High	High	High	High	High
False	High	IsMasterProtein	Q9NZB2	Constitutive coactivator of PPAR-gamma-like protein 1 OS=Homo sapiens OX=9606 GN=FAM120A PE=1 SV=2	0.000	79.634	21	17	24	17	1118	121.8	8.88	46.91	17		plasma membrane;other membranes;cytosol;nucleus			23196	ENSG00000048828	FAM120A	A6NGU0; C4AMC6; hsa:23196; O60649; Q14688; Q4VXF4; Q4VXF5; Q4VXG2; Q86V69; Q96I21; Q9NZB1; Q9NZB2	VEGFA-VEGFR2 signaling pathway		1	3455699.80530833	79.07	333713.797263995	419383.574347193	1079320.35723176	2989986.67311551	5618635.17010608	3993951.29476108	5727418.29867438	5357668.81585592	49819.2466535156	207821.849238868	633119.252749632	1728148.54797776	4856102.21399539	4928242.78230554	6054709.25387673	7297703.15943926	High	High	High	High	High
False	High	IsMasterProtein	Q16643	Drebrin OS=Homo sapiens OX=9606 GN=DBN1 PE=1 SV=4	0.000	79.515	30	15	29	15	649	71.4	4.45	65.67	15	cell cycle OR cell proliferation;cell organization and biogenesis;developmental processes;other biological processes	plasma membrane;other membranes;cytosol;cytoskeleton;other cell component	cytoskeletal activity;other molecular function	Pf00241	1627	ENSG00000113758	DBN1	A8MV58; B2RBG0; hsa:1627; Q16643; Q9UFZ5		RHOD GTPase cycle; RHOBTB2 GTPase cycle; RHOBTB1 GTPase cycle; RHOH GTPase cycle	4	4756586.91578138	85.22	1235610.17997782	1083545.39924346	1744854.87643141	2390874.53632852	10447917.4835345	11437097.8059715	11471561.8969252	9463114.330594	134716.548596775	541091.146520223	1032056.45422494	1968162.8262624	9522655.2202337	11777489.0280968	13167784.9380377	14548488.0226145	High	High	High	High	High
False	High	IsMasterProtein	P51858	Hepatoma-derived growth factor OS=Homo sapiens OX=9606 GN=HDGF PE=1 SV=1	0.000	79.262	55	11	36	10	240	26.8	4.73	63.07	11	RNA metabolism OR transcription;signal transduction;other biological processes	nucleus;other cell component	signal transduction activity or receptor binding;cytoskeletal activity;nucleic acid binding activity;other molecular function	Pf00855	3068	ENSG00000143321	HDGF	B3KU21; D3DVC9; hsa:3068; P51858; Q5SZ07; Q5SZ08; Q5SZ09	IL-18 signaling pathway	XBP1(S) activates chaperone genes	2	13130579.4761487	64.93	4293686.3992507	6192128.15344889	7829371.12845294	8886228.76961272	19987955.0401342	19554355.6631483	19730732.7697461	19402169.5647806	1434286.82352343	4292628.28582102	4775655.73178415	6765001.9420049	19637374.8318707	23849574.50567	25762071.9372319	27995591.4522244	High	High	High	High	High
False	High	IsMasterProtein	Q9Y3F4	Serine-threonine kinase receptor-associated protein OS=Homo sapiens OX=9606 GN=STRAP PE=1 SV=1	0.000	79.202	47	15	27	15	350	38.4	5.12	52.88	15	cell organization and biogenesis;RNA metabolism OR transcription;other metabolic processes;developmental processes;other biological processes	cytosol;nucleus;other cell component	signal transduction activity or receptor binding;nucleic acid binding activity;other molecular function	Pf00400	11171	ENSG00000023734	STRAP	B2R5S5; B4DNJ6; hsa:11171; Q5TZT4; Q9NTK0; Q9UQC8; Q9Y3F4	TGF-beta signaling pathway; Epithelial to mesenchymal transition in colorectal cancer	Downregulation of TGF-beta receptor signaling	3	16175524.3812058	63.84	1111457.94253343	2320939.64280075	16163877.8796552	12108064.2460072	19780604.346271	16187179.2743688	24998322.2130164	20393835.7429862	109930.772202149	1921321.65639748	11358848.7165499	14353036.2177534	20215353.3662759	18337848.4695719	26449958.8594846	30584678.5747753	High	High	High	High	High
False	High	IsMasterProtein	Q9UQ80	Proliferation-associated protein 2G4 OS=Homo sapiens OX=9606 GN=PA2G4 PE=1 SV=3	0.000	79.192	37	14	45	14	394	43.8	6.55	76.18	14	RNA metabolism OR transcription;other metabolic processes;other biological processes	non-structural extracellular;nucleus;other cytoplasmic organelle;other cell component	nucleic acid binding activity;other molecular function	Pf00557	5036	ENSG00000170515	PA2G4	hsa:5036; O43846; Q9UM59; Q9UQ80		Neutrophil degranulation	1	16411047.9576351	84.26	1112158.65656543	1654793.29141279	4326552.5152527	10745400.2813499	29332843.3102089	26587568.4882805	29869949.769125	26989932.9828259	80659.4923318275	680325.033798855	2465966.9255316	5646476.37630375	25063979.7509678	30368211.1598818	29588843.9958286	34691093.3906114	High	High	High	High	High
False	High	IsMasterProtein	P82094	TATA element modulatory factor OS=Homo sapiens OX=9606 GN=TMF1 PE=1 SV=2	0.000	79.155	26	26	28	26	1093	122.8	4.92	39.68	26	cell-cell signaling;cell organization and biogenesis;RNA metabolism OR transcription;stress response;transport;developmental processes;signal transduction;other biological processes	other membranes;cytosol;ER/Golgi;nucleus	nucleic acid binding activity;other molecular function	Pf12325, Pf12329	7110	ENSG00000144747	TMF1	B7ZLJ2; hsa:7110; P82094; Q17R87; Q59GK0		Retrograde transport at the Trans-Golgi-Network	1	7921089.58823177	34.95	9126456.90206271	8373668.10268288	5080352.08420934	4336329.41384689	8213923.3707064	7538691.31961748	8646114.44959519	7848598.13862211	4958342.03321907	5380195.99859542	3102225.565407	4198535.42025908	7994250.5854694	9850659.8196381	10631596.6834954	12086689.5457636	High	High	High	High	High
False	High	IsMasterProtein	Q86XP3	ATP-dependent RNA helicase DDX42 OS=Homo sapiens OX=9606 GN=DDX42 PE=1 SV=1	0.000	78.965	22	16	31	16	938	102.9	7.02	60.00	16	other biological processes	cytosol;nucleus;other cell component	nucleic acid binding activity;other molecular function	Pf00270, Pf00271	11325	ENSG00000198231	DDX42	A6NML1; A8KA43; hsa:11325; O75619; Q68G51; Q86XP3; Q96BK1; Q96HR7; Q9Y3V8		mRNA Splicing - Major Pathway; mRNA Splicing - Minor Pathway	2	2162041.55476612	91.57	525352.311334592	745137.769761825	1269624.4435763	2099721.39862676	2226211.38575462	4889030.59719883	7586073.38218771	6559124.2689046	98239.3846983398	487378.980772393	973967.114831974	1066481.98319239	2665015.20224165	5893159.64268053	7347301.90697653	9502084.55684513	High	High	High	High	High
False	High	IsMasterProtein	Q14683	Structural maintenance of chromosomes protein 1A OS=Homo sapiens OX=9606 GN=SMC1A PE=1 SV=2	0.000	78.834	18	22	31	21	1233	143.1	7.64	46.42	22	cell cycle OR cell proliferation;cell organization and biogenesis;DNA metabolism;other metabolic processes;stress response;other biological processes	cytosol;cytoskeleton;nucleus;other cell component	nucleic acid binding activity;other molecular function	Pf02463, Pf06470	8243	ENSG00000072501	SMC1A	hsa:8243; O14995; Q14683; Q16351; Q2M228	miRNA regulation of DNA damage response; Cell cycle; Retinoblastoma gene in cancer; Constitutive androstane receptor pathway; Nuclear receptors meta-pathway; Pathways affected in adenoid cystic carcinoma; ATM signaling in development and disease ; mRNA processing; Regulation of sister chromatid separation at the metaphase-anaphase transition; Rett syndrome causing genes; CAMKK2 pathway; Cohesin c…	Estrogen-dependent gene expression; Separation of Sister Chromatids; Meiotic synapsis; Resolution of Sister Chromatid Cohesion; SUMOylation of DNA damage response and repair proteins; Establishment of Sister Chromatid Cohesion; Cohesin Loading onto Chromatin	21	7572629.45383774	79.49	963609.315010203	1104976.49822585	2467314.97582877	5710539.52679681	17446905.2974707	10760771.0171214	11451044.6778436	10041908.75066	266819.822798207	673810.02954941	1345766.52885992	5397266.77943926	16460806.2946081	12719447.6195929	11883366.7573324	14872897.1661568	High	High	High	High	High
False	High	IsMasterProtein	Q9BXJ9	N-alpha-acetyltransferase 15, NatA auxiliary subunit OS=Homo sapiens OX=9606 GN=NAA15 PE=1 SV=1	0.000	78.708	20	19	29	14	866	101.2	7.42	55.59	19	protein metabolism;other metabolic processes;developmental processes;other biological processes	cytosol;nucleus;other cell component	translation activity	Pf12569, Pf13181	80155	ENSG00000164134	NAA15	D3DNY6; hsa:80155; Q52LG9; Q8IWH4; Q8NEV2; Q9BXJ9; Q9H8P6			0	13257231.3193766	81.05	699242.210021612	937659.690917429	2273448.66746404	11643322.0594511	25612946.3127355	16259141.5692828	17581291.919631	15094848.4769255	52513.3489546875	355358.101382072	1093792.90058977	9846157.74817063	23857656.177358	19168936.2481335	17374574.6235962	20855472.494041	High	High	High	High	High
False	High	IsMasterProtein	P07339	Cathepsin D OS=Homo sapiens OX=9606 GN=CTSD PE=1 SV=1	0.000	78.677	37	14	32	14	412	44.5	6.54	77.61	14	cell organization and biogenesis;protein metabolism;other metabolic processes;other biological processes	other membranes;other cytoplasmic organelle;other cell component	other molecular function	Pf00026, Pf07966	1509	ENSG00000117984	CTSD	hsa:1509; P07339; Q6IB57	Prolactin signaling pathway	Neutrophil degranulation; MHC class II antigen presentation; Collagen degradation; Estrogen-dependent gene expression; Metabolism of Angiotensinogen to Angiotensins	6	15241627.4951013	58.54	1823425.61845377	2533015.33441338	14924142.8373703	13804450.1488749	22686154.5133968	15565866.0755863	17186665.1306276	16095583.7199668	107543.191297266	1222906.81261731	9903483.59394335	14729468.7129586	19533124.8121459	20211472.7514529	19855711.3546843	21842554.6198964	High	High	High	High	High
False	High	IsMasterProtein	Q15021	Condensin complex subunit 1 OS=Homo sapiens OX=9606 GN=NCAPD2 PE=1 SV=3	0.000	78.552	16	20	32	20	1401	157.1	6.61	44.15	20	cell cycle OR cell proliferation;cell organization and biogenesis;other biological processes	cytosol;nucleus;other cell component	other molecular function	Pf12717, Pf12922	9918	ENSG00000010292	NCAPD2	D3DUR4; hsa:9918; Q15021; Q8N6U3		Condensation of Prometaphase Chromosomes	1	4266992.85701397	101.32	836920.657967085	1026115.39702413	2400233.58528183	4155468.27579407	4642325.10237268	12318166.8775	18404249.7402203	16323666.9122242	92645.3984333507	486311.766692469	1556066.13711156	1855514.69097866	4381510.53826276	15225480.603568	19220498.3693826	22025394.6041612	High	High	High	High	High
False	High	IsMasterProtein	Q9BQE3	Tubulin alpha-1C chain OS=Homo sapiens OX=9606 GN=TUBA1C PE=1 SV=1	0.000	78.452	37	13	64	5	449	49.9	5.10	126.81	13	cell cycle OR cell proliferation;cell organization and biogenesis;transport;other biological processes	cytoskeleton;nucleus;other cell component	cytoskeletal activity;other molecular function	Pf00091, Pf03953	84790	ENSG00000167553	TUBA1C	hsa:84790; Q9BQE3	Alzheimer's disease and miRNA effects; Pathogenic Escherichia coli infection; Parkin-ubiquitin proteasomal system pathway; VEGFA-VEGFR2 signaling pathway; Alzheimer's disease	Separation of Sister Chromatids; MHC class II antigen presentation; Resolution of Sister Chromatid Cohesion; HSP90 chaperone cycle for steroid hormone receptors (SHR) in the presence of ligand; RHO GTPases Activate Formins; COPI-mediated anterograde transport; COPI-independent Golgi-to-ER retrograde traffic; HCMV Early Events; Aggrephagy; EML4 and NUDC in mitotic spindle formation; Recruitment of…	35	6294306.27745099	76.41	585394.039745188	227426.365013586	4966377.55466559	6283609.47564952	7945189.28915506	6305021.28878144	11002158.6312794	11220361.4061458	27594.479320437	607243.078174988	3018666.45399242	5136917.91962359	7031037.2348197	8867883.34460503	12145343.7310098	16904277.9153599	High	High	High	High	High
False	High	IsMasterProtein	Q16181	Septin-7 OS=Homo sapiens OX=9606 GN=SEPTIN7 PE=1 SV=2	0.000	78.380	45	17	36	16	437	50.6	8.63	68.15	17	cell cycle OR cell proliferation;cell organization and biogenesis;other biological processes	plasma membrane;other membranes;cytosol;cytoskeleton;nucleus;other cell component	other molecular function	Pf00735	989	ENSG00000122545	SEPTIN7	hsa:989; Q16181; Q52M76; Q6NX50		MAPK6/MAPK4 signaling	1	9930046.93589052	83.12	543740.413542211	741188.606136991	1973338.73434853	7755303.66044815	23749034.6216857	13631556.5059982	14514624.3548098	12056584.0463273	29399.4665733398	244054.284883929	1303934.81007223	8178587.87946047	18956902.0756438	15529229.4414838	14116877.6037725	16563248.8282723	High	High	High	High	High
False	High	IsMasterProtein	O43776	Asparagine--tRNA ligase, cytoplasmic OS=Homo sapiens OX=9606 GN=NARS1 PE=1 SV=1	0.000	78.370	32	15	24	15	548	62.9	6.25	60.89	15	protein metabolism;RNA metabolism OR transcription;other metabolic processes;developmental processes;other biological processes	cytosol;other cell component	signal transduction activity or receptor binding;nucleic acid binding activity;other molecular function	Pf00152, Pf01336	4677	ENSG00000134440	NARS1	B4DG16; hsa:4677; O43776; Q53GU6	Photodynamic therapy-induced unfolded protein response	Cytosolic tRNA aminoacylation	2	7522471.68512408	82.13	376214.098144879	594529.370254856	1663647.75831991	5639381.02145637	17240332.9893069	11322749.884563	11693072.7326449	10034360.160839	29538.2513733399	233177.464890045	1138695.79217175	5421313.8634244	13808052.0268009	12475811.4573248	11193309.6469735	13144785.1620638	High	High	High	High	High
False	High	IsMasterProtein	P55884	Eukaryotic translation initiation factor 3 subunit B OS=Homo sapiens OX=9606 GN=EIF3B PE=1 SV=3	0.000	78.368	27	15	29	15	814	92.4	5.00	61.28	15	cell organization and biogenesis;protein metabolism;other metabolic processes;other biological processes	cytosol;translational apparatus;other cell component	nucleic acid binding activity;other molecular function	Pf00076, Pf08662	8662	ENSG00000106263	EIF3B	A4D208; hsa:8662; P55884; Q2NL77; Q9UMF9	Translation factors; nsp1 from SARS-CoV-2 inhibits translation initiation in the host cell	L13a-mediated translational silencing of Ceruloplasmin expression; Translation initiation complex formation; Formation of a pool of free 40S subunits; Formation of the ternary complex, and subsequently, the 43S complex; Ribosomal scanning and start codon recognition; GTP hydrolysis and joining of the 60S ribosomal subunit	8	5122962.05178901	100.55	1049732.6694308	1187297.68811745	2979198.24905246	4904138.31006069	5351549.75752417	16729707.3469051	23143829.2222789	20010563.4627122	23601.6566929688	455675.225037013	2131414.52786539	2460349.40178328	5640732.27499224	19489875.1433183	22420915.1446171	26352159.0597595	High	High	High	High	High
False	High	IsMasterProtein	P23634	Plasma membrane calcium-transporting ATPase 4 OS=Homo sapiens OX=9606 GN=ATP2B4 PE=1 SV=2	0.000	78.317	18	17	23	10	1241	137.8	6.60	52.98	17	stress response;transport;developmental processes;other biological processes	plasma membrane;other membranes;cytoskeleton;other cell component	transporter activity;enzyme regulator activity;other molecular function	Pf00122, Pf00689, Pf00690, Pf00702, Pf12424, Pf13246	493	ENSG00000058668	ATP2B4	B1APW5; B1APW6; hsa:493; P23634; Q13450; Q13452; Q13455; Q16817; Q7Z3S1	Vitamin D-sensitive calcium signaling in depression	Ion homeostasis; Ion transport by P-type ATPases; Reduction of cytosolic Ca++ levels	4	4758039.07363629	68.73	466479.77280164	600274.971682032	2082056.49360746	3781053.18452364	7748789.74729807	4957988.71727591	5588379.29209558	4766855.80560141	42077.115403125	315633.763986734	1305062.03720055	4749238.64901623	7061439.54812643	6011449.45668875	5636658.63307659	6581722.61718984	High	High	High	High	High
False	High	IsMasterProtein	Q5JRX3	Presequence protease, mitochondrial OS=Homo sapiens OX=9606 GN=PITRM1 PE=1 SV=3	0.000	78.233	20	16	22	16	1037	117.3	6.92	44.54	16	cell organization and biogenesis;protein metabolism;other metabolic processes;transport	mitochondrion	enzyme regulator activity;other molecular function	Pf00675, Pf05193, Pf08367	10531	ENSG00000107959	PITRM1	B3KMJ6; B4E0J8; C9JSL2; E7ES23; hsa:10531; O95204; Q2M2G6; Q4VBR1; Q5JRW7; Q5JRX3; Q7L5Z7; Q9BSI6; Q9BVJ5; Q9UPP8		Mitochondrial protein import	1	2364537.27459519	88.76	722204.540496406	456841.402691458	1124036.59580244	1406922.20298423	4119320.39700706	4997466.62887445	6990850.14365335	6330465.10124001	129789.258813041	387912.70277987	623841.693712887	1193404.23902936	3973948.60290843	6401357.9289806	8737741.18203145	8438827.84815359	High	High	High	High	High
False	High	IsMasterProtein	Q02218	2-oxoglutarate dehydrogenase complex component E1 OS=Homo sapiens OX=9606 GN=OGDH PE=1 SV=3	0.000	78.137	23	17	25	17	1023	115.9	6.86	57.69	17	protein metabolism;other metabolic processes;developmental processes	other membranes;mitochondrion;nucleus;other cell component	other molecular function	Pf00676, Pf02779, Pf16078, Pf16870	4967	ENSG00000105953	OGDH	B4E2U9; D3DVL0; E9PBM1; hsa:4967; Q02218; Q96DD3; Q9UDX0	TCA cycle and deficiency of pyruvate dehydrogenase complex (PDHc); Amino acid metabolism; Thiamine metabolic pathways; 7q11.23 copy number variation syndrome; TCA cycle (aka Krebs or citric acid cycle)	Lysine catabolism; Glyoxylate metabolism and glycine degradation; Citric acid cycle (TCA cycle)	8	6224768.93850674	81.52	787972.359395139	1238711.38525905	2884412.0737519	4008321.58758512	10725817.1717216	12081549.3628241	13694793.3182249	12368826.5604151	150664.166683594	722318.915785888	1784052.93394586	3632572.40199125	9666826.24912402	14255177.29477	15118151.6564234	17440408.8275961	High	High	High	High	High
False	High	IsMasterProtein	P17252	Protein kinase C alpha type OS=Homo sapiens OX=9606 GN=PRKCA PE=1 SV=4	0.000	77.935	26	17	27	11	672	76.7	7.05	56.21	17	cell adhesion;cell cycle OR cell proliferation;cell organization and biogenesis;protein metabolism;other metabolic processes;developmental processes;signal transduction;other biological processes	plasma membrane;other membranes;cytosol;mitochondrion;ER/Golgi;nucleus;other cell component	signal transduction activity or receptor binding;kinase activity;other molecular function	Pf00069, Pf00130, Pf00168, Pf00433	5578	ENSG00000154229	PRKCA	B5BU22; hsa:5578; P17252; Q15137; Q32M72; Q96RE4	Target of rapamycin signaling; Thyroxine (thyroid hormone) production; Follicle stimulating hormone (FSH) signaling pathway; Microtubule cytoskeleton regulation; Endothelin pathways; Glioblastoma signaling pathways; Pathogenic Escherichia coli infection; AGE/RAGE pathway; Corticotropin-releasing hormone signaling pathway; Oncostatin M signaling pathway; Spinal cord injury; Alpha 6 beta 4 signalin…	G alpha (z) signalling events; Disinhibition of SNARE formation; RET signaling; Regulation of KIT signaling; SHC1 events in ERBB2 signaling; Ca2+ pathway; WNT5A-dependent internalization of FZD4; Inactivation, recovery and regulation of the phototransduction cascade; Syndecan interactions; HuR (ELAVL1) binds and stabilizes mRNA; VEGFR2 mediated cell proliferation; Trafficking of GluR2-containing …	70	2217736.77490858	103.80	353261.052729492	426614.456706263	786081.071525443	1606197.84779867	3304131.69823472	8905578.78177265	10730641.5322605	8995921.76239444	74421.0925992187	220668.374305371	404703.25418133	607490.219135788	3062111.18980306	9589427.20444195	10093629.0046577	11759172.8564776	High	High	High	High	High
False	High	IsMasterProtein	P35611	Alpha-adducin OS=Homo sapiens OX=9606 GN=ADD1 PE=1 SV=2	0.000	77.918	30	15	22	14	737	80.9	5.83	47.51	15	cell organization and biogenesis;other biological processes	plasma membrane;other membranes;cytosol;cytoskeleton;nucleus;other cell component	cytoskeletal activity;other molecular function	Pf00596	118	ENSG00000087274	ADD1	A2A3N8; A2A3P0; B4DI79; D3DVR3; D3DVR4; D3DVR5; hsa:118; P35611; Q13734; Q14729; Q16156; Q86XM2; Q9UJB6		XBP1(S) activates chaperone genes; Caspase-mediated cleavage of cytoskeletal proteins; Miscellaneous transport and binding events	3	3502487.5111568	53.88	1413226.44813375	1691252.98724766	2620267.00035443	2805078.61752763	5458644.00431264	4355669.05044155	5029221.09655841	4326887.17069013	634865.283435413	1056807.15991173	1756433.97192656	2835160.30852562	5525945.95403588	5498614.02778736	5786224.32716371	6361078.75802654	High	High	High	High	High
False	High	IsMasterProtein	Q15424	Scaffold attachment factor B1 OS=Homo sapiens OX=9606 GN=SAFB PE=1 SV=4	0.000	77.825	20	17	29	12	915	102.6	5.47	42.31	17	cell organization and biogenesis;signal transduction;other biological processes	nucleus;other cell component	nucleic acid binding activity;other molecular function	Pf00076, Pf02037	6294	ENSG00000160633	SAFB	A0AV56; B7Z5B6; B7ZLP6; F5H0H3; hsa:6294; O60406; Q15424; Q59HH8	Interleukin-1 (IL-1) structural pathway	SUMOylation of transcription cofactors	2	11047967.7440763	79.19	49002639.9477298	11690155.3185141	5158152.15616885	6036562.81661054	11488812.9867158	8451979.56089387	19614296.0151813	19036723.0669834	28656551.3611908	7336033.10660796	3863113.07668508	4897452.66125479	10624038.4811975	10397543.1169572	18677246.1528176	31478057.3827561	High	High	High	High	High
False	High	IsMasterProtein	P06748	Nucleophosmin OS=Homo sapiens OX=9606 GN=NPM1 PE=1 SV=2	0.000	77.546	50	12	38	12	294	32.6	4.78	79.33	12	cell cycle OR cell proliferation;cell organization and biogenesis;DNA metabolism;RNA metabolism OR transcription;other metabolic processes;stress response;transport;signal transduction;other biological processes	cytosol;cytoskeleton;translational apparatus;nucleus;other cell component	enzyme regulator activity;translation activity;nucleic acid binding activity;other molecular function	Pf03066, Pf16276	4869	ENSG00000181163	NPM1	A8K3N7; B5BU00; D3DQL6; hsa:4869; P06748; P08693; Q12826; Q13440; Q13441; Q14115; Q5EU94; Q5EU95; Q5EU96; Q5EU97; Q5EU98; Q5EU99; Q6V962; Q8WTW5; Q96AT6; Q96DC4; Q96EA5; Q9BYG9; Q9UDJ7		TP53 regulates transcription of additional cell cycle genes whose exact role in the p53 pathway remain uncertain; Nuclear import of Rev protein; Deposition of new CENPA-containing nucleosomes at the centromere; SUMOylation of transcription cofactors; ALK mutants bind TKIs; Nuclear events stimulated by ALK signaling in cancer; TFAP2A acts as a transcriptional repressor during retinoic acid induced…	9	30904376.8111483	64.47	8252259.93810078	6784433.75080288	13614548.3448756	39554684.2942615	46836047.8523921	28220398.2486188	33989582.6493754	33843622.534001	1783223.39831032	4280451.73447282	8960979.6156517	19874098.057605	37977331.7069025	40471772.259063	39732668.3706751	52882933.3458772	High	High	High	High	High
False	High	IsMasterProtein	Q01433	AMP deaminase 2 OS=Homo sapiens OX=9606 GN=AMPD2 PE=1 SV=2	0.000	77.532	24	19	30	19	879	100.6	6.93	41.08	19	other metabolic processes;other biological processes	cytosol	other molecular function	Pf19326	271	ENSG00000116337	AMPD2	B4DK50; B4DZI5; E9PNG0; hsa:271; Q01433; Q14856; Q14857; Q16686; Q16687; Q16688; Q16729; Q5T693; Q5T695; Q96IA1; Q9UDX8; Q9UDX9; Q9UMU4		Purine salvage	1	9714995.99356634	64.00	961487.064870167	1202068.31797879	7288233.0386617	7466634.2392422	16016520.2618973	10601316.9624516	11635251.3478021	10165423.9527842	130138.698851636	690797.81727129	5170793.99558778	9284526.40965948	14381045.1054163	13039571.3105162	11985386.6585222	14864251.9093948	High	High	High	High	High
False	High	IsMasterProtein	O94776	Metastasis-associated protein MTA2 OS=Homo sapiens OX=9606 GN=MTA2 PE=1 SV=1	0.000	77.417	28	17	28	16	668	75.0	9.66	48.60	17	cell organization and biogenesis;protein metabolism;DNA metabolism;RNA metabolism OR transcription;other metabolic processes;other biological processes	nucleus;other cell component	nucleic acid binding activity;other molecular function	Pf00320, Pf01426, Pf01448, Pf17226	9219	ENSG00000149480	MTA2	hsa:9219; O94776; Q68DB1; Q9UQB5	Effect of progerin on genes involved in Hutchinson-Gilford progeria syndrome	Potential therapeutics for SARS; Regulation of PTEN gene transcription; HDACs deacetylate histones; RNA Polymerase I Transcription Initiation; ERCC6 (CSB) and EHMT2 (G9a) positively regulate rRNA expression; Regulation of TP53 Activity through Acetylation	7	5652847.68667026	103.67	578136.125546151	721818.410771224	2312187.87751457	4932261.13323187	7012381.54964209	12137926.5545073	22101612.3670006	19485565.7387373	39023.5102286133	295974.8595559	1438423.81522859	2467401.77232655	6478709.48141688	14666569.7731098	22861503.0497615	27482905.0032253	High	High	High	High	High
False	High	IsMasterProtein	O75153	Clustered mitochondria protein homolog OS=Homo sapiens OX=9606 GN=CLUH PE=1 SV=2	0.000	77.271	21	21	25	21	1309	146.6	6.13	37.64	21	cell organization and biogenesis	other cell component	nucleic acid binding activity	Pf12807, Pf13236, Pf13374, Pf13424, Pf15044	23277	ENSG00000132361	CLUH	hsa:23277; O75153; Q6AHY2; Q6P3X7; Q6ZUG8; Q8N4U7; Q9BTA3; Q9H979	Translation factors		1	2187758.91243346	88.45	331462.50284216	535197.033467963	1282533.37159961	1643128.53612492	2945496.38277395	5073343.68347336	6652742.9641331	5798498.78682215	15084.0325388672	298259.423804403	877889.577400969	1155078.08245969	2912912.13907088	6056595.84603435	6679270.59821788	8124009.65509448	High	High	High	High	High
False	High	IsMasterProtein	Q8NBS9	Thioredoxin domain-containing protein 5 OS=Homo sapiens OX=9606 GN=TXNDC5 PE=1 SV=2	0.000	77.180	42	15	27	15	432	47.6	5.97	56.65	15	other biological processes	non-structural extracellular;ER/Golgi;other cytoplasmic organelle	other molecular function	Pf00085	81567	ENSG00000239264	TXNDC5	B2RDM2; hsa:81567; Q5TCQ0; Q8NBS9; Q8ND33; Q8TCT2; Q9BVH9	VEGFA-VEGFR2 signaling pathway	Neutrophil degranulation; Lysosome Vesicle Biogenesis; Golgi Associated Vesicle Biogenesis	4	18442816.3766238	50.80	8107894.66462207	9097401.54248131	13725889.4851805	16324689.5628203	29775893.4482787	22730324.4939438	22290025.161987	20835769.9295263	2874971.36863095	5398676.24510156	8856127.97924919	15329438.1162785	27516083.3732431	27033740.6459159	26328126.6784581	29298405.5277117	High	High	High	High	High
False	High	IsMasterProtein	P27824	Calnexin OS=Homo sapiens OX=9606 GN=CANX PE=1 SV=2	0.000	77.166	27	14	39	14	592	67.5	4.60	55.64	14	protein metabolism;other metabolic processes;stress response;transport;other biological processes	other membranes;ER/Golgi;translational apparatus;other cell component	signal transduction activity or receptor binding;other molecular function	Pf00262	821	ENSG00000127022; ENSG00000283777	CANX	B2R5V8; B4DGP8; B4E2T8; D3DWQ3; D6R9K3; hsa:821; P27824		Maturation of spike protein; MHC class II antigen presentation; Antigen Presentation: Folding, assembly and peptide loading of class I MHC; Interleukin-35 Signalling; Interleukin-27 signaling; Assembly of Viral Components at the Budding Site; Calnexin/calreticulin cycle; Maturation of spike protein	8	34186257.495766	31.40	31777529.5869535	33920441.906658	35173626.1790861	20477859.7199225	53044406.7113797	34454156.1334265	35882043.7422234	31409572.1669062	16628621.5882556	22134780.8179266	22302885.0917709	27497497.7504545	51557394.8531961	41977561.34178	36934215.4946438	45050892.8117892	High	High	High	High	High
False	High	IsMasterProtein	Q9H0A0	RNA cytidine acetyltransferase OS=Homo sapiens OX=9606 GN=NAT10 PE=1 SV=2	0.000	77.149	21	20	29	20	1025	115.7	8.27	39.55	20	protein metabolism;RNA metabolism OR transcription;other metabolic processes;other biological processes	nucleus;other cell component	nucleic acid binding activity;other molecular function	Pf05127, Pf08351, Pf13718, Pf13725	55226	ENSG00000135372	NAT10	B4DFD5; E7ESU4; E9PMN9; hsa:55226; Q86WK5; Q9C0F4; Q9H0A0; Q9HA61; Q9NVF2	Metapathway biotransformation Phase I and II	rRNA modification in the nucleus and cytosol	2	4944951.95210279	89.53	947732.997754675	1029029.47829155	2371799.52138922	3724005.05739948	6651111.45736336	8940286.47069703	12796593.4126685	10936467.3310857	317533.446089062	685243.854267437	1532985.28537447	2200119.37584088	6566196.7241475	11573645.755243	12732072.419189	19131040.431603	High	High	High	High	High
False	High	IsMasterProtein	P25685	DnaJ homolog subfamily B member 1 OS=Homo sapiens OX=9606 GN=DNAJB1 PE=1 SV=4	0.000	77.140	39	20	33	19	340	38.0	8.63	55.68	20	RNA metabolism OR transcription;stress response;developmental processes;other biological processes	cytosol;nucleus;other cell component	other molecular function	Pf00226, Pf01556	3337	ENSG00000132002	DNAJB1	B4DX52; hsa:3337; P25685	Nuclear receptors meta-pathway; NRF2 pathway	MAPK6/MAPK4 signaling; HSP90 chaperone cycle for steroid hormone receptors (SHR) in the presence of ligand; Regulation of HSF1-mediated heat shock response; Attenuation phase	7	8009103.1912999	99.79	1080511.11657757	1360806.53016905	3243297.24049952	6151415.32496481	11604024.9560456	20889595.7428542	30723484.218986	26106195.6224081	34663.7968875	619009.239562682	1903818.34593951	3021888.35747144	10427800.8458577	26481280.2080586	33133739.7972318	36311181.359617	High	High	High	High	High
False	High	IsMasterProtein	Q9BQG0	Myb-binding protein 1A OS=Homo sapiens OX=9606 GN=MYBBP1A PE=1 SV=2	0.000	77.025	17	20	31	20	1328	148.8	9.28	45.59	20	cell organization and biogenesis;RNA metabolism OR transcription;other metabolic processes;stress response;signal transduction;other biological processes	nucleus;other cell component	nucleic acid binding activity;other molecular function	Pf04931	10514	ENSG00000132382	MYBBP1A	hsa:10514; Q86VM3; Q9BQG0; Q9BW49; Q9P0V5; Q9UF99	Energy metabolism	B-WICH complex positively regulates rRNA expression	2	2494854.2364021	104.99	435110.022973827	483286.647407289	1231703.2996063	2213543.39496697	2811915.80659585	4232140.97590159	8952823.51898842	7972449.60393584	173430.221406104	358766.911295465	873504.327319334	1154103.67143795	2995296.19250554	5240424.76381874	9212122.40419796	13831883.3040939	High	High	High	High	High
False	High	IsMasterProtein	Q7LBC6	Lysine-specific demethylase 3B OS=Homo sapiens OX=9606 GN=KDM3B PE=1 SV=2	0.000	76.938	13	18	24	16	1761	191.5	7.18	44.97	18	cell organization and biogenesis;protein metabolism;RNA metabolism OR transcription;other metabolic processes;other biological processes	nucleus;other cell component	nucleic acid binding activity;other molecular function	Pf02373	51780	ENSG00000120733	KDM3B	A6H8X7; hsa:51780; Q7LBC6; Q9BVH6; Q9BW93; Q9BZ52; Q9NYF4; Q9UPS0	Thermogenesis	HDMs demethylate histones	2	1859286.16697955	89.65	414436.336346484	519238.776322439	1030293.16663541	1458245.15480812	2370619.94639465	3559589.93225974	5894392.86265839	5104427.81592427	69268.3184273437	317349.472468548	716546.115489988	876946.023579661	2438415.56910147	4373738.22966585	5960729.7416888	7115651.31970632	High	High	High	High	High
False	High	IsMasterProtein	O94915	Protein furry homolog-like OS=Homo sapiens OX=9606 GN=FRYL PE=1 SV=2	0.000	76.802	8	22	30	22	3013	339.4	5.58	47.14	22	cell organization and biogenesis;developmental processes;other biological processes	other cell component		Pf14222, Pf14225, Pf14228, Pf19421	285527	ENSG00000075539	FRYL	hsa:285527; O94915; O95640; Q8WTZ5; Q9NT40			0	3855655.69684661	81.70	345755.543853923	488439.50895771	1390365.62006782	2410382.59192447	7904976.87960499	6167519.17410609	7184390.93606149	6408781.6347667	52876.6492325664	329596.14561088	811558.387115989	1898175.90007542	7245907.24096635	7174669.59486943	7395765.84602556	9008841.24774219	High	High	High	High	High
False	High	IsMasterProtein	Q13045	Protein flightless-1 homolog OS=Homo sapiens OX=9606 GN=FLII PE=1 SV=2	0.000	76.768	18	21	29	21	1269	144.7	6.05	56.51	21	cell organization and biogenesis;other biological processes	cytosol;cytoskeleton;nucleus;other cell component	cytoskeletal activity;other molecular function	Pf00626, Pf12799, Pf13855	2314	ENSG00000177731; ENSG00000284571	FLII	B4DIL0; F5H407; hsa:2314; J3QLG3; Q13045	VEGFA-VEGFR2 signaling pathway		1	3782382.05335845	89.65	442696.451113786	686706.376992299	1727152.44843134	3371462.89164	4551987.8282552	7960906.06263943	10342770.5100734	8619022.22598391	28894.7457981446	415958.602860789	1126109.71299571	1304861.76355561	4243384.68415085	9460704.52946331	10170155.1090057	12284031.375706	High	High	High	High	High
False	High	IsMasterProtein	Q9UBE0	SUMO-activating enzyme subunit 1 OS=Homo sapiens OX=9606 GN=SAE1 PE=1 SV=1	0.000	76.549	44	14	27	14	346	38.4	5.30	56.31	14	protein metabolism;other metabolic processes;other biological processes	nucleus;other cell component	enzyme regulator activity;other molecular function	Pf00899	10055	ENSG00000142230	SAE1	B2RDP5; B3KMQ2; F5GXX7; G3XAK6; hsa:10055; O95717; Q9P020; Q9UBE0		SUMO is conjugated to E1 (UBA2:SAE1); SUMO is transferred from E1 to E2 (UBE2I, UBC9)	2	9635085.23752133	83.54	1132056.50201464	1369378.78130915	3869446.21537426	5212155.23245497	22569788.7991749	17811224.6074788	21280073.1766039	17980298.5683886	16936.1315246663	537778.323440043	2437477.5602857	4589455.94793019	18475788.7266825	20763403.3353283	21280608.3738222	23796922.078255	High	High	High	High	High
False	High	IsMasterProtein	P15170	Eukaryotic peptide chain release factor GTP-binding subunit ERF3A OS=Homo sapiens OX=9606 GN=GSPT1 PE=1 SV=1	0.000	76.426	35	16	31	8	499	55.7	5.62	68.96	16	cell cycle OR cell proliferation;cell organization and biogenesis;protein metabolism;RNA metabolism OR transcription;other metabolic processes;other biological processes	cytosol;other cell component	nucleic acid binding activity;other molecular function	Pf00009, Pf03143, Pf03144	2935	ENSG00000103342	GSPT1	hsa:2935; J3KQG6; P15170; Q96GF2		Regulation of expression of SLITs and ROBOs; Nonsense Mediated Decay (NMD) enhanced by the Exon Junction Complex (EJC); Eukaryotic Translation Termination; Nonsense Mediated Decay (NMD) independent of the Exon Junction Complex (EJC)	4	9717257.46639556	80.36	798821.250717174	936570.678682033	2857979.47336171	6554378.31622277	20846591.2270057	13184796.0339525	12418098.8633543	10469034.1076891	12645.0781875	220770.183646289	1559718.92393607	9019465.5683535	19143094.5054118	13642706.838859	11913564.3366443	13983669.4363811	High	High	High	High	High
False	High	IsMasterProtein	P62258	14-3-3 protein epsilon OS=Homo sapiens OX=9606 GN=YWHAE PE=1 SV=1	0.000	76.397	38	12	43	9	255	29.2	4.74	64.07	12	stress response;transport;developmental processes;signal transduction;other biological processes	cytosol;nucleus;other cell component	other molecular function	Pf00244	7531	ENSG00000108953; ENSG00000274474	YWHAE	B3KY71; D3DTH5; hsa:7531; P29360; P42655; P62258; Q4VJB6; Q53XZ5; Q63631; Q7M4R4	Cell cycle; Myometrial relaxation and contraction pathways; VEGFA-VEGFR2 signaling pathway; Calcium regulation in cardiac cells; Sudden infant death syndrome (SIDS) susceptibility pathways	RAB GEFs exchange GTP for GDP on RABs; Translocation of SLC2A4 (GLUT4) to the plasma membrane; Recruitment of NuMA to mitotic centrosomes; Regulation of HSF1-mediated heat shock response; Regulation of PLK1 Activity at G2/M Transition; Loss of Nlp from mitotic centrosomes; Recruitment of mitotic centrosome proteins and complexes; Anchoring of the basal body to the plasma membrane; AURKA Activatio…	25	7097889.57011121	62.75	678226.325946564	1383835.20525615	5390286.70259353	6667816.62764574	10781122.3988857	8795379.77230109	8495295.95202208	7555702.13802978	98075.4881970703	891720.195838864	3214175.782174	6575936.86230746	10608876.1714485	10427780.3992222	10630635.1829906	11582781.5474563	High	High	High	High	High
False	High	IsMasterProtein	P52907	F-actin-capping protein subunit alpha-1 OS=Homo sapiens OX=9606 GN=CAPZA1 PE=1 SV=3	0.000	76.115	50	9	34	8	286	32.9	5.69	99.14	9	cell organization and biogenesis	non-structural extracellular;cytosol;cytoskeleton;other cell component	cytoskeletal activity	Pf01267	829	ENSG00000116489	CAPZA1	hsa:829; P52907; Q53FQ6; Q6FHD5		Sensory processing of sound by inner hair cells of the cochlea; MHC class II antigen presentation; HSP90 chaperone cycle for steroid hormone receptors (SHR) in the presence of ligand; COPI-mediated anterograde transport; COPI-independent Golgi-to-ER retrograde traffic; Gene and protein expression by JAK-STAT signaling after Interleukin-12 stimulation; Factors involved in megakaryocyte development…	8	4379151.83033896	73.40	402172.839307936	684689.892062989	1809648.47734175	3037292.30889421	8385123.27238011	5412913.65034069	6299067.66931004	5432746.44597767	44944.4292612305	343776.113677174	1224920.86727739	3542818.52472449	7641119.58612975	6815784.44274307	6402452.38139268	7086577.5177205	High	High	High	High	High
False	High	IsMasterProtein	P20042	Eukaryotic translation initiation factor 2 subunit 2 OS=Homo sapiens OX=9606 GN=EIF2S2 PE=1 SV=2	0.000	76.076	44	13	28	13	333	38.4	5.80	58.47	13	cell cycle OR cell proliferation;cell organization and biogenesis;protein metabolism;other metabolic processes;developmental processes	cytosol;other cell component	nucleic acid binding activity;other molecular function	Pf01873	8894	ENSG00000125977	EIF2S2	hsa:8894; P20042; Q9BVU0; Q9UJE4	Translation factors; Brain-derived neurotrophic factor (BDNF) signaling pathway; nsp1 from SARS-CoV-2 inhibits translation initiation in the host cell	ABC-family proteins mediated transport; L13a-mediated translational silencing of Ceruloplasmin expression; Translation initiation complex formation; Formation of the ternary complex, and subsequently, the 43S complex; Ribosomal scanning and start codon recognition; GTP hydrolysis and joining of the 60S ribosomal subunit; Response of EIF2AK1 (HRI) to heme deficiency; PERK regulates gene expression…	13	21073702.625269	83.15	1682196.40893801	1707346.60759292	4114788.990733	16666933.6921014	43764289.4208158	30256100.1250018	30503266.0310663	26645629.6366459	228630.432995508	950647.599959161	2332563.64218972	13152579.9817394	44681891.9714391	35993728.1994309	31976666.5965422	39373736.9916654	High	High	High	High	High
False	High	IsMasterProtein	P56192	Methionine--tRNA ligase, cytoplasmic OS=Homo sapiens OX=9606 GN=MARS1 PE=1 SV=2	0.000	76.040	23	17	25	17	900	101.1	6.16	40.19	17	protein metabolism;RNA metabolism OR transcription;other metabolic processes;other biological processes	cytosol;nucleus;other cell component	nucleic acid binding activity;other molecular function	Pf00043, Pf00458, Pf09334, Pf18485, Pf19303	4141	ENSG00000166986	MARS1	B3KVK7; hsa:4141; P56192; Q14895; Q53H14; Q96A15; Q96BZ0; Q9NSE0		Selenoamino acid metabolism; Cytosolic tRNA aminoacylation	2	1828045.57316703	103.31	235035.702621973	379628.604913392	894870.474391121	1752567.3951049	1918510.89081302	4105176.99414633	7380024.18361976	6361193.26506879	60341.4356411519	173831.054311629	593600.545263154	711267.167280577	1906774.3853443	5430565.15694237	8322936.99443328	8850403.08064976	High	High	High	High	High
False	High	IsMasterProtein	P42285	Exosome RNA helicase MTR4 OS=Homo sapiens OX=9606 GN=MTREX PE=1 SV=3	0.000	76.004	16	16	27	16	1042	117.7	6.52	38.13	16	RNA metabolism OR transcription;other metabolic processes;stress response	nucleus	other molecular function	Pf00270, Pf00271, Pf08148, Pf13234	23517	ENSG00000039123	MTREX	hsa:23517; P42285; Q2M386; Q6MZZ8; Q6P170; Q8N5R0; Q8TAG2		Major pathway of rRNA processing in the nucleolus and cytosol; mRNA Splicing - Major Pathway	2	4028067.31148449	88.88	445619.194581362	447423.250357617	1331641.20010168	2249413.06898712	8460072.28491876	8628161.98489025	10043426.2470237	8743416.93782553	9153.05776171874	226749.241083106	855720.778819985	1320707.67039904	7213137.72448026	9905171.95081974	10236562.4847838	12243837.2482093	High	High	High	High	High
False	High	IsMasterProtein	P49790	Nuclear pore complex protein Nup153 OS=Homo sapiens OX=9606 GN=NUP153 PE=1 SV=2	0.000	76.002	16	20	26	20	1475	153.8	8.73	38.98	20	cell organization and biogenesis;transport;other biological processes	other membranes;cytosol;nucleus;other cell component	nucleic acid binding activity;other molecular function	Pf00641, Pf08604, Pf10599	9972	ENSG00000124789	NUP153	B4DIK2; E7EPX5; F6QR24; hsa:9972; P49790; Q4LE47; Q5T9I7; Q7Z743	TGF-beta signaling pathway	Nuclear import of Rev protein; HCMV Late Events; HCMV Early Events; Transcriptional regulation by small RNAs; ISG15 antiviral mechanism; Transport of the SLBP independent Mature mRNA; Transport of the SLBP Dependant Mature mRNA; Transport of Mature mRNA Derived from an Intronless Transcript; Transport of Mature mRNA derived from an Intron-Containing Transcript; Rev-mediated nuclear export of HIV …	29	5780880.48142373	83.91	1136252.73193313	1195457.68644199	2391321.46113343	3740308.60716781	8937687.75097846	8949682.77995739	12287367.8139739	11334952.3829123	156451.254529734	769344.648420613	1631587.77593497	3171003.83313395	8934711.71776134	11120101.6836658	15195979.7822024	17849880.6433251	High	High	High	High	High
False	High	IsMasterProtein	Q00341	Vigilin OS=Homo sapiens OX=9606 GN=HDLBP PE=1 SV=2	0.000	75.818	15	20	29	18	1268	141.4	6.87	46.56	20	other metabolic processes;transport	non-structural extracellular;plasma membrane;other membranes;cytosol;nucleus;other cell component	nucleic acid binding activity;other molecular function	Pf00013	3069	ENSG00000115677	HDLBP	B4DTQ2; E7EM71; hsa:3069; Q00341; Q53QU2; Q9UCY3	2q37 copy number variation syndrome	HDL clearance	2	2070158.76612778	95.71	359823.506223522	493189.149638582	1100070.69610195	1830147.85356497	2384761.16322816	2554586.64366474	6668091.78711019	6176784.4939103	51943.6617359597	246361.057391641	751010.875139037	1130974.94624293	2341645.40784386	3250940.14181334	6401634.78403438	7928926.41583711	High	High	High	High	High
[truncated: 6,586 more rows]
[truncated: 13 more columns]
