# Supplementary material for: Experimental strategies to improve drug-target identification in mass spectrometry-based thermal stability assays
Source: Commun Chem. 2023 Apr 6;6:64. doi: 10.1038/s42004-023-00861-1 (PMC10079678; doi:10.1038/s42004-023-00861-1)
Supplement: Supplementary file 13 — Supplementary Data file 11 [file 42004_2023_861_MOESM13_ESM.txt]

Checked	Protein FDR Confidence: Combined	Master	Accession	Description	Exp. q-value: Combined	Sum PEP Score	Coverage [%]	# Peptides	# PSMs	# Unique Peptides	# AAs	MW [kDa]	calc. pI	Score Sequest HT: Sequest HT	# Peptides (by Search Engine): Sequest HT	Biological Process	Cellular Component	Molecular Function	Pfam IDs	Entrez Gene ID	Ensembl Gene ID	Gene Symbol	Gene ID	WikiPathways	Reactome Pathways	# Protein Pathway Groups	Abundances (Grouped): F3	Abundances (Grouped) CV [%]: F3	Abundance: F3: 126, Sample	Abundance: F3: 127N, Sample	Abundance: F3: 127C, Sample	Abundance: F3: 128N, Sample	Abundance: F3: 128C, Sample	Abundance: F3: 129N, Sample	Abundance: F3: 129C, Sample	Abundance: F3: 130N, Sample	Abundance: F3: 130C, Sample	Abundance: F3: 131N, Sample	Abundance: F3: 131C, Sample	Abundance: F3: 132N, Sample	Abundance: F3: 132C, Sample	Abundance: F3: 133N, Sample	Abundance: F3: 133C, Sample	Abundance: F3: 134N, Sample	Found in Sample: F3: 126, Sample	Found in Sample: F3: 127N, Sample	Found in Sample: F3: 127C, Sample	Found in Sample: F3: 128N, Sample	Found in Sample: F3: 128C, Sample
False	High	IsMasterProtein	Q13813	Spectrin alpha chain, non-erythrocytic 1 OS=Homo sapiens OX=9606 GN=SPTAN1 PE=1 SV=3	0.000	557.412	44	102	217	102	2472	284.4	5.35	455.06	102	cell organization and biogenesis	non-structural extracellular;plasma membrane;other membranes;cytosol;cytoskeleton;other cell component	cytoskeletal activity;other molecular function	Pf00018, Pf00435, Pf08726, Pf13499	6709	ENSG00000197694	SPTAN1	hsa:6709; Q13186; Q13813; Q15324; Q16606; Q59EF1; Q5VXV5; Q5VXV6; Q7Z6M5; Q9P0V0	Fas ligand pathway and stress induction of heat shock proteins	Neutrophil degranulation; Sensory processing of sound by inner hair cells of the cochlea; Sensory processing of sound by outer hair cells of the cochlea; Interaction between L1 and Ankyrins; COPI-mediated anterograde transport; RHOV GTPase cycle; RHOU GTPase cycle; Nephrin family interactions; RAF/MAP kinase cascade; NCAM signaling for neurite out-growth; Caspase-mediated cleavage of cytoskeletal…	12	70909869.7133139	73.33	18251653.3409304	14557163.5425465	24933704.1797541	40178367.7984269	174851661.399757	148255733.73224	137734236.25294	116039159.22476	20068601.6017257	18888546.8877348	28163325.1637019	43332006.6807779	148271977.383195	143815371.602005	135689533.156435	146731298.745351	High	High	High	High	High
False	High	IsMasterProtein	P35579	Myosin-9 OS=Homo sapiens OX=9606 GN=MYH9 PE=1 SV=4	0.000	463.280	41	80	210	71	1960	226.4	5.60	429.26	80	cell cycle OR cell proliferation;cell organization and biogenesis;protein metabolism;stress response;transport;developmental processes;signal transduction;other biological processes	plasma membrane;other membranes;cytosol;cytoskeleton;nucleus;other cell component	signal transduction activity or receptor binding;cytoskeletal activity;other molecular function	Pf00063, Pf01576, Pf02736	4627	ENSG00000100345	MYH9	A8K6E4; hsa:4627; O60805; P35579; Q60FE2; Q86T83	Primary focal segmental glomerulosclerosis (FSGS); VEGFA-VEGFR2 signaling pathway; Nephrotic syndrome	Regulation of actin dynamics for phagocytic cup formation; FCGR3A-mediated phagocytosis; Sensory processing of sound by inner hair cells of the cochlea; Sensory processing of sound by outer hair cells of the cochlea; Translocation of SLC2A4 (GLUT4) to the plasma membrane; Signaling by ALK fusions and activated point mutants; RHO GTPases activate CIT; EPHA-mediated growth cone collapse; Sema4D ind…	16	56216675.3963252	84.56	3002553.23644016	3627275.94990072	9034573.29974993	33992046.3805648	119249885.769105	115443847.681914	116002431.064323	89664673.790225	626858.380687383	3241744.58039811	11127487.4883432	35245927.5099747	101795336.714304	114260846.538981	105698783.620744	120229182.375392	High	High	High	High	High
False	High	IsMasterProtein	Q01082	Spectrin beta chain, non-erythrocytic 1 OS=Homo sapiens OX=9606 GN=SPTBN1 PE=1 SV=2	0.000	461.095	45	86	187	81	2364	274.4	5.57	423.11	86	cell cycle OR cell proliferation;cell organization and biogenesis;protein metabolism;other metabolic processes;transport;developmental processes;signal transduction;other biological processes	plasma membrane;other membranes;cytosol;cytoskeleton;nucleus;other cell component	cytoskeletal activity;other molecular function	Pf00169, Pf00307, Pf00435	6711	ENSG00000115306	SPTBN1	B2RP63; hsa:6711; O60837; Q01082; Q16057; Q53R99; Q59ER3; Q8IX99	TGF-beta signaling pathway; Sudden infant death syndrome (SIDS) susceptibility pathways	Sensory processing of sound by inner hair cells of the cochlea; Sensory processing of sound by outer hair cells of the cochlea; COPI-mediated anterograde transport; RHOV GTPase cycle; RHOU GTPase cycle; Nephrin family interactions; RAF/MAP kinase cascade; NCAM signaling for neurite out-growth; Interaction between L1 and Ankyrins; Signaling by FLT3 fusion proteins	12	52086271.9877018	87.94	5577588.62888029	5437280.95098491	11741786.6399268	26540881.2787069	170984023.133388	139312755.52338	126114108.760055	102184337.772396	1900807.3822705	6041674.291643	15759204.499784	26549858.7035882	137165831.942802	129154914.509753	118581352.622485	130027658.160432	High	High	High	High	High
False	High	IsMasterProtein	O75369	Filamin-B OS=Homo sapiens OX=9606 GN=FLNB PE=1 SV=2	0.000	410.001	42	79	155	75	2602	278.0	5.73	361.39	79	cell organization and biogenesis;stress response;signal transduction;other biological processes	plasma membrane;other membranes;cytosol;cytoskeleton;other cell component	cytoskeletal activity;other molecular function	Pf00307, Pf00630	2317	ENSG00000136068	FLNB	B2ZZ83; B2ZZ84; B2ZZ85; C9JKE6; C9JMC4; hsa:2317; O75369; Q13706; Q59EC2; Q60FE7; Q6MZJ1; Q8WXS9; Q8WXT0; Q8WXT1; Q8WXT2; Q8WXT3; Q9NRB5; Q9NT26; Q9UEV9	Focal adhesion; MAPK signaling pathway; VEGFA-VEGFR2 signaling pathway; Ebola virus infection in host	ISG15 antiviral mechanism	5	28517847.2476784	83.23	3419309.99194756	4259986.09139877	9044423.38434677	17110142.0192105	48991700.4162889	73550280.0071314	74447810.8886584	61120253.2054012	930596.038396149	5262838.74376316	11161551.3040117	18750537.7183166	43373028.7557287	72305896.0546965	71831086.0262675	77106587.0596062	High	High	High	High	High
False	High	IsMasterProtein	Q14204	Cytoplasmic dynein 1 heavy chain 1 OS=Homo sapiens OX=9606 GN=DYNC1H1 PE=1 SV=5	0.000	405.400	24	103	157	103	4646	532.1	6.40	268.35	103	cell cycle OR cell proliferation;cell organization and biogenesis;transport;other biological processes	non-structural extracellular;cytosol;cytoskeleton;other cytoplasmic organelle;other cell component	cytoskeletal activity;other molecular function	Pf03028, Pf08385, Pf08393, Pf12774, Pf12775, Pf12777, Pf12780, Pf12781, Pf17852, Pf18198, Pf18199	1778	ENSG00000197102	DYNC1H1	B0I1R0; hsa:1778; Q14204; Q6DKQ7; Q8WU28; Q92814; Q9Y4G5	Ciliary landscape; Intraflagellar transport proteins binding to dynein	COPI-mediated anterograde transport; HSP90 chaperone cycle for steroid hormone receptors (SHR) in the presence of ligand; Neutrophil degranulation; HCMV Early Events; Separation of Sister Chromatids; MHC class II antigen presentation; Resolution of Sister Chromatid Cohesion; Recruitment of NuMA to mitotic centrosomes; RHO GTPases Activate Formins; COPI-independent Golgi-to-ER retrograde traffic; …	22	25003808.2690882	86.83	2345255.19093965	3028277.58203125	7927161.47767065	11735252.3002588	53102506.6042157	67731975.5104516	71554102.3426699	57625119.1059647	782332.506913084	3351051.07907334	9624142.23511127	13352738.6493236	46821138.6724768	66021220.4764414	67278395.990641	77462575.4439933	High	High	High	High	High
False	High	IsMasterProtein	P21333	Filamin-A OS=Homo sapiens OX=9606 GN=FLNA PE=1 SV=4	0.000	360.965	34	64	128	60	2647	280.6	6.06	288.79	64	cell cycle OR cell proliferation;cell organization and biogenesis;protein metabolism;other metabolic processes;stress response;transport;developmental processes;signal transduction;other biological processes	non-structural extracellular;plasma membrane;other membranes;cytosol;cytoskeleton;ER/Golgi;nucleus;other cell component	signal transduction activity or receptor binding;cytoskeletal activity;other molecular function	Pf00307, Pf00630	2316	ENSG00000196924	FLNA	E9KL45; hsa:2316; P21333; Q5HY53; Q5HY55; Q8NF52	Androgen receptor signaling pathway; Prolactin signaling pathway; Focal adhesion; Hypothesized pathways in pathogenesis of cardiovascular disease; MAPK signaling pathway; IL-4 signaling pathway; Ebola virus infection in host; Joubert syndrome	OAS antiviral response; Platelet degranulation ; RHO GTPases activate PAKs; GP1b-IX-V activation signalling; Cell-extracellular matrix interactions	13	22265696.1713743	93.48	2690094.29828747	3482675.03977869	8166802.91355091	14401886.4152326	36635697.7812731	81764925.8464924	85020742.0641633	70964557.5628755	599622.672325535	3722011.51380527	10204821.7850288	15456818.7780959	32073949.5696556	78880636.0262359	82877166.6884933	92731786.1311569	High	High	High	High	High
False	High	IsMasterProtein	P78527	DNA-dependent protein kinase catalytic subunit OS=Homo sapiens OX=9606 GN=PRKDC PE=1 SV=3	0.000	324.161	21	81	124	80	4128	468.8	7.12	231.92	81	cell cycle OR cell proliferation;cell organization and biogenesis;protein metabolism;DNA metabolism;RNA metabolism OR transcription;other metabolic processes;stress response;developmental processes;signal transduction;other biological processes	cytosol;nucleus;other cell component	nucleic acid binding activity;kinase activity;other molecular function	Pf00454, Pf02259, Pf02260, Pf08163, Pf19704, Pf20502	5591	ENSG00000253729	PRKDC	hsa:5591; P78527; P78528; Q13327; Q13337; Q14175; Q59H99; Q7Z611; Q96SE6; Q9UME3	miRNA regulation of DNA damage response; Cell cycle; Retinoblastoma gene in cancer; Fas ligand pathway and stress induction of heat shock proteins; Pathways affected in adenoid cystic carcinoma; ATM signaling in development and disease ; Non-homologous end joining; Osteoblast differentiation and related diseases; DNA repair pathways, full network; DNA damage response	E3 ubiquitin ligases ubiquitinate target proteins; Cytosolic sensors of pathogen-associated DNA ; Nonhomologous End-Joining (NHEJ); IRF3-mediated induction of type I IFN	14	19799399.5557777	93.14	1495260.95736121	2046651.60297199	4924275.06006078	7824520.0969633	55818866.6825966	68456565.821267	73671335.5961192	57329278.2565891	288393.622634979	2025286.59808051	5517361.43358574	8277752.08200208	47357811.5031585	65038528.8273936	65565530.970744	75622952.4234413	High	High	High	High	High
False	High	IsMasterProtein	Q9Y490	Talin-1 OS=Homo sapiens OX=9606 GN=TLN1 PE=1 SV=3	0.000	304.172	34	71	129	60	2541	269.6	6.07	276.60	71	cell adhesion;cell organization and biogenesis;signal transduction;other biological processes	non-structural extracellular;plasma membrane;other membranes;cytosol;cytoskeleton;other cell component	signal transduction activity or receptor binding;cytoskeletal activity;other molecular function	Pf00373, Pf01608, Pf08913, Pf09141, Pf16511	7094	ENSG00000137076	TLN1	A6NMY0; hsa:7094; Q86YD0; Q9NZQ2; Q9UHH8; Q9UPX3; Q9Y490	Integrin-mediated cell adhesion; Primary focal segmental glomerulosclerosis (FSGS); Focal adhesion	Platelet degranulation ; Signaling by BRAF and RAF1 fusions; XBP1(S) activates chaperone genes; SEMA3A-Plexin repulsion signaling by inhibiting Integrin adhesion; Smooth Muscle Contraction; Signaling by moderate kinase activity BRAF mutants; Paradoxical activation of RAF signaling by kinase inactive BRAF; Signaling downstream of RAS mutants; Signaling by RAF1 mutants; MAP2K and MAPK activation; S…	17	13672488.4768408	94.56	2547458.21499912	2621012.31347059	5566665.95824897	8713544.81573223	23905719.9525922	60599658.1206196	58953965.559704	46822898.6557513	1548317.57406272	3162481.60848508	6578057.81856382	8857865.94734885	21104060.75916	59389964.6501401	57179541.3446824	59706967.5525513	High	High	High	High	High
False	High	IsMasterProtein	P10809	60 kDa heat shock protein, mitochondrial OS=Homo sapiens OX=9606 GN=HSPD1 PE=1 SV=2	0.000	264.866	69	35	176	35	573	61.0	5.87	418.71	35	cell cycle OR cell proliferation;cell organization and biogenesis;protein metabolism;DNA metabolism;other metabolic processes;stress response;transport;developmental processes;signal transduction;other biological processes	non-structural extracellular;plasma membrane;other membranes;cytosol;cytoskeleton;mitochondrion;other cytoplasmic organelle;other cell component	nucleic acid binding activity;other molecular function	Pf00118	3329	ENSG00000144381	HSPD1	B2R5M6; B7Z712; hsa:3329; P10809; Q38L19; Q9UCR6	Apoptosis-related network due to altered Notch3 in ovarian cancer; Sudden infant death syndrome (SIDS) susceptibility pathways	Mitochondrial protein import; TFAP2A acts as a transcriptional repressor during retinoic acid induced cell differentiation	4	270011660.954116	71.02	2787355.9273444	13750389.842234	54854711.1225432	271722313.64993	330927435.843849	282337603.901034	268311777.828922	258419449.84271	318033.279738231	8619115.37488786	63402809.2456935	292673030.005309	295365110.851923	300561330.860642	280522943.280227	317299299.73353	High	High	High	High	High
False	High	IsMasterProtein	P08238	Heat shock protein HSP 90-beta OS=Homo sapiens OX=9606 GN=HSP90AB1 PE=1 SV=4	0.000	259.960	47	34	236	20	724	83.2	5.03	514.57	34	cell organization and biogenesis;DNA metabolism;other metabolic processes;stress response;developmental processes;other biological processes	non-structural extracellular;plasma membrane;other membranes;cytosol;nucleus;other cytoplasmic organelle;other cell component	signal transduction activity or receptor binding;enzyme regulator activity;cytoskeletal activity;nucleic acid binding activity;other molecular function	Pf00183, Pf02518	3326	ENSG00000096384	HSP90AB1	B2R5P0; hsa:3326; P08238; Q5T9W7; Q9NQW0; Q9NTK6	Nuclear receptors meta-pathway; NRF2 pathway; Focal adhesion: PI3K-Akt-mTOR-signaling pathway; PI3K-Akt signaling pathway	Regulation of actin dynamics for phagocytic cup formation; Potential therapeutics for SARS; The role of GTSE1 in G2/M progression after G2 checkpoint; HSP90 chaperone cycle for steroid hormone receptors (SHR) in the presence of ligand; SARS-CoV-2 activates/modulates innate and adaptive immune responses; Aryl hydrocarbon receptor signalling; Neutrophil degranulation; Estrogen-dependent gene expres…	23	40435520.6340997	88.35	5515475.15160725	6512533.73983149	13092290.6957016	16821282.5264691	100955673.124883	131454548.560254	124034942.807063	94644589.3721206	982196.124859266	5771481.22823309	15876544.261862	17964159.7835081	91016298.4884903	130487294.31535	115375348.750526	126894498.799617	High	High	High	High	High
False	High	IsMasterProtein	P07900	Heat shock protein HSP 90-alpha OS=Homo sapiens OX=9606 GN=HSP90AA1 PE=1 SV=5	0.000	251.519	53	37	212	22	732	84.6	5.02	452.03	37	cell organization and biogenesis;protein metabolism;DNA metabolism;other metabolic processes;stress response;transport;developmental processes;other biological processes	non-structural extracellular;extracellular matrix;plasma membrane;other membranes;cytosol;cytoskeleton;mitochondrion;nucleus;other cytoplasmic organelle;other cell component	signal transduction activity or receptor binding;enzyme regulator activity;cytoskeletal activity;nucleic acid binding activity;other molecular function	Pf00183, Pf02518	3320	ENSG00000080824	HSP90AA1	A8K500; B3KPJ9; hsa:3320; P07900; Q2PP14; Q5CAQ6; Q5CAQ7; Q9BVQ5	Nucleotide-binding oligomerization domain (NOD) pathway; TNF-alpha signaling pathway; Corticotropin-releasing hormone signaling pathway; Aryl hydrocarbon receptor pathway; Ebstein-Barr virus LMP1 signaling; Aryl hydrocarbon receptor pathway; Constitutive androstane receptor pathway; Pregnane X receptor pathway; Glucocorticoid receptor pathway; Nuclear receptors meta-pathway; NRF2 pathway; VEGFA-V…	Neutrophil degranulation; Regulation of actin dynamics for phagocytic cup formation; Potential therapeutics for SARS; The role of GTSE1 in G2/M progression after G2 checkpoint; HSP90 chaperone cycle for steroid hormone receptors (SHR) in the presence of ligand; Recruitment of NuMA to mitotic centrosomes; Aggrephagy; SARS-CoV-2 activates/modulates innate and adaptive immune responses; Regulation o…	67	35005570.7993552	89.57	5037386.52614151	5475039.45338971	10931783.3883071	14634555.9462403	95642866.7049848	124292506.614627	115612316.509974	89565579.6997155	1390163.3149768	5395712.86477573	14786976.7789629	13816623.9037993	82869541.5774242	122570636.560087	109736199.107895	117888413.671416	High	High	High	High	High
False	High	IsMasterProtein	P35580	Myosin-10 OS=Homo sapiens OX=9606 GN=MYH10 PE=1 SV=3	0.000	238.775	28	53	81	46	1976	228.9	5.54	172.78	53	cell adhesion;cell cycle OR cell proliferation;cell organization and biogenesis;other biological processes	plasma membrane;other membranes;cytosol;cytoskeleton;other cell component	cytoskeletal activity;nucleic acid binding activity;other molecular function	Pf00063, Pf00612, Pf01576, Pf02736	4628	ENSG00000133026	MYH10	B2RWP9; D3DTS1; F8VTL3; hsa:4628; P35580; Q12989; Q149N3; Q149N4; Q16087; Q4LE45; Q6PK16; Q9BWG0	Regulation of actin cytoskeleton	EPHA-mediated growth cone collapse; RHO GTPases activate PAKs; RHO GTPases activate CIT; Sema4D induced cell migration and growth-cone collapse; RHO GTPases activate PKNs; RHO GTPases Activate ROCKs	7	15143561.9787135	92.77	1933046.50095002	2099536.06680329	4053332.92447875	6812805.97697798	39415669.3071362	59550768.6980381	58591649.1998339	44927581.8962192	684170.425743751	2257934.86370296	5307686.10094981	6888830.2268769	33289754.8423258	57417389.2736157	53514780.9127802	58380221.5142262	High	High	High	High	High
False	High	IsMasterProtein	P12270	Nucleoprotein TPR OS=Homo sapiens OX=9606 GN=TPR PE=1 SV=3	0.000	234.513	26	58	84	57	2363	267.1	5.02	163.45	58	cell cycle OR cell proliferation;cell organization and biogenesis;other metabolic processes;stress response;transport;signal transduction;other biological processes	other membranes;cytoskeleton;nucleus;other cell component	cytoskeletal activity;nucleic acid binding activity;other molecular function	Pf07926	7175	ENSG00000047410	TPR	hsa:7175; P12270; Q15624; Q15655; Q5SWY0; Q99968		Transport of Mature mRNA derived from an Intron-Containing Transcript; HCMV Late Events; HCMV Early Events; ISG15 antiviral mechanism; Transport of the SLBP independent Mature mRNA; Transport of the SLBP Dependant Mature mRNA; Transport of Mature mRNA Derived from an Intronless Transcript; Rev-mediated nuclear export of HIV RNA; Transport of Ribonucleoproteins into the Host Nucleus; NS1 Mediated …	29	13288782.163212	79.13	3699973.94637555	4282397.12440716	6079567.54890263	9400706.28861484	18983476.1110353	29193968.0154357	38662605.507432	35109397.2963278	2237937.81672025	5414606.10889728	7393961.95782837	10831644.5916422	16303316.6281657	28712136.7862608	38961539.4179823	45191315.8403995	High	High	High	High	High
False	High	IsMasterProtein	P27708	CAD protein OS=Homo sapiens OX=9606 GN=CAD PE=1 SV=3	0.000	231.928	29	46	76	45	2225	242.8	6.46	164.65	46	protein metabolism;other metabolic processes	cytosol;nucleus;other cell component	kinase activity;other molecular function	Pf00117, Pf00185, Pf00988, Pf01979, Pf02142, Pf02729, Pf02786, Pf02787	790	ENSG00000084774	CAD	D6W552; hsa:790; P27708; Q6P0Q0; Q96CK3	Endothelin pathways; Amino acid metabolism; Pyrimidine metabolism	Pyrimidine biosynthesis	4	9433542.85893262	90.35	999405.639921406	1271825.52591909	3748288.44142468	6219481.82475561	13608159.088847	25568824.5315264	32837646.7310679	27284743.6449402	428049.384584766	1394211.22155338	4584221.94544346	7358206.32055635	12094215.2196393	25385762.1948967	30628515.0905412	35409172.7022746	High	High	High	High	High
False	High	IsMasterProtein	Q7Z6Z7	E3 ubiquitin-protein ligase HUWE1 OS=Homo sapiens OX=9606 GN=HUWE1 PE=1 SV=3	0.000	222.118	17	59	81	59	4374	481.6	5.22	152.60	59	cell organization and biogenesis;protein metabolism;DNA metabolism;other metabolic processes;stress response;other biological processes	non-structural extracellular;other membranes;cytosol;mitochondrion;ER/Golgi;nucleus;other cell component	nucleic acid binding activity;other molecular function	Pf00627, Pf00632, Pf02825, Pf06012, Pf06025, Pf14377	10075	ENSG00000086758	HUWE1	hsa:10075; O15029; Q4G2Z2; Q5H961; Q6P4D0; Q7Z6Z7; Q8NG67; Q9BUI0; Q9HCJ4; Q9NSL6; Q9P0A9		Antigen processing: Ubiquitination & Proteasome degradation; Neutrophil degranulation	2	10038139.5141578	79.04	1675897.7690979	2024477.01584967	3836787.86091183	5714892.05851061	17870943.6446228	24083534.7753776	25324427.6356869	20373951.2566102	925137.281297874	2420726.50101032	4505279.37515511	6294065.40869027	16009405.4260335	23895601.6823897	23994867.4149899	26594215.8884815	High	High	High	High	High
False	High	IsMasterProtein	P14618	Pyruvate kinase PKM OS=Homo sapiens OX=9606 GN=PKM PE=1 SV=4	0.000	218.309	61	33	189	33	531	57.9	7.84	356.72	33	protein metabolism;RNA metabolism OR transcription;other metabolic processes;other biological processes	non-structural extracellular;cytosol;ER/Golgi;nucleus;other cell component	nucleic acid binding activity;kinase activity;other molecular function	Pf00224, Pf02887	5315	ENSG00000067225	PKM	A6NFK3; B2R5N8; B3KRY0; B4DFX8; B4DUU6; hsa:5315; P14618; P14786; Q53GK4; Q96E76; Q9BWB5; Q9UCV6; Q9UPF2	Photodynamic therapy-induced HIF-1 survival signaling; Amino acid metabolism; Clear cell renal cell carcinoma pathways; Metabolic reprogramming in colon cancer; Aerobic glycolysis; Glycolysis in senescence; Glucose metabolism in triple-negative breast cancer cells; Glycolysis and gluconeogenesis	Neutrophil degranulation	9	218606806.37537	63.71	4751786.88016803	2698467.95472415	155872664.42788	274969178.694358	320033145.214756	261257522.65056	231108118.718502	176539332.581886	647981.342917665	2337837.71748738	176138510.469848	296405124.587664	281807468.177218	255081117.851626	217967755.722579	219247730.634353	High	High	High	High	High
False	High	IsMasterProtein	Q9UPN3	Microtubule-actin cross-linking factor 1, isoforms 1/2/3/4/5 OS=Homo sapiens OX=9606 GN=MACF1 PE=1 SV=4	0.000	216.121	11	66	75	42	7388	837.8	5.39	118.86	66	cell-cell signaling;cell organization and biogenesis;stress response;transport;signal transduction;other biological processes	plasma membrane;other membranes;cytoskeleton;ER/Golgi;other cell component	cytoskeletal activity;other molecular function	Pf00307, Pf00435, Pf00681, Pf02187, Pf13499, Pf17902, Pf18373	23499	ENSG00000127603	MACF1	B1ALC5; E9PJT0; hsa:23499; O75053; Q5VW20; Q8WXY1; Q8WXY2; Q96PK2; Q9H540; Q9UKP0; Q9ULG9; Q9UPN3	Mesodermal commitment pathway; Mesodermal commitment pathway		2	3270184.02397198	82.43	476223.029973926	757057.575138323	1685134.88625544	2424531.73024693	4238518.45118402	7823851.10566334	9745364.57234178	8333851.64123937	260977.8578443	959749.985323662	1947124.73261851	2709544.48249593	3946827.08467313	7728644.65784403	9401773.69575394	11256037.1011774	High	High	High	High	High
False	High	IsMasterProtein	P46013	Proliferation marker protein Ki-67 OS=Homo sapiens OX=9606 GN=MKI67 PE=1 SV=2	0.000	212.322	28	60	86	60	3256	358.5	9.45	104.55	60	cell cycle OR cell proliferation;other biological processes	nucleus;other cell component	nucleic acid binding activity;other molecular function	Pf00498, Pf08065, Pf15276	4288	ENSG00000148773	MKI67	hsa:4288; P46013; Q5VWH2	Primary focal segmental glomerulosclerosis (FSGS)		1	7563967.52572444	84.74	2122855.5528044	1974234.24050051	3879719.38985437	5483424.53519929	9744521.19443941	13522433.1465102	20658763.6716291	18159259.6182007	1103685.60971929	2543987.2344344	4511245.55164931	6789062.21736506	8427320.72536808	12993359.2803844	19727618.1813951	31495806.6711529	High	High	High	High	High
False	High	IsMasterProtein	P53396	ATP-citrate synthase OS=Homo sapiens OX=9606 GN=ACLY PE=1 SV=3	0.000	210.807	39	37	96	37	1101	120.8	7.33	213.66	37	other metabolic processes	non-structural extracellular;cytosol;nucleus;other cytoplasmic organelle;other cell component	other molecular function	Pf00285, Pf00549, Pf02629, Pf16114	47	ENSG00000131473	ACLY	B4DIM0; B4E3P0; hsa:47; P53396; Q13037; Q9BRL0	Sterol regulatory element-binding proteins (SREBP) signaling; TCA cycle and deficiency of pyruvate dehydrogenase complex (PDHc); Fatty acid biosynthesis; Amino acid metabolism; Lipid metabolism pathway; Clear cell renal cell carcinoma pathways; Metabolic reprogramming in colon cancer	Neutrophil degranulation; ChREBP activates metabolic gene expression; Fatty acyl-CoA biosynthesis	10	36007723.5758025	85.74	2502546.15688923	2467261.52949335	6099065.72285674	21913818.7629279	90489365.8503082	79922382.1567451	72033955.6494817	57586398.2445825	328526.160538769	2617732.29128299	7231993.75474752	22514972.2266817	80610439.016934	78342509.3331751	70247535.1345418	75654941.5633497	High	High	High	High	High
False	High	IsMasterProtein	O75643	U5 small nuclear ribonucleoprotein 200 kDa helicase OS=Homo sapiens OX=9606 GN=SNRNP200 PE=1 SV=2	0.000	210.588	30	56	84	56	2136	244.4	6.06	157.93	56	cell organization and biogenesis;RNA metabolism OR transcription;other metabolic processes	nucleus	other molecular function	Pf00270, Pf00271, Pf02889, Pf18149	23020	ENSG00000144028	SNRNP200	hsa:23020; O75643; O94884; Q6NZY0; Q6PX59; Q8NBE6; Q96IF2; Q9H7S0	2q11.2 copy number variation syndrome	mRNA Splicing - Major Pathway; mRNA Splicing - Minor Pathway	3	13349530.6463202	91.64	939097.26394725	1020103.80305891	3413081.84593333	6915543.2091463	26341393.4974673	31439920.3931588	41676441.2444564	35163507.0653947	249283.150974502	1240242.15397334	4280606.00909047	7327629.46480852	24320275.6543446	30407600.3994118	39084681.6475047	49272420.572567	High	High	High	High	High
False	High	IsMasterProtein	P13639	Elongation factor 2 OS=Homo sapiens OX=9606 GN=EEF2 PE=1 SV=4	0.000	202.934	51	41	147	39	858	95.3	6.83	258.52	41	protein metabolism;other metabolic processes;other biological processes	non-structural extracellular;plasma membrane;other membranes;cytosol;other cell component	translation activity;nucleic acid binding activity;other molecular function	Pf00009, Pf00679, Pf03144, Pf03764, Pf14492	1938	ENSG00000167658	EEF2	B2RMP5; D6W618; hsa:1938; P13639; Q58J86	Translation factors; AMP-activated protein kinase signaling; Brain-derived neurotrophic factor (BDNF) signaling pathway; IL-18 signaling pathway	Neutrophil degranulation; Protein methylation; Uptake and function of diphtheria toxin; Peptide chain elongation; Synthesis of diphthamide-EEF2	9	184542034.703366	62.85	4984067.96037443	3585712.77634954	129520773.552021	219573785.497525	258887321.667198	191083508.258581	198128904.264983	149643301.212926	824586.496146336	3524256.2396438	144794328.789416	248396882.250099	228301832.333791	207298573.052331	178224499.240262	202378596.979024	High	High	High	High	High
False	High	IsMasterProtein	Q709C8	Intermembrane lipid transfer protein VPS13C OS=Homo sapiens OX=9606 GN=VPS13C PE=1 SV=1	0.000	202.323	17	54	80	54	3753	422.1	6.83	115.67	54	cell organization and biogenesis;transport;other biological processes	other membranes;cytosol;mitochondrion;ER/Golgi;other cytoplasmic organelle;other cell component		Pf06650, Pf09333, Pf12624, Pf16908, Pf16909, Pf16910	54832	ENSG00000129003	VPS13C	hsa:54832; Q6ISR4; Q702P2; Q702P3; Q709C8; Q709C9; Q9NXN8; Q9P2C6			0	9959354.40137258	80.70	723700.36462043	846763.802041371	2607404.30845847	5757360.5132706	18772809.8080857	19433587.8811551	19719968.3245488	16163863.3812412	202933.46893836	1077037.59062154	3055978.42172158	6136450.03998562	16209133.8164009	19474370.5612576	19220970.2582162	21110128.8707144	High	High	High	High	High
False	High	IsMasterProtein	P11142	Heat shock cognate 71 kDa protein OS=Homo sapiens OX=9606 GN=HSPA8 PE=1 SV=1	0.000	198.024	53	31	146	20	646	70.9	5.52	260.53	31	cell organization and biogenesis;protein metabolism;RNA metabolism OR transcription;other metabolic processes;stress response;transport;other biological processes	non-structural extracellular;plasma membrane;other membranes;cytosol;nucleus;other cytoplasmic organelle;other cell component	signal transduction activity or receptor binding;other molecular function	Pf00012	3312	ENSG00000109971	HSPA8	hsa:3312; P11142; Q9H3R6	Parkin-ubiquitin proteasomal system pathway; MAPK signaling pathway; Exercise-induced circadian regulation; Measles virus infection; Extrafollicular B cell activation by SARS-CoV-2	AUF1 (hnRNP D0) binds and destabilizes mRNA; Neutrophil degranulation; Late endosomal microautophagy; HSP90 chaperone cycle for steroid hormone receptors (SHR) in the presence of ligand; Regulation of HSF1-mediated heat shock response; Lysosome Vesicle Biogenesis; Golgi Associated Vesicle Biogenesis; Clathrin-mediated endocytosis; CHL1 interactions; Interleukin-4 and Interleukin-13 signaling; GAB…	22	50598888.9662985	69.00	1489185.22387857	1647871.32824208	14463753.1120315	45050430.8197693	60266789.3176241	60606797.241062	61747249.9343254	49650325.1066105	684360.680772875	2307242.81995207	18062492.7918977	52238438.1292896	51565575.0315102	61100363.2607676	59955018.2196278	68414747.4576965	High	High	High	High	High
False	High	IsMasterProtein	P04406	Glyceraldehyde-3-phosphate dehydrogenase OS=Homo sapiens OX=9606 GN=GAPDH PE=1 SV=3	0.000	197.959	78	23	249	23	335	36.0	8.46	532.68	23	cell organization and biogenesis;protein metabolism;other metabolic processes;stress response;other biological processes	plasma membrane;other membranes;cytosol;cytoskeleton;nucleus;other cell component	enzyme regulator activity;cytoskeletal activity;other molecular function	Pf00044, Pf02800	2597	ENSG00000111640	GAPDH	E7EUT4; hsa:2597; P00354; P04406; Q53X65	Cori cycle; Alzheimer's disease and miRNA effects; HIF1A and PPARG regulation of glycolysis; VEGFA-VEGFR2 signaling pathway; Clear cell renal cell carcinoma pathways; Metabolic reprogramming in colon cancer; Aerobic glycolysis; 7q11.23 copy number variation syndrome; Glycolysis in senescence; Alzheimer's disease; Glycolysis and gluconeogenesis; Sudden infant death syndrome (SIDS) susceptibility p…	Glycolysis; Gluconeogenesis	14	210313224.170998	46.50	5047954.10523034	104928897.328668	250277088.697592	235970859.26637	276605333.723771	221794690.86732	199236393.871668	162272909.858814	1523851.66101832	129595435.251341	277261457.725726	270952169.615229	245671784.02303	214903011.529986	194471544.365499	205821463.116299	High	High	High	High	High
False	High	IsMasterProtein	Q14980	Nuclear mitotic apparatus protein 1 OS=Homo sapiens OX=9606 GN=NUMA1 PE=1 SV=2	0.000	197.812	30	52	73	50	2115	238.1	5.78	138.57	52	cell cycle OR cell proliferation;cell organization and biogenesis;other biological processes	plasma membrane;other membranes;cytosol;cytoskeleton;ER/Golgi;nucleus;other cell component	cytoskeletal activity;other molecular function		4926	ENSG00000137497	NUMA1	H0YH75; hsa:4926; Q14980; Q14981; Q9BTE9	Ectoderm differentiation; Ectoderm differentiation	Recruitment of NuMA to mitotic centrosomes; Mitotic Prophase	4	7018342.15495557	112.03	1868464.34116866	1747618.28622929	3700726.39208374	4919997.37196946	9958000.26781695	19504772.4303372	44644622.8827459	42233622.5354385	441374.471197759	1677197.87972682	3698125.81816048	5638916.70572705	8735210.88793516	17724630.4625893	41261879.5770571	52965408.0063805	High	High	High	High	High
False	High	IsMasterProtein	P06733	Alpha-enolase OS=Homo sapiens OX=9606 GN=ENO1 PE=1 SV=2	0.000	195.732	69	29	190	24	434	47.1	7.39	367.80	29	RNA metabolism OR transcription;other metabolic processes;other biological processes	plasma membrane;other membranes;cytosol;cytoskeleton;nucleus;other cell component	nucleic acid binding activity;other molecular function	Pf00113, Pf03952	2023	ENSG00000074800	ENO1	B2RD59; hsa:2023; P06733; P22712; Q16704; Q4TUS4; Q53FT9; Q53HR3; Q658M5; Q6GMP2; Q71V37; Q7Z3V6; Q8WU71; Q96GV1; Q9BT62; Q9UCH6; Q9UM55	Clear cell renal cell carcinoma pathways; Metabolic reprogramming in colon cancer; Aerobic glycolysis; IL-18 signaling pathway; Glycolysis and gluconeogenesis	Glycolysis; Gluconeogenesis; Manipulation of host energy metabolism	8	179336040.523567	60.23	3612737.63920221	8613516.21056699	135010002.143943	185227511.536238	218917788.55014	204353010.567475	177547635.693326	140990584.153436	783713.680155085	6641344.31769905	139613611.397731	206705704.412908	202330096.799857	204053703.987962	181142459.628256	181980870.788396	High	High	High	High	High
False	High	IsMasterProtein	Q00610	Clathrin heavy chain 1 OS=Homo sapiens OX=9606 GN=CLTC PE=1 SV=5	0.000	194.394	31	40	74	40	1675	191.5	5.69	155.04	40	cell cycle OR cell proliferation;cell organization and biogenesis;other metabolic processes;transport;other biological processes	plasma membrane;other membranes;cytosol;cytoskeleton;ER/Golgi;other cytoplasmic organelle;other cell component	signal transduction activity or receptor binding;nucleic acid binding activity;other molecular function	Pf00637, Pf01394, Pf09268, Pf13838	1213	ENSG00000141367	CLTC	D3DU00; hsa:1213; Q00610; Q6N0A0; Q86TF2	Synaptic vesicle pathway; VEGFA-VEGFR2 signaling pathway; Ebola virus infection in host; Fragile X syndrome; 7q11.23 copy number variation syndrome; Complement and coagulation cascades	ALK mutants bind TKIs; Nuclear events stimulated by ALK signaling in cancer; Recycling pathway of L1; MHC class II antigen presentation; RHOV GTPase cycle; Lysosome Vesicle Biogenesis; RHOU GTPase cycle; Cargo recognition for clathrin-mediated endocytosis; WNT5A-dependent internalization of FZD4; EPH-ephrin mediated repulsion of cells; LDL clearance; Retrograde neurotrophin signalling; WNT5A-depe…	25	10218544.7957498	85.68	756524.0557134	958208.55923264	2451915.45942857	5544951.72241712	20223936.0731083	25728052.1801543	25000378.6928182	20251067.48233	207273.266311319	1033087.94046931	2752917.71365228	6132962.37677352	17025810.9096176	24413482.3140166	23212037.844776	26107311.3172212	High	High	High	High	High
False	High	IsMasterProtein	P07814	Bifunctional glutamate/proline--tRNA ligase OS=Homo sapiens OX=9606 GN=EPRS1 PE=1 SV=5	0.000	192.819	31	40	75	40	1512	170.5	7.33	150.80	40	cell organization and biogenesis;protein metabolism;RNA metabolism OR transcription;other metabolic processes;stress response;other biological processes	plasma membrane;other membranes;cytosol;other cell component	nucleic acid binding activity;other molecular function	Pf00043, Pf00458, Pf00587, Pf00749, Pf03129, Pf03950, Pf09180	2058	ENSG00000136628	EPRS1	A0AVA9; B9EGH3; hsa:2058; P07814; Q05BP6; Q05DF8; Q5DSM1; Q5H9S5; Q6PD57; Q86X73	Parkinson's disease pathway; VEGFA-VEGFR2 signaling pathway; Amino acid metabolism	tRNA modification in the nucleus and cytosol; Selenoamino acid metabolism; Cytosolic tRNA aminoacylation	6	6786200.92262697	105.35	1262344.06292951	1471330.2318192	3408546.54812178	5110006.53917	9374451.58596305	25004405.5620325	42932761.7493717	34152793.3363904	377584.789610546	1375152.67551102	4029150.95079633	5554363.01326805	8291233.90967688	24891606.995876	40494671.8676981	44176615.3127323	High	High	High	High	High
False	High	IsMasterProtein	P34932	Heat shock 70 kDa protein 4 OS=Homo sapiens OX=9606 GN=HSPA4 PE=1 SV=4	0.000	188.217	44	32	92	27	840	94.3	5.19	201.56	32	cell organization and biogenesis;stress response;transport;other biological processes	non-structural extracellular;cytosol;mitochondrion;nucleus	other molecular function	Pf00012	3308	ENSG00000170606	HSPA4	hsa:3308; O95756; P34932; Q2TAL4; Q9BUK9	Parkin-ubiquitin proteasomal system pathway	Regulation of HSF1-mediated heat shock response	2	25622929.1076438	93.01	2300853.28155778	2434180.03823035	6633248.37541061	9618933.91288034	97680275.9447058	93845954.405973	83587289.8456926	68110645.8771085	333377.324510143	1900804.58763581	8121138.49741309	9639234.6247886	89624061.6053654	93900146.7072976	80558847.0289681	87124876.0526659	High	High	High	High	High
False	High	IsMasterProtein	P27816	Microtubule-associated protein 4 OS=Homo sapiens OX=9606 GN=MAP4 PE=1 SV=3	0.000	187.800	40	38	70	38	1152	120.9	5.43	138.27	38	cell cycle OR cell proliferation;cell organization and biogenesis;developmental processes;other biological processes	cytoskeleton;other cell component	cytoskeletal activity;other molecular function	Pf00418	4134	ENSG00000047849	MAP4	hsa:4134; P27816; Q13082; Q59FT2; Q68D74; Q6ZUW9; Q86V26; Q96A76; Q96NS9	Splicing factor NOVA regulated synaptic proteins; 2q37 copy number variation syndrome		2	19661418.9987441	40.47	7376351.58611885	6674011.86998928	10376827.606366	18333613.5469782	23539077.1341848	23022031.0723271	22598657.9490578	19560710.7952065	7883752.60758193	8726813.42621384	11588230.3304243	19762645.6978705	21641380.6004654	22725617.7378665	21882812.6753894	25913876.0940674	High	High	High	High	High
False	High	IsMasterProtein	P48643	T-complex protein 1 subunit epsilon OS=Homo sapiens OX=9606 GN=CCT5 PE=1 SV=1	0.000	186.713	55	29	106	29	541	59.6	5.66	227.34	29	transport;other biological processes	cytosol;cytoskeleton;other cell component	cytoskeletal activity;nucleic acid binding activity;other molecular function	Pf00118	22948	ENSG00000150753	CCT5	A8JZY8; A8K2X8; B4DYD8; hsa:22948; P48643	16p11.2 proximal deletion syndrome	Formation of tubulin folding intermediates by CCT/TriC; BBSome-mediated cargo-targeting to cilium; Association of TriC/CCT with target proteins during biosynthesis; Cooperation of PDCL (PhLP1) and TRiC/CCT in G-protein beta folding; Prefoldin mediated transfer of substrate to CCT/TriC; Folding of actin by CCT/TriC	7	50877983.9608484	58.18	1878461.49559485	8425415.29867609	30155745.826921	49407525.3849014	70577217.5759507	60614692.5929254	58393050.8525058	50349087.9049019	572359.456832896	10116166.2181086	34275539.9310791	51412435.8480848	63535921.4474894	64577564.6529373	57438316.3084796	66481297.9212476	High	High	High	High	High
False	High	IsMasterProtein	P31948	Stress-induced-phosphoprotein 1 OS=Homo sapiens OX=9606 GN=STIP1 PE=1 SV=1	0.000	186.165	55	33	119	33	543	62.6	6.80	165.88	33	other biological processes	cytosol;ER/Golgi;nucleus;other cell component	other molecular function	Pf00515, Pf13181, Pf17830	10963	ENSG00000168439	STIP1	B4DM70; F5H0T1; G3XAD8; hsa:10963; P31948; Q3ZCU9; Q5TZU9	VEGFA-VEGFR2 signaling pathway	HSP90 chaperone cycle for steroid hormone receptors (SHR) in the presence of ligand; RND1 GTPase cycle	3	41497192.4087875	61.97	8186518.52604905	10573971.8974797	17296172.7965898	31455249.5812595	51182686.5320859	62972240.1843995	60712274.8990139	59225805.914822	6843292.79747689	12763799.9761382	19124051.9589326	36724877.7073182	46889658.5997014	65969085.1171002	65051188.0146871	78380899.9925787	High	High	High	High	High
False	High	IsMasterProtein	P52272	Heterogeneous nuclear ribonucleoprotein M OS=Homo sapiens OX=9606 GN=HNRNPM PE=1 SV=3	0.000	186.100	45	25	83	25	730	77.5	8.70	124.70	25	RNA metabolism OR transcription;other metabolic processes;stress response	nucleus;other cell component	nucleic acid binding activity;other molecular function	Pf00076, Pf11532	4670	ENSG00000099783	HNRNPM	hsa:4670; P52272; Q15584; Q8WZ44; Q96H56; Q9BWL9; Q9Y492	mRNA processing	mRNA Splicing - Major Pathway; FGFR2 alternative splicing; Processing of Capped Intron-Containing Pre-mRNA	4	12585890.5909685	111.71	3429883.06658806	5241844.09842418	8061841.9137931	9946081.5212222	14289899.5271342	31757786.2974281	74572676.6655622	63427586.4457678	795890.007822387	6078369.91304145	10308231.5627322	11416765.7161066	13874738.7751292	29609955.5217675	65464450.0333139	107360046.350511	High	High	High	High	High
False	High	IsMasterProtein	P26038	Moesin OS=Homo sapiens OX=9606 GN=MSN PE=1 SV=3	0.000	185.965	61	40	102	29	577	67.8	6.40	174.58	40	cell adhesion;cell cycle OR cell proliferation;cell organization and biogenesis;other biological processes	plasma membrane;other membranes;cytosol;cytoskeleton;other cell component	signal transduction activity or receptor binding;cytoskeletal activity;nucleic acid binding activity;other molecular function	Pf00373, Pf00769, Pf09379, Pf09380, Pf20492	4478	ENSG00000147065	MSN	hsa:4478; P26038	Glial cell differentiation; AGE/RAGE pathway; Measles virus infection; 16p11.2 proximal deletion syndrome; Regulation of actin cytoskeleton	Recycling pathway of L1; Sensory processing of sound by inner hair cells of the cochlea; Sensory processing of sound by outer hair cells of the cochlea; Gene and protein expression by JAK-STAT signaling after Interleukin-12 stimulation; Signaling by ALK fusions and activated point mutants	10	26172429.6328351	89.54	2381436.14955751	2602073.61065249	6209119.84935847	11916935.201563	78091169.05895	80041338.6719204	70864907.1205571	55729917.4109185	432481.597227539	2515054.35822346	7041172.06247398	12291352.736717	72361773.2810657	77147732.4666409	66634388.6443344	72244289.3384343	High	High	High	High	High
False	High	IsMasterProtein	Q15075	Early endosome antigen 1 OS=Homo sapiens OX=9606 GN=EEA1 PE=1 SV=2	0.000	184.050	34	46	69	45	1411	162.4	5.68	136.19	46	cell organization and biogenesis;transport;other biological processes	plasma membrane;other membranes;cytosol;other cytoplasmic organelle;other cell component	other molecular function	Pf01363	8411	ENSG00000102189	EEA1	hsa:8411; Q14221; Q15075	VEGFA-VEGFR2 signaling pathway	Toll Like Receptor 9 (TLR9) Cascade	2	21359163.2659802	16.84	19408081.0182914	17326535.5228142	15468988.6643594	16344515.2228007	20973845.6058553	21949950.2843804	23611959.5718285	21883453.7705325	21751559.7280564	23721802.0998348	17688929.3183784	20625785.8764685	18632070.7232073	22999735.1433804	24345130.4454008	29432769.0819932	High	High	High	High	High
False	High	IsMasterProtein	Q15149	Plectin OS=Homo sapiens OX=9606 GN=PLEC PE=1 SV=3	0.000	183.960	15	60	76	59	4684	531.5	5.96	99.36	60	cell cycle OR cell proliferation;cell organization and biogenesis;other metabolic processes;stress response;developmental processes;other biological processes	plasma membrane;other membranes;cytosol;cytoskeleton;mitochondrion;other cell component	cytoskeletal activity;other molecular function	Pf00307, Pf00681, Pf03501, Pf17902, Pf18373	5339	ENSG00000178209	PLEC	hsa:5339; Q15148; Q15149; Q16640; Q6S376; Q6S377; Q6S378; Q6S379; Q6S380; Q6S381; Q6S382; Q6S383	Envelope proteins and their potential roles in EDMD physiopathology	Assembly of collagen fibrils and other multimeric structures; Caspase-mediated cleavage of cytoskeletal proteins; Type I hemidesmosome assembly	4	5437124.34278807	79.43	787852.855600247	1195789.06194552	2572005.35629129	3862284.72469055	7267264.7548102	11313906.9813566	14289686.9550023	12302716.517149	456786.46750265	1572076.50182616	3188360.96766525	4707771.47432424	6279472.41708075	11283534.8730897	13893908.0316167	17285137.9960647	High	High	High	High	High
False	High	IsMasterProtein	P06576	ATP synthase subunit beta, mitochondrial OS=Homo sapiens OX=9606 GN=ATP5F1B PE=1 SV=3	0.000	181.621	61	21	116	21	529	56.5	5.40	283.45	21	other metabolic processes;transport;developmental processes;other biological processes	plasma membrane;other membranes;mitochondrion;other cell component	signal transduction activity or receptor binding;transporter activity;other molecular function	Pf00006, Pf02874	506	ENSG00000110955	ATP5F1B	A8K4X0; hsa:506; P06576; Q14283	Electron transport chain: OXPHOS system in mitochondria; 7q11.23 copy number variation syndrome; Oxidative phosphorylation	Transcriptional activation of mitochondrial biogenesis; Mitochondrial protein import; Cristae formation; Formation of ATP by chemiosmotic coupling	7	44490931.9822566	47.05	912894.877431018	15885783.6650012	44793790.161007	44136464.6035824	51559387.3803317	46215890.4854951	43891349.1294714	35964487.361254	500901.530819401	20931149.8918152	47952135.7250196	52410554.8417433	46841873.7579536	49245473.1352728	44190121.4774383	47327156.0107355	High	High	High	High	High
False	High	IsMasterProtein	Q6P2Q9	Pre-mRNA-processing-splicing factor 8 OS=Homo sapiens OX=9606 GN=PRPF8 PE=1 SV=2	0.000	180.078	24	42	66	42	2335	273.4	8.84	115.29	42	cell organization and biogenesis;RNA metabolism OR transcription;other metabolic processes;other biological processes	nucleus	nucleic acid binding activity;other molecular function	Pf01398, Pf08082, Pf08083, Pf08084, Pf10596, Pf10597, Pf10598, Pf12134	10594	ENSG00000174231; ENSG00000274442	PRPF8	hsa:10594; O14547; O75965; Q6P2Q9	mRNA processing	mRNA Splicing - Major Pathway; mRNA Splicing - Minor Pathway	3	6186665.87822986	87.18	774379.518556414	814823.772541534	3217831.48284591	4648215.01787883	9151008.556646	13890644.9874522	20121430.4294907	17321822.4323415	276977.928240234	1084365.17317364	3543300.28268623	4853680.99636056	7885733.47064904	13410690.5760925	18590989.7512138	23453407.4469918	High	High	High	High	High
False	High	IsMasterProtein	P13796	Plastin-2 OS=Homo sapiens OX=9606 GN=LCP1 PE=1 SV=6	0.000	179.646	55	26	118	24	627	70.2	5.43	202.86	26	cell organization and biogenesis;signal transduction;other biological processes	plasma membrane;other membranes;cytosol;cytoskeleton;other cell component	signal transduction activity or receptor binding;cytoskeletal activity;other molecular function	Pf00036, Pf00307	3936	ENSG00000136167	LCP1	B2R613; B4DUA0; hsa:3936; P13796; Q5TBN4		Gene and protein expression by JAK-STAT signaling after Interleukin-12 stimulation	1	49300944.2685067	58.84	4069685.22789658	8142440.87084853	19271299.5265093	47140678.1131384	56853173.6912559	53229426.8747039	50481751.5434847	48147756.9904189	1968472.27209322	10372825.3356539	21320050.2747158	52825069.135541	51542438.1274594	58145369.5247745	52838130.9940276	61986910.6368681	High	High	High	High	High
False	High	IsMasterProtein	Q63HN8	E3 ubiquitin-protein ligase RNF213 OS=Homo sapiens OX=9606 GN=RNF213 PE=1 SV=3	0.000	179.217	12	54	65	52	5207	591.0	6.48	112.81	54	cell organization and biogenesis;protein metabolism;other metabolic processes;stress response;developmental processes;other biological processes	cytosol;nucleus;other cell component	other molecular function	Pf00097, Pf20173	57674	ENSG00000173821	RNF213	C9JCP4; D6RI12; F8WKS1; hsa:57674; Q63HN8; Q658P6; Q69YK7; Q6MZR1; Q8IWF4; Q8IZX1; Q8IZX2; Q8N406; Q8TEU0; Q9H6C9; Q9H6H9; Q9H6P3; Q9H8A9; Q9HCF4; Q9HCL8		Antigen processing: Ubiquitination & Proteasome degradation; Signaling by ALK fusions and activated point mutants; Suppression of apoptosis	3	6015899.48735579	92.65	1108866.57141113	1283166.53255807	3124620.62978303	4524763.78793127	7506371.30382498	16153194.2538047	24877007.110452	20122734.1144233	508215.939902344	1499730.72375917	3645761.34666719	5323076.3362561	6798896.79497289	15856058.5090215	23077185.014876	26865439.7174518	High	High	High	High	High
False	High	IsMasterProtein	P26358	DNA (cytosine-5)-methyltransferase 1 OS=Homo sapiens OX=9606 GN=DNMT1 PE=1 SV=2	0.000	174.422	29	38	71	38	1616	183.1	7.75	137.49	38	cell organization and biogenesis;DNA metabolism;RNA metabolism OR transcription;other metabolic processes;developmental processes;signal transduction;other biological processes	nucleus;other cell component	nucleic acid binding activity;other molecular function	Pf00145, Pf01426, Pf02008, Pf06464, Pf12047	1786	ENSG00000130816	DNMT1	A0AV63; B7ZLW6; hsa:1786; P26358; Q9UHG5; Q9ULA2; Q9UMZ6	Trans-sulfuration pathway; One-carbon metabolism; Retinoblastoma gene in cancer; Hematopoietic stem cell gene regulation by GABP alpha/beta complex; MTHFR deficiency	SUMOylation of DNA methylation proteins; NoRC negatively regulates rRNA expression; PRC2 methylates histones and DNA; Defective pyroptosis; DNA methylation	10	16349148.1520445	81.65	1234811.46383227	1258585.45309959	2807142.2509922	10373808.1937182	31358300.3366962	30857488.540143	29794307.3837515	24319259.0800065	600062.377768252	1545527.85916598	2968715.95436382	10991068.6184206	29655733.2401923	30500107.0606456	28272998.372771	34211728.6259039	High	High	High	High	High
False	High	IsMasterProtein	Q8WXH0	Nesprin-2 OS=Homo sapiens OX=9606 GN=SYNE2 PE=1 SV=3	0.000	168.535	10	58	70	58	6885	795.9	5.36	58.82	58	cell organization and biogenesis;transport;developmental processes;other biological processes	plasma membrane;other membranes;cytosol;cytoskeleton;mitochondrion;ER/Golgi;nucleus;other cell component	cytoskeletal activity;other molecular function	Pf00307, Pf00435, Pf10541	23224	ENSG00000054654	SYNE2	B4DND7; B4DPR6; hsa:23224; I6XXQ5; Q540G1; Q86YP9; Q8N1S3; Q8NF49; Q8TER7; Q8WWW3; Q8WWW4; Q8WWW5; Q8WXH0; Q8WXH1; Q9NU50; Q9UFQ4; Q9Y2L4; Q9Y4R1	Ovarian infertility; Rett syndrome causing genes; Envelope proteins and their potential roles in EDMD physiopathology	Meiotic synapsis	4	4326271.58417077	85.57	720589.536128044	941031.961095253	2094968.09747487	3346190.0072812	5872002.86574638	7755272.85465797	13974100.6512594	11737340.9534772	403845.85029319	1356534.34353147	2443531.87337968	3637545.77944815	5145399.38596812	8038544.21425871	13114786.1869224	15848741.0169971	High	High	High	High	High
False	High	IsMasterProtein	Q86UP2	Kinectin OS=Homo sapiens OX=9606 GN=KTN1 PE=1 SV=1	0.000	167.808	28	37	56	36	1357	156.2	5.64	104.85	37	transport;other biological processes	plasma membrane;other membranes;ER/Golgi	cytoskeletal activity	Pf05104	3895	ENSG00000126777	KTN1	B4DZ88; hsa:3895; Q13999; Q14707; Q15387; Q17RZ5; Q5GGW3; Q86UP2; Q86W57	Glucocorticoid receptor pathway; Nuclear receptors meta-pathway	Regulation of Insulin-like Growth Factor (IGF) transport and uptake by Insulin-like Growth Factor Binding Proteins (IGFBPs); Post-translational protein phosphorylation; RHOA GTPase cycle; CDC42 GTPase cycle; RAC1 GTPase cycle; RND2 GTPase cycle; RND3 GTPase cycle; RHOG GTPase cycle; RHO GTPases activate KTN1	11	4869330.3153986	98.84	1082936.47172838	1461861.18957137	2325954.46616943	3355478.40896983	7119298.483294	14472296.4872512	24313659.2849574	21395904.2161769	577696.609282031	1857728.75073264	2880575.27087178	3952623.77558645	5998642.69068762	14484878.8740267	24736357.5622867	27515355.5612604	High	High	High	High	High
False	High	IsMasterProtein	Q08211	ATP-dependent RNA helicase A OS=Homo sapiens OX=9606 GN=DHX9 PE=1 SV=4	0.000	167.670	30	32	66	32	1270	140.9	6.84	139.40	32	cell organization and biogenesis;DNA metabolism;RNA metabolism OR transcription;other metabolic processes;stress response;transport;other biological processes	cytosol;cytoskeleton;translational apparatus;nucleus;other cell component	nucleic acid binding activity;other molecular function	Pf00035, Pf00270, Pf00271, Pf04408, Pf07717	1660	ENSG00000135829	DHX9	B2RNV4; hsa:1660; Q05CI5; Q08211; Q12803; Q32Q22; Q5VY62; Q6PD69; Q99556	MECP2 and associated Rett syndrome; mRNA processing	mRNA Splicing - Major Pathway; RIP-mediated NFkB activation via ZBP1; DEx/H-box helicases activate type I IFN and inflammatory cytokines production	5	10308268.3217267	98.93	945500.166608043	1103039.67045669	2887360.32940881	5048348.15668364	23710046.1997525	30829545.9078103	43783610.3125288	38370609.117104	219924.100905831	1198286.71069619	3486962.48267507	5229628.93233157	20318916.9188987	30205014.7654087	39706755.8828512	55723184.690431	High	High	High	High	High
False	High	IsMasterProtein	P50990	T-complex protein 1 subunit theta OS=Homo sapiens OX=9606 GN=CCT8 PE=1 SV=4	0.000	167.069	63	30	88	30	548	59.6	5.60	168.64	30	cell organization and biogenesis;transport;other biological processes	non-structural extracellular;cytosol;cytoskeleton;nucleus;other cytoplasmic organelle;other cell component	other molecular function	Pf00118	10694	ENSG00000156261	CCT8	A6NN54; B4DEM7; B4DQH4; hsa:10694; P50990; Q4VBP8	16p11.2 proximal deletion syndrome	Neutrophil degranulation; Formation of tubulin folding intermediates by CCT/TriC; BBSome-mediated cargo-targeting to cilium; Association of TriC/CCT with target proteins during biosynthesis; Cooperation of PDCL (PhLP1) and TRiC/CCT in G-protein beta folding; Prefoldin mediated transfer of substrate to CCT/TriC; Folding of actin by CCT/TriC	8	43377100.2523186	59.89	1980962.13486525	5629154.05749371	27284472.8289433	41183754.0151931	65199584.3566667	56277494.3366414	51302040.4881116	40798769.7254047	434719.418470606	6469477.23458217	30730463.0738074	45687258.7575568	57039986.987813	54617533.5853035	50215613.4869532	55811774.423423	High	High	High	High	High
False	High	IsMasterProtein	P08133	Annexin A6 OS=Homo sapiens OX=9606 GN=ANXA6 PE=1 SV=3	0.000	166.367	37	27	77	27	673	75.8	5.60	151.56	27	cell organization and biogenesis;stress response;transport;developmental processes;signal transduction;other biological processes	other membranes;mitochondrion;other cytoplasmic organelle;other cell component	transporter activity;cytoskeletal activity;other molecular function	Pf00191	309	ENSG00000197043	ANXA6	B7Z8A7; D3DQH4; E9PGK1; hsa:309; P08133; Q6ZT79	Calcium regulation in cardiac cells; Prostaglandin synthesis and regulation	Smooth Muscle Contraction	3	26500775.5495778	95.50	3294282.37331169	3378888.77730063	9309227.07892145	14006793.7760887	55668754.3253374	107168958.735599	114916682.659468	89011560.5979879	517678.074886719	2710268.14233231	11765706.9947837	13605559.6210426	50139319.244351	108512509.354575	108853036.260848	113955493.081674	High	High	High	High	High
False	High	IsMasterProtein	P60709	Actin, cytoplasmic 1 OS=Homo sapiens OX=9606 GN=ACTB PE=1 SV=1	0.000	166.225	67	23	182	10	375	41.7	5.48	381.59	23	cell organization and biogenesis;protein metabolism;other metabolic processes;transport;developmental processes;other biological processes	plasma membrane;other membranes;cytosol;cytoskeleton;nucleus;other cell component	cytoskeletal activity;other molecular function	Pf00022	60	ENSG00000075624	ACTB	hsa:60; P02570; P60709; P70514; P99021; Q11211; Q64316; Q75MN2; Q96B34; Q96HG5	Arrhythmogenic right ventricular cardiomyopathy; Pathogenic Escherichia coli infection; Common pathways underlying drug addiction; Myometrial relaxation and contraction pathways; Focal adhesion; Fas ligand pathway and stress induction of heat shock proteins; Ebola virus infection in host; Acute viral myocarditis; Thermogenesis; Mechanoregulation and pathology of YAP/TAZ via Hippo and non-Hippo me…	UCH proteinases; Clathrin-mediated endocytosis; DNA Damage Recognition in GG-NER; Translocation of SLC2A4 (GLUT4) to the plasma membrane; RHO GTPases Activate Formins; RHOF GTPase cycle; Regulation of actin dynamics for phagocytic cup formation; FCGR3A-mediated phagocytosis; Recycling pathway of L1; Sensory processing of sound by inner hair cells of the cochlea; Sensory processing of sound by out…	47	21256400.9930384	56.99	2107183.82119698	4204993.25196624	9475926.99550429	18057263.698246	28429685.3318035	25688786.5684562	24084755.0332626	21400340.3459542	1220749.58902676	6030173.42107473	10381868.0371942	21113429.7806746	23258109.7405836	24503739.9441701	24875643.6056708	26954889.0649291	High	High	High	High	High
False	High	IsMasterProtein	P04075	Fructose-bisphosphate aldolase A OS=Homo sapiens OX=9606 GN=ALDOA PE=1 SV=2	0.000	165.843	66	24	115	18	364	39.4	8.09	256.07	24	cell organization and biogenesis;other metabolic processes;other biological processes	non-structural extracellular;cytosol;cytoskeleton;other cell component	cytoskeletal activity;other molecular function	Pf00274	226	ENSG00000149925	ALDOA	B4DXI7; hsa:226; P04075; Q6FH76; Q6FI10; Q96B15; Q9BWD9; Q9UCN2	VEGFA-VEGFR2 signaling pathway; Clear cell renal cell carcinoma pathways; Aerobic glycolysis; 16p11.2 proximal deletion syndrome; Glycolysis and gluconeogenesis; Sudden infant death syndrome (SIDS) susceptibility pathways	Neutrophil degranulation; Glycolysis; Platelet degranulation ; Gluconeogenesis	10	243225410.075878	45.01	5413057.23261142	101907933.302546	252098442.688735	253383600.696428	251702233.757309	243067546.895083	225299878.106921	203797029.512466	676977.739407013	151759957.459132	276564447.944363	298793576.804314	243383375.782841	272942235.891663	237459321.767588	255066824.224167	High	High	High	High	High
False	High	IsMasterProtein	P11717	Cation-independent mannose-6-phosphate receptor OS=Homo sapiens OX=9606 GN=IGF2R PE=1 SV=3	0.000	165.799	20	41	58	41	2491	274.2	5.94	122.63	41	protein metabolism;other metabolic processes;transport;developmental processes;signal transduction;other biological processes	plasma membrane;other membranes;ER/Golgi;nucleus;other cytoplasmic organelle;other cell component	kinase activity;other molecular function	Pf00040, Pf00878	3482	ENSG00000197081	IGF2R	hsa:3482; P11717; Q7Z7G9; Q96PT5		Neutrophil degranulation; Golgi Associated Vesicle Biogenesis; Cargo recognition for clathrin-mediated endocytosis; Retrograde transport at the Trans-Golgi-Network	5	15724975.6643088	42.21	4134427.27493455	5700064.39579757	9625460.41806995	16899892.0330398	21147702.0089343	16921704.6774435	16286856.0571466	13268868.5825872	3828153.66638137	7186438.18841761	11165347.7169744	19192174.0100799	17618750.7174311	17145112.4023207	15182479.5881708	17494150.2889302	High	High	High	High	High
False	High	IsMasterProtein	P49368	T-complex protein 1 subunit gamma OS=Homo sapiens OX=9606 GN=CCT3 PE=1 SV=4	0.000	165.330	52	31	81	31	545	60.5	6.49	159.95	31	cell organization and biogenesis;transport;other biological processes	cytosol;cytoskeleton;other cell component	other molecular function	Pf00118	7203	ENSG00000163468	CCT3	A6NE14; hsa:7203; P49368; Q5SZY1; Q9BR64	16p11.2 proximal deletion syndrome	Formation of tubulin folding intermediates by CCT/TriC; BBSome-mediated cargo-targeting to cilium; Association of TriC/CCT with target proteins during biosynthesis; Cooperation of PDCL (PhLP1) and TRiC/CCT in G-protein beta folding; Prefoldin mediated transfer of substrate to CCT/TriC; Folding of actin by CCT/TriC	7	129257382.764311	68.36	3106536.02423422	4836801.70684105	50663012.0073715	126121439.700704	198761864.215012	156348311.879211	142155637.513967	109830157.001767	413502.966383203	3440868.20763933	57605710.9250285	142280484.981952	164515391.587747	154848307.579959	132471299.397849	141582686.428658	High	High	High	High	High
False	High	IsMasterProtein	P49327	Fatty acid synthase OS=Homo sapiens OX=9606 GN=FASN PE=1 SV=3	0.000	163.999	22	43	59	41	2511	273.3	6.44	105.75	43	other metabolic processes;stress response;other biological processes	plasma membrane;other membranes;cytosol;ER/Golgi;other cell component	other molecular function	Pf00107, Pf00109, Pf00550, Pf00698, Pf00975, Pf02801, Pf08242, Pf08659, Pf14765, Pf16197	2194	ENSG00000169710	FASN	hsa:2194; P49327; Q13479; Q16702; Q4LE83; Q6P4U5; Q6SS02; Q969R1; Q96C68; Q96IT0	AMP-activated protein kinase signaling; Sterol regulatory element-binding proteins (SREBP) signaling; SREBF and miR33 in cholesterol and lipid homeostasis; Liver X receptor pathway; Nuclear receptors meta-pathway; Fatty acid biosynthesis; Angiopoietin-like protein 8 regulatory pathway; Lipid metabolism pathway; Clear cell renal cell carcinoma pathways; Metabolic reprogramming in colon cancer; Cho…	ChREBP activates metabolic gene expression; Activation of gene expression by SREBF (SREBP); Fatty acyl-CoA biosynthesis; NR1H2 & NR1H3 regulate gene expression linked to lipogenesis; Vitamin B5 (pantothenate) metabolism	18	6614752.98840925	90.10	705701.184063608	910880.567431707	2371518.27759003	3975753.06501	11290128.5259715	20116061.5506324	21825550.4891827	17781308.5710642	162117.575451563	1005527.90689666	2750802.86857006	4317584.31201292	10134129.1647574	20010108.4529656	20786849.6901583	24608871.5523663	High	High	High	High	High
False	High	IsMasterProtein	P55072	Transitional endoplasmic reticulum ATPase OS=Homo sapiens OX=9606 GN=VCP PE=1 SV=4	0.000	160.889	44	34	95	34	806	89.3	5.26	181.90	34	cell cycle OR cell proliferation;cell organization and biogenesis;protein metabolism;DNA metabolism;other metabolic processes;stress response;transport;signal transduction;other biological processes	non-structural extracellular;other membranes;cytosol;ER/Golgi;nucleus;other cytoplasmic organelle;other cell component	signal transduction activity or receptor binding;enzyme regulator activity;other molecular function	Pf00004, Pf02359, Pf02933, Pf09336, Pf17862	7415	ENSG00000165280	VCP	B2R5T8; hsa:7415; P55072; Q0V924; Q2TAI5; Q969G7; Q9UCD5	Alstrom syndrome; Clock-controlled autophagy in bone metabolism	Neutrophil degranulation; RHOH GTPase cycle; E3 ubiquitin ligases ubiquitinate target proteins; ABC-family proteins mediated transport; Hedgehog ligand biogenesis; Hh mutants are degraded by ERAD; Defective CFTR causes cystic fibrosis; Neddylation; KEAP1-NFE2L2 pathway; Aggrephagy; Attachment and Entry; Attachment and Entry; Ovarian tumor domain proteases; Josephin domain DUBs; Protein methylatio…	20	51043116.7530377	29.53	15764183.4889525	50242374.788136	58376876.8984505	52664316.6934647	61598913.8925341	48472949.2103026	46760688.4396216	39525785.8143186	18227367.6901363	63933498.6471135	65002887.5499859	63596872.6280817	54671517.2625045	51047324.6346865	45042649.8597537	51038909.2182487	High	High	High	High	High
False	High	IsMasterProtein	P00558	Phosphoglycerate kinase 1 OS=Homo sapiens OX=9606 GN=PGK1 PE=1 SV=3	0.000	159.672	66	24	159	19	417	44.6	8.10	291.48	24	protein metabolism;other metabolic processes;stress response;other biological processes	non-structural extracellular;other membranes;cytosol	kinase activity;other molecular function	Pf00162	5230	ENSG00000102144	PGK1	A8K4W6; B7Z7A9; hsa:5230; P00558; Q5J7W1; Q6IBT6; Q8NI87	Cori cycle; Photodynamic therapy-induced HIF-1 survival signaling; VEGFA-VEGFR2 signaling pathway; Clear cell renal cell carcinoma pathways; Metabolic reprogramming in colon cancer; Aerobic glycolysis; Glycolysis in senescence; Glycolysis and gluconeogenesis	Glycolysis; Gluconeogenesis; Manipulation of host energy metabolism	11	347492100.25107	80.19	9080920.9463491	8272279.08536729	26294761.864628	290356951.15383	570212290.225769	493658630.605596	432274771.260579	381870682.04811	1420389.46118863	3070227.44241368	32728771.232608	316208510.926447	526829518.135601	508986747.372566	465962704.231121	467081972.0378	High	High	High	High	High
False	High	IsMasterProtein	P46940	Ras GTPase-activating-like protein IQGAP1 OS=Homo sapiens OX=9606 GN=IQGAP1 PE=1 SV=1	0.000	158.564	22	32	66	30	1657	189.1	6.48	125.01	32	cell organization and biogenesis;developmental processes;signal transduction;other biological processes	plasma membrane;other membranes;cytosol;cytoskeleton;nucleus;other cell component	enzyme regulator activity;cytoskeletal activity;other molecular function	Pf00307, Pf00612, Pf00616, Pf03836	8826	ENSG00000140575	IQGAP1	A7MBM3; hsa:8826; P46940	VEGFA-VEGFR2 signaling pathway; Ebola virus infection in host; Ciliary landscape; EGF/EGFR signaling pathway; Regulation of actin cytoskeleton; G13 signaling pathway	RHOC GTPase cycle; RHOA GTPase cycle; CDC42 GTPase cycle; RAC1 GTPase cycle; RHOQ GTPase cycle; RHO GTPases activate IQGAPs; RAC2 GTPase cycle; RHOV GTPase cycle; Neutrophil degranulation; Signaling by BRAF and RAF1 fusions; RHOU GTPase cycle; Nephrin family interactions; Glucagon-like Peptide-1 (GLP1) regulates insulin secretion; Signaling by moderate kinase activity BRAF mutants; Paradoxical ac…	25	11091712.2644083	99.03	1482585.36765556	1182210.28579793	3311417.11418601	4886473.35920225	28191669.9309599	56914266.0395854	54453446.0954753	42514638.605173	153440.471723116	1016779.0008496	4199552.07062991	4662212.50038084	25176865.1771614	55103708.9575703	51723494.0286379	54168303.2741261	High	High	High	High	High
False	High	IsMasterProtein	Q9NTJ3	Structural maintenance of chromosomes protein 4 OS=Homo sapiens OX=9606 GN=SMC4 PE=1 SV=2	0.000	157.602	28	37	59	37	1288	147.1	6.79	122.64	37	cell cycle OR cell proliferation;cell organization and biogenesis;other biological processes	cytosol;nucleus;other cell component	nucleic acid binding activity;other molecular function	Pf02463, Pf06470	10051	ENSG00000113810	SMC4	A6NLT9; D3DNL8; hsa:10051; O95752; Q8NDL4; Q9NTJ3; Q9UNT9	Ciliary landscape	Condensation of Prophase Chromosomes; Condensation of Prometaphase Chromosomes	3	7252425.24197323	105.47	1464729.09656872	1406908.82011544	3459307.96111045	4890137.39751001	10819918.9814183	41092836.2980472	47300521.0599334	37009237.9164938	271829.570380371	1477863.91616108	3746561.45146023	5441776.19341434	9665533.82957285	38543836.4339125	44597317.6506981	50644469.1273362	High	High	High	High	High
False	High	IsMasterProtein	P07437	Tubulin beta chain OS=Homo sapiens OX=9606 GN=TUBB PE=1 SV=2	0.000	155.759	61	20	101	2	444	49.6	4.89	181.80	20	cell cycle OR cell proliferation;cell organization and biogenesis;stress response;transport;other biological processes	non-structural extracellular;other membranes;cytosol;cytoskeleton;nucleus;other cytoplasmic organelle;other cell component	signal transduction activity or receptor binding;cytoskeletal activity;other molecular function	Pf00091, Pf03953	203068	ENSG00000183311; ENSG00000196230; ENSG00000224156; ENSG00000227739; ENSG00000229684; ENSG00000232421; ENSG00000232575; ENSG00000235067	TUBB	hsa:203068; P05218; P07437; Q8WUC1; Q9CY33	Alzheimer's disease and miRNA effects; Pathogenic Escherichia coli infection; Parkin-ubiquitin proteasomal system pathway; Alzheimer's disease	Potential therapeutics for SARS; Recruitment of NuMA to mitotic centrosomes; Regulation of PLK1 Activity at G2/M Transition; Loss of Nlp from mitotic centrosomes; Recruitment of mitotic centrosome proteins and complexes; Anchoring of the basal body to the plasma membrane; AURKA Activation by TPX2; Neutrophil degranulation	13	155848.36585397	68.72	0	12124.7644200812	56310.5613919922	77721.901302247	163947.817268554	193708.414239942	240726.297423052	246549.611163286	0	3770.70052734374	59361.9108521484	96833.2613913663	148149.048544922	185457.722078323	239194.096169531	351593.137180061	n/a	High	High	High	High
False	High	IsMasterProtein	P25205	DNA replication licensing factor MCM3 OS=Homo sapiens OX=9606 GN=MCM3 PE=1 SV=3	0.000	154.743	51	34	64	34	808	90.9	5.77	119.92	34	cell cycle OR cell proliferation;cell organization and biogenesis;DNA metabolism;other metabolic processes;stress response;other biological processes	cytoskeleton;nucleus;other cell component	nucleic acid binding activity;other molecular function	Pf00493, Pf14551, Pf17207, Pf17855	4172	ENSG00000112118	MCM3	B4DWW4; hsa:4172; P25205; Q92660; Q9BTR3; Q9NUE7	Cell cycle; Retinoblastoma gene in cancer; Ciliary landscape; G1 to S cell cycle control; DNA replication	Orc1 removal from chromatin; Assembly of the pre-replicative complex; Activation of ATR in response to replication stress; Activation of the pre-replicative complex; Unwinding of DNA	11	16829291.9615007	79.86	834296.447342742	916055.805505246	2941727.02596247	11275969.9893719	27643393.0467597	28902240.1206518	29201698.0157802	23674630.8006025	222979.17145338	1016362.28903614	3803295.49794645	11963230.6121633	24709736.5582565	28519294.7151859	28418838.529442	30543837.6342322	High	High	High	High	High
False	High	IsMasterProtein	Q14008	Cytoskeleton-associated protein 5 OS=Homo sapiens OX=9606 GN=CKAP5 PE=1 SV=3	0.000	153.234	23	40	58	40	2032	225.4	7.80	74.12	40	cell cycle OR cell proliferation;cell organization and biogenesis;transport;other biological processes	plasma membrane;other membranes;cytosol;cytoskeleton;nucleus;other cell component	cytoskeletal activity;other molecular function	Pf02985, Pf12348	9793	ENSG00000175216	CKAP5	hsa:9793; Q05D70; Q0VAX7; Q0VAX8; Q14008; Q14668; Q2TA89; Q6NSH4		Separation of Sister Chromatids; Resolution of Sister Chromatid Cohesion; Recruitment of NuMA to mitotic centrosomes; RHO GTPases Activate Formins; EML4 and NUDC in mitotic spindle formation; Regulation of PLK1 Activity at G2/M Transition; Loss of Nlp from mitotic centrosomes; Recruitment of mitotic centrosome proteins and complexes; Anchoring of the basal body to the plasma membrane; AURKA Activ…	13	7715477.23465685	74.65	2183238.29940469	2186037.01972288	4122141.13589764	5490223.69815898	9163966.64741824	15783354.0974484	19899829.5628899	17149255.4416008	2288500.34566055	2567975.91568667	4693082.81714465	6495941.24999125	9170021.15128619	16485002.7516904	19464706.1111696	24232395.1729703	High	High	High	High	High
False	High	IsMasterProtein	Q15393	Splicing factor 3B subunit 3 OS=Homo sapiens OX=9606 GN=SF3B3 PE=1 SV=4	0.000	152.981	27	29	68	28	1217	135.5	5.26	137.32	29	cell organization and biogenesis;protein metabolism;RNA metabolism OR transcription;other metabolic processes;other biological processes	nucleus;other cell component	nucleic acid binding activity;other molecular function	Pf03178, Pf10433	23450	ENSG00000189091	SF3B3	hsa:23450; Q15393; Q6NTI8; Q96GC0; Q9BPY2; Q9UFX7; Q9UJ29	mRNA processing	mRNA Splicing - Major Pathway; mRNA Splicing - Minor Pathway	3	17383261.9855357	78.23	1567836.86892696	1680983.0178978	4500044.96432855	10761133.6070032	29686511.1145893	27374547.1452506	34391248.8930802	28531899.0338066	509268.864524249	2203878.51018322	5548632.20418768	11464890.1924023	26356798.2062334	27070156.1375087	31306105.2475979	36806935.5036225	High	High	High	High	High
False	High	IsMasterProtein	P49792	E3 SUMO-protein ligase RanBP2 OS=Homo sapiens OX=9606 GN=RANBP2 PE=1 SV=2	0.000	150.462	17	45	57	30	3224	358.0	6.20	87.82	45	protein metabolism;other metabolic processes;transport;other biological processes	other membranes;cytosol;nucleus;other cell component	nucleic acid binding activity;other molecular function	Pf00160, Pf00638, Pf00641, Pf12185	5903	ENSG00000153201	RANBP2	hsa:5903; P49792; Q13074; Q15280; Q53TE2; Q59FH7		RHO GTPases Activate Formins; HCMV Late Events; HCMV Early Events; Transcriptional regulation by small RNAs; SARS-CoV-2 activates/modulates innate and adaptive immune responses; SUMOylation of DNA damage response and repair proteins; Rev-mediated nuclear export of HIV RNA; Separation of Sister Chromatids; Resolution of Sister Chromatid Cohesion; EML4 and NUDC in mitotic spindle formation; ISG15 a…	35	2276910.48240337	97.75	321039.532015981	418329.08989717	1053287.58240774	1742703.04424506	2987594.57429273	5029082.96135424	9291936.59967103	8210182.00103412	91122.0795890625	423465.994286908	1209892.83711392	1956282.85724825	2650087.80589671	5027074.06451409	9313343.07673462	10871497.2957702	High	High	High	High	High
False	High	IsMasterProtein	Q5T4S7	E3 ubiquitin-protein ligase UBR4 OS=Homo sapiens OX=9606 GN=UBR4 PE=1 SV=1	0.000	149.039	11	52	65	52	5183	573.5	6.04	92.72	52	protein metabolism;other metabolic processes	plasma membrane;other membranes;cytosol;cytoskeleton;nucleus	other molecular function	Pf02207, Pf13764, Pf19423	23352	ENSG00000127481	UBR4	A8MPT2; A8MQ33; A8MQB1; hsa:23352; O60646; O75050; Q4QRK5; Q5T4S7; Q5T4S8; Q5T4S9; Q5TBN8; Q5TBP2; Q6DKH8; Q6P4A4; Q7L8P7; Q8IXJ4; Q8TDN5; Q8WV67; Q9HA46; Q9P2N9; Q9UG82		Antigen processing: Ubiquitination & Proteasome degradation; Neutrophil degranulation	2	8582282.18461655	88.25	1242622.60372231	1785019.35570925	3898237.50166809	5776574.90732551	13011951.0969797	28995258.3122832	28981326.0800318	23084461.2161283	431489.331685266	1982957.82815468	4758583.49370556	6442163.86953147	11433358.2609943	28523454.1763183	27883565.5445339	31664024.5175136	High	High	High	High	High
False	High	IsMasterProtein	P11021	Endoplasmic reticulum chaperone BiP OS=Homo sapiens OX=9606 GN=HSPA5 PE=1 SV=2	0.000	147.969	48	29	73	27	654	72.3	5.16	165.38	29	protein metabolism;other metabolic processes;stress response;transport;developmental processes;signal transduction;other biological processes	plasma membrane;other membranes;cytosol;mitochondrion;ER/Golgi;nucleus;other cell component	translation activity;other molecular function	Pf00012	3309	ENSG00000044574	HSPA5	B0QZ61; hsa:3309; P11021; Q2EF78; Q9NPF1; Q9UK02	Parkin-ubiquitin proteasomal system pathway; Apoptosis-related network due to altered Notch3 in ovarian cancer; Photodynamic therapy-induced unfolded protein response; Prion disease pathway; Unfolded protein response	Regulation of HSF1-mediated heat shock response; Platelet degranulation ; Antigen Presentation: Folding, assembly and peptide loading of class I MHC; IRE1alpha activates chaperones; PERK regulates gene expression; ATF6 (ATF6-alpha) activates chaperone genes	12	49643539.1714428	46.68	14799873.1624426	13774071.7241251	24006969.4908171	49030258.8857461	65106611.2274635	58653213.3633612	56211798.0954687	45792478.479361	13970083.9957656	16845857.1134699	26849049.2713094	50264490.4896278	56942978.163169	59470206.652274	53784068.34242	60552422.7155575	High	High	High	High	High
False	High	IsMasterProtein	P13010	X-ray repair cross-complementing protein 5 OS=Homo sapiens OX=9606 GN=XRCC5 PE=1 SV=3	0.000	147.082	36	25	63	25	732	82.7	5.81	135.07	25	cell cycle OR cell proliferation;cell organization and biogenesis;DNA metabolism;other metabolic processes;stress response;developmental processes;other biological processes	non-structural extracellular;plasma membrane;other membranes;cytosol;nucleus;other cell component	enzyme regulator activity;nucleic acid binding activity;other molecular function	Pf02735, Pf03730, Pf03731, Pf08785	7520	ENSG00000079246	XRCC5	A8K3X5; hsa:7520; P13010; Q0Z7V0; Q4VBQ5; Q53HH7; Q7M4N0; Q9UCQ0; Q9UCQ1	Non-homologous end joining; Male infertility; DNA repair pathways, full network; p53 transcriptional gene network	Neutrophil degranulation; Cytosolic sensors of pathogen-associated DNA ; Nonhomologous End-Joining (NHEJ); 2-LTR circle formation; IRF3-mediated induction of type I IFN	9	9636553.49534768	106.99	1359291.91652338	1409332.13715911	4780148.05512137	7568704.96569929	11869471.3929077	23932566.9557087	51374786.8317696	41254849.601385	168627.918198077	1424834.46503487	5662282.44576768	8478882.83205066	10952287.5959165	23793091.8318578	50327085.5441166	58446502.0080024	High	High	High	High	High
False	High	IsMasterProtein	Q14789	Golgin subfamily B member 1 OS=Homo sapiens OX=9606 GN=GOLGB1 PE=1 SV=2	0.000	146.572	16	48	60	45	3259	375.8	5.00	90.74	48	cell cycle OR cell proliferation;cell organization and biogenesis;other biological processes	other membranes;cytosol;ER/Golgi	nucleic acid binding activity		2804	ENSG00000173230	GOLGB1	B2ZZ91; D3DN92; E7EP74; F1T0J2; hsa:2804; Q14398; Q14789		Golgi Associated Vesicle Biogenesis; COPI-mediated anterograde transport; Signaling by FLT3 fusion proteins	3	4501176.00893035	93.20	722473.390159122	911700.549309582	2005699.6859248	3487195.26597051	6366388.49027099	8044020.49469679	16668497.9144809	13979443.5328305	180562.897743527	1111574.33328225	2354980.98212875	3581701.02070459	5656693.66210374	8176929.04426084	16025349.5179808	18772223.700771	High	High	High	High	High
False	High	IsMasterProtein	P78371	T-complex protein 1 subunit beta OS=Homo sapiens OX=9606 GN=CCT2 PE=1 SV=4	0.000	145.403	51	22	85	22	535	57.5	6.46	165.86	22	cell organization and biogenesis;transport;other biological processes	non-structural extracellular;cytosol;cytoskeleton;other cytoplasmic organelle;other cell component	other molecular function	Pf00118	10576	ENSG00000166226	CCT2	A8K402; B5BTY7; B7Z243; B7Z7K4; B7ZAT2; hsa:10576; P78371; Q14D36; Q6IAT3	16p11.2 proximal deletion syndrome	Neutrophil degranulation; Formation of tubulin folding intermediates by CCT/TriC; BBSome-mediated cargo-targeting to cilium; Association of TriC/CCT with target proteins during biosynthesis; Cooperation of PDCL (PhLP1) and TRiC/CCT in G-protein beta folding; Prefoldin mediated transfer of substrate to CCT/TriC; RHOBTB2 GTPase cycle; RHOBTB1 GTPase cycle; Folding of actin by CCT/TriC	10	84047462.0357262	69.12	1549981.9793727	3593916.54601079	27004838.516591	75535583.5334284	116307909.24706	106375282.664764	94907467.5896991	81994671.9480802	393729.74446781	3713723.52111762	30878344.8420194	86151645.0620087	104093002.000238	102527687.021598	98673336.6012047	109218542.24827	High	High	High	High	High
False	High	IsMasterProtein	Q01813	ATP-dependent 6-phosphofructokinase, platelet type OS=Homo sapiens OX=9606 GN=PFKP PE=1 SV=2	0.000	144.312	31	25	63	22	784	85.5	7.55	126.07	25	other metabolic processes;other biological processes	cytosol;other cell component	kinase activity;other molecular function	Pf00365	5214	ENSG00000067057	PFKP	B3KS15; hsa:5214; Q01813; Q5VSR7; Q5VSR8	Cori cycle; Clear cell renal cell carcinoma pathways; Glucose metabolism in triple-negative breast cancer cells; Glycolysis and gluconeogenesis	Glycolysis	5	34409390.1972411	45.99	2599236.58204844	13833549.3703382	33172047.3918755	36225758.2375894	44212004.9218059	37898888.056937	33799580.8223825	27411503.7136656	638932.188951541	16290677.2927735	37812902.1711343	40518904.3179853	38138172.8483342	37490480.2641615	33284864.6140824	35030201.7048073	High	High	High	High	High
False	High	IsMasterProtein	Q8NFC6	Biorientation of chromosomes in cell division protein 1-like 1 OS=Homo sapiens OX=9606 GN=BOD1L1 PE=1 SV=2	0.000	143.896	17	37	50	36	3051	330.3	5.08	84.15	37	protein metabolism;DNA metabolism;other metabolic processes;stress response;other biological processes	cytoskeleton;nucleus;other cell component	enzyme regulator activity;other molecular function	Pf05205	259282	ENSG00000038219	BOD1L1	hsa:259282; Q6P0M8; Q8NFC6; Q96AL1; Q9H6G0; Q9NTD6; Q9P2L9			0	8372347.86301392	49.57	2496971.68430158	2227504.43619945	4104967.64629743	7070767.3247913	11004734.6085129	9305338.90692678	10208600.693874	8878109.91690068	2204706.28981182	2684786.436827	4218430.21525489	7895397.7136368	9981719.89422624	9347619.70791125	9693304.93143806	12227963.5734656	High	High	High	High	High
False	High	IsMasterProtein	P22314	Ubiquitin-like modifier-activating enzyme 1 OS=Homo sapiens OX=9606 GN=UBA1 PE=1 SV=3	0.000	142.941	39	29	74	29	1058	117.8	5.76	152.37	29	protein metabolism;other metabolic processes;stress response	cytosol;mitochondrion;nucleus;other cell component	other molecular function	Pf00899, Pf09358, Pf10585, Pf16190, Pf16191	7317	ENSG00000130985	UBA1	hsa:7317; P22314; Q5JRR8; Q96E13	Proteasome degradation; Parkin-ubiquitin proteasomal system pathway; Parkinson's disease pathway	Synthesis of active ubiquitin: roles of E1 and E2 enzymes; Antigen processing: Ubiquitination & Proteasome degradation	5	6011074.05133955	107.51	756884.560187486	844935.738623574	2850804.97112701	4533829.41506837	7890587.37075255	36946538.1209927	41711488.5754679	31887620.9769249	305103.441721289	997228.966623547	3647400.22416158	4909222.99801315	7360230.17599962	37177119.020057	39745587.3460609	42845215.2844387	High	High	High	High	High
False	High	IsMasterProtein	Q16891	MICOS complex subunit MIC60 OS=Homo sapiens OX=9606 GN=IMMT PE=1 SV=1	0.000	142.780	46	30	55	29	758	83.6	6.48	102.23	30	cell organization and biogenesis;other biological processes	other membranes;mitochondrion		Pf09731	10989	ENSG00000132305	IMMT	B1H0U5; B2R5N6; hsa:10989; Q14539; Q15092; Q16891; Q68D41; Q69HW5; Q6IBL0; Q7Z3X1; Q8TAJ5; Q9P0V2		Cristae formation	1	10335361.4968144	86.87	577840.263217532	773506.85196267	2208987.42800662	6390681.93253976	18185607.4381963	21595051.0860625	23904764.7538119	22119375.0926014	130386.862206882	901241.610068774	2567040.81345532	6867517.25569014	15554339.8425869	21425399.3570557	25324732.6593643	30255760.2775239	High	High	High	High	High
False	High	IsMasterProtein	Q14697	Neutral alpha-glucosidase AB OS=Homo sapiens OX=9606 GN=GANAB PE=1 SV=3	0.000	141.789	36	26	59	26	944	106.8	6.14	126.99	26	protein metabolism;other metabolic processes	ER/Golgi;other cell component	other molecular function	Pf01055, Pf13802	23193	ENSG00000089597	GANAB	A6NC20; hsa:23193; Q14697; Q8WTS9; Q9P0X0		Maturation of spike protein; Calnexin/calreticulin cycle; Maturation of spike protein	4	11121174.9539193	61.34	3032945.96960511	3351171.70295489	4283175.2907363	7360545.68455879	18242657.907398	19103448.2825586	17879103.833577	14938181.4649033	2943725.64433077	4222158.84163953	5306414.75895647	8279490.55554491	15785003.3296463	19326479.0611509	17504837.1473859	20131974.30446	High	High	High	High	High
False	High	IsMasterProtein	O75533	Splicing factor 3B subunit 1 OS=Homo sapiens OX=9606 GN=SF3B1 PE=1 SV=3	0.000	140.807	26	32	61	32	1304	145.7	7.09	110.03	32	cell organization and biogenesis;RNA metabolism OR transcription;other metabolic processes;other biological processes	nucleus	nucleic acid binding activity;other molecular function	Pf08920	23451	ENSG00000115524	SF3B1	E9PCH3; hsa:23451; O75533	mRNA processing	B-WICH complex positively regulates rRNA expression; mRNA Splicing - Major Pathway; mRNA Splicing - Minor Pathway	4	8304725.61742256	101.16	807084.115102219	978117.939024895	2778110.00434496	4397347.80969344	15928870.6862797	26610257.9731095	40872464.9124676	33207045.9729898	310143.114753739	1047471.93736296	3309685.00494921	5037079.048071	13692155.1007	25533622.2774784	37944135.8689654	45417367.0802573	High	High	High	High	High
False	High	IsMasterProtein	Q9NU22	Midasin OS=Homo sapiens OX=9606 GN=MDN1 PE=1 SV=2	0.000	140.721	9	44	58	43	5596	632.4	5.68	90.38	44	cell organization and biogenesis;RNA metabolism OR transcription;other metabolic processes;other biological processes	cytosol;cytoskeleton;nucleus;other cell component	other molecular function	Pf07728, Pf17865, Pf17867	23195	ENSG00000112159; ENSG00000288121	MDN1	hsa:23195; O15019; Q5T794; Q9NU22			0	3268521.81728518	93.89	446726.951092603	615225.367017674	1662943.37256965	2486162.31025979	4705245.47091248	9212635.89012896	13966229.0868693	11559048.2219693	185086.047398294	885851.695926989	2090069.36668963	2674994.69253676	3993740.58568246	8704117.17021861	12601976.4121622	15791347.0404477	High	High	High	High	High
False	High	IsMasterProtein	Q9UQE7	Structural maintenance of chromosomes protein 3 OS=Homo sapiens OX=9606 GN=SMC3 PE=1 SV=2	0.000	140.080	25	28	52	28	1217	141.5	7.18	117.01	28	cell cycle OR cell proliferation;cell organization and biogenesis;DNA metabolism;other metabolic processes;stress response;other biological processes	cytosol;cytoskeleton;nucleus;other cell component	cytoskeletal activity;nucleic acid binding activity;other molecular function	Pf02463, Pf06470	9126	ENSG00000108055	SMC3	A8K156; hsa:9126; O60464; Q5T482; Q9UQE7	Cell cycle; Retinoblastoma gene in cancer; MECP2 and associated Rett syndrome; Prion disease pathway; Regulation of sister chromatid separation at the metaphase-anaphase transition; Cohesin complex - Cornelia de Lange syndrome; SMC1/SMC3 role in DNA damage - Cornelia de Lange Syndrome	Separation of Sister Chromatids; Resolution of Sister Chromatid Cohesion; SUMOylation of DNA damage response and repair proteins; Meiotic synapsis; Estrogen-dependent gene expression; Establishment of Sister Chromatid Cohesion; Cohesin Loading onto Chromatin	14	12211243.8422641	77.01	634862.68273633	842895.586262128	2450503.52785468	9445526.68359095	23680798.417783	19266481.0399592	18252662.3620268	14673179.6289543	200503.948982451	964058.163580163	2986443.09252189	10162383.3378955	19216389.7311741	18650613.1871774	17539219.5068413	20046037.7768769	High	High	High	High	High
False	High	IsMasterProtein	O43707	Alpha-actinin-4 OS=Homo sapiens OX=9606 GN=ACTN4 PE=1 SV=2	0.000	140.066	39	29	76	20	911	104.8	5.44	119.58	29	cell organization and biogenesis;RNA metabolism OR transcription;stress response;transport;signal transduction;other biological processes	non-structural extracellular;plasma membrane;other membranes;cytosol;cytoskeleton;nucleus;other cell component	signal transduction activity or receptor binding;cytoskeletal activity;nucleic acid binding activity;other molecular function	Pf00307, Pf00435, Pf08726	81	ENSG00000130402; ENSG00000282844	ACTN4	A4K467; D6PXK4; hsa:81; O43707; O76048	Arrhythmogenic right ventricular cardiomyopathy; Primary focal segmental glomerulosclerosis (FSGS); Focal adhesion; Striated muscle contraction pathway; Ebola virus infection in host; Nephrotic syndrome; Alstrom syndrome	Platelet degranulation ; Nephrin family interactions	9	12973810.4673237	60.57	642099.253501533	744597.563911058	7700870.89890523	13725883.2087344	16843033.6700992	13703279.6597498	13495809.5528422	10581241.6010754	230744.120501207	815512.779701361	8806714.9193547	15654132.2190971	14207713.618653	13739870.608142	12472001.5781928	14170498.7713995	High	High	High	High	High
False	High	IsMasterProtein	P38646	Stress-70 protein, mitochondrial OS=Homo sapiens OX=9606 GN=HSPA9 PE=1 SV=2	0.000	139.925	42	27	67	27	679	73.6	6.16	150.53	27	cell organization and biogenesis;other metabolic processes;stress response;transport;other biological processes	other membranes;mitochondrion;nucleus;other cell component	other molecular function	Pf00012	3313	ENSG00000113013	HSPA9	B2RCM1; hsa:3313; P30036; P31932; P38646; Q1HB43; Q53H23; Q6GU03; Q9BWB7; Q9UC56	Parkin-ubiquitin proteasomal system pathway	Gene and protein expression by JAK-STAT signaling after Interleukin-12 stimulation; Mitochondrial protein import; Regulation of HSF1-mediated heat shock response; Cristae formation	5	39467686.816259	68.78	1206359.73770129	1451795.56565638	14869001.1980569	34084596.6197905	54595718.2429688	50594903.1651066	48906870.904707	42900937.3426447	397404.402321459	1630232.51626791	16491919.4188886	36309190.4073133	48589236.0619255	51428752.2863694	50077680.7736017	56967354.1137703	High	High	High	High	High
False	High	IsMasterProtein	Q13435	Splicing factor 3B subunit 2 OS=Homo sapiens OX=9606 GN=SF3B2 PE=1 SV=2	0.000	139.769	32	29	61	29	895	100.2	5.67	93.87	29	cell organization and biogenesis;RNA metabolism OR transcription;other metabolic processes	nucleus		Pf02037, Pf04037, Pf04046	10992	ENSG00000087365	SF3B2	A8K485; B4DT19; hsa:10992; Q13435; Q7L4T5; Q7Z627; Q969K1; Q96CM6; Q9BWD2	mRNA processing	mRNA Splicing - Major Pathway; mRNA Splicing - Minor Pathway	3	7272774.67932537	88.76	1147459.26939981	1124640.98973574	2311944.11210301	4657030.26688532	11770166.0639137	17661721.0219825	22186496.4466219	20738982.7044991	428189.781808018	1198521.09191433	2702194.67898992	5176370.47529268	10218212.1215436	17030153.6490177	22423602.651234	26664014.1722694	High	High	High	High	High
False	High	IsMasterProtein	Q32MZ4	Leucine-rich repeat flightless-interacting protein 1 OS=Homo sapiens OX=9606 GN=LRRFIP1 PE=1 SV=2	0.000	137.541	44	28	53	26	808	89.2	4.65	113.75	28	RNA metabolism OR transcription;other biological processes	plasma membrane;other membranes;cytosol;cytoskeleton;nucleus;other cell component	nucleic acid binding activity;other molecular function	Pf09738	9208	ENSG00000124831	LRRFIP1	E9PGZ2; hsa:9208; O75766; O75799; Q32MZ4; Q32MZ5; Q53T49; Q6PKG2; Q9Y607	IL-18 signaling pathway; 2q37 copy number variation syndrome	Signaling by cytosolic FGFR1 fusion mutants; Signaling by FGFR1 in disease; LRR FLII-interacting protein 1 (LRRFIP1) activates type I IFN production	5	17290095.4894852	19.59	17172689.0412474	17176430.5239971	16319423.8693589	17253815.4105989	10918246.9457609	17326451.8555052	16834062.2089738	16620331.7431433	20435979.2726135	23030155.9487028	19011758.8881685	21278249.0132964	10149981.4763721	17646865.8285863	18145737.1241088	22165934.3858402	High	High	High	High	High
False	High	IsMasterProtein	P78559	Microtubule-associated protein 1A OS=Homo sapiens OX=9606 GN=MAP1A PE=1 SV=6	0.000	137.368	16	36	51	36	2803	305.3	4.92	87.57	36	cell organization and biogenesis;transport;developmental processes;other biological processes	cytosol;cytoskeleton;other cell component	cytoskeletal activity;other molecular function		4130	ENSG00000166963	MAP1A	hsa:4130; O95643; P78559; Q12973; Q15882; Q9UJT4			0	10226857.6607491	75.51	1274279.30859205	1545329.62646167	2908277.08713421	5914477.10058314	17651052.252417	19458572.3108166	18379842.0391378	15851540.9998611	777299.190085278	1929064.01810323	3432940.07987624	6881893.88492928	15197650.4378049	19007733.4746995	18312603.6327218	20727759.9466975	High	High	High	High	High
False	High	IsMasterProtein	P11388	DNA topoisomerase 2-alpha OS=Homo sapiens OX=9606 GN=TOP2A PE=1 SV=3	0.000	136.613	22	30	55	23	1531	174.3	8.72	76.97	30	cell cycle OR cell proliferation;cell organization and biogenesis;DNA metabolism;other metabolic processes;stress response;developmental processes;other biological processes	nucleus;other cell component	nucleic acid binding activity;other molecular function	Pf00204, Pf00521, Pf01751, Pf02518, Pf08070, Pf16898	7153	ENSG00000131747	TOP2A	B2RTS1; hsa:7153; P11388; Q71UN1; Q71UQ5; Q9HB24; Q9HB25; Q9HB26; Q9UP44; Q9UQP9	Gastric cancer network 1; Gastric cancer network 2; Retinoblastoma gene in cancer	SUMOylation of DNA replication proteins; Transcription of E2F targets under negative control by DREAM complex	5	4184774.00467544	83.57	1333115.07403286	1188266.74592811	2146998.51252082	3098315.73121862	5067238.56919094	8415512.83645342	10996059.9622847	9410192.26244553	1153598.26415564	1771135.75085582	2613080.35946481	3663405.30148161	4780342.8856547	8157310.86351262	11191464.7052786	18438765.2473468	High	High	High	High	High
False	High	IsMasterProtein	P00338	L-lactate dehydrogenase A chain OS=Homo sapiens OX=9606 GN=LDHA PE=1 SV=2	0.000	135.178	72	25	121	24	332	36.7	8.27	232.91	25	other metabolic processes	cytosol;other cell component	other molecular function	Pf00056, Pf02866	3939	ENSG00000134333; ENSG00000288299	LDHA	B4DKQ2; B7Z5E3; D3DQY3; F8W819; hsa:3939; P00338; Q53G53; Q6IBM7; Q6ZNV1; Q9UDE8; Q9UDE9	Cori cycle; HIF1A and PPARG regulation of glycolysis; Photodynamic therapy-induced HIF-1 survival signaling; VEGFA-VEGFR2 signaling pathway; Amino acid metabolism; Clear cell renal cell carcinoma pathways; PI3K/AKT/mTOR - vitamin D3 signaling; Metabolic reprogramming in colon cancer; Aerobic glycolysis; Glycolysis in senescence; CCL18 signaling pathway; Glucose metabolism in triple-negative breas…	Pyruvate metabolism	14	175897466.998733	47.99	11178453.2125975	56951587.4672957	178588156.136279	200645118.736541	218654147.192099	179797582.997787	169578418.776559	141863709.529827	2654127.09076997	75612155.3378638	200783895.048483	222279502.855612	190037887.538513	182920492.447388	166076351.743548	173247316.988706	High	High	High	High	High
False	High	IsMasterProtein	Q92598	Heat shock protein 105 kDa OS=Homo sapiens OX=9606 GN=HSPH1 PE=1 SV=1	0.000	134.371	33	25	54	22	858	96.8	5.39	100.26	25	stress response;other biological processes	non-structural extracellular;cytosol;cytoskeleton;nucleus;other cell component	cytoskeletal activity;other molecular function	Pf00012	10808	ENSG00000120694	HSPH1	B4DYH1; hsa:10808; O95739; Q5TBM6; Q5TBM7; Q5TBM8; Q92598; Q9UPC4		Regulation of HSF1-mediated heat shock response; Scavenging by Class F Receptors	2	10534944.342533	93.54	1186050.67633195	1173822.83907916	3434651.81099303	5966030.98441459	17356581.2477873	36972110.265728	37280920.8845208	28664174.6344494	56523.76203717	1489831.66640302	4297844.81837496	6687785.70399612	16595186.6899609	36971536.8000281	34972360.2837642	41328368.4406525	High	High	High	High	High
False	High	IsMasterProtein	Q9Y520	Protein PRRC2C OS=Homo sapiens OX=9606 GN=PRRC2C PE=1 SV=4	0.000	132.780	16	37	52	34	2896	316.7	9.13	70.98	37	cell organization and biogenesis;other biological processes	cytosol;other cell component	other molecular function	Pf07001	23215	ENSG00000117523	PRRC2C	hsa:23215; Q05DM8; Q49A39; Q6PD54; Q9H2N2; Q9HA05; Q9NSM8; Q9NXL3; Q9UF29; Q9UPQ6; Q9Y520	VEGFA-VEGFR2 signaling pathway		1	8582492.37675977	50.03	3214491.68102923	3008716.37597536	5105170.10933679	7264547.01629193	10414015.6829015	10892835.5703235	12883104.000329	12196925.5489603	3158791.79968179	4181581.08613161	5674680.27417301	8507762.62169569	8657878.53663206	10866121.8866155	13184466.0055957	17284154.1632676	High	High	High	High	High
False	High	IsMasterProtein	Q14152	Eukaryotic translation initiation factor 3 subunit A OS=Homo sapiens OX=9606 GN=EIF3A PE=1 SV=1	0.000	132.716	29	35	63	35	1382	166.5	6.79	108.07	35	cell organization and biogenesis;protein metabolism;other metabolic processes;other biological processes	cytosol;translational apparatus;nucleus;other cell component	nucleic acid binding activity;other molecular function	Pf01399	8661	ENSG00000107581	EIF3A	B1AMV5; B4DYS1; F5H335; hsa:8661; O00653; Q14152; Q15778	Translation factors; nsp1 from SARS-CoV-2 inhibits translation initiation in the host cell	L13a-mediated translational silencing of Ceruloplasmin expression; Translation initiation complex formation; Formation of a pool of free 40S subunits; Formation of the ternary complex, and subsequently, the 43S complex; Ribosomal scanning and start codon recognition; GTP hydrolysis and joining of the 60S ribosomal subunit	8	4633825.71249995	109.44	877807.199636062	964714.876861454	2257659.98772647	3277903.23077271	6304933.24391447	32646558.3898162	35449284.5771251	29215275.1285443	344190.321797936	946209.531155603	2785878.69053525	3801892.14447828	5647803.75608795	31308745.3731413	34788934.7858638	38726539.6735343	High	High	High	High	High
False	High	IsMasterProtein	Q13085	Acetyl-CoA carboxylase 1 OS=Homo sapiens OX=9606 GN=ACACA PE=1 SV=2	0.000	132.660	19	32	43	32	2346	265.4	6.37	81.61	32	cell organization and biogenesis;protein metabolism;other metabolic processes;other biological processes	cytosol;cytoskeleton;mitochondrion;nucleus	other molecular function	Pf00289, Pf00364, Pf01039, Pf02785, Pf02786, Pf08326	31	ENSG00000275176; ENSG00000278540	ACACA	B2RP68; B2ZZ90; hsa:31; Q13085; Q6KEV6; Q6XDA8; Q7Z2G8; Q7Z561; Q7Z563; Q7Z564; Q86WB2; Q86WB3	AMP-activated protein kinase signaling; Sterol regulatory element-binding proteins (SREBP) signaling; Leptin signaling pathway; Corticotropin-releasing hormone signaling pathway; Mesodermal commitment pathway; Fatty acid biosynthesis; VEGFA-VEGFR2 signaling pathway; Focal adhesion: PI3K-Akt-mTOR-signaling pathway; Leptin and adiponectin; Lipid metabolism pathway; Clear cell renal cell carcinoma p…	ChREBP activates metabolic gene expression; Biotin transport and metabolism; Carnitine metabolism; Activation of gene expression by SREBF (SREBP); Fatty acyl-CoA biosynthesis; Defective HLCS causes multiple carboxylase deficiency	20	2891883.24225514	89.64	326202.904671162	474105.865957998	1363829.02795701	2121618.0613761	3865752.84540238	7022570.59124627	10224375.9889016	8381025.1688454	218738.274190538	560793.522448637	1613237.00216964	2453771.74072787	3408217.86640812	7086486.81250098	9937076.43943604	11224140.2937348	High	High	High	High	High
False	High	IsMasterProtein	O60610	Protein diaphanous homolog 1 OS=Homo sapiens OX=9606 GN=DIAPH1 PE=1 SV=2	0.000	132.065	23	29	62	29	1272	141.3	5.41	109.73	29	cell organization and biogenesis;other biological processes	plasma membrane;other membranes;cytosol;cytoskeleton;nucleus;other cell component	signal transduction activity or receptor binding;cytoskeletal activity;other molecular function	Pf02181, Pf06346, Pf06367, Pf06371	1729	ENSG00000131504	DIAPH1	A6NF18; B7ZKW2; E9PEZ2; hsa:1729; O60610; Q17RN4; Q59FH8; Q9UC76	Microtubule cytoskeleton regulation; AGE/RAGE pathway; Focal adhesion; Type 2 papillary renal cell carcinoma; Regulation of actin cytoskeleton; G13 signaling pathway	RHOC GTPase cycle; RHOA GTPase cycle; RHO GTPases Activate Formins; RHOB GTPase cycle; RHOD GTPase cycle; RHOF GTPase cycle; Neutrophil degranulation; ERBB2 Regulates Cell Motility	14	8748145.58075897	100.76	1513271.03664854	1784158.28650312	4022758.43860217	6543266.77845784	11933635.8918983	37199537.764811	48873674.8938983	37981275.2688215	257726.798348101	1745970.34424823	4843440.85418447	7155732.62769704	10694928.8191589	36410847.4270122	44821410.0844722	48189355.3565474	High	High	High	High	High
False	High	IsMasterProtein	Q13428	Treacle protein OS=Homo sapiens OX=9606 GN=TCOF1 PE=1 SV=3	0.000	131.287	25	31	49	31	1488	152.0	9.04	91.81	31	RNA metabolism OR transcription;other metabolic processes;developmental processes;other biological processes	cytosol;nucleus	other molecular function	Pf03546	6949	ENSG00000070814	TCOF1	A0JLU0; B4E111; hsa:6949; Q13428; Q6SC72; Q7Z5W9; Q96A52; Q99408; Q99860			0	13488709.7104688	51.46	6138329.00659631	4655722.19901904	6195157.13063788	10163328.6638809	19803287.5331868	19738234.0186491	19547182.7695635	16224034.4498203	6443278.59551592	5776940.16208861	6653252.91083073	11214552.7190564	16356340.9501399	17959139.2674093	18837482.091601	26147701.8987428	High	High	High	High	High
False	High	IsMasterProtein	P49736	DNA replication licensing factor MCM2 OS=Homo sapiens OX=9606 GN=MCM2 PE=1 SV=4	0.000	131.100	29	22	51	22	904	101.8	5.52	116.80	22	cell cycle OR cell proliferation;cell organization and biogenesis;DNA metabolism;other metabolic processes;stress response;other biological processes	nucleus;other cell component	nucleic acid binding activity;other molecular function	Pf00493, Pf12619, Pf14551, Pf17207, Pf17855	4171	ENSG00000073111	MCM2	hsa:4171; P49736; Q14577; Q15023; Q8N2V1; Q969W7; Q96AE1; Q9BRM7	Cell cycle; Ciliary landscape; G1 to S cell cycle control; DNA replication	Orc1 removal from chromatin; Assembly of the pre-replicative complex; Activation of ATR in response to replication stress; Activation of the pre-replicative complex; Unwinding of DNA	10	6818389.37411267	87.01	614676.062123156	828434.647279238	2194936.29166201	3577562.67755669	14074294.1158465	19593181.1195265	19847781.0413251	15490188.7444412	171168.085791895	963191.241000285	2522185.53957945	3703005.64070752	12554783.3754123	18693452.3744557	18506928.5547175	20920175.7535446	High	High	High	High	High
False	High	IsMasterProtein	Q16531	DNA damage-binding protein 1 OS=Homo sapiens OX=9606 GN=DDB1 PE=1 SV=1	0.000	130.320	27	26	67	26	1140	126.9	5.26	126.86	26	cell-cell signaling;protein metabolism;DNA metabolism;other metabolic processes;stress response;signal transduction;other biological processes	nucleus;other cell component	nucleic acid binding activity;other molecular function	Pf03178, Pf10433	1642	ENSG00000167986	DDB1	A6NG77; B2R648; B4DG00; hsa:1642; O15176; Q13289; Q16531; Q58F96	Hippo-Merlin signaling dysregulation; Hepatitis B infection; Nucleotide excision repair; DNA repair pathways, full network; Nucleotide excision repair in xeroderma pigmentosum	Formation of TC-NER Pre-Incision Complex; Dual incision in TC-NER; Formation of Incision Complex in GG-NER; Dual Incision in GG-NER; Neddylation; Gap-filling DNA repair synthesis and ligation in TC-NER; Recognition of DNA damage by PCNA-containing replication complex; DNA Damage Recognition in GG-NER	14	24606290.9924051	50.61	1571288.70478092	7640176.98684624	29655880.2168758	29515869.2555663	32883163.1987979	24267321.0060404	24048623.4757209	19803769.6200572	484392.987914556	9698322.34835925	34162008.0122713	34262748.7331906	28612749.9519416	24949995.7680622	23952338.0626128	27343267.4871572	High	High	High	High	High
False	High	IsMasterProtein	Q14839	Chromodomain-helicase-DNA-binding protein 4 OS=Homo sapiens OX=9606 GN=CHD4 PE=1 SV=2	0.000	130.137	22	35	52	31	1912	217.9	5.86	63.48	35	cell organization and biogenesis;protein metabolism;other metabolic processes;other biological processes	cytoskeleton;nucleus;other cell component	nucleic acid binding activity;other molecular function	Pf00176, Pf00271, Pf00385, Pf00628, Pf06461, Pf06465, Pf08073, Pf08074	1108	ENSG00000111642	CHD4	hsa:1108; Q14839; Q8IXZ5	Rett syndrome causing genes; Effect of progerin on genes involved in Hutchinson-Gilford progeria syndrome	Potential therapeutics for SARS; Regulation of PTEN gene transcription; HDACs deacetylate histones; RNA Polymerase I Transcription Initiation; ERCC6 (CSB) and EHMT2 (G9a) positively regulate rRNA expression; Regulation of TP53 Activity through Acetylation; NGF-stimulated transcription	9	2219256.49161748	105.83	460437.893524512	473537.548080927	1217381.97308382	1527363.00873677	2782372.31166608	5667845.12068888	11795886.1916893	10237447.2731841	232775.504417863	611851.215073582	1462398.98358487	1904296.41799677	2586309.21585586	5789026.65132884	11398770.7072482	14648470.7875573	High	High	High	High	High
False	High	IsMasterProtein	P50395	Rab GDP dissociation inhibitor beta OS=Homo sapiens OX=9606 GN=GDI2 PE=1 SV=2	0.000	130.075	58	23	52	18	445	50.6	6.47	107.89	23	transport;signal transduction;other biological processes	non-structural extracellular;other membranes;cytosol;ER/Golgi;other cytoplasmic organelle;other cell component	enzyme regulator activity;other molecular function	Pf00996	2665	ENSG00000057608	GDI2	hsa:2665; O43928; P50395; Q5SX88; Q9UQM6		RAB GEFs exchange GTP for GDP on RABs; Neutrophil degranulation	2	46024997.6759042	74.79	1622309.93749399	1284945.70287696	6512940.85082432	44648641.615411	68171023.435717	56888199.2228155	51185136.1213179	42224920.5887333	344839.968328944	1291506.60609457	8479451.9307237	47443781.8134164	61005631.5839423	56630080.156189	48618042.6967577	52186604.2922752	High	High	High	High	High
False	High	IsMasterProtein	P33176	Kinesin-1 heavy chain OS=Homo sapiens OX=9606 GN=KIF5B PE=1 SV=1	0.000	129.752	35	31	50	31	963	109.6	6.51	89.33	31	cell organization and biogenesis;stress response;transport;developmental processes;other biological processes	other membranes;cytosol;cytoskeleton;other cytoplasmic organelle;other cell component	cytoskeletal activity;other molecular function	Pf00225	3799	ENSG00000170759	KIF5B	A0AVB2; hsa:3799; P33176; Q5VZ85	Alzheimer's disease and miRNA effects; Envelope proteins and their potential roles in EDMD physiopathology; Insulin signaling; CCL18 signaling pathway; Alzheimer's disease	COPI-dependent Golgi-to-ER retrograde traffic; MHC class II antigen presentation; Kinesins; Insulin processing; Nuclear events stimulated by ALK signaling in cancer; RHO GTPases activate KTN1	12	8712587.85428007	87.68	635545.397521819	1034103.19035252	2911404.76633024	3865327.36466273	21530295.6134279	24809606.7895247	24423240.9365676	19560310.1493137	263206.633342382	1153002.94259747	3016488.67668719	4115093.1192647	18446529.6212087	25631936.3508273	23205499.0419482	26582020.3950679	High	High	High	High	High
False	High	IsMasterProtein	Q00839	Heterogeneous nuclear ribonucleoprotein U OS=Homo sapiens OX=9606 GN=HNRNPU PE=1 SV=6	0.000	128.161	33	23	63	23	825	90.5	6.00	113.23	23	cell cycle OR cell proliferation;cell organization and biogenesis;RNA metabolism OR transcription;other metabolic processes;transport;developmental processes;other biological processes	cytosol;cytoskeleton;nucleus;other cell component	cytoskeletal activity;nucleic acid binding activity;other molecular function	Pf00622, Pf02037, Pf13671	3192	ENSG00000153187	HNRNPU	hsa:3192; O75507; Q00839; Q8N174; Q96HY9; Q9BQ09	mRNA processing; lncRNA in canonical Wnt signaling and colorectal cancer	mRNA Splicing - Major Pathway; Processing of Capped Intron-Containing Pre-mRNA	4	10000801.7566204	115.80	1384905.76657134	1544773.04532362	4881151.14088477	7656803.27297301	12973281.0464384	42639787.2718465	80754027.5065377	67012757.1053825	382105.60253723	1738897.31169286	5424584.65515004	8941920.47799843	11185073.276072	37883158.3209965	65380766.2613917	92607076.7137451	High	High	High	High	High
False	High	IsMasterProtein	P29144	Tripeptidyl-peptidase 2 OS=Homo sapiens OX=9606 GN=TPP2 PE=1 SV=4	0.000	127.782	29	30	51	30	1249	138.3	6.32	100.66	30	protein metabolism;other metabolic processes;other biological processes	cytosol;nucleus;other cell component	other molecular function	Pf00082, Pf12580	7174	ENSG00000134900	TPP2	hsa:7174; P29144; Q5VZU8		Antigen processing: Ubiquitination & Proteasome degradation	1	16381440.6307751	75.48	568788.794858904	621119.77726523	1896971.4213198	15697505.9330548	24731908.4899373	20472061.1614618	18998668.1666898	14967036.8581694	132471.631341279	627231.297474674	2557756.04357109	17095174.1177261	21886598.4910798	20194624.7464373	18075128.4253527	19686467.5969214	High	High	High	High	High
False	High	IsMasterProtein	P50991	T-complex protein 1 subunit delta OS=Homo sapiens OX=9606 GN=CCT4 PE=1 SV=4	0.000	127.311	44	17	59	17	539	57.9	7.83	158.66	17	transport;other biological processes	cytosol;cytoskeleton;nucleus;other cell component	other molecular function	Pf00118	10575	ENSG00000115484	CCT4	B2R6I3; B7Z8B1; F5H5W3; hsa:10575; O14870; P50991; Q53QP9; Q96C51	16p11.2 proximal deletion syndrome	Formation of tubulin folding intermediates by CCT/TriC; BBSome-mediated cargo-targeting to cilium; Association of TriC/CCT with target proteins during biosynthesis; Cooperation of PDCL (PhLP1) and TRiC/CCT in G-protein beta folding; Prefoldin mediated transfer of substrate to CCT/TriC; Folding of actin by CCT/TriC	7	32494218.3994437	66.04	1879666.5249652	2686667.98217854	10274153.6335829	31164958.7127636	48843294.93488	40604893.798173	36790592.2089499	29028013.8860937	1525957.44820244	3848151.06523053	12505690.1726642	33880174.1764642	40658296.2835891	39613694.6300499	35508706.49213	39103620.0570838	High	High	High	High	High
False	High	IsMasterProtein	Q9Y4L1	Hypoxia up-regulated protein 1 OS=Homo sapiens OX=9606 GN=HYOU1 PE=1 SV=1	0.000	126.931	34	28	46	27	999	111.3	5.22	95.86	28	stress response;transport;other biological processes	non-structural extracellular;ER/Golgi;other cell component	other molecular function	Pf00012	10525	ENSG00000149428; ENSG00000280682	HYOU1	A8C1Z0; B7Z909; hsa:10525; Q2I204; Q53H25; Q9Y4L1	VEGFA-VEGFR2 signaling pathway	XBP1(S) activates chaperone genes; Scavenging by Class F Receptors	3	20537770.5490931	53.38	8202354.02364064	7526537.17160795	8767814.81139438	14957078.4831769	33735818.8539059	35641242.6299086	31465976.3990641	24610702.1056265	7913894.43567407	10545622.3014365	11505075.9025423	17138886.055216	30234902.2894682	34627345.2909834	31265992.2657259	33643180.0035918	High	High	High	High	High
False	High	IsMasterProtein	P08670	Vimentin OS=Homo sapiens OX=9606 GN=VIM PE=1 SV=4	0.000	126.738	55	23	54	22	466	53.6	5.12	94.26	23	cell organization and biogenesis;stress response;developmental processes;signal transduction;other biological processes	plasma membrane;other membranes;cytosol;cytoskeleton;nucleus;other cytoplasmic organelle;other cell component	cytoskeletal activity;nucleic acid binding activity;other molecular function	Pf00038, Pf04732	7431	ENSG00000026025	VIM	B0YJC2; D3DRU4; hsa:7431; P08670; Q15867; Q15868; Q15869; Q548L2; Q6LER9; Q8N850; Q96ML2; Q9NTM3	Allograft rejection; Spinal cord injury; Primary focal segmental glomerulosclerosis (FSGS); Mammary gland development pathway - Puberty (Stage 2 of 4); Apoptosis-related network due to altered Notch3 in ovarian cancer; Striated muscle contraction pathway; TGF-beta signaling in thyroid cells for epithelial-mesenchymal transition; Ciliary landscape; Burn wound healing; CCL18 signaling pathway; T-ce…	Aggrephagy; Interleukin-4 and Interleukin-13 signaling; Chaperone Mediated Autophagy; Late endosomal microautophagy; Striated Muscle Contraction; RHOBTB1 GTPase cycle; Caspase-mediated cleavage of cytoskeletal proteins	18	5650406.6324096	97.88	1061282.92123591	999008.522605757	2259120.55978164	3776721.78021505	8914179.54623478	10892091.3359285	17681737.342714	16924765.0100793	441179.999402105	988213.0946057	3167479.74648977	4416276.8958131	7229414.24751857	9594999.36200509	17201011.9106567	29638847.3895299	High	High	High	High	High
False	High	IsMasterProtein	P11586	C-1-tetrahydrofolate synthase, cytoplasmic OS=Homo sapiens OX=9606 GN=MTHFD1 PE=1 SV=4	0.000	126.684	32	25	60	25	935	101.5	7.30	109.66	25	other metabolic processes;developmental processes;other biological processes	cytosol;mitochondrion	other molecular function	Pf00763, Pf01268, Pf02882	4522	ENSG00000100714	MTHFD1	A0A024R652; A0A384N5Y3; B2R5Y2; G3V2B8; hsa:4522; P11586; Q86VC9; Q9BVP5	Folate metabolism; One-carbon metabolism; Trans-sulfuration, one-carbon metabolism and related pathways; Male infertility	Metabolism of folate and pterines	5	13507690.5915899	90.68	1161230.41864681	1085141.95511581	2831709.54655769	5469306.51850572	38847024.0828831	41229089.617658	39852272.2006941	32239295.9475885	438365.660058964	1391731.8153792	3695442.8430748	5659481.6901321	34561357.2721752	41588820.7893868	38766297.439791	41720792.8275182	High	High	High	High	High
False	High	IsMasterProtein	Q86VP6	Cullin-associated NEDD8-dissociated protein 1 OS=Homo sapiens OX=9606 GN=CAND1 PE=1 SV=2	0.000	126.554	23	28	52	25	1230	136.3	5.78	79.61	28	cell organization and biogenesis;protein metabolism;other metabolic processes;other biological processes	non-structural extracellular;cytosol;ER/Golgi;nucleus;other cell component	other molecular function	Pf08623	55832	ENSG00000111530	CAND1	B2RAU3; hsa:55832; O94918; Q6PIY4; Q86VP6; Q8NDJ4; Q96JZ9; Q96T19; Q9BTC4; Q9H0G2; Q9P0H7; Q9UF85	Endoderm differentiation	Neutrophil degranulation; Neddylation; Iron uptake and transport	4	12424731.5958608	67.21	617962.537760012	1005395.97295441	4321879.64220275	11643385.269241	18967887.9419268	15213859.227121	15392547.5595462	11978542.0582706	179014.534841887	1046218.36250659	4805279.77862149	12887541.2782472	15854793.8106616	15842237.7522911	14379693.9008309	15608159.5795154	High	High	High	High	High
False	High	IsMasterProtein	P33992	DNA replication licensing factor MCM5 OS=Homo sapiens OX=9606 GN=MCM5 PE=1 SV=5	0.000	125.825	41	28	49	28	734	82.2	8.37	95.30	28	cell cycle OR cell proliferation;cell organization and biogenesis;DNA metabolism;other metabolic processes;stress response;other biological processes	cytosol;nucleus;other cell component	nucleic acid binding activity;other molecular function	Pf00493, Pf14551, Pf17207, Pf17855	4174	ENSG00000100297	MCM5	hsa:4174; O60785; P33992; Q14578; Q9BTJ4; Q9BWL8	Cell cycle; Ciliary landscape; G1 to S cell cycle control; DNA replication	Orc1 removal from chromatin; Assembly of the pre-replicative complex; Activation of ATR in response to replication stress; Activation of the pre-replicative complex; Unwinding of DNA	10	10455976.7954075	83.05	499871.690213417	605214.099638796	1890950.65370547	6281947.40612369	19214692.1498493	20404897.9161509	20823017.3058366	16438126.9616368	196926.375184607	789615.506769828	2321747.84250249	6650845.98757796	17579711.8484292	20633005.0374417	19213051.6050195	22017916.9567732	High	High	High	High	High
False	High	IsMasterProtein	P49915	GMP synthase [glutamine-hydrolyzing] OS=Homo sapiens OX=9606 GN=GMPS PE=1 SV=1	0.000	125.099	40	25	47	25	693	76.7	6.87	82.60	25	other metabolic processes	cytosol	other molecular function	Pf00117, Pf00958, Pf02540	8833	ENSG00000163655	GMPS	A8K639; B4DXV7; F8W720; hsa:8833; P49915		Purine ribonucleoside monophosphate biosynthesis; Azathioprine ADME	2	6168961.34337831	89.94	538442.094312891	832823.006886739	2050904.21627431	2973337.63916246	12468885.8618577	19341830.3985573	20221984.2363484	16158536.1396877	204980.796077804	1014959.92926048	2387303.07164162	3230227.56517061	11781239.3363332	19188753.2799197	19301987.4007575	22161919.8803705	High	High	High	High	High
False	High	IsMasterProtein	P07195	L-lactate dehydrogenase B chain OS=Homo sapiens OX=9606 GN=LDHB PE=1 SV=2	0.000	125.044	44	17	129	16	334	36.6	6.05	211.72	17	other metabolic processes	other membranes;cytosol;mitochondrion;other cell component	other molecular function	Pf00056, Pf02866	3945	ENSG00000111716	LDHB	hsa:3945; P07195	Clear cell renal cell carcinoma pathways; CCL18 signaling pathway; Glycolysis and gluconeogenesis	Pyruvate metabolism	4	77678041.0118334	34.78	14168927.2510638	55661568.7546684	85254032.9864058	82475444.3702802	86266220.8966475	76728446.5358706	72541002.7828555	58987458.2852409	14750964.6116822	69079185.1965388	97445813.4264434	95474540.5533339	78992566.7431861	78639387.7089017	71798268.3165365	79605626.4124756	High	High	High	High	High
False	High	IsMasterProtein	Q92900	Regulator of nonsense transcripts 1 OS=Homo sapiens OX=9606 GN=UPF1 PE=1 SV=2	0.000	124.497	31	24	39	24	1129	124.3	6.61	78.02	24	cell cycle OR cell proliferation;cell organization and biogenesis;DNA metabolism;RNA metabolism OR transcription;other metabolic processes;stress response;transport;other biological processes	cytosol;nucleus;other cell component	nucleic acid binding activity;other molecular function	Pf09416, Pf13086, Pf13087, Pf18141	5976	ENSG00000005007	UPF1	hsa:5976; O00239; O43343; Q86Z25; Q92842; Q92900		Nonsense Mediated Decay (NMD) enhanced by the Exon Junction Complex (EJC); Nonsense Mediated Decay (NMD) independent of the Exon Junction Complex (EJC)	2	8196883.32055617	72.15	589953.617339435	1370002.90896671	3082129.15997856	5731294.6659112	11389332.4639467	12800632.1671315	14801416.543365	12349634.9274592	102925.022551323	1736610.67000843	3576498.69769084	6516962.58641226	10309848.3810387	12771575.7914305	13890027.0671766	17451490.9773986	High	High	High	High	High
False	High	IsMasterProtein	P22626	Heterogeneous nuclear ribonucleoproteins A2/B1 OS=Homo sapiens OX=9606 GN=HNRNPA2B1 PE=1 SV=2	0.000	124.273	59	19	53	14	353	37.4	8.95	119.65	19	cell organization and biogenesis;RNA metabolism OR transcription;other metabolic processes;transport;other biological processes	non-structural extracellular;nucleus;other cell component	nucleic acid binding activity;other molecular function	Pf00076	3181	ENSG00000122566	HNRNPA2B1	A0A024RA27; A0A024RA61; A8K064; hsa:3181; P22626; P22627; Q9UC98; Q9UDJ2	mRNA processing	Gene and protein expression by JAK-STAT signaling after Interleukin-12 stimulation; mRNA Splicing - Major Pathway; Processing of Capped Intron-Containing Pre-mRNA	4	5972110.7485031	114.06	1113209.28901136	799571.724680044	1938811.66004503	2677593.03035265	11162808.9095844	22936753.419902	42883704.1817465	39218478.6875574	504798.470219673	741693.122681732	2613611.36059727	3426656.79527435	10408426.9079917	21283061.1667426	36786360.122162	52754129.0090891	High	High	High	High	High
False	High	IsMasterProtein	Q92616	eIF-2-alpha kinase activator GCN1 OS=Homo sapiens OX=9606 GN=GCN1 PE=1 SV=7	0.000	123.860	15	41	47	41	2671	292.5	7.43	68.98	41	protein metabolism;other metabolic processes;stress response;other biological processes	cytosol;translational apparatus;other cell component	enzyme regulator activity;translation activity;nucleic acid binding activity;other molecular function		10985	ENSG00000089154	GCN1	A8KAY1; hsa:10985; O95001; O95651; Q6P2S3; Q86X65; Q8N5I5; Q8WU80; Q92616; Q99736; Q9UE60		Response of EIF2AK4 (GCN2) to amino acid deficiency	1	3076821.28714769	104.76	419671.559934721	502742.074078275	1350550.10899607	2166935.94885142	3950482.77859394	6337621.66962759	14883099.7943937	12989116.5564399	79849.2360904441	715707.899924247	1687555.81547031	2533565.33243557	3736564.08692035	6209478.07599732	13298872.7608313	16810872.0962707	High	High	High	High	High
False	High	IsMasterProtein	Q02790	Peptidyl-prolyl cis-trans isomerase FKBP4 OS=Homo sapiens OX=9606 GN=FKBP4 PE=1 SV=3	0.000	123.440	43	20	58	19	459	51.8	5.43	109.84	20	cell organization and biogenesis;protein metabolism;other metabolic processes;transport;developmental processes;signal transduction;other biological processes	cytosol;cytoskeleton;mitochondrion;nucleus;other cell component	cytoskeletal activity;other molecular function	Pf00254, Pf00515	2288	ENSG00000004478	FKBP4	D3DUQ1; hsa:2288; Q02790; Q9UCP1; Q9UCV7	Androgen receptor signaling pathway	Estrogen-dependent gene expression; Potential therapeutics for SARS; HSP90 chaperone cycle for steroid hormone receptors (SHR) in the presence of ligand; Attenuation phase	6	12869011.6788295	100.24	2033141.40356392	2283102.16106639	5446911.45708781	8112376.16495592	19863209.2466478	64942934.7445522	64155899.3102164	47671062.5900808	396001.410353613	1915650.24599739	6765899.96140005	9210386.62843322	17980945.672638	62422312.2475163	61685382.7979274	64809284.805717	High	High	High	High	High
False	High	IsMasterProtein	Q16666	Gamma-interferon-inducible protein 16 OS=Homo sapiens OX=9606 GN=IFI16 PE=1 SV=3	0.000	123.253	32	20	43	20	785	88.2	9.28	73.69	20	cell organization and biogenesis;protein metabolism;other metabolic processes;stress response;signal transduction;other biological processes	cytosol;nucleus	nucleic acid binding activity;other molecular function	Pf02758, Pf02760	3428	ENSG00000163565	IFI16	B4DJT8; H3BLV7; hsa:3428; Q16666; Q59GX0; Q5T3W7; Q5T3W8; Q5T3X0; Q5T3X1; Q5T3X2; Q8N9E5; Q8NEQ7; Q96AJ5; Q9UH78		IRF3-mediated induction of type I IFN	2	3127525.03672496	94.99	484193.721596193	395064.309643322	1551467.23179096	2187167.86715551	3987509.60394941	9728682.77995282	9771951.00141298	7395599.92423446	248906.614479138	616664.61030652	1856462.52530709	2571743.69264766	3803416.67923809	8887985.82833744	9277335.66209509	16098336.4103488	High	High	High	High	High
False	High	IsMasterProtein	Q7KZF4	Staphylococcal nuclease domain-containing protein 1 OS=Homo sapiens OX=9606 GN=SND1 PE=1 SV=1	0.000	123.090	36	25	46	25	910	101.9	7.17	109.15	25	RNA metabolism OR transcription;other metabolic processes;other biological processes	cytosol;nucleus;other cell component	nucleic acid binding activity;other molecular function	Pf00565, Pf00567	27044	ENSG00000197157	SND1	hsa:27044; Q13122; Q7KZF4; Q96AG0	VEGFA-VEGFR2 signaling pathway	Signaling by BRAF and RAF1 fusions	2	5228103.99970493	118.76	956024.921897534	1070951.02802873	2803708.37724028	4020867.53016593	6379566.35011863	14374209.1697807	42094102.6690527	33887820.5244404	276940.795903288	1093236.55961975	3482583.40278888	4576217.17757487	5972852.76705674	14005689.7124919	38998239.3311297	43198276.5553362	High	High	High	High	High
False	High	IsMasterProtein	P14625	Endoplasmin OS=Homo sapiens OX=9606 GN=HSP90B1 PE=1 SV=1	0.000	122.724	31	22	73	20	803	92.4	4.84	140.57	22	cell organization and biogenesis;protein metabolism;other metabolic processes;stress response;transport;other biological processes	non-structural extracellular;plasma membrane;other membranes;cytosol;ER/Golgi;other cell component	signal transduction activity or receptor binding;nucleic acid binding activity;other molecular function	Pf00183, Pf02518	7184	ENSG00000166598	HSP90B1	hsa:7184; P14625; Q96A97	Photodynamic therapy-induced unfolded protein response; Focal adhesion: PI3K-Akt-mTOR-signaling pathway; Prion disease pathway; PI3K-Akt signaling pathway; Sudden infant death syndrome (SIDS) susceptibility pathways	Regulation of Insulin-like Growth Factor (IGF) transport and uptake by Insulin-like Growth Factor Binding Proteins (IGFBPs); Post-translational protein phosphorylation; Interleukin-4 and Interleukin-13 signaling; Trafficking and processing of endosomal TLR; Scavenging by Class A Receptors; ATF6 (ATF6-alpha) activates chaperone genes	11	40300858.0201565	56.22	13682092.2617982	13467261.8941573	16411607.8869161	31129104.4911197	78701527.720483	64845865.5862731	57764925.3161919	45057080.514845	14287545.0850018	18355552.6921371	20385101.755597	36046702.0633017	68636843.4685485	63388184.8702266	57029003.2475576	59698245.6527736	High	High	High	High	High
False	High	IsMasterProtein	P02786	Transferrin receptor protein 1 OS=Homo sapiens OX=9606 GN=TFRC PE=1 SV=2	0.000	121.787	35	23	73	23	760	84.8	6.61	139.96	23	stress response;transport;signal transduction;other biological processes	non-structural extracellular;plasma membrane;other membranes;mitochondrion;nucleus;other cytoplasmic organelle;other cell component	nucleic acid binding activity;other molecular function	Pf02225, Pf04253, Pf04389	7037	ENSG00000072274	TFRC	D3DXB0; hsa:7037; P02786; Q1HE24; Q59G55; Q9UCN0; Q9UCU5; Q9UDF9; Q9UK21	Iron metabolism in placenta; Ferroptosis; 3q29 copy number variation syndrome	Cargo recognition for clathrin-mediated endocytosis; RHOC GTPase cycle; RND2 GTPase cycle; RHOA GTPase cycle; CDC42 GTPase cycle; RAC1 GTPase cycle; RHOQ GTPase cycle; RHOG GTPase cycle; RAC2 GTPase cycle; RAC3 GTPase cycle; RHOB GTPase cycle; RHOJ GTPase cycle; Golgi Associated Vesicle Biogenesis; RND1 GTPase cycle; Transferrin endocytosis and recycling; RHOH GTPase cycle	20	39335034.2291291	23.96	16632925.6933503	33085729.4969826	39322951.2031393	38097167.4292997	47350421.8046383	39347120.9679509	38207294.5359758	30617534.4361678	17922512.51818	41765945.6211739	45921917.4328808	45189845.4872596	41414948.9618742	39659404.6312912	35511252.7987856	42109896.2725561	High	High	High	High	High
False	High	IsMasterProtein	Q13885	Tubulin beta-2A chain OS=Homo sapiens OX=9606 GN=TUBB2A PE=1 SV=1	0.000	121.487	45	17	76	2	445	49.9	4.89	148.27	17	cell cycle OR cell proliferation;cell organization and biogenesis;developmental processes	cytoskeleton;other cell component	cytoskeletal activity;other molecular function	Pf00091, Pf03953	7280	ENSG00000137267	TUBB2A	hsa:7280; Q13885; Q6FGZ8; Q8IWR2	Alzheimer's disease and miRNA effects; Pathogenic Escherichia coli infection; Parkin-ubiquitin proteasomal system pathway; Alzheimer's disease	Separation of Sister Chromatids; Resolution of Sister Chromatid Cohesion; RHO GTPases Activate Formins; EML4 and NUDC in mitotic spindle formation; The role of GTSE1 in G2/M progression after G2 checkpoint; HSP90 chaperone cycle for steroid hormone receptors (SHR) in the presence of ligand; Recruitment of NuMA to mitotic centrosomes; Aggrephagy; Formation of tubulin folding intermediates by CCT/T…	34	566654.448703172	74.43	30787.1742541083	52819.0514013411	245140.147220769	467830.486270223	785483.303736934	956369.868570715	1150693.68521578	866847.0694963	3223.50680020965	62230.6644512699	342538.392558396	444579.716669078	686353.868887517	968079.939227945	1049156.37915	1305759.04172226	High	High	High	High	High
False	High	IsMasterProtein	Q29RF7	Sister chromatid cohesion protein PDS5 homolog A OS=Homo sapiens OX=9606 GN=PDS5A PE=1 SV=1	0.000	120.959	23	34	49	30	1337	150.7	7.91	72.58	34	cell cycle OR cell proliferation;cell organization and biogenesis;DNA metabolism;other metabolic processes;stress response;other biological processes	plasma membrane;other membranes;cytosol;nucleus;other cell component		Pf20168	23244	ENSG00000121892	PDS5A	hsa:23244; Q29RF7; Q2TTR5; Q68DF7; Q8N7J4; Q8NG14; Q9Y4D4	Cohesin complex - Cornelia de Lange syndrome	Separation of Sister Chromatids; Resolution of Sister Chromatid Cohesion; Establishment of Sister Chromatid Cohesion; Cohesin Loading onto Chromatin	5	3663179.90338792	103.35	688138.796132186	858646.09303734	1783937.00062679	2647901.90918283	4786630.69194914	12190020.9620836	20777014.7580686	16884239.4481837	348255.334849281	987559.444870016	2061438.46090312	3155999.06896183	4251866.59164612	11474944.4823603	19565948.5323323	22464896.5994743	High	High	High	High	High
False	High	IsMasterProtein	P30101	Protein disulfide-isomerase A3 OS=Homo sapiens OX=9606 GN=PDIA3 PE=1 SV=4	0.000	120.258	39	22	51	22	505	56.7	6.35	114.90	22	cell organization and biogenesis;stress response;signal transduction;other biological processes	non-structural extracellular;other membranes;ER/Golgi;other cytoplasmic organelle;other cell component	other molecular function	Pf00085, Pf13848	2923	ENSG00000167004	PDIA3	hsa:2923; P30101; Q13453; Q14255; Q8IYF8; Q9UMU7	Prion disease pathway	ER-Phagosome pathway; Antigen Presentation: Folding, assembly and peptide loading of class I MHC; Calnexin/calreticulin cycle	4	34442806.8308888	60.81	11504856.18621	10586621.011271	12947054.0326656	22787679.9491413	55155739.4834231	61327570.1984928	57954528.2471932	47141139.7706872	9824934.32860784	13636924.5301568	17034100.0131203	25585743.162008	46365936.4857322	61642944.5948016	55427403.5498275	62872794.2624195	High	High	High	High	High
False	High	IsMasterProtein	P17987	T-complex protein 1 subunit alpha OS=Homo sapiens OX=9606 GN=TCP1 PE=1 SV=1	0.000	120.197	45	21	68	21	556	60.3	6.11	123.65	21	cell organization and biogenesis;transport;other biological processes	cytosol;cytoskeleton;ER/Golgi;other cell component	other molecular function	Pf00118	6950	ENSG00000120438	TCP1	E1P5B2; hsa:6950; P17987; Q15556; Q5TCM3	16p11.2 proximal deletion syndrome	Formation of tubulin folding intermediates by CCT/TriC; BBSome-mediated cargo-targeting to cilium; Gene and protein expression by JAK-STAT signaling after Interleukin-12 stimulation; Association of TriC/CCT with target proteins during biosynthesis; Cooperation of PDCL (PhLP1) and TRiC/CCT in G-protein beta folding; Prefoldin mediated transfer of substrate to CCT/TriC; Folding of actin by CCT/TriC	8	34278902.3013259	65.11	801351.79253282	1763327.18700218	15954043.6739335	33986692.3150767	52270508.5594631	40701293.3851847	38331836.5290978	30249962.9528872	202870.200997957	2389938.89727383	19118915.7722419	37129795.2956857	43445059.6946293	39755459.3045159	34573624.643743	40006748.4473687	High	High	High	High	High
False	High	IsMasterProtein	Q92614	Unconventional myosin-XVIIIa OS=Homo sapiens OX=9606 GN=MYO18A PE=1 SV=3	0.000	119.631	17	29	39	29	2054	233.0	6.30	68.54	29	cell organization and biogenesis;DNA metabolism;other metabolic processes;transport;other biological processes	other membranes;cytoskeleton;ER/Golgi;other cell component	cytoskeletal activity;nucleic acid binding activity;other molecular function	Pf00063, Pf01576, Pf17820	399687	ENSG00000196535	MYO18A	hsa:399687; Q5H9U3; Q5QD01; Q5W9F9; Q5W9G1; Q8IXP8; Q92614		Signaling by cytosolic FGFR1 fusion mutants; Signaling by FGFR1 in disease; Signaling by FLT3 fusion proteins	3	2383746.99516713	106.37	402152.452237207	600408.983885644	1193869.42920777	1860448.66291211	3135767.25137271	5332976.0824139	13766542.4476082	10779530.8929016	178545.542790527	755515.053511589	1493381.30041139	2098041.71542167	2708358.79725408	5253417.27352868	12722320.6449661	14003405.5254374	High	High	High	High	High
False	High	IsMasterProtein	P08575	Receptor-type tyrosine-protein phosphatase C OS=Homo sapiens OX=9606 GN=PTPRC PE=1 SV=3	0.000	118.761	27	28	49	28	1306	147.4	6.15	109.10	28	cell adhesion;cell cycle OR cell proliferation;cell organization and biogenesis;protein metabolism;other metabolic processes;stress response;transport;developmental processes;signal transduction;other biological processes	plasma membrane;other membranes;other cell component	signal transduction activity or receptor binding;cytoskeletal activity;other molecular function	Pf00041, Pf00102, Pf12453, Pf12567	5788	ENSG00000081237; ENSG00000262418	PTPRC	A0A0A0MT22; A8K7W6; hsa:5788; P08575; Q16614; Q9H0Y6; X6R433	B cell receptor signaling pathway; T-cell antigen receptor (TCR) pathway during Staphylococcus aureus infection; Regulatory circuits of the STAT3 signaling pathway; Extrafollicular B cell activation by SARS-CoV-2; EPO receptor signaling; Interferon type I signaling pathways	Phosphorylation of CD3 and TCR zeta chains; Neutrophil degranulation; Other semaphorin interactions	9	25998381.3455993	58.41	3248008.53010671	4600986.70769747	9353624.20876693	25617112.7554315	36053523.5503289	28867110.5488199	26637975.6652507	21663675.9896692	2313864.37674349	6204923.30381171	10929234.7855187	29652280.4130894	31335297.8989121	29657191.1497178	26385324.4916484	28800019.2525344	High	High	High	High	High
False	High	IsMasterProtein	P09874	Poly [ADP-ribose] polymerase 1 OS=Homo sapiens OX=9606 GN=PARP1 PE=1 SV=4	0.000	118.569	32	28	53	28	1014	113.0	8.88	72.48	28	cell organization and biogenesis;protein metabolism;DNA metabolism;RNA metabolism OR transcription;other metabolic processes;stress response;signal transduction;other biological processes	cytosol;mitochondrion;nucleus;other cell component	nucleic acid binding activity;other molecular function	Pf00533, Pf00644, Pf00645, Pf02877, Pf05406, Pf08063	142	ENSG00000143799	PARP1	B1ANJ4; hsa:142; P09874; Q8IUZ9	Corticotropin-releasing hormone signaling pathway; Nanoparticle triggered regulated necrosis; Fas ligand pathway and stress induction of heat shock proteins; NAD metabolism, sirtuins and aging; NAD+ metabolism; NAD+ biosynthetic pathways; Breast cancer pathway; Acute viral myocarditis; Joubert syndrome; Male infertility; Base excision repair; IL-18 signaling pathway; DNA repair pathways, full net…	SUMOylation of DNA damage response and repair proteins; Downregulation of SMAD2/3:SMAD4 transcriptional activity; HDR through MMEJ (alt-NHEJ); Formation of Incision Complex in GG-NER; DNA Damage Recognition in GG-NER; vRNA Synthesis; POLB-Dependent Long Patch Base Excision Repair; Dual Incision in GG-NER	23	5181762.67340296	105.38	843991.630743165	820251.674023307	3070618.8043346	4338568.74876875	5896458.82036286	22723352.7151772	26815118.7999585	21356670.3576523	136159.660322126	1187625.58141023	4038694.30739932	4728246.18478105	5678778.84402408	23358268.1692865	27653887.3174961	39864102.1839678	High	High	High	High	High
False	High	IsMasterProtein	P25705	ATP synthase subunit alpha, mitochondrial OS=Homo sapiens OX=9606 GN=ATP5F1A PE=1 SV=1	0.000	118.472	46	23	73	23	553	59.7	9.13	162.47	23	other metabolic processes;transport;other biological processes	plasma membrane;other membranes;mitochondrion;nucleus;other cell component	signal transduction activity or receptor binding;transporter activity;other molecular function	Pf00006, Pf00306, Pf02874	498	ENSG00000152234	ATP5F1A	A8K092; B4DY56; hsa:498; K7ENP3; P25705; Q53XX6; Q8IXV2; Q96FB4; Q96HW2; Q96IR6; Q9BTV8	Electron transport chain: OXPHOS system in mitochondria; 7q11.23 copy number variation syndrome; Oxidative phosphorylation	Mitochondrial protein import; Cristae formation; Formation of ATP by chemiosmotic coupling	6	56373928.5068935	49.30	866116.356578886	17472209.1880396	56242536.9719198	61252087.4740266	66984526.5117521	57323100.8198287	56505626.993445	45770187.1309246	240892.395682214	20339557.5199782	62278954.0773474	66560457.3222578	57220311.9415964	57153399.5786828	55320706.7309225	55512446.5867767	High	High	High	High	High
False	High	IsMasterProtein	O43143	ATP-dependent RNA helicase DHX15 OS=Homo sapiens OX=9606 GN=DHX15 PE=1 SV=2	0.000	118.383	36	26	56	25	795	90.9	7.46	105.34	26	RNA metabolism OR transcription;other metabolic processes;stress response;other biological processes	nucleus	nucleic acid binding activity;other molecular function	Pf00270, Pf00271, Pf04408, Pf07717	1665	ENSG00000109606	DHX15	hsa:1665; O43143; Q9NQT7	mRNA processing	mRNA Splicing - Major Pathway	2	32801606.6438035	72.79	1533468.35954301	1707270.25921224	6125741.65634621	29276327.596686	48420139.3439726	41437469.7174227	40156147.8558349	33782354.1013264	644406.978392303	1949722.14601722	7612146.16054571	31849331.6122267	44401870.1675421	41875589.3235683	38990327.2637565	47092676.5493123	High	High	High	High	High
False	High	IsMasterProtein	Q8WWM7	Ataxin-2-like protein OS=Homo sapiens OX=9606 GN=ATXN2L PE=1 SV=2	0.000	118.358	26	23	47	21	1075	113.3	8.59	78.11	23	cell organization and biogenesis;RNA metabolism OR transcription;other metabolic processes	other membranes;cytosol;nucleus;other cell component		Pf06741, Pf07145, Pf14438	11273	ENSG00000168488	ATXN2L	A8K1R6; B9EGM2; E9PAR9; hsa:11273; O95135; Q63ZY4; Q6NVJ8; Q6PJW6; Q8IU61; Q8IU95; Q8WWM3; Q8WWM4; Q8WWM5; Q8WWM6; Q8WWM7; Q99703	16p11.2 distal deletion syndrome		1	8668903.51936408	87.54	486300.911636754	765058.000030796	1817078.80195454	5385698.10211803	13786817.4129158	18323581.6395183	19951504.478565	19298185.928088	173050.646689804	686295.189961995	1840314.89962681	6079993.99772907	12360191.1870492	18364479.1641776	20486061.5617929	25791898.1472672	High	High	High	High	High
False	High	IsMasterProtein	P22102	Trifunctional purine biosynthetic protein adenosine-3 OS=Homo sapiens OX=9606 GN=GART PE=1 SV=1	0.000	118.297	29	26	48	26	1010	107.7	6.70	97.26	26	other metabolic processes;developmental processes;other biological processes	cytosol	other molecular function	Pf00551, Pf00586, Pf01071, Pf02769, Pf02843, Pf02844	2618	ENSG00000159131; ENSG00000262473	GART	A8K945; A8KA32; D3DSF3; D3DSF4; hsa:2618; O14659; P22102; Q52M77	Folate metabolism; One-carbon metabolism; Metabolic reprogramming in colon cancer	Purine ribonucleoside monophosphate biosynthesis	4	10549241.3019276	95.71	1129179.55947147	1684108.16116579	3801942.65417506	6447488.29283815	19725538.9647989	38253960.4682659	46909613.3409489	37297991.3756204	236782.209900288	1312274.04472044	4447427.21726197	6346514.12609357	17260441.11936	37332533.8790598	42619676.5257522	47530116.119706	High	High	High	High	High
False	High	IsMasterProtein	Q15029	116 kDa U5 small nuclear ribonucleoprotein component OS=Homo sapiens OX=9606 GN=EFTUD2 PE=1 SV=1	0.000	117.899	34	26	49	25	972	109.4	5.00	87.49	26	RNA metabolism OR transcription;other metabolic processes;other biological processes	cytosol;nucleus;other cell component	nucleic acid binding activity;other molecular function	Pf00009, Pf00679, Pf03144, Pf03764, Pf14492, Pf16004	9343	ENSG00000108883	EFTUD2	B4DK30; B4DMC0; D3DX58; hsa:9343; K7EJ81; Q15029; Q9BUR0	mRNA processing; Ciliary landscape	mRNA Splicing - Major Pathway; mRNA Splicing - Minor Pathway	4	14375372.2627676	59.55	1184166.22803039	1570883.39575094	17439293.0097993	21365106.1637903	14897946.8526891	11660601.9078345	16715656.5970504	13871127.9974694	840995.596754407	1987552.44553312	19280994.4171835	24326386.3414498	12410651.7084717	11492934.6082187	15702510.558093	19236421.2893301	High	High	High	High	High
False	High	IsMasterProtein	O95347	Structural maintenance of chromosomes protein 2 OS=Homo sapiens OX=9606 GN=SMC2 PE=1 SV=2	0.000	117.049	23	30	45	30	1197	135.6	8.43	74.51	30	cell cycle OR cell proliferation;cell organization and biogenesis;other biological processes	cytosol;nucleus;other cell component	nucleic acid binding activity;other molecular function	Pf02463, Pf06470	10592	ENSG00000136824	SMC2	hsa:10592; O95347; Q6IEE0; Q9P1P2	Retinoblastoma gene in cancer	Condensation of Prophase Chromosomes; Condensation of Prometaphase Chromosomes	3	5443009.76086287	101.02	1055684.05949521	1308113.42927293	3116042.00428452	3822901.2907961	6931673.57627164	25165433.73577	31635937.0642217	25060728.1403215	132007.129207076	1881371.51010119	3554742.58905724	4411113.06265093	6716299.22789693	24881945.3837678	28978932.8517194	33411976.6546343	High	High	High	High	High
False	High	IsMasterProtein	P26640	Valine--tRNA ligase OS=Homo sapiens OX=9606 GN=VARS1 PE=1 SV=4	0.000	117.020	26	25	46	25	1264	140.4	7.59	86.98	25	protein metabolism;RNA metabolism OR transcription;other metabolic processes	cytosol	other molecular function	Pf00043, Pf00133, Pf08264	7407	ENSG00000096171; ENSG00000204394; ENSG00000224264; ENSG00000226589; ENSG00000231116	VARS1	B0V1N1; B4DZ61; hsa:7407; P26640; Q5JQ90; Q96E77; Q9UQM2	Amino acid metabolism	Cytosolic tRNA aminoacylation	2	4210024.46685744	96.33	443630.903846637	603850.564955439	1484151.0934928	2320833.15715419	7593698.93143649	16815991.4548699	18149238.6052797	14588090.2705693	187174.713544611	611000.117598895	1797448.20708213	2569317.37611074	6898449.43888098	16561916.6887656	17218162.486767	18987722.4891949	High	High	High	High	High
False	High	IsMasterProtein	P51610	Host cell factor 1 OS=Homo sapiens OX=9606 GN=HCFC1 PE=1 SV=2	0.000	116.785	21	28	52	28	2035	208.6	7.46	81.92	28	cell cycle OR cell proliferation;cell organization and biogenesis;protein metabolism;RNA metabolism OR transcription;other metabolic processes;other biological processes	nucleus;other cell component	other molecular function	Pf01344, Pf13415	3054	ENSG00000172534	HCFC1	hsa:3054; P51610; Q6P4G5	Mitochondrial gene expression; Malignant pleural mesothelioma	UCH proteinases; Transcriptional activation of mitochondrial biogenesis; HATs acetylate histones	5	7303720.58081873	79.95	801921.464249216	1108255.80170038	2667831.34583549	5119372.64042801	11179547.6479493	13222157.8864138	17177359.1277636	16012558.5321749	253820.077545117	1243171.13327673	3074706.22187449	5695588.41267477	9365904.00457386	13057333.1867837	16382871.3631658	20154799.600421	High	High	High	High	High
False	High	IsMasterProtein	Q02880	DNA topoisomerase 2-beta OS=Homo sapiens OX=9606 GN=TOP2B PE=1 SV=3	0.000	116.573	19	30	48	22	1626	183.2	8.00	73.44	30	cell cycle OR cell proliferation;cell organization and biogenesis;DNA metabolism;other metabolic processes;developmental processes;other biological processes	cytosol;nucleus;other cell component	nucleic acid binding activity;other molecular function	Pf00204, Pf00521, Pf01751, Pf02518, Pf08070, Pf16898	7155	ENSG00000077097	TOP2B	hsa:7155; Q02880; Q13600; Q9UMG8; Q9UQP8		SUMOylation of DNA replication proteins	1	3042801.93388276	86.21	819373.097064844	946841.363421503	1816853.13327434	2305877.37889396	4044597.29484948	6740952.01910629	8610037.48212923	7071314.44840457	636833.720374609	1253510.18668178	2060135.4838841	2605971.02388487	3552857.46617331	6058283.40190952	8304878.5357256	14632591.7283337	High	High	High	High	High
False	High	IsMasterProtein	Q99460	26S proteasome non-ATPase regulatory subunit 1 OS=Homo sapiens OX=9606 GN=PSMD1 PE=1 SV=2	0.000	116.382	35	27	49	27	953	105.8	5.39	88.02	27	protein metabolism;other metabolic processes;other biological processes	non-structural extracellular;cytosol;nucleus;other cytoplasmic organelle;other cell component	enzyme regulator activity;other molecular function	Pf01851, Pf13646, Pf18004	5707	ENSG00000173692	PSMD1	B8ZZH9; hsa:5707; Q24JU0; Q53TI2; Q6GMU5; Q6P2P4; Q6PJM7; Q6PKG9; Q86VU1; Q8IV79; Q99460	Proteasome degradation; Alzheimer's disease and miRNA effects; Parkin-ubiquitin proteasomal system pathway; Alzheimer's disease	Cdc20:Phospho-APC/C mediated degradation of Cyclin A; MAPK6/MAPK4 signaling; The role of GTSE1 in G2/M progression after G2 checkpoint; FCERI mediated NF-kB activation; Neutrophil degranulation; Antigen processing: Ubiquitination & Proteasome degradation; KEAP1-NFE2L2 pathway; Downstream TCR signaling; Activation of NF-kappaB in B cells; Oxygen-dependent proline hydroxylation of Hypoxia-inducible…	63	22959119.6361424	72.82	1460017.64775096	1705006.00579805	4103784.43245328	18386983.3949573	30246238.8865716	29657335.8922475	31724210.3066113	25662760.2172415	507815.356191977	1451795.44117688	4785079.89804278	20687314.2329981	25480406.4234639	28864173.4880796	29227820.7108189	33522251.0013832	High	High	High	High	High
False	High	IsMasterProtein	P49588	Alanine--tRNA ligase, cytoplasmic OS=Homo sapiens OX=9606 GN=AARS1 PE=1 SV=2	0.000	116.298	29	24	42	24	968	106.7	5.53	99.16	24	protein metabolism;RNA metabolism OR transcription;other metabolic processes;developmental processes;other biological processes	cytosol;mitochondrion;other cell component	nucleic acid binding activity;other molecular function	Pf01411, Pf02272, Pf07973	16	ENSG00000090861	AARS1	A6NF14; B4DR45; hsa:16; P49588; Q53GV7; Q96FA0	IL-18 signaling pathway	Cytosolic tRNA aminoacylation	2	9911364.126953	88.97	647203.074958835	809362.08202081	2291090.98001187	4587308.51109556	21904083.6236525	28542291.3633504	25176742.1483862	19704392.9923209	158091.766136788	720600.068981348	2731286.5285494	4985443.54527107	21431436.0937331	28406466.0028932	24935693.577666	26107743.1595772	High	High	High	High	High
False	High	IsMasterProtein	P07954	Fumarate hydratase, mitochondrial OS=Homo sapiens OX=9606 GN=FH PE=1 SV=3	0.000	116.252	40	15	48	15	510	54.6	8.76	111.81	15	DNA metabolism;other metabolic processes;stress response;other biological processes	cytosol;mitochondrion;nucleus;other cell component	other molecular function	Pf00206, Pf10415	2271	ENSG00000091483	FH	B1ANK7; hsa:2271; P07954	TCA cycle and deficiency of pyruvate dehydrogenase complex (PDHc); Amino acid metabolism; Krebs cycle disorders; Type 2 papillary renal cell carcinoma; Metabolic reprogramming in colon cancer; TCA cycle in senescence; TCA cycle (aka Krebs or citric acid cycle)	Citric acid cycle (TCA cycle)	8	19738590.4654942	86.91	617474.180115822	772419.062587772	1834471.57567792	12013217.6148628	41419257.0828718	39395020.8962891	36457093.0650608	31867844.5490217	165271.336864961	871677.785134736	1921737.43689225	12225864.6318287	37901681.8422936	41342761.6779024	38017986.3545179	40666455.401002	High	High	High	High	High
False	High	IsMasterProtein	P12956	X-ray repair cross-complementing protein 6 OS=Homo sapiens OX=9606 GN=XRCC6 PE=1 SV=2	0.000	116.127	42	25	62	25	609	69.8	6.64	112.41	25	cell organization and biogenesis;DNA metabolism;other metabolic processes;stress response;other biological processes	non-structural extracellular;cytosol;nucleus;other cell component	nucleic acid binding activity;other molecular function	Pf02037, Pf02735, Pf03730, Pf03731	2547	ENSG00000196419	XRCC6	B1AHC8; hsa:2547; P12956; Q6FG89; Q9UCQ2; Q9UCQ3	Non-homologous end joining; DNA repair pathways, full network	Neutrophil degranulation; Cytosolic sensors of pathogen-associated DNA ; Nonhomologous End-Joining (NHEJ); 2-LTR circle formation; IRF3-mediated induction of type I IFN	7	13105074.3814867	101.82	1374985.00175184	1711300.24856947	5251246.33643924	8992284.25999655	19198861.4630805	48283777.7999362	66188351.2823597	51624450.1753298	173662.689321725	1905443.69769557	6629578.58957638	9850549.8114108	17434861.7927248	46316784.5516758	64594565.5763922	74139757.8711618	High	High	High	High	High
False	High	IsMasterProtein	P14866	Heterogeneous nuclear ribonucleoprotein L OS=Homo sapiens OX=9606 GN=HNRNPL PE=1 SV=2	0.000	115.978	47	16	45	15	589	64.1	8.22	92.58	16	RNA metabolism OR transcription;other metabolic processes;stress response;other biological processes	cytosol;nucleus;other cell component	nucleic acid binding activity	Pf00076, Pf11835, Pf13893	3191	ENSG00000104824; ENSG00000282947	HNRNPL	A6ND69; A6NIT8; hsa:3191; P14866; Q9H3P3	mRNA processing; Hippocampal synaptogenesis and neurogenesis	mRNA Splicing - Major Pathway; Processing of Capped Intron-Containing Pre-mRNA	4	2923305.52434244	117.10	475232.242453418	517196.84125714	1348381.485529	1994281.25583761	3802658.74981632	10118125.2209247	22571950.4477453	19453418.3325061	257950.375250391	643904.245119813	1528866.48161029	2494732.70310596	3425503.33268634	10029723.3657515	19612565.3641681	26761834.1001843	High	High	High	High	High
False	High	IsMasterProtein	P18669	Phosphoglycerate mutase 1 OS=Homo sapiens OX=9606 GN=PGAM1 PE=1 SV=2	0.000	115.670	64	15	101	10	254	28.8	7.18	187.59	15	other metabolic processes;other biological processes	non-structural extracellular;cytosol;other cell component	other molecular function	Pf00300	5223	ENSG00000171314	PGAM1	hsa:5223; P18669; Q9BWC0	Cori cycle; Metabolic reprogramming in colon cancer; Glycolysis and gluconeogenesis	Neutrophil degranulation; Glycolysis; Gluconeogenesis	6	122635734.79523	58.36	5385659.99856496	10982174.9234572	75963223.9789809	111533466.869101	148428905.464245	152838675.618099	125019728.453984	120297201.367716	5387167.72704189	15506617.5786099	84996966.9122329	145337430.410522	132648998.221309	143212414.656045	140391820.941349	148046537.868056	High	High	High	High	High
False	High	IsMasterProtein	P48634	Protein PRRC2A OS=Homo sapiens OX=9606 GN=PRRC2A PE=1 SV=3	0.000	115.622	19	31	46	28	2157	228.7	9.45	71.66	31	other biological processes	plasma membrane;other membranes;cytosol;nucleus		Pf07001	7916	ENSG00000204469; ENSG00000206427; ENSG00000225164; ENSG00000225748; ENSG00000226618; ENSG00000231370; ENSG00000231825	PRRC2A	B0UX77; B0UZE9; B0UZL3; hsa:7916; O95875; P48634; Q05BK4; Q4LE37; Q5SQ29; Q5SQ30; Q5ST84; Q5STX6; Q5STX7; Q68DW9; Q6P9P7; Q6PIN1; Q8MGQ9; Q96QC6			0	7150078.68805568	60.16	1293440.39338398	1311933.35127104	2592543.87330727	5383905.52184248	8900414.44015693	8888809.98596966	9168439.90202633	8469133.3872256	1302131.98142969	1791981.94453771	2863358.24390096	7310119.8811802	6993541.29294173	8668394.80563142	9748136.12741801	11970419.5023391	High	High	High	High	High
False	High	IsMasterProtein	P12814	Alpha-actinin-1 OS=Homo sapiens OX=9606 GN=ACTN1 PE=1 SV=2	0.000	115.391	32	24	66	15	892	103.0	5.41	83.92	24	cell adhesion;cell organization and biogenesis;RNA metabolism OR transcription;other biological processes	non-structural extracellular;plasma membrane;other membranes;cytosol;cytoskeleton;nucleus;other cell component	signal transduction activity or receptor binding;cytoskeletal activity;nucleic acid binding activity;other molecular function	Pf00307, Pf00435, Pf08726	87	ENSG00000072110	ACTN1	B3V8S3; B4DHH3; B7TY16; hsa:87; P12814; Q1HE25; Q9BTN1	Arrhythmogenic right ventricular cardiomyopathy; Focal adhesion; Ebola virus infection in host; MFAP5 effect on permeability and motility of endothelial cells via cytoskeleton rearrangement; Regulation of actin cytoskeleton	Platelet degranulation ; RHOD GTPase cycle; RHOF GTPase cycle; Nephrin family interactions; Syndecan interactions; RHOBTB2 GTPase cycle; Regulation of cytoskeletal remodeling and cell spreading by IPP complex components	12	13935806.4227867	62.28	493181.451571705	642820.507564212	8149798.86041835	15867650.4556149	19305283.744128	15112667.5634167	14298189.5334874	11112945.5864188	289112.977786558	807286.547481623	9492597.7160011	18199900.1180171	16212479.3319736	15195685.7224857	13582607.797899	15218186.7899538	High	High	High	High	High
False	High	IsMasterProtein	P04350	Tubulin beta-4A chain OS=Homo sapiens OX=9606 GN=TUBB4A PE=1 SV=2	0.000	114.206	50	15	77	2	444	49.6	4.88	121.74	15	cell cycle OR cell proliferation;cell organization and biogenesis;other biological processes	cytosol;cytoskeleton;other cell component	cytoskeletal activity;other molecular function	Pf00091, Pf03953	10382	ENSG00000104833	TUBB4A	B3KQP4; hsa:10382; P04350; Q969E5	Alzheimer's disease and miRNA effects; Pathogenic Escherichia coli infection; Parkin-ubiquitin proteasomal system pathway; Alzheimer's disease	COPI-dependent Golgi-to-ER retrograde traffic; Kinesins; Intraflagellar transport; Recycling pathway of L1; Separation of Sister Chromatids; The role of GTSE1 in G2/M progression after G2 checkpoint; Translocation of SLC2A4 (GLUT4) to the plasma membrane; Microtubule-dependent trafficking of connexons from Golgi to the plasma membrane; Gap junction assembly; MHC class II antigen presentation; Res…	40	63365.1644579263	69.72	13514.9388	10969.3639945312	25722.7304797468	47470.3996078128	127376.391131329	95820.3711522031	98959.5856669937	76191.7229777347	10071.1962333984	14023.9568648437	33937.4534039062	52697.9035236331	123187.817368944	113313.393477539	91739.4546234372	147257.829442968	High	High	High	High	High
False	High	IsMasterProtein	P55060	Exportin-2 OS=Homo sapiens OX=9606 GN=CSE1L PE=1 SV=3	0.000	114.048	27	23	53	23	971	110.3	5.77	88.01	23	transport	cytosol;nucleus;other cell component	other molecular function	Pf03378, Pf03810, Pf08506	1434	ENSG00000124207	CSE1L	A3RLL6; B2R5T4; E1P5Y0; F8W904; hsa:1434; O75432; P55060; Q32M40; Q9H5B7; Q9NTS0; Q9UP98; Q9UP99; Q9UPA0			0	9245570.06120228	97.36	992703.378806397	1126753.79567551	3114384.42621749	4814207.79374543	20523692.3549711	42551279.526015	40874591.1690156	32963164.5868586	392557.978418847	1362285.25863694	3560175.67583411	4404408.24072606	17755894.5144942	41322832.5437343	39784770.1889295	43488339.8656908	High	High	High	High	High
False	High	IsMasterProtein	Q13464	Rho-associated protein kinase 1 OS=Homo sapiens OX=9606 GN=ROCK1 PE=1 SV=1	0.000	113.863	25	34	41	31	1354	158.1	5.90	70.18	34	cell adhesion;cell cycle OR cell proliferation;cell organization and biogenesis;protein metabolism;other metabolic processes;developmental processes;signal transduction;other biological processes	non-structural extracellular;plasma membrane;other membranes;cytosol;cytoskeleton;ER/Golgi;other cell component	enzyme regulator activity;cytoskeletal activity;kinase activity;other molecular function	Pf00069, Pf08912	6093	ENSG00000067900	ROCK1	B0YJ91; hsa:6093; Q13464; Q2KHM4; Q59GZ4	Androgen receptor signaling pathway; MicroRNAs in cardiomyocyte hypertrophy; Integrin-mediated cell adhesion; Leptin signaling pathway; Microtubule cytoskeleton regulation; Pathogenic Escherichia coli infection; AGE/RAGE pathway; Focal adhesion; TGF-beta signaling pathway; VEGFA-VEGFR2 signaling pathway; Chemokine signaling pathway; EGF/EGFR signaling pathway; Gastrin signaling pathway; mBDNF and…	RHOA GTPase cycle; G alpha (12/13) signalling events; Neutrophil degranulation; VEGFA-VEGFR2 Pathway; Potential therapeutics for SARS; RHOC GTPase cycle; RHOB GTPase cycle; EPHB-mediated forward signaling; RND3 GTPase cycle; EPHA-mediated growth cone collapse; Sema4D induced cell migration and growth-cone collapse; RHO GTPases Activate ROCKs; RHOBTB1 GTPase cycle; RHOH GTPase cycle; Apoptotic cle…	35	3370142.55291288	95.33	662130.855453859	712915.034229896	1515495.67560565	2255184.39231966	5478998.98114305	14756476.649622	15511753.2983371	11947892.343565	375487.684777734	724922.2013246	1889916.35107244	2361999.64145967	4808578.55674154	14813776.4382088	14710592.5215456	15849629.5624109	High	High	High	High	High
False	High	IsMasterProtein	P19338	Nucleolin OS=Homo sapiens OX=9606 GN=NCL PE=1 SV=3	0.000	113.789	29	29	72	29	710	76.6	4.70	136.72	29	developmental processes;other biological processes	plasma membrane;nucleus;other cell component	nucleic acid binding activity;other molecular function	Pf00076	4691	ENSG00000115053	NCL	hsa:4691; P19338; Q53SK1; Q8NB06; Q9UCF0; Q9UDG1	Pathogenic Escherichia coli infection; VEGFA-VEGFR2 signaling pathway	Major pathway of rRNA processing in the nucleolus and cytosol	3	43681400.877919	78.96	7910078.76241972	7453276.32886976	11272199.9753883	25143399.7845413	83754402.1143456	99378382.2322631	93028444.8204119	77347883.5991427	4048820.00973501	8429496.60245557	14119053.7799439	25360040.5160463	75239027.3765595	91661900.1289291	89375296.3404629	103711310.221245	High	High	High	High	High
False	High	IsMasterProtein	P42704	Leucine-rich PPR motif-containing protein, mitochondrial OS=Homo sapiens OX=9606 GN=LRPPRC PE=1 SV=3	0.000	113.671	23	32	52	32	1394	157.8	6.13	82.01	32	RNA metabolism OR transcription;other metabolic processes;transport;other biological processes	other membranes;cytoskeleton;mitochondrion;nucleus;other cell component	cytoskeletal activity;nucleic acid binding activity;other molecular function	Pf01535	10128	ENSG00000138095	LRPPRC	A0PJE3; A8K1V1; hsa:10128; P42704; Q53PC0; Q53QN7; Q6ZUD8; Q7Z7A6; Q96D84	Ciliary landscape	Respiratory electron transport; TP53 Regulates Metabolic Genes; Cytoprotection by HMOX1	4	5360916.23238714	131.26	1009869.64992134	2026524.9586809	3600545.55521741	4951119.70024913	6981265.12917113	12010496.679173	59398266.1803384	48085493.6325365	497307.336109673	2351033.96638818	3599228.96273122	5077887.73017022	5659720.02096797	12097230.7643832	56792735.5835406	62456818.9319209	High	High	High	High	High
False	High	IsMasterProtein	O15067	Phosphoribosylformylglycinamidine synthase OS=Homo sapiens OX=9606 GN=PFAS PE=1 SV=4	0.000	113.587	20	21	36	21	1338	144.6	5.76	99.93	21	other metabolic processes;other biological processes	cytosol	other molecular function	Pf02769, Pf13507, Pf18072, Pf18076	5198	ENSG00000178921	PFAS	A6H8V8; hsa:5198; O15067		Purine ribonucleoside monophosphate biosynthesis	1	6291349.93725017	85.84	706973.776041279	1268937.71926516	3780797.10688563	4818209.39614357	7830544.32246868	13383542.856572	20264825.3979574	17895335.5360202	267456.00779357	1353191.13047131	4670628.96918494	5573671.02336853	7101438.86623151	12862065.5463157	19184380.2928056	23709048.1113024	High	High	High	High	High
False	High	IsMasterProtein	P54578	Ubiquitin carboxyl-terminal hydrolase 14 OS=Homo sapiens OX=9606 GN=USP14 PE=1 SV=3	0.000	113.070	50	19	40	19	494	56.0	5.30	79.14	19	cell-cell signaling;protein metabolism;other metabolic processes;stress response;other biological processes	plasma membrane;other membranes;cytosol;other cell component	enzyme regulator activity;other molecular function	Pf00443	9097	ENSG00000101557	USP14	B7Z4N8; hsa:9097; J3QRZ5; P54578; Q53XY5		Ub-specific processing proteases; Regulation of NF-kappa B signaling	2	12190857.3156771	87.57	1341632.05094795	1504419.28297704	3725230.52627606	5969697.03205792	28014377.2153928	38875696.9896721	36538254.9109713	28378685.2084851	394310.365427841	2138651.39362476	5022862.2050537	5768392.89232794	24895233.5927786	38282298.4525612	33062899.2012241	36220251.0251407	High	High	High	High	High
False	High	IsMasterProtein	P22234	Bifunctional phosphoribosylaminoimidazole carboxylase/phosphoribosylaminoimidazole succinocarboxamide synthetase OS=Homo sapiens OX=9606 GN=PAICS PE=1 SV=3	0.000	112.798	36	19	76	19	425	47.0	7.23	159.37	19	other metabolic processes	cytosol;other cell component	other molecular function	Pf00731, Pf01259	10606	ENSG00000128050	PAICS	E9PDH9; hsa:10606; P22234; Q68CQ5	Metabolic reprogramming in colon cancer	Purine ribonucleoside monophosphate biosynthesis	2	48502143.4985263	14.93	32428581.432032	44824503.2193282	48698884.8231075	46494092.5321139	52164102.7243922	48306197.0001294	50465275.564105	38829585.4121615	35618264.6021051	59832492.7823598	54215484.7308439	52994063.6441151	45656667.624782	50155953.9987361	47281554.1225345	53383849.4953957	High	High	High	High	High
False	High	IsMasterProtein	Q15459	Splicing factor 3A subunit 1 OS=Homo sapiens OX=9606 GN=SF3A1 PE=1 SV=1	0.000	112.493	29	18	42	18	793	88.8	5.22	82.56	18	cell organization and biogenesis;RNA metabolism OR transcription;other metabolic processes	nucleus	nucleic acid binding activity	Pf00240, Pf01805, Pf12230	10291	ENSG00000099995	SF3A1	E9PAW1; hsa:10291; Q15459	mRNA processing	mRNA Splicing - Major Pathway	2	4030921.29812228	97.03	331083.783687378	540041.542472973	1408544.44421791	2362609.13784583	7443681.0201818	12399871.2219728	17145247.6508882	15099536.8341833	149870.247997852	656207.453908996	1904711.4524746	2552607.67611811	6365383.39348941	12263051.6832564	17488386.2469307	19573158.3632776	High	High	High	High	High
False	High	IsMasterProtein	O75083	WD repeat-containing protein 1 OS=Homo sapiens OX=9606 GN=WDR1 PE=1 SV=4	0.000	112.444	34	13	47	13	606	66.2	6.65	118.01	13	cell organization and biogenesis;other biological processes	non-structural extracellular;plasma membrane;other membranes;cytosol;cytoskeleton;other cell component	cytoskeletal activity	Pf00400	9948	ENSG00000071127	WDR1	A8K6E9; A8MPU4; hsa:9948; O75083; O75313; Q8N6E5; Q9UG05; Q9UG78; Q9UQE0	Hypertrophy model	Platelet degranulation	2	14911014.7731494	83.93	503837.599298271	843644.073830079	2428845.96290129	9161121.843379	30568770.8119029	29587532.5094199	30051747.7902717	24063244.2668695	175649.986481836	942534.728189896	3248362.88376198	9239750.01455634	27638180.7673935	29671720.2557616	28052727.1722526	29964787.0712751	High	High	High	High	High
False	High	IsMasterProtein	P41250	Glycine--tRNA ligase OS=Homo sapiens OX=9606 GN=GARS1 PE=1 SV=3	0.000	112.139	32	21	43	21	739	83.1	7.03	91.11	21	protein metabolism;RNA metabolism OR transcription;other metabolic processes	non-structural extracellular;cytosol;mitochondrion;other cell component	other molecular function	Pf00458, Pf00587, Pf03129	2617	ENSG00000106105	GARS1	A0A090N8G0; B3KQA2; B4DIA0; hsa:2617; P41250; Q969Y1		Cytosolic tRNA aminoacylation; Mitochondrial tRNA aminoacylation	2	12370368.5960618	40.34	629636.798672289	8907435.15978736	12961325.9215299	12730398.6288517	15114290.5863582	12445396.8763573	12262097.150926	9504647.6393833	217553.427427093	11340108.7533771	14329939.7193919	14123349.2389968	13423495.0572022	12295792.63102	11172249.6339616	12957805.1196517	High	High	High	High	High
False	High	IsMasterProtein	P68032	Actin, alpha cardiac muscle 1 OS=Homo sapiens OX=9606 GN=ACTC1 PE=1 SV=1	0.000	111.490	51	18	140	5	377	42.0	5.39	230.05	18	cell organization and biogenesis;developmental processes;other biological processes	cytosol;cytoskeleton;other cell component	cytoskeletal activity;other molecular function	Pf00022	70	ENSG00000159251	ACTC1	hsa:70; P04270; P68032	Cardiac progenitor differentiation; Myometrial relaxation and contraction pathways; Striated muscle contraction pathway; Mechanoregulation and pathology of YAP/TAZ via Hippo and non-Hippo mechanisms; 22q11.2 copy number variation syndrome; Malignant pleural mesothelioma	RHOA GTPase cycle; RHOB GTPase cycle; Striated Muscle Contraction	9	40950800.8274707	59.48	3464912.40406987	7475712.69077267	16399404.932447	35800386.1825681	55961203.5889258	51099281.665735	44869585.8162472	38168268.9432963	214134.731130762	10318605.9975172	20517591.5865429	46887037.2615964	44374137.6987865	47647991.3395126	43936184.0303138	51913902.1709063	High	High	High	High	High
False	High	IsMasterProtein	B5ME19	Eukaryotic translation initiation factor 3 subunit C-like protein OS=Homo sapiens OX=9606 GN=EIF3CL PE=1 SV=1	0.000	111.310	24	22	48	21	914	105.4	5.64	98.17	22	cell organization and biogenesis;protein metabolism;other metabolic processes	translational apparatus;other cell component	nucleic acid binding activity;other molecular function	Pf01399, Pf05470	728689	ENSG00000205609	EIF3CL	B5ME19; hsa:728689			0	5166719.1233488	102.90	1038615.56642606	981949.745709928	2348092.39220403	3658261.3742994	7444149.809842	25595239.6248439	30667258.4355999	23601160.6154772	216547.043154975	873435.856947223	2797424.27801245	4154936.10064805	6424884.96884815	24851327.9660938	28419824.4307983	31590263.7566683	High	High	High	High	High
False	High	IsMasterProtein	Q9UQ35	Serine/arginine repetitive matrix protein 2 OS=Homo sapiens OX=9606 GN=SRRM2 PE=1 SV=2	0.000	111.196	13	24	43	24	2752	299.4	12.06	78.08	24	RNA metabolism OR transcription;other metabolic processes	nucleus	nucleic acid binding activity;other molecular function	Pf08312	23524	ENSG00000167978	SRRM2	A6NKB9; D3DU97; hsa:23524; O15038; O94803; Q6NSL3; Q6PIM3; Q6PK40; Q8IW17; Q96GY7; Q9P0G1; Q9UHA8; Q9UQ35; Q9UQ36; Q9UQ37; Q9UQ38; Q9UQ40		mRNA Splicing - Major Pathway	1	2574108.67713262	81.25	554583.543672962	548873.631387598	1221421.77722505	1737165.2230015	3437906.35925899	4772420.50255762	7182437.5624521	6271833.71924582	443246.425094638	779992.590359177	1450032.70397709	2146649.37474747	3086687.35548344	4635852.31425665	7041636.10972392	8809119.84553842	High	High	High	High	High
False	High	IsMasterProtein	O00571	ATP-dependent RNA helicase DDX3X OS=Homo sapiens OX=9606 GN=DDX3X PE=1 SV=3	0.000	111.131	40	23	40	22	662	73.2	7.18	82.79	23	cell-cell signaling;cell organization and biogenesis;protein metabolism;RNA metabolism OR transcription;other metabolic processes;stress response;signal transduction;other biological processes	non-structural extracellular;plasma membrane;other membranes;cytosol;cytoskeleton;nucleus;other cell component	enzyme regulator activity;cytoskeletal activity;translation activity;nucleic acid binding activity;other molecular function	Pf00270, Pf00271	1654	ENSG00000215301	DDX3X	A8K538; B4E3E8; hsa:1654; O00571; O15536	Novel intracellular components of RIG-I-like receptor pathway; Hepatitis B infection	Neutrophil degranulation	3	2239164.76713691	98.62	416745.237458144	491878.747804301	1125984.7170377	1755194.24742332	2838564.11866233	6248806.49922889	10456792.9617106	8669099.26585306	112482.561639322	677894.932216428	1512201.357212	1915696.21589298	2617251.53121427	5956227.47849648	9676515.40927727	12600393.6306404	High	High	High	High	High
False	High	IsMasterProtein	P23921	Ribonucleoside-diphosphate reductase large subunit OS=Homo sapiens OX=9606 GN=RRM1 PE=1 SV=1	0.000	111.100	31	21	53	21	792	90.0	7.15	105.68	21	cell organization and biogenesis;DNA metabolism;other metabolic processes;stress response;other biological processes	cytosol;mitochondrion	other molecular function	Pf00317, Pf02867, Pf03477	6240	ENSG00000167325	RRM1	hsa:6240; P23921; Q9UNN2	Fluoropyrimidine activity; Retinoblastoma gene in cancer; Pyrimidine metabolism	Interconversion of nucleotide di- and triphosphates	4	20338734.1596555	68.38	1744244.83636917	1580400.97856644	5039364.54780656	18872859.5611755	30600344.1673179	25722706.269866	25460990.0508213	19763506.3409852	706539.983278439	2169450.13101061	6198086.27132162	20930704.3031777	26715643.9150007	26167605.3349172	23744918.0761767	25866659.6880035	High	High	High	High	High
False	High	IsMasterProtein	P11413	Glucose-6-phosphate 1-dehydrogenase OS=Homo sapiens OX=9606 GN=G6PD PE=1 SV=4	0.000	110.344	50	23	40	23	515	59.2	6.84	92.90	23	other metabolic processes;stress response;other biological processes	plasma membrane;other membranes;cytosol;cytoskeleton;nucleus;other cell component	other molecular function	Pf00479, Pf02781	2539	ENSG00000160211	G6PD	D3DWX9; hsa:2539; P11413; Q16000; Q16765; Q8IU70; Q8IU88; Q8IUA6; Q96PQ2	Glutathione metabolism; Pentose phosphate metabolism; Cori cycle; Vitamin D receptor pathway; Nuclear receptors meta-pathway; NRF2 pathway; ATM signaling in development and disease ; Metabolic reprogramming in colon cancer; Vitamin D-sensitive calcium signaling in depression; Pentose phosphate pathway in senescent cells; NAD metabolism in oncogene-induced senescence and mitochondrial dysfunction-…	TP53 Regulates Metabolic Genes; Nuclear events mediated by NFE2L2; Pentose phosphate pathway	16	19849581.1758084	80.11	499411.214184443	532848.229830847	2763666.21013195	15301303.4935819	35136757.7006337	32765351.1086682	29372611.6338183	24183966.5099812	181751.209258897	910739.275424436	2979794.41259235	16292028.5509159	30556547.8102506	32827895.9580163	28827678.4839103	31771250.6070537	High	High	High	High	High
False	High	IsMasterProtein	Q6P2E9	Enhancer of mRNA-decapping protein 4 OS=Homo sapiens OX=9606 GN=EDC4 PE=1 SV=1	0.000	110.024	26	25	43	25	1401	151.6	5.86	66.38	25	RNA metabolism OR transcription;other metabolic processes	cytosol;nucleus;other cell component		Pf16529	23644	ENSG00000038358	EDC4	A6NGM1; A8K4T4; hsa:23644; Q13025; Q13826; Q6P2E9; Q6ZR12; Q7Z6H7		mRNA decay by 5' to 3' exoribonuclease	1	4004722.64949749	84.19	596658.480510527	618467.384775713	1781336.69633633	2448703.47625883	6620261.41386889	10102087.9786932	12139856.7297095	10282651.1090204	290998.98635366	842500.431384242	2092938.15451475	2800555.598912	5726650.6351914	9559347.4010841	11481205.2559297	13392273.9577268	High	High	High	High	High
False	High	IsMasterProtein	O95071	E3 ubiquitin-protein ligase UBR5 OS=Homo sapiens OX=9606 GN=UBR5 PE=1 SV=2	0.000	109.186	15	33	43	33	2799	309.2	5.85	53.51	33	protein metabolism;DNA metabolism;other metabolic processes;stress response;signal transduction;other biological processes	cytosol;nucleus;other cell component	nucleic acid binding activity;other molecular function	Pf00632, Pf00658, Pf11547	51366	ENSG00000104517	UBR5	B2RP24; hsa:51366; J3KMW7; O94970; O95071; Q9NPL3	Mesodermal commitment pathway		1	3056426.43401442	84.81	513382.87977139	609435.04003172	1423968.93510657	2357204.20446042	4328605.13311104	5673485.31958289	8959626.45669257	8346774.96558076	318338.752145452	857921.165263297	1586696.18921249	2597246.50456394	3596787.03200739	5345645.67141063	8615046.56499343	11205368.6361582	High	High	High	High	High
False	High	IsMasterProtein	P09651	Heterogeneous nuclear ribonucleoprotein A1 OS=Homo sapiens OX=9606 GN=HNRNPA1 PE=1 SV=5	0.000	109.164	48	20	47	15	372	38.7	9.13	77.40	20	cell organization and biogenesis;protein metabolism;RNA metabolism OR transcription;other metabolic processes;stress response;transport;other biological processes	nucleus;other cell component	nucleic acid binding activity;other molecular function	Pf00076, Pf11627	3178	ENSG00000135486	HNRNPA1	A8K4Z8; hsa:3178; P09651; Q3MIB7; Q6PJZ7	mRNA processing	mRNA Splicing - Major Pathway; FGFR2 alternative splicing; Processing of Capped Intron-Containing Pre-mRNA; SARS-CoV-1-host interactions; SARS-CoV-1 modulates host translation machinery	6	14187150.5727261	94.18	979941.441019507	1227267.41116355	2979756.05765708	6705586.60693827	35206227.8617604	35341739.1030016	48088893.9052043	39370658.0988188	124161.474931393	1093105.67026598	3696629.39508061	7196768.52306528	27967446.8795438	30254882.9161296	42944959.2539885	56492913.7809741	High	High	High	High	High
False	High	IsMasterProtein	P24928	DNA-directed RNA polymerase II subunit RPB1 OS=Homo sapiens OX=9606 GN=POLR2A PE=1 SV=2	0.000	108.904	16	27	40	27	1970	217.0	7.37	78.84	27	RNA metabolism OR transcription;other metabolic processes;other biological processes	nucleus;other cell component	nucleic acid binding activity;other molecular function	Pf00623, Pf04983, Pf04990, Pf04992, Pf04997, Pf04998, Pf05000, Pf05001	5430		POLR2A	A6NN93; B9EH88; hsa:5430; P24928; Q6NX41	Pyrimidine metabolism; Eukaryotic transcription initiation; mRNA processing	Formation of TC-NER Pre-Incision Complex; Dual incision in TC-NER; Gap-filling DNA repair synthesis and ligation in TC-NER; Viral Messenger RNA Synthesis; Transcriptional regulation by small RNAs; Formation of RNA Pol II elongation complex ; Formation of the Early Elongation Complex; Formation of HIV elongation complex in the absence of HIV Tat; Formation of the HIV-1 Early Elongation Complex; RN…	44	7156745.48488776	65.59	547118.337067459	1572818.44289698	4679095.63447626	5586925.39389757	10188482.1552137	12324932.729462	13415946.7095222	10945551.0110241	210216.772269058	1871099.00816953	5449840.92897893	5788951.39604844	8847717.38978905	12006735.1106451	12521016.9173129	15094176.6281137	High	High	High	High	High
False	High	IsMasterProtein	Q16555	Dihydropyrimidinase-related protein 2 OS=Homo sapiens OX=9606 GN=DPYSL2 PE=1 SV=1	0.000	108.679	44	17	48	17	572	62.3	6.38	118.57	17	cell organization and biogenesis;other metabolic processes;transport;developmental processes;signal transduction;other biological processes	plasma membrane;other membranes;cytosol;cytoskeleton	cytoskeletal activity;other molecular function	Pf01979	1808	ENSG00000092964	DPYSL2	A8K5H2; B4DR31; D3DSS7; hsa:1808; O00424; Q16555	Microtubule cytoskeleton regulation; Brain-derived neurotrophic factor (BDNF) signaling pathway	Recycling pathway of L1; CRMPs in Sema3A signaling	4	63544431.6299228	62.04	369510.086852759	669462.73495214	52683729.7485369	73139477.9341871	86834683.0115131	71990049.958689	64426643.005153	51792547.3489092	316891.056730175	565014.671702112	59916443.0323997	83141450.4377954	82453181.9781008	69921898.2768398	62674300.6126668	66352721.8905792	High	High	High	High	High
False	High	IsMasterProtein	P49454	Centromere protein F OS=Homo sapiens OX=9606 GN=CENPF PE=1 SV=3	0.000	108.439	13	36	44	35	3114	357.3	5.10	47.55	36	cell cycle OR cell proliferation;cell organization and biogenesis;DNA metabolism;other metabolic processes;transport;developmental processes;signal transduction;other biological processes	cytosol;cytoskeleton;nucleus;other cell component	cytoskeletal activity;other molecular function	Pf10473, Pf10481, Pf10490	1063	ENSG00000117724	CENPF	hsa:1063; P49454; Q13171; Q13246; Q5VVM7	Gastric cancer network 1; Ciliopathies	Separation of Sister Chromatids; Resolution of Sister Chromatid Cohesion; RHO GTPases Activate Formins; EML4 and NUDC in mitotic spindle formation; Amplification of signal from unattached kinetochores via a MAD2 inhibitory signal; Polo-like kinase mediated events	9	7244206.00557749	66.39	1365177.05120459	2046036.96356822	4379003.30290184	6196733.42141456	8791860.12675263	11458652.7023227	15077021.0414273	13383143.0722838	739756.125971918	2706284.87297374	4571755.32264869	6276213.37890364	8361494.02243749	11654982.0830348	14435820.2144008	17608704.5635968	High	High	High	High	High
False	High	IsMasterProtein	P50570	Dynamin-2 OS=Homo sapiens OX=9606 GN=DNM2 PE=1 SV=2	0.000	108.219	33	25	45	20	870	98.0	7.44	99.59	25	cell cycle OR cell proliferation;cell organization and biogenesis;transport;developmental processes;signal transduction;other biological processes	plasma membrane;other membranes;cytosol;cytoskeleton;ER/Golgi;nucleus;other cytoplasmic organelle;other cell component	signal transduction activity or receptor binding;cytoskeletal activity;other molecular function	Pf00169, Pf00350, Pf01031, Pf02212	1785	ENSG00000079805	DNM2	A8K1B6; E7EV30; E9PEQ4; hsa:1785; K7ESI9; P50570; Q5I0Y0; Q7Z5S3; Q9UPH4	Synaptic vesicle pathway; Fragile X syndrome; Intracellular trafficking proteins involved in CMT neuropathy	Clathrin-mediated endocytosis; Recycling pathway of L1; MHC class II antigen presentation; Lysosome Vesicle Biogenesis; NGF-stimulated transcription; Golgi Associated Vesicle Biogenesis; Toll Like Receptor 4 (TLR4) Cascade; NOSTRIN mediated eNOS trafficking; Retrograde neurotrophin signalling; Formation of annular gap junctions	14	3504123.78877229	88.39	402217.40398705	472510.462536622	1143621.50395709	1812543.50549593	6935130.67325886	11331302.6228171	10773664.0728772	8706160.77231478	200228.37947533	602307.158609796	1432584.56033236	2044600.48628005	6005517.26825619	11069358.1609648	10462419.0849446	11515028.4040942	High	High	High	High	High
False	High	IsMasterProtein	Q04637	Eukaryotic translation initiation factor 4 gamma 1 OS=Homo sapiens OX=9606 GN=EIF4G1 PE=1 SV=4	0.000	108.014	19	29	50	26	1599	175.4	5.33	78.53	29	protein metabolism;other metabolic processes;stress response;developmental processes;other biological processes	cytosol;translational apparatus;nucleus;other cell component	nucleic acid binding activity;other molecular function	Pf02020, Pf02847, Pf02854	1981	ENSG00000114867	EIF4G1	D3DNT2; D3DNT4; D3DNT5; E9PFM1; G5E9S1; hsa:1981; O43177; O95066; Q04637; Q5HYG0; Q6ZN21; Q8N102	Translation factors; VEGFA-VEGFR2 signaling pathway; Acute viral myocarditis; Fragile X syndrome; Translation inhibitors in chronically activated PDGFRA cells; Malignant pleural mesothelioma	AUF1 (hnRNP D0) binds and destabilizes mRNA; Regulation of expression of SLITs and ROBOs; ISG15 antiviral mechanism; Deadenylation of mRNA; L13a-mediated translational silencing of Ceruloplasmin expression; Translation initiation complex formation; Ribosomal scanning and start codon recognition; GTP hydrolysis and joining of the 60S ribosomal subunit; mTORC1-mediated signalling; Nonsense Mediated…	18	4717548.35286092	104.55	656143.174276164	825118.061385863	2553164.95979691	3457046.03221448	5785729.73535013	16333179.7836884	26059961.432966	22172330.2239852	190600.464428644	747017.338201233	2741350.24521974	4105956.61539664	5420238.09460804	16052663.2514606	24699478.0554545	30006600.2279125	High	High	High	High	High
False	High	IsMasterProtein	Q7KZ85	Transcription elongation factor SPT6 OS=Homo sapiens OX=9606 GN=SUPT6H PE=1 SV=2	0.000	107.475	20	30	34	30	1726	198.9	4.91	67.49	30	cell organization and biogenesis;RNA metabolism OR transcription;other metabolic processes;transport;developmental processes;other biological processes	nucleus	nucleic acid binding activity;other molecular function	Pf00575, Pf14632, Pf14633, Pf14635, Pf14639, Pf14641, Pf17674	6830	ENSG00000109111	SUPT6H	A7E2B4; hsa:6830; Q15737; Q6GMQ4; Q7KYW9; Q7KZ85; Q7LDK4; Q8N526; Q92775; Q96AH3; Q9BTH9; Q9BTI2		Formation of RNA Pol II elongation complex ; RNA Polymerase II Pre-transcription Events	3	3330051.7924756	100.91	441302.527745752	587053.657607364	1658201.28846702	2487259.36627716	4428801.06039104	13175488.8513848	18256800.6049608	14091573.8589543	143449.075017187	573730.967197155	1957987.54960945	2916971.95343366	3801628.92122308	13004523.2497521	16476114.7405889	18669592.0602689	High	High	High	High	High
False	High	IsMasterProtein	P62191	26S proteasome regulatory subunit 4 OS=Homo sapiens OX=9606 GN=PSMC1 PE=1 SV=1	0.000	107.334	45	17	45	16	440	49.2	6.21	108.08	17	protein metabolism;other metabolic processes;other biological processes	cytosol;nucleus;other cell component	other molecular function	Pf00004, Pf16450, Pf17862	5700	ENSG00000100764	PSMC1	B4DR63; hsa:5700; P49014; P62191; Q03527; Q6IAW0; Q6NW36; Q96AZ3	Proteasome degradation; Alzheimer's disease and miRNA effects; Parkin-ubiquitin proteasomal system pathway; Alzheimer's disease	Antigen processing: Ubiquitination & Proteasome degradation; FCERI mediated NF-kB activation; Downstream TCR signaling; Activation of NF-kappaB in B cells; Oxygen-dependent proline hydroxylation of Hypoxia-inducible Factor Alpha; ER-Phagosome pathway; Cross-presentation of soluble exogenous antigens (endosomes); SCF-beta-TrCP mediated degradation of Emi1; APC/C:Cdc20 mediated degradation of Secur…	63	14992362.2091119	75.54	678115.915456982	788754.377489421	2760209.50052899	12406480.809184	19787135.7640602	21407103.002675	22735903.4366376	18668599.7249736	137300.996881641	885289.888523407	3238075.23874103	13729006.4774075	16371973.0906303	20873848.5120173	21823984.1553684	25376272.0107988	High	High	High	High	High
False	High	IsMasterProtein	P15311	Ezrin OS=Homo sapiens OX=9606 GN=EZR PE=1 SV=4	0.000	107.147	31	25	52	15	586	69.4	6.27	95.43	25	cell adhesion;cell cycle OR cell proliferation;cell organization and biogenesis;transport;signal transduction;other biological processes	plasma membrane;other membranes;cytosol;cytoskeleton;nucleus;other cytoplasmic organelle;other cell component	cytoskeletal activity;other molecular function	Pf00373, Pf00769, Pf09379, Pf09380, Pf20492	7430	ENSG00000092820	EZR	E1P5A8; hsa:7430; P15311; P23714; Q4VX75; Q96CU8; Q9NSJ4	Pathogenic Escherichia coli infection; AGE/RAGE pathway; VEGFA-VEGFR2 signaling pathway; 16p11.2 proximal deletion syndrome; CCL18 signaling pathway; Regulation of actin cytoskeleton; GDNF signaling	Sensory processing of sound by outer hair cells of the cochlea; Recycling pathway of L1; Sensory processing of sound by inner hair cells of the cochlea; Netrin-1 signaling	11	9591483.05508229	92.25	931975.784881907	730485.036613856	1676937.41354154	4156227.67817413	32247088.6977316	30142848.3326236	27589901.5121732	21985804.4797293	97507.8810248615	570048.401517097	2197592.48378055	4184361.19909784	29839214.7601853	30345285.7569906	26632915.5047938	28797383.7969326	High	High	High	High	High
False	High	IsMasterProtein	O43491	Band 4.1-like protein 2 OS=Homo sapiens OX=9606 GN=EPB41L2 PE=1 SV=1	0.000	107.106	28	27	41	26	1005	112.5	5.44	91.26	27	cell cycle OR cell proliferation;cell organization and biogenesis;other biological processes	plasma membrane;other membranes;cytosol;cytoskeleton;nucleus;other cell component	cytoskeletal activity;other molecular function	Pf00373, Pf04382, Pf05902, Pf08736, Pf09379, Pf09380	2037	ENSG00000079819	EPB41L2	B4DHI8; E9PPD9; hsa:2037; O43491; Q5T4F0; Q68DV2	Splicing factor NOVA regulated synaptic proteins	Neurexins and neuroligins	2	8523488.02157497	71.59	1020370.65427328	1121581.89112482	2332356.66789082	5826692.68870283	14170421.1668052	13422691.2801703	13362462.3291617	10752746.137334	573929.690660237	1374351.29697674	2752669.99488654	6756399.44680629	12832716.3941523	13824066.443905	13358644.3877335	14263185.7420437	High	High	High	High	High
False	High	IsMasterProtein	P53621	Coatomer subunit alpha OS=Homo sapiens OX=9606 GN=COPA PE=1 SV=2	0.000	106.878	31	32	41	32	1224	138.3	7.66	82.78	32	transport;signal transduction	non-structural extracellular;other membranes;cytosol;ER/Golgi;other cell component	signal transduction activity or receptor binding;other molecular function	Pf00400, Pf04053, Pf06957, Pf12894	1314	ENSG00000122218	COPA	hsa:1314; P53621; Q5T201; Q8IXZ9		COPI-mediated anterograde transport; COPI-dependent Golgi-to-ER retrograde traffic	2	4758072.91729257	81.97	576001.949351265	632890.661837223	1323837.33023559	2386186.96699607	9101541.76409005	11369834.1536845	10723558.0928646	8993575.93555757	398381.105167675	929340.858628396	1627729.66798333	2773815.67123527	8161774.45424522	10684941.3239318	10736501.3204053	12455343.6452387	High	High	High	High	High
False	High	IsMasterProtein	Q9UHD8	Septin-9 OS=Homo sapiens OX=9606 GN=SEPTIN9 PE=1 SV=2	0.000	106.684	46	21	47	21	586	65.4	8.97	102.95	21	cell cycle OR cell proliferation;other biological processes	cytoskeleton;other cell component	other molecular function	Pf00735	10801	ENSG00000184640	SEPTIN9	A8K2V3; B3KPM0; B4DTL9; B4E0N2; B4E274; B7Z654; hsa:10801; Q96QF3; Q96QF4; Q96QF5; Q9HA04; Q9UG40; Q9UHD8; Q9Y5W4			0	14681608.4071287	76.11	753356.505755468	868162.055588275	2322754.96565739	11141433.4111836	23529562.7161398	20727514.4217452	20739408.9062805	16805923.1027776	297263.870223633	918779.157411328	2613840.84886096	12825812.9054897	20213437.335112	21116278.3350833	19542304.6098184	22213521.2697205	High	High	High	High	High
False	High	IsMasterProtein	P06744	Glucose-6-phosphate isomerase OS=Homo sapiens OX=9606 GN=GPI PE=1 SV=4	0.000	106.650	36	18	54	18	558	63.1	8.32	111.93	18	other metabolic processes;stress response;developmental processes;signal transduction;other biological processes	non-structural extracellular;plasma membrane;other membranes;cytosol;nucleus;other cell component	signal transduction activity or receptor binding;other molecular function	Pf00342	2821	ENSG00000105220	GPI	B4DG39; hsa:2821; P06744; Q9BRD3; Q9BSK5; Q9UHE6	Cori cycle; Clear cell renal cell carcinoma pathways; Metabolic reprogramming in colon cancer; Aerobic glycolysis; Disorders of fructose metabolism; Glycolysis and gluconeogenesis	Glycolysis; Neutrophil degranulation; TP53 Regulates Metabolic Genes; Gluconeogenesis	10	64993939.9259273	76.93	1340549.87014427	2104336.26099884	8075581.84512914	57559105.5396209	101072357.898801	90833761.3997692	83641280.6385662	69624789.4926423	122295.740315815	1966159.79520134	10972140.8678087	60671095.1354682	89763822.0578006	94147390.6626095	79878521.5574994	87039948.5783795	High	High	High	High	High
False	High	IsMasterProtein	P60842	Eukaryotic initiation factor 4A-I OS=Homo sapiens OX=9606 GN=EIF4A1 PE=1 SV=1	0.000	106.550	56	20	51	10	406	46.1	5.48	94.92	20	protein metabolism;other metabolic processes	cytosol;translational apparatus;other cell component	nucleic acid binding activity;other molecular function	Pf00270, Pf00271	1973	ENSG00000161960	EIF4A1	B2R6L8; D3DTP9; hsa:1973; J3QLC4; P04765; P60842; Q5U018; Q61516	Translation factors; Fragile X syndrome; Translation inhibitors in chronically activated PDGFRA cells; Interferon type I signaling pathways	L13a-mediated translational silencing of Ceruloplasmin expression; Translation initiation complex formation; Ribosomal scanning and start codon recognition; GTP hydrolysis and joining of the 60S ribosomal subunit; ISG15 antiviral mechanism; Deadenylation of mRNA	11	3369379.90215736	99.65	197943.49944886	450136.90774889	1122163.75121911	1735661.72910098	7780550.90211938	13358518.3994905	15594543.6099772	12388194.4397509	66893.0318138672	450339.914732697	1369214.18234	1530013.88302383	6540860.31553067	14675351.2362835	15824962.598741	19185947.8113425	High	High	High	High	High
False	High	IsMasterProtein	P18206	Vinculin OS=Homo sapiens OX=9606 GN=VCL PE=1 SV=4	0.000	105.750	22	24	43	24	1134	123.7	5.66	57.12	24	cell adhesion;cell organization and biogenesis;developmental processes;other biological processes	non-structural extracellular;plasma membrane;other membranes;cytosol;cytoskeleton;other cell component	cytoskeletal activity;other molecular function	Pf01044	7414	ENSG00000035403	VCL	hsa:7414; P18206; Q16450; Q5SWX2; Q7Z3B8; Q8IXU7	Integrin-mediated cell adhesion; Primary focal segmental glomerulosclerosis (FSGS); Focal adhesion; VEGFA-VEGFR2 signaling pathway; MFAP5 effect on permeability and motility of endothelial cells via cytoskeleton rearrangement; Melanoma; Regulation of actin cytoskeleton	Neutrophil degranulation; Platelet degranulation ; Signaling by BRAF and RAF1 fusions; Signaling by ALK fusions and activated point mutants; Smooth Muscle Contraction; Signaling by moderate kinase activity BRAF mutants; Paradoxical activation of RAF signaling by kinase inactive BRAF; Signaling downstream of RAS mutants; Signaling by RAF1 mutants; MAP2K and MAPK activation; Signaling by high-kinas…	18	6236404.36891171	42.47	736502.491502154	2539378.24449492	5551512.42614445	5933583.78790857	7119258.70199923	6834104.00397976	7116400.13648131	5840662.74101192	591017.415316762	3365547.17498038	6072365.6916237	6605815.66330897	6404874.38136841	6995545.21152598	6796266.80119694	7757981.44348476	High	High	High	High	High
False	High	IsMasterProtein	P68104	Elongation factor 1-alpha 1 OS=Homo sapiens OX=9606 GN=EEF1A1 PE=1 SV=1	0.000	105.666	37	14	116	14	462	50.1	9.01	184.40	14	protein metabolism;other metabolic processes;other biological processes	non-structural extracellular;plasma membrane;other membranes;cytosol;cytoskeleton;nucleus;other cytoplasmic organelle;other cell component	nucleic acid binding activity;other molecular function	Pf00009, Pf03143, Pf03144	1915	ENSG00000156508	EEF1A1	hsa:1915; P04719; P04720; P68104; Q6IQ15	Translation factors; Fragile X syndrome; 2q37 copy number variation syndrome	Neutrophil degranulation; Chaperone Mediated Autophagy; Protein methylation; HSF1 activation; Peptide chain elongation; SARS-CoV-1 modulates host translation machinery	10	47357587.771629	82.38	2098588.14368511	2326787.31868169	6285415.54765212	31130974.4759922	78077339.6732333	86788007.3293818	83821157.3832398	67475946.671978	422348.480572567	2238617.49081925	7663656.42485442	33237638.4498941	71745232.9271135	86487284.1468746	78355834.8358428	88636770.2098718	High	High	High	High	High
False	High	IsMasterProtein	P23246	Splicing factor, proline- and glutamine-rich OS=Homo sapiens OX=9606 GN=SFPQ PE=1 SV=2	0.000	104.922	24	16	38	16	707	76.1	9.44	79.33	16	cell organization and biogenesis;protein metabolism;DNA metabolism;RNA metabolism OR transcription;other metabolic processes;stress response;transport;other biological processes	cytosol;nucleus;other cell component	nucleic acid binding activity;other molecular function	Pf00076, Pf08075	6421	ENSG00000116560	SFPQ	hsa:6421; P23246; P30808; Q5SZ71	mRNA processing; Type 2 papillary renal cell carcinoma	Suppression of apoptosis; PTK6 Regulates Proteins Involved in RNA Processing	4	4946968.41632296	103.59	862863.405766478	1167775.97612469	2251691.04016104	3153817.65099522	7405543.02641123	18913712.0753258	27908432.7341797	23636432.8513102	556692.661851899	1215006.46899199	2365852.81404926	3747566.45451557	6530236.83745732	17392088.5237041	24767495.9534876	32907989.9626876	High	High	High	High	High
False	High	IsMasterProtein	Q13177	Serine/threonine-protein kinase PAK 2 OS=Homo sapiens OX=9606 GN=PAK2 PE=1 SV=3	0.000	104.892	43	16	50	14	524	58.0	5.96	101.91	16	cell organization and biogenesis;protein metabolism;other metabolic processes;developmental processes;signal transduction;other biological processes	plasma membrane;other membranes;cytosol;nucleus;other cell component	enzyme regulator activity;kinase activity;other molecular function	Pf00069, Pf00786	5062	ENSG00000180370	PAK2	hsa:5062; Q13154; Q13177; Q6ISC3	Integrin-mediated cell adhesion; Apoptosis-related network due to altered Notch3 in ovarian cancer; Focal adhesion; Fas ligand pathway and stress induction of heat shock proteins; TGF-beta signaling pathway; MAPK signaling pathway; VEGFA-VEGFR2 signaling pathway; Ras signaling; Pancreatic adenocarcinoma pathway; Mechanoregulation and pathology of YAP/TAZ via Hippo and non-Hippo mechanisms; Hippo-…	FCERI mediated MAPK activation; Regulation of activated PAK-2p34 by proteasome mediated degradation; MAPK6/MAPK4 signaling; RHOU GTPase cycle; RHOV GTPase cycle; Smooth Muscle Contraction; Sema3A PAK dependent Axon repulsion; Generation of second messenger molecules; Regulation of PAK-2p34 activity by PS-GAP/RHG10; CDC42 GTPase cycle; RAC1 GTPase cycle; RHOQ GTPase cycle; RHOG GTPase cycle; RAC2 …	44	17714267.5424732	73.41	903361.260610508	823117.903935942	3096619.00223199	14608566.8760793	23187202.0152511	22200674.4916334	22849350.0126827	19985406.641367	146802.756397559	991349.647312798	3929592.04345468	15701220.4053334	21110036.5469753	22865626.9367433	22315434.4742456	26103542.1448384	High	High	High	High	High
False	High	IsMasterProtein	P28838	Cytosol aminopeptidase OS=Homo sapiens OX=9606 GN=LAP3 PE=1 SV=3	0.000	104.556	36	18	37	18	519	56.1	7.93	82.37	18	protein metabolism	cytosol;ER/Golgi;nucleus;other cell component	other molecular function	Pf00883, Pf02789	51056	ENSG00000002549	LAP3	B3KMQ3; hsa:51056; P28838; Q6IAM6; Q6P0L6; Q9UQE3			0	14677860.9134022	50.20	2188569.39255213	4333477.86327087	10237978.9051031	12994799.2217726	17269546.8135601	18291867.36549	17899842.7992732	14949872.8530375	994081.744030349	5002035.21811059	11008984.2644025	14410798.2128696	15810636.4772018	18043882.4384087	17782997.9676717	20801729.8777023	High	High	High	High	High
False	High	IsMasterProtein	Q9P2J5	Leucine--tRNA ligase, cytoplasmic OS=Homo sapiens OX=9606 GN=LARS1 PE=1 SV=2	0.000	104.554	28	32	47	32	1176	134.4	7.30	61.99	32	cell organization and biogenesis;protein metabolism;RNA metabolism OR transcription;other metabolic processes;stress response;other biological processes	cytosol;ER/Golgi;nucleus;other cytoplasmic organelle;other cell component	enzyme regulator activity;other molecular function	Pf00133, Pf08264	51520	ENSG00000133706	LARS1	A2RRR4; A7E266; B4DJ10; hsa:51520; Q2TU79; Q9NSE1; Q9P2J5		Selenoamino acid metabolism; Cytosolic tRNA aminoacylation	2	4559291.38700607	100.38	524644.812792519	697182.614372814	2148528.96241716	3396086.04630109	6613500.62238165	15294857.1212557	23497971.9742649	19124155.2981639	141802.751737787	861389.515864177	2525583.73914467	3690948.48528231	5631923.07736523	15473765.4407464	21990458.6502326	24964366.4293808	High	High	High	High	High
False	High	IsMasterProtein	Q92608	Dedicator of cytokinesis protein 2 OS=Homo sapiens OX=9606 GN=DOCK2 PE=1 SV=2	0.000	104.407	18	28	45	28	1830	211.8	6.87	67.67	28	cell cycle OR cell proliferation;cell organization and biogenesis;transport;signal transduction;other biological processes	non-structural extracellular;plasma membrane;other membranes;cytosol;cytoskeleton;other cell component	signal transduction activity or receptor binding;enzyme regulator activity;other molecular function	Pf06920, Pf07653, Pf14429, Pf16172, Pf20421, Pf20422	1794	ENSG00000134516	DOCK2	hsa:1794; Q2M3I0; Q92608; Q96AK7	Chemokine signaling pathway	RHOA GTPase cycle; RAC1 GTPase cycle; RHOG GTPase cycle; RAC2 GTPase cycle; Neutrophil degranulation; Factors involved in megakaryocyte development and platelet production; Nef and signal transduction	8	3023462.77597695	96.35	702503.334856601	670275.363329252	1476703.61421388	2265289.60515518	4075387.97247968	11127396.3244669	13895068.3869957	11706850.109823	295838.800895215	834989.720616807	1876234.25980758	2452837.38921747	3726837.82378032	11246253.5074929	13373490.0758197	16664173.6634714	High	High	High	High	High
False	High	IsMasterProtein	A5YKK6	CCR4-NOT transcription complex subunit 1 OS=Homo sapiens OX=9606 GN=CNOT1 PE=1 SV=2	0.000	104.310	15	28	42	28	2376	266.8	7.11	62.73	28	RNA metabolism OR transcription;other metabolic processes;developmental processes;other biological processes	cytosol;nucleus;other cell component	other molecular function	Pf04054, Pf12842, Pf16415, Pf16417, Pf16418	23019	ENSG00000125107	CNOT1	A5YKK6; hsa:23019; Q68DX7; Q7Z3K2; Q8IWB8; Q8TB53; Q9BVZ6; Q9UFR8; Q9UI27; Q9Y2L0	Ciliary landscape	Deadenylation of mRNA; TP53 regulates transcription of additional cell cycle genes whose exact role in the p53 pathway remain uncertain	3	2323751.38641521	89.32	250459.618226671	443934.818662957	877172.565039073	1319109.05962768	3900484.63319016	6665578.73122882	8072578.14149972	6738660.74341056	205743.834126477	502391.408393166	1129395.27631047	1616429.04951847	3340586.15654996	6685643.11508483	7641750.39156135	9007504.31423503	High	High	High	High	High
False	High	IsMasterProtein	Q92896	Golgi apparatus protein 1 OS=Homo sapiens OX=9606 GN=GLG1 PE=1 SV=2	0.000	103.937	26	27	46	27	1179	134.5	6.90	79.13	27	protein metabolism;other metabolic processes;developmental processes;signal transduction;other biological processes	extracellular matrix;plasma membrane;other membranes;cytoskeleton;ER/Golgi	signal transduction activity or receptor binding;other molecular function	Pf00839	2734	ENSG00000090863	GLG1	B7Z8Y4; D3DUJ7; hsa:2734; Q13221; Q6P9D1; Q92896		Cell surface interactions at the vascular wall	1	8134003.59164241	32.80	3344724.14708258	3920299.38576179	5936035.3336463	7634198.19017908	10356651.7480786	9344608.88923688	9422924.12226667	7447287.63089996	3420464.53101504	4975347.55281513	6597861.50168036	8666530.88912007	9072473.27725061	9451512.06180586	8802525.21326353	10327208.076114	High	High	High	High	High
False	High	IsMasterProtein	Q8TEM1	Nuclear pore membrane glycoprotein 210 OS=Homo sapiens OX=9606 GN=NUP210 PE=1 SV=3	0.000	103.872	15	21	34	21	1887	205.0	6.81	60.63	21	transport	other membranes;ER/Golgi;nucleus		Pf02368	23225	ENSG00000132182	NUP210	A6NN56; hsa:23225; O94980; Q6NXG6; Q8NBJ1; Q8TEM1; Q9H6C8; Q9UFP3		ISG15 antiviral mechanism; Transport of the SLBP independent Mature mRNA; Transport of the SLBP Dependant Mature mRNA; Transport of Mature mRNA Derived from an Intronless Transcript; snRNP Assembly; Regulation of HSF1-mediated heat shock response; HCMV Late Events; HCMV Early Events; Transport of Mature mRNA derived from an Intron-Containing Transcript; Rev-mediated nuclear export of HIV RNA; Tra…	28	5086585.54788671	75.10	613717.074411272	793563.773187641	1573376.82950041	3424529.58448058	9091755.28145409	8312124.55029425	9327287.09131206	8228324.68056883	290985.82826543	998598.998676992	1978475.21015914	3567971.18373066	7251558.71604233	7993852.30857419	8872600.79783205	12091304.9962017	High	High	High	High	High
False	High	IsMasterProtein	Q13576	Ras GTPase-activating-like protein IQGAP2 OS=Homo sapiens OX=9606 GN=IQGAP2 PE=1 SV=4	0.000	103.259	18	25	39	23	1575	180.5	5.64	68.65	25	cell organization and biogenesis;signal transduction;other biological processes	plasma membrane;other membranes;cytosol;cytoskeleton;other cell component	enzyme regulator activity;cytoskeletal activity;other molecular function	Pf00307, Pf00612, Pf00616, Pf03836	10788	ENSG00000145703	IQGAP2	A8K4V1; B7Z8A4; hsa:10788; J3KR91; Q13576	Ciliary landscape; G13 signaling pathway	Neutrophil degranulation; CDC42 GTPase cycle; RAC1 GTPase cycle; RHOG GTPase cycle; RHO GTPases activate IQGAPs	7	2437057.50177872	94.12	327568.089301382	441383.988134728	1344741.63631057	1975131.02330121	3452853.4871421	7545670.75715951	10746772.1005697	8779067.62179306	87468.0952535156	557712.097238424	1446596.51100895	2000390.36352135	2969045.13003197	7290041.04019985	10454566.9587306	11199915.5702429	High	High	High	High	High
False	High	IsMasterProtein	P13667	Protein disulfide-isomerase A4 OS=Homo sapiens OX=9606 GN=PDIA4 PE=1 SV=2	0.000	102.986	40	24	46	24	645	72.9	5.07	88.00	24	stress response;transport;other biological processes	non-structural extracellular;ER/Golgi;other cell component	other molecular function	Pf00085, Pf13848	9601	ENSG00000155660	PDIA4	A8K4K6; hsa:9601; P13667; Q549T6			0	24611706.1161034	51.49	9342566.45074221	9918553.42717653	11495232.4809472	17918380.7222997	40098603.3658519	41101539.4092827	36558009.7145661	29498776.6735241	9649938.34716352	12748433.6451851	14033233.5794735	20534277.9007207	35468953.7263951	40950339.4261005	34889598.4129998	38732760.4309431	High	High	High	High	High
False	High	IsMasterProtein	Q9Y4A5	Transformation/transcription domain-associated protein OS=Homo sapiens OX=9606 GN=TRRAP PE=1 SV=3	0.000	102.751	11	34	39	34	3859	437.3	8.19	51.92	34	cell organization and biogenesis;protein metabolism;DNA metabolism;RNA metabolism OR transcription;other metabolic processes;stress response;other biological processes	ER/Golgi;nucleus;other cell component	other molecular function	Pf00454, Pf02259, Pf20175, Pf20206	8295	ENSG00000196367	TRRAP	A4D265; hsa:8295; O75218; Q9Y4A5; Q9Y631; Q9Y6H4	Rett syndrome causing genes	Ub-specific processing proteases; Formation of the beta-catenin:TCF transactivating complex; HATs acetylate histones	4	4803832.16495412	68.62	300785.575094561	424506.002639343	1746689.24754844	3899225.73372975	5763711.92085946	5389695.36923133	6929751.47973404	5895069.74355098	166837.376248144	567501.588531028	1990124.13767864	4452253.67234602	5183173.54924837	5290259.06624538	6646429.73162568	8544715.35951228	High	High	High	High	High
False	High	IsMasterProtein	Q9NYU2	UDP-glucose:glycoprotein glucosyltransferase 1 OS=Homo sapiens OX=9606 GN=UGGT1 PE=1 SV=3	0.000	102.719	23	26	42	25	1555	177.1	5.63	72.20	26	protein metabolism;other metabolic processes;stress response;other biological processes	ER/Golgi;other cell component	other molecular function	Pf06427, Pf18400, Pf18401, Pf18402, Pf18403, Pf18404	56886	ENSG00000136731	UGGT1	hsa:56886; Q53QP2; Q53SL3; Q8IW30; Q9H8I4; Q9NYU2	IL-18 signaling pathway	ER Quality Control Compartment (ERQC)	2	7188767.04638997	59.30	1873525.24619406	1979540.51236085	2978578.87547022	5218256.30209245	12390496.5378713	11184401.7125421	10836612.6636487	8746517.52277977	1570281.77188501	2600951.07301821	3581221.46922627	5908451.16501159	11017790.5775193	11249824.4100425	10376546.7265219	11610866.5827356	High	High	High	High	High
False	High	IsMasterProtein	P16615	Sarcoplasmic/endoplasmic reticulum calcium ATPase 2 OS=Homo sapiens OX=9606 GN=ATP2A2 PE=1 SV=1	0.000	102.606	25	23	32	16	1042	114.7	5.34	70.29	23	cell adhesion;cell organization and biogenesis;other metabolic processes;stress response;transport;signal transduction;other biological processes	plasma membrane;other membranes;cytosol;ER/Golgi;other cell component	transporter activity;other molecular function	Pf00122, Pf00689, Pf00690, Pf08282, Pf13246	488	ENSG00000174437	ATP2A2	A6NDN7; B4DF05; hsa:488; P16614; P16615; Q86VJ2	Alzheimer's disease and miRNA effects; Arrhythmogenic right ventricular cardiomyopathy; Endothelin pathways; Myometrial relaxation and contraction pathways; Alzheimer's disease; Calcium regulation in cardiac cells	Ion homeostasis; Ion transport by P-type ATPases; Pre-NOTCH Processing in Golgi; Reduction of cytosolic Ca++ levels	10	4082940.89352658	85.85	313159.617915781	412230.842217268	1172033.70764121	2036708.97208248	9742617.74870138	10257467.2182092	10075499.2275719	8008618.94346188	80851.4245042969	586468.909300005	1326387.14804062	2081558.18846158	8704368.60163465	10116295.9760282	9418904.39265684	11797167.4778218	High	High	High	High	High
False	High	IsMasterProtein	P54577	Tyrosine--tRNA ligase, cytoplasmic OS=Homo sapiens OX=9606 GN=YARS1 PE=1 SV=4	0.000	102.166	44	23	38	23	528	59.1	7.05	83.17	23	protein metabolism;RNA metabolism OR transcription;other metabolic processes;other biological processes	non-structural extracellular;cytosol;nucleus;other cell component	signal transduction activity or receptor binding;nucleic acid binding activity;other molecular function	Pf00579, Pf01588	8565	ENSG00000134684	YARS1	B3KWK4; D3DPQ4; hsa:8565; O43276; P54577; Q53EN1	Nephrotic syndrome	Cytosolic tRNA aminoacylation	2	5094554.97893566	103.74	620720.500054745	666540.927211919	2354600.32185184	3790618.34571258	7339035.18643594	14129971.8822444	26395708.5611979	23213029.822603	97370.0956851563	843650.046154441	2845074.63354918	4061352.77266343	6390602.31558687	13910224.9870163	25572123.2471263	28976737.8881915	High	High	High	High	High
False	High	IsMasterProtein	P53618	Coatomer subunit beta OS=Homo sapiens OX=9606 GN=COPB1 PE=1 SV=3	0.000	102.063	27	21	34	21	953	107.1	6.05	62.89	21	transport	plasma membrane;other membranes;cytosol;ER/Golgi;other cell component	other molecular function	Pf01602, Pf07718, Pf14806	1315	ENSG00000129083	COPB1	D3DQX0; hsa:1315; P53618; Q6GTT7; Q9NTK2; Q9UNW7		COPI-dependent Golgi-to-ER retrograde traffic; COPI-mediated anterograde transport; Neutrophil degranulation	3	6347790.64434783	82.68	442490.141245459	538853.994219522	1266969.79603116	3376006.66397873	11731666.8186891	13264617.3357496	13347262.9549303	10907808.1339899	355684.124653394	769087.770138123	1767043.26626435	3694091.93574905	10922078.3464106	13268456.0232907	13023294.9432422	13860896.197699	High	High	High	High	High
False	High	IsMasterProtein	P20700	Lamin-B1 OS=Homo sapiens OX=9606 GN=LMNB1 PE=1 SV=2	0.000	101.254	38	21	42	20	586	66.4	5.16	71.48	21	cell organization and biogenesis;transport;other biological processes	other membranes;cytoskeleton;nucleus	cytoskeletal activity;nucleic acid binding activity;other molecular function	Pf00038, Pf00932	4001	ENSG00000113368	LMNB1	B2R6J6; hsa:4001; P20700; Q3SYN7; Q96EI6	Fas ligand pathway and stress induction of heat shock proteins; Familial partial lipodystrophy; Progeria-associated lipodystrophy; Acquired partial lipodystrophy / Barraquer-Simons syndrome	RHOD GTPase cycle; RHOF GTPase cycle; Meiotic synapsis; Gene and protein expression by JAK-STAT signaling after Interleukin-12 stimulation; Deregulated CDK5 triggers multiple neurodegenerative pathways in Alzheimer's disease models; Initiation of Nuclear Envelope (NE) Reformation; Depolymerisation of the Nuclear Lamina; Breakdown of the nuclear lamina; Formation of Senescence-Associated Heterochr…	14	9540529.6339752	83.48	1457718.30772746	1418753.50315317	3812889.48009355	6220165.9691198	22404524.6241342	17397183.9655862	17103666.7521256	13379166.8369636	611980.535920557	2217728.88832627	5038899.27179157	6803241.69703056	20218043.8316013	15972222.1777927	16835521.5307651	34619423.4288721	High	High	High	High	High
False	High	IsMasterProtein	Q99832	T-complex protein 1 subunit eta OS=Homo sapiens OX=9606 GN=CCT7 PE=1 SV=2	0.000	100.612	44	20	46	20	543	59.3	7.65	104.73	20	transport;other biological processes	cytosol;cytoskeleton;other cell component	other molecular function	Pf00118	10574	ENSG00000135624	CCT7	A8K7E6; A8MWI8; B7WNW9; B7Z4T9; B7Z4Z7; hsa:10574; O14871; Q6FI26; Q99832	VEGFA-VEGFR2 signaling pathway; 16p11.2 proximal deletion syndrome	Formation of tubulin folding intermediates by CCT/TriC; RHOBTB1 GTPase cycle; Association of TriC/CCT with target proteins during biosynthesis; Cooperation of PDCL (PhLP1) and TRiC/CCT in G-protein beta folding; Prefoldin mediated transfer of substrate to CCT/TriC; RHOBTB2 GTPase cycle; Folding of actin by CCT/TriC	9	28951344.7147082	57.73	1221210.99419764	4599662.98591073	17367022.7425871	27427491.7535289	40900531.7200492	33417220.5425791	32358094.6968339	25378804.2695331	434912.29727666	5292111.97824545	19968996.5690572	30559861.9196384	35402981.4060308	33220065.5978116	30709330.0375369	32743831.4212116	High	High	High	High	High
False	High	IsMasterProtein	P27797	Calreticulin OS=Homo sapiens OX=9606 GN=CALR PE=1 SV=1	0.000	100.423	54	20	62	20	417	48.1	4.44	101.48	20	cell organization and biogenesis;protein metabolism;other metabolic processes;stress response;transport;developmental processes;signal transduction;other biological processes	non-structural extracellular;extracellular matrix;plasma membrane;other membranes;cytosol;ER/Golgi;nucleus;other cytoplasmic organelle;other cell component	signal transduction activity or receptor binding;nucleic acid binding activity;other molecular function	Pf00262	811	ENSG00000179218	CALR	hsa:811; P27797; Q6IAT4; Q9UDG2	Androgen receptor signaling pathway; Complement system; Photodynamic therapy-induced unfolded protein response; VEGFA-VEGFR2 signaling pathway; GDNF signaling; Calcium regulation in cardiac cells	Scavenging by Class A Receptors; Scavenging by Class F Receptors; ER-Phagosome pathway; Antigen Presentation: Folding, assembly and peptide loading of class I MHC; Assembly of Viral Components at the Budding Site; ATF6 (ATF6-alpha) activates chaperone genes; Calnexin/calreticulin cycle	13	34640782.0524022	40.62	20189328.9265242	18741092.7398732	18913315.4357732	28366178.0075718	54539460.4203979	54511193.6089781	50345369.5258021	39856281.1402064	21365302.2125501	24877870.4347773	22457726.9641195	30107770.8926411	49616943.6140883	53911201.3667276	48461702.6127064	55460155.4943756	High	High	High	High	High
False	High	IsMasterProtein	P41252	Isoleucine--tRNA ligase, cytoplasmic OS=Homo sapiens OX=9606 GN=IARS1 PE=1 SV=2	0.000	100.085	22	26	43	26	1262	144.4	6.15	69.79	26	protein metabolism;RNA metabolism OR transcription;other metabolic processes	cytosol;nucleus;other cell component	nucleic acid binding activity;other molecular function	Pf00133, Pf08264, Pf19302	3376	ENSG00000196305	IARS1	A8KAE9; hsa:3376; P41252; Q5TCD0; Q7Z3T4; Q9H588	Amino acid metabolism	Selenoamino acid metabolism; Cytosolic tRNA aminoacylation	3	4424348.17970638	109.05	748188.709100744	1066844.80308026	2818262.276964	3518755.73893497	6187068.99365528	20328704.369467	34697342.7493065	27952684.8684547	222905.888299815	1303644.66403442	3057149.51882618	3611426.532071	5420256.13464323	20068870.2639146	32175245.181394	35864606.4263722	High	High	High	High	High
False	High	IsMasterProtein	P55786	Puromycin-sensitive aminopeptidase OS=Homo sapiens OX=9606 GN=NPEPPS PE=1 SV=2	0.000	99.890	28	23	42	23	919	103.2	5.72	76.44	23	protein metabolism;other metabolic processes;stress response	cytosol;nucleus;other cell component	other molecular function	Pf01433, Pf11838, Pf17900	9520	ENSG00000141279	NPEPPS	B7Z463; hsa:9520; P55786; Q6P145; Q9NP16; Q9UEM2		Antigen processing: Ubiquitination & Proteasome degradation	1	8751818.90778653	84.80	1215313.43677299	1272131.20790546	2939722.35941986	5335575.79431548	14246352.387548	22599053.658347	25495282.1755298	19649699.5306428	497258.380149114	1516669.39707112	3389660.26399423	5642046.40488133	13575629.9573188	22002110.3896136	24324971.3994181	25450979.2664164	High	High	High	High	High
False	High	IsMasterProtein	P33991	DNA replication licensing factor MCM4 OS=Homo sapiens OX=9606 GN=MCM4 PE=1 SV=5	0.000	99.493	25	19	36	19	863	96.5	6.74	98.22	19	cell cycle OR cell proliferation;cell organization and biogenesis;DNA metabolism;other metabolic processes;stress response;other biological processes	nucleus;other cell component	nucleic acid binding activity;other molecular function	Pf00493, Pf14551, Pf17207, Pf17855	4173	ENSG00000104738	MCM4	hsa:4173; P33991; Q8NEH1; Q99658	Cell cycle; Gastric cancer network 1; Retinoblastoma gene in cancer; Ciliary landscape; G1 to S cell cycle control; DNA replication	Orc1 removal from chromatin; Assembly of the pre-replicative complex; Activation of ATR in response to replication stress; Activation of the pre-replicative complex; Unwinding of DNA	12	13178120.1672035	97.11	1209990.52428124	1364451.35157898	3697882.12869023	4922776.0525136	39371285.1031276	62035934.7342139	59486401.4728169	45953463.9717402	230232.384565629	890308.034494194	3819461.09623739	4711390.35140884	35277422.5942255	58819897.8015015	57107455.6892354	59424988.5714805	High	High	High	High	High
False	High	IsMasterProtein	Q9NS87	Kinesin-like protein KIF15 OS=Homo sapiens OX=9606 GN=KIF15 PE=1 SV=1	0.000	99.241	24	28	38	28	1388	160.1	6.00	65.72	28	cell cycle OR cell proliferation;other biological processes	cytosol;cytoskeleton	cytoskeletal activity;other molecular function	Pf00225, Pf15908	56992	ENSG00000163808; ENSG00000280610	KIF15	hsa:56992; Q17RV9; Q69YL6; Q96JX7; Q9H280; Q9NS87	Gastric cancer network 1	MHC class II antigen presentation; COPI-dependent Golgi-to-ER retrograde traffic; Kinesins	4	3732837.44355174	103.17	540774.345036621	636785.381627656	1878037.97547099	2774628.24656702	4527953.70055696	6877617.10892923	16249201.3881864	14714535.1922156	204621.056355762	790116.867391074	2153827.22262462	3268412.93774236	4263254.25991209	6824625.02224778	15551921.489775	19815551.4007277	High	High	High	High	High
False	High	IsMasterProtein	P30876	DNA-directed RNA polymerase II subunit RPB2 OS=Homo sapiens OX=9606 GN=POLR2B PE=1 SV=1	0.000	99.218	24	24	40	24	1174	133.8	6.87	70.23	24	RNA metabolism OR transcription;other metabolic processes	nucleus	nucleic acid binding activity;other molecular function	Pf00562, Pf04560, Pf04561, Pf04563, Pf04565, Pf04566, Pf04567	5431	ENSG00000047315	POLR2B	A8K1A8; hsa:5431; P30876; Q8IZ61	Pyrimidine metabolism; Eukaryotic transcription initiation	mRNA Splicing - Major Pathway; Viral Messenger RNA Synthesis; Transcriptional regulation by small RNAs; Formation of RNA Pol II elongation complex ; Formation of the Early Elongation Complex; Formation of HIV elongation complex in the absence of HIV Tat; Formation of the HIV-1 Early Elongation Complex; RNA Pol II CTD phosphorylation and interaction with CE during HIV infection; Formation of HIV-1…	43	10643904.4198957	70.59	769806.733122374	2516190.10665017	7441704.43292214	8460151.68112677	15482687.2146046	21460333.6285649	24695604.719529	20151711.4846067	376925.181689821	2990175.3401275	8486290.18569673	8670404.53649723	13066599.2368615	20492564.6657167	22606721.4912827	27237921.1942814	High	High	High	High	High
False	High	IsMasterProtein	P38919	Eukaryotic initiation factor 4A-III OS=Homo sapiens OX=9606 GN=EIF4A3 PE=1 SV=4	0.000	99.204	43	17	44	15	411	46.8	6.73	92.66	17	RNA metabolism OR transcription;other metabolic processes;transport;developmental processes;other biological processes	cytosol;nucleus;other cell component	nucleic acid binding activity;other molecular function	Pf00270, Pf00271	9775	ENSG00000141543	EIF4A3	hsa:9775; P38919; Q15033; Q6IBQ2; Q96A18		mRNA Splicing - Major Pathway; Regulation of expression of SLITs and ROBOs; Deadenylation of mRNA; ISG15 antiviral mechanism; Transport of Mature mRNA derived from an Intron-Containing Transcript; mRNA 3'-end processing; RNA Polymerase II Transcription Termination; Nonsense Mediated Decay (NMD) enhanced by the Exon Junction Complex (EJC)	8	7452351.46961345	83.84	465273.989638798	447422.056082762	2117390.00942646	3936598.62353405	15122825.9015856	14892677.3658375	16474497.8307064	13344006.4974118	245475.600143356	820981.247618791	2348066.66961281	4161984.06658613	13591721.5982082	15005785.4847891	14888222.2542024	19570366.9226419	High	High	High	High	High
False	High	IsMasterProtein	Q14566	DNA replication licensing factor MCM6 OS=Homo sapiens OX=9606 GN=MCM6 PE=1 SV=1	0.000	98.714	33	26	49	26	821	92.8	5.41	75.06	26	cell cycle OR cell proliferation;cell organization and biogenesis;DNA metabolism;other metabolic processes;stress response;other biological processes	nucleus;other cell component	nucleic acid binding activity;other molecular function	Pf00493, Pf14551, Pf17207, Pf17855, Pf18263	4175	ENSG00000076003	MCM6	B2R6H2; hsa:4175; Q13504; Q14566; Q99859	Cell cycle; Retinoblastoma gene in cancer; Ciliary landscape; G1 to S cell cycle control; DNA replication	Orc1 removal from chromatin; Assembly of the pre-replicative complex; Activation of ATR in response to replication stress; Activation of the pre-replicative complex; Unwinding of DNA	11	6130798.66618659	89.43	664715.182218801	834464.098017634	1989228.09378958	2952848.57233832	14466206.751567	20318808.3257418	20042232.3815105	15835247.1072003	156618.672670833	798584.420352419	2246751.52873363	2966372.17892786	12670929.3433639	19838663.590567	18980902.3329742	20328644.7049357	High	High	High	High	High
False	High	IsMasterProtein	Q92499	ATP-dependent RNA helicase DDX1 OS=Homo sapiens OX=9606 GN=DDX1 PE=1 SV=2	0.000	98.338	31	19	37	19	740	82.4	7.23	101.26	19	cell organization and biogenesis;DNA metabolism;RNA metabolism OR transcription;other metabolic processes;stress response;other biological processes	cytosol;mitochondrion;nucleus;other cell component	nucleic acid binding activity;other molecular function	Pf00270, Pf00271, Pf00622	1653	ENSG00000079785	DDX1	B4DME8; B4DPN6; hsa:1653; Q92499	DDX1 as a regulatory component of the Drosha microprocessor; mRNA processing	tRNA processing in the nucleus	3	7191624.99380986	77.87	781912.552614831	1742213.72476389	3807009.09182094	4253458.01113321	11642074.876298	18790381.3965487	18574589.9336558	14440762.3238241	281351.860553027	2138731.88601103	4661032.78626985	4589045.1367095	11096139.5088106	18405892.755212	17165523.1324752	19308058.7285178	High	High	High	High	High
False	High	IsMasterProtein	P67936	Tropomyosin alpha-4 chain OS=Homo sapiens OX=9606 GN=TPM4 PE=1 SV=3	0.000	98.000	59	20	53	15	248	28.5	4.69	102.98	20	cell organization and biogenesis;other biological processes	cytosol;cytoskeleton	cytoskeletal activity;other molecular function	Pf00261	7171	ENSG00000167460	TPM4	hsa:7171; P07226; P67936; Q15659; Q5U0D9; Q9BU85; Q9H8Q3; Q9UCS1; Q9UCS2; Q9UCS3; Q9UCS4	Striated muscle contraction pathway	RHOV GTPase cycle; Signaling by ALK fusions and activated point mutants; Smooth Muscle Contraction; Striated Muscle Contraction	5	41886838.5793477	16.26	52559128.7061042	47608781.057127	45732623.1760344	35345230.2738756	38724315.3427876	39362686.2589098	36914879.5827321	33439405.528809	57365015.0521848	54288404.9930471	47126462.0261135	44062594.1044081	36086966.1209724	41475897.7834274	40809114.3671707	42301850.9529017	High	High	High	High	High
False	High	IsMasterProtein	P29401	Transketolase OS=Homo sapiens OX=9606 GN=TKT PE=1 SV=3	0.000	97.834	44	21	65	21	623	67.8	7.66	150.01	21	other metabolic processes;other biological processes	other membranes;cytosol;ER/Golgi;nucleus;other cytoplasmic organelle	other molecular function	Pf00456, Pf02779, Pf02780	7086	ENSG00000163931	TKT	A8K089; B4DE31; E7EPA7; hsa:7086; P29401; Q8TBA3; Q96HH3	Pentose phosphate metabolism; VEGFA-VEGFR2 signaling pathway; Metabolic reprogramming in colon cancer; Thiamine metabolic pathways	Nuclear events mediated by NFE2L2; Pentose phosphate pathway; Insulin effects increased synthesis of Xylulose-5-Phosphate	7	39747712.4153656	24.41	16777250.0457468	36323771.8302695	41023534.0635917	40516523.0860375	46698344.6467494	39696039.9513819	37985167.3503266	28495540.8216446	17982520.6512169	46815714.8245521	46238719.7840337	45043251.7355373	42255187.3835093	39799452.1415633	36076163.8344765	37572560.9731502	High	High	High	High	High
False	High	IsMasterProtein	Q14974	Importin subunit beta-1 OS=Homo sapiens OX=9606 GN=KPNB1 PE=1 SV=2	0.000	97.815	26	20	46	20	876	97.1	4.78	90.24	20	cell cycle OR cell proliferation;cell organization and biogenesis;transport;signal transduction;other biological processes	non-structural extracellular;other membranes;cytosol;ER/Golgi;nucleus;other cell component	other molecular function	Pf00514, Pf03810	3837	ENSG00000108424	KPNB1	B7ZAV6; D3DTT3; hsa:3837; Q14637; Q14974; Q53XN2; Q96J27	Sterol regulatory element-binding proteins (SREBP) signaling; 22q11.2 copy number variation syndrome	Neutrophil degranulation; Interferon alpha/beta signaling; ISG15 antiviral mechanism; Transport of Ribonucleoproteins into the Host Nucleus; NS1 Mediated Effects on Host Pathways; Nuclear import of Rev protein; Apoptosis induced DNA fragmentation; Regulation of cholesterol biosynthesis by SREBP (SREBF); SARS-CoV-1 activates/modulates innate immune responses; Assembly of the ORC complex at the ori…	15	14583269.9857354	97.32	1727316.10276848	1620292.90993156	5283402.30437958	8906024.82540148	25770057.6379569	56455474.9868682	61663057.2222908	52663296.7950903	190792.037893359	1502237.78051153	6288557.96591248	9475847.03537484	22443562.3203831	56163201.6269093	62082917.3566173	69768847.0733836	High	High	High	High	High
False	High	IsMasterProtein	Q9NSE4	Isoleucine--tRNA ligase, mitochondrial OS=Homo sapiens OX=9606 GN=IARS2 PE=1 SV=2	0.000	97.620	24	23	38	23	1012	113.7	7.20	80.40	23	protein metabolism;RNA metabolism OR transcription;other metabolic processes	mitochondrion	nucleic acid binding activity;other molecular function	Pf00133, Pf06827, Pf08264	55699	ENSG00000067704	IARS2	B2RPG8; hsa:55699; Q1M2P9; Q6PI85; Q7L439; Q86WU9; Q96D91; Q9H9Q8; Q9NSE4; Q9NW42		Mitochondrial tRNA aminoacylation	1	11319154.0295034	74.18	497793.648528516	605248.628577688	2233241.29787371	9546968.81034777	17065217.1684285	15814758.888867	15595944.4526518	12855799.8273244	112451.268883594	756580.795407253	2660844.01484839	9966182.55297519	15280419.148885	16219865.3476202	15033286.2265942	17380845.1001473	High	High	High	High	High
False	High	IsMasterProtein	Q13200	26S proteasome non-ATPase regulatory subunit 2 OS=Homo sapiens OX=9606 GN=PSMD2 PE=1 SV=3	0.000	97.478	23	19	34	19	908	100.1	5.20	67.53	19	protein metabolism;other metabolic processes;other biological processes	non-structural extracellular;cytosol;nucleus;other cell component	enzyme regulator activity	Pf01851, Pf17781, Pf18051	5708	ENSG00000175166	PSMD2	B4DX07; B4DXY1; E7EW34; E9PCS3; hsa:5708; Q12932; Q13200; Q15321; Q53XQ4; Q96I12	Proteasome degradation; Alzheimer's disease and miRNA effects; TNF-alpha signaling pathway; Parkin-ubiquitin proteasomal system pathway; Alzheimer's disease	CDK-mediated phosphorylation and removal of Cdc6; SCF(Skp2)-mediated degradation of p27/p21; Neutrophil degranulation; FCERI mediated NF-kB activation; Downstream TCR signaling; Antigen processing: Ubiquitination & Proteasome degradation; Activation of NF-kappaB in B cells; Oxygen-dependent proline hydroxylation of Hypoxia-inducible Factor Alpha; ER-Phagosome pathway; Cross-presentation of solubl…	64	16206114.9052204	77.73	572857.229766219	695794.258057663	2405942.55266305	12900555.659301	21282306.7016373	23206899.3173364	25298898.9863896	20707400.9741668	57376.3575364335	556281.481562074	2911494.46384645	14313759.7114815	18348649.5243131	23116305.0913495	24068670.0569353	27212862.9537457	High	High	High	High	High
False	High	IsMasterProtein	Q14240	Eukaryotic initiation factor 4A-II OS=Homo sapiens OX=9606 GN=EIF4A2 PE=1 SV=2	0.000	96.911	51	19	47	9	407	46.4	5.48	111.89	19	protein metabolism;other metabolic processes;other biological processes	cytosol;translational apparatus;other cell component	nucleic acid binding activity;other molecular function	Pf00270, Pf00271	1974	ENSG00000156976	EIF4A2	D3DNU9; hsa:1974; Q14240; Q53XJ6; Q96B90; Q96EA8	Translation factors; Translation inhibitors in chronically activated PDGFRA cells	L13a-mediated translational silencing of Ceruloplasmin expression; GTP hydrolysis and joining of the 60S ribosomal subunit; Deadenylation of mRNA; ISG15 antiviral mechanism; Translation initiation complex formation; Ribosomal scanning and start codon recognition	9	7075912.03170145	70.61	311080.9568625	379127.608424105	2019923.76478513	6207135.92752275	10606800.9282536	9133979.97697489	8677983.46233154	7184912.06944632	68960.4719332122	405697.600713281	2344844.20926073	6968565.59919399	10015151.9099029	9481851.4819378	8324935.72959483	9638633.13306379	High	High	High	High	High
False	High	IsMasterProtein	P00505	Aspartate aminotransferase, mitochondrial OS=Homo sapiens OX=9606 GN=GOT2 PE=1 SV=3	0.000	96.755	43	20	46	20	430	47.5	9.01	92.21	20	other metabolic processes;transport;other biological processes	plasma membrane;other membranes;mitochondrion	other molecular function	Pf00155	2806	ENSG00000125166	GOT2	B4DJA6; E7ERW2; hsa:2806; P00505; Q53FL3; Q9BWA3	Alanine and aspartate metabolism; Amino acid metabolism; Metabolic reprogramming in colon cancer; NAD metabolism in oncogene-induced senescence and mitochondrial dysfunction-associated senescence; Glycolysis and gluconeogenesis	Glyoxylate metabolism and glycine degradation; Gluconeogenesis; Aspartate and asparagine metabolism; Glutamate and glutamine metabolism; Degradation of cysteine and homocysteine	10	45456701.1805005	15.65	38143829.1421919	47170380.2372733	48162818.1992443	46303281.7611017	55483266.573889	44625598.9559076	40491617.5786723	32116140.3554431	42620422.5894578	60684138.9908688	50897387.0064279	51023244.5181189	50604930.7604791	44255375.419586	38817693.1239651	40169295.7875126	High	High	High	High	High
False	High	IsMasterProtein	Q02218	2-oxoglutarate dehydrogenase complex component E1 OS=Homo sapiens OX=9606 GN=OGDH PE=1 SV=3	0.000	96.684	30	22	33	14	1023	115.9	6.86	65.82	22	protein metabolism;other metabolic processes;developmental processes	other membranes;mitochondrion;nucleus;other cell component	other molecular function	Pf00676, Pf02779, Pf16078, Pf16870	4967	ENSG00000105953	OGDH	B4E2U9; D3DVL0; E9PBM1; hsa:4967; Q02218; Q96DD3; Q9UDX0	TCA cycle and deficiency of pyruvate dehydrogenase complex (PDHc); Amino acid metabolism; Thiamine metabolic pathways; 7q11.23 copy number variation syndrome; TCA cycle (aka Krebs or citric acid cycle)	Lysine catabolism; Glyoxylate metabolism and glycine degradation; Citric acid cycle (TCA cycle)	8	1883022.33304479	94.67	203981.785136082	281181.342032433	627713.514569296	1052922.08140412	3656142.8747638	7298236.98996568	7988876.59125919	6399162.25165219	125887.990439063	404850.070346778	747757.595449299	1100331.24895539	3222459.70030539	7171316.25069229	7441577.00788307	8281765.26625589	High	High	High	High	High
False	High	IsMasterProtein	P31939	Bifunctional purine biosynthesis protein ATIC OS=Homo sapiens OX=9606 GN=ATIC PE=1 SV=3	0.000	96.495	51	22	47	22	592	64.6	6.71	98.73	22	other metabolic processes;developmental processes;other biological processes	plasma membrane;other membranes;cytosol	other molecular function	Pf01808, Pf02142	471	ENSG00000138363	ATIC	A8K202; E9PBU3; hsa:471; P31939; Q13856; Q53S28	One-carbon metabolism	Signaling by ALK fusions and activated point mutants; Purine ribonucleoside monophosphate biosynthesis	3	16459985.9322427	63.99	554155.382722349	546079.668254246	8069060.39001342	15677116.8647185	21774118.133829	19456682.2091905	18180958.5608164	14098086.1606114	339071.210517891	554335.837664047	9219190.03369083	17750658.7002825	18902774.136648	19393353.6021668	17281949.1764688	19095685.2402249	High	High	High	High	High
False	High	IsMasterProtein	P48735	Isocitrate dehydrogenase [NADP], mitochondrial OS=Homo sapiens OX=9606 GN=IDH2 PE=1 SV=2	0.000	96.491	38	18	46	17	452	50.9	8.69	77.23	18	other metabolic processes	cytosol;mitochondrion;other cytoplasmic organelle	other molecular function	Pf00180	3418	ENSG00000182054	IDH2	B2R6L6; B4DFL2; hsa:3418; P48735; Q96GT3	VEGFA-VEGFR2 signaling pathway; Metabolic reprogramming in colon cancer; Cerebral organic acidurias, including diseases; TCA cycle (aka Krebs or citric acid cycle)	Transcriptional activation of mitochondrial biogenesis; Citric acid cycle (TCA cycle)	6	12483433.3024048	96.80	386158.107139803	692488.982504306	1453188.96561633	4464318.50334571	47953146.3038521	46106253.9444656	45608632.6300265	34907031.5880913	154788.107297057	549365.646020491	1752002.80393198	3530265.06269149	42316384.749024	46684284.7803484	42425971.7371962	44177452.6632588	High	High	High	High	High
False	High	IsMasterProtein	Q14203	Dynactin subunit 1 OS=Homo sapiens OX=9606 GN=DCTN1 PE=1 SV=3	0.000	96.457	26	22	32	21	1278	141.6	5.81	60.28	22	cell cycle OR cell proliferation;cell organization and biogenesis;transport;developmental processes;other biological processes	cytosol;cytoskeleton;nucleus;other cell component	cytoskeletal activity;other molecular function	Pf01302, Pf12455	1639	ENSG00000204843	DCTN1	A8MY36; B4DM45; E9PFS5; E9PGE1; G5E9H4; hsa:1639; O95296; Q14203; Q6IQ37; Q9BRM9; Q9UIU1; Q9UIU2		Signaling by ALK fusions and activated point mutants; MHC class II antigen presentation; HSP90 chaperone cycle for steroid hormone receptors (SHR) in the presence of ligand; COPI-mediated anterograde transport; COPI-independent Golgi-to-ER retrograde traffic; XBP1(S) activates chaperone genes	6	2327775.00320837	97.46	398671.38449892	463278.828551065	1183589.18703787	1689149.46501963	2910557.90473054	8891827.55688422	11177248.2304273	9055416.64827237	70273.0017798553	463055.907608882	1419924.66257129	2015243.31556845	2688775.30752821	8688653.52801997	10583540.5856213	11627177.9594419	High	High	High	High	High
False	High	IsMasterProtein	P50851	Lipopolysaccharide-responsive and beige-like anchor protein OS=Homo sapiens OX=9606 GN=LRBA PE=1 SV=4	0.000	96.430	11	25	41	24	2863	318.9	5.60	57.57	25	cell organization and biogenesis;other metabolic processes;other biological processes	plasma membrane;other membranes;cytosol;ER/Golgi;other cytoplasmic organelle	other molecular function	Pf02138, Pf06469, Pf13385, Pf14844, Pf15787, Pf20425, Pf20426	987	ENSG00000198589	LRBA	hsa:987; P50851; Q4W5J4; Q4W5L6; Q8NFQ0; Q9H2U3; Q9H2U4			0	2923862.88026846	86.49	310888.610771041	474228.857640422	1131945.19155111	1588310.71008434	5567230.22804671	9020741.01098536	8892979.65243473	7267129.96684505	131629.396081002	606327.124844384	1267750.21037649	1755683.59376441	4869313.68099287	8660091.73841242	8644243.11237812	9319324.16214362	High	High	High	High	High
False	High	IsMasterProtein	P51659	Peroxisomal multifunctional enzyme type 2 OS=Homo sapiens OX=9606 GN=HSD17B4 PE=1 SV=3	0.000	96.027	32	21	36	21	736	79.6	8.84	60.85	21	other metabolic processes;developmental processes	cytosol;other cytoplasmic organelle	other molecular function	Pf00106, Pf01575, Pf02036	3295	ENSG00000133835	HSD17B4	B4DNV1; B4DVS5; E9PB82; F5HE57; hsa:3295; P51659	Steroid biosynthesis; Disorders of bile acid synthesis and biliary transport	TYSND1 cleaves peroxisomal proteins; Synthesis of bile acids and bile salts via 7alpha-hydroxycholesterol; alpha-linolenic acid (ALA) metabolism; Beta-oxidation of pristanoyl-CoA; Beta-oxidation of very long chain fatty acids	8	8296833.68632267	74.65	394576.338019588	682165.70870116	1505679.82882567	6891905.23536931	13816834.6451949	12126845.9581228	11504167.9638449	9339310.69523912	208943.531622584	756000.601094267	1748638.12314974	7370720.54510294	12334615.8335613	12648717.8272922	10854060.2824618	12286783.826085	High	High	High	High	High
False	High	IsMasterProtein	Q12906	Interleukin enhancer-binding factor 3 OS=Homo sapiens OX=9606 GN=ILF3 PE=1 SV=3	0.000	96.013	24	20	38	15	894	95.3	8.76	70.59	20	protein metabolism;other metabolic processes;stress response;other biological processes	mitochondrion;nucleus;other cell component	nucleic acid binding activity	Pf00035, Pf07528	3609	ENSG00000129351	ILF3	A8K6F2; G5E9M5; hsa:3609; O43409; Q12906; Q6P1X1; Q86XY7; Q99544; Q99545; Q9BZH4; Q9BZH5; Q9NQ95; Q9NQ96; Q9NQ97; Q9NQ98; Q9NQ99; Q9NQA0; Q9NQA1; Q9NQA2; Q9NRN2; Q9NRN3; Q9NRN4; Q9UMZ9; Q9UN00; Q9UN84; Q9UNA2			0	11079335.5340333	66.55	454813.804666522	346756.4064034	3204495.66214318	9013873.18151604	13411392.4023029	11135448.9858183	15199892.5798489	13425491.9268183	482151.593166503	2170315.71303197	5991973.04064183	12481096.2675442	11023504.8476289	11343853.442511	14618951.1109759	17971959.8905792	High	High	High	High	High
False	High	IsMasterProtein	P43403	Tyrosine-protein kinase ZAP-70 OS=Homo sapiens OX=9606 GN=ZAP70 PE=1 SV=1	0.000	95.667	35	18	35	18	619	69.8	7.69	80.43	18	cell adhesion;protein metabolism;other metabolic processes;stress response;signal transduction;other biological processes	plasma membrane;other membranes;cytosol;other cell component	signal transduction activity or receptor binding;kinase activity;other molecular function	Pf00017, Pf07714	7535	ENSG00000115085	ZAP70	A6NFP4; hsa:7535; P43403; Q6PIA4; Q8IXD6; Q9UBS6	Prolactin signaling pathway; T cell receptor and co-stimulatory signaling; T-cell antigen receptor (TCR) pathway during Staphylococcus aureus infection; Ras signaling; MicroRNA network associated with chronic lymphocytic leukemia; Inflammatory response pathway; Cancer immunotherapy by PD-1 blockade; Pathogenesis of SARS-CoV-2 mediated by nsp9-nsp10 complex; Modulators of TCR signaling and T cell …	Translocation of ZAP-70 to Immunological synapse; Generation of second messenger molecules; RHOH GTPase cycle	16	3912658.70184996	101.59	662788.314491236	1128017.74788411	2649051.27412455	3175717.83820012	4835973.26360567	11748593.5274999	22248433.1642309	18099713.4049851	389063.198248981	1260258.11247622	2884097.32146274	3523893.02857765	4344314.08473865	11723928.2489153	21572684.1127339	23535839.2182164	High	High	High	High	High
False	High	IsMasterProtein	P35606	Coatomer subunit beta' OS=Homo sapiens OX=9606 GN=COPB2 PE=1 SV=2	0.000	95.560	32	23	36	23	906	102.4	5.27	76.02	23	transport	other membranes;cytosol;ER/Golgi	other molecular function	Pf00400, Pf04053	9276	ENSG00000184432	COPB2	B4DZI8; hsa:9276; P35606		COPI-dependent Golgi-to-ER retrograde traffic; COPI-mediated anterograde transport	2	7622534.72261461	79.58	916293.134876057	896744.886025367	2223087.96152449	4427140.22710932	13328021.0697933	15917866.8782248	16356560.191882	13694233.388219	589207.3228448	1041335.61452637	2484970.26881828	4729362.28793655	12285596.2516706	15627907.5874385	15682744.0461818	17380032.3714907	High	High	High	High	High
False	High	IsMasterProtein	P49589	Cysteine--tRNA ligase, cytoplasmic OS=Homo sapiens OX=9606 GN=CARS1 PE=1 SV=3	0.000	95.538	34	23	39	23	748	85.4	6.76	84.02	23	protein metabolism;RNA metabolism OR transcription;other metabolic processes	cytosol;other cell component	nucleic acid binding activity;other molecular function	Pf01406	833	ENSG00000110619; ENSG00000278191	CARS1	hsa:833; P49589; Q53XI8; Q5HYE4; Q9HD24; Q9HD25		Signaling by ALK fusions and activated point mutants; Cytosolic tRNA aminoacylation	2	6361537.43678051	85.42	455346.80725988	530807.24788599	1445970.67254662	3431714.70895666	16226250.2576538	15058305.7260562	14544307.0029212	11512225.5648254	102174.120513867	702969.46316578	1870341.75319018	3515320.15522784	14190342.2704394	15060741.7850303	13969373.2975427	15300685.0179193	High	High	High	High	High
False	High	IsMasterProtein	Q9BXJ9	N-alpha-acetyltransferase 15, NatA auxiliary subunit OS=Homo sapiens OX=9606 GN=NAA15 PE=1 SV=1	0.000	95.115	25	26	37	23	866	101.2	7.42	65.13	26	protein metabolism;other metabolic processes;developmental processes;other biological processes	cytosol;nucleus;other cell component	translation activity	Pf12569, Pf13181	80155	ENSG00000164134	NAA15	D3DNY6; hsa:80155; Q52LG9; Q8IWH4; Q8NEV2; Q9BXJ9; Q9H8P6			0	20798279.9444783	78.05	785904.719805328	1037420.83994276	2650875.53351527	16485871.7893759	35892497.7225746	30711613.6465662	28868466.6328579	22595129.2676737	192577.39912918	1015842.7571053	3625078.78740268	19144322.8106578	32299199.8777019	31085606.5602813	29451343.1944065	31741977.1696792	High	High	High	High	High
False	High	IsMasterProtein	Q9NTI5	Sister chromatid cohesion protein PDS5 homolog B OS=Homo sapiens OX=9606 GN=PDS5B PE=1 SV=1	0.000	95.035	20	28	37	25	1447	164.6	8.47	65.49	28	cell cycle OR cell proliferation;cell organization and biogenesis;DNA metabolism;other metabolic processes;stress response;other biological processes	cytosol;nucleus;other cell component	nucleic acid binding activity	Pf20168	23047	ENSG00000083642	PDS5B	hsa:23047; Q5R3S3; Q5W0K8; Q6NSC3; Q8IXT6; Q9H5N8; Q9NTI5; Q9Y2I5; Q9Y451	Cohesin complex - Cornelia de Lange syndrome	Separation of Sister Chromatids; Resolution of Sister Chromatid Cohesion; Establishment of Sister Chromatid Cohesion; Cohesin Loading onto Chromatin	5	2773152.70793703	99.90	592673.212328576	680813.99499412	1326983.11453336	1966193.02437448	3664274.09951612	10181256.3997208	14722713.2106541	11882924.3587249	165090.405198705	905666.643140741	1748098.14233494	2396467.42146218	3209046.72964271	9817077.26133058	13507852.3238913	16484046.3615261	High	High	High	High	High
False	High	IsMasterProtein	O94854	Microtubule-actin cross-linking factor 1, isoforms 6/7 OS=Homo sapiens OX=9606 GN=MACF1 PE=2 SV=5	0.000	95.033	10	28	34	4	3515	388.4	4.87	56.81	28	cell organization and biogenesis	cytoskeleton;other cell component	cytoskeletal activity;other molecular function		23499		MACF1	E9PMC2; O94854; Q6ZSB2			0	450077.984947118	75.92	78676.5639966798	81369.7625490063	222522.437233593	294964.815248742	649609.152356892	1011415.79682129	1026031.48719517	848657.043944536	19201.1607304687	131246.555627344	263701.747986313	373104.433524025	542931.614670868	975928.811421096	1010054.95708477	1246126.47344249	High	High	High	High	High
False	High	IsMasterProtein	P62937	Peptidyl-prolyl cis-trans isomerase A OS=Homo sapiens OX=9606 GN=PPIA PE=1 SV=2	0.000	95.021	72	15	116	14	165	18.0	7.81	168.73	15	cell adhesion;cell organization and biogenesis;protein metabolism;other metabolic processes;stress response;developmental processes;other biological processes	non-structural extracellular;nucleus;other cell component	signal transduction activity or receptor binding;other molecular function	Pf00160	5478	ENSG00000196262	PPIA	A8K220; hsa:5478; P05092; P62937; Q3KQW3; Q567Q0; Q6IBU5; Q96IX3; Q9BRU4; Q9BTY9; Q9UC61	Prolactin signaling pathway	Neutrophil degranulation; Gene and protein expression by JAK-STAT signaling after Interleukin-12 stimulation; Budding and maturation of HIV virion; Platelet degranulation ; Basigin interactions; SARS-CoV-1 activates/modulates innate immune responses; Integration of provirus; APOBEC3G mediated resistance to HIV-1 infection; Calcineurin activates NFAT; Binding and entry of HIV virion; Assembly Of T…	16	107184190.760858	89.32	7540674.30030035	12225850.9525645	25511352.2054276	54487406.0995584	225265089.492652	304095378.814051	281193990.742968	276716057.251734	602516.379479768	13487359.0954428	27220481.6540561	56121292.8550029	204707521.238723	310961957.012213	291979310.680727	339988915.146402	High	High	High	High	High
False	High	IsMasterProtein	O75165	DnaJ homolog subfamily C member 13 OS=Homo sapiens OX=9606 GN=DNAJC13 PE=1 SV=5	0.000	94.944	14	24	30	24	2243	254.3	6.74	59.37	24	cell organization and biogenesis;transport;other biological processes	plasma membrane;other membranes;cytosol;other cytoplasmic organelle;other cell component		Pf00226, Pf14237, Pf19432	23317	ENSG00000138246	DNAJC13	hsa:23317; O75165; Q3L0T1; Q6PI82; Q6UJ77; Q6ZSW1; Q6ZUT5; Q86XG3; Q96DC1; Q9BWK9		Neutrophil degranulation	1	3547709.38360465	75.09	391562.141124452	843347.923891347	1636830.89693558	2554861.9634856	5296846.43981486	7817017.42466901	8002377.25144991	6546453.30216107	126024.545364392	1135627.08992031	1977277.53421672	2826197.8602419	4453418.51240352	7767735.34215255	7972137.12719493	9420790.84452654	High	High	High	High	High
False	High	IsMasterProtein	P30622	CAP-Gly domain-containing linker protein 1 OS=Homo sapiens OX=9606 GN=CLIP1 PE=1 SV=2	0.000	94.925	20	28	32	26	1438	162.1	5.36	53.58	28	cell cycle OR cell proliferation;cell organization and biogenesis;other biological processes	other membranes;cytosol;cytoskeleton;nucleus;other cell component	cytoskeletal activity;other molecular function	Pf01302, Pf16641	6249	ENSG00000130779	CLIP1	A0AVD3; hsa:6249; P30622; Q17RS4; Q29RG0	Microtubule cytoskeleton regulation	RHO GTPases Activate Formins; Separation of Sister Chromatids; Resolution of Sister Chromatid Cohesion; RHO GTPases activate IQGAPs; EML4 and NUDC in mitotic spindle formation; Amplification of signal from unattached kinetochores via a MAD2 inhibitory signal	8	4389393.09033896	42.88	2223702.97103179	1729833.7043633	2162642.31277479	3350264.672312	5635756.59956073	5626322.47656447	6094789.41040641	5076705.03951637	2446806.50808516	2216115.94106069	2216378.21131871	3891760.18002009	4950657.4943721	5496672.74691928	5938792.92934311	6907914.96519377	High	High	High	High	High
False	High	IsMasterProtein	P26196	Probable ATP-dependent RNA helicase DDX6 OS=Homo sapiens OX=9606 GN=DDX6 PE=1 SV=2	0.000	94.798	47	18	36	17	483	54.4	8.66	67.30	18	cell organization and biogenesis;developmental processes;other biological processes	cytosol;nucleus;other cell component	nucleic acid binding activity;other molecular function	Pf00270, Pf00271	1656	ENSG00000110367	DDX6	hsa:1656; P26196; Q5D048		mRNA decay by 5' to 3' exoribonuclease	1	4109399.30378757	86.74	344387.528200823	492722.706621716	1088325.84125849	2151631.02320332	8450371.10887651	10291240.9032056	11540163.447232	9268096.08010644	80217.603449414	549388.568802817	1453822.92459306	2212604.72728102	7632254.61364792	10108692.5121485	10807466.0265695	12559358.0821401	High	High	High	High	High
False	High	IsMasterProtein	P61158	Actin-related protein 3 OS=Homo sapiens OX=9606 GN=ACTR3 PE=1 SV=3	0.000	94.766	50	14	41	12	418	47.3	5.88	83.36	14	cell cycle OR cell proliferation;cell organization and biogenesis;stress response;other biological processes	cytosol;cytoskeleton;nucleus;other cell component	cytoskeletal activity;other molecular function	Pf00022	10096	ENSG00000115091	ACTR3	hsa:10096; P32391; P61158; Q53QM2	Physico-chemical features and toxicity-associated pathways	Regulation of actin dynamics for phagocytic cup formation; FCGR3A-mediated phagocytosis; RHO GTPases Activate WASPs and WAVEs; Clathrin-mediated endocytosis; EPHB-mediated forward signaling	6	15485234.7495133	54.84	802923.169859809	2192908.51863686	10844213.0688372	15072941.3971902	19857089.6916132	17504816.0301487	16023697.5847991	13603487.1994565	299496.130921582	3479927.09795433	12013216.0902774	17373610.2478358	17186555.8326704	17513676.8630481	15908805.6490577	18132422.5842633	High	High	High	High	High
False	High	IsMasterProtein	P25786	Proteasome subunit alpha type-1 OS=Homo sapiens OX=9606 GN=PSMA1 PE=1 SV=1	0.000	94.513	45	14	68	14	263	29.5	6.61	123.42	14	protein metabolism;other metabolic processes;other biological processes	cytosol;cytoskeleton;nucleus;other cell component	nucleic acid binding activity;other molecular function	Pf00227, Pf10584	5682	ENSG00000129084	PSMA1	A8K400; hsa:5682; P25786; Q53YE8; Q9BRV9	Proteasome degradation; Alzheimer's disease and miRNA effects; Alzheimer's disease	ER-Phagosome pathway; MAPK6/MAPK4 signaling; Antigen processing: Ubiquitination & Proteasome degradation; FCERI mediated NF-kB activation; Downstream TCR signaling; Activation of NF-kappaB in B cells; Oxygen-dependent proline hydroxylation of Hypoxia-inducible Factor Alpha; Cross-presentation of soluble exogenous antigens (endosomes); SCF-beta-TrCP mediated degradation of Emi1; APC/C:Cdc20 mediat…	61	24719080.4386311	15.87	17352844.7918282	18164981.1134448	22093316.0562728	23651385.7766159	28139725.3851684	25719837.1803788	24654889.4916148	20067346.1438967	17900601.3822954	27989259.015264	26883826.3833692	25656502.1734249	24783438.5118348	24570864.818972	25374921.7367556	29567215.6717537	High	High	High	High	High
False	High	IsMasterProtein	P48147	Prolyl endopeptidase OS=Homo sapiens OX=9606 GN=PREP PE=1 SV=2	0.000	94.416	41	22	35	22	710	80.6	5.86	60.23	22	protein metabolism	cytosol;nucleus;other cell component	other molecular function	Pf00326, Pf02897	5550	ENSG00000085377	PREP	hsa:5550; P48147; Q8N6D4			0	8157461.40829414	89.38	670398.558335449	872361.986206231	3151491.76488979	5928124.18599768	10337700.4806087	17004448.5088594	26387823.9382983	20512177.1840379	156269.84638418	1193741.40371513	3845224.93248017	6556494.04260408	10149353.6325061	17617246.6599128	25851373.7481907	27273751.3344499	High	High	High	High	High
False	High	IsMasterProtein	Q06830	Peroxiredoxin-1 OS=Homo sapiens OX=9606 GN=PRDX1 PE=1 SV=1	0.000	94.002	64	13	53	11	199	22.1	8.13	118.66	13	cell cycle OR cell proliferation;other metabolic processes;stress response;developmental processes;other biological processes	cytosol;nucleus;other cell component	other molecular function	Pf00578, Pf10417	5052	ENSG00000117450	PRDX1	B5BU26; D3DPZ8; hsa:5052; P35703; Q06830; Q2V576; Q5T154; Q5T155	Androgen receptor signaling pathway; Selenium micronutrient network; Nuclear receptors meta-pathway; NRF2 pathway	Detoxification of Reactive Oxygen Species; TP53 Regulates Metabolic Genes; Nuclear events mediated by NFE2L2; Deregulated CDK5 triggers multiple neurodegenerative pathways in Alzheimer's disease models	9	28158654.8268863	75.58	1996474.7107267	3337665.20722598	6489308.85248726	17597955.6955842	44690701.6395237	45544414.7270105	39399771.2251885	39372204.9973959	168714.761879297	3985248.27772957	7659972.91676941	20138822.3421109	40520190.8074062	44760547.0619431	43114627.5714773	50475788.4215542	High	High	High	High	High
False	High	IsMasterProtein	P33993	DNA replication licensing factor MCM7 OS=Homo sapiens OX=9606 GN=MCM7 PE=1 SV=4	0.000	93.881	38	23	38	23	719	81.3	6.46	78.16	23	cell cycle OR cell proliferation;cell organization and biogenesis;DNA metabolism;other metabolic processes;stress response;other biological processes	cytosol;nucleus;other cell component	nucleic acid binding activity;other molecular function	Pf00493, Pf14551, Pf17207, Pf17855	4176	ENSG00000166508	MCM7	A4D2A1; A4D2A2; E9PGN9; hsa:4176; P33993; Q15076; Q96D34; Q96GL1	miRNA regulation of DNA damage response; Cell cycle; Retinoblastoma gene in cancer; Ciliary landscape; G1 to S cell cycle control; DNA replication	Orc1 removal from chromatin; Assembly of the pre-replicative complex; Activation of ATR in response to replication stress; Activation of the pre-replicative complex; Unwinding of DNA	12	7108318.16707884	93.36	720169.381685174	743040.959520865	2236975.86119501	3293142.58715531	16430807.8248333	25833226.4059	27252351.1947251	22376874.3535928	55037.2505678845	860644.058491865	2617895.07623379	3581237.58232866	14109141.3241474	24807202.2932537	25390232.4246116	28433011.9356489	High	High	High	High	High
False	High	IsMasterProtein	O60763	General vesicular transport factor p115 OS=Homo sapiens OX=9606 GN=USO1 PE=1 SV=2	0.000	93.812	26	21	33	21	962	107.8	4.91	75.45	21	cell organization and biogenesis;transport;signal transduction;other biological processes	other membranes;cytosol;cytoskeleton;ER/Golgi;nucleus;other cell component		Pf04869, Pf04871, Pf18770	8615	ENSG00000138768	USO1	B2RAQ0; hsa:8615; O60763; Q6PK63; Q86TB8; Q8N592		COPI-mediated anterograde transport; COPII-mediated vesicle transport; Golgi Cisternae Pericentriolar Stack Reorganization	3	5806946.75010274	91.12	703821.254977151	789698.427909179	1918542.98233599	2732625.57503338	13515356.5245583	20955419.7686987	19487426.8168895	16365165.8514574	52728.7703492129	968657.591410679	2164617.08724465	2818567.68939235	11963746.9362315	20769300.219432	19275040.6090232	21585873.6675698	High	High	High	High	High
False	High	IsMasterProtein	P47897	Glutamine--tRNA ligase OS=Homo sapiens OX=9606 GN=QARS1 PE=1 SV=1	0.000	93.400	36	24	36	24	775	87.7	7.15	74.54	24	protein metabolism;RNA metabolism OR transcription;other metabolic processes;developmental processes;other biological processes	cytosol;mitochondrion;other cell component	enzyme regulator activity;other molecular function	Pf00749, Pf03950, Pf04557, Pf04558	5859	ENSG00000172053	QARS1	B4DWJ2; hsa:5859; P47897		Selenoamino acid metabolism; Cytosolic tRNA aminoacylation; Mitochondrial tRNA aminoacylation	3	4136947.32168778	110.59	614277.394276703	597717.809324295	1748751.39584767	2759289.60666245	5809804.13919531	17579512.8929255	30585367.2571249	24166003.3317014	33279.1018965789	504856.203573967	2395932.92779489	3213116.58974434	5326396.55748733	17697592.2490046	28232907.5871402	30445253.0188038	High	High	High	High	High
False	High	IsMasterProtein	O95757	Heat shock 70 kDa protein 4L OS=Homo sapiens OX=9606 GN=HSPA4L PE=1 SV=3	0.000	93.277	28	20	35	15	839	94.5	5.88	78.34	20	stress response;other biological processes	cytosol;nucleus;other cell component	other molecular function	Pf00012	22824	ENSG00000164070	HSPA4L	A2ICT2; hsa:22824; O95757; Q4W5M5; Q8IWA2		Regulation of HSF1-mediated heat shock response	1	2816911.54996112	95.84	322828.105908654	398295.260408202	940937.876796189	1502432.53699055	5461099.00815509	11912593.2871973	11852882.402007	9207017.76944616	35317.2139937705	455183.358401263	1247921.81449135	1553805.74805545	5106809.96658354	11617191.0979749	11276566.533907	12318427.1404284	High	High	High	High	High
False	High	IsMasterProtein	Q14571	Inositol 1,4,5-trisphosphate receptor type 2 OS=Homo sapiens OX=9606 GN=ITPR2 PE=1 SV=2	0.000	93.160	11	28	34	22	2701	307.9	6.43	61.64	28	stress response;transport;signal transduction;other biological processes	plasma membrane;other membranes;cytosol;ER/Golgi;nucleus;other cell component	transporter activity;other molecular function	Pf00520, Pf01365, Pf02815, Pf08454, Pf08709	3709	ENSG00000123104	ITPR2	hsa:3709; O94773; Q14571	Alzheimer's disease and miRNA effects; Myometrial relaxation and contraction pathways; Vitamin D-sensitive calcium signaling in depression; Thyroid hormones production and peripheral downstream signaling effects; Alzheimer's disease; GDNF signaling; Calcium regulation in cardiac cells	Role of phospholipids in phagocytosis; FCERI mediated Ca+2 mobilization; FCGR3A-mediated IL10 synthesis; Antigen activates B Cell Receptor (BCR) leading to generation of second messengers; Ion homeostasis; Glucagon-like Peptide-1 (GLP1) regulates insulin secretion; Ca2+ pathway; VEGFR2 mediated cell proliferation; Elevation of cytosolic Ca2+ levels; PLC beta mediated events; DAG and IP3 signaling…	21	1804048.12060168	94.27	127188.319460613	213142.448279219	556877.427406278	959570.457155558	3559038.81744869	6490103.08711302	6855620.97981925	5597100.08554829	34144.0139132812	274142.681006112	655240.223705548	995377.792708462	3269702.86587426	6518735.25009072	6738798.82936021	7394735.27838206	High	High	High	High	High
False	High	IsMasterProtein	P49321	Nuclear autoantigenic sperm protein OS=Homo sapiens OX=9606 GN=NASP PE=1 SV=2	0.000	93.028	27	19	36	19	788	85.2	4.30	88.34	19	cell cycle OR cell proliferation;cell organization and biogenesis;DNA metabolism;other metabolic processes;transport;developmental processes;other biological processes	nucleus;other cell component	other molecular function	Pf10516	4678	ENSG00000132780	NASP	A8K6H2; B4DQP3; D3DQ07; F5H3J2; hsa:4678; P49321; Q53GW5; Q5T622; Q5T625; Q96A69; Q9BTW2			0	10141822.7766049	73.71	2773723.57548957	3321359.92301953	4229434.30526869	5544248.07474865	21690431.3517249	25931629.0880474	25307434.5908949	18857684.0441864	2367195.07252007	4231744.80949385	4922615.76289571	5638142.94184074	18242987.1489711	26095362.9468368	22909478.5718187	24421994.0206818	High	High	High	High	High
False	High	IsMasterProtein	P68366	Tubulin alpha-4A chain OS=Homo sapiens OX=9606 GN=TUBA4A PE=1 SV=1	0.000	92.713	33	12	81	4	448	49.9	5.06	180.45	12	cell cycle OR cell proliferation;cell organization and biogenesis	non-structural extracellular;cytosol;cytoskeleton;other cell component	cytoskeletal activity;other molecular function	Pf00091, Pf03953	7277	ENSG00000127824	TUBA4A	A8MUB1; B3KNQ6; hsa:7277; P05215; P68366	Alzheimer's disease and miRNA effects; Pathogenic Escherichia coli infection; Parkin-ubiquitin proteasomal system pathway; Alzheimer's disease	Intraflagellar transport; HCMV Early Events; Recycling pathway of L1; COPI-dependent Golgi-to-ER retrograde traffic; Separation of Sister Chromatids; The role of GTSE1 in G2/M progression after G2 checkpoint; Translocation of SLC2A4 (GLUT4) to the plasma membrane; Microtubule-dependent trafficking of connexons from Golgi to the plasma membrane; Gap junction assembly; MHC class II antigen presenta…	41	7215197.92662414	74.15	394276.692233967	322867.369194082	3448059.95427556	6475086.49559009	8590630.68963594	10018301.5026224	14114227.1611488	12237012.4624019	70511.5701339844	824304.31081184	4148499.83654896	6976856.60064533	7461681.39897644	9978971.89765239	12452800.1678621	16911845.8633882	High	High	High	High	High
False	High	IsMasterProtein	P40926	Malate dehydrogenase, mitochondrial OS=Homo sapiens OX=9606 GN=MDH2 PE=1 SV=3	0.000	92.453	50	14	70	14	338	35.5	8.68	148.55	14	other metabolic processes	other membranes;mitochondrion;other cell component	other molecular function	Pf00056, Pf02866	4191	ENSG00000146701	MDH2	A8K414; B2RE78; B4DE44; E9PDB2; hsa:4191; O43682; P40926	Amino acid metabolism; Metabolic reprogramming in colon cancer; NAD metabolism in oncogene-induced senescence and mitochondrial dysfunction-associated senescence; Glycolysis and gluconeogenesis; TCA cycle (aka Krebs or citric acid cycle)	Gluconeogenesis; Citric acid cycle (TCA cycle)	7	53469765.0635991	58.69	841553.839895141	2198272.33599553	42469728.9036646	53900361.8000699	59955151.332313	55531153.4395022	53225820.4286915	48136043.0998286	315829.130853403	2663667.53537336	45224028.9646288	59248109.4261969	53714827.7458083	57717669.0988944	55041526.146233	60139346.186956	High	High	High	High	High
False	High	IsMasterProtein	Q9P2E9	Ribosome-binding protein 1 OS=Homo sapiens OX=9606 GN=RRBP1 PE=1 SV=5	0.000	92.415	21	24	28	24	1410	152.4	8.60	59.53	24	protein metabolism;other metabolic processes;transport	ER/Golgi;translational apparatus	other molecular function	Pf05104	6238	ENSG00000125844	RRBP1	A0A0A0MRV0; A2A2S6; A6NCN6; hsa:6238; O75300; O75301; Q5W165; Q96SB2; Q9BWP1; Q9H476; Q9P2E9	Ectoderm differentiation	Signaling by ALK fusions and activated point mutants	2	3303113.51931491	76.37	538454.321197726	542547.336800566	1198057.81690647	2203502.20723276	4578204.6897983	6210993.8706088	7361026.84672266	5976952.0134611	264232.922094711	680845.357383139	1406346.28309298	2946946.58409982	3702326.66596286	5711998.05868828	7055311.2774013	8365398.55482489	High	High	High	High	High
False	High	IsMasterProtein	Q92841	Probable ATP-dependent RNA helicase DDX17 OS=Homo sapiens OX=9606 GN=DDX17 PE=1 SV=2	0.000	92.004	25	15	34	12	729	80.2	8.27	69.94	15	RNA metabolism OR transcription;other metabolic processes;stress response;signal transduction;other biological processes	cytosol;nucleus;other cell component	other molecular function	Pf00270, Pf00271	10521	ENSG00000100201	DDX17	B1AHM0; H3BLZ8; hsa:10521; Q69YT1; Q6ICD6; Q92841	Novel intracellular components of RIG-I-like receptor pathway	SUMOylation of transcription cofactors	2	3496384.32868958	95.10	423071.994087782	416859.233272534	1260241.24226425	1776024.94188925	7394499.84378422	12718775.4701789	15076546.5247828	11665025.167145	138784.464885388	376449.54025231	1498038.79668778	1861821.329822	6565991.68679351	12197988.4136568	13133066.0957597	16263724.7521939	High	High	High	High	High
False	High	IsMasterProtein	P26639	Threonine--tRNA ligase 1, cytoplasmic OS=Homo sapiens OX=9606 GN=TARS1 PE=1 SV=3	0.000	91.712	33	21	41	21	723	83.4	6.67	65.37	21	protein metabolism;RNA metabolism OR transcription;other metabolic processes	cytosol	nucleic acid binding activity;other molecular function	Pf00587, Pf02824, Pf03129, Pf07973	6897	ENSG00000113407	TARS1	A8K8I1; B4DEG8; hsa:6897; P26639; Q96FP5; Q9BWA6		Cytosolic tRNA aminoacylation	1	11120472.0157562	89.93	952209.841425268	1215325.23695858	3384305.62102991	5996696.6885889	21458129.9028802	33722451.6864469	35086449.9797535	28095608.9729144	78463.0044386719	1136189.69456368	3638095.14708084	6408253.38024571	19297754.0860713	32336692.7076752	33394996.500623	36144544.4242799	High	High	High	High	High
False	High	IsMasterProtein	P05023	Sodium/potassium-transporting ATPase subunit alpha-1 OS=Homo sapiens OX=9606 GN=ATP1A1 PE=1 SV=1	0.000	91.508	28	26	34	21	1023	112.8	5.49	67.44	26	transport;other biological processes	plasma membrane;other membranes;cytoskeleton;ER/Golgi;other cell component	transporter activity;other molecular function	Pf00122, Pf00689, Pf00690, Pf13246	476	ENSG00000163399	ATP1A1	B2RBR6; B7Z2T5; B7Z3U6; F5H3A1; hsa:476; P05023; Q16689; Q6LDM4; Q9UCN1; Q9UJ20; Q9UJ21	Pre-implantation embryo; Proximal tubule transport; Arsenic metabolism and reactive oxygen species generation	Potential therapeutics for SARS; Ion homeostasis; Ion transport by P-type ATPases	6	8219640.73499048	58.46	630715.43779776	534815.408302442	6488089.32073595	9554505.50741219	11086387.9755122	9209353.55265233	8124500.78932886	6035548.08229426	199199.698248633	782304.692758022	8315894.79332132	11252201.4440314	9152794.19510057	9657901.00248661	7842167.84260398	8670956.02243998	High	High	High	High	High
False	High	IsMasterProtein	P52732	Kinesin-like protein KIF11 OS=Homo sapiens OX=9606 GN=KIF11 PE=1 SV=2	0.000	91.437	23	22	34	22	1056	119.1	5.64	67.04	22	cell cycle OR cell proliferation;cell organization and biogenesis;other biological processes	cytosol;cytoskeleton;nucleus;other cell component	cytoskeletal activity;other molecular function	Pf00225, Pf13931	3832	ENSG00000138160	KIF11	A0AV49; B2RMV3; hsa:3832; P52732; Q15716; Q5VWX0		COPI-dependent Golgi-to-ER retrograde traffic; MHC class II antigen presentation; Kinesins	3	3296192.50891583	98.84	708310.866496308	758573.072539033	1896928.23383515	2572253.02274354	4356946.00227674	10361160.539209	17632495.1661803	13771613.1580852	257245.645847467	771802.835260617	2287979.57858737	2932645.04036742	3704807.40296877	10463875.7727808	16132299.8886878	18074015.2688655	High	High	High	High	High
False	High	IsMasterProtein	A0AVT1	Ubiquitin-like modifier-activating enzyme 6 OS=Homo sapiens OX=9606 GN=UBA6 PE=1 SV=1	0.000	91.125	23	20	34	20	1052	117.9	6.14	70.68	20	cell organization and biogenesis;protein metabolism;other metabolic processes;stress response;developmental processes;other biological processes	cytosol;nucleus;other cell component	other molecular function	Pf00899, Pf09358, Pf10585, Pf16190, Pf16191	55236	ENSG00000033178	UBA6	A0AVT1; A6N8M7; B2RAV3; hsa:55236; Q4W5K0; Q6UV21; Q86T78; Q86TC7; Q8N5T3; Q8N9E4; Q9H3T7; Q9NVC9		Synthesis of active ubiquitin: roles of E1 and E2 enzymes; Antigen processing: Ubiquitination & Proteasome degradation	2	7077167.07963279	89.31	904074.301150848	1038938.22022569	2514801.79588205	3668519.97063611	14107641.9280468	24255711.4023121	24017288.4915366	18251594.5202493	373793.579923261	1377654.41152735	2956089.35168221	4089791.37820036	12246662.2967643	23150119.3745856	22696478.5519312	24216448.868054	High	High	High	High	High
False	High	IsMasterProtein	Q99996	A-kinase anchor protein 9 OS=Homo sapiens OX=9606 GN=AKAP9 PE=1 SV=4	0.000	90.793	8	32	33	32	3907	452.7	4.98	41.96	32	cell-cell signaling;cell organization and biogenesis;signal transduction;other biological processes	plasma membrane;other membranes;cytosol;cytoskeleton;ER/Golgi;other cell component	signal transduction activity or receptor binding;nucleic acid binding activity;other molecular function	Pf10495	10142	ENSG00000127914	AKAP9	A4D1F0; A4D1F2; A4D1F4; hsa:10142; O14869; O43355; O94895; Q75N20; Q99996; Q9UQH3; Q9UQQ4; Q9Y6B8; Q9Y6Y2	G protein signaling pathways; NO/cGMP/PKG mediated neuroprotection	Signaling by BRAF and RAF1 fusions; Recruitment of NuMA to mitotic centrosomes; Regulation of PLK1 Activity at G2/M Transition; Loss of Nlp from mitotic centrosomes; Recruitment of mitotic centrosome proteins and complexes; Anchoring of the basal body to the plasma membrane; AURKA Activation by TPX2; Phase 3 - rapid repolarisation; Phase 2 - plateau phase	12	2316490.59258896	83.40	368924.941115252	497150.208594851	1162802.6895909	1675864.5897173	2856200.2598376	4285789.54739131	6707718.12970832	5934649.09665235	112061.618590767	667742.793243742	1383307.93830462	2071275.69062001	2590736.08108	4308585.3024608	6441285.11513116	7974310.13039128	High	High	High	High	High
False	High	IsMasterProtein	O00410	Importin-5 OS=Homo sapiens OX=9606 GN=IPO5 PE=1 SV=4	0.000	90.514	22	19	50	18	1097	123.6	4.94	88.63	19	transport;other biological processes	nucleus;other cell component	enzyme regulator activity;other molecular function	Pf02985, Pf18808, Pf18816, Pf18829	3843	ENSG00000065150	IPO5	B4DZA0; hsa:3843; O00410; O15257; Q5T578; Q86XC7		vRNP Assembly	1	5855739.42227855	82.53	357017.630361959	361420.444877637	1408887.60494929	3636848.12692415	10923982.3796892	12474592.9628862	11621222.2130122	9345030.64649383	97379.0254895673	482953.894363255	1734314.1335704	3669296.06533632	9471658.51064258	12543287.6323703	11508255.8954212	13157622.721902	High	High	High	High	High
False	High	IsMasterProtein	Q15021	Condensin complex subunit 1 OS=Homo sapiens OX=9606 GN=NCAPD2 PE=1 SV=3	0.000	90.324	18	23	33	23	1401	157.1	6.61	64.46	23	cell cycle OR cell proliferation;cell organization and biogenesis;other biological processes	cytosol;nucleus;other cell component	other molecular function	Pf12717, Pf12922	9918	ENSG00000010292	NCAPD2	D3DUR4; hsa:9918; Q15021; Q8N6U3		Condensation of Prometaphase Chromosomes	1	2555322.52218193	104.80	462380.809365442	585665.746452832	1339987.21886894	2090835.74495499	3421357.86957284	13242142.3828499	17197032.2950839	13539757.916133	104315.021002158	615254.780889377	1767365.3158605	2208645.55648477	2956415.153712	12992293.4251616	16001319.7332934	18070080.9008292	High	High	High	High	High
False	High	IsMasterProtein	Q9H0D6	5'-3' exoribonuclease 2 OS=Homo sapiens OX=9606 GN=XRN2 PE=1 SV=1	0.000	89.961	24	19	38	19	950	108.5	7.47	70.58	19	DNA metabolism;RNA metabolism OR transcription;other metabolic processes;developmental processes;other biological processes	nucleus;other cell component	nucleic acid binding activity;other molecular function	Pf03159, Pf17846	22803	ENSG00000088930	XRN2	hsa:22803; Q3L8N4; Q6KGZ9; Q9BQL1; Q9H0D6; Q9NTW0; Q9NXS6; Q9UL53	mRNA processing	Major pathway of rRNA processing in the nucleolus and cytosol; Association of TriC/CCT with target proteins during biosynthesis	3	16988578.7605162	49.33	806271.225581159	6262493.31979277	14989521.0803927	14721309.0475756	19776675.8710617	19728682.2784167	22607588.8334635	18087035.3852979	82675.0198724868	7982827.2027302	16328322.0829016	16432910.38691	17563036.7054251	18902090.8922625	21788301.5949283	24567962.979087	High	High	High	High	High
False	High	IsMasterProtein	P09972	Fructose-bisphosphate aldolase C OS=Homo sapiens OX=9606 GN=ALDOC PE=1 SV=2	0.000	89.642	66	18	41	12	364	39.4	6.87	93.45	18	other metabolic processes;other biological processes	non-structural extracellular;cytosol;cytoskeleton;other cell component	cytoskeletal activity;other molecular function	Pf00274	230	ENSG00000109107	ALDOC	B2R5R3; hsa:230; P09972; Q3SYL3; Q6FH94; Q6P0L5	Clear cell renal cell carcinoma pathways; Glycolysis and gluconeogenesis	Neutrophil degranulation; Glycolysis; Gluconeogenesis	5	5466018.17796641	53.22	379231.155373633	952758.123578862	3995367.46232092	5021453.0274291	6195364.83730675	6171245.6964578	5888302.91609118	5260811.09266308	119298.945606048	1244913.46828535	4262199.96151812	5891431.75371947	5679229.72249038	6281281.0886422	5970624.59791712	6700040.80925772	High	High	High	High	High
False	High	IsMasterProtein	P42166	Lamina-associated polypeptide 2, isoform alpha OS=Homo sapiens OX=9606 GN=TMPO PE=1 SV=2	0.000	89.593	32	17	34	13	694	75.4	7.66	91.74	17		nucleus;other cell component	nucleic acid binding activity;other molecular function	Pf03020, Pf08198, Pf11560	7112	ENSG00000120802	TMPO	P08918; P08919; P42166; Q14860; Q16295	Envelope proteins and their potential roles in EDMD physiopathology; Overlap between signal transduction pathways contributing to LMNA laminopathies		2	1987802.5084835	102.77	353698.803839649	457835.952963058	891670.320588063	1421650.32836191	2902472.04123515	11202524.5457435	10895995.0185405	9691955.96862672	114765.914084766	597484.631019219	1022149.5765031	1498062.22981883	2637646.64383211	11010257.01811	10792275.3466023	12882098.4465544	High	High	High	High	High
False	High	IsMasterProtein	P36776	Lon protease homolog, mitochondrial OS=Homo sapiens OX=9606 GN=LONP1 PE=1 SV=2	0.000	89.272	27	20	34	19	959	106.4	6.39	66.58	20	cell organization and biogenesis;protein metabolism;DNA metabolism;other metabolic processes;stress response;other biological processes	cytosol;mitochondrion;nucleus	nucleic acid binding activity;other molecular function	Pf00004, Pf02190, Pf05362	9361	ENSG00000196365	LONP1	B3KPH8; D6W635; E5KMH8; F5GZ27; hsa:9361; P36776; P36777; Q8N8K8; Q9UQ95			0	14428084.645896	67.35	241162.865114274	364152.044107172	5538061.63707168	12815742.3972261	18230704.8116871	17337280.4051964	17265789.3239905	14029194.6642773	20895.3442274414	367707.567932868	6381507.4674719	14838316.206361	15662556.9121761	16958123.1426846	15952881.1542257	18322022.4545904	High	High	High	High	High
False	High	IsMasterProtein	O14578	Citron Rho-interacting kinase OS=Homo sapiens OX=9606 GN=CIT PE=1 SV=2	0.000	89.267	14	28	37	28	2027	231.3	6.57	43.15	28	cell cycle OR cell proliferation;cell organization and biogenesis;protein metabolism;other metabolic processes;developmental processes;other biological processes	plasma membrane;other membranes;cytosol;cytoskeleton;ER/Golgi;nucleus;other cell component	enzyme regulator activity;kinase activity;other molecular function	Pf00069, Pf00169, Pf00780	11113	ENSG00000122966	CIT	hsa:11113; O14578; Q2M5E1; Q6XUH8; Q86UQ9; Q9UPZ7	Malignant pleural mesothelioma; G13 signaling pathway	RHOC GTPase cycle; RHOA GTPase cycle; RAC1 GTPase cycle; RHOB GTPase cycle; RHO GTPases activate CIT	7	3716133.36545487	87.18	619679.210405928	673976.610090208	1351019.72833137	2459221.15354647	5850687.41293203	11498372.8243498	11716717.4012504	9970486.78583145	331732.988598676	875746.950688105	1708570.56145062	2683246.96282276	5146618.02703366	11454607.9584449	11643157.9565327	13138302.8174016	High	High	High	High	High
False	High	IsMasterProtein	P63244	Receptor of activated protein C kinase 1 OS=Homo sapiens OX=9606 GN=RACK1 PE=1 SV=3	0.000	88.108	54	14	33	14	317	35.1	7.69	90.30	14	cell cycle OR cell proliferation;protein metabolism;other metabolic processes;developmental processes;other biological processes	plasma membrane;cytosol;mitochondrion;translational apparatus;nucleus;other cell component	signal transduction activity or receptor binding;enzyme regulator activity;translation activity;other molecular function	Pf00400	10399	ENSG00000204628	RACK1	B3KTJ0; D3DWS0; hsa:10399; P25388; P63244; P99049; Q53HU2; Q5J8M6; Q5VLR4; Q6FH47	Androgen receptor signaling pathway; Brain-derived neurotrophic factor (BDNF) signaling pathway; VEGFA-VEGFR2 signaling pathway; Measles virus infection; Angiotensin II receptor type 1 pathway; Interferon type I signaling pathways	Regulation of TNFR1 signaling; TNFR1-induced NFkappaB signaling pathway; TNFR1-mediated ceramide production	9	37363068.3817586	77.57	873358.169030397	779528.935741508	5607778.57760512	29370820.3815744	51084277.5148588	52119484.5652534	55457673.4631373	44757203.6990998	87602.1627292968	581522.574664453	7400116.06020589	31497596.0816946	44320807.0634724	52234659.6529959	51106079.1570214	58210169.0846347	High	High	High	High	High
False	High	IsMasterProtein	P23396	40S ribosomal protein S3 OS=Homo sapiens OX=9606 GN=RPS3 PE=1 SV=2	0.000	88.074	60	15	60	15	243	26.7	9.66	116.49	15	cell cycle OR cell proliferation;cell organization and biogenesis;protein metabolism;DNA metabolism;other metabolic processes;stress response;other biological processes	plasma membrane;other membranes;cytosol;cytoskeleton;mitochondrion;ER/Golgi;translational apparatus;nucleus;other cell component	cytoskeletal activity;nucleic acid binding activity;other molecular function	Pf00189, Pf07650	6188	ENSG00000149273	RPS3	B2R7N5; hsa:6188; J3KN86; P23396; Q498B5; Q8NI95	Cytoplasmic ribosomal proteins	Regulation of expression of SLITs and ROBOs; L13a-mediated translational silencing of Ceruloplasmin expression; Translation initiation complex formation; Formation of a pool of free 40S subunits; Formation of the ternary complex, and subsequently, the 43S complex; Ribosomal scanning and start codon recognition; GTP hydrolysis and joining of the 60S ribosomal subunit; Major pathway of rRNA process…	19	32144426.5945639	78.14	1092328.40988894	938967.546331243	5494113.61781583	23912135.6039235	44389586.0503645	46069601.7005426	51224214.4011132	41972942.3177343	364139.051669704	1275033.72725001	6750950.52331524	26867052.5003969	38458411.5089679	44989199.8764541	49199336.8515412	57054397.7451088	High	High	High	High	High
False	High	IsMasterProtein	P56192	Methionine--tRNA ligase, cytoplasmic OS=Homo sapiens OX=9606 GN=MARS1 PE=1 SV=2	0.000	87.900	32	22	30	22	900	101.1	6.16	52.86	22	protein metabolism;RNA metabolism OR transcription;other metabolic processes;other biological processes	cytosol;nucleus;other cell component	nucleic acid binding activity;other molecular function	Pf00043, Pf00458, Pf09334, Pf18485, Pf19303	4141	ENSG00000166986	MARS1	B3KVK7; hsa:4141; P56192; Q14895; Q53H14; Q96A15; Q96BZ0; Q9NSE0		Cytosolic tRNA aminoacylation; Selenoamino acid metabolism	2	3794645.85595802	121.09	450533.431276759	292464.71575995	2325560.51876752	2397132.72958067	5784580.76491765	31144625.5377693	47683436.3854796	41524619.3790558	60579.6038267578	347424.730248338	2300975.29624868	2833106.07715917	5082526.66154243	30131259.4059666	45888016.2376144	54651687.1191729	High	High	High	High	High
False	High	IsMasterProtein	P07237	Protein disulfide-isomerase OS=Homo sapiens OX=9606 GN=P4HB PE=1 SV=3	0.000	87.882	42	20	43	20	508	57.1	4.87	91.24	20	protein metabolism;other metabolic processes;stress response;signal transduction;other biological processes	non-structural extracellular;plasma membrane;other membranes;cytosol;cytoskeleton;ER/Golgi;other cell component	signal transduction activity or receptor binding;cytoskeletal activity;other molecular function	Pf00085, Pf13848	5034	ENSG00000185624	P4HB	B2RDQ2; hsa:5034; P07237; P30037; P32079; Q15205; Q6LDE5	VEGFA-VEGFR2 signaling pathway; Type I collagen synthesis in the context of osteogenesis imperfecta	Hedgehog ligand biogenesis; Regulation of Insulin-like Growth Factor (IGF) transport and uptake by Insulin-like Growth Factor Binding Proteins (IGFBPs); Post-translational protein phosphorylation; Collagen biosynthesis and modifying enzymes; Detoxification of Reactive Oxygen Species; Interleukin-12 signaling; Interleukin-23 signaling; Chylomicron assembly; VLDL assembly; LDL remodeling	12	19124866.6551663	37.87	8558787.89447537	7704815.78646334	9608716.87168323	17950048.4102053	25599659.786687	21948055.9192246	20638245.7453044	17652791.3939406	8770446.8201563	9725404.50759727	11171806.2216299	20376575.9411513	22827839.3983646	22908972.62457	20542009.993725	22980531.3136497	High	High	High	High	High
False	High	IsMasterProtein	O95202	Mitochondrial proton/calcium exchanger protein OS=Homo sapiens OX=9606 GN=LETM1 PE=1 SV=1	0.000	87.703	25	17	31	17	739	83.3	6.70	60.68	17	cell organization and biogenesis;transport;other biological processes	other membranes;mitochondrion	transporter activity;translation activity;other molecular function	Pf07766	3954	ENSG00000168924	LETM1	B4DED2; hsa:3954; O95202; Q9UF65		RHOG GTPase cycle; Mitochondrial calcium ion transport	2	7888461.21090878	81.94	463671.483362753	968176.791745381	1880011.19221329	4405071.31602484	16770988.9707347	16266402.5528534	15485090.287197	12965082.0748388	140817.903516535	1003543.65380524	1904330.60508454	4799647.23067795	14722539.8172918	16192701.2046535	15474448.1652092	16078353.18271	High	High	High	High	High
False	High	IsMasterProtein	O75874	Isocitrate dehydrogenase [NADP] cytoplasmic OS=Homo sapiens OX=9606 GN=IDH1 PE=1 SV=2	0.000	87.574	47	18	42	17	414	46.6	7.01	82.99	18	other metabolic processes;stress response;developmental processes;other biological processes	non-structural extracellular;cytosol;mitochondrion;other cytoplasmic organelle;other cell component	other molecular function	Pf00180	3417	ENSG00000138413	IDH1	hsa:3417; O75874; Q567U4; Q6FHQ6; Q7Z3V0; Q93090; Q9NTJ9; Q9UKW8	Glutathione metabolism; TCA cycle and deficiency of pyruvate dehydrogenase complex (PDHc); Amino acid metabolism	Peroxisomal protein import; Neutrophil degranulation; Nuclear events mediated by NFE2L2; Abnormal conversion of 2-oxoglutarate to 2-hydroxyglutarate; NADPH regeneration	8	23688750.6037396	58.86	816252.539978366	1073331.20954954	18434697.8548605	23980125.6472212	29793321.6142887	25364905.3170272	24335786.0058	19390236.2974006	598140.790583789	1150615.02894578	18896813.4055141	25624369.4837902	25746271.8516194	25239052.8773787	23400915.9677277	26316378.3160564	High	High	High	High	High
False	High	IsMasterProtein	O60506	Heterogeneous nuclear ribonucleoprotein Q OS=Homo sapiens OX=9606 GN=SYNCRIP PE=1 SV=2	0.000	87.106	26	15	33	11	623	69.6	8.59	83.14	15	RNA metabolism OR transcription;other metabolic processes;stress response;other biological processes	cytosol;ER/Golgi;nucleus;other cell component	nucleic acid binding activity	Pf00076, Pf18360	10492	ENSG00000135316	SYNCRIP	E1P501; E1P502; hsa:10492; O60506; Q53H05; Q5TCG2; Q5TCG3; Q8IW78; Q8N599; Q96LC1; Q96LC2; Q9Y583			0	4282268.24942553	90.16	442548.934514182	367716.648879499	1107408.98319105	1816717.03077213	10772802.8008221	11504284.3696017	12674614.4423456	10614109.7684561	102444.488489062	362782.537415332	1199125.96797653	2065201.81186455	8879433.11626376	10603198.4528054	11905690.8561831	14764035.6737671	High	High	High	High	High
False	High	IsMasterProtein	Q9HCE1	Helicase MOV-10 OS=Homo sapiens OX=9606 GN=MOV10 PE=1 SV=2	0.000	86.864	29	22	33	22	1003	113.6	8.82	57.01	22	stress response;other biological processes	cytosol;nucleus;other cell component	nucleic acid binding activity;other molecular function	Pf13087, Pf13604	4343	ENSG00000155363	MOV10	hsa:4343; Q5JR03; Q8TEF0; Q9BSY3; Q9BUJ9; Q9HCE1	VEGFA-VEGFR2 signaling pathway	MAPK6/MAPK4 signaling; Oxidative Stress Induced Senescence; Estrogen-dependent gene expression; Pre-NOTCH Transcription and Translation; RUNX1 regulates genes involved in megakaryocyte differentiation and platelet function; TP53 Regulates Metabolic Genes; Oncogene Induced Senescence; Transcriptional Regulation by VENTX; Ca2+ pathway; Regulation of MECP2 expression and activity; NR1H3 & NR1H2 regu…	17	3456745.60292027	82.08	332231.175969126	402101.384437335	1125891.40928799	2344728.11928816	5167483.40294583	6854591.94750368	8410596.89223897	7110266.00509307	177777.93562126	533753.685514423	1493730.08985517	2536015.2672332	4711757.97626214	6609386.62101069	7924209.24857751	10142883.5803616	High	High	High	High	High
False	High	IsMasterProtein	P61106	Ras-related protein Rab-14 OS=Homo sapiens OX=9606 GN=RAB14 PE=1 SV=4	0.000	86.813	71	12	33	11	215	23.9	6.21	94.07	12	cell organization and biogenesis;stress response;transport;signal transduction;other biological processes	plasma membrane;other membranes;cytosol;ER/Golgi;other cytoplasmic organelle;other cell component	cytoskeletal activity;other molecular function	Pf00071	51552	ENSG00000119396	RAB14	B3KR31; hsa:51552; P35287; P61106; Q5JVD4; Q6Q7K5; Q969L0; Q9UI11	Focal adhesion: PI3K-Akt-mTOR-signaling pathway; Ciliary landscape	Neutrophil degranulation; RAB geranylgeranylation; RAB GEFs exchange GTP for GDP on RABs; Translocation of SLC2A4 (GLUT4) to the plasma membrane; Synthesis of PIPs at the plasma membrane	7	10615243.6311346	35.85	2376888.79866597	6139067.4141097	10408466.8980461	11269253.0360059	13061534.8202547	10545549.1135935	10685398.7530239	8944168.91494732	1865459.83007198	7471897.47450153	12130505.0849148	12899980.1003261	11358391.5584232	11287431.829436	10199569.6415648	11902125.1885078	High	High	High	High	High
False	High	IsMasterProtein	Q13423	NAD(P) transhydrogenase, mitochondrial OS=Homo sapiens OX=9606 GN=NNT PE=1 SV=3	0.000	86.800	19	19	32	19	1086	113.8	8.09	69.48	19	other metabolic processes;transport	other membranes;mitochondrion	transporter activity;other molecular function	Pf01262, Pf02233, Pf05222, Pf12769	23530	ENSG00000112992	NNT	hsa:23530; Q13423; Q16796; Q2TB60; Q8N3V4		Citric acid cycle (TCA cycle)	1	25802296.8430669	76.67	759961.263031771	1074947.50466179	2686028.22577799	21353358.252801	37064401.9849126	33590924.6220617	29696644.0449943	26029144.4721865	75080.1537132681	1159738.26117851	2887090.11041439	25577426.222715	34183612.1698339	33607348.209402	28752720.5466112	33425448.1859355	High	High	High	High	High
False	High	IsMasterProtein	P35573	Glycogen debranching enzyme OS=Homo sapiens OX=9606 GN=AGL PE=1 SV=3	0.000	86.703	20	23	28	23	1532	174.7	6.76	52.14	23	other metabolic processes;other biological processes	non-structural extracellular;cytosol;ER/Golgi;nucleus;other cell component	other molecular function	Pf06202, Pf14699, Pf14701, Pf14702	178	ENSG00000162688	AGL	A6NCX7; A6NEK2; D3DT51; hsa:178; P35573; P78354; P78544; Q59H92; Q6AZ90; Q9UF08	Glycogen synthesis and degradation	Neutrophil degranulation; Glycogen breakdown (glycogenolysis)	3	3596543.39395323	80.71	955161.507088542	924700.204657071	1636435.67364473	1926848.41377489	7014944.65169516	10750687.8175687	10472886.319075	8423380.19759972	665891.039556148	1023392.60115323	1622972.3358249	2104128.25314662	6147498.07443759	10730246.396919	9768974.39250269	10721412.8623498	High	High	High	High	High
False	High	IsMasterProtein	P28340	DNA polymerase delta catalytic subunit OS=Homo sapiens OX=9606 GN=POLD1 PE=1 SV=2	0.000	86.667	26	26	37	25	1107	123.6	7.03	57.43	26	DNA metabolism;other metabolic processes;stress response;other biological processes	cytosol;nucleus;other cell component	nucleic acid binding activity;other molecular function	Pf00136, Pf03104, Pf14260	5424	ENSG00000062822	POLD1	hsa:5424; P28340; Q8NER3; Q96H98	Homologous recombination; Pyrimidine metabolism; DNA replication; Base excision repair; Nucleotide excision repair; DNA repair pathways, full network; Progeria-associated lipodystrophy; Nucleotide excision repair in xeroderma pigmentosum ; DNA mismatch repair	Termination of translesion DNA synthesis; HDR through Homologous Recombination (HRR); Dual incision in TC-NER; Gap-filling DNA repair synthesis and ligation in TC-NER; Cytosolic iron-sulfur cluster assembly; Recognition of DNA damage by PCNA-containing replication complex; PCNA-Dependent Long Patch Base Excision Repair; Dual Incision in GG-NER; Polymerase switching on the C-strand of the telomere…	27	5200981.02250835	90.99	726876.541483062	834100.279923128	2565823.77702866	4324497.80077204	6327716.18284562	12433475.2950412	19401551.1772825	16511635.4922212	213646.848218569	913166.403229395	2870866.84137843	4807414.04099378	5626768.02243981	12435253.135332	17768454.7391707	20626857.3033162	High	High	High	High	High
False	High	IsMasterProtein	Q92621	Nuclear pore complex protein Nup205 OS=Homo sapiens OX=9606 GN=NUP205 PE=1 SV=3	0.000	86.362	12	22	32	22	2012	227.8	6.19	53.98	22	cell organization and biogenesis;transport	other membranes;cytosol;nucleus	other molecular function	Pf11894	23165	ENSG00000155561	NUP205	A6H8X3; hsa:23165; Q86YC1; Q92621		SUMOylation of DNA replication proteins; HCMV Late Events; HCMV Early Events; ISG15 antiviral mechanism; Transport of the SLBP independent Mature mRNA; Transport of the SLBP Dependant Mature mRNA; Transport of Mature mRNA Derived from an Intronless Transcript; Transport of Mature mRNA derived from an Intron-Containing Transcript; Rev-mediated nuclear export of HIV RNA; Transport of Ribonucleoprot…	29	3410104.28416849	84.10	368402.686091601	622425.382362176	1242391.17226522	1892396.52392421	5548735.38611198	7499919.19995063	9246512.61347978	7930431.16159688	197118.135466699	848790.269381411	1459535.33536787	2330422.82576695	4990000.56999407	7530882.84193092	9135441.39277009	11143246.1082915	High	High	High	High	High
False	High	IsMasterProtein	Q14141	Septin-6 OS=Homo sapiens OX=9606 GN=SEPTIN6 PE=1 SV=4	0.000	85.967	48	16	38	9	434	49.7	6.67	80.10	16	cell cycle OR cell proliferation;cell organization and biogenesis;other biological processes	plasma membrane;other membranes;cytoskeleton;ER/Golgi;other cell component	other molecular function	Pf00735	23157	ENSG00000125354	SEPTIN6	hsa:23157; Q14141; Q5JTK0; Q969W5; Q96A13; Q96GR1; Q96P86; Q96P87	2q37 copy number variation syndrome		1	3799414.74320053	50.05	284172.580620757	1399105.59083993	2499010.89486856	3370716.00279806	5169839.24943555	4417608.49229648	4548592.68080359	3969382.98529263	111038.376513281	1697087.50189078	2882998.07503127	3636724.50966212	4443107.28846235	4506214.19503734	4487772.26223362	5077349.87353946	High	High	High	High	High
False	High	IsMasterProtein	P49189	4-trimethylaminobutyraldehyde dehydrogenase OS=Homo sapiens OX=9606 GN=ALDH9A1 PE=1 SV=3	0.000	85.893	32	14	32	14	494	53.8	5.87	73.54	14	cell organization and biogenesis;other metabolic processes	cytosol;other cell component	other molecular function	Pf00171	223	ENSG00000143149	ALDH9A1	B2R6X1; B4DXY7; B9EKV4; hsa:223; P49189; Q5VV90; Q6LCL1; Q9NZT7	GABA receptor signaling; Fluoroacetic acid toxicity	Carnitine synthesis	3	11063561.2925377	59.08	382905.393162176	1340719.03754904	6086805.24623635	10330503.9210126	13706480.2588784	12269232.3780118	12416111.1496638	10709605.1036344	120594.238720313	1568886.81195422	6871434.51508939	11429215.8571001	12643156.2309125	12969398.3180274	12436040.1620608	13352153.5964129	High	High	High	High	High
False	High	IsMasterProtein	Q13509	Tubulin beta-3 chain OS=Homo sapiens OX=9606 GN=TUBB3 PE=1 SV=2	0.000	85.792	26	12	70	1	450	50.4	4.93	126.79	12	cell cycle OR cell proliferation;cell organization and biogenesis;developmental processes;signal transduction	cytoskeleton;other cell component	signal transduction activity or receptor binding;cytoskeletal activity;other molecular function	Pf00091, Pf03953	10381	ENSG00000258947	TUBB3	A8K854; hsa:10381; Q13509; Q9BTZ0; Q9BW10	Alzheimer's disease and miRNA effects; Pathogenic Escherichia coli infection; Parkin-ubiquitin proteasomal system pathway; Exercise-induced circadian regulation; Alzheimer's disease	Translocation of SLC2A4 (GLUT4) to the plasma membrane; Hedgehog 'off' state; Post-chaperonin tubulin folding pathway; Separation of Sister Chromatids; Resolution of Sister Chromatid Cohesion; RHO GTPases Activate Formins; EML4 and NUDC in mitotic spindle formation; Intraflagellar transport; Recycling pathway of L1; COPI-dependent Golgi-to-ER retrograde traffic; The role of GTSE1 in G2/M progress…	35	140538.09185625	51.37	6138.01778906252	6829.22033438247	81030.3598403324	121417.601088872	153309.4992	143622.367117969	156571.576606618	150214.2142875	0	19775.5415085938	103698.009525	126843.119777344	140538.09185625	157605.073235156	150771.448059375	181309.2670125	High	High	High	High	High
False	High	IsMasterProtein	P54886	Delta-1-pyrroline-5-carboxylate synthase OS=Homo sapiens OX=9606 GN=ALDH18A1 PE=1 SV=2	0.000	85.739	28	19	35	19	795	87.2	7.12	68.99	19	other metabolic processes	other membranes;mitochondrion	kinase activity;other molecular function	Pf00171, Pf00696	5832	ENSG00000059573	ALDH18A1	B2R5Q4; B7Z350; B7Z5X8; B7ZLP1; D3DR44; hsa:5832; O95952; P54886; Q3KQU2; Q5T566; Q5T567; Q9UM72	Amino acid metabolism		1	4247645.37265867	81.93	499402.065198097	829507.219877905	962651.896547096	2244969.56516092	9670697.71245854	9049770.5891581	8944271.52642137	7717581.83622455	203119.13408789	612789.293954638	1141237.33941748	2337842.55155952	8395731.94913943	9037819.60431783	8840520.38800072	10087044.8822812	High	High	High	High	High
False	High	IsMasterProtein	Q9Y230	RuvB-like 2 OS=Homo sapiens OX=9606 GN=RUVBL2 PE=1 SV=3	0.000	85.720	35	17	39	17	463	51.1	5.64	95.27	17	cell organization and biogenesis;protein metabolism;DNA metabolism;RNA metabolism OR transcription;other metabolic processes;stress response;other biological processes	other membranes;cytosol;cytoskeleton;nucleus;other cell component	nucleic acid binding activity;other molecular function	Pf06068, Pf17856	10856	ENSG00000183207	RUVBL2	B3KQ59; E7ETE5; hsa:10856; Q6FIB9; Q6PK27; Q9Y230; Q9Y361		HATs acetylate histones; Telomere Extension By Telomerase	2	22533716.8633584	50.79	626336.093995616	7356860.25903039	26510757.7901027	28166321.83891	25235264.9616029	21777919.8867141	24496516.9823819	20130646.0628497	93834.9501471822	8653988.39011067	31097928.8685558	32149748.7353689	22455591.4892935	22612114.0438496	22416141.3278698	25979066.7301619	High	High	High	High	High
False	High	IsMasterProtein	P12268	Inosine-5'-monophosphate dehydrogenase 2 OS=Homo sapiens OX=9606 GN=IMPDH2 PE=1 SV=2	0.000	85.599	42	17	40	15	514	55.8	6.90	87.75	17	cell cycle OR cell proliferation;other metabolic processes;developmental processes;other biological processes	non-structural extracellular;cytosol;nucleus;other cell component	nucleic acid binding activity;other molecular function	Pf00478, Pf00571	3615	ENSG00000178035	IMPDH2	hsa:3615; P12268; Q6LEF3	Rett syndrome causing genes	Potential therapeutics for SARS; Neutrophil degranulation; Purine ribonucleoside monophosphate biosynthesis; Azathioprine ADME	5	8427293.11390134	68.31	641764.113020507	878086.094287173	2568420.16602172	6892153.41722569	12866167.4364147	11896494.8985307	11492082.4239703	9432984.16588985	296169.946646191	1011416.176801	3203752.14392897	7528823.11457897	11109776.6548461	11782843.7797074	11065297.7428979	12301131.9694973	High	High	High	High	High
False	High	IsMasterProtein	P54920	Alpha-soluble NSF attachment protein OS=Homo sapiens OX=9606 GN=NAPA PE=1 SV=3	0.000	85.487	41	10	27	9	295	33.2	5.36	74.49	10	cell-cell signaling;cell organization and biogenesis;transport;developmental processes;other biological processes	plasma membrane;other membranes;cytosol;other cell component	other molecular function	Pf14938	8775	ENSG00000105402	NAPA	A8K879; hsa:8775; P54920; Q96IK3; Q9BVJ3	Synaptic vesicle pathway; VEGFA-VEGFR2 signaling pathway	COPI-dependent Golgi-to-ER retrograde traffic; COPI-mediated anterograde transport; Golgi Associated Vesicle Biogenesis; Intra-Golgi traffic; COPII-mediated vesicle transport; Retrograde transport at the Trans-Golgi-Network	8	3811365.66504589	79.28	170798.517192187	324602.260824374	987352.420752913	2333311.48461956	6877071.43082901	7209754.20035828	6702164.66734917	6067095.73186794	73780.2922441406	442014.872530923	1142620.11954846	2535984.72196372	5728152.8973259	6859214.67766031	6798318.58121517	7818446.72543248	High	High	High	High	High
False	High	IsMasterProtein	P55884	Eukaryotic translation initiation factor 3 subunit B OS=Homo sapiens OX=9606 GN=EIF3B PE=1 SV=3	0.000	85.462	25	14	28	14	814	92.4	5.00	74.10	14	cell organization and biogenesis;protein metabolism;other metabolic processes;other biological processes	cytosol;translational apparatus;other cell component	nucleic acid binding activity;other molecular function	Pf00076, Pf08662	8662	ENSG00000106263	EIF3B	A4D208; hsa:8662; P55884; Q2NL77; Q9UMF9	Translation factors; nsp1 from SARS-CoV-2 inhibits translation initiation in the host cell	L13a-mediated translational silencing of Ceruloplasmin expression; Translation initiation complex formation; Formation of a pool of free 40S subunits; Formation of the ternary complex, and subsequently, the 43S complex; Ribosomal scanning and start codon recognition; GTP hydrolysis and joining of the 60S ribosomal subunit	8	4201953.56496931	98.58	542952.030140211	780893.895103725	2022211.20661735	3100396.79152227	5756922.14197564	18205518.0178607	21132004.4278374	16481765.4524723	130127.09061888	1079466.81810852	2305819.73985067	3390873.77104972	5207039.52854381	17609367.0192492	19772087.6489433	21760408.6111722	High	High	High	High	High
False	High	IsMasterProtein	P17858	ATP-dependent 6-phosphofructokinase, liver type OS=Homo sapiens OX=9606 GN=PFKL PE=1 SV=6	0.000	85.011	28	18	34	15	780	85.0	7.50	63.14	18	other metabolic processes;other biological processes	non-structural extracellular;cytosol;other cell component	kinase activity;other molecular function	Pf00365	5211	ENSG00000141959	PFKL	hsa:5211; P17858; Q96A64; Q96IH4; Q9BR91	Photodynamic therapy-induced HIF-1 survival signaling; Clear cell renal cell carcinoma pathways; Metabolic reprogramming in colon cancer; Insulin signaling; Disorders of fructose metabolism; Glycolysis and gluconeogenesis	Glycolysis; Neutrophil degranulation	8	5284638.7599367	51.20	324489.994514757	1267200.75422583	4510743.30149973	4674302.809318	6296857.36219116	5608599.63288718	5721288.54162736	4814525.97377811	50688.4329940891	1247075.08717937	5367992.51250967	5487179.76717125	5202579.31767654	5455427.9955639	5533856.89737692	6313164.96924145	High	High	High	High	High
False	High	IsMasterProtein	Q9UIA9	Exportin-7 OS=Homo sapiens OX=9606 GN=XPO7 PE=1 SV=3	0.000	84.825	20	22	37	22	1087	123.8	6.32	62.97	22	transport	nucleus;other cell component	other molecular function	Pf03810	23039	ENSG00000130227	XPO7	hsa:23039; O94846; Q6PJK9; Q8NEK7; Q9UIA9			0	5536730.2741467	81.51	622621.213278571	613898.956251282	1398583.57872163	2988461.39758271	12854819.1859084	11397436.4985766	11275254.8035975	9760171.64821668	332673.225478469	700469.915555566	1746272.25642715	3140865.06196372	11091336.5726219	11745314.0232189	10813906.7524771	12195856.7115015	High	High	High	High	High
False	High	IsMasterProtein	P05455	Lupus La protein OS=Homo sapiens OX=9606 GN=SSB PE=1 SV=2	0.000	84.749	43	19	35	19	408	46.8	7.12	69.79	19	RNA metabolism OR transcription;other metabolic processes;transport;other biological processes	nucleus;other cell component	nucleic acid binding activity	Pf00076, Pf05383, Pf08777	6741	ENSG00000138385	SSB	hsa:6741; P05455; Q15367; Q53XJ4		RNA Polymerase III Abortive And Retractive Initiation; RNA Polymerase III Transcription Termination	2	24809910.2916674	88.30	1620932.31379962	1632424.88545636	5662352.52402725	13098589.5875788	46684775.3858519	63103278.7344398	63760075.3577445	51718926.412099	65559.3191823723	1288647.28357856	6789047.49918854	14209681.9774844	43317763.8778904	63753353.7521545	61881489.3117171	68288789.1905188	High	High	High	High	High
False	High	IsMasterProtein	Q9UBT2	SUMO-activating enzyme subunit 2 OS=Homo sapiens OX=9606 GN=UBA2 PE=1 SV=2	0.000	84.507	35	16	28	16	640	71.2	5.29	56.47	16	protein metabolism;other metabolic processes;other biological processes	nucleus;other cell component	other molecular function	Pf00899, Pf14732, Pf16195	10054	ENSG00000126261	UBA2	B3KWB9; hsa:10054; O95605; Q59H87; Q6IBP6; Q9NTJ1; Q9UBT2; Q9UED2		SUMO is conjugated to E1 (UBA2:SAE1); SUMO is transferred from E1 to E2 (UBE2I, UBC9)	2	4770737.85685507	82.86	467866.815214194	470442.382020233	1546766.40021807	2564390.70303857	10626301.8635069	11564700.4247112	11033306.3003515	8748762.69707859	93843.5210183754	634364.964571496	1805128.18030629	2601503.83395701	9774771.23364939	11671596.7134913	10582225.5505051	11444134.9822809	High	High	High	High	High
False	High	IsMasterProtein	P00367	Glutamate dehydrogenase 1, mitochondrial OS=Homo sapiens OX=9606 GN=GLUD1 PE=1 SV=2	0.000	84.180	29	15	35	15	558	61.4	7.80	73.35	15	other metabolic processes;other biological processes	mitochondrion;ER/Golgi;other cell component	other molecular function	Pf00208, Pf02812	2746	ENSG00000148672	GLUD1	B3KV55; B4DGN5; hsa:2746; P00367; Q5TBU3	VEGFA-VEGFR2 signaling pathway; Amino acid metabolism; Metabolic reprogramming in colon cancer; 22q11.2 copy number variation syndrome; Amino acid metabolism pathway excerpt: histidine catabolism extension	Transcriptional activation of mitochondrial biogenesis; Glutamate and glutamine metabolism	7	10536248.3285481	69.99	363679.110226671	411511.044878584	2908097.38803767	10204125.4558966	15539062.9252149	12977633.0972774	12463454.7097399	10344099.1810612	107651.997294437	592444.971334576	3456644.77162086	10731966.785864	13309620.1272782	13602889.8957831	12165421.3107649	13663999.3825913	High	High	High	High	High
False	High	IsMasterProtein	Q12931	Heat shock protein 75 kDa, mitochondrial OS=Homo sapiens OX=9606 GN=TRAP1 PE=1 SV=3	0.000	84.044	25	14	30	13	704	80.1	8.21	59.34	14	other biological processes	other membranes;mitochondrion;nucleus;other cell component	signal transduction activity or receptor binding;other molecular function	Pf00183, Pf02518	10131	ENSG00000126602	TRAP1	B4DR68; D3DUC8; F5H897; hsa:10131; O43642; O75235; Q12931; Q9UHL5	TNF-alpha signaling pathway; TGF-beta signaling pathway; Clock-controlled autophagy in bone metabolism	Respiratory electron transport	4	7893444.47469663	87.36	178220.73521646	245848.450162934	701742.752747661	4683539.04343325	14944341.1678814	15053254.7069234	16797575.4973296	12981490.2458488	48893.5640337891	244710.330398375	786129.988694249	4799638.90856393	13087360.3127689	14941108.4834192	15933507.3669912	16170835.9542852	High	High	High	High	High
False	High	IsMasterProtein	P34897	Serine hydroxymethyltransferase, mitochondrial OS=Homo sapiens OX=9606 GN=SHMT2 PE=1 SV=3	0.000	83.868	46	18	46	17	504	56.0	8.53	80.49	18	cell organization and biogenesis;protein metabolism;other metabolic processes;stress response;other biological processes	other membranes;cytosol;cytoskeleton;mitochondrion;nucleus;other cell component	nucleic acid binding activity;other molecular function	Pf00464	6472	ENSG00000182199	SHMT2	B7Z9F1; E7EQ19; E7EU43; hsa:6472; O00740; P34897; Q8N1A5	Glycine metabolism; Vitamin B12 metabolism; Folate metabolism; One-carbon metabolism; Trans-sulfuration, one-carbon metabolism and related pathways; Clear cell renal cell carcinoma pathways; Metabolic reprogramming in colon cancer; Neuroinflammation and glutamatergic signaling	RHOG GTPase cycle; Metabolism of folate and pterines	10	15848490.2578041	48.85	829697.440494091	4830812.91847503	14535910.9707597	16451145.1385971	19713576.2768881	17779043.0386016	15331037.2795296	12508895.2295372	382354.804953515	5824043.92096386	15576599.7769372	18778210.3716506	17730420.7186838	17098821.6993879	16125126.6032784	17636626.8188388	High	High	High	High	High
False	High	IsMasterProtein	O43847	Nardilysin OS=Homo sapiens OX=9606 GN=NRDC PE=1 SV=3	0.000	83.799	20	18	30	18	1151	131.6	4.98	57.36	18	protein metabolism;other biological processes	cytosol;mitochondrion;other cell component	other molecular function	Pf00675, Pf05193, Pf16187	4898	ENSG00000078618	NRDC	A6NI41; hsa:4898; O15241; O15242; O43847; Q5VUL0; Q96HB2; Q9NU57			0	3988178.49679778	87.78	390079.037925586	459795.449451352	1239671.63397322	2149496.464216	7028165.0596835	11139929.6353961	11642738.4240671	9303634.34639671	94922.0732915038	602888.402258509	1485771.61789649	2384775.42969108	6669629.15010433	11189611.9794974	11263807.2981454	12498170.0181188	High	High	High	High	High
False	High	IsMasterProtein	Q9Y3I0	RNA-splicing ligase RtcB homolog OS=Homo sapiens OX=9606 GN=RTCB PE=1 SV=1	0.000	83.482	35	14	35	14	505	55.2	7.23	76.57	14	RNA metabolism OR transcription;other metabolic processes;developmental processes;other biological processes	other membranes;cytosol;ER/Golgi;nucleus;other cell component	cytoskeletal activity;other molecular function	Pf01139	51493	ENSG00000100220	RTCB	B2R6A8; hsa:51493; Q6IAI0; Q9BWL4; Q9NTH1; Q9P037; Q9P0J3; Q9Y3I0	Unfolded protein response	tRNA processing in the nucleus	2	10531766.3773159	73.56	527245.191476953	619510.995627329	4385170.79457114	8335123.97894584	13356308.0004176	19353891.9145418	18191692.6200829	14916530.1081152	52235.1436374024	859785.538579689	4886912.22570175	8724763.08686532	12713021.7659828	17624549.2069483	17674604.3430191	19783081.2270801	High	High	High	High	High
False	High	IsMasterProtein	Q9BQ52	Zinc phosphodiesterase ELAC protein 2 OS=Homo sapiens OX=9606 GN=ELAC2 PE=1 SV=2	0.000	83.402	28	17	33	17	826	92.2	7.90	62.54	17	RNA metabolism OR transcription;other metabolic processes	cytosol;mitochondrion;nucleus	other molecular function	Pf12706, Pf13691	60528	ENSG00000006744	ELAC2	B4DPL9; hsa:60528; Q6IA94; Q9BQ52; Q9HAS8; Q9HAS9; Q9NVT1		tRNA processing in the nucleus; tRNA processing in the mitochondrion; rRNA processing in the mitochondrion; tRNA-derived small RNA (tsRNA or tRNA-related fragment, tRF) biogenesis	4	5542233.45439742	37.31	1048422.88814785	3427404.15370752	4555070.28644806	4789214.58780337	6791517.60206646	6092442.02423826	6499953.19442914	5571815.42710557	935809.28346211	4422835.02547084	5161184.37012137	5512808.53877789	6030570.22050613	6129329.55805225	6398520.63014472	7610293.01430377	High	High	High	High	High
False	High	IsMasterProtein	O43719	HIV Tat-specific factor 1 OS=Homo sapiens OX=9606 GN=HTATSF1 PE=1 SV=1	0.000	83.270	34	20	29	20	755	85.8	4.40	59.62	20	cell organization and biogenesis;RNA metabolism OR transcription;other metabolic processes;other biological processes	nucleus		Pf00076	27336	ENSG00000102241	HTATSF1	D3DWG9; hsa:27336; O43719; Q59G06; Q99730			0	3512515.45359976	97.89	928347.608264331	1086061.33597091	1829849.86361522	2668063.87013161	4443243.95060308	9208937.29006351	17835123.6513081	14035193.8623087	347723.502392332	1282389.04644377	2340896.02856011	3007490.80580763	4102344.98072354	9133215.99555838	16581809.4779162	18583482.7644851	High	High	High	High	High
False	High	IsMasterProtein	O75534	Cold shock domain-containing protein E1 OS=Homo sapiens OX=9606 GN=CSDE1 PE=1 SV=2	0.000	83.244	26	18	29	18	798	88.8	6.25	55.10	18	cell organization and biogenesis;RNA metabolism OR transcription;other metabolic processes;developmental processes;other biological processes	plasma membrane;other membranes;cytosol;ER/Golgi;other cell component	nucleic acid binding activity	Pf00313, Pf12901	7812	ENSG00000009307	CSDE1	A8K281; E9PGZ0; G5E9Q2; hsa:7812; O75534; O94961; Q5TF04; Q5TF05; Q68DF1; Q68DI9; Q9Y2S4			0	2047427.65799112	97.79	327787.763969385	403519.774444047	997108.841397119	1411488.20305431	2581139.86060555	5328791.71255182	9119496.12243601	7403348.60665578	172306.662687698	423824.298195117	1165503.56174522	1892334.22323516	2215232.36394276	5555455.10587724	8936608.18399418	10119117.1758959	High	High	High	High	High
False	High	IsMasterProtein	Q9H2G2	STE20-like serine/threonine-protein kinase OS=Homo sapiens OX=9606 GN=SLK PE=1 SV=1	0.000	83.112	26	28	32	26	1235	142.6	5.15	49.11	28	cell organization and biogenesis;protein metabolism;other metabolic processes;other biological processes	cytosol;other cell component	kinase activity;other molecular function	Pf00069, Pf12474	9748	ENSG00000065613	SLK	D3DRA0; D3DRA1; hsa:9748; O00211; Q6P1Z4; Q86WU7; Q86WW1; Q92603; Q9H2G2; Q9NQL0; Q9NQL1		RHOC GTPase cycle; RHOA GTPase cycle; RHOB GTPase cycle	3	3078955.45793333	97.10	626624.668934636	668437.73559013	1439778.01072838	1923213.79014554	5082555.05417806	15227311.197028	14682781.7537466	11696887.1544144	238184.151945569	778808.313173683	1720293.18970496	1965416.20677817	4823388.89810905	15094449.3478288	14005046.8601765	15192949.5080162	High	High	High	High	High
False	High	IsMasterProtein	Q9NR30	Nucleolar RNA helicase 2 OS=Homo sapiens OX=9606 GN=DDX21 PE=1 SV=5	0.000	83.008	28	20	30	19	783	87.3	9.28	36.59	20	cell organization and biogenesis;RNA metabolism OR transcription;other metabolic processes;stress response;other biological processes	cytosol;mitochondrion;nucleus;other cell component	nucleic acid binding activity;other molecular function	Pf00270, Pf00271, Pf08152	9188	ENSG00000165732	DDX21	B2RDL0; hsa:9188; Q13436; Q5VX41; Q68D35; Q9NR30		B-WICH complex positively regulates rRNA expression; Major pathway of rRNA processing in the nucleolus and cytosol	2	1921112.51318656	72.16	460221.907821398	560591.964696759	1041293.4530534	1394080.23310456	2377705.26438138	3405481.94551937	4140643.23899205	4079668.39492212	1616448.40374303	1286018.11498478	1293585.76294076	1748330.20958396	2110970.38081853	2755163.66846324	3648467.24504917	7410522.73485211	High	High	High	High	High
False	High	IsMasterProtein	Q9Y3F4	Serine-threonine kinase receptor-associated protein OS=Homo sapiens OX=9606 GN=STRAP PE=1 SV=1	0.000	82.749	47	14	32	14	350	38.4	5.12	64.73	14	cell organization and biogenesis;RNA metabolism OR transcription;other metabolic processes;developmental processes;other biological processes	cytosol;nucleus;other cell component	signal transduction activity or receptor binding;nucleic acid binding activity;other molecular function	Pf00400	11171	ENSG00000023734	STRAP	B2R5S5; B4DNJ6; hsa:11171; Q5TZT4; Q9NTK0; Q9UQC8; Q9Y3F4	TGF-beta signaling pathway; Epithelial to mesenchymal transition in colorectal cancer	Downregulation of TGF-beta receptor signaling	3	18443379.7761059	61.67	885174.151365894	2116856.8858735	12709830.5433473	16898734.3533105	19494794.1784351	20953507.3899128	26518257.9464448	20797146.7591075	74658.2139403774	2405923.10682033	14468341.6938853	20049678.4219797	17448671.3966927	20032201.2623353	27925975.0296249	30435517.8020905	High	High	High	High	High
False	High	IsMasterProtein	Q9BQE3	Tubulin alpha-1C chain OS=Homo sapiens OX=9606 GN=TUBA1C PE=1 SV=1	0.000	82.715	36	14	66	6	449	49.9	5.10	128.18	14	cell cycle OR cell proliferation;cell organization and biogenesis;transport;other biological processes	cytoskeleton;nucleus;other cell component	cytoskeletal activity;other molecular function	Pf00091, Pf03953	84790	ENSG00000167553	TUBA1C	hsa:84790; Q9BQE3	Alzheimer's disease and miRNA effects; Pathogenic Escherichia coli infection; Parkin-ubiquitin proteasomal system pathway; VEGFA-VEGFR2 signaling pathway; Alzheimer's disease	Separation of Sister Chromatids; MHC class II antigen presentation; Resolution of Sister Chromatid Cohesion; HSP90 chaperone cycle for steroid hormone receptors (SHR) in the presence of ligand; RHO GTPases Activate Formins; COPI-mediated anterograde transport; COPI-independent Golgi-to-ER retrograde traffic; HCMV Early Events; Aggrephagy; EML4 and NUDC in mitotic spindle formation; Recruitment of…	35	8458043.86036331	74.02	473151.604805336	323582.871174834	4152045.11364374	7940865.71176886	10476099.9367625	11857820.6350049	16242289.6447797	14960417.8718242	82180.4012745117	526274.447995312	5424365.02897346	8135954.81519423	8792883.88011059	11881676.7568623	15674953.4696575	19671074.1106271	High	High	High	High	High
False	High	IsMasterProtein	P62333	26S proteasome regulatory subunit 10B OS=Homo sapiens OX=9606 GN=PSMC6 PE=1 SV=1	0.000	82.266	40	12	29	12	389	44.1	7.49	71.55	12	protein metabolism;other metabolic processes;stress response;other biological processes	cytosol;nucleus;other cell component	other molecular function	Pf00004, Pf16450, Pf17862	5706	ENSG00000100519	PSMC6	B2R975; hsa:5706; P49719; P62333; Q6IBU3; Q92524	Proteasome degradation; Alzheimer's disease and miRNA effects; Parkin-ubiquitin proteasomal system pathway; Ciliary landscape; Alzheimer's disease	MAPK6/MAPK4 signaling; FCERI mediated NF-kB activation; Downstream TCR signaling; Antigen processing: Ubiquitination & Proteasome degradation; Activation of NF-kappaB in B cells; Oxygen-dependent proline hydroxylation of Hypoxia-inducible Factor Alpha; ER-Phagosome pathway; Cross-presentation of soluble exogenous antigens (endosomes); SCF-beta-TrCP mediated degradation of Emi1; APC/C:Cdc20 mediat…	64	6183951.84129959	76.94	304214.173741113	293610.417607597	1040551.68415688	4812279.0579662	7970826.89311423	8490432.10191347	9602842.3393629	8631726.18332236	122065.407061132	447658.873035645	1288376.43603016	5593168.42147966	6837137.28852742	8655162.02060811	10012306.691399	11188305.06801	High	High	High	High	High
False	High	IsMasterProtein	P35241	Radixin OS=Homo sapiens OX=9606 GN=RDX PE=1 SV=1	0.000	82.049	31	21	37	9	583	68.5	6.37	59.27	21	cell organization and biogenesis;signal transduction;other biological processes	plasma membrane;other membranes;cytoskeleton;other cell component	cytoskeletal activity;other molecular function	Pf00373, Pf00769, Pf09379, Pf09380, Pf20492	5962	ENSG00000137710	RDX	A7YIJ8; A7YIK0; A7YIK3; B7Z9U6; F5H1A7; hsa:5962; P35241; Q86Y61	Regulation of actin cytoskeleton	Recycling pathway of L1; Sensory processing of sound by inner hair cells of the cochlea; Sensory processing of sound by outer hair cells of the cochlea	4	5058265.64268756	64.68	265348.977435352	179637.217057031	2394650.06405642	5759139.00960659	6991282.06819438	5316733.33110835	5241809.63725197	4057740.90600354	59255.2056366098	197936.358778125	2795854.92663341	6456428.02028825	6050659.39459383	5730267.44913245	4881148.51217812	5279813.9813461	High	High	High	High	High
False	High	IsMasterProtein	P17980	26S proteasome regulatory subunit 6A OS=Homo sapiens OX=9606 GN=PSMC3 PE=1 SV=3	0.000	82.028	40	14	35	14	439	49.2	5.24	70.65	14	protein metabolism;other metabolic processes;other biological processes	non-structural extracellular;cytosol;nucleus;other cell component	other molecular function	Pf00004, Pf16450, Pf17862	5702	ENSG00000165916	PSMC3	B2R8V1; hsa:5702; P17980; Q3B757; Q3B865; Q53HU5; Q6GPG8; Q6IBS1; Q96HD3	Proteasome degradation; Alzheimer's disease and miRNA effects; Parkin-ubiquitin proteasomal system pathway; Alzheimer's disease	Neutrophil degranulation; Cdc20:Phospho-APC/C mediated degradation of Cyclin A; Separation of Sister Chromatids; Regulation of expression of SLITs and ROBOs; FCERI mediated NF-kB activation; Downstream TCR signaling; Antigen processing: Ubiquitination & Proteasome degradation; Activation of NF-kappaB in B cells; Oxygen-dependent proline hydroxylation of Hypoxia-inducible Factor Alpha; ER-Phagosom…	63	17105995.9038752	78.30	568474.551511428	672398.30301286	2181087.454909	13475776.2170807	21874311.2350104	24083475.1443001	25685362.2476673	23141192.5769912	96629.9182406251	894241.818517199	2837987.83415436	15609020.5600731	18746537.9225579	22856175.4974636	26055044.5505045	30345781.018401	High	High	High	High	High
False	High	IsMasterProtein	P25685	DnaJ homolog subfamily B member 1 OS=Homo sapiens OX=9606 GN=DNAJB1 PE=1 SV=4	0.000	81.580	47	21	39	20	340	38.0	8.63	68.45	21	RNA metabolism OR transcription;stress response;developmental processes;other biological processes	cytosol;nucleus;other cell component	other molecular function	Pf00226, Pf01556	3337	ENSG00000132002	DNAJB1	B4DX52; hsa:3337; P25685	Nuclear receptors meta-pathway; NRF2 pathway	MAPK6/MAPK4 signaling; HSP90 chaperone cycle for steroid hormone receptors (SHR) in the presence of ligand; Regulation of HSF1-mediated heat shock response; Attenuation phase	7	6364687.51527426	102.55	926652.075028798	1006700.25167022	2313315.25749874	3738237.34367859	11803687.4102026	28614523.5753068	35352502.6966267	28455751.878116	122276.78496709	868660.958446803	2681118.06130142	3717148.21427391	10836456.7155132	27678924.8251057	34637142.3633384	39058871.5544651	High	High	High	High	High
False	High	IsMasterProtein	O43175	D-3-phosphoglycerate dehydrogenase OS=Homo sapiens OX=9606 GN=PHGDH PE=1 SV=4	0.000	81.470	31	13	34	13	533	56.6	6.71	79.52	13	cell cycle OR cell proliferation;cell organization and biogenesis;other metabolic processes;developmental processes;other biological processes	cytosol	other molecular function	Pf00389, Pf02826, Pf19304	26227	ENSG00000092621	PHGDH	B2RD08; hsa:26227; O43175; Q5SZU3; Q9BQ01	Trans-sulfuration, one-carbon metabolism and related pathways; Clear cell renal cell carcinoma pathways; Neuroinflammation and glutamatergic signaling; Amino acid metabolism in triple-negative breast cancer cells	Serine biosynthesis	5	15144813.1395216	64.99	403076.678969672	778746.418308818	5883995.39766234	12848055.4731642	17140753.1898411	16891451.0504529	15823231.8195193	15260381.1467012	125278.67974884	947059.030685764	6597533.35761285	15030120.3374994	15644268.6034887	17175824.714843	16221386.3287874	18801933.7606032	High	High	High	High	High
False	High	IsMasterProtein	P40227	T-complex protein 1 subunit zeta OS=Homo sapiens OX=9606 GN=CCT6A PE=1 SV=3	0.000	81.217	43	19	59	19	531	58.0	6.68	115.94	19	other biological processes	cytosol;cytoskeleton;other cell component	other molecular function	Pf00118	908	ENSG00000146731	CCT6A	A6NCD2; hsa:908; P40227; Q3KP28; Q75LP4; Q96S46	16p11.2 proximal deletion syndrome	Formation of tubulin folding intermediates by CCT/TriC; Association of TriC/CCT with target proteins during biosynthesis; Cooperation of PDCL (PhLP1) and TRiC/CCT in G-protein beta folding; Prefoldin mediated transfer of substrate to CCT/TriC; RHOBTB2 GTPase cycle; Folding of actin by CCT/TriC	7	24936920.8423584	63.77	712531.154404904	1131642.15236124	12789932.860991	23526660.5800654	34657176.4926654	30889710.8007242	27338472.2442288	22510828.8373967	111698.382836133	1824061.06494494	14330585.6192038	26431716.4342889	30987569.9308706	29367177.017752	27210668.3348035	30455924.6461615	High	High	High	High	High
False	High	IsMasterProtein	Q6Y7W6	GRB10-interacting GYF protein 2 OS=Homo sapiens OX=9606 GN=GIGYF2 PE=1 SV=1	0.000	80.801	18	23	31	22	1299	150.0	5.54	47.73	23	cell cycle OR cell proliferation;protein metabolism;other metabolic processes;stress response;developmental processes;signal transduction;other biological processes	other membranes;cytosol;ER/Golgi;other cytoplasmic organelle;other cell component	other molecular function	Pf02213	26058	ENSG00000204120	GIGYF2	A6H8W4; B9EG55; E9PBB0; hsa:26058; O75137; Q6Y7W6; Q7Z2Z8; Q7Z3I2; Q96HU4; Q9NV82	VEGFA-VEGFR2 signaling pathway		1	3196442.47394053	89.40	356390.219264063	716629.22549983	1778287.21432654	2361919.04609219	4259509.78360381	7286014.82828302	10776954.3357723	10021110.6889233	82167.4100220703	756759.24762826	1947152.74939107	2578559.04002852	3962385.3208721	7532668.35540521	10792100.5229066	13288599.1259269	High	High	High	High	High
False	High	IsMasterProtein	P18858	DNA ligase 1 OS=Homo sapiens OX=9606 GN=LIG1 PE=1 SV=1	0.000	80.504	28	20	26	20	919	101.7	5.62	49.80	20	cell cycle OR cell proliferation;DNA metabolism;other metabolic processes;stress response;other biological processes	mitochondrion;nucleus;other cell component	nucleic acid binding activity;other molecular function	Pf01068, Pf04675, Pf04679	3978	ENSG00000105486	LIG1	B2RAI8; B4DTU4; hsa:3978; P18858; Q2TB12; Q32P23	Base excision repair; Nucleotide excision repair; DNA repair pathways, full network; Nucleotide excision repair in xeroderma pigmentosum ; DNA mismatch repair	Gap-filling DNA repair synthesis and ligation in TC-NER; Early Phase of HIV Life Cycle; POLB-Dependent Long Patch Base Excision Repair; PCNA-Dependent Long Patch Base Excision Repair; Processive synthesis on the lagging strand; Gap-filling DNA repair synthesis and ligation in GG-NER; Processive synthesis on the C-strand of the telomere; Mismatch repair (MMR) directed by MSH2:MSH6 (MutSalpha); Mis…	14	3471990.97152959	99.31	455694.776340353	589609.883571973	1425163.07865905	2154395.2387407	5828987.98956994	15139308.6562224	17760742.0341334	13725586.841753	101138.438289623	659046.581382958	1729787.19030237	2217618.38047136	5435886.26994547	14602431.6087805	17364843.4461353	18137239.9610911	High	High	High	High	High
False	High	IsMasterProtein	Q9HB71	Calcyclin-binding protein OS=Homo sapiens OX=9606 GN=CACYBP PE=1 SV=2	0.000	80.338	48	11	35	11	228	26.2	8.25	71.56	11	developmental processes;other biological processes	cytosol;nucleus;other cell component	cytoskeletal activity;other molecular function	Pf04969, Pf05002, Pf09032	27101	ENSG00000116161	CACYBP	B2ZWH2; B3KSF1; hsa:27101; O60666; Q5R370; Q5R371; Q9HB71	Gastric cancer network 2		1	17918591.0593353	81.01	1412064.31153845	1663172.2037259	4028300.42094474	10414775.262836	31077238.3867308	35839676.3929511	34472004.4172448	29375536.7428425	535589.256120703	2171781.93106381	4768440.46487887	11115831.8466308	28884559.4267431	35887976.8274705	34724680.6426722	37894968.4845994	High	High	High	High	High
False	High	IsMasterProtein	Q13045	Protein flightless-1 homolog OS=Homo sapiens OX=9606 GN=FLII PE=1 SV=2	0.000	80.093	19	21	30	21	1269	144.7	6.05	55.85	21	cell organization and biogenesis;other biological processes	cytosol;cytoskeleton;nucleus;other cell component	cytoskeletal activity;other molecular function	Pf00626, Pf12799, Pf13855	2314	ENSG00000177731; ENSG00000284571	FLII	B4DIL0; F5H407; hsa:2314; J3QLG3; Q13045	VEGFA-VEGFR2 signaling pathway		1	3021130.82327852	93.65	499347.963629907	485732.509256785	1389419.75478593	2040070.53825471	4735700.8540869	11240835.690188	12721618.6446821	9924644.15935802	205813.237458985	672731.442313475	1694751.72255281	2316056.44685538	3940850.17390489	11548562.0657799	12139101.0942416	13549679.5587407	High	High	High	High	High
False	High	IsMasterProtein	Q14C86	GTPase-activating protein and VPS9 domain-containing protein 1 OS=Homo sapiens OX=9606 GN=GAPVD1 PE=1 SV=2	0.000	80.013	15	20	26	20	1478	164.9	5.22	56.95	20	transport;signal transduction;other biological processes	plasma membrane;other membranes;cytosol;other cytoplasmic organelle;other cell component	enzyme regulator activity;other molecular function	Pf00616, Pf02204, Pf18151	26130	ENSG00000165219	GAPVD1	A8MYK3; B0QZ62; B0QZ63; B0QZ64; hsa:26130; Q14C76; Q14C86; Q2Q1W1; Q8ND92; Q8WU86; Q96CZ4; Q9NXQ1; Q9P207; Q9Y4N0		RAB GEFs exchange GTP for GDP on RABs; Clathrin-mediated endocytosis	2	2832085.1599936	88.20	407695.790554827	668194.098266171	1237293.36947078	2314401.14295436	4834853.91410295	9719374.05815913	10915879.6779515	8986686.99915158	150887.838157031	717189.127374513	1533631.47446468	2103860.06737547	3465564.46270048	8426880.25422545	9732283.03869553	10277543.3789924	High	High	High	High	High
False	High	IsMasterProtein	P55265	Double-stranded RNA-specific adenosine deaminase OS=Homo sapiens OX=9606 GN=ADAR PE=1 SV=4	0.000	79.352	23	23	32	23	1226	136.0	8.65	38.18	23	cell organization and biogenesis;RNA metabolism OR transcription;other metabolic processes;stress response;transport;developmental processes;other biological processes	nucleus;other cell component	nucleic acid binding activity;other molecular function	Pf00035, Pf02137, Pf02295	103	ENSG00000160710	ADAR	B1AQQ9; B1AQR0; D3DV76; hsa:103; O15223; O43859; O43860; P55265; Q9BYM3; Q9BYM4	Measles virus infection; Cytosolic DNA-sensing pathway	Interferon alpha/beta signaling; C6 deamination of adenosine; Formation of editosomes by ADAR proteins	5	2128380.88390242	102.80	245467.691511715	318325.784021945	894751.669806164	1574395.64073711	2911139.66550172	4850552.51302691	9825670.30010452	8257860.34002227	127411.77582294	376136.322125676	1118764.93538559	1708654.68238988	2651211.64249827	4687611.30365923	8029876.73173718	11960021.2460139	High	High	High	High	High
False	High	IsMasterProtein	Q96G03	Phosphopentomutase OS=Homo sapiens OX=9606 GN=PGM2 PE=1 SV=4	0.000	79.215	36	19	31	19	612	68.2	6.73	60.88	19	other metabolic processes	non-structural extracellular;cytosol;other cell component	other molecular function	Pf00408, Pf02878, Pf02879, Pf02880	55276	ENSG00000169299	PGM2	B4E0G8; hsa:55276; Q53FP5; Q5QTR0; Q96G03; Q9H0P9; Q9NV22	Clear cell renal cell carcinoma pathways; Glucuronidation	Neutrophil degranulation; Pentose phosphate pathway	4	10874562.0700567	21.85	6175626.78137023	7186330.98560175	11124244.1893913	10989998.6056781	13472080.1510469	10760338.0544942	10045139.6020336	8311952.67449218	6428015.23408301	9241276.36739356	11954813.5419793	12713302.8129714	12690205.2503826	11442498.5475208	9945453.31187866	11406034.8268195	High	High	High	High	High
False	High	IsMasterProtein	P11387	DNA topoisomerase 1 OS=Homo sapiens OX=9606 GN=TOP1 PE=1 SV=2	0.000	79.144	29	21	31	21	765	90.7	9.31	46.49	21	cell organization and biogenesis;protein metabolism;DNA metabolism;other metabolic processes;developmental processes;other biological processes	nucleus;other cell component	nucleic acid binding activity;kinase activity;other molecular function	Pf01028, Pf02919, Pf14370	7150	ENSG00000198900	TOP1	A8KA78; E1P5W3; hsa:7150; O43256; P11387; Q12855; Q12856; Q15610; Q5TFY3; Q9UJN0	Ebola virus infection in host	SUMOylation of DNA replication proteins	2	2151405.53590383	105.50	983137.567639432	894606.647811663	1415848.11288353	1630818.79328349	2477582.01518453	7056667.45801704	12338116.2686316	9935924.58049746	1005541.89916318	1152957.72363428	1723727.99814618	2085075.38077111	2219845.77756891	6641395.23406646	12200545.9235961	18569076.8026422	High	High	High	High	High
False	High	IsMasterProtein	P23526	Adenosylhomocysteinase OS=Homo sapiens OX=9606 GN=AHCY PE=1 SV=4	0.000	78.851	39	18	44	17	432	47.7	6.34	72.87	18	other metabolic processes;stress response;other biological processes	cytosol;nucleus;other cell component	other molecular function	Pf00670, Pf05221	191	ENSG00000101444	AHCY	A8K307; B3KUN3; E1P5P2; F5H737; hsa:191; P23526; Q96A36	Folate metabolism; Trans-sulfuration pathway; One-carbon metabolism; Trans-sulfuration, one-carbon metabolism and related pathways; Methionine de novo and salvage pathway; Ethanol effects on histone modifications	Methylation; Sulfur amino acid metabolism; Metabolism of ingested SeMet, Sec, MeSec into H2Se; Defective AHCY causes HMAHCHD	10	12381587.1163071	56.78	476807.149870711	881481.089939913	10722880.1212915	12505019.2605873	15358847.3586002	13306649.7701471	12762224.0927061	10328595.3158785	152013.749736621	1285673.829369	11771214.4243356	13884388.1956174	13526484.0718715	13621128.2984712	12259373.3223488	13805375.4351832	High	High	High	High	High
False	High	IsMasterProtein	Q08J23	RNA cytosine C(5)-methyltransferase NSUN2 OS=Homo sapiens OX=9606 GN=NSUN2 PE=1 SV=2	0.000	78.678	34	20	33	20	767	86.4	6.77	44.73	20	cell cycle OR cell proliferation;RNA metabolism OR transcription;other metabolic processes;developmental processes;signal transduction;other biological processes	non-structural extracellular;cytoskeleton;mitochondrion;nucleus;other cell component	nucleic acid binding activity;other molecular function	Pf01189	54888	ENSG00000037474	NSUN2	A8K529; B2RNR4; B3KP09; B4DQW2; G3V1R4; hsa:54888; Q08J23; Q9BVN4; Q9H858; Q9NXD9		tRNA modification in the nucleus and cytosol	1	2629641.88042364	90.01	376211.704265069	509373.639169117	1270523.73374154	2024648.61154472	3441707.82064584	4856983.00280785	9283173.61251169	7591761.78605133	216200.93971949	668867.482533491	1475410.15248516	2293820.90444912	3014627.86648493	4685221.81126529	8623251.93513862	10231664.692312	High	High	High	High	High
False	High	IsMasterProtein	Q9UI08	Ena/VASP-like protein OS=Homo sapiens OX=9606 GN=EVL PE=1 SV=2	0.000	78.486	43	14	39	13	416	44.6	8.84	78.25	14	cell organization and biogenesis;developmental processes;signal transduction;other biological processes	cytosol;cytoskeleton;other cell component	cytoskeletal activity;other molecular function	Pf00568, Pf08776	51466	ENSG00000196405	EVL	A8K105; B7Z3I5; hsa:51466; O95884; Q7Z522; Q8TBV1; Q9UF25; Q9UI08; Q9UIC2		Generation of second messenger molecules; RHO GTPases Activate Formins; Signaling by ROBO receptors	3	4815914.39636887	86.73	487861.359121193	708825.656752918	1495013.99822957	2741150.76403093	8651386.54054866	12582932.9182759	13122750.1944505	11677424.9092958	92104.7979698604	769156.731132811	1761206.43687642	3047754.45421296	7609875.34317041	12575796.5832228	13424047.3456556	15654064.7680709	High	High	High	High	High
False	High	IsMasterProtein	Q9NVI1	Fanconi anemia group I protein OS=Homo sapiens OX=9606 GN=FANCI PE=1 SV=4	0.000	78.315	19	22	25	22	1328	149.2	6.74	47.55	22	cell cycle OR cell proliferation;DNA metabolism;other metabolic processes;stress response;other biological processes	cytosol;nucleus;other cell component	nucleic acid binding activity;other molecular function	Pf14674, Pf14675, Pf14676, Pf14677, Pf14678, Pf14679, Pf14680	55215	ENSG00000140525	FANCI	A4ZVE4; A5YMH4; A6NJZ0; hsa:55215; Q96JN1; Q96ST0; Q9BT96; Q9NVI1	Gastric cancer network 2; DNA repair pathways, full network	Fanconi Anemia Pathway; TP53 Regulates Transcription of DNA Repair Genes	4	1730640.11864054	106.02	234695.941423588	286992.849612304	837143.099182296	1331703.67881556	2164688.79614074	5120273.1227108	9813476.5803819	8207364.44956779	26023.8497513672	386362.951385408	1124321.95356232	1525512.76786904	1963349.82134037	4685769.30984068	9311126.777491	10658730.0551601	High	High	High	High	High
False	High	IsMasterProtein	P11171	Protein 4.1 OS=Homo sapiens OX=9606 GN=EPB41 PE=1 SV=4	0.000	78.302	30	21	26	20	864	97.0	5.58	48.92	21	cell cycle OR cell proliferation;cell organization and biogenesis;other biological processes	plasma membrane;other membranes;cytosol;cytoskeleton;nucleus;other cell component	cytoskeletal activity;other molecular function	Pf00373, Pf04382, Pf05902, Pf08736, Pf09379, Pf09380	2035	ENSG00000159023	EPB41	B1ALH8; B1ALH9; D3DPM9; D3DPN0; hsa:2035; P11171; P11176; Q14245; Q5TB35; Q5VXN8; Q8IXV9; Q9Y578; Q9Y579	VEGFA-VEGFR2 signaling pathway; Splicing factor NOVA regulated synaptic proteins; IL-18 signaling pathway	Neurexins and neuroligins	4	3616645.76339856	81.99	378009.400471271	396517.376273492	733920.774845183	2108712.38231682	8125112.73586308	7798767.73297119	7302263.81099325	5935577.53919282	169343.684236729	387247.249757659	1007287.16089007	2203682.20135955	7069364.91258117	7502599.64109148	7105175.15242137	7723705.16091161	High	High	High	High	High
False	High	IsMasterProtein	Q9NZB2	Constitutive coactivator of PPAR-gamma-like protein 1 OS=Homo sapiens OX=9606 GN=FAM120A PE=1 SV=2	0.000	78.179	21	17	27	17	1118	121.8	8.88	62.02	17		plasma membrane;other membranes;cytosol;nucleus			23196	ENSG00000048828	FAM120A	A6NGU0; C4AMC6; hsa:23196; O60649; Q14688; Q4VXF4; Q4VXF5; Q4VXG2; Q86V69; Q96I21; Q9NZB1; Q9NZB2	VEGFA-VEGFR2 signaling pathway		1	2732906.49641	77.47	280807.989328711	320289.10294884	820523.205035537	1615754.92762162	4224531.86844469	4368297.85344197	5380819.13083287	4616713.66261185	200596.716213867	381143.653874414	854714.251695604	2060396.83974596	3624922.04125144	4443872.34493545	4917244.01636016	6313165.46073543	High	High	High	High	High
False	High	IsMasterProtein	P14868	Aspartate--tRNA ligase, cytoplasmic OS=Homo sapiens OX=9606 GN=DARS1 PE=1 SV=2	0.000	78.034	40	20	35	20	501	57.1	6.55	70.31	20	cell organization and biogenesis;protein metabolism;RNA metabolism OR transcription;other metabolic processes	cytosol;other cell component	other molecular function	Pf00152, Pf01336	1615	ENSG00000115866	DARS1	A8K3J2; D3DP77; hsa:1615; P14868; Q2TNI3; Q32Q69; Q53HV4; Q53YC5; Q68CR9; Q9BW52	Alanine and aspartate metabolism	Selenoamino acid metabolism; Cytosolic tRNA aminoacylation	3	19749611.4233513	72.55	916733.039460824	934229.067568681	8387335.67877361	16635176.1711218	24988068.5203224	28685358.2717887	35601780.277743	28327423.3614068	209089.390125	1288594.01116363	8651601.21137705	18078732.8653886	21574916.4655288	29087578.4412235	33143119.5860522	36621915.0160159	High	High	High	High	High
False	High	IsMasterProtein	P06400	Retinoblastoma-associated protein OS=Homo sapiens OX=9606 GN=RB1 PE=1 SV=2	0.000	77.853	24	22	37	22	928	106.1	7.94	81.39	22	cell cycle OR cell proliferation;cell organization and biogenesis;RNA metabolism OR transcription;other metabolic processes;developmental processes;signal transduction;other biological processes	cytosol;cytoskeleton;nucleus;other cell component	nucleic acid binding activity;other molecular function	Pf01857, Pf01858, Pf08934, Pf11934	5925	ENSG00000139687	RB1	A8K5E3; hsa:5925; P06400; P78499; Q5VW46; Q8IZL4	Androgen receptor signaling pathway; miRNA regulation of DNA damage response; Cell cycle; Thyroid stimulating hormone (TSH) signaling pathway; Glioblastoma signaling pathways; Adipogenesis; Spinal cord injury; Retinoblastoma gene in cancer; Aryl hydrocarbon receptor pathway; Bladder cancer; Fas ligand pathway and stress induction of heat shock proteins; H19 action Rb-E2F1 signaling and CDK-Beta-c…	APC/C:Cdh1 mediated degradation of Cdc20 and other APC/C:Cdh1 targeted proteins in late mitosis/early G1; Oncogene Induced Senescence; Cyclin D associated events in G1; Defective binding of RB1 mutants to E2F1,(E2F2, E2F3); Aberrant regulation of mitotic exit in cancer due to RB1 defects; RUNX2 regulates osteoblast differentiation; Condensation of Prophase Chromosomes; Phosphorylation of proteins…	45	10771040.966254	78.57	622487.13700765	648014.95299195	2026566.43090266	7913652.8220961	18826810.0859272	18211055.3076289	16924132.3581999	13816715.083173	186335.829783984	796255.528770557	2890404.82434354	8396737.05351391	16332799.3741806	17956897.9502812	16289512.0368699	21968848.4514936	High	High	High	High	High
False	High	IsMasterProtein	Q9H4M9	EH domain-containing protein 1 OS=Homo sapiens OX=9606 GN=EHD1 PE=1 SV=2	0.000	77.588	39	18	32	17	534	60.6	6.83	71.23	18	cell organization and biogenesis;transport;developmental processes;other biological processes	plasma membrane;other membranes;other cytoplasmic organelle;other cell component	other molecular function	Pf00350, Pf12763, Pf16880, Pf18150	10938	ENSG00000110047	EHD1	hsa:10938; O14611; Q2M3Q4; Q9H4M9; Q9UNR3	Insulin signaling	Factors involved in megakaryocyte development and platelet production	2	9581776.66701188	89.05	1035877.06350319	1001948.77875476	2167141.65148565	4389470.1088847	22945559.2196217	28171871.8346795	27032518.2946248	22351055.0939492	352627.039571506	1338380.25789932	2814376.61860433	4338728.31655023	20916065.4518777	28430862.873026	27303331.3011425	29969250.90967	High	High	High	High	High
False	High	IsMasterProtein	Q93008	Probable ubiquitin carboxyl-terminal hydrolase FAF-X OS=Homo sapiens OX=9606 GN=USP9X PE=1 SV=4	0.000	77.586	10	26	34	11	2554	290.3	5.80	47.17	26	cell cycle OR cell proliferation;cell organization and biogenesis;protein metabolism;other metabolic processes;developmental processes;signal transduction;other biological processes	cytosol;cytoskeleton;nucleus;other cell component	other molecular function	Pf00443, Pf12030	8239	ENSG00000124486	USP9X	hsa:8239; O75550; Q8WWT3; Q8WX12; Q93008	Ciliopathies; Bardet-Biedl syndrome	Ub-specific processing proteases; Amyloid fiber formation; Synthesis of active ubiquitin: roles of E1 and E2 enzymes; Peroxisomal protein import; RHOV GTPase cycle; RHOU GTPase cycle; Downregulation of SMAD2/3:SMAD4 transcriptional activity	9	1441409.73438295	87.08	190536.455037511	202928.551229365	570417.634602692	817411.196239198	2282968.8878231	4354422.18556264	4534181.62742393	3451567.14223132	157028.269902539	294520.732324452	695865.686689533	1027959.35635053	2021151.91572364	4231075.90547137	4429734.32413675	4817374.63125793	High	High	High	High	High
False	High	IsMasterProtein	P63104	14-3-3 protein zeta/delta OS=Homo sapiens OX=9606 GN=YWHAZ PE=1 SV=1	0.000	77.559	47	13	41	8	245	27.7	4.79	83.09	13	cell organization and biogenesis;protein metabolism;other metabolic processes;transport;developmental processes;signal transduction;other biological processes	cytosol;nucleus;other cell component	other molecular function	Pf00244	7534	ENSG00000164924	YWHAZ	A8K1N0; B7Z465; hsa:7534; P29213; P29312; P63104; Q32P43; Q5XJ08; Q6GPI2; Q6IN74; Q6NUR9; Q6P3U9; Q86V33	Cell cycle; Prolactin signaling pathway; Pathogenic Escherichia coli infection; Myometrial relaxation and contraction pathways; Hepatitis B infection; GDNF signaling; Calcium regulation in cardiac cells; Sudden infant death syndrome (SIDS) susceptibility pathways	Deactivation of the beta-catenin transactivating complex; Translocation of SLC2A4 (GLUT4) to the plasma membrane; Regulation of localization of FOXO transcription factors; TP53 Regulates Metabolic Genes; SARS-CoV-2 targets host intracellular signalling and regulatory pathways; Activation of BAD and translocation to mitochondria ; Negative regulation of NOTCH4 signaling; Interleukin-3, Interleukin…	23	12843931.0450148	64.21	333740.934914063	638731.397002435	5218732.22011988	13224291.9257166	16170465.5257806	14659554.4990189	12474510.2131549	11009841.3874604	14712.7208664687	1098208.05380198	6363591.93178351	13517985.9488666	14763133.9514686	14215925.9251552	13440244.1731106	14990219.4602887	High	High	High	High	High
False	High	IsMasterProtein	O60841	Eukaryotic translation initiation factor 5B OS=Homo sapiens OX=9606 GN=EIF5B PE=1 SV=4	0.000	77.364	19	22	31	22	1220	138.7	5.49	57.22	22	protein metabolism;other metabolic processes;other biological processes	cytosol;mitochondrion;other cell component	nucleic acid binding activity;other molecular function	Pf00009, Pf03144, Pf11987	9669	ENSG00000158417	EIF5B	hsa:9669; O60841; O95805; Q53RV7; Q53SI8; Q9UF81; Q9UMN7	Translation factors; Ciliary landscape	GTP hydrolysis and joining of the 60S ribosomal subunit	3	10334796.6872069	82.14	1083169.6469827	1250342.79967423	3277649.90503191	5647991.2626929	19238707.46173	24327492.730611	23348718.9251125	18833076.8954814	316192.370866085	1359041.08623486	3551846.67937128	5822096.80601433	18345284.5468953	23401110.0219874	21867235.2805437	25338483.7286397	High	High	High	High	High
False	High	IsMasterProtein	Q99536	Synaptic vesicle membrane protein VAT-1 homolog OS=Homo sapiens OX=9606 GN=VAT1 PE=1 SV=2	0.000	77.075	35	9	43	9	393	41.9	6.29	91.66	9	other biological processes	non-structural extracellular;other membranes;mitochondrion;other cytoplasmic organelle	other molecular function	Pf08240, Pf13602	10493	ENSG00000108828	VAT1	A8K345; B0AZP7; B4DPX4; hsa:10493; Q13035; Q5BKZ7; Q96A39; Q99536; Q9BUT8		Neutrophil degranulation	1	7295572.17601157	54.13	597010.962928983	1306725.9892524	5197660.2687292	7080031.17405118	8849094.77854019	8570787.93822176	7658344.70002636	7094589.3773912	130114.76741587	1461175.17503177	6171045.49884559	8637355.21629121	7502248.62132417	8643303.09560128	8232522.202319	9524030.23953456	High	High	High	High	High
False	High	IsMasterProtein	Q14683	Structural maintenance of chromosomes protein 1A OS=Homo sapiens OX=9606 GN=SMC1A PE=1 SV=2	0.000	77.011	20	23	33	23	1233	143.1	7.64	44.67	23	cell cycle OR cell proliferation;cell organization and biogenesis;DNA metabolism;other metabolic processes;stress response;other biological processes	cytosol;cytoskeleton;nucleus;other cell component	nucleic acid binding activity;other molecular function	Pf02463, Pf06470	8243	ENSG00000072501	SMC1A	hsa:8243; O14995; Q14683; Q16351; Q2M228	miRNA regulation of DNA damage response; Cell cycle; Retinoblastoma gene in cancer; Constitutive androstane receptor pathway; Nuclear receptors meta-pathway; Pathways affected in adenoid cystic carcinoma; ATM signaling in development and disease ; mRNA processing; Regulation of sister chromatid separation at the metaphase-anaphase transition; Rett syndrome causing genes; CAMKK2 pathway; Cohesin c…	Estrogen-dependent gene expression; Separation of Sister Chromatids; Meiotic synapsis; Resolution of Sister Chromatid Cohesion; SUMOylation of DNA damage response and repair proteins; Establishment of Sister Chromatid Cohesion; Cohesin Loading onto Chromatin	21	7935902.96496602	73.79	658210.094092676	837027.24157427	1875587.37678825	6209013.07945489	15230899.5518363	13124415.6843103	11577042.5375652	9539007.31081131	433894.788602343	1099247.41654139	2321777.55810959	6602212.76882531	12536589.5883533	12524000.9025781	11418150.5253831	13100569.5987758	High	High	High	High	High
False	High	IsMasterProtein	P09960	Leukotriene A-4 hydrolase OS=Homo sapiens OX=9606 GN=LTA4H PE=1 SV=2	0.000	76.869	31	16	29	16	611	69.2	6.18	57.44	16	protein metabolism;other metabolic processes;developmental processes;other biological processes	non-structural extracellular;cytosol;nucleus;other cell component	other molecular function	Pf01433, Pf09127, Pf17900	4048	ENSG00000111144	LTA4H	B4DNQ9; F8VV40; hsa:4048; P09960; Q6IAT6; Q9UCT7	Eicosanoid synthesis; Eicosanoid metabolism via lipooxygenases (LOX); Prostaglandin and leukotriene metabolism in senescence ; Leukotriene metabolic pathway	Neutrophil degranulation; Biosynthesis of protectins; Synthesis of Leukotrienes (LT) and Eoxins (EX); Biosynthesis of D-series resolvins; Biosynthesis of E-series 18(S)-resolvins; Biosynthesis of aspirin-triggered D-series resolvins; Biosynthesis of E-series 18(R)-resolvins	11	6940548.44320678	79.87	1164721.70005354	705458.190218855	2085475.22026037	4195085.88371112	12340847.896213	14541197.0615817	15804304.6454769	12551738.9550295	804627.591764649	789203.458970943	2533602.9236259	4347649.00263823	11079830.1940356	14598647.1942947	15637847.4893045	17217947.3639426	High	High	High	High	High
False	High	IsMasterProtein	P06748	Nucleophosmin OS=Homo sapiens OX=9606 GN=NPM1 PE=1 SV=2	0.000	76.776	48	12	37	12	294	32.6	4.78	88.67	12	cell cycle OR cell proliferation;cell organization and biogenesis;DNA metabolism;RNA metabolism OR transcription;other metabolic processes;stress response;transport;signal transduction;other biological processes	cytosol;cytoskeleton;translational apparatus;nucleus;other cell component	enzyme regulator activity;translation activity;nucleic acid binding activity;other molecular function	Pf03066, Pf16276	4869	ENSG00000181163	NPM1	A8K3N7; B5BU00; D3DQL6; hsa:4869; P06748; P08693; Q12826; Q13440; Q13441; Q14115; Q5EU94; Q5EU95; Q5EU96; Q5EU97; Q5EU98; Q5EU99; Q6V962; Q8WTW5; Q96AT6; Q96DC4; Q96EA5; Q9BYG9; Q9UDJ7		TP53 regulates transcription of additional cell cycle genes whose exact role in the p53 pathway remain uncertain; Nuclear import of Rev protein; Deposition of new CENPA-containing nucleosomes at the centromere; SUMOylation of transcription cofactors; ALK mutants bind TKIs; Nuclear events stimulated by ALK signaling in cancer; TFAP2A acts as a transcriptional repressor during retinoic acid induced…	9	21497840.1241537	58.43	4094716.64041966	3386721.98214222	8019834.02541035	18845034.3297466	27736602.4258433	25147099.9524249	26225871.4091641	22805254.4100575	3543799.61473157	4412501.78966349	8768677.79759319	22445765.6102413	20589947.2545861	23431419.35151	24268630.2057071	32852833.1848463	High	High	High	High	High
False	High	IsMasterProtein	Q93009	Ubiquitin carboxyl-terminal hydrolase 7 OS=Homo sapiens OX=9606 GN=USP7 PE=1 SV=2	0.000	76.670	21	20	32	20	1102	128.2	5.55	48.44	20	protein metabolism;DNA metabolism;other metabolic processes;stress response;other biological processes	cytosol;nucleus;other cell component	other molecular function	Pf00443, Pf00917, Pf12436, Pf14533	7874	ENSG00000187555	USP7	A6NMY8; B7Z815; H0Y3G8; hsa:7874; Q93009	Nucleotide excision repair in xeroderma pigmentosum	Regulation of TP53 Degradation; Ub-specific processing proteases; Synthesis of active ubiquitin: roles of E1 and E2 enzymes; Formation of TC-NER Pre-Incision Complex; Dual incision in TC-NER; Gap-filling DNA repair synthesis and ligation in TC-NER; Regulation of PTEN localization	9	4414099.16683656	104.91	539491.332354081	597771.867746838	2569561.58547974	3368647.8560928	5385645.89741725	17112390.7029286	27121551.3601448	20484510.5323904	151005.608428125	828715.431393855	2919066.48920528	3935974.45820554	4950304.34306994	17018869.0537274	25613321.5270168	28033978.9254613	High	High	High	High	High
False	High	IsMasterProtein	Q7Z2W4	Zinc finger CCCH-type antiviral protein 1 OS=Homo sapiens OX=9606 GN=ZC3HAV1 PE=1 SV=3	0.000	76.657	27	20	27	19	902	101.4	8.40	49.34	20	stress response;other biological processes	cytosol;nucleus;other cell component	other molecular function	Pf00644, Pf02825, Pf18606, Pf18633	56829	ENSG00000105939	ZC3HAV1	A4D1R2; A4D1S4; hsa:56829; Q7Z2W4; Q8IW57; Q8TAJ3; Q96N79; Q9H8R9; Q9P0Y7		Signaling by BRAF and RAF1 fusions	1	1915990.14647066	99.63	381749.784348743	410821.955962778	794205.607424244	1331665.69066908	2509122.57211209	6491415.75915046	8972033.85156238	7388634.25756622	186707.080070801	471830.493869291	1132109.07649531	1583043.43254059	2318962.4276329	6073789.75727199	8761042.27381192	11165248.1076529	High	High	High	High	High
False	High	IsMasterProtein	Q16566	Calcium/calmodulin-dependent protein kinase type IV OS=Homo sapiens OX=9606 GN=CAMK4 PE=1 SV=1	0.000	76.464	38	16	30	16	473	51.9	5.82	62.39	16	protein metabolism;other metabolic processes;stress response;signal transduction;other biological processes	nucleus;other cell component	kinase activity;other molecular function	Pf00069	814	ENSG00000152495	CAMK4	D3DSZ7; hsa:814; Q16566	Energy metabolism; Microtubule cytoskeleton regulation; Brain-derived neurotrophic factor (BDNF) signaling pathway; Common pathways underlying drug addiction; Mitochondrial gene expression; Synaptic signaling pathways associated with autism spectrum disorder; Fragile X syndrome; CAMKK2 pathway; Neuroinflammation and glutamatergic signaling; Hippocampal synaptogenesis and neurogenesis; Calcium reg…	Transcriptional activation of mitochondrial biogenesis; Regulation of MECP2 expression and activity; Negative regulation of NMDA receptor-mediated neuronal transmission; CaMK IV-mediated phosphorylation of CREB; CREB1 phosphorylation through the activation of CaMKII/CaMKK/CaMKIV cascasde; Loss of phosphorylation of MECP2 at T308	17	7957356.47836005	77.28	656489.061603507	747224.476743965	1723387.53746492	5436769.14322823	14140739.5563361	13696960.7889716	13781412.113793	10880553.3319141	272624.786545337	853280.767841051	1927680.01982223	5819513.05159951	12583598.4452582	14052054.9971158	12656031.9625044	14170449.7860595	High	High	High	High	High
False	High	IsMasterProtein	P61978	Heterogeneous nuclear ribonucleoprotein K OS=Homo sapiens OX=9606 GN=HNRNPK PE=1 SV=1	0.000	76.378	33	13	55	13	463	50.9	5.54	90.88	13	RNA metabolism OR transcription;other metabolic processes;signal transduction;other biological processes	cytoskeleton;nucleus;other cell component	nucleic acid binding activity;other molecular function	Pf00013, Pf08067	3190	ENSG00000165119	HNRNPK	hsa:3190; P61978; Q07244; Q15671; Q59F98; Q5T6W4; Q60577; Q6IBN1; Q922Y7; Q96J62	mRNA processing; lncRNA in canonical Wnt signaling and colorectal cancer	HCMV Late Events; SUMOylation of RNA binding proteins; mRNA Splicing - Major Pathway; Processing of Capped Intron-Containing Pre-mRNA	6	22765270.3835795	101.93	2167104.38647771	3047785.55001555	7895564.70022863	12513805.1448749	45011366.6376423	89427302.7800792	112159427.241975	107429959.888643	205152.765618402	2533297.86936486	8369819.87116498	12618201.7322669	41072218.2632575	90270415.6584539	116710802.53681	135120957.194303	High	High	High	High	High
False	High	IsMasterProtein	Q5JPE7	Nodal modulator 2 OS=Homo sapiens OX=9606 GN=NOMO2 PE=1 SV=1	0.000	76.341	19	17	24	17	1267	139.4	5.76	53.31	17		other membranes;ER/Golgi;other cell component	translation activity;other molecular function	Pf13620, Pf17802	283820	ENSG00000185164	NOMO2	hsa:283820; Q4G177; Q5JPE7			0	4459708.86527629	76.31	472789.743249036	661020.364786919	1225301.88571072	2659814.43959404	8679190.68125186	8661419.92244919	7917187.09393168	6354599.36830108	218103.905348524	855213.999705722	1471435.59656085	3129859.49393396	7721257.19180676	8354080.80934501	7858789.95900235	8826286.55943537	High	High	High	High	High
False	High	IsMasterProtein	P35998	26S proteasome regulatory subunit 7 OS=Homo sapiens OX=9606 GN=PSMC2 PE=1 SV=3	0.000	76.280	42	15	35	15	433	48.6	5.95	70.41	15	protein metabolism;other metabolic processes;other biological processes	non-structural extracellular;cytosol;nucleus;other cell component	other molecular function	Pf00004, Pf17862	5701	ENSG00000161057	PSMC2	A4D0Q1; B7Z5E2; hsa:5701; P35998; Q3LIA5; Q9UDI3	Proteasome degradation; Alzheimer's disease and miRNA effects; Parkin-ubiquitin proteasomal system pathway; Alzheimer's disease	Separation of Sister Chromatids; Neutrophil degranulation; The role of GTSE1 in G2/M progression after G2 checkpoint; FCERI mediated NF-kB activation; Downstream TCR signaling; Antigen processing: Ubiquitination & Proteasome degradation; Activation of NF-kappaB in B cells; Oxygen-dependent proline hydroxylation of Hypoxia-inducible Factor Alpha; ER-Phagosome pathway; Cross-presentation of soluble…	63	9954768.66308902	75.17	351326.448174593	479346.070234365	1935176.18087853	8195725.54084836	12504547.4172983	13664593.772023	14987171.509077	12536171.7861546	109935.162498047	567424.309145063	2273671.80997406	9128320.03334545	10856041.2840062	13370785.9090121	14414391.8306613	16644729.1066391	High	High	High	High	High
False	High	IsMasterProtein	O75116	Rho-associated protein kinase 2 OS=Homo sapiens OX=9606 GN=ROCK2 PE=1 SV=4	0.000	76.279	19	23	27	20	1388	160.8	6.02	40.74	23	cell cycle OR cell proliferation;cell organization and biogenesis;protein metabolism;other metabolic processes;stress response;developmental processes;signal transduction;other biological processes	plasma membrane;other membranes;cytosol;cytoskeleton;nucleus;other cell component	cytoskeletal activity;kinase activity;other molecular function	Pf00069, Pf08912	9475	ENSG00000134318	ROCK2	hsa:9475; O75116; Q53QZ0; Q53SJ7; Q9UQN5	Androgen receptor signaling pathway; MicroRNAs in cardiomyocyte hypertrophy; Integrin-mediated cell adhesion; Leptin signaling pathway; Pathogenic Escherichia coli infection; Spinal cord injury; Focal adhesion; Physico-chemical features and toxicity-associated pathways; VEGFA-VEGFR2 signaling pathway; Chemokine signaling pathway; Wnt signaling; Airway smooth muscle cell contraction; Regulation of…	Potential therapeutics for SARS; RHOC GTPase cycle; RHOA GTPase cycle; G alpha (12/13) signalling events; RHOB GTPase cycle; EPHB-mediated forward signaling; VEGFA-VEGFR2 Pathway; EPHA-mediated growth cone collapse; Sema4D induced cell migration and growth-cone collapse; RHO GTPases Activate ROCKs; RHOBTB1 GTPase cycle; RHOH GTPase cycle	27	1735614.99683176	90.60	244995.472076953	328433.581694238	786371.304917378	1170744.79134127	2449857.560307	6059231.4053613	6376123.41372501	5038942.77646615	96192.6919013672	410992.594925194	948758.108992421	1358010.10589439	2218215.75859581	6009437.73399978	6247700.1287076	6618877.15436685	High	High	High	High	High
False	High	IsMasterProtein	Q99798	Aconitate hydratase, mitochondrial OS=Homo sapiens OX=9606 GN=ACO2 PE=1 SV=2	0.000	76.267	27	17	28	17	780	85.4	7.61	68.03	17	other metabolic processes;stress response;developmental processes	cytosol;mitochondrion	other molecular function	Pf00330, Pf00694	50	ENSG00000100412	ACO2	hsa:50; O75809; Q5JZ41; Q6FHX0; Q8TAQ6; Q99798	Amino acid metabolism; Metabolic reprogramming in colon cancer; Fluoroacetic acid toxicity; TCA cycle (aka Krebs or citric acid cycle)	Citric acid cycle (TCA cycle); Mitochondrial protein import	6	3074744.19789645	98.07	313784.675327049	434022.598319871	1021911.4556836	1768607.31616995	5448126.20044	12485511.3881707	14050795.8078674	11138290.2766535	121767.373006122	524337.294167606	1132886.51685	1902715.04049146	4968716.6398054	12686152.7973072	13550555.3613671	14545517.3689834	High	High	High	High	High
False	High	IsMasterProtein	A3KMH1	von Willebrand factor A domain-containing protein 8 OS=Homo sapiens OX=9606 GN=VWA8 PE=1 SV=2	0.000	76.012	15	25	29	25	1905	214.7	7.40	39.32	25		mitochondrion;other cytoplasmic organelle;other cell component	other molecular function	Pf07728	23078	ENSG00000102763	VWA8	A3KMH1; hsa:23078; O60310; Q5JTP6; Q5VW08; Q7Z6I9; Q86YC9; Q8N3E4			0	2100304.37291893	87.98	197954.272099805	294555.5349237	646337.053355724	1271437.37716596	3749413.89883801	5843920.67416068	6589049.52524523	5632404.19996482	118886.144158109	360666.061792384	787247.691889903	1313303.18770854	3358918.56517857	5793715.05393142	6209441.55537607	7094632.18366951	High	High	High	High	High
False	High	IsMasterProtein	Q15046	Lysine--tRNA ligase OS=Homo sapiens OX=9606 GN=KARS1 PE=1 SV=3	0.000	75.983	29	16	33	16	597	68.0	6.35	57.66	16	protein metabolism;RNA metabolism OR transcription;other metabolic processes;signal transduction;other biological processes	non-structural extracellular;plasma membrane;other membranes;cytosol;mitochondrion;nucleus;other cell component	nucleic acid binding activity;other molecular function	Pf00152, Pf01336	3735	ENSG00000065427	KARS1	A8MSK1; D3DUK4; hsa:3735; O14946; Q15046; Q96J25; Q9HB23		Selenoamino acid metabolism; Cytosolic tRNA aminoacylation; Mitochondrial tRNA aminoacylation	3	10409208.2476653	95.01	773232.574974602	817193.945936987	2285774.49015516	6343823.91210771	19510197.0630221	27741714.5422585	39276863.2037685	31142743.8781639	74064.0202704489	818898.106489161	2625671.11901647	6670734.28309313	16242832.009945	27726076.5321093	36484506.7037895	39349927.3159754	High	High	High	High	High
False	High	IsMasterProtein	P68400	Casein kinase II subunit alpha OS=Homo sapiens OX=9606 GN=CSNK2A1 PE=1 SV=1	0.000	75.799	42	12	33	11	391	45.1	7.74	60.40	12	cell-cell signaling;cell cycle OR cell proliferation;protein metabolism;other metabolic processes;signal transduction;other biological processes	plasma membrane;other membranes;cytosol;nucleus;other cell component	kinase activity;other molecular function	Pf00069	1457	ENSG00000101266	CSNK2A1	B4DYS6; D3DVV8; hsa:1457; P19138; P20426; P68400; Q14013; Q5U065	Alzheimer's disease and miRNA effects; TNF-alpha signaling pathway; Brain-derived neurotrophic factor (BDNF) signaling pathway; lncRNA in canonical Wnt signaling and colorectal cancer; Breast cancer pathway; Wnt signaling; ncRNAs involved in Wnt signaling in hepatocellular carcinoma; Translation inhibitors in chronically activated PDGFRA cells; Measles virus infection; Malignant pleural mesotheli…	Signal transduction by L1; RUNX1 interacts with co-factors whose precise effect on RUNX1 targets is not known; Regulation of PTEN stability and activity; KEAP1-NFE2L2 pathway; Regulation of TP53 Activity through Phosphorylation; Cooperation of PDCL (PhLP1) and TRiC/CCT in G-protein beta folding; WNT mediated activation of DVL; Receptor Mediated Mitophagy; Condensation of Prometaphase Chromosomes;…	21	8771690.91874293	72.19	559343.377625098	895875.795428865	2280245.80041644	6436583.02485484	12825620.7659234	12703409.4044356	13542256.510569	10937251.6817502	199190.640119541	1255879.55069454	2741478.01750325	7034908.20297596	11403734.9579684	12343313.4905758	12947201.5763674	14950972.8121389	High	High	High	High	High
False	High	IsMasterProtein	Q6PKG0	La-related protein 1 OS=Homo sapiens OX=9606 GN=LARP1 PE=1 SV=2	0.000	75.755	23	16	33	16	1096	123.4	8.82	51.86	16	cell cycle OR cell proliferation;protein metabolism;other metabolic processes;stress response;signal transduction;other biological processes	cytosol;other cell component	translation activity;nucleic acid binding activity;other molecular function	Pf05383	23367	ENSG00000155506	LARP1	hsa:23367; O94836; Q6PKG0; Q8N4M2; Q8NB73; Q9UFD7	SARS-CoV-2 innate immunity evasion and cell-specific immune response; Network map of SARS-CoV-2 signaling pathway	SARS-CoV-2 activates/modulates innate and adaptive immune responses	3	2642795.54553294	87.49	362811.265902601	398949.574792703	959520.495095091	1507834.82263427	5124112.01768844	7651822.88489133	8120935.20146056	6921136.48371163	130621.430020898	439887.146379669	1052317.86920606	1579651.15829439	4421462.45949011	7516713.2171297	7969985.11303211	9357966.52946897	High	High	High	High	High
False	High	IsMasterProtein	P46777	60S ribosomal protein L5 OS=Homo sapiens OX=9606 GN=RPL5 PE=1 SV=3	0.000	75.608	50	13	38	13	297	34.3	9.72	52.28	13	cell organization and biogenesis;protein metabolism;RNA metabolism OR transcription;other metabolic processes;other biological processes	cytosol;ER/Golgi;translational apparatus;nucleus;other cell component	enzyme regulator activity;nucleic acid binding activity;other molecular function	Pf14204, Pf17144	6125	ENSG00000122406	RPL5	hsa:6125; P46777; Q32LZ3; Q53HH6; Q9H3F4	VEGFA-VEGFR2 signaling pathway; Cytoplasmic ribosomal proteins	Regulation of expression of SLITs and ROBOs; L13a-mediated translational silencing of Ceruloplasmin expression; Formation of a pool of free 40S subunits; GTP hydrolysis and joining of the 60S ribosomal subunit; Major pathway of rRNA processing in the nucleolus and cytosol; Nonsense Mediated Decay (NMD) enhanced by the Exon Junction Complex (EJC); SRP-dependent cotranslational protein targeting to…	15	9193918.05980959	70.81	687591.244950215	613650.737743264	3969187.68877413	7684013.72569281	10783993.6565234	13150191.4834032	15145390.1466683	11360060.6110806	174902.795528647	789684.31999921	4630858.28412079	8577055.88212757	9855144.98822705	13691308.7364191	14143251.2203878	18335116.6020726	High	High	High	High	High
False	High	IsMasterProtein	Q14103	Heterogeneous nuclear ribonucleoprotein D0 OS=Homo sapiens OX=9606 GN=HNRNPD PE=1 SV=1	0.000	75.549	33	14	41	13	355	38.4	7.81	94.67	14	RNA metabolism OR transcription;other metabolic processes;developmental processes;other biological processes	cytosol;nucleus;other cell component	nucleic acid binding activity;other molecular function	Pf00076, Pf08143	3184	ENSG00000138668	HNRNPD	A8K9J2; hsa:3184; P07029; Q01858; Q14100; Q14101; Q14102; Q14103; Q4W5A1; Q9UCE8; Q9UCE9	mRNA processing	mRNA Splicing - Major Pathway; Processing of Capped Intron-Containing Pre-mRNA	3	59949016.1448477	51.17	14364675.323967	15052343.8097183	29110938.0437479	52773482.1206388	78466318.9394591	67393117.1517527	77806299.9201958	66431961.2191238	13029833.7007798	18448634.8079666	29453471.1983003	55445177.1853243	64818704.1538839	66990685.4625921	72493688.063503	81412177.3260516	High	High	High	High	High
False	High	IsMasterProtein	Q15154	Pericentriolar material 1 protein OS=Homo sapiens OX=9606 GN=PCM1 PE=1 SV=5	0.000	75.542	12	22	27	21	2024	228.4	5.02	47.95	22	cell cycle OR cell proliferation;cell organization and biogenesis;transport;developmental processes;other biological processes	other membranes;cytosol;cytoskeleton;nucleus;other cell component	other molecular function	Pf15717	5108	ENSG00000078674	PCM1	A6NNN6; B4DYD5; E7ETA6; E7EV56; hsa:5108; Q15154; Q58F13; Q6P1K7; Q8NB85; Q9BWC1; Q9H4A2	Prader-Willi and Angelman syndrome; Joubert syndrome	Recruitment of NuMA to mitotic centrosomes; Regulation of PLK1 Activity at G2/M Transition; Loss of Nlp from mitotic centrosomes; Recruitment of mitotic centrosome proteins and complexes; Anchoring of the basal body to the plasma membrane; AURKA Activation by TPX2	9	2252971.67147478	78.69	499333.485382866	600452.910904845	1044052.25061106	1516031.55612837	3393120.45299968	4848311.33138403	5679696.69084406	5050169.81739662	257539.651260427	712292.771630858	1334865.23156094	1659079.75151786	3059455.91091933	4547492.94339977	5626195.55385033	7742500.21703198	High	High	High	High	High
False	High	IsMasterProtein	O95163	Elongator complex protein 1 OS=Homo sapiens OX=9606 GN=ELP1 PE=1 SV=3	0.000	75.441	16	18	24	18	1332	150.2	5.94	57.00	18	RNA metabolism OR transcription;other metabolic processes;other biological processes	cytosol;nucleus;other cell component	nucleic acid binding activity;other molecular function	Pf04762	8518	ENSG00000070061	ELP1	hsa:8518; O95163; Q5JSV2; Q9H327; Q9UG87		HATs acetylate histones	1	7798613.0025321	70.09	401525.887732672	469613.627860006	1707311.99579852	6520039.79661088	9432022.80191074	9202848.77689533	9844183.41243047	7982568.47770016	135774.484022461	612191.33103317	1982605.50498568	7618896.71640937	8115416.44532998	9410005.45592776	9191859.90529517	10513952.4522809	High	High	High	High	High
False	High	IsMasterProtein	Q9P258	Protein RCC2 OS=Homo sapiens OX=9606 GN=RCC2 PE=1 SV=2	0.000	75.426	29	14	26	14	522	56.0	8.78	66.29	14	cell adhesion;cell cycle OR cell proliferation;cell organization and biogenesis;signal transduction;other biological processes	plasma membrane;other membranes;cytosol;cytoskeleton;nucleus;other cytoplasmic organelle;other cell component	enzyme regulator activity;cytoskeletal activity;other molecular function	Pf00415	55920	ENSG00000179051; ENSG00000281540	RCC2	hsa:55920; Q8IVL9; Q9BSN6; Q9NPV8; Q9P258		Separation of Sister Chromatids; Resolution of Sister Chromatid Cohesion; RHO GTPases Activate Formins; EML4 and NUDC in mitotic spindle formation; Amplification of signal from unattached kinetochores via a MAD2 inhibitory signal	6	12599386.9796338	92.09	743066.666017735	734896.504236439	2272405.66029582	5817004.20305349	38277852.124095	39220117.1675183	35929661.2123697	27289743.435158	61500.2958990234	423388.15986337	3025033.47092678	5618223.61857853	36017334.3273273	38671475.0160958	33081861.0671065	37763168.7812364	High	High	High	High	High
False	High	IsMasterProtein	Q641Q2	WASH complex subunit 2A OS=Homo sapiens OX=9606 GN=WASHC2A PE=1 SV=3	0.000	75.345	23	22	26	3	1341	147.1	4.81	48.03	22	transport;other biological processes	plasma membrane;other membranes;cytosol;nucleus;other cytoplasmic organelle;other cell component	other molecular function	Pf15255	387680	ENSG00000099290	WASHC2A	A2A3S2; A2A3U6; hsa:387680; Q5SNT6; Q641Q2; Q6DHY0			0	568151.052218769	48.20	458734.172234767	303605.922107812	236899.076015812	327868.500751173	621997.212448716	951157.702971101	983667.146663173	797615.136527344	540519.762864704	352485.167963672	254977.708734375	363244.604765626	597194.848947812	953538.854554688	908664.424258594	1042586.35029717	High	High	High	High	High
False	High	IsMasterProtein	Q7L014	Probable ATP-dependent RNA helicase DDX46 OS=Homo sapiens OX=9606 GN=DDX46 PE=1 SV=2	0.000	74.939	21	20	28	20	1031	117.3	9.29	60.14	20	cell organization and biogenesis;RNA metabolism OR transcription;other metabolic processes	other membranes;nucleus	other molecular function	Pf00270, Pf00271	9879	ENSG00000145833	DDX46	hsa:9879; O94894; Q7L014; Q96EI0; Q9Y658		mRNA Splicing - Major Pathway	1	2188480.18157887	102.90	683690.935659075	673885.239636571	1127650.64222003	1787032.84397017	2787008.14692535	12050091.9984043	14708646.6417498	11544590.0411043	393607.625512076	730473.871166869	1445324.06303487	1729906.65130745	2680110.50906205	11564357.9956877	13909755.9987889	14968786.7039526	High	High	High	High	High
False	High	IsMasterProtein	Q9UKV3	Apoptotic chromatin condensation inducer in the nucleus OS=Homo sapiens OX=9606 GN=ACIN1 PE=1 SV=2	0.000	74.926	16	17	26	17	1341	151.8	6.43	45.40	17	cell organization and biogenesis;RNA metabolism OR transcription;other metabolic processes;other biological processes	plasma membrane;other membranes;cytosol;nucleus;other cell component	nucleic acid binding activity;other molecular function	Pf02037, Pf16294	22985	ENSG00000100813	ACIN1	B2RTT4; D3DS45; hsa:22985; O75158; Q9UG91; Q9UKV1; Q9UKV2; Q9UKV3		Apoptotic cleavage of cellular proteins	1	4934402.57464465	60.65	2911316.46932718	2115947.79612868	2700697.76586612	3191313.1138989	7000812.80450026	8630896.73035235	11532942.8547138	9598525.89210788	3383861.76612773	2588322.1931526	3252226.24533997	3836003.32146797	6347316.91508079	8528257.69253905	10499739.1405869	14064309.3043	High	High	High	High	High
False	High	IsMasterProtein	O75152	Zinc finger CCCH domain-containing protein 11A OS=Homo sapiens OX=9606 GN=ZC3H11A PE=1 SV=3	0.000	74.882	28	19	25	18	810	89.1	8.37	45.19	19	other metabolic processes;transport	nucleus	nucleic acid binding activity;other molecular function	Pf15663	9877	ENSG00000058673	ZC3H11A	hsa:9877; O75152; Q6AHY4; Q6AHY9; Q6AW79; Q6AWA1; Q6PJK4; Q86XZ7		Transport of Mature mRNA derived from an Intron-Containing Transcript; mRNA 3'-end processing; RNA Polymerase II Transcription Termination	3	2634705.42083796	86.75	471555.342610329	646472.762166507	1260435.30863007	2059114.33248244	3409206.6101956	4823101.47716631	7973575.16973154	7451417.10775702	191132.562392578	765036.539806481	1448387.6463246	2223688.04052585	3121693.56855983	4393762.34809265	7429495.09231871	10267103.177316	High	High	High	High	High
False	High	IsMasterProtein	Q8NE71	ATP-binding cassette sub-family F member 1 OS=Homo sapiens OX=9606 GN=ABCF1 PE=1 SV=2	0.000	74.811	23	18	29	15	845	95.9	6.80	55.71	18	protein metabolism;other metabolic processes;stress response;other biological processes	cytosol;translational apparatus;nucleus;other cell component	translation activity;nucleic acid binding activity;other molecular function	Pf00005, Pf12848	23	ENSG00000204574; ENSG00000206490; ENSG00000225989; ENSG00000231129; ENSG00000232169; ENSG00000236149; ENSG00000236342	ABCF1	A2BF75; hsa:23; O14897; Q69YP6; Q8NE71	IL-18 signaling pathway	ABC-family proteins mediated transport	2	5067123.34320827	66.53	466048.487770443	939320.008095616	2460712.11007543	3379517.89217713	7125033.63857148	7594021.68894508	7655491.87882297	6667708.27130708	238937.834273144	1059502.91667283	2656749.46004915	3878772.44126508	6619552.80029573	7502723.35877154	7562932.66238557	9608220.81884531	High	High	High	High	High
False	High	IsMasterProtein	O14497	AT-rich interactive domain-containing protein 1A OS=Homo sapiens OX=9606 GN=ARID1A PE=1 SV=3	0.000	74.741	12	19	25	19	2285	241.9	6.70	43.50	19	cell organization and biogenesis;RNA metabolism OR transcription;developmental processes;signal transduction;other biological processes	nucleus;other cell component	nucleic acid binding activity;other molecular function	Pf01388, Pf12031	8289	ENSG00000117713	ARID1A	D3DPL1; hsa:8289; O14497; Q53FK9; Q5T0W1; Q5T0W2; Q5T0W3; Q8NFD6; Q96T89; Q9BY33; Q9HBJ5; Q9UPZ1	Pathways affected in adenoid cystic carcinoma; Tumor suppressor activity of SMARCB1; Thermogenesis	RUNX1 interacts with co-factors whose precise effect on RUNX1 targets is not known; RMTs methylate histone arginines	5	2201688.599104	94.89	364909.773506214	558753.895028615	1203389.45556176	1712778.50519854	2960374.3682038	4234153.91216103	8766286.81656968	8171498.12248275	180148.239429659	742412.974797674	1415997.68504682	1986396.44606777	2440314.82085081	4694746.54092385	8492178.00720368	10678434.8819027	High	High	High	High	High
False	High	IsMasterProtein	Q16881	Thioredoxin reductase 1, cytoplasmic OS=Homo sapiens OX=9606 GN=TXNRD1 PE=1 SV=3	0.000	74.627	23	12	29	11	649	70.9	7.39	71.25	12	cell cycle OR cell proliferation;developmental processes;signal transduction;other biological processes	cytosol;mitochondrion;nucleus	other molecular function	Pf00462, Pf02852, Pf07992	7296	ENSG00000198431	TXNRD1	B7Z1F4; B7Z3Y8; B7Z904; E9PMY9; F5H780; hsa:7296; Q16881; Q6FI31; Q6VB40; Q6VB41; Q6VB42; Q6VBP2; Q6VBP3; Q6VBP4; Q6VBP5; Q6VBP9; Q6VBQ0; Q6YNQ1; Q76P53; Q7LA96; Q8WVC8; Q99475; Q9UES8; Q9UH79	Selenium micronutrient network; Selenium micronutrient network ; Selenium micronutrient network; Nuclear receptors meta-pathway; NRF2 pathway; Oxidative stress response; Ferroptosis	Nuclear events mediated by NFE2L2; PPARA activates gene expression; Detoxification of Reactive Oxygen Species; TP53 Regulates Metabolic Genes; Interconversion of nucleotide di- and triphosphates; Metabolism of ingested H2SeO4 and H2SeO3 into H2Se; Uptake and function of diphtheria toxin; Metabolism of ingested MeSeO2H into MeSeH	15	9327744.26249781	60.56	223018.853371875	950569.331728782	5860946.25836355	8526001.38415784	13471439.5769132	11954259.812526	10281426.2624247	8496970.50878952	59726.0743598376	1316998.97277334	6469447.6564592	10463283.6412292	12322723.3707091	11698083.7545317	10204879.0642033	10656038.3688676	High	High	High	High	High
False	High	IsMasterProtein	P49750	YLP motif-containing protein 1 OS=Homo sapiens OX=9606 GN=YLPM1 PE=1 SV=4	0.000	74.529	16	22	28	22	2146	241.5	6.55	44.62	22	other biological processes	cytosol;nucleus		Pf13671	56252	ENSG00000119596	YLPM1	hsa:56252; P49750; P49752; Q96I64; Q9P1V7			0	2628395.99097451	82.35	406387.079192255	573024.624998764	1229313.74251918	1912671.44406298	3361316.13661773	5266497.67355532	6999771.18093178	6320718.47831949	287298.52843874	764351.763536679	1403514.60966428	2223336.10594893	3107251.96558722	5316441.26401488	6775961.38494126	9370384.09241729	High	High	High	High	High
False	High	IsMasterProtein	O75717	WD repeat and HMG-box DNA-binding protein 1 OS=Homo sapiens OX=9606 GN=WDHD1 PE=1 SV=1	0.000	74.512	20	21	27	21	1129	125.9	5.62	41.95	21	cell cycle OR cell proliferation;DNA metabolism;other metabolic processes;stress response	nucleus;other cell component	nucleic acid binding activity;other molecular function	Pf00400, Pf12341, Pf12894	11169	ENSG00000198554	WDHD1	C9JW18; F6W0U7; hsa:11169; O75717	Mesodermal commitment pathway		1	2849848.52725205	93.46	455111.120905442	607519.731943086	1365188.85660579	2097528.35168163	4232407.90921847	9178393.21748339	12052790.9546127	10297476.9591755	236577.618346138	622260.444193834	1688521.73965021	2168334.8528514	3745563.84480957	9575198.07766666	12016980.5271627	13291349.3374661	High	High	High	High	High
False	High	IsMasterProtein	P46063	ATP-dependent DNA helicase Q1 OS=Homo sapiens OX=9606 GN=RECQL PE=1 SV=3	0.000	74.376	31	16	26	14	649	73.4	7.88	38.94	16	cell organization and biogenesis;DNA metabolism;other metabolic processes;stress response	nucleus;other cell component	nucleic acid binding activity;other molecular function	Pf00270, Pf00271, Pf16124	5965	ENSG00000004700	RECQL	A8K6G2; hsa:5965; P46063	Progeria-associated lipodystrophy		1	3022520.45528427	78.81	131219.857469122	165619.829426973	639485.446793991	2294507.04306939	5316109.94084539	5163056.94813805	4594354.06418964	3981521.83938864	49610.2751589845	226674.145814752	844515.726661458	2198391.08809113	5551383.01764816	5217431.36167993	4662885.79223397	5933024.96567776	High	High	High	High	High
False	High	IsMasterProtein	Q13619	Cullin-4A OS=Homo sapiens OX=9606 GN=CUL4A PE=1 SV=3	0.000	74.344	29	21	30	15	759	87.6	8.13	42.88	21	cell cycle OR cell proliferation;protein metabolism;DNA metabolism;other metabolic processes;stress response;developmental processes;signal transduction;other biological processes	nucleus;other cell component	other molecular function	Pf00888, Pf10557	8451	ENSG00000139842	CUL4A	A2A2W2; hsa:8451; O75834; Q13619; Q589T6; Q5TC62; Q6UP08; Q9UP17	Hippo-Merlin signaling dysregulation; Nucleotide excision repair; DNA repair pathways, full network; Nucleotide excision repair in xeroderma pigmentosum	Neddylation; Formation of TC-NER Pre-Incision Complex; Dual incision in TC-NER; Gap-filling DNA repair synthesis and ligation in TC-NER; Formation of Incision Complex in GG-NER; Recognition of DNA damage by PCNA-containing replication complex; DNA Damage Recognition in GG-NER; Dual Incision in GG-NER	13	4139498.23527585	91.87	291606.754817357	435807.661983915	1035348.38017344	1694806.39936083	11019845.2595632	14155021.1850749	13223656.5867421	10651436.8814376	17546.8127871094	459379.059593473	1161165.47003238	1758893.71886244	9742172.28482353	13730778.757982	11857410.5638312	14178311.0968894	High	High	High	High	High
False	High	IsMasterProtein	P23381	Tryptophan--tRNA ligase, cytoplasmic OS=Homo sapiens OX=9606 GN=WARS1 PE=1 SV=2	0.000	74.239	46	16	25	16	471	53.1	6.23	57.69	16	protein metabolism;RNA metabolism OR transcription;other metabolic processes;developmental processes;other biological processes	cytosol;nucleus;other cell component	enzyme regulator activity;other molecular function	Pf00458, Pf00579	7453	ENSG00000140105	WARS1	A6NGN1; A6NID3; hsa:7453; P23381; P78535; Q502Y0; Q53XB6; Q9UDI5; Q9UDL3	Photodynamic therapy-induced unfolded protein response; Amino acid metabolism	Cytosolic tRNA aminoacylation	3	7990126.09497178	35.59	3688954.59418397	3679791.07888186	5241597.98002557	7196969.25854721	10782803.5078405	10200391.8464669	9443143.92278212	7940973.02303966	3717597.47028399	4486643.38674578	5939968.83896343	8039583.41481827	9787755.92437181	9929649.02529193	9676246.32525117	10500485.9690744	High	High	High	High	High
False	High	IsMasterProtein	Q9Y277	Voltage-dependent anion-selective channel protein 3 OS=Homo sapiens OX=9606 GN=VDAC3 PE=1 SV=1	0.000	74.186	48	12	36	10	283	30.6	8.66	88.70	12	transport;other biological processes	other membranes;mitochondrion	transporter activity;other molecular function	Pf01459	7419	ENSG00000078668	VDAC3	hsa:7419; Q9UIS0; Q9Y277	Alzheimer's disease and miRNA effects; Ferroptosis; Hepatitis B infection; Alzheimer's disease	Ub-specific processing proteases; Mitochondrial calcium ion transport	6	19782409.4311143	17.56	14203206.1007084	19312263.7035629	20270565.0925368	21013786.1776139	25543537.9303845	20034931.8661529	18656608.4647207	14086284.2649198	14885101.7407034	23753561.9094755	24043235.1945387	24029060.9347161	21092085.4130319	19195369.5254268	17771990.1726214	19533069.8159937	High	High	High	High	High
False	High	IsMasterProtein	Q8N1F7	Nuclear pore complex protein Nup93 OS=Homo sapiens OX=9606 GN=NUP93 PE=1 SV=2	0.000	74.024	26	23	29	23	819	93.4	5.72	46.08	23	cell organization and biogenesis;other metabolic processes;transport;signal transduction;other biological processes	other membranes;cytosol;cytoskeleton;nucleus	other molecular function	Pf04097	9688	ENSG00000102900	NUP93	B3KPQ8; hsa:9688; Q14705; Q8N1F7		HCMV Early Events; Transport of Mature mRNA derived from an Intron-Containing Transcript; HCMV Late Events; ISG15 antiviral mechanism; Transport of the SLBP independent Mature mRNA; Transport of the SLBP Dependant Mature mRNA; Transport of Mature mRNA Derived from an Intronless Transcript; Rev-mediated nuclear export of HIV RNA; Transport of Ribonucleoproteins into the Host Nucleus; NS1 Mediated …	29	2982990.37685912	99.92	291967.000166016	452025.567203248	1207059.1746211	1800699.42882113	5251649.41008913	7682967.79232444	13054409.9006439	11535447.5165843	53194.6635225586	616371.289529035	1488870.2827305	1970524.04860067	4515667.59347748	8013919.74822682	12819052.4937067	16369431.1863966	High	High	High	High	High
False	High	IsMasterProtein	P62820	Ras-related protein Rab-1A OS=Homo sapiens OX=9606 GN=RAB1A PE=1 SV=3	0.000	73.950	67	13	48	5	205	22.7	6.21	96.40	13	cell adhesion;cell-cell signaling;cell organization and biogenesis;other metabolic processes;stress response;transport;other biological processes	other membranes;cytosol;ER/Golgi;other cytoplasmic organelle;other cell component	other molecular function	Pf00071	5861	ENSG00000138069	RAB1A	hsa:5861; P11476; P62820; Q6FIE7; Q96N61; Q9Y3T2		RAB GEFs exchange GTP for GDP on RABs; COPII-mediated vesicle transport; COPI-dependent Golgi-to-ER retrograde traffic; RAB geranylgeranylation; COPI-mediated anterograde transport; Golgi Cisternae Pericentriolar Stack Reorganization	6	4315931.28888861	25.58	1948551.07641525	3045821.55664186	4074259.41972051	4643011.97707601	5329458.77004492	4380606.89687845	4252210.55641428	3488334.28313076	1821100.93670293	3953876.21292901	5063341.89737564	5203176.6234293	4725690.2036502	4766097.70430903	4231665.4796779	4564939.86325137	High	High	High	High	High
False	High	IsMasterProtein	Q13439	Golgin subfamily A member 4 OS=Homo sapiens OX=9606 GN=GOLGA4 PE=1 SV=1	0.000	73.906	14	27	29	26	2230	261.0	5.39	30.34	27	cell organization and biogenesis;transport	plasma membrane;other membranes;cytosol;ER/Golgi;nucleus;other cell component	other molecular function	Pf01465	2803	ENSG00000144674	GOLGA4	F8W8Q7; hsa:2803; Q13270; Q13439; Q13654; Q14436; Q59EW8		Retrograde transport at the Trans-Golgi-Network; Signaling by membrane-tethered fusions of PDGFRA or PDGFRB	2	1797611.32463621	93.15	365808.065181647	403884.794784668	904972.262807738	1346091.05905072	2396705.08425127	3434180.83193574	6988473.03412576	6029377.95137878	213912.236419922	636136.403602734	1084291.70409463	1521910.27634754	2123256.88621766	3526278.63930252	6536355.35335266	8252052.44971324	High	High	High	High	High
False	High	IsMasterProtein	P21399	Cytoplasmic aconitate hydratase OS=Homo sapiens OX=9606 GN=ACO1 PE=1 SV=3	0.000	73.872	24	19	35	19	889	98.3	6.68	48.70	19	other metabolic processes;transport;developmental processes;other biological processes	cytosol;mitochondrion;ER/Golgi;other cell component	nucleic acid binding activity;other molecular function	Pf00330, Pf00694	48	ENSG00000122729	ACO1	D3DRK7; hsa:48; P21399; Q14652; Q5VZA7	Iron metabolism in placenta; TCA cycle and deficiency of pyruvate dehydrogenase complex (PDHc)	Iron uptake and transport	3	11077471.8182068	77.32	489850.215690769	470576.453500267	1741530.83908077	9204778.88233952	19082695.302327	16433388.1114478	15690011.6912381	12726169.7963631	73667.6527318359	470259.468645406	2104884.24896054	9642365.60148957	16794292.9015484	16940252.1210771	14914673.5194897	16322316.8441707	High	High	High	High	High
False	High	IsMasterProtein	Q15424	Scaffold attachment factor B1 OS=Homo sapiens OX=9606 GN=SAFB PE=1 SV=4	0.000	73.840	19	16	30	11	915	102.6	5.47	39.01	16	cell organization and biogenesis;signal transduction;other biological processes	nucleus;other cell component	nucleic acid binding activity;other molecular function	Pf00076, Pf02037	6294	ENSG00000160633	SAFB	A0AV56; B7Z5B6; B7ZLP6; F5H0H3; hsa:6294; O60406; Q15424; Q59HH8	Interleukin-1 (IL-1) structural pathway	SUMOylation of transcription cofactors	2	2839022.13822183	60.99	6880510.70892812	1718480.28979043	1154292.37589436	1761019.4956933	2679263.70783357	3142244.33721687	5107998.2228145	4478377.14548484	7698165.82912965	2114045.53355417	1353061.01547116	2167773.46893809	2180214.38814368	3008306.60220114	4329697.89580196	7408035.03728762	High	High	High	High	High
False	High	IsMasterProtein	B0I1T2	Unconventional myosin-Ig OS=Homo sapiens OX=9606 GN=MYO1G PE=1 SV=2	0.000	73.783	21	20	34	20	1018	116.4	8.73	59.58	20	cell adhesion;cell organization and biogenesis;transport;signal transduction;other biological processes	plasma membrane;other membranes;cytoskeleton;nucleus;other cell component	cytoskeletal activity;other molecular function	Pf00063, Pf06017	64005	ENSG00000136286	MYO1G	B0I1T2; hsa:64005; Q8TEI9; Q8TES2; Q96BE2; Q96RI5; Q96RI6			0	3970161.69182727	89.47	720684.210958953	738871.756803563	1607242.22676123	2720352.1049817	6015167.61424637	11230635.5195089	14201781.589217	11666422.4820456	157112.8321245	784073.927476153	2011194.02467424	2980251.70260287	5288876.7232266	11090388.0439561	12885566.2485931	15845940.6722674	High	High	High	High	High
False	High	IsMasterProtein	Q8WYJ6	Septin-1 OS=Homo sapiens OX=9606 GN=SEPTIN1 PE=1 SV=3	0.000	73.747	43	14	32	13	372	42.4	5.80	63.78	14	cell cycle OR cell proliferation;other biological processes	cytoskeleton;ER/Golgi;other cell component	other molecular function	Pf00735	1731	ENSG00000180096	SEPTIN1	B4DVE6; hsa:1731; Q658T1; Q8NEZ1; Q8WYJ6; Q96EL4; Q9H285			0	12051530.4543128	45.18	4353009.77134308	4358076.77051265	5397792.71370291	9641198.38022981	17429819.9631868	16338712.8199168	15591313.731389	12658200.1642389	5219978.95335031	6039600.06619065	6425419.35732935	11473936.6107947	15171439.3101387	15732735.0436748	14427456.9693718	16119435.1114296	High	High	High	High	High
False	High	IsMasterProtein	Q9UQ80	Proliferation-associated protein 2G4 OS=Homo sapiens OX=9606 GN=PA2G4 PE=1 SV=3	0.000	73.725	36	13	38	13	394	43.8	6.55	57.72	13	RNA metabolism OR transcription;other metabolic processes;other biological processes	non-structural extracellular;nucleus;other cytoplasmic organelle;other cell component	nucleic acid binding activity;other molecular function	Pf00557	5036	ENSG00000170515	PA2G4	hsa:5036; O43846; Q9UM59; Q9UQ80		Neutrophil degranulation	1	14749778.8357806	89.15	1051317.10083385	833040.142903685	2668003.59420118	8339699.60406661	27718859.4627353	37257635.736339	39378412.307211	30233292.2285398	148037.07496875	842284.188160548	3869050.96831526	7801789.07049665	26086788.017923	36451168.758349	38026543.1590065	41943599.5938809	High	High	High	High	High
False	High	IsMasterProtein	Q9BQG0	Myb-binding protein 1A OS=Homo sapiens OX=9606 GN=MYBBP1A PE=1 SV=2	0.000	73.632	16	18	30	18	1328	148.8	9.28	31.28	18	cell organization and biogenesis;RNA metabolism OR transcription;other metabolic processes;stress response;signal transduction;other biological processes	nucleus;other cell component	nucleic acid binding activity;other molecular function	Pf04931	10514	ENSG00000132382	MYBBP1A	hsa:10514; Q86VM3; Q9BQG0; Q9BW49; Q9P0V5; Q9UF99	Energy metabolism	B-WICH complex positively regulates rRNA expression	2	2076526.90213186	88.15	342373.140374213	362489.498447723	927116.514081412	1414612.60386266	2922771.3847072	4691833.48462053	6381604.22940636	4998266.37835841	231214.919537521	533305.146968509	1104724.68563358	1653075.51999211	2608449.47682604	4543658.26632824	6017749.95651326	8705608.37438284	High	High	High	High	High
False	High	IsMasterProtein	P33527	Multidrug resistance-associated protein 1 OS=Homo sapiens OX=9606 GN=ABCC1 PE=1 SV=3	0.000	73.552	16	20	25	20	1531	171.5	7.11	49.06	20	cell organization and biogenesis;other metabolic processes;stress response;transport;other biological processes	plasma membrane;other membranes	transporter activity;other molecular function	Pf00005, Pf00664	4363	ENSG00000103222; ENSG00000278183	ABCC1	A3RJX2; C9JPJ4; hsa:4363; O14819; O43333; P33527; P78419; Q59GI9; Q9UQ97; Q9UQ99; Q9UQA0	Irinotecan pathway; Leukotriene metabolic pathway	Transport of RCbl within the body; ABC-family proteins mediated transport; Paracetamol ADME; Cytoprotection by HMOX1; Heme degradation; Synthesis of Leukotrienes (LT) and Eoxins (EX)	8	4867406.67250344	69.06	287792.803954084	391958.66759307	1176334.88139993	4322205.47512197	7040617.05718826	6134441.35449495	5574568.44720104	4598189.04713026	101639.054392181	534497.829831171	1389636.25623717	5152386.61844863	5934107.37944281	6014124.88967237	5492034.00676992	6652621.54956166	High	High	High	High	High
False	High	IsMasterProtein	P49790	Nuclear pore complex protein Nup153 OS=Homo sapiens OX=9606 GN=NUP153 PE=1 SV=2	0.000	73.477	18	23	30	23	1475	153.8	8.73	43.22	23	cell organization and biogenesis;transport;other biological processes	other membranes;cytosol;nucleus;other cell component	nucleic acid binding activity;other molecular function	Pf00641, Pf08604, Pf10599	9972	ENSG00000124789	NUP153	B4DIK2; E7EPX5; F6QR24; hsa:9972; P49790; Q4LE47; Q5T9I7; Q7Z743	TGF-beta signaling pathway	Nuclear import of Rev protein; HCMV Late Events; HCMV Early Events; Transcriptional regulation by small RNAs; SUMOylation of DNA replication proteins; ISG15 antiviral mechanism; Transport of the SLBP independent Mature mRNA; Transport of the SLBP Dependant Mature mRNA; Transport of Mature mRNA Derived from an Intronless Transcript; Transport of Mature mRNA derived from an Intron-Containing Transc…	29	6672940.89396811	75.68	1314868.86005751	1265947.12376839	2339854.76412584	4730521.01741161	9368056.13296034	12079077.4805681	14512850.1278294	12770256.1900986	630472.334472052	1622431.07781809	2896241.72387988	5080273.25162709	8764910.462273	11629730.896104	14475199.3587152	17697979.6142966	High	High	High	High	High
False	High	IsMasterProtein	P20042	Eukaryotic translation initiation factor 2 subunit 2 OS=Homo sapiens OX=9606 GN=EIF2S2 PE=1 SV=2	0.000	73.364	50	15	24	15	333	38.4	5.80	54.12	15	cell cycle OR cell proliferation;cell organization and biogenesis;protein metabolism;other metabolic processes;developmental processes	cytosol;other cell component	nucleic acid binding activity;other molecular function	Pf01873	8894	ENSG00000125977	EIF2S2	hsa:8894; P20042; Q9BVU0; Q9UJE4	Translation factors; Brain-derived neurotrophic factor (BDNF) signaling pathway; nsp1 from SARS-CoV-2 inhibits translation initiation in the host cell	ABC-family proteins mediated transport; L13a-mediated translational silencing of Ceruloplasmin expression; Translation initiation complex formation; Formation of the ternary complex, and subsequently, the 43S complex; Ribosomal scanning and start codon recognition; GTP hydrolysis and joining of the 60S ribosomal subunit; Response of EIF2AK1 (HRI) to heme deficiency; PERK regulates gene expression…	13	15902166.6317025	78.17	1214786.32416475	1102658.35782637	2400971.03678287	11542891.7158122	27841823.3518648	26849633.3114348	23526730.7559477	19363993.0441675	447326.606007755	1437677.80292137	2908989.48430828	13059233.3412658	26776784.6530987	26074977.5356954	23040581.3963594	27632177.9368169	High	High	High	High	High
False	High	IsMasterProtein	P60900	Proteasome subunit alpha type-6 OS=Homo sapiens OX=9606 GN=PSMA6 PE=1 SV=1	0.000	73.332	46	11	48	11	246	27.4	6.76	98.68	11	protein metabolism;other metabolic processes;other biological processes	cytosol;cytoskeleton;nucleus;other cell component	nucleic acid binding activity;other molecular function	Pf00227, Pf10584	5687	ENSG00000100902	PSMA6	B2R7J9; B4DQR4; B4DXJ9; hsa:5687; P34062; P60900; Q6IB60	Proteasome degradation; Alzheimer's disease and miRNA effects; Alzheimer's disease	FCERI mediated NF-kB activation; Downstream TCR signaling; Antigen processing: Ubiquitination & Proteasome degradation; Activation of NF-kappaB in B cells; Oxygen-dependent proline hydroxylation of Hypoxia-inducible Factor Alpha; ER-Phagosome pathway; Cross-presentation of soluble exogenous antigens (endosomes); SCF-beta-TrCP mediated degradation of Emi1; APC/C:Cdc20 mediated degradation of Secur…	61	22236323.9325988	13.67	16682220.8264677	20051987.8421312	22022309.3218516	22568055.2196828	27299364.3259013	22205313.1988009	22267377.9743024	16853438.5495849	19350759.3388292	25780857.0531832	25189364.3622329	25679402.9322879	23526794.9198964	21589131.4887604	20481741.2253994	23213163.7274776	High	High	High	High	High
False	High	IsMasterProtein	P17844	Probable ATP-dependent RNA helicase DDX5 OS=Homo sapiens OX=9606 GN=DDX5 PE=1 SV=1	0.000	72.985	30	17	37	14	614	69.1	8.92	59.65	17	RNA metabolism OR transcription;other metabolic processes;signal transduction;other biological processes	cytosol;nucleus;other cell component	nucleic acid binding activity;other molecular function	Pf00270, Pf00271, Pf08061	1655	ENSG00000108654	DDX5	B4DLW8; B5BU21; D3DU32; E7ETL9; hsa:1655; O75681; P17844; Q53Y61	Ciliary landscape	mRNA Splicing - Major Pathway; Estrogen-dependent gene expression; SUMOylation of transcription cofactors; Replication of the SARS-CoV-1 genome; Replication of the SARS-CoV-2 genome	6	3159308.06502213	96.85	617611.831446973	790077.162610528	1708356.46459318	2151061.28854576	4207873.61237797	9451957.9690671	13330015.7640566	11251073.6538901	404499.137944043	836428.745501101	1887538.66365332	2710463.9399264	3682479.33598589	8958446.57078478	11723948.8159968	18070968.4753317	High	High	High	High	High
False	High	IsMasterProtein	P04843	Dolichyl-diphosphooligosaccharide--protein glycosyltransferase subunit 1 OS=Homo sapiens OX=9606 GN=RPN1 PE=1 SV=1	0.000	72.874	35	19	30	19	607	68.5	6.38	80.54	19	protein metabolism;other metabolic processes	other membranes;cytosol;ER/Golgi;other cell component		Pf04597	6184	ENSG00000163902	RPN1	B2R5Z0; D3DNB6; hsa:6184; P04843; Q68DT1	Proteasome degradation	SRP-dependent cotranslational protein targeting to membrane; Asparagine N-linked glycosylation; Maturation of spike protein	4	13919670.0502417	85.98	707671.57435846	1037710.42163639	1604184.56628132	9563526.06217349	34485162.6503501	27824974.1464641	25321640.1990367	20260018.4333644	77185.0443439453	654116.324402145	1886650.88381262	9356421.04774665	29549925.8568886	27676590.5580102	24269809.0540892	27215224.4608755	High	High	High	High	High
False	High	IsMasterProtein	Q9Y266	Nuclear migration protein nudC OS=Homo sapiens OX=9606 GN=NUDC PE=1 SV=1	0.000	72.832	43	15	41	15	331	38.2	5.38	67.46	15	cell cycle OR cell proliferation;cell organization and biogenesis;transport;other biological processes	cytosol;cytoskeleton;ER/Golgi;nucleus;other cell component	other molecular function	Pf04969, Pf14050, Pf16273	10726	ENSG00000090273	NUDC	hsa:10726; Q5QP31; Q5QP35; Q9H0N2; Q9Y266; Q9Y2B6	Ciliary landscape	RND2 GTPase cycle; Separation of Sister Chromatids; Resolution of Sister Chromatid Cohesion; RHO GTPases Activate Formins; EML4 and NUDC in mitotic spindle formation; Amplification of signal from unattached kinetochores via a MAD2 inhibitory signal	8	17661460.7254861	89.72	1236286.57260691	1363586.85047154	3439258.88357658	8557954.50360248	39544200.3598885	48185878.8321609	47182318.8176408	35895332.9545884	187517.021133106	1845057.06015278	4065081.16303862	8931496.29165556	34924405.1357118	48379420.5082855	47968019.53021	51626310.6160032	High	High	High	High	High
False	High	IsMasterProtein	P09104	Gamma-enolase OS=Homo sapiens OX=9606 GN=ENO2 PE=1 SV=3	0.000	72.740	42	13	32	8	434	47.2	5.03	61.39	13	other metabolic processes;other biological processes	plasma membrane;other membranes;cytosol;other cell component	other molecular function	Pf00113, Pf03952	2026	ENSG00000111674	ENO2	B7Z2X9; hsa:2026; P09104; Q96J33	Clear cell renal cell carcinoma pathways; Glycolysis and gluconeogenesis	Glycolysis; Gluconeogenesis	4	2686915.89542241	59.60	164158.987484766	334543.791936625	1698083.72911928	2527399.13144556	3548290.44283195	3293024.47930124	3278590.44335701	2636816.84872279	31455.3047782006	353309.789105361	1792628.66952335	2737966.8150143	3090917.43781996	3191289.75629886	3227068.60703771	3933620.58632373	High	High	High	High	High
False	High	IsMasterProtein	P78347	General transcription factor II-I OS=Homo sapiens OX=9606 GN=GTF2I PE=1 SV=2	0.000	72.733	20	19	26	19	998	112.3	6.39	47.18	19	RNA metabolism OR transcription;other metabolic processes;other biological processes	nucleus;other cell component	nucleic acid binding activity;other molecular function	Pf02946	2969	ENSG00000263001	GTF2I	hsa:2969; O14743; O15359; O43546; O43588; O43589; P78347; Q75M85; Q75M86; Q75M87; Q75M88; Q86U51; Q9BSZ4	B cell receptor signaling pathway; 7q11.23 copy number variation syndrome; Genetic causes of porto-sinusoidal vascular disease		3	2513099.65375317	108.13	651388.811036537	647748.899814591	1575816.64221094	2178867.01577002	3188201.28057364	4053890.63669111	13317436.8076795	11784452.5098491	315509.241689942	624959.99896172	1808061.65408298	2197026.26150474	2874644.68693638	4159013.66665592	12647727.6203703	15694016.061091	High	High	High	High	High
False	High	IsMasterProtein	P31942	Heterogeneous nuclear ribonucleoprotein H3 OS=Homo sapiens OX=9606 GN=HNRNPH3 PE=1 SV=2	0.000	72.467	49	11	30	10	346	36.9	6.87	45.90	11	RNA metabolism OR transcription;other metabolic processes;other biological processes	nucleus;other cell component		Pf00076	3189	ENSG00000096746	HNRNPH3	A8K682; B3KRE1; hsa:3189; P31942; Q9BSX1; Q9NP53; Q9NP96; Q9NPA7; Q9NPI4; Q9UFU4; Q9Y4J5			0	1257036.34352003	94.22	241191.275257324	249786.073137234	629156.735463869	895541.3343551	1672175.09833918	2513325.36089075	4048483.32922889	3906978.90411679	200741.736125391	381930.291624257	700797.402104133	1080486.21114492	1462434.5527333	2357736.23968487	4021960.49080221	6331234.31261829	High	High	High	High	High
False	High	IsMasterProtein	P52566	Rho GDP-dissociation inhibitor 2 OS=Homo sapiens OX=9606 GN=ARHGDIB PE=1 SV=3	0.000	72.371	77	14	66	14	201	23.0	5.21	105.03	14	signal transduction;other biological processes	other membranes;cytosol;cytoskeleton;other cell component	enzyme regulator activity;other molecular function	Pf02115	397	ENSG00000111348	ARHGDIB	B5BU79; hsa:397; P52566	Fas ligand pathway and stress induction of heat shock proteins; G13 signaling pathway	RHOA GTPase cycle; CDC42 GTPase cycle; RAC1 GTPase cycle; RHOG GTPase cycle; RAC3 GTPase cycle; RHOH GTPase cycle	8	47396577.7574493	80.34	3608298.20826871	4432899.79486082	9397347.7259154	29731732.3919095	83571953.6038608	93541410.5729394	85893434.4594209	71064390.8291773	1450462.12218545	4769522.57688713	11251528.2261661	31611269.1167347	78053509.4396498	92558675.246092	84653433.2342192	93752691.8304676	High	High	High	High	High
False	High	IsMasterProtein	Q93034	Cullin-5 OS=Homo sapiens OX=9606 GN=CUL5 PE=1 SV=4	0.000	72.290	23	21	27	21	780	90.9	7.94	47.97	21	cell cycle OR cell proliferation;protein metabolism;other metabolic processes;transport;signal transduction	cytosol;other cell component	transporter activity;other molecular function	Pf00888, Pf10557	8065	ENSG00000166266	CUL5	A8K960; hsa:8065; O14766; Q93034; Q9BZC6	Apoptosis-related network due to altered Notch3 in ovarian cancer; Dual hijack model of Vif in HIV infection; Modulators of TCR signaling and T cell activation	Antigen processing: Ubiquitination & Proteasome degradation; Vif-mediated degradation of APOBEC3G; Neddylation; Downregulation of ERBB2 signaling; Inactivation of CSF3 (G-CSF) signaling	8	10944539.6097105	73.63	356789.779044077	427752.213412845	1426845.85649778	11091637.1049855	14112860.2693376	11947327.1409227	11128871.4527196	9105784.67220075	119841.114215625	481564.67036007	1614466.42356914	12676832.5478221	12413180.4087189	11618336.4807818	10799392.9241231	12147339.6790808	High	High	High	High	High
False	High	IsMasterProtein	Q01433	AMP deaminase 2 OS=Homo sapiens OX=9606 GN=AMPD2 PE=1 SV=2	0.000	72.191	25	18	28	18	879	100.6	6.93	44.93	18	other metabolic processes;other biological processes	cytosol	other molecular function	Pf19326	271	ENSG00000116337	AMPD2	B4DK50; B4DZI5; E9PNG0; hsa:271; Q01433; Q14856; Q14857; Q16686; Q16687; Q16688; Q16729; Q5T693; Q5T695; Q96IA1; Q9UDX8; Q9UDX9; Q9UMU4		Purine salvage	1	7610925.8954205	60.17	617261.061344839	919883.116618481	3969082.11102601	7047099.35401762	10556972.1950667	9375242.81368893	8540973.06588581	6958999.75030535	415524.67877959	1059824.73490623	4474936.65363321	8340413.22332606	9447951.2755283	9142500.95786023	8219863.24806929	10787980.6454441	High	High	High	High	High
False	High	IsMasterProtein	O14980	Exportin-1 OS=Homo sapiens OX=9606 GN=XPO1 PE=1 SV=1	0.000	71.974	18	20	31	20	1071	123.3	6.06	62.43	20	transport;other biological processes	other membranes;cytosol;nucleus;other cell component	nucleic acid binding activity;other molecular function	Pf03810, Pf08389, Pf08767, Pf18777, Pf18784, Pf18787	7514	ENSG00000082898	XPO1	A6NL14; A8K1K5; D6W5E2; hsa:7514; O14980; Q63HP8; Q68CP3; Q99433	eIF5A regulation in response to inhibition of the nuclear export system; 22q11.2 copy number variation syndrome	Separation of Sister Chromatids; MAPK6/MAPK4 signaling; NPAS4 regulates expression of target genes; Resolution of Sister Chromatid Cohesion; RHO GTPases Activate Formins; EML4 and NUDC in mitotic spindle formation; Rev-mediated nuclear export of HIV RNA; NEP/NS2 Interacts with the Cellular Export Machinery; Amplification of signal from unattached kinetochores via a MAD2 inhibitory signal; Heme si…	18	5468028.83966193	81.74	2023713.66467901	2424148.87267265	3655608.83376449	4270224.77586262	7874534.84207524	19687750.4456888	20933134.4037887	16288818.6240343	1596171.37654219	2781378.53331942	3974209.22916077	4391384.60013169	6808636.02574868	20060637.5919859	19714793.5348688	21256116.256756	High	High	High	High	High
False	High	IsMasterProtein	Q9Y678	Coatomer subunit gamma-1 OS=Homo sapiens OX=9606 GN=COPG1 PE=1 SV=1	0.000	71.852	23	18	28	16	874	97.7	5.47	43.88	18	transport;other biological processes	other membranes;cytosol;ER/Golgi	other molecular function	Pf01602, Pf08752, Pf16381	22820	ENSG00000181789	COPG1	A8K6M8; B3KMF6; hsa:22820; Q54AC4; Q9Y678	VEGFA-VEGFR2 signaling pathway	COPI-dependent Golgi-to-ER retrograde traffic; COPI-mediated anterograde transport	3	4419245.42897655	80.06	397717.752467862	437871.525114882	1112767.93318308	2819609.84050123	8280486.51688612	8991669.37914461	8619011.96343864	6926394.52487453	94356.8051153321	509507.548504031	1428749.26229932	2814406.67389515	7142809.17741818	8948272.03513573	8229602.10355091	9821199.32015566	High	High	High	High	High
False	High	IsMasterProtein	Q86U86	Protein polybromo-1 OS=Homo sapiens OX=9606 GN=PBRM1 PE=1 SV=1	0.000	71.824	15	19	28	19	1689	192.8	6.89	31.83	19	cell cycle OR cell proliferation;cell organization and biogenesis;other biological processes	nucleus;other cell component	nucleic acid binding activity;other molecular function	Pf00439, Pf00505, Pf01426	55193	ENSG00000163939	PBRM1	A1L381; A1L382; A4FUJ7; hsa:55193; Q1RMD1; Q1RMD2; Q86U86; Q96MS2; Q9H2T3; Q9H2T4; Q9H2T5; Q9H301; Q9H314	Clear cell renal cell carcinoma pathways	RUNX1 interacts with co-factors whose precise effect on RUNX1 targets is not known; RMTs methylate histone arginines	3	1402579.73381303	83.64	348855.780320084	356119.18532373	713077.061551797	1024905.0967279	1816520.16639608	2081004.2265317	4237296.57483004	3606157.87203077	315223.388851487	473016.629688281	859086.018494479	1206250.12474823	1630864.005186	2059228.98668255	3813797.12771083	5234129.06636108	High	High	High	High	High
False	High	IsMasterProtein	Q9NVA2	Septin-11 OS=Homo sapiens OX=9606 GN=SEPTIN11 PE=1 SV=3	0.000	71.811	32	12	34	4	429	49.4	6.81	64.04	12	cell cycle OR cell proliferation;other biological processes	cytoskeleton;other cell component	other molecular function	Pf00735	55752	ENSG00000138758	SEPTIN11	B7Z7Z6; E9KL32; hsa:55752; Q4W5G1; Q7L4N1; Q96SP1; Q9NVA2; Q9UFY9	22q11.2 copy number variation syndrome		1	2874312.38528115	50.70	278417.423183496	1122640.21425059	1641108.5554166	2562459.56589666	3691808.3045636	3536746.24838907	3546229.65268604	2805494.34708156	92461.3640671875	1408129.43400937	1790272.33505097	2944818.51185153	3092400.19728309	3677230.63936079	3570570.23188695	3841237.6837553	High	High	High	High	High
False	High	IsMasterProtein	Q9NZI8	Insulin-like growth factor 2 mRNA-binding protein 1 OS=Homo sapiens OX=9606 GN=IGF2BP1 PE=1 SV=2	0.000	71.795	36	19	28	16	577	63.4	9.20	37.45	19	cell cycle OR cell proliferation;cell organization and biogenesis;stress response;transport;developmental processes;other biological processes	cytosol;nucleus;other cell component	nucleic acid binding activity;other molecular function	Pf00013, Pf00076	10642	ENSG00000159217	IGF2BP1	C9JT33; hsa:10642; Q9NZI8	Brain-derived neurotrophic factor (BDNF) signaling pathway; eIF5A regulation in response to inhibition of the nuclear export system	MAPK6/MAPK4 signaling; Insulin-like Growth Factor-2 mRNA Binding Proteins (IGF2BPs/IMPs/VICKZs) bind RNA	4	2819921.06833732	102.12	477367.058171064	553684.877485417	1370340.47098999	1996885.17060235	3548940.07012736	9643195.71925317	14119070.1479937	12152360.6529255	214251.274939453	583614.432845552	1581458.44103253	2372930.50737253	3351111.55044217	9420235.75077886	13660499.6086045	17360291.0903767	High	High	High	High	High
False	High	IsMasterProtein	Q93084	Sarcoplasmic/endoplasmic reticulum calcium ATPase 3 OS=Homo sapiens OX=9606 GN=ATP2A3 PE=1 SV=3	0.000	71.754	25	21	25	14	999	109.2	5.52	48.47	21	stress response;transport;signal transduction;other biological processes	other membranes;cytosol;ER/Golgi;nucleus	transporter activity;enzyme regulator activity;other molecular function	Pf00122, Pf00689, Pf00690, Pf08282, Pf13246	489	ENSG00000074370	ATP2A3	A8MZG0; D3DTJ8; hsa:489; O60900; O60901; O75501; O75502; Q16115; Q6JHX1; Q8TEX5; Q8TEX6; Q93084	Alzheimer's disease and miRNA effects; Myometrial relaxation and contraction pathways; Alzheimer's disease; Calcium regulation in cardiac cells	Ion homeostasis; Ion transport by P-type ATPases; Pre-NOTCH Processing in Golgi; Reduction of cytosolic Ca++ levels	8	1878260.64984377	89.94	218799.591575684	201036.548433886	424150.914760237	846825.901152003	4738235.78811587	5442646.18904198	5580794.32547904	4591029.36067004	38596.1100228515	199215.44358316	486813.640233443	800568.11338164	4165983.8981688	5487295.89180994	5395714.46349739	6001622.65375964	High	High	High	High	High
False	High	IsMasterProtein	O00232	26S proteasome non-ATPase regulatory subunit 12 OS=Homo sapiens OX=9606 GN=PSMD12 PE=1 SV=3	0.000	71.700	29	14	28	13	456	52.9	7.65	54.61	14	protein metabolism;other metabolic processes	non-structural extracellular;cytosol;nucleus;other cell component		Pf01399, Pf18098	5718	ENSG00000197170	PSMD12	A6NP15; hsa:5718; O00232; Q53HA2; Q6P053	Proteasome degradation; Alzheimer's disease and miRNA effects; Parkin-ubiquitin proteasomal system pathway; Ciliary landscape; Alzheimer's disease	FCERI mediated NF-kB activation; Downstream TCR signaling; Antigen processing: Ubiquitination & Proteasome degradation; Activation of NF-kappaB in B cells; Oxygen-dependent proline hydroxylation of Hypoxia-inducible Factor Alpha; ER-Phagosome pathway; Cross-presentation of soluble exogenous antigens (endosomes); SCF-beta-TrCP mediated degradation of Emi1; APC/C:Cdc20 mediated degradation of Secur…	64	8319974.52845016	79.64	380175.545755791	537207.501058594	1375010.47142184	6702880.74713861	11532483.5864238	14254223.4952957	15376414.7486427	12504284.6014545	86091.1755683595	453277.495115052	1625063.63608022	7286052.44572193	9500614.58790401	14146334.6966762	14685417.5338415	15889676.0932608	High	High	High	High	High
False	High	IsMasterProtein	P82094	TATA element modulatory factor OS=Homo sapiens OX=9606 GN=TMF1 PE=1 SV=2	0.000	71.653	22	23	25	23	1093	122.8	4.92	40.90	23	cell-cell signaling;cell organization and biogenesis;RNA metabolism OR transcription;stress response;transport;developmental processes;signal transduction;other biological processes	other membranes;cytosol;ER/Golgi;nucleus	nucleic acid binding activity;other molecular function	Pf12325, Pf12329	7110	ENSG00000144747	TMF1	B7ZLJ2; hsa:7110; P82094; Q17R87; Q59GK0		Retrograde transport at the Trans-Golgi-Network	1	6053295.6971514	30.62	4859651.73542578	4353891.3274187	2942875.51686609	4201611.85165978	7192787.28806064	7870029.87121802	8118003.80233562	6730980.52282735	6004355.24959243	5654138.55973828	3522895.25267608	4710976.08745743	6102635.0497231	7802261.35597127	7864385.29401099	9291454.7924215	High	High	High	High	High
False	High	IsMasterProtein	Q99459	Cell division cycle 5-like protein OS=Homo sapiens OX=9606 GN=CDC5L PE=1 SV=2	0.000	71.577	25	16	26	16	802	92.2	8.18	39.41	16	cell cycle OR cell proliferation;DNA metabolism;RNA metabolism OR transcription;other metabolic processes;stress response;signal transduction;other biological processes	nucleus;other cell component	nucleic acid binding activity;other molecular function	Pf11831, Pf13921	988	ENSG00000096401	CDC5L	hsa:988; Q76N46; Q99459; Q99974		mRNA Splicing - Major Pathway	1	2139769.56600068	105.65	307388.548187211	388438.872751831	1132007.06113692	1568905.42991016	2720735.50732956	7031834.747443	12202964.7941325	10155818.798394	94279.9325640858	449106.283928122	1293209.62798649	1887539.88246947	2425704.39867609	6204650.73706361	11391848.782242	13761921.5692357	High	High	High	High	High
False	High	IsMasterProtein	O60231	Pre-mRNA-splicing factor ATP-dependent RNA helicase DHX16 OS=Homo sapiens OX=9606 GN=DHX16 PE=1 SV=2	0.000	71.520	18	16	22	15	1041	119.2	6.80	55.99	16	RNA metabolism OR transcription;other metabolic processes	nucleus	other molecular function	Pf00270, Pf00271, Pf04408, Pf07717	8449	ENSG00000204560; ENSG00000206486; ENSG00000226171; ENSG00000231377; ENSG00000233049; ENSG00000233418; ENSG00000233561	DHX16	hsa:8449; O60231; O60322; Q5JP45; Q969X7; Q96QC1	mRNA processing	mRNA Splicing - Major Pathway	2	2744620.48077684	94.20	367577.830924834	404220.79641945	1087558.95636623	1419494.39385703	5949295.1958773	10283599.3995857	12004891.8107233	9211927.16544351	121676.735271094	508313.047448282	1110465.11091622	1352107.29148947	5306777.97397375	9962994.51263058	11307625.3539691	12216557.7712895	High	High	High	High	High
False	High	IsMasterProtein	A6NHR9	Structural maintenance of chromosomes flexible hinge domain-containing protein 1 OS=Homo sapiens OX=9606 GN=SMCHD1 PE=1 SV=2	0.000	71.489	13	25	32	24	2005	226.2	7.30	31.49	25	cell organization and biogenesis;DNA metabolism;other metabolic processes;stress response;developmental processes;other biological processes	nucleus;other cell component	nucleic acid binding activity;other molecular function	Pf06470, Pf13589	23347	ENSG00000101596	SMCHD1	A6NHR9; hsa:23347; O75141; Q6AHX6; Q6ZTQ8; Q9H6Q2; Q9UG39			0	2591111.60026815	97.64	736317.012938117	717396.443388282	1568262.2099051	2054275.72236034	3407276.98611355	4182145.0407223	11448579.9235629	9495353.76402792	525038.563960839	1033379.60843583	1873542.41761379	2455840.69167146	2733833.40695225	3967473.62670686	10797726.6364216	13221408.8577174	High	High	High	High	High
False	High	IsMasterProtein	O43390	Heterogeneous nuclear ribonucleoprotein R OS=Homo sapiens OX=9606 GN=HNRNPR PE=1 SV=1	0.000	71.409	25	13	33	9	633	70.9	8.13	71.91	13	RNA metabolism OR transcription;other metabolic processes	ER/Golgi;nucleus;other cell component	nucleic acid binding activity	Pf00076, Pf18360	10236	ENSG00000125944; ENSG00000282958	HNRNPR	hsa:10236; O43390; Q2L7G6; Q5TEH1; Q9BV64; S4R3J4	mRNA processing	mRNA Splicing - Major Pathway; Processing of Capped Intron-Containing Pre-mRNA	3	2232033.96684538	114.64	246526.604636427	269113.515151465	936257.144657253	1316690.09280435	4170650.89815914	10722284.5567485	18482641.8938465	15134575.5251978	83145.4086052732	345267.235513589	945983.695759036	1496261.5062054	3329615.58423439	9590139.32981097	14870000.3241356	21304071.3175073	High	High	High	High	High
False	High	IsMasterProtein	Q8WUM4	Programmed cell death 6-interacting protein OS=Homo sapiens OX=9606 GN=PDCD6IP PE=1 SV=1	0.000	71.356	27	21	36	20	868	96.0	6.52	58.23	21	cell cycle OR cell proliferation;cell organization and biogenesis;protein metabolism;other metabolic processes;transport;other biological processes	non-structural extracellular;plasma membrane;cytosol;cytoskeleton;ER/Golgi;other cytoplasmic organelle;other cell component	signal transduction activity or receptor binding;other molecular function	Pf03097, Pf13949	10015	ENSG00000170248	PDCD6IP	C5MQH7; E9PFU1; hsa:10015; Q6NUS1; Q8WUM4; Q9BX86; Q9NUN0; Q9P2H2; Q9UKL5	Inhibition of exosome biogenesis and secretion by Manumycin A in CRPC cells	Budding and maturation of HIV virion; Regulation of necroptotic cell death; Uptake and function of anthrax toxins	5	3217662.62627461	104.65	753514.144483041	681980.970427746	1670598.38897407	2358077.03896128	4462827.32486083	16598534.8833551	20149314.1327767	17748444.4764835	98837.8663722656	775098.951184147	1810942.21583413	2749348.18941617	3765748.12036557	16521603.9554284	20383279.0418081	22083961.9505971	High	High	High	High	High
False	High	IsMasterProtein	Q9Y4E1	WASH complex subunit 2C OS=Homo sapiens OX=9606 GN=WASHC2C PE=1 SV=4	0.000	71.303	21	22	26	3	1320	144.8	4.79	43.13	22	cell organization and biogenesis;transport;other biological processes	plasma membrane;other membranes;cytosol;nucleus;other cytoplasmic organelle;other cell component	other molecular function	Pf15255	253725	ENSG00000172661	WASHC2C	B4DZQ6; B9EK53; F5H0J6; F5H871; hsa:253725; Q5SQU4; Q5SQU5; Q7L521; Q9UG79; Q9Y4E1			0	757447.544935641	50.06	532237.8018375	428027.773748438	446376.259570313	514811.284910267	934243.833754692	1319970.37993477	1649568.36792832	1166064.40525782	532276.382446875	572345.449139063	462863.4082875	683333.021620519	839600.553721876	1390783.6272	1378648.37101406	1694662.90390547	High	High	High	High	High
False	High	IsMasterProtein	P40121	Macrophage-capping protein OS=Homo sapiens OX=9606 GN=CAPG PE=1 SV=2	0.000	71.208	28	7	28	7	348	38.5	6.19	57.01	7	cell organization and biogenesis;developmental processes;other biological processes	non-structural extracellular;cytoskeleton;nucleus;other cell component	cytoskeletal activity;other molecular function	Pf00626	822	ENSG00000042493	CAPG	B8ZZS7; D6W5K8; hsa:822; P40121; Q53SA7	TYROBP causal network in microglia		1	2644782.25500821	99.35	367724.225209549	351814.06130127	986761.673363341	1786434.87152072	4204012.78985211	11407425.7769985	12836610.7977505	11340103.7945458	162120.025069922	617873.348959845	1343184.04340227	1720161.63982	3915548.94495082	11398254.80676	12956075.8391691	14263158.2188444	High	High	High	High	High
False	High	IsMasterProtein	O00231	26S proteasome non-ATPase regulatory subunit 11 OS=Homo sapiens OX=9606 GN=PSMD11 PE=1 SV=3	0.000	71.198	35	15	29	15	422	47.4	6.48	55.94	15	cell organization and biogenesis;protein metabolism;other metabolic processes;other biological processes	non-structural extracellular;cytosol;nucleus;other cell component	other molecular function	Pf01399, Pf18055, Pf18503	5717	ENSG00000108671	PSMD11	A8K3I7; E1P663; hsa:5717; O00231; O00495; Q53FT5	Proteasome degradation; Parkin-ubiquitin proteasomal system pathway; VEGFA-VEGFR2 signaling pathway	FCERI mediated NF-kB activation; Downstream TCR signaling; Antigen processing: Ubiquitination & Proteasome degradation; Activation of NF-kappaB in B cells; Oxygen-dependent proline hydroxylation of Hypoxia-inducible Factor Alpha; ER-Phagosome pathway; Cross-presentation of soluble exogenous antigens (endosomes); SCF-beta-TrCP mediated degradation of Emi1; APC/C:Cdc20 mediated degradation of Secur…	62	9487304.13917192	80.66	403783.524304218	493155.470912335	1521420.47491263	7434084.13563909	12477846.7652282	16246083.6488002	18115574.898044	14635391.4143926	118171.770056498	453228.605876807	2025149.7765424	8206015.66945194	10968653.1752821	16169787.0017855	16943606.0454345	19025682.7462789	High	High	High	High	High
False	High	IsMasterProtein	Q16181	Septin-7 OS=Homo sapiens OX=9606 GN=SEPTIN7 PE=1 SV=2	0.000	71.101	44	18	35	17	437	50.6	8.63	52.55	18	cell cycle OR cell proliferation;cell organization and biogenesis;other biological processes	plasma membrane;other membranes;cytosol;cytoskeleton;nucleus;other cell component	other molecular function	Pf00735	989	ENSG00000122545	SEPTIN7	hsa:989; Q16181; Q52M76; Q6NX50		MAPK6/MAPK4 signaling	1	14117157.8374061	79.70	445150.531205103	299978.681646504	1442971.02156985	12028269.1005223	26250300.6470562	19582887.7774712	19308137.6879781	14684429.0541624	156960.939574786	333319.768153511	2192881.83092922	13571800.7605985	22831023.0105915	20596191.1416929	18106017.5751532	19156990.8610266	High	High	High	High	High
False	High	IsMasterProtein	P12004	Proliferating cell nuclear antigen OS=Homo sapiens OX=9606 GN=PCNA PE=1 SV=1	0.000	70.997	44	10	33	10	261	28.8	4.69	65.92	10	cell cycle OR cell proliferation;cell organization and biogenesis;DNA metabolism;other metabolic processes;stress response;developmental processes;other biological processes	cytoskeleton;nucleus;other cell component	signal transduction activity or receptor binding;enzyme regulator activity;nucleic acid binding activity;other molecular function	Pf00705, Pf02747	5111	ENSG00000132646	PCNA	B2R897; D3DW02; hsa:5111; P12004	Cell cycle; Retinoblastoma gene in cancer; Primary focal segmental glomerulosclerosis (FSGS); Oxidative damage response; EGF/EGFR signaling pathway; G1 to S cell cycle control; DNA replication; Hepatitis B infection; Base excision repair; Nucleotide excision repair; 7q11.23 copy number variation syndrome; DNA repair pathways, full network; 16p11.2 proximal deletion syndrome; p53 transcriptional g…	E3 ubiquitin ligases ubiquitinate target proteins; SUMOylation of DNA replication proteins; Termination of translesion DNA synthesis; TP53 Regulates Transcription of Genes Involved in G2 Cell Cycle Arrest; HDR through Homologous Recombination (HRR); Dual incision in TC-NER; Gap-filling DNA repair synthesis and ligation in TC-NER; Translesion synthesis by REV1; Translesion synthesis by POLK; Trans…	42	14082773.4560928	63.13	530460.925622382	945919.781222824	6516905.07431906	13074273.6273641	18184480.6244191	14702547.0361569	15793119.0622809	14054600.2545092	87724.0731243038	1021239.53667635	7328317.47884985	14111003.1323731	16136886.7385642	15383911.6900558	15549459.6374136	17609841.3403526	High	High	High	High	High
False	High	IsMasterProtein	Q13263	Transcription intermediary factor 1-beta OS=Homo sapiens OX=9606 GN=TRIM28 PE=1 SV=5	0.000	70.878	20	15	35	15	835	88.5	5.77	57.81	15	cell organization and biogenesis;protein metabolism;DNA metabolism;RNA metabolism OR transcription;other metabolic processes;stress response;developmental processes;signal transduction;other biological processes	nucleus;other cell component	nucleic acid binding activity;kinase activity;other molecular function	Pf00628, Pf00643, Pf14634	10155	ENSG00000130726	TRIM28	hsa:10155; O00677; Q13263; Q7Z632; Q93040; Q96IM1	Corticotropin-releasing hormone signaling pathway; Mesodermal commitment pathway; ATM signaling in development and disease	SUMOylation of transcription cofactors; Generic Transcription Pathway; HCMV Early Events	6	3255219.48564651	101.52	448061.729236643	618916.04735827	1333664.96498435	2342018.06859978	4536317.57461062	9971657.59676245	14952953.0655666	14312101.6842655	158861.445398614	625430.436071675	1661285.23791877	2612015.8712201	4056810.68652274	10206850.244109	15886090.4490634	18718452.4529774	High	High	High	High	High
False	High	IsMasterProtein	O60264	SWI/SNF-related matrix-associated actin-dependent regulator of chromatin subfamily A member 5 OS=Homo sapiens OX=9606 GN=SMARCA5 PE=1 SV=1	0.000	70.815	20	20	25	16	1052	121.8	8.09	40.16	20	cell organization and biogenesis;DNA metabolism;RNA metabolism OR transcription;other metabolic processes;stress response;other biological processes	nucleus;other cell component	nucleic acid binding activity;other molecular function	Pf00176, Pf00271, Pf09110, Pf09111	8467	ENSG00000153147	SMARCA5	hsa:8467; O60264		Deposition of new CENPA-containing nucleosomes at the centromere; B-WICH complex positively regulates rRNA expression; Recruitment and ATM-mediated phosphorylation of repair and signaling proteins at DNA double strand breaks; NoRC negatively regulates rRNA expression	4	1943812.80792523	102.82	293830.310924511	356136.137310274	950175.409872952	1529945.43467097	2537418.87111507	4192929.11611235	8372785.62798354	6757509.18664628	33982.6023732421	480024.276651563	1055315.06081668	1695100.20943947	2229017.61867141	4126476.3345575	7729537.32826047	11423936.9975031	High	High	High	High	High
False	High	IsMasterProtein	Q15233	Non-POU domain-containing octamer-binding protein OS=Homo sapiens OX=9606 GN=NONO PE=1 SV=4	0.000	70.814	36	12	33	12	471	54.2	8.95	61.36	12	DNA metabolism;RNA metabolism OR transcription;other metabolic processes;stress response;other biological processes	nucleus;other cell component	nucleic acid binding activity;other molecular function	Pf00076, Pf08075	4841	ENSG00000147140	NONO	B7Z4C2; D3DVV4; F5GYZ3; hsa:4841; O00201; P30807; Q12786; Q15233; Q9BQC5	mRNA processing		1	6586179.30924965	66.97	6032217.77414827	5279470.13987968	5380113.03970131	5287444.2252506	6838173.08360335	11792330.6328044	21871248.3702753	18929382.2212602	6343471.76698407	6139901.51967789	4848389.30400464	6157379.51008197	7157397.0776448	10976180.752839	19296122.8929918	26549239.0113267	High	High	High	High	High
False	High	IsMasterProtein	O43776	Asparagine--tRNA ligase, cytoplasmic OS=Homo sapiens OX=9606 GN=NARS1 PE=1 SV=1	0.000	70.794	30	14	26	14	548	62.9	6.25	65.66	14	protein metabolism;RNA metabolism OR transcription;other metabolic processes;developmental processes;other biological processes	cytosol;other cell component	signal transduction activity or receptor binding;nucleic acid binding activity;other molecular function	Pf00152, Pf01336	4677	ENSG00000134440	NARS1	B4DG16; hsa:4677; O43776; Q53GU6	Photodynamic therapy-induced unfolded protein response	Cytosolic tRNA aminoacylation	2	7181128.44885242	80.32	223715.153834157	279437.829181024	1052176.48443184	5251696.33779549	12935091.2655091	11357930.3818701	10884266.75615	9057129.67092424	56808.5725394123	411107.017115415	1208926.72607432	5693702.93598272	12066784.4739702	12235327.4164778	10548654.5604233	12341855.9474515	High	High	High	High	High
False	High	IsMasterProtein	P61981	14-3-3 protein gamma OS=Homo sapiens OX=9606 GN=YWHAG PE=1 SV=2	0.000	70.751	45	11	45	6	247	28.3	4.89	92.20	11	transport;signal transduction;other biological processes	cytosol;other cell component	signal transduction activity or receptor binding;enzyme regulator activity;other molecular function	Pf00244	7532	ENSG00000170027	YWHAG	hsa:7532; O70457; P35214; P61981; Q6FH52; Q9UDP2; Q9UN99	Cell cycle; Prolactin signaling pathway; Myometrial relaxation and contraction pathways; Disruption of postsynaptic signaling by CNV; Calcium regulation in cardiac cells; Sudden infant death syndrome (SIDS) susceptibility pathways	TP53 Regulates Metabolic Genes; Translocation of SLC2A4 (GLUT4) to the plasma membrane; Recruitment of NuMA to mitotic centrosomes; Regulation of PLK1 Activity at G2/M Transition; Loss of Nlp from mitotic centrosomes; Recruitment of mitotic centrosome proteins and complexes; Anchoring of the basal body to the plasma membrane; AURKA Activation by TPX2; Regulation of localization of FOXO transcript…	21	13943175.4230828	52.45	836735.813148009	3071548.85196208	9846616.75814186	14668738.7061176	16486994.2886523	14779535.1073315	13952516.3627754	11816583.1295234	74082.6010384356	3738383.28330807	11350754.7599938	15102894.5825458	15668346.7496626	15382436.5477659	13933840.7369685	16984896.8116886	High	High	High	High	High
False	High	IsMasterProtein	Q8N766	ER membrane protein complex subunit 1 OS=Homo sapiens OX=9606 GN=EMC1 PE=1 SV=1	0.000	70.735	22	16	26	16	993	111.7	7.66	46.82	16	cell organization and biogenesis	other membranes;ER/Golgi;other cell component		Pf07774, Pf13360	23065	ENSG00000127463	EMC1	A8K6F3; hsa:23065; Q14700; Q5TG62; Q63HL0; Q63HL3; Q8N766; Q8NBH8			0	7981064.35043283	67.99	692531.791949121	979807.099840588	1813457.97669869	6604938.7250766	12273399.1410502	10043267.7967426	10074080.4878759	8395054.46951269	455868.109483703	1243164.87577735	2360279.78757302	7587489.5627029	10678330.3190029	10342910.8429979	9599459.42531874	11220900.7367996	High	High	High	High	High
[truncated: 6,484 more rows]
[truncated: 13 more columns]
