# Supplementary material for: Experimental strategies to improve drug-target identification in mass spectrometry-based thermal stability assays
Source: Commun Chem. 2023 Apr 6;6:64. doi: 10.1038/s42004-023-00861-1 (PMC10079678; doi:10.1038/s42004-023-00861-1)
Supplement: Supplementary file 14 — Supplementary Data file 12 [file 42004_2023_861_MOESM14_ESM.txt]

Checked	Protein FDR Confidence: Combined	Master	Accession	Description	Exp. q-value: Combined	Sum PEP Score	Coverage [%]	# Peptides	# PSMs	# Unique Peptides	# AAs	MW [kDa]	calc. pI	Score Sequest HT: Sequest HT	# Peptides (by Search Engine): Sequest HT	Biological Process	Cellular Component	Molecular Function	Pfam IDs	Entrez Gene ID	Ensembl Gene ID	Gene Symbol	Gene ID	WikiPathways	Reactome Pathways	# Protein Pathway Groups	Abundances (Grouped): F4	Abundances (Grouped) CV [%]: F4	Abundance: F4: 126, Sample	Abundance: F4: 127N, Sample	Abundance: F4: 127C, Sample	Abundance: F4: 128N, Sample	Abundance: F4: 128C, Sample	Abundance: F4: 129N, Sample	Abundance: F4: 129C, Sample	Abundance: F4: 130N, Sample	Abundance: F4: 130C, Sample	Abundance: F4: 131N, Sample	Abundance: F4: 131C, Sample	Abundance: F4: 132N, Sample	Abundance: F4: 132C, Sample	Abundance: F4: 133N, Sample	Abundance: F4: 133C, Sample	Abundance: F4: 134N, Sample	Found in Sample: F4: 126, Sample	Found in Sample: F4: 127N, Sample	Found in Sample: F4: 127C, Sample	Found in Sample: F4: 128N, Sample	Found in Sample: F4: 128C, Sample
False	High	IsMasterProtein	Q13813	Spectrin alpha chain, non-erythrocytic 1 OS=Homo sapiens OX=9606 GN=SPTAN1 PE=1 SV=3	0.000	717.745	41	103	190	101	2472	284.4	5.35	596.72	103	cell organization and biogenesis	non-structural extracellular;plasma membrane;other membranes;cytosol;cytoskeleton;other cell component	cytoskeletal activity;other molecular function	Pf00018, Pf00435, Pf08726, Pf13499	6709	ENSG00000197694	SPTAN1	hsa:6709; Q13186; Q13813; Q15324; Q16606; Q59EF1; Q5VXV5; Q5VXV6; Q7Z6M5; Q9P0V0	Fas ligand pathway and stress induction of heat shock proteins	Neutrophil degranulation; Sensory processing of sound by inner hair cells of the cochlea; Sensory processing of sound by outer hair cells of the cochlea; COPI-mediated anterograde transport; RHOV GTPase cycle; RHOU GTPase cycle; Nephrin family interactions; RAF/MAP kinase cascade; NCAM signaling for neurite out-growth; Interaction between L1 and Ankyrins; Caspase-mediated cleavage of cytoskeletal…	12	108410735.663701	75.81	20490181.0635935	27160190.9565351	43465463.5106926	66468145.9164352	223382978.348736	201577018.388446	189321838.368662	176819850.247076	10966977.8131498	15448221.225037	32840952.2874533	51673390.6891589	234675516.880909	219123903.233887	199394169.084798	192665819.025617	High	High	High	High	High
False	High	IsMasterProtein	P35579	Myosin-9 OS=Homo sapiens OX=9606 GN=MYH9 PE=1 SV=4	0.000	650.285	43	78	197	68	1960	226.4	5.60	635.45	78	cell cycle OR cell proliferation;cell organization and biogenesis;protein metabolism;stress response;transport;developmental processes;signal transduction;other biological processes	plasma membrane;other membranes;cytosol;cytoskeleton;nucleus;other cell component	signal transduction activity or receptor binding;cytoskeletal activity;other molecular function	Pf00063, Pf01576, Pf02736	4627	ENSG00000100345	MYH9	A8K6E4; hsa:4627; O60805; P35579; Q60FE2; Q86T83	Primary focal segmental glomerulosclerosis (FSGS); VEGFA-VEGFR2 signaling pathway; Nephrotic syndrome	Regulation of actin dynamics for phagocytic cup formation; FCGR3A-mediated phagocytosis; Sensory processing of sound by inner hair cells of the cochlea; Sensory processing of sound by outer hair cells of the cochlea; Translocation of SLC2A4 (GLUT4) to the plasma membrane; Signaling by ALK fusions and activated point mutants; RHO GTPases activate CIT; EPHA-mediated growth cone collapse; Sema4D ind…	16	144214039.276184	78.42	16578498.7291	23331703.4029247	35387630.9214968	92576111.0549707	249319066.561485	255487994.347548	246048536.687207	227047646.193547	6779391.46433943	12032491.0490055	27435889.445373	70601990.7887796	246115224.138102	253976980.904602	224655031.274789	226478826.517528	High	High	High	High	High
False	High	IsMasterProtein	O75369	Filamin-B OS=Homo sapiens OX=9606 GN=FLNB PE=1 SV=2	0.000	556.584	42	84	177	76	2602	278.0	5.73	527.24	84	cell organization and biogenesis;stress response;signal transduction;other biological processes	plasma membrane;other membranes;cytosol;cytoskeleton;other cell component	cytoskeletal activity;other molecular function	Pf00307, Pf00630	2317	ENSG00000136068	FLNB	B2ZZ83; B2ZZ84; B2ZZ85; C9JKE6; C9JMC4; hsa:2317; O75369; Q13706; Q59EC2; Q60FE7; Q6MZJ1; Q8WXS9; Q8WXT0; Q8WXT1; Q8WXT2; Q8WXT3; Q9NRB5; Q9NT26; Q9UEV9	Focal adhesion; MAPK signaling pathway; VEGFA-VEGFR2 signaling pathway; Ebola virus infection in host	ISG15 antiviral mechanism	5	108771948.96606	72.48	17558680.7888791	28063655.8678339	47697877.7394864	78729616.3872781	150278096.41134	199670206.446401	199224852.939284	186469640.012153	7961762.32926914	14334477.1242599	36972992.6608316	59570437.3081006	154261033.664089	209181658.531313	201222907.840443	192684777.274277	High	High	High	High	High
False	High	IsMasterProtein	Q01082	Spectrin beta chain, non-erythrocytic 1 OS=Homo sapiens OX=9606 GN=SPTBN1 PE=1 SV=2	0.000	540.434	41	84	186	77	2364	274.4	5.57	573.65	84	cell cycle OR cell proliferation;cell organization and biogenesis;protein metabolism;other metabolic processes;transport;developmental processes;signal transduction;other biological processes	plasma membrane;other membranes;cytosol;cytoskeleton;nucleus;other cell component	cytoskeletal activity;other molecular function	Pf00169, Pf00307, Pf00435	6711	ENSG00000115306	SPTBN1	B2RP63; hsa:6711; O60837; Q01082; Q16057; Q53R99; Q59ER3; Q8IX99	TGF-beta signaling pathway; Sudden infant death syndrome (SIDS) susceptibility pathways	Sensory processing of sound by inner hair cells of the cochlea; Sensory processing of sound by outer hair cells of the cochlea; COPI-mediated anterograde transport; RHOV GTPase cycle; RHOU GTPase cycle; Nephrin family interactions; RAF/MAP kinase cascade; NCAM signaling for neurite out-growth; Interaction between L1 and Ankyrins; Signaling by FLT3 fusion proteins	12	136059588.329439	77.29	19371807.2158834	25201797.9819943	41716313.0751808	93222342.5903894	258373677.153928	230027219.00899	217323790.524965	198581274.209309	8861435.67686117	12605948.3212782	30133918.1526054	54820780.3557032	257666867.699262	224367385.372283	208924937.25684	207746808.524441	High	High	High	High	High
False	High	IsMasterProtein	Q9Y490	Talin-1 OS=Homo sapiens OX=9606 GN=TLN1 PE=1 SV=3	0.000	462.278	41	81	137	66	2541	269.6	6.07	439.53	81	cell adhesion;cell organization and biogenesis;signal transduction;other biological processes	non-structural extracellular;plasma membrane;other membranes;cytosol;cytoskeleton;other cell component	signal transduction activity or receptor binding;cytoskeletal activity;other molecular function	Pf00373, Pf01608, Pf08913, Pf09141, Pf16511	7094	ENSG00000137076	TLN1	A6NMY0; hsa:7094; Q86YD0; Q9NZQ2; Q9UHH8; Q9UPX3; Q9Y490	Integrin-mediated cell adhesion; Primary focal segmental glomerulosclerosis (FSGS); Focal adhesion	Platelet degranulation ; Signaling by BRAF and RAF1 fusions; XBP1(S) activates chaperone genes; SEMA3A-Plexin repulsion signaling by inhibiting Integrin adhesion; Smooth Muscle Contraction; Signaling by moderate kinase activity BRAF mutants; Paradoxical activation of RAF signaling by kinase inactive BRAF; Signaling downstream of RAS mutants; Signaling by RAF1 mutants; MAP2K and MAPK activation; S…	17	51300738.9571995	81.29	8328168.79794542	12654949.3116276	22665807.3053912	39151777.8741213	67219573.6810789	127585417.456164	124374103.312087	113441853.531471	4137782.4802676	6395838.57049633	16868925.4225631	25533386.9299813	68716868.5588145	125739924.624018	123352724.23127	117620361.727951	High	High	High	High	High
False	High	IsMasterProtein	Q14204	Cytoplasmic dynein 1 heavy chain 1 OS=Homo sapiens OX=9606 GN=DYNC1H1 PE=1 SV=5	0.000	447.013	24	95	135	95	4646	532.1	6.40	385.96	95	cell cycle OR cell proliferation;cell organization and biogenesis;transport;other biological processes	non-structural extracellular;cytosol;cytoskeleton;other cytoplasmic organelle;other cell component	cytoskeletal activity;other molecular function	Pf03028, Pf08385, Pf08393, Pf12774, Pf12775, Pf12777, Pf12780, Pf12781, Pf17852, Pf18198, Pf18199	1778	ENSG00000197102	DYNC1H1	B0I1R0; hsa:1778; Q14204; Q6DKQ7; Q8WU28; Q92814; Q9Y4G5	Ciliary landscape; Intraflagellar transport proteins binding to dynein	Neutrophil degranulation; COPI-mediated anterograde transport; Separation of Sister Chromatids; MHC class II antigen presentation; Resolution of Sister Chromatid Cohesion; HSP90 chaperone cycle for steroid hormone receptors (SHR) in the presence of ligand; Recruitment of NuMA to mitotic centrosomes; RHO GTPases Activate Formins; COPI-independent Golgi-to-ER retrograde traffic; HCMV Early Events; …	22	73447843.8359115	74.78	9338084.41013557	16393036.916499	31905506.0166206	50353169.2951847	108202915.831938	132585536.354441	137413975.888699	126774433.068894	4704792.04756073	9100804.40158503	21928971.2911919	31793334.1017909	107134979.578342	129018532.071229	133359546.811358	132365085.641429	High	High	High	High	High
False	High	IsMasterProtein	P21333	Filamin-A OS=Homo sapiens OX=9606 GN=FLNA PE=1 SV=4	0.000	428.374	35	72	131	64	2647	280.6	6.06	398.39	72	cell cycle OR cell proliferation;cell organization and biogenesis;protein metabolism;other metabolic processes;stress response;transport;developmental processes;signal transduction;other biological processes	non-structural extracellular;plasma membrane;other membranes;cytosol;cytoskeleton;ER/Golgi;nucleus;other cell component	signal transduction activity or receptor binding;cytoskeletal activity;other molecular function	Pf00307, Pf00630	2316	ENSG00000196924	FLNA	E9KL45; hsa:2316; P21333; Q5HY53; Q5HY55; Q8NF52	Androgen receptor signaling pathway; Prolactin signaling pathway; Focal adhesion; Hypothesized pathways in pathogenesis of cardiovascular disease; MAPK signaling pathway; IL-4 signaling pathway; Ebola virus infection in host; Joubert syndrome	OAS antiviral response; Platelet degranulation ; RHO GTPases activate PAKs; GP1b-IX-V activation signalling; Cell-extracellular matrix interactions	13	78320640.9297545	80.77	15090535.0195439	21724763.8210739	35522903.489889	61432936.8738693	99850717.0223976	186116357.741966	191160668.558992	178979249.495992	6513236.99538254	10957790.636722	27756264.7345562	40954628.7179112	105421708.441922	202087184.995058	197212253.345799	190835303.545718	High	High	High	High	High
False	High	IsMasterProtein	P10809	60 kDa heat shock protein, mitochondrial OS=Homo sapiens OX=9606 GN=HSPD1 PE=1 SV=2	0.000	413.652	67	38	196	38	573	61.0	5.87	692.00	38	cell cycle OR cell proliferation;cell organization and biogenesis;protein metabolism;DNA metabolism;other metabolic processes;stress response;transport;developmental processes;signal transduction;other biological processes	non-structural extracellular;plasma membrane;other membranes;cytosol;cytoskeleton;mitochondrion;other cytoplasmic organelle;other cell component	nucleic acid binding activity;other molecular function	Pf00118	3329	ENSG00000144381	HSPD1	B2R5M6; B7Z712; hsa:3329; P10809; Q38L19; Q9UCR6	Apoptosis-related network due to altered Notch3 in ovarian cancer; Sudden infant death syndrome (SIDS) susceptibility pathways	Mitochondrial protein import; TFAP2A acts as a transcriptional repressor during retinoic acid induced cell differentiation	4	493994934.421473	73.12	11596393.1924027	45267107.1350775	117229445.391572	490934047.396422	679332297.217894	567241270.945984	545733400.614141	497074905.536189	4964026.48233841	22955598.9777539	92859808.8504978	408318671.357657	728053287.4526	704325333.629445	635249776.448426	586900761.041869	High	High	High	High	High
False	High	IsMasterProtein	P78527	DNA-dependent protein kinase catalytic subunit OS=Homo sapiens OX=9606 GN=PRKDC PE=1 SV=3	0.000	397.078	22	88	132	88	4128	468.8	7.12	384.06	88	cell cycle OR cell proliferation;cell organization and biogenesis;protein metabolism;DNA metabolism;RNA metabolism OR transcription;other metabolic processes;stress response;developmental processes;signal transduction;other biological processes	cytosol;nucleus;other cell component	nucleic acid binding activity;kinase activity;other molecular function	Pf00454, Pf02259, Pf02260, Pf08163, Pf19704, Pf20502	5591	ENSG00000253729	PRKDC	hsa:5591; P78527; P78528; Q13327; Q13337; Q14175; Q59H99; Q7Z611; Q96SE6; Q9UME3	miRNA regulation of DNA damage response; Cell cycle; Retinoblastoma gene in cancer; Fas ligand pathway and stress induction of heat shock proteins; Pathways affected in adenoid cystic carcinoma; ATM signaling in development and disease ; Non-homologous end joining; Osteoblast differentiation and related diseases; DNA repair pathways, full network; DNA damage response	E3 ubiquitin ligases ubiquitinate target proteins; Cytosolic sensors of pathogen-associated DNA ; Nonhomologous End-Joining (NHEJ); IRF3-mediated induction of type I IFN	14	74961852.3259135	78.96	9394812.16884737	14895052.5671273	26283804.6664922	47716048.4679298	119851526.514368	147393700.663549	153042865.542999	140032252.441744	4358790.21861405	7978227.91462724	19553363.425343	28904027.2310711	117764976.031257	141308509.968191	141940049.793453	141404388.409543	High	High	High	High	High
False	High	IsMasterProtein	P08238	Heat shock protein HSP 90-beta OS=Homo sapiens OX=9606 GN=HSP90AB1 PE=1 SV=4	0.000	360.356	52	40	195	26	724	83.2	5.03	591.75	40	cell organization and biogenesis;DNA metabolism;other metabolic processes;stress response;developmental processes;other biological processes	non-structural extracellular;plasma membrane;other membranes;cytosol;nucleus;other cytoplasmic organelle;other cell component	signal transduction activity or receptor binding;enzyme regulator activity;cytoskeletal activity;nucleic acid binding activity;other molecular function	Pf00183, Pf02518	3326	ENSG00000096384	HSP90AB1	B2R5P0; hsa:3326; P08238; Q5T9W7; Q9NQW0; Q9NTK6	Nuclear receptors meta-pathway; NRF2 pathway; Focal adhesion: PI3K-Akt-mTOR-signaling pathway; PI3K-Akt signaling pathway	Potential therapeutics for SARS; Regulation of actin dynamics for phagocytic cup formation; The role of GTSE1 in G2/M progression after G2 checkpoint; HSP90 chaperone cycle for steroid hormone receptors (SHR) in the presence of ligand; SARS-CoV-2 activates/modulates innate and adaptive immune responses; Aryl hydrocarbon receptor signalling; Neutrophil degranulation; Estrogen-dependent gene expres…	23	177235277.885781	85.39	26435616.4463242	35476776.5492511	62553840.506785	93819362.7120809	353104927.387425	489464418.355073	446066665.822784	400307339.597096	6014462.51395259	13656515.8999121	45210831.2440355	59488699.13226	334817278.855863	433791395.660578	396406495.11932	394412257.262289	High	High	High	High	High
False	High	IsMasterProtein	P35580	Myosin-10 OS=Homo sapiens OX=9606 GN=MYH10 PE=1 SV=3	0.000	312.749	29	55	82	44	1976	228.9	5.54	265.03	55	cell adhesion;cell cycle OR cell proliferation;cell organization and biogenesis;other biological processes	plasma membrane;other membranes;cytosol;cytoskeleton;other cell component	cytoskeletal activity;nucleic acid binding activity;other molecular function	Pf00063, Pf00612, Pf01576, Pf02736	4628	ENSG00000133026	MYH10	B2RWP9; D3DTS1; F8VTL3; hsa:4628; P35580; Q12989; Q149N3; Q149N4; Q16087; Q4LE45; Q6PK16; Q9BWG0	Regulation of actin cytoskeleton	EPHA-mediated growth cone collapse; RHO GTPases activate PAKs; RHO GTPases activate CIT; Sema4D induced cell migration and growth-cone collapse; RHO GTPases activate PKNs; RHO GTPases Activate ROCKs	7	40381975.7956246	80.84	6539984.51177868	8657774.88060355	13607331.0020112	25990294.40151	62742804.8319324	93247126.1904804	91309181.1743306	81985041.9192415	3471031.45193234	4601560.07623447	10341798.3049397	16919298.5794961	64152091.6994534	90115329.8327577	83372256.2783055	84602382.8138026	High	High	High	High	High
False	High	IsMasterProtein	P06733	Alpha-enolase OS=Homo sapiens OX=9606 GN=ENO1 PE=1 SV=2	0.000	300.019	74	30	213	25	434	47.1	7.39	663.49	30	RNA metabolism OR transcription;other metabolic processes;other biological processes	plasma membrane;other membranes;cytosol;cytoskeleton;nucleus;other cell component	nucleic acid binding activity;other molecular function	Pf00113, Pf03952	2023	ENSG00000074800	ENO1	B2RD59; hsa:2023; P06733; P22712; Q16704; Q4TUS4; Q53FT9; Q53HR3; Q658M5; Q6GMP2; Q71V37; Q7Z3V6; Q8WU71; Q96GV1; Q9BT62; Q9UCH6; Q9UM55	Clear cell renal cell carcinoma pathways; Metabolic reprogramming in colon cancer; Aerobic glycolysis; IL-18 signaling pathway; Glycolysis and gluconeogenesis	Glycolysis; Gluconeogenesis; Manipulation of host energy metabolism	8	400701232.260983	59.02	16834606.8704635	41482353.6635496	349804465.217281	397747267.596122	527688821.849432	482355312.599223	431926559.148668	375941292.885781	8792697.10074371	20015741.2214174	301592875.511201	407811297.140233	561005885.509128	493641431.545048	440075531.794499	403677135.246865	High	High	High	High	High
False	High	IsMasterProtein	P04406	Glyceraldehyde-3-phosphate dehydrogenase OS=Homo sapiens OX=9606 GN=GAPDH PE=1 SV=3	0.000	295.086	79	22	234	22	335	36.0	8.46	658.28	22	cell organization and biogenesis;protein metabolism;other metabolic processes;stress response;other biological processes	plasma membrane;other membranes;cytosol;cytoskeleton;nucleus;other cell component	enzyme regulator activity;cytoskeletal activity;other molecular function	Pf00044, Pf02800	2597	ENSG00000111640	GAPDH	E7EUT4; hsa:2597; P00354; P04406; Q53X65	Cori cycle; Alzheimer's disease and miRNA effects; HIF1A and PPARG regulation of glycolysis; VEGFA-VEGFR2 signaling pathway; Clear cell renal cell carcinoma pathways; Metabolic reprogramming in colon cancer; Aerobic glycolysis; 7q11.23 copy number variation syndrome; Glycolysis in senescence; Alzheimer's disease; Glycolysis and gluconeogenesis; Sudden infant death syndrome (SIDS) susceptibility p…	Glycolysis; Gluconeogenesis	14	771168446.813611	45.35	39382511.2780578	689833998.991476	1128749873.19165	722507667.390834	1093126630.67139	905203130.821497	809531920.486905	693391486.127548	9505188.17533847	384686531.948082	928767692.053432	907269211.12298	1060474649.08381	820140196.751391	734623006.59278	718490051.383028	High	High	High	High	High
False	High	IsMasterProtein	P14618	Pyruvate kinase PKM OS=Homo sapiens OX=9606 GN=PKM PE=1 SV=4	0.000	294.685	58	32	154	31	531	57.9	7.84	495.49	32	protein metabolism;RNA metabolism OR transcription;other metabolic processes;other biological processes	non-structural extracellular;cytosol;ER/Golgi;nucleus;other cell component	nucleic acid binding activity;kinase activity;other molecular function	Pf00224, Pf02887	5315	ENSG00000067225	PKM	A6NFK3; B2R5N8; B3KRY0; B4DFX8; B4DUU6; hsa:5315; P14618; P14786; Q53GK4; Q96E76; Q9BWB5; Q9UCV6; Q9UPF2	Photodynamic therapy-induced HIF-1 survival signaling; Amino acid metabolism; Clear cell renal cell carcinoma pathways; Metabolic reprogramming in colon cancer; Aerobic glycolysis; Glycolysis in senescence; Glucose metabolism in triple-negative breast cancer cells; Glycolysis and gluconeogenesis	Neutrophil degranulation	9	303045810.402348	61.26	14318656.5256318	20422624.6408506	256121413.674413	293969136.610298	452456642.496668	393867693.753094	364568466.424099	299775443.1564	5151292.32559139	10306317.4512399	218999865.732035	355684656.856499	435733630.642224	344966043.488028	316390220.030164	306351855.360289	High	High	High	High	High
False	High	IsMasterProtein	P07900	Heat shock protein HSP 90-alpha OS=Homo sapiens OX=9606 GN=HSP90AA1 PE=1 SV=5	0.000	285.697	49	38	175	24	732	84.6	5.02	529.73	38	cell organization and biogenesis;protein metabolism;DNA metabolism;other metabolic processes;stress response;transport;developmental processes;other biological processes	non-structural extracellular;extracellular matrix;plasma membrane;other membranes;cytosol;cytoskeleton;mitochondrion;nucleus;other cytoplasmic organelle;other cell component	signal transduction activity or receptor binding;enzyme regulator activity;cytoskeletal activity;nucleic acid binding activity;other molecular function	Pf00183, Pf02518	3320	ENSG00000080824	HSP90AA1	A8K500; B3KPJ9; hsa:3320; P07900; Q2PP14; Q5CAQ6; Q5CAQ7; Q9BVQ5	Nucleotide-binding oligomerization domain (NOD) pathway; TNF-alpha signaling pathway; Corticotropin-releasing hormone signaling pathway; Aryl hydrocarbon receptor pathway; Ebstein-Barr virus LMP1 signaling; Aryl hydrocarbon receptor pathway; Constitutive androstane receptor pathway; Pregnane X receptor pathway; Glucocorticoid receptor pathway; Nuclear receptors meta-pathway; NRF2 pathway; VEGFA-V…	Neutrophil degranulation; Regulation of actin dynamics for phagocytic cup formation; Potential therapeutics for SARS; The role of GTSE1 in G2/M progression after G2 checkpoint; HSP90 chaperone cycle for steroid hormone receptors (SHR) in the presence of ligand; Recruitment of NuMA to mitotic centrosomes; Aggrephagy; SARS-CoV-2 activates/modulates innate and adaptive immune responses; Regulation o…	67	73865683.0278019	78.82	13457005.0907101	18065734.450959	29610543.1633844	42493303.8896232	128399974.342689	172252346.941763	164662885.162718	146610334.252473	5374067.717437	9011485.00678525	22913762.9987369	31699566.4225532	128629919.491914	158511499.433721	148469283.755216	144575624.441156	High	High	High	High	High
False	High	IsMasterProtein	P55072	Transitional endoplasmic reticulum ATPase OS=Homo sapiens OX=9606 GN=VCP PE=1 SV=4	0.000	284.779	55	42	110	42	806	89.3	5.26	322.57	42	cell cycle OR cell proliferation;cell organization and biogenesis;protein metabolism;DNA metabolism;other metabolic processes;stress response;transport;signal transduction;other biological processes	non-structural extracellular;other membranes;cytosol;ER/Golgi;nucleus;other cytoplasmic organelle;other cell component	signal transduction activity or receptor binding;enzyme regulator activity;other molecular function	Pf00004, Pf02359, Pf02933, Pf09336, Pf17862	7415	ENSG00000165280	VCP	B2R5T8; hsa:7415; P55072; Q0V924; Q2TAI5; Q969G7; Q9UCD5	Alstrom syndrome; Clock-controlled autophagy in bone metabolism	Neutrophil degranulation; ABC-family proteins mediated transport; Hedgehog ligand biogenesis; Hh mutants are degraded by ERAD; Defective CFTR causes cystic fibrosis; Neddylation; KEAP1-NFE2L2 pathway; RHOH GTPase cycle; E3 ubiquitin ligases ubiquitinate target proteins; Aggrephagy; Attachment and Entry; Attachment and Entry; Ovarian tumor domain proteases; Josephin domain DUBs; Protein methylatio…	20	241722666.406237	32.92	100515500.86702	373025773.030747	354346127.934117	204519552.431978	304553875.863887	252778854.268551	236695711.387371	214603051.979463	66313843.3568156	211113481.502909	273003461.235656	246856384.140039	309950485.408112	249590897.140317	227939032.876859	222511297.046191	High	High	High	High	High
False	High	IsMasterProtein	P31948	Stress-induced-phosphoprotein 1 OS=Homo sapiens OX=9606 GN=STIP1 PE=1 SV=1	0.000	279.858	61	34	133	34	543	62.6	6.80	329.27	34	other biological processes	cytosol;ER/Golgi;nucleus;other cell component	other molecular function	Pf00515, Pf13181, Pf17830	10963	ENSG00000168439	STIP1	B4DM70; F5H0T1; G3XAD8; hsa:10963; P31948; Q3ZCU9; Q5TZU9	VEGFA-VEGFR2 signaling pathway	HSP90 chaperone cycle for steroid hormone receptors (SHR) in the presence of ligand; RND1 GTPase cycle	3	193901572.420306	66.91	37269239.8839018	54575631.5571377	71835549.8780783	167597324.901656	224334247.632705	262565713.36011	264896465.096241	257601078.718203	21321883.1517372	29345371.7607959	57141320.2365659	102331740.143245	241430984.345195	325285934.662126	310181018.55753	311096780.751251	High	High	High	High	High
False	High	IsMasterProtein	Q7Z6Z7	E3 ubiquitin-protein ligase HUWE1 OS=Homo sapiens OX=9606 GN=HUWE1 PE=1 SV=3	0.000	271.338	17	60	84	60	4374	481.6	5.22	210.76	60	cell organization and biogenesis;protein metabolism;DNA metabolism;other metabolic processes;stress response;other biological processes	non-structural extracellular;other membranes;cytosol;mitochondrion;ER/Golgi;nucleus;other cell component	nucleic acid binding activity;other molecular function	Pf00627, Pf00632, Pf02825, Pf06012, Pf06025, Pf14377	10075	ENSG00000086758	HUWE1	hsa:10075; O15029; Q4G2Z2; Q5H961; Q6P4D0; Q7Z6Z7; Q8NG67; Q9BUI0; Q9HCJ4; Q9NSL6; Q9P0A9		Antigen processing: Ubiquitination & Proteasome degradation; Neutrophil degranulation	2	27878157.1377061	69.73	5276682.80234806	8189626.81145013	13619424.3888179	19608030.0327457	39636396.1140773	51071747.1270583	51822930.0612119	48263699.4510917	2748946.21264313	4580914.97633229	10485708.1678246	15106943.4968736	40158158.9737242	49493954.8916064	49482310.1575285	48624101.1729585	High	High	High	High	High
False	High	IsMasterProtein	P48643	T-complex protein 1 subunit epsilon OS=Homo sapiens OX=9606 GN=CCT5 PE=1 SV=1	0.000	266.860	56	29	98	28	541	59.6	5.66	312.53	29	transport;other biological processes	cytosol;cytoskeleton;other cell component	cytoskeletal activity;nucleic acid binding activity;other molecular function	Pf00118	22948	ENSG00000150753	CCT5	A8JZY8; A8K2X8; B4DYD8; hsa:22948; P48643	16p11.2 proximal deletion syndrome	Formation of tubulin folding intermediates by CCT/TriC; BBSome-mediated cargo-targeting to cilium; Association of TriC/CCT with target proteins during biosynthesis; Cooperation of PDCL (PhLP1) and TRiC/CCT in G-protein beta folding; Prefoldin mediated transfer of substrate to CCT/TriC; Folding of actin by CCT/TriC	7	124648437.823841	59.24	9031019.72779899	34264570.2355048	84691892.3802296	106520815.793665	178084175.438868	160007210.822175	157746603.570663	145861003.186645	3661120.35027531	19220297.2401633	65709446.478252	98683773.7114286	175142635.865558	172333026.922891	155586272.601573	147213856.873362	High	High	High	High	High
False	High	IsMasterProtein	P06576	ATP synthase subunit beta, mitochondrial OS=Homo sapiens OX=9606 GN=ATP5F1B PE=1 SV=3	0.000	259.631	70	24	85	24	529	56.5	5.40	303.27	24	other metabolic processes;transport;developmental processes;other biological processes	plasma membrane;other membranes;mitochondrion;other cell component	signal transduction activity or receptor binding;transporter activity;other molecular function	Pf00006, Pf02874	506	ENSG00000110955	ATP5F1B	A8K4X0; hsa:506; P06576; Q14283	Electron transport chain: OXPHOS system in mitochondria; 7q11.23 copy number variation syndrome; Oxidative phosphorylation	Transcriptional activation of mitochondrial biogenesis; Mitochondrial protein import; Cristae formation; Formation of ATP by chemiosmotic coupling	7	109442582.046195	46.61	4442799.58105874	64289423.5451611	124840648.653142	100846600.576398	134939602.001149	116573981.756907	114477845.405891	108043153.972757	2126175.00867976	35369898.221315	98586166.384948	95175313.2702581	134045613.918493	129550837.043073	119893032.814357	110860136.200377	High	High	High	High	High
False	High	IsMasterProtein	P13796	Plastin-2 OS=Homo sapiens OX=9606 GN=LCP1 PE=1 SV=6	0.000	257.888	58	27	131	25	627	70.2	5.43	381.32	27	cell organization and biogenesis;signal transduction;other biological processes	plasma membrane;other membranes;cytosol;cytoskeleton;other cell component	signal transduction activity or receptor binding;cytoskeletal activity;other molecular function	Pf00036, Pf00307	3936	ENSG00000136167	LCP1	B2R613; B4DUA0; hsa:3936; P13796; Q5TBN4		Gene and protein expression by JAK-STAT signaling after Interleukin-12 stimulation	1	305164813.646669	60.55	31243685.9548469	74475368.8240087	127346123.357232	346598179.074121	368450091.621824	296250361.233344	314347510.329803	322100989.141305	14601315.3795163	39377624.6171369	105664530.001345	237333518.53868	374919095.128912	394802291.091063	360309536.533521	330387705.026828	High	High	High	High	High
False	High	IsMasterProtein	P04075	Fructose-bisphosphate aldolase A OS=Homo sapiens OX=9606 GN=ALDOA PE=1 SV=2	0.000	256.733	76	26	105	21	364	39.4	8.09	351.51	26	cell organization and biogenesis;other metabolic processes;other biological processes	non-structural extracellular;cytosol;cytoskeleton;other cell component	cytoskeletal activity;other molecular function	Pf00274	226	ENSG00000149925	ALDOA	B4DXI7; hsa:226; P04075; Q6FH76; Q6FI10; Q96B15; Q9BWD9; Q9UCN2	VEGFA-VEGFR2 signaling pathway; Clear cell renal cell carcinoma pathways; Aerobic glycolysis; 16p11.2 proximal deletion syndrome; Glycolysis and gluconeogenesis; Sudden infant death syndrome (SIDS) susceptibility pathways	Neutrophil degranulation; Glycolysis; Platelet degranulation ; Gluconeogenesis	10	462964556.747326	46.59	21894374.0922744	299708733.111968	492241740.386691	472579629.121598	520879607.787766	474321843.676848	453545111.969051	421656452.131181	5029858.59376161	171445942.731594	393632189.339056	386103008.620664	618752401.285668	601122626.790109	540819538.413355	493571670.087936	High	High	High	High	High
False	High	IsMasterProtein	Q15075	Early endosome antigen 1 OS=Homo sapiens OX=9606 GN=EEA1 PE=1 SV=2	0.000	253.553	40	57	77	56	1411	162.4	5.68	215.97	57	cell organization and biogenesis;transport;other biological processes	plasma membrane;other membranes;cytosol;other cytoplasmic organelle;other cell component	other molecular function	Pf01363	8411	ENSG00000102189	EEA1	hsa:8411; Q14221; Q15075	VEGFA-VEGFR2 signaling pathway	Toll Like Receptor 9 (TLR9) Cascade	2	40717450.2784785	30.73	32429961.2068827	37405203.8612306	32530448.8279467	37000330.9668793	44652163.3071489	44322997.4987182	45880398.9084693	45320597.3663496	18673786.6354385	19775959.9975387	23613348.4913401	25176876.0558673	49511716.4732633	53819049.8209373	52509196.6425568	50087315.2457633	High	High	High	High	High
False	High	IsMasterProtein	P27708	CAD protein OS=Homo sapiens OX=9606 GN=CAD PE=1 SV=3	0.000	253.199	27	47	68	46	2225	242.8	6.46	208.11	47	protein metabolism;other metabolic processes	cytosol;nucleus;other cell component	kinase activity;other molecular function	Pf00117, Pf00185, Pf00988, Pf01979, Pf02142, Pf02729, Pf02786, Pf02787	790	ENSG00000084774	CAD	D6W552; hsa:790; P27708; Q6P0Q0; Q96CK3	Endothelin pathways; Amino acid metabolism; Pyrimidine metabolism	Pyrimidine biosynthesis	4	27829011.1979862	78.16	5123083.1122582	7418501.78957993	12644951.3146572	22662183.1961398	34173841.8383963	54433648.4480182	63877873.2841251	64031955.1625882	2644296.88837129	3884987.97682752	9082488.44561745	14118030.9165966	35645564.3295177	54769987.5494987	62861788.9937793	64626063.1311089	High	High	High	High	High
False	High	IsMasterProtein	P11142	Heat shock cognate 71 kDa protein OS=Homo sapiens OX=9606 GN=HSPA8 PE=1 SV=1	0.000	249.375	51	31	132	30	646	70.9	5.52	401.33	31	cell organization and biogenesis;protein metabolism;RNA metabolism OR transcription;other metabolic processes;stress response;transport;other biological processes	non-structural extracellular;plasma membrane;other membranes;cytosol;nucleus;other cytoplasmic organelle;other cell component	signal transduction activity or receptor binding;other molecular function	Pf00012	3312	ENSG00000109971	HSPA8	hsa:3312; P11142; Q9H3R6	Parkin-ubiquitin proteasomal system pathway; MAPK signaling pathway; Exercise-induced circadian regulation; Measles virus infection; Extrafollicular B cell activation by SARS-CoV-2	AUF1 (hnRNP D0) binds and destabilizes mRNA; Neutrophil degranulation; Golgi Associated Vesicle Biogenesis; Late endosomal microautophagy; HSP90 chaperone cycle for steroid hormone receptors (SHR) in the presence of ligand; Regulation of HSF1-mediated heat shock response; Lysosome Vesicle Biogenesis; Clathrin-mediated endocytosis; CHL1 interactions; Interleukin-4 and Interleukin-13 signaling; GAB…	22	208854098.886961	66.88	14434087.0167322	20866998.2722037	80073791.2539554	178194334.013526	262220297.401071	261553906.328475	271758763.618911	248448768.348767	5710890.80750604	8876424.34986817	67819182.5373357	171163607.422042	249266813.888396	251237145.886103	253603472.499994	244789122.29933	High	High	High	High	High
False	High	IsMasterProtein	P38646	Stress-70 protein, mitochondrial OS=Homo sapiens OX=9606 GN=HSPA9 PE=1 SV=2	0.000	243.443	44	29	87	29	679	73.6	6.16	272.11	29	cell organization and biogenesis;other metabolic processes;stress response;transport;other biological processes	other membranes;mitochondrion;nucleus;other cell component	other molecular function	Pf00012	3313	ENSG00000113013	HSPA9	B2RCM1; hsa:3313; P30036; P31932; P38646; Q1HB43; Q53H23; Q6GU03; Q9BWB7; Q9UC56	Parkin-ubiquitin proteasomal system pathway	Gene and protein expression by JAK-STAT signaling after Interleukin-12 stimulation; Mitochondrial protein import; Regulation of HSF1-mediated heat shock response; Cristae formation	5	123120309.277563	68.76	6721450.29309418	11456275.0905299	57211105.510868	106540438.8973	171862124.284196	158794544.61982	152038300.338724	142280346.443992	2799928.82568004	5716339.88693915	44525636.6324578	91186009.0585371	181439310.203069	187187084.395838	166610054.658581	156112997.499918	High	High	High	High	High
False	High	IsMasterProtein	P26038	Moesin OS=Homo sapiens OX=9606 GN=MSN PE=1 SV=3	0.000	243.426	51	38	123	25	577	67.8	6.40	297.03	38	cell adhesion;cell cycle OR cell proliferation;cell organization and biogenesis;other biological processes	plasma membrane;other membranes;cytosol;cytoskeleton;other cell component	signal transduction activity or receptor binding;cytoskeletal activity;nucleic acid binding activity;other molecular function	Pf00373, Pf00769, Pf09379, Pf09380, Pf20492	4478	ENSG00000147065	MSN	hsa:4478; P26038	Glial cell differentiation; AGE/RAGE pathway; Measles virus infection; 16p11.2 proximal deletion syndrome; Regulation of actin cytoskeleton	Recycling pathway of L1; Sensory processing of sound by inner hair cells of the cochlea; Sensory processing of sound by outer hair cells of the cochlea; Gene and protein expression by JAK-STAT signaling after Interleukin-12 stimulation; Signaling by ALK fusions and activated point mutants	10	91984353.0518076	79.62	11087181.8977466	16178039.032905	27377376.5634481	58590293.9379964	171788068.105789	180869581.909271	168428890.437025	148915226.828025	4133307.05299325	7270834.0020783	19517075.6155981	36539332.2059976	167101201.293632	159645198.481515	146476065.845588	144411653.15391	High	High	High	High	High
False	High	IsMasterProtein	P13639	Elongation factor 2 OS=Homo sapiens OX=9606 GN=EEF2 PE=1 SV=4	0.000	242.917	44	36	133	34	858	95.3	6.83	335.62	36	protein metabolism;other metabolic processes;other biological processes	non-structural extracellular;plasma membrane;other membranes;cytosol;other cell component	translation activity;nucleic acid binding activity;other molecular function	Pf00009, Pf00679, Pf03144, Pf03764, Pf14492	1938	ENSG00000167658	EEF2	B2RMP5; D6W618; hsa:1938; P13639; Q58J86	Translation factors; AMP-activated protein kinase signaling; Brain-derived neurotrophic factor (BDNF) signaling pathway; IL-18 signaling pathway	Neutrophil degranulation; Protein methylation; Uptake and function of diphtheria toxin; Peptide chain elongation; Synthesis of diphthamide-EEF2	9	236642888.901716	60.27	14955281.1716959	23215212.7922861	182258959.625508	211508080.103607	338819158.632199	295763510.794468	270834140.547909	236309008.273424	5149350.19080139	11726389.2238248	150790366.967352	242701442.027435	312438588.840029	259396710.197783	239903411.469914	236977241.269425	High	High	High	High	High
False	High	IsMasterProtein	O75643	U5 small nuclear ribonucleoprotein 200 kDa helicase OS=Homo sapiens OX=9606 GN=SNRNP200 PE=1 SV=2	0.000	241.632	27	50	77	49	2136	244.4	6.06	211.94	50	cell organization and biogenesis;RNA metabolism OR transcription;other metabolic processes	nucleus	other molecular function	Pf00270, Pf00271, Pf02889, Pf18149	23020	ENSG00000144028	SNRNP200	hsa:23020; O75643; O94884; Q6NZY0; Q6PX59; Q8NBE6; Q96IF2; Q9H7S0	2q11.2 copy number variation syndrome	mRNA Splicing - Major Pathway; mRNA Splicing - Minor Pathway	3	45658463.0960831	76.11	5909981.41606461	9554064.20842598	16629629.913624	34821584.1622484	59867903.8432862	71342795.6352131	86857583.1737997	85686169.531316	2528932.73244432	4670929.2424059	12713279.9865	20434088.7942545	60501185.9825607	70774976.4014865	83442101.6481256	87264649.3095714	High	High	High	High	High
False	High	IsMasterProtein	Q14980	Nuclear mitotic apparatus protein 1 OS=Homo sapiens OX=9606 GN=NUMA1 PE=1 SV=2	0.000	238.441	27	51	71	49	2115	238.1	5.78	195.00	51	cell cycle OR cell proliferation;cell organization and biogenesis;other biological processes	plasma membrane;other membranes;cytosol;cytoskeleton;ER/Golgi;nucleus;other cell component	cytoskeletal activity;other molecular function		4926	ENSG00000137497	NUMA1	H0YH75; hsa:4926; Q14980; Q14981; Q9BTE9	Ectoderm differentiation; Ectoderm differentiation	Recruitment of NuMA to mitotic centrosomes; Mitotic Prophase	4	29978143.7221962	83.61	7580215.50425285	9927890.59707839	15089942.7221028	26288138.0997629	34186106.9665012	48730128.8111677	80614333.8023116	80649811.6311746	4186029.89383578	5780308.50845309	11614667.979843	15669151.8013937	36324527.3278263	55501716.4981028	89543567.549313	92521979.0921025	High	High	High	High	High
False	High	IsMasterProtein	P53396	ATP-citrate synthase OS=Homo sapiens OX=9606 GN=ACLY PE=1 SV=3	0.000	237.852	38	37	83	37	1101	120.8	7.33	283.85	37	other metabolic processes	non-structural extracellular;cytosol;nucleus;other cytoplasmic organelle;other cell component	other molecular function	Pf00285, Pf00549, Pf02629, Pf16114	47	ENSG00000131473	ACLY	B4DIM0; B4E3P0; hsa:47; P53396; Q13037; Q9BRL0	Sterol regulatory element-binding proteins (SREBP) signaling; TCA cycle and deficiency of pyruvate dehydrogenase complex (PDHc); Fatty acid biosynthesis; Amino acid metabolism; Lipid metabolism pathway; Clear cell renal cell carcinoma pathways; Metabolic reprogramming in colon cancer	Neutrophil degranulation; ChREBP activates metabolic gene expression; Fatty acyl-CoA biosynthesis	10	72143177.1687784	79.12	7235393.70859636	10973544.3420586	19337476.6043725	48338217.2482973	137016523.624246	127172918.75632	119308507.035783	108192428.357962	2830621.75016602	4872339.72284101	13822897.7279415	34998648.0825989	134179688.670498	119614748.490393	109087416.775241	107671285.957264	High	High	High	High	High
False	High	IsMasterProtein	P34932	Heat shock 70 kDa protein 4 OS=Homo sapiens OX=9606 GN=HSPA4 PE=1 SV=4	0.000	237.259	43	30	78	26	840	94.3	5.19	257.73	30	cell organization and biogenesis;stress response;transport;other biological processes	non-structural extracellular;cytosol;mitochondrion;nucleus	other molecular function	Pf00012	3308	ENSG00000170606	HSPA4	hsa:3308; O95756; P34932; Q2TAL4; Q9BUK9	Parkin-ubiquitin proteasomal system pathway	Regulation of HSF1-mediated heat shock response	2	68223884.7505434	83.29	8137165.86254803	12220709.3306556	21791037.1308422	37820257.9295031	149422891.872388	154367831.305393	144024531.182505	127178511.141461	3214787.1136245	5092038.76869404	14785166.2161429	23673312.0552264	142830391.803199	137385984.877519	126452430.553649	123068924.04413	High	High	High	High	High
False	High	IsMasterProtein	P60709	Actin, cytoplasmic 1 OS=Homo sapiens OX=9606 GN=ACTB PE=1 SV=1	0.000	225.846	67	27	220	7	375	41.7	5.48	688.61	27	cell organization and biogenesis;protein metabolism;other metabolic processes;transport;developmental processes;other biological processes	plasma membrane;other membranes;cytosol;cytoskeleton;nucleus;other cell component	cytoskeletal activity;other molecular function	Pf00022	60	ENSG00000075624	ACTB	hsa:60; P02570; P60709; P70514; P99021; Q11211; Q64316; Q75MN2; Q96B34; Q96HG5	Arrhythmogenic right ventricular cardiomyopathy; Pathogenic Escherichia coli infection; Common pathways underlying drug addiction; Myometrial relaxation and contraction pathways; Focal adhesion; Fas ligand pathway and stress induction of heat shock proteins; Ebola virus infection in host; Acute viral myocarditis; Thermogenesis; Mechanoregulation and pathology of YAP/TAZ via Hippo and non-Hippo me…	RHO GTPases activate IQGAPs; Translocation of SLC2A4 (GLUT4) to the plasma membrane; UCH proteinases; Signaling by BRAF and RAF1 fusions; Signaling by moderate kinase activity BRAF mutants; Paradoxical activation of RAF signaling by kinase inactive BRAF; Signaling downstream of RAS mutants; Signaling by RAF1 mutants; MAP2K and MAPK activation; Signaling by high-kinase activity BRAF mutants; VEGFA…	47	272933238.802224	58.16	37011680.8102299	86075904.2054517	133594995.921513	281315353.377779	368934065.512202	287567864.918692	285561239.061861	264800878.973127	15937064.6290129	44633174.5498113	102101483.970017	194251046.020526	355243215.689528	343645277.591245	320025616.412716	297540760.981588	High	High	High	High	High
False	High	IsMasterProtein	P00558	Phosphoglycerate kinase 1 OS=Homo sapiens OX=9606 GN=PGK1 PE=1 SV=3	0.000	225.346	67	23	132	19	417	44.6	8.10	375.06	23	protein metabolism;other metabolic processes;stress response;other biological processes	non-structural extracellular;other membranes;cytosol	kinase activity;other molecular function	Pf00162	5230	ENSG00000102144	PGK1	A8K4W6; B7Z7A9; hsa:5230; P00558; Q5J7W1; Q6IBT6; Q8NI87	Cori cycle; Photodynamic therapy-induced HIF-1 survival signaling; VEGFA-VEGFR2 signaling pathway; Clear cell renal cell carcinoma pathways; Metabolic reprogramming in colon cancer; Aerobic glycolysis; Glycolysis in senescence; Glycolysis and gluconeogenesis	Glycolysis; Gluconeogenesis; Manipulation of host energy metabolism	11	450832473.120817	79.76	14314225.9470271	25212376.6633754	55533662.1031769	392856471.720277	698401841.987931	583117256.156497	562839538.36453	517493432.026232	3815060.43658637	7482015.91332417	40416431.9638415	294895488.036339	707941284.490221	648795762.276394	579844750.305103	517364313.562717	High	High	High	High	High
False	High	IsMasterProtein	P50990	T-complex protein 1 subunit theta OS=Homo sapiens OX=9606 GN=CCT8 PE=1 SV=4	0.000	224.566	60	29	96	29	548	59.6	5.60	268.87	29	cell organization and biogenesis;transport;other biological processes	non-structural extracellular;cytosol;cytoskeleton;nucleus;other cytoplasmic organelle;other cell component	other molecular function	Pf00118	10694	ENSG00000156261	CCT8	A6NN54; B4DEM7; B4DQH4; hsa:10694; P50990; Q4VBP8	16p11.2 proximal deletion syndrome	Neutrophil degranulation; Formation of tubulin folding intermediates by CCT/TriC; BBSome-mediated cargo-targeting to cilium; Association of TriC/CCT with target proteins during biosynthesis; Cooperation of PDCL (PhLP1) and TRiC/CCT in G-protein beta folding; Prefoldin mediated transfer of substrate to CCT/TriC; Folding of actin by CCT/TriC	8	128661831.145853	58.46	12235594.1046047	31252593.255413	93186763.1241689	102908571.660576	185234233.691304	168909110.143104	159737447.582423	147126873.268339	5079662.91856996	16574016.6616868	74243919.0652245	112514229.563025	184908409.593461	164818243.714578	152601369.903852	148781243.600762	High	High	High	High	High
False	High	IsMasterProtein	P11021	Endoplasmic reticulum chaperone BiP OS=Homo sapiens OX=9606 GN=HSPA5 PE=1 SV=2	0.000	223.984	47	29	86	28	654	72.3	5.16	265.00	29	protein metabolism;other metabolic processes;stress response;transport;developmental processes;signal transduction;other biological processes	plasma membrane;other membranes;cytosol;mitochondrion;ER/Golgi;nucleus;other cell component	translation activity;other molecular function	Pf00012	3309	ENSG00000044574	HSPA5	B0QZ61; hsa:3309; P11021; Q2EF78; Q9NPF1; Q9UK02	Parkin-ubiquitin proteasomal system pathway; Apoptosis-related network due to altered Notch3 in ovarian cancer; Photodynamic therapy-induced unfolded protein response; Prion disease pathway; Unfolded protein response	Regulation of HSF1-mediated heat shock response; Platelet degranulation ; Antigen Presentation: Folding, assembly and peptide loading of class I MHC; IRE1alpha activates chaperones; PERK regulates gene expression; ATF6 (ATF6-alpha) activates chaperone genes	12	66070003.2138872	49.21	25794615.4032361	30220620.7997724	41992073.6174384	57207063.5317848	90114070.4037384	84522553.8697382	84785922.4649757	76306054.7978956	13849005.3305844	15447706.2339274	32013420.719261	55308219.8290079	94393652.8708318	95405970.9109235	85406025.7158967	77140114.2550958	High	High	High	High	High
False	High	IsMasterProtein	Q00610	Clathrin heavy chain 1 OS=Homo sapiens OX=9606 GN=CLTC PE=1 SV=5	0.000	221.983	28	39	79	39	1675	191.5	5.69	230.71	39	cell cycle OR cell proliferation;cell organization and biogenesis;other metabolic processes;transport;other biological processes	plasma membrane;other membranes;cytosol;cytoskeleton;ER/Golgi;other cytoplasmic organelle;other cell component	signal transduction activity or receptor binding;nucleic acid binding activity;other molecular function	Pf00637, Pf01394, Pf09268, Pf13838	1213	ENSG00000141367	CLTC	D3DU00; hsa:1213; Q00610; Q6N0A0; Q86TF2	Synaptic vesicle pathway; VEGFA-VEGFR2 signaling pathway; Ebola virus infection in host; Fragile X syndrome; 7q11.23 copy number variation syndrome; Complement and coagulation cascades	ALK mutants bind TKIs; Nuclear events stimulated by ALK signaling in cancer; Recycling pathway of L1; MHC class II antigen presentation; RHOV GTPase cycle; Lysosome Vesicle Biogenesis; RHOU GTPase cycle; Cargo recognition for clathrin-mediated endocytosis; WNT5A-dependent internalization of FZD4; EPH-ephrin mediated repulsion of cells; LDL clearance; Retrograde neurotrophin signalling; WNT5A-depe…	25	40647179.9922215	81.64	4192228.61435684	6036934.34872957	11384096.9250606	26101977.4026713	65032380.1399375	84265661.9839121	80666700.9077274	74772155.3723821	1717423.75107108	2995606.03705811	7805013.55722573	17455657.2189189	63297627.4491357	80149391.475071	76650147.0400534	76081445.3000142	High	High	High	High	High
False	High	IsMasterProtein	P49368	T-complex protein 1 subunit gamma OS=Homo sapiens OX=9606 GN=CCT3 PE=1 SV=4	0.000	221.777	50	29	78	29	545	60.5	6.49	201.99	29	cell organization and biogenesis;transport;other biological processes	cytosol;cytoskeleton;other cell component	other molecular function	Pf00118	7203	ENSG00000163468	CCT3	A6NE14; hsa:7203; P49368; Q5SZY1; Q9BR64	16p11.2 proximal deletion syndrome	Formation of tubulin folding intermediates by CCT/TriC; BBSome-mediated cargo-targeting to cilium; Association of TriC/CCT with target proteins during biosynthesis; Cooperation of PDCL (PhLP1) and TRiC/CCT in G-protein beta folding; Prefoldin mediated transfer of substrate to CCT/TriC; Folding of actin by CCT/TriC	7	122348765.873216	66.24	9913216.91744478	17237645.3451311	54610699.6997212	102969501.164104	167520760.019532	151186354.057393	157336779.347574	145375284.346016	3609066.46311259	8318638.1229768	40719563.755829	84226738.362929	159806352.798469	152423228.405512	151505088.148885	146616766.087521	High	High	High	High	High
False	High	IsMasterProtein	Q13435	Splicing factor 3B subunit 2 OS=Homo sapiens OX=9606 GN=SF3B2 PE=1 SV=2	0.000	221.086	34	30	62	30	895	100.2	5.67	179.00	30	cell organization and biogenesis;RNA metabolism OR transcription;other metabolic processes	nucleus		Pf02037, Pf04037, Pf04046	10992	ENSG00000087365	SF3B2	A8K485; B4DT19; hsa:10992; Q13435; Q7L4T5; Q7Z627; Q969K1; Q96CM6; Q9BWD2	mRNA processing	mRNA Splicing - Major Pathway; mRNA Splicing - Minor Pathway	3	22655764.9894398	77.97	4000182.89182836	5063855.88288312	8112124.74101641	17993803.6811541	28525580.0469979	37445121.8498609	44250087.6364287	42528337.9507595	2012558.71716437	2853151.44676788	6379868.53149112	10783846.0932759	30667719.7474257	45329023.0011134	51574660.6712076	49866800.4944309	High	High	High	High	High
False	High	IsMasterProtein	P50991	T-complex protein 1 subunit delta OS=Homo sapiens OX=9606 GN=CCT4 PE=1 SV=4	0.000	220.486	67	28	73	27	539	57.9	7.83	254.50	28	transport;other biological processes	cytosol;cytoskeleton;nucleus;other cell component	other molecular function	Pf00118	10575	ENSG00000115484	CCT4	B2R6I3; B7Z8B1; F5H5W3; hsa:10575; O14870; P50991; Q53QP9; Q96C51	16p11.2 proximal deletion syndrome	Formation of tubulin folding intermediates by CCT/TriC; BBSome-mediated cargo-targeting to cilium; Association of TriC/CCT with target proteins during biosynthesis; Cooperation of PDCL (PhLP1) and TRiC/CCT in G-protein beta folding; Prefoldin mediated transfer of substrate to CCT/TriC; Folding of actin by CCT/TriC	7	119764354.087484	67.44	9535904.77141332	16257437.6566448	47188978.826514	103869156.325055	179786000.071639	164322130.56284	157721697.104681	142042391.574811	5200388.01033815	9013463.24378319	35767813.1348664	93479888.3087337	161768338.428158	153251875.885401	140701564.332172	138092009.384429	High	High	High	High	High
False	High	IsMasterProtein	Q709C8	Intermembrane lipid transfer protein VPS13C OS=Homo sapiens OX=9606 GN=VPS13C PE=1 SV=1	0.000	218.440	15	44	63	44	3753	422.1	6.83	169.51	44	cell organization and biogenesis;transport;other biological processes	other membranes;cytosol;mitochondrion;ER/Golgi;other cytoplasmic organelle;other cell component		Pf06650, Pf09333, Pf12624, Pf16908, Pf16909, Pf16910	54832	ENSG00000129003	VPS13C	hsa:54832; Q6ISR4; Q702P2; Q702P3; Q709C8; Q709C9; Q9NXN8; Q9P2C6			0	22235960.7118727	73.13	2743364.98652555	4403870.50343118	8236815.81864534	15858770.1556089	34120723.8325762	38300546.408162	38647272.7137364	34793554.7142095	1339476.56270638	2337876.1024096	6374236.9205687	11149326.9208837	31177572.0266098	34521672.5989005	35175489.1936701	34871034.9200733	High	High	High	High	High
False	High	IsMasterProtein	Q92598	Heat shock protein 105 kDa OS=Homo sapiens OX=9606 GN=HSPH1 PE=1 SV=1	0.000	214.823	36	29	57	24	858	96.8	5.39	191.44	29	stress response;other biological processes	non-structural extracellular;cytosol;cytoskeleton;nucleus;other cell component	cytoskeletal activity;other molecular function	Pf00012	10808	ENSG00000120694	HSPH1	B4DYH1; hsa:10808; O95739; Q5TBM6; Q5TBM7; Q5TBM8; Q92598; Q9UPC4		Regulation of HSF1-mediated heat shock response; Scavenging by Class F Receptors	2	22440438.7177554	84.25	3727790.21268066	5120877.6137823	9716360.9937021	16616492.6367091	30305630.7281624	62076343.6399307	60911136.2356983	54194450.0406481	1699271.76391504	2764912.76176808	6869576.99296222	10876194.9484575	31064736.503544	58422621.4461816	56107183.3321663	54625535.5296642	High	High	High	High	High
False	High	IsMasterProtein	Q16531	DNA damage-binding protein 1 OS=Homo sapiens OX=9606 GN=DDB1 PE=1 SV=1	0.000	212.777	35	33	78	33	1140	126.9	5.26	215.82	33	cell-cell signaling;protein metabolism;DNA metabolism;other metabolic processes;stress response;signal transduction;other biological processes	nucleus;other cell component	nucleic acid binding activity;other molecular function	Pf03178, Pf10433	1642	ENSG00000167986	DDB1	A6NG77; B2R648; B4DG00; hsa:1642; O15176; Q13289; Q16531; Q58F96	Hippo-Merlin signaling dysregulation; Hepatitis B infection; Nucleotide excision repair; DNA repair pathways, full network; Nucleotide excision repair in xeroderma pigmentosum	Formation of TC-NER Pre-Incision Complex; Dual incision in TC-NER; Formation of Incision Complex in GG-NER; Dual Incision in GG-NER; Neddylation; Gap-filling DNA repair synthesis and ligation in TC-NER; Recognition of DNA damage by PCNA-containing replication complex; DNA Damage Recognition in GG-NER	14	56061123.1021958	47.53	5799177.74530345	22644659.0535462	57123830.3054891	45329696.3818112	65427516.6160417	59879239.8358975	59754217.2450868	56017671.4476922	2236563.07597188	13597398.1116356	45723068.4185676	46993743.564657	63954817.3889016	58365403.3304396	57140449.1374499	56104608.4611756	High	High	High	High	High
False	High	IsMasterProtein	P07814	Bifunctional glutamate/proline--tRNA ligase OS=Homo sapiens OX=9606 GN=EPRS1 PE=1 SV=5	0.000	206.717	28	36	60	36	1512	170.5	7.33	172.73	36	cell organization and biogenesis;protein metabolism;RNA metabolism OR transcription;other metabolic processes;stress response;other biological processes	plasma membrane;other membranes;cytosol;other cell component	nucleic acid binding activity;other molecular function	Pf00043, Pf00458, Pf00587, Pf00749, Pf03129, Pf03950, Pf09180	2058	ENSG00000136628	EPRS1	A0AVA9; B9EGH3; hsa:2058; P07814; Q05BP6; Q05DF8; Q5DSM1; Q5H9S5; Q6PD57; Q86X73	Parkinson's disease pathway; VEGFA-VEGFR2 signaling pathway; Amino acid metabolism	tRNA modification in the nucleus and cytosol; Selenoamino acid metabolism; Cytosolic tRNA aminoacylation	6	31489327.0920159	92.61	6097980.91150014	7691299.52895069	13595784.4583441	31912317.6095181	31071943.2176941	72662260.9734347	109426194.705842	102578447.272388	2663013.35352137	3546774.04521527	9966503.40272786	13982372.2463267	31988436.6591187	72082767.382242	101503009.015581	102076612.82101	High	High	High	High	High
False	High	IsMasterProtein	P12270	Nucleoprotein TPR OS=Homo sapiens OX=9606 GN=TPR PE=1 SV=3	0.000	205.980	22	52	71	50	2363	267.1	5.02	199.63	52	cell cycle OR cell proliferation;cell organization and biogenesis;other metabolic processes;stress response;transport;signal transduction;other biological processes	other membranes;cytoskeleton;nucleus;other cell component	cytoskeletal activity;nucleic acid binding activity;other molecular function	Pf07926	7175	ENSG00000047410	TPR	hsa:7175; P12270; Q15624; Q15655; Q5SWY0; Q99968		Transport of Mature mRNA derived from an Intron-Containing Transcript; HCMV Late Events; HCMV Early Events; ISG15 antiviral mechanism; Transport of the SLBP independent Mature mRNA; Transport of the SLBP Dependant Mature mRNA; Transport of Mature mRNA Derived from an Intronless Transcript; Rev-mediated nuclear export of HIV RNA; Transport of Ribonucleoproteins into the Host Nucleus; NS1 Mediated …	29	29788057.6241868	70.35	7250250.81871424	10311104.4142064	14730224.6661111	23736608.7581031	37382272.5084502	48868251.3009915	58160321.6369269	58137967.1081773	4052169.9918526	5806719.54247707	11606844.0913017	17336196.2590362	39665276.8113207	55521970.1984534	62302783.8134129	64801029.9498786	High	High	High	High	High
False	High	IsMasterProtein	P78371	T-complex protein 1 subunit beta OS=Homo sapiens OX=9606 GN=CCT2 PE=1 SV=4	0.000	203.479	50	23	74	23	535	57.5	6.46	231.59	23	cell organization and biogenesis;transport;other biological processes	non-structural extracellular;cytosol;cytoskeleton;other cytoplasmic organelle;other cell component	other molecular function	Pf00118	10576	ENSG00000166226	CCT2	A8K402; B5BTY7; B7Z243; B7Z7K4; B7ZAT2; hsa:10576; P78371; Q14D36; Q6IAT3	16p11.2 proximal deletion syndrome	Neutrophil degranulation; Formation of tubulin folding intermediates by CCT/TriC; BBSome-mediated cargo-targeting to cilium; Association of TriC/CCT with target proteins during biosynthesis; Cooperation of PDCL (PhLP1) and TRiC/CCT in G-protein beta folding; Prefoldin mediated transfer of substrate to CCT/TriC; RHOBTB2 GTPase cycle; RHOBTB1 GTPase cycle; Folding of actin by CCT/TriC	10	83473607.4990898	68.00	5817915.42335832	12093361.0819533	33413295.0151598	71195175.8569727	115765149.497852	105826012.474915	105159801.804004	97869596.7113014	2765754.12324286	5623655.93247641	25389327.1322487	59153107.388675	119411628.153101	115238650.28661	108578549.320559	102867055.963142	High	High	High	High	High
False	High	IsMasterProtein	P08133	Annexin A6 OS=Homo sapiens OX=9606 GN=ANXA6 PE=1 SV=3	0.000	199.206	40	30	83	30	673	75.8	5.60	235.86	30	cell organization and biogenesis;stress response;transport;developmental processes;signal transduction;other biological processes	other membranes;mitochondrion;other cytoplasmic organelle;other cell component	transporter activity;cytoskeletal activity;other molecular function	Pf00191	309	ENSG00000197043	ANXA6	B7Z8A7; D3DQH4; E9PGK1; hsa:309; P08133; Q6ZT79	Calcium regulation in cardiac cells; Prostaglandin synthesis and regulation	Smooth Muscle Contraction	3	63074006.4754127	85.65	9357756.69830167	12688448.6577179	24283421.3033085	43730737.9188699	92625255.2499208	169605469.732159	176406744.688859	155696927.795376	3283506.12870841	5743186.38870766	17946903.9911557	27002497.7374016	90973317.2177676	153362137.941273	157272179.972503	147988372.073787	High	High	High	High	High
False	High	IsMasterProtein	P19338	Nucleolin OS=Homo sapiens OX=9606 GN=NCL PE=1 SV=3	0.000	193.869	34	32	82	31	710	76.6	4.70	220.68	32	developmental processes;other biological processes	plasma membrane;nucleus;other cell component	nucleic acid binding activity;other molecular function	Pf00076	4691	ENSG00000115053	NCL	hsa:4691; P19338; Q53SK1; Q8NB06; Q9UCF0; Q9UDG1	Pathogenic Escherichia coli infection; VEGFA-VEGFR2 signaling pathway	Major pathway of rRNA processing in the nucleolus and cytosol	3	148164239.099267	76.16	29832001.8001759	31718840.1716855	41995490.9017776	95594614.4292419	231351719.232172	283172536.810767	274140127.599499	254994200.847815	14367608.021257	16656576.6998696	31292337.0413927	69687274.2747739	229643080.616365	260040352.892831	254836932.098703	264957520.140577	High	High	High	High	High
False	High	IsMasterProtein	Q32MZ4	Leucine-rich repeat flightless-interacting protein 1 OS=Homo sapiens OX=9606 GN=LRRFIP1 PE=1 SV=2	0.000	193.673	42	28	48	27	808	89.2	4.65	154.77	28	RNA metabolism OR transcription;other biological processes	plasma membrane;other membranes;cytosol;cytoskeleton;nucleus;other cell component	nucleic acid binding activity;other molecular function	Pf09738	9208	ENSG00000124831	LRRFIP1	E9PGZ2; hsa:9208; O75766; O75799; Q32MZ4; Q32MZ5; Q53T49; Q6PKG2; Q9Y607	IL-18 signaling pathway; 2q37 copy number variation syndrome	Signaling by cytosolic FGFR1 fusion mutants; Signaling by FGFR1 in disease; LRR FLII-interacting protein 1 (LRRFIP1) activates type I IFN production	5	31265720.7712289	23.09	30946344.3188754	33003734.3796248	29500935.9643608	31588393.2936211	26015255.0634849	32902828.2941679	34147264.5713519	32729662.4989911	17366425.3810544	18434853.3776658	20826529.5385624	22162996.6114463	28404384.3816109	39091891.6653482	37840128.4251846	37287230.3542746	High	High	High	High	High
False	High	IsMasterProtein	P46013	Proliferation marker protein Ki-67 OS=Homo sapiens OX=9606 GN=MKI67 PE=1 SV=2	0.000	192.458	18	43	65	42	3256	358.5	9.45	153.98	43	cell cycle OR cell proliferation;other biological processes	nucleus;other cell component	nucleic acid binding activity;other molecular function	Pf00498, Pf08065, Pf15276	4288	ENSG00000148773	MKI67	hsa:4288; P46013; Q5VWH2	Primary focal segmental glomerulosclerosis (FSGS)		1	18581256.5189688	78.72	4925979.95384437	6573234.75631885	9396441.91887073	16394220.1571235	21060049.8538321	29121053.7366214	41348415.4739939	43064262.8973836	2650683.86351766	3534180.6781785	7219409.09045313	9950995.68547738	23495858.820331	36565990.2493698	50629503.733908	53482228.4020139	High	High	High	High	High
False	High	IsMasterProtein	Q16891	MICOS complex subunit MIC60 OS=Homo sapiens OX=9606 GN=IMMT PE=1 SV=1	0.000	191.715	47	30	56	29	758	83.6	6.48	180.68	30	cell organization and biogenesis;other biological processes	other membranes;mitochondrion		Pf09731	10989	ENSG00000132305	IMMT	B1H0U5; B2R5N6; hsa:10989; Q14539; Q15092; Q16891; Q68D41; Q69HW5; Q6IBL0; Q7Z3X1; Q8TAJ5; Q9P0V2		Cristae formation	1	21910038.3774806	77.35	2615321.49083376	4151603.34699388	6798348.71560165	16728126.2964297	28697163.8781284	31421959.1536631	35833397.889375	35066674.46673	1366144.29701192	2319666.38836922	4876719.31464524	9565761.758921	31367641.0815472	39782502.7609956	43028696.5516279	42482802.8361941	High	High	High	High	High
False	High	IsMasterProtein	P07195	L-lactate dehydrogenase B chain OS=Homo sapiens OX=9606 GN=LDHB PE=1 SV=2	0.000	191.548	61	20	126	19	334	36.6	6.05	335.78	20	other metabolic processes	other membranes;cytosol;mitochondrion;other cell component	other molecular function	Pf00056, Pf02866	3945	ENSG00000111716	LDHB	hsa:3945; P07195	Clear cell renal cell carcinoma pathways; CCL18 signaling pathway; Glycolysis and gluconeogenesis	Pyruvate metabolism	4	260034658.389392	34.49	69920108.997983	275632173.622903	334013968.609844	228734846.733185	322664759.657563	279120612.491862	256451197.642775	236484952.954418	44940552.6955799	167890288.726987	276354427.692868	247528587.712315	333561042.323692	292767085.861066	263668191.785466	242080539.200652	High	High	High	High	High
False	High	IsMasterProtein	P00338	L-lactate dehydrogenase A chain OS=Homo sapiens OX=9606 GN=LDHA PE=1 SV=2	0.000	191.371	60	24	133	22	332	36.7	8.27	367.51	24	other metabolic processes	cytosol;other cell component	other molecular function	Pf00056, Pf02866	3939	ENSG00000134333; ENSG00000288299	LDHA	B4DKQ2; B7Z5E3; D3DQY3; F8W819; hsa:3939; P00338; Q53G53; Q6IBM7; Q6ZNV1; Q9UDE8; Q9UDE9	Cori cycle; HIF1A and PPARG regulation of glycolysis; Photodynamic therapy-induced HIF-1 survival signaling; VEGFA-VEGFR2 signaling pathway; Amino acid metabolism; Clear cell renal cell carcinoma pathways; PI3K/AKT/mTOR - vitamin D3 signaling; Metabolic reprogramming in colon cancer; Aerobic glycolysis; Glycolysis in senescence; CCL18 signaling pathway; Glucose metabolism in triple-negative breas…	Pyruvate metabolism	14	446596985.068095	46.98	37129210.1622917	238848976.3101	511524084.400597	449337559.168198	576433472.835656	481008511.989606	455934422.15394	418901916.879483	12233094.4401171	132853557.279959	408116936.806787	443873126.121766	605733565.606925	509922385.925104	469401088.9624	437529584.404506	High	High	High	High	High
False	High	IsMasterProtein	P25705	ATP synthase subunit alpha, mitochondrial OS=Homo sapiens OX=9606 GN=ATP5F1A PE=1 SV=1	0.000	190.142	49	24	76	24	553	59.7	9.13	238.44	24	other metabolic processes;transport;other biological processes	plasma membrane;other membranes;mitochondrion;nucleus;other cell component	signal transduction activity or receptor binding;transporter activity;other molecular function	Pf00006, Pf00306, Pf02874	498	ENSG00000152234	ATP5F1A	A8K092; B4DY56; hsa:498; K7ENP3; P25705; Q53XX6; Q8IXV2; Q96FB4; Q96HW2; Q96IR6; Q9BTV8	Electron transport chain: OXPHOS system in mitochondria; 7q11.23 copy number variation syndrome; Oxidative phosphorylation	Mitochondrial protein import; Cristae formation; Formation of ATP by chemiosmotic coupling	6	99031429.4834795	49.19	4785776.65624919	45585441.0367529	101402968.258625	100042060.590092	115340343.577016	100741693.215916	103690333.070041	97102688.8414308	2439585.37577717	24248941.7340259	73219218.0551868	77622980.3577145	125164050.970532	113170445.479171	105974189.75452	98031007.8350452	High	High	High	High	High
False	High	IsMasterProtein	P27816	Microtubule-associated protein 4 OS=Homo sapiens OX=9606 GN=MAP4 PE=1 SV=3	0.000	189.209	33	33	65	33	1152	120.9	5.43	187.16	33	cell cycle OR cell proliferation;cell organization and biogenesis;developmental processes;other biological processes	cytoskeleton;other cell component	cytoskeletal activity;other molecular function	Pf00418	4134	ENSG00000047849	MAP4	hsa:4134; P27816; Q13082; Q59FT2; Q68D74; Q6ZUW9; Q86V26; Q96A76; Q96NS9	Splicing factor NOVA regulated synaptic proteins; 2q37 copy number variation syndrome		2	47002829.9672573	45.74	20656832.9490046	23124121.6783682	30390500.9866473	39476894.53438	55963521.2188961	57064614.3150168	59818708.351409	57593582.505615	11731553.5775472	13158011.6353835	22316339.010316	34516007.7172349	59302855.2716157	61122474.1957551	60650227.8393528	59415892.1367698	High	High	High	High	High
False	High	IsMasterProtein	Q00839	Heterogeneous nuclear ribonucleoprotein U OS=Homo sapiens OX=9606 GN=HNRNPU PE=1 SV=6	0.000	188.611	40	27	55	27	825	90.5	6.00	157.70	27	cell cycle OR cell proliferation;cell organization and biogenesis;RNA metabolism OR transcription;other metabolic processes;transport;developmental processes;other biological processes	cytosol;cytoskeleton;nucleus;other cell component	cytoskeletal activity;nucleic acid binding activity;other molecular function	Pf00622, Pf02037, Pf13671	3192	ENSG00000153187	HNRNPU	hsa:3192; O75507; Q00839; Q8N174; Q96HY9; Q9BQ09	mRNA processing; lncRNA in canonical Wnt signaling and colorectal cancer	mRNA Splicing - Major Pathway; Processing of Capped Intron-Containing Pre-mRNA	4	25472812.2434876	93.19	5128764.93537564	6276604.46024574	11319295.237732	24971027.1578295	26216637.8147884	59018694.9335003	95334341.0127319	89364406.0772474	2207611.12044513	3040285.23525683	9215238.02647366	13106106.7873541	25984680.5456109	52888606.3312641	79483798.9689407	82974279.350977	High	High	High	High	High
False	High	IsMasterProtein	P78559	Microtubule-associated protein 1A OS=Homo sapiens OX=9606 GN=MAP1A PE=1 SV=6	0.000	187.615	17	43	68	42	2803	305.3	4.92	158.18	43	cell organization and biogenesis;transport;developmental processes;other biological processes	cytosol;cytoskeleton;other cell component	cytoskeletal activity;other molecular function		4130	ENSG00000166963	MAP1A	hsa:4130; O95643; P78559; Q12973; Q15882; Q9UJT4			0	35124703.5915484	68.80	6026932.35800696	8878388.65303716	13081146.9322898	26921933.3386284	45826753.4829648	49762126.8381957	50661808.9382789	48828215.9837838	2857185.28530168	4811170.08179054	9431226.8046916	15483413.9682467	48557079.6111287	54161294.8149246	52668558.2836796	51567115.6066602	High	High	High	High	High
False	High	IsMasterProtein	Q86UP2	Kinectin OS=Homo sapiens OX=9606 GN=KTN1 PE=1 SV=1	0.000	187.577	31	43	54	42	1357	156.2	5.64	146.59	43	transport;other biological processes	plasma membrane;other membranes;ER/Golgi	cytoskeletal activity	Pf05104	3895	ENSG00000126777	KTN1	B4DZ88; hsa:3895; Q13999; Q14707; Q15387; Q17RZ5; Q5GGW3; Q86UP2; Q86W57	Glucocorticoid receptor pathway; Nuclear receptors meta-pathway	Regulation of Insulin-like Growth Factor (IGF) transport and uptake by Insulin-like Growth Factor Binding Proteins (IGFBPs); Post-translational protein phosphorylation; RHOA GTPase cycle; CDC42 GTPase cycle; RAC1 GTPase cycle; RND2 GTPase cycle; RND3 GTPase cycle; RHOG GTPase cycle; RHO GTPases activate KTN1	11	24310432.133091	85.14	5784535.50989369	7926575.51007452	10883838.6016837	20181681.4654474	29283838.9858374	46755269.012192	66794757.4843351	66147993.298306	3016736.28858407	4246541.72824314	8569962.46590191	12924375.5735353	31208953.8876107	55595472.3530839	78727258.5179757	76458986.0106116	High	High	High	High	High
False	High	IsMasterProtein	P17987	T-complex protein 1 subunit alpha OS=Homo sapiens OX=9606 GN=TCP1 PE=1 SV=1	0.000	183.211	47	21	66	21	556	60.3	6.11	204.69	21	cell organization and biogenesis;transport;other biological processes	cytosol;cytoskeleton;ER/Golgi;other cell component	other molecular function	Pf00118	6950	ENSG00000120438	TCP1	E1P5B2; hsa:6950; P17987; Q15556; Q5TCM3	16p11.2 proximal deletion syndrome	Formation of tubulin folding intermediates by CCT/TriC; BBSome-mediated cargo-targeting to cilium; Gene and protein expression by JAK-STAT signaling after Interleukin-12 stimulation; Association of TriC/CCT with target proteins during biosynthesis; Cooperation of PDCL (PhLP1) and TRiC/CCT in G-protein beta folding; Prefoldin mediated transfer of substrate to CCT/TriC; Folding of actin by CCT/TriC	8	56583714.1872345	62.99	4737400.03480117	9082781.26541521	33424208.1713302	52697113.4318002	84794241.1676028	73741658.2638524	67889132.8648091	62824016.8820187	2116113.77891577	4276019.28546182	23235111.0437944	43593284.2738454	76347283.0822193	68023151.9351173	61553907.211047	60756965.6612456	High	High	High	High	High
False	High	IsMasterProtein	Q9UPN3	Microtubule-actin cross-linking factor 1, isoforms 1/2/3/4/5 OS=Homo sapiens OX=9606 GN=MACF1 PE=1 SV=4	0.000	180.964	8	55	61	55	7388	837.8	5.39	133.61	55	cell-cell signaling;cell organization and biogenesis;stress response;transport;signal transduction;other biological processes	plasma membrane;other membranes;cytoskeleton;ER/Golgi;other cell component	cytoskeletal activity;other molecular function	Pf00307, Pf00435, Pf00681, Pf02187, Pf13499, Pf17902, Pf18373	23499	ENSG00000127603	MACF1	B1ALC5; E9PJT0; hsa:23499; O75053; Q5VW20; Q8WXY1; Q8WXY2; Q96PK2; Q9H540; Q9UKP0; Q9ULG9; Q9UPN3	Mesodermal commitment pathway; Mesodermal commitment pathway		2	15639110.4006441	73.52	3329763.87851345	4834741.31951907	7806193.0517033	13102459.0819423	18666860.3652129	30061745.0752794	33953886.536681	32771752.6759262	1808557.74173412	2612798.89334875	6103960.41733483	8909915.30734126	19679361.7299371	30935926.8062016	33842680.7599482	33518751.3536531	High	High	High	High	High
False	High	IsMasterProtein	P14625	Endoplasmin OS=Homo sapiens OX=9606 GN=HSP90B1 PE=1 SV=1	0.000	180.895	35	28	72	26	803	92.4	4.84	225.10	28	cell organization and biogenesis;protein metabolism;other metabolic processes;stress response;transport;other biological processes	non-structural extracellular;plasma membrane;other membranes;cytosol;ER/Golgi;other cell component	signal transduction activity or receptor binding;nucleic acid binding activity;other molecular function	Pf00183, Pf02518	7184	ENSG00000166598	HSP90B1	hsa:7184; P14625; Q96A97	Photodynamic therapy-induced unfolded protein response; Focal adhesion: PI3K-Akt-mTOR-signaling pathway; Prion disease pathway; PI3K-Akt signaling pathway; Sudden infant death syndrome (SIDS) susceptibility pathways	Regulation of Insulin-like Growth Factor (IGF) transport and uptake by Insulin-like Growth Factor Binding Proteins (IGFBPs); Post-translational protein phosphorylation; Interleukin-4 and Interleukin-13 signaling; Trafficking and processing of endosomal TLR; Scavenging by Class A Receptors; ATF6 (ATF6-alpha) activates chaperone genes	11	61871503.0232431	53.88	30085213.1089268	34332869.2029641	36102817.2298324	44967662.1076974	107749019.546511	98082974.0944818	93654892.6010971	85150619.7764805	15930162.8277186	18398144.1184296	26561263.6229242	43291208.7901707	105291063.951676	88148925.2910602	85129684.4649592	85964958.6663919	High	High	High	High	High
False	High	IsMasterProtein	P25205	DNA replication licensing factor MCM3 OS=Homo sapiens OX=9606 GN=MCM3 PE=1 SV=3	0.000	180.122	43	34	62	34	808	90.9	5.77	176.13	34	cell cycle OR cell proliferation;cell organization and biogenesis;DNA metabolism;other metabolic processes;stress response;other biological processes	cytoskeleton;nucleus;other cell component	nucleic acid binding activity;other molecular function	Pf00493, Pf14551, Pf17207, Pf17855	4172	ENSG00000112118	MCM3	B4DWW4; hsa:4172; P25205; Q92660; Q9BTR3; Q9NUE7	Cell cycle; Retinoblastoma gene in cancer; Ciliary landscape; G1 to S cell cycle control; DNA replication	Orc1 removal from chromatin; Assembly of the pre-replicative complex; Activation of ATR in response to replication stress; Activation of the pre-replicative complex; Unwinding of DNA	11	51894996.9495348	72.74	5860007.02289827	7854200.36573514	15581983.1745023	38185381.0494321	73305852.2545822	78468266.501345	78873231.2303409	72380071.7072701	2399306.20243251	3686177.38255733	11841762.1702611	28728377.0994896	70526747.0005323	73472103.8890215	71869765.0841158	70527563.1542067	High	High	High	High	High
False	High	IsMasterProtein	P11717	Cation-independent mannose-6-phosphate receptor OS=Homo sapiens OX=9606 GN=IGF2R PE=1 SV=3	0.000	179.480	17	41	62	41	2491	274.2	5.94	172.51	41	protein metabolism;other metabolic processes;transport;developmental processes;signal transduction;other biological processes	plasma membrane;other membranes;ER/Golgi;nucleus;other cytoplasmic organelle;other cell component	kinase activity;other molecular function	Pf00040, Pf00878	3482	ENSG00000197081	IGF2R	hsa:3482; P11717; Q7Z7G9; Q96PT5		Neutrophil degranulation; Golgi Associated Vesicle Biogenesis; Cargo recognition for clathrin-mediated endocytosis; Retrograde transport at the Trans-Golgi-Network	5	29075741.1222857	46.14	9447937.7018629	14477575.5080374	20383457.5664162	25895904.4809263	37906514.2244729	35135850.8668893	34525854.4822798	32646039.5477924	5640938.38814102	7972233.67282081	14556833.5035897	23411390.0011218	38880381.1273175	35749674.1066665	34596964.20877	33851643.8042905	High	High	High	High	High
False	High	IsMasterProtein	P49327	Fatty acid synthase OS=Homo sapiens OX=9606 GN=FASN PE=1 SV=3	0.000	177.155	20	36	49	35	2511	273.3	6.44	130.44	36	other metabolic processes;stress response;other biological processes	plasma membrane;other membranes;cytosol;ER/Golgi;other cell component	other molecular function	Pf00107, Pf00109, Pf00550, Pf00698, Pf00975, Pf02801, Pf08242, Pf08659, Pf14765, Pf16197	2194	ENSG00000169710	FASN	hsa:2194; P49327; Q13479; Q16702; Q4LE83; Q6P4U5; Q6SS02; Q969R1; Q96C68; Q96IT0	AMP-activated protein kinase signaling; Sterol regulatory element-binding proteins (SREBP) signaling; SREBF and miR33 in cholesterol and lipid homeostasis; Liver X receptor pathway; Nuclear receptors meta-pathway; Fatty acid biosynthesis; Angiopoietin-like protein 8 regulatory pathway; Lipid metabolism pathway; Clear cell renal cell carcinoma pathways; Metabolic reprogramming in colon cancer; Cho…	ChREBP activates metabolic gene expression; Activation of gene expression by SREBF (SREBP); Fatty acyl-CoA biosynthesis; NR1H2 & NR1H3 regulate gene expression linked to lipogenesis; Vitamin B5 (pantothenate) metabolism	18	18367522.7749417	78.39	2296854.27688344	3668921.89700495	8182251.99411838	14009198.206223	24081741.7186762	38842792.5956357	40519405.5008968	37028675.2430677	820450.280079211	1910769.68631419	6292351.85362348	8979462.12511601	24187101.8594882	36438077.3767431	37700021.4963951	36941832.9565077	High	High	High	High	High
False	High	IsMasterProtein	P22314	Ubiquitin-like modifier-activating enzyme 1 OS=Homo sapiens OX=9606 GN=UBA1 PE=1 SV=3	0.000	175.258	32	29	61	28	1058	117.8	5.76	190.73	29	protein metabolism;other metabolic processes;stress response	cytosol;mitochondrion;nucleus;other cell component	other molecular function	Pf00899, Pf09358, Pf10585, Pf16190, Pf16191	7317	ENSG00000130985	UBA1	hsa:7317; P22314; Q5JRR8; Q96E13	Proteasome degradation; Parkin-ubiquitin proteasomal system pathway; Parkinson's disease pathway	Synthesis of active ubiquitin: roles of E1 and E2 enzymes; Antigen processing: Ubiquitination & Proteasome degradation	5	21889513.3075188	90.52	4366612.41973457	5801282.17911864	10499843.6270061	19912626.7852202	24062661.2454608	72637542.0484856	76819968.8111027	68352585.3649953	1838902.70011629	2989780.38790642	8027762.11653049	11424779.6762023	24624776.1630278	66835631.7684691	69966521.1508837	66850063.3625988	High	High	High	High	High
False	High	IsMasterProtein	P49736	DNA replication licensing factor MCM2 OS=Homo sapiens OX=9606 GN=MCM2 PE=1 SV=4	0.000	172.885	32	25	55	25	904	101.8	5.52	150.18	25	cell cycle OR cell proliferation;cell organization and biogenesis;DNA metabolism;other metabolic processes;stress response;other biological processes	nucleus;other cell component	nucleic acid binding activity;other molecular function	Pf00493, Pf12619, Pf14551, Pf17207, Pf17855	4171	ENSG00000073111	MCM2	hsa:4171; P49736; Q14577; Q15023; Q8N2V1; Q969W7; Q96AE1; Q9BRM7	Cell cycle; Ciliary landscape; G1 to S cell cycle control; DNA replication	Orc1 removal from chromatin; Assembly of the pre-replicative complex; Activation of ATR in response to replication stress; Activation of the pre-replicative complex; Unwinding of DNA	10	32860580.9818759	75.76	3945312.66057529	6661268.00459823	13048508.1785829	22930828.1739979	47090221.6994878	62782514.6664415	63131999.28473	57620827.0013032	1504833.42895198	3559126.69003978	10614749.7895109	15515521.2720893	47738414.6849222	59261306.3271389	60081093.3338676	58470076.9825891	High	High	High	High	High
False	High	IsMasterProtein	P15311	Ezrin OS=Homo sapiens OX=9606 GN=EZR PE=1 SV=4	0.000	172.817	41	31	67	19	586	69.4	6.27	172.14	31	cell adhesion;cell cycle OR cell proliferation;cell organization and biogenesis;transport;signal transduction;other biological processes	plasma membrane;other membranes;cytosol;cytoskeleton;nucleus;other cytoplasmic organelle;other cell component	cytoskeletal activity;other molecular function	Pf00373, Pf00769, Pf09379, Pf09380, Pf20492	7430	ENSG00000092820	EZR	E1P5A8; hsa:7430; P15311; P23714; Q4VX75; Q96CU8; Q9NSJ4	Pathogenic Escherichia coli infection; AGE/RAGE pathway; VEGFA-VEGFR2 signaling pathway; 16p11.2 proximal deletion syndrome; CCL18 signaling pathway; Regulation of actin cytoskeleton; GDNF signaling	Sensory processing of sound by outer hair cells of the cochlea; Recycling pathway of L1; Sensory processing of sound by inner hair cells of the cochlea; Netrin-1 signaling	11	24273971.3666734	76.56	4437969.80421402	5408684.41535786	8221643.5562037	15012394.3814202	44603304.0904667	49114885.1099243	46278700.4033186	42165041.3237153	2066522.1138375	3563927.4460221	5912709.23554312	10211646.6927919	43275432.8725015	43643649.1622326	41347817.4330965	39249281.023374	High	High	High	High	High
False	High	IsMasterProtein	P08575	Receptor-type tyrosine-protein phosphatase C OS=Homo sapiens OX=9606 GN=PTPRC PE=1 SV=3	0.000	171.905	26	30	53	30	1306	147.4	6.15	167.16	30	cell adhesion;cell cycle OR cell proliferation;cell organization and biogenesis;protein metabolism;other metabolic processes;stress response;transport;developmental processes;signal transduction;other biological processes	plasma membrane;other membranes;other cell component	signal transduction activity or receptor binding;cytoskeletal activity;other molecular function	Pf00041, Pf00102, Pf12453, Pf12567	5788	ENSG00000081237; ENSG00000262418	PTPRC	A0A0A0MT22; A8K7W6; hsa:5788; P08575; Q16614; Q9H0Y6; X6R433	B cell receptor signaling pathway; T-cell antigen receptor (TCR) pathway during Staphylococcus aureus infection; Regulatory circuits of the STAT3 signaling pathway; Extrafollicular B cell activation by SARS-CoV-2; EPO receptor signaling; Interferon type I signaling pathways	Neutrophil degranulation; Phosphorylation of CD3 and TCR zeta chains; Other semaphorin interactions	9	45674481.7815812	55.39	10636670.1393432	16515611.5297315	23849557.148271	41693090.5500485	67918366.9069085	57548498.8312705	53033973.8378048	50036067.3313906	5709824.19512583	9570532.08835327	18757081.7425811	39399666.9946183	68614556.7613887	59140823.7445444	52806451.0250627	51967690.2497986	High	High	High	High	High
False	High	IsMasterProtein	P49321	Nuclear autoantigenic sperm protein OS=Homo sapiens OX=9606 GN=NASP PE=1 SV=2	0.000	171.588	41	27	48	26	788	85.2	4.30	148.61	27	cell cycle OR cell proliferation;cell organization and biogenesis;DNA metabolism;other metabolic processes;transport;developmental processes;other biological processes	nucleus;other cell component	other molecular function	Pf10516	4678	ENSG00000132780	NASP	A8K6H2; B4DQP3; D3DQ07; F5H3J2; hsa:4678; P49321; Q53GW5; Q5T622; Q5T625; Q96A69; Q9BTW2			0	26704916.7084145	67.51	7849939.34971047	9990966.94876295	13186139.7939369	16809778.4196369	43350592.1622417	48547794.4790688	51705005.0161648	48821781.0648121	4970691.71196905	5989556.93462479	9952743.72132417	13342812.2564561	42424864.7781262	49363735.5764625	48638682.5139854	44387190.0277711	High	High	High	High	High
False	High	IsMasterProtein	Q8NFC6	Biorientation of chromosomes in cell division protein 1-like 1 OS=Homo sapiens OX=9606 GN=BOD1L1 PE=1 SV=2	0.000	171.186	17	41	50	39	3051	330.3	5.08	128.80	41	protein metabolism;DNA metabolism;other metabolic processes;stress response;other biological processes	cytoskeleton;nucleus;other cell component	enzyme regulator activity;other molecular function	Pf05205	259282	ENSG00000038219	BOD1L1	hsa:259282; Q6P0M8; Q8NFC6; Q96AL1; Q9H6G0; Q9NTD6; Q9P2L9			0	20552189.7613974	51.60	8050260.55723129	8367913.90118921	11378496.0814901	16958197.6841082	27014089.0233526	24907865.3201642	27074064.7631373	26420729.3449935	4469209.2505169	4780227.6053623	8641433.9484975	13978042.3252323	28226823.2209938	26209936.8794687	27221788.5030935	27027686.2816746	High	High	High	High	High
False	High	IsMasterProtein	P18669	Phosphoglycerate mutase 1 OS=Homo sapiens OX=9606 GN=PGAM1 PE=1 SV=2	0.000	169.445	67	16	76	16	254	28.8	7.18	260.40	16	other metabolic processes;other biological processes	non-structural extracellular;cytosol;other cell component	other molecular function	Pf00300	5223	ENSG00000171314	PGAM1	hsa:5223; P18669; Q9BWC0	Cori cycle; Metabolic reprogramming in colon cancer; Glycolysis and gluconeogenesis	Neutrophil degranulation; Glycolysis; Gluconeogenesis	6	234835980.582369	61.05	14648263.6796639	35042191.1165016	146962446.28967	233437358.258065	327075866.968201	277739225.685359	268724747.642147	236242982.646834	5672660.74983997	19965752.2685197	123172798.32955	195017461.948303	317177629.836148	296203584.311385	284425688.558444	262931622.096974	High	High	High	High	High
False	High	IsMasterProtein	Q86VP6	Cullin-associated NEDD8-dissociated protein 1 OS=Homo sapiens OX=9606 GN=CAND1 PE=1 SV=2	0.000	169.323	25	29	60	26	1230	136.3	5.78	174.09	29	cell organization and biogenesis;protein metabolism;other metabolic processes;other biological processes	non-structural extracellular;cytosol;ER/Golgi;nucleus;other cell component	other molecular function	Pf08623	55832	ENSG00000111530	CAND1	B2RAU3; hsa:55832; O94918; Q6PIY4; Q86VP6; Q8NDJ4; Q96JZ9; Q96T19; Q9BTC4; Q9H0G2; Q9P0H7; Q9UF85	Endoderm differentiation	Neddylation; Neutrophil degranulation; Iron uptake and transport	4	46769357.0942267	66.81	4974531.02804083	9005303.54142191	19264581.2056256	40416126.8720612	75036407.852686	64778875.4229664	59987682.3261626	54121286.0384052	2381899.40471451	3412301.66624981	15051067.4963305	40074201.9274184	73954212.6336994	62616991.3127426	58167269.0497735	55367714.9759299	High	High	High	High	High
False	High	IsMasterProtein	Q8WWM7	Ataxin-2-like protein OS=Homo sapiens OX=9606 GN=ATXN2L PE=1 SV=2	0.000	168.640	29	29	54	28	1075	113.3	8.59	147.12	29	cell organization and biogenesis;RNA metabolism OR transcription;other metabolic processes	other membranes;cytosol;nucleus;other cell component		Pf06741, Pf07145, Pf14438	11273	ENSG00000168488	ATXN2L	A8K1R6; B9EGM2; E9PAR9; hsa:11273; O95135; Q63ZY4; Q6NVJ8; Q6PJW6; Q8IU61; Q8IU95; Q8WWM3; Q8WWM4; Q8WWM5; Q8WWM6; Q8WWM7; Q99703	16p11.2 distal deletion syndrome		1	31345785.9543708	77.08	3655023.46387358	6372750.16649579	10071921.9474066	24366969.6034781	40323368.604563	47530117.4088787	52234840.8954668	52776814.7554952	1705563.46041855	3328803.29272297	7639595.57503326	14126968.7182288	43975555.9299039	58799692.1986405	60827780.1935811	61469879.0975994	High	High	High	High	High
False	High	IsMasterProtein	P29401	Transketolase OS=Homo sapiens OX=9606 GN=TKT PE=1 SV=3	0.000	167.455	50	21	64	21	623	67.8	7.66	202.37	21	other metabolic processes;other biological processes	other membranes;cytosol;ER/Golgi;nucleus;other cytoplasmic organelle	other molecular function	Pf00456, Pf02779, Pf02780	7086	ENSG00000163931	TKT	A8K089; B4DE31; E7EPA7; hsa:7086; P29401; Q8TBA3; Q96HH3	Pentose phosphate metabolism; VEGFA-VEGFR2 signaling pathway; Metabolic reprogramming in colon cancer; Thiamine metabolic pathways	Nuclear events mediated by NFE2L2; Pentose phosphate pathway; Insulin effects increased synthesis of Xylulose-5-Phosphate	7	96369507.9023348	26.13	52106110.0266353	126179472.859317	120455009.145377	74159619.2788274	112687703.719282	104132299.332414	101798135.250537	84545719.4554369	35734373.6260769	77869883.3264658	99862199.2911666	92155554.6445298	115693109.662334	98069829.7689341	94698665.9936069	84743878.1924338	High	High	High	High	High
False	High	IsMasterProtein	Q01813	ATP-dependent 6-phosphofructokinase, platelet type OS=Homo sapiens OX=9606 GN=PFKP PE=1 SV=2	0.000	167.365	31	23	63	20	784	85.5	7.55	163.75	23	other metabolic processes;other biological processes	cytosol;other cell component	kinase activity;other molecular function	Pf00365	5214	ENSG00000067057	PFKP	B3KS15; hsa:5214; Q01813; Q5VSR7; Q5VSR8	Cori cycle; Clear cell renal cell carcinoma pathways; Glucose metabolism in triple-negative breast cancer cells; Glycolysis and gluconeogenesis	Glycolysis	5	48033828.9990131	45.77	7069699.79148517	23534548.2814775	42234650.0351535	46041286.1731386	58227173.3471977	53066472.6421799	53381588.777035	50112603.7102875	4166311.50961432	13824136.4389205	31067903.9998405	40607151.6636536	57624538.7043362	54410336.2957788	50127427.3680314	51200283.1730255	High	High	High	High	High
False	High	IsMasterProtein	P22102	Trifunctional purine biosynthetic protein adenosine-3 OS=Homo sapiens OX=9606 GN=GART PE=1 SV=1	0.000	166.917	32	31	55	31	1010	107.7	6.70	169.75	31	other metabolic processes;developmental processes;other biological processes	cytosol	other molecular function	Pf00551, Pf00586, Pf01071, Pf02769, Pf02843, Pf02844	2618	ENSG00000159131; ENSG00000262473	GART	A8K945; A8KA32; D3DSF3; D3DSF4; hsa:2618; O14659; P22102; Q52M77	Folate metabolism; One-carbon metabolism; Metabolic reprogramming in colon cancer	Purine ribonucleoside monophosphate biosynthesis	4	43991445.0305694	82.32	6823353.97978855	9595227.13151739	16911291.1125639	32745601.0501813	61872378.4510072	100042553.020818	112602437.855317	103694619.007849	2358577.93328098	4046842.10850055	12405988.707644	22577137.1327678	59099456.8373296	93411805.9656305	102986775.071551	101536718.009681	High	High	High	High	High
False	High	IsMasterProtein	P67936	Tropomyosin alpha-4 chain OS=Homo sapiens OX=9606 GN=TPM4 PE=1 SV=3	0.000	166.819	75	29	64	20	248	28.5	4.69	149.74	29	cell organization and biogenesis;other biological processes	cytosol;cytoskeleton	cytoskeletal activity;other molecular function	Pf00261	7171	ENSG00000167460	TPM4	hsa:7171; P07226; P67936; Q15659; Q5U0D9; Q9BU85; Q9H8Q3; Q9UCS1; Q9UCS2; Q9UCS3; Q9UCS4	Striated muscle contraction pathway	RHOV GTPase cycle; Signaling by ALK fusions and activated point mutants; Smooth Muscle Contraction; Striated Muscle Contraction	5	29949759.679552	19.99	33894041.5147121	33371021.3833895	25081981.0608868	25095492.8375743	30943767.5487913	28710398.8205099	29912615.1726543	29986950.3112832	22147281.9855881	21202758.0363117	23767843.2840032	20564356.7497695	34953133.0836924	40656980.5913673	35438767.6408933	33249741.3468892	High	High	High	High	High
False	High	IsMasterProtein	P46940	Ras GTPase-activating-like protein IQGAP1 OS=Homo sapiens OX=9606 GN=IQGAP1 PE=1 SV=1	0.000	166.388	19	32	55	29	1657	189.1	6.48	160.33	32	cell organization and biogenesis;developmental processes;signal transduction;other biological processes	plasma membrane;other membranes;cytosol;cytoskeleton;nucleus;other cell component	enzyme regulator activity;cytoskeletal activity;other molecular function	Pf00307, Pf00612, Pf00616, Pf03836	8826	ENSG00000140575	IQGAP1	A7MBM3; hsa:8826; P46940	VEGFA-VEGFR2 signaling pathway; Ebola virus infection in host; Ciliary landscape; EGF/EGFR signaling pathway; Regulation of actin cytoskeleton; G13 signaling pathway	RHOC GTPase cycle; RHOA GTPase cycle; CDC42 GTPase cycle; RAC1 GTPase cycle; RHOQ GTPase cycle; RHO GTPases activate IQGAPs; RAC2 GTPase cycle; RHOV GTPase cycle; Neutrophil degranulation; Signaling by BRAF and RAF1 fusions; RHOU GTPase cycle; Nephrin family interactions; Glucagon-like Peptide-1 (GLP1) regulates insulin secretion; Signaling by moderate kinase activity BRAF mutants; Paradoxical ac…	25	24975088.7899535	81.49	3914629.40764112	5103163.15802636	8484716.71970796	19049745.3543548	32743485.4620495	56458922.0420607	54652397.1950096	50780857.9901266	1577029.77139732	2520242.38071093	6252515.44158398	9184121.69149809	33192382.678482	53764347.463618	50621506.8537516	49362687.4452249	High	High	High	High	High
False	High	IsMasterProtein	Q7KZF4	Staphylococcal nuclease domain-containing protein 1 OS=Homo sapiens OX=9606 GN=SND1 PE=1 SV=1	0.000	166.262	38	27	44	27	910	101.9	7.17	145.80	27	RNA metabolism OR transcription;other metabolic processes;other biological processes	cytosol;nucleus;other cell component	nucleic acid binding activity;other molecular function	Pf00565, Pf00567	27044	ENSG00000197157	SND1	hsa:27044; Q13122; Q7KZF4; Q96AG0	VEGFA-VEGFR2 signaling pathway	Signaling by BRAF and RAF1 fusions	2	12868087.7062939	96.60	2356318.21113234	3247580.02964815	6409083.0490113	13356041.5574125	12678506.589921	22320632.7521873	48228605.7238862	46337029.3582835	1087031.74299664	1615773.14898578	4474625.44200318	6490369.22441335	13060503.6202379	22629172.2052118	43944363.7271097	45163642.3843774	High	High	High	High	High
False	High	IsMasterProtein	P50395	Rab GDP dissociation inhibitor beta OS=Homo sapiens OX=9606 GN=GDI2 PE=1 SV=2	0.000	165.482	58	23	47	17	445	50.6	6.47	158.41	23	transport;signal transduction;other biological processes	non-structural extracellular;other membranes;cytosol;ER/Golgi;other cytoplasmic organelle;other cell component	enzyme regulator activity;other molecular function	Pf00996	2665	ENSG00000057608	GDI2	hsa:2665; O43928; P50395; Q5SX88; Q9UQM6		Neutrophil degranulation; RAB GEFs exchange GTP for GDP on RABs	2	60458689.5568074	71.94	4152287.88844988	6592987.16298383	15669327.7900389	48313565.3861513	94448908.4434458	83346359.294292	77261727.6435084	71116206.6510232	1748213.65321877	3113005.14012353	11911543.7213302	56479710.0496357	86812611.9814539	73618081.3220448	67757378.3162416	64717987.0384265	High	High	High	High	High
False	High	IsMasterProtein	O60610	Protein diaphanous homolog 1 OS=Homo sapiens OX=9606 GN=DIAPH1 PE=1 SV=2	0.000	164.546	26	32	58	31	1272	141.3	5.41	149.93	32	cell organization and biogenesis;other biological processes	plasma membrane;other membranes;cytosol;cytoskeleton;nucleus;other cell component	signal transduction activity or receptor binding;cytoskeletal activity;other molecular function	Pf02181, Pf06346, Pf06367, Pf06371	1729	ENSG00000131504	DIAPH1	A6NF18; B7ZKW2; E9PEZ2; hsa:1729; O60610; Q17RN4; Q59FH8; Q9UC76	Microtubule cytoskeleton regulation; AGE/RAGE pathway; Focal adhesion; Type 2 papillary renal cell carcinoma; Regulation of actin cytoskeleton; G13 signaling pathway	RHOC GTPase cycle; RHOA GTPase cycle; RHO GTPases Activate Formins; RHOB GTPase cycle; RHOD GTPase cycle; RHOF GTPase cycle; Neutrophil degranulation; ERBB2 Regulates Cell Motility	14	33556119.7933102	86.18	6775524.00557145	10255861.9195202	18136768.5109808	29807259.0024425	37776475.0355178	90027431.5347435	106803796.248344	101223768.490783	2568745.15998493	5181559.01511741	13701215.1616937	18191484.7420832	38634516.4821101	90178020.6507311	100585871.519982	99595494.0538697	High	High	High	High	High
False	High	IsMasterProtein	Q14152	Eukaryotic translation initiation factor 3 subunit A OS=Homo sapiens OX=9606 GN=EIF3A PE=1 SV=1	0.000	164.508	30	39	72	38	1382	166.5	6.79	144.10	39	cell organization and biogenesis;protein metabolism;other metabolic processes;other biological processes	cytosol;translational apparatus;nucleus;other cell component	nucleic acid binding activity;other molecular function	Pf01399	8661	ENSG00000107581	EIF3A	B1AMV5; B4DYS1; F5H335; hsa:8661; O00653; Q14152; Q15778	Translation factors; nsp1 from SARS-CoV-2 inhibits translation initiation in the host cell	L13a-mediated translational silencing of Ceruloplasmin expression; Translation initiation complex formation; Formation of a pool of free 40S subunits; Formation of the ternary complex, and subsequently, the 43S complex; Ribosomal scanning and start codon recognition; GTP hydrolysis and joining of the 60S ribosomal subunit	8	27673879.4998937	95.98	4799730.47380442	7045544.90734836	12111136.217949	30942741.6384536	26558041.3065452	99536654.021901	108702052.704254	100320199.387075	2271259.36418501	3210310.41530902	9159621.02743929	12735266.7367124	28836599.722657	97976357.1569405	102688361.136629	102499996.157091	High	High	High	High	High
False	High	IsMasterProtein	Q99460	26S proteasome non-ATPase regulatory subunit 1 OS=Homo sapiens OX=9606 GN=PSMD1 PE=1 SV=2	0.000	164.322	31	24	45	24	953	105.8	5.39	145.23	24	protein metabolism;other metabolic processes;other biological processes	non-structural extracellular;cytosol;nucleus;other cytoplasmic organelle;other cell component	enzyme regulator activity;other molecular function	Pf01851, Pf13646, Pf18004	5707	ENSG00000173692	PSMD1	B8ZZH9; hsa:5707; Q24JU0; Q53TI2; Q6GMU5; Q6P2P4; Q6PJM7; Q6PKG9; Q86VU1; Q8IV79; Q99460	Proteasome degradation; Alzheimer's disease and miRNA effects; Parkin-ubiquitin proteasomal system pathway; Alzheimer's disease	Cdc20:Phospho-APC/C mediated degradation of Cyclin A; MAPK6/MAPK4 signaling; The role of GTSE1 in G2/M progression after G2 checkpoint; FCERI mediated NF-kB activation; Antigen processing: Ubiquitination & Proteasome degradation; KEAP1-NFE2L2 pathway; Neutrophil degranulation; Regulation of expression of SLITs and ROBOs; Downstream TCR signaling; Activation of NF-kappaB in B cells; Oxygen-depende…	63	25819724.5241286	66.36	3705491.58641989	5420399.48884735	9416305.7643753	20831413.2704677	33197270.0172082	34232367.6684236	37601346.9140104	35976593.6180499	1877598.88161091	3031984.46968429	6892099.45446278	17566910.3606561	32002541.8269147	33431337.6851868	35793938.9396185	35546027.9231836	High	High	High	High	High
False	High	IsMasterProtein	Q6P2E9	Enhancer of mRNA-decapping protein 4 OS=Homo sapiens OX=9606 GN=EDC4 PE=1 SV=1	0.000	164.285	28	28	45	28	1401	151.6	5.86	130.44	28	RNA metabolism OR transcription;other metabolic processes	cytosol;nucleus;other cell component		Pf16529	23644	ENSG00000038358	EDC4	A6NGM1; A8K4T4; hsa:23644; Q13025; Q13826; Q6P2E9; Q6ZR12; Q7Z6H7		mRNA decay by 5' to 3' exoribonuclease	1	23821355.3276733	68.65	6976531.1520564	8907942.26020168	12609345.3086482	18599564.7851516	30509153.1012749	42232435.525099	47362581.741304	45602322.0597274	4152239.19166601	5458677.31211686	9813401.94008286	12858048.1962139	31856556.297626	45625193.4605274	50151443.9627573	50492904.2522267	High	High	High	High	High
False	High	IsMasterProtein	P12956	X-ray repair cross-complementing protein 6 OS=Homo sapiens OX=9606 GN=XRCC6 PE=1 SV=2	0.000	164.090	46	28	63	28	609	69.8	6.64	168.33	28	cell organization and biogenesis;DNA metabolism;other metabolic processes;stress response;other biological processes	non-structural extracellular;cytosol;nucleus;other cell component	nucleic acid binding activity;other molecular function	Pf02037, Pf02735, Pf03730, Pf03731	2547	ENSG00000196419	XRCC6	B1AHC8; hsa:2547; P12956; Q6FG89; Q9UCQ2; Q9UCQ3	Non-homologous end joining; DNA repair pathways, full network	Neutrophil degranulation; Cytosolic sensors of pathogen-associated DNA ; Nonhomologous End-Joining (NHEJ); 2-LTR circle formation; IRF3-mediated induction of type I IFN	7	51990159.6090736	93.60	6366708.57197062	10734526.2484524	25600213.5236646	45270380.9095393	59707399.0072696	154182489.516414	195030347.92587	171792071.192995	1915461.8573957	5026032.36882969	18212222.367046	30427758.4037917	60131418.6637503	130839489.553921	180755778.101435	186586741.297229	High	High	High	High	High
False	High	IsMasterProtein	P02786	Transferrin receptor protein 1 OS=Homo sapiens OX=9606 GN=TFRC PE=1 SV=2	0.000	161.447	38	25	58	25	760	84.8	6.61	170.79	25	stress response;transport;signal transduction;other biological processes	non-structural extracellular;plasma membrane;other membranes;mitochondrion;nucleus;other cytoplasmic organelle;other cell component	nucleic acid binding activity;other molecular function	Pf02225, Pf04253, Pf04389	7037	ENSG00000072274	TFRC	D3DXB0; hsa:7037; P02786; Q1HE24; Q59G55; Q9UCN0; Q9UCU5; Q9UDF9; Q9UK21	Iron metabolism in placenta; Ferroptosis; 3q29 copy number variation syndrome	RHOC GTPase cycle; RND2 GTPase cycle; RHOA GTPase cycle; CDC42 GTPase cycle; RAC1 GTPase cycle; RHOQ GTPase cycle; RHOG GTPase cycle; RAC2 GTPase cycle; RAC3 GTPase cycle; RHOB GTPase cycle; RHOJ GTPase cycle; Golgi Associated Vesicle Biogenesis; RND1 GTPase cycle; Cargo recognition for clathrin-mediated endocytosis; Transferrin endocytosis and recycling; RHOH GTPase cycle	20	92557504.8690813	25.24	52406840.7522634	115237698.969691	112637477.16355	85620968.9534979	109610822.158675	100343434.114851	96821890.1713169	88546010.1737308	32646586.3376036	65082489.6912002	87264504.565413	81484152.7820598	109495596.321074	95508968.8812613	93047488.1350523	92070101.8296779	High	High	High	High	High
False	High	IsMasterProtein	P07954	Fumarate hydratase, mitochondrial OS=Homo sapiens OX=9606 GN=FH PE=1 SV=3	0.000	158.917	35	14	60	14	510	54.6	8.76	192.09	14	DNA metabolism;other metabolic processes;stress response;other biological processes	cytosol;mitochondrion;nucleus;other cell component	other molecular function	Pf00206, Pf10415	2271	ENSG00000091483	FH	B1ANK7; hsa:2271; P07954	TCA cycle and deficiency of pyruvate dehydrogenase complex (PDHc); Amino acid metabolism; Krebs cycle disorders; Type 2 papillary renal cell carcinoma; Metabolic reprogramming in colon cancer; TCA cycle in senescence; TCA cycle (aka Krebs or citric acid cycle)	Citric acid cycle (TCA cycle)	8	56077018.9961169	82.12	3457762.84830854	4907212.71451585	10086169.7859527	39939900.8995518	90694972.4551218	87444904.0571454	85013527.1792461	78734097.6984282	1709465.10037368	2397021.71327229	8371902.51401747	23874135.2078796	97949987.5737766	105760937.869432	92030417.686906	84928512.8255287	High	High	High	High	High
False	High	IsMasterProtein	P40926	Malate dehydrogenase, mitochondrial OS=Homo sapiens OX=9606 GN=MDH2 PE=1 SV=3	0.000	158.380	56	17	70	17	338	35.5	8.68	238.07	17	other metabolic processes	other membranes;mitochondrion;other cell component	other molecular function	Pf00056, Pf02866	4191	ENSG00000146701	MDH2	A8K414; B2RE78; B4DE44; E9PDB2; hsa:4191; O43682; P40926	Amino acid metabolism; Metabolic reprogramming in colon cancer; NAD metabolism in oncogene-induced senescence and mitochondrial dysfunction-associated senescence; Glycolysis and gluconeogenesis; TCA cycle (aka Krebs or citric acid cycle)	Gluconeogenesis; Citric acid cycle (TCA cycle)	7	138687171.906541	60.06	4617657.4099627	13657547.7049757	107641104.169987	136662619.998143	167496867.315167	150456307.940727	148730092.02724	140741715.998828	1882374.07736142	6429413.45708933	83997018.6268769	108324024.79774	171548342.606498	166310695.199198	155915107.966747	150316642.465634	High	High	High	High	High
False	High	IsMasterProtein	Q16555	Dihydropyrimidinase-related protein 2 OS=Homo sapiens OX=9606 GN=DPYSL2 PE=1 SV=1	0.000	157.509	43	18	54	18	572	62.3	6.38	170.20	18	cell organization and biogenesis;other metabolic processes;transport;developmental processes;signal transduction;other biological processes	plasma membrane;other membranes;cytosol;cytoskeleton	cytoskeletal activity;other molecular function	Pf01979	1808	ENSG00000092964	DPYSL2	A8K5H2; B4DR31; D3DSS7; hsa:1808; O00424; Q16555	Microtubule cytoskeleton regulation; Brain-derived neurotrophic factor (BDNF) signaling pathway	Recycling pathway of L1; CRMPs in Sema3A signaling	4	34798592.9417941	57.36	3052484.59546254	4682292.53187406	31202974.5975398	30131929.1931355	47211776.4043482	43327679.720171	40599198.156083	35141393.7014543	1416035.02452184	2392305.41597631	25519940.9496246	34459136.169052	47771211.2821959	40849644.4700469	37596069.1704548	36676606.7059604	High	High	High	High	High
False	High	IsMasterProtein	P68104	Elongation factor 1-alpha 1 OS=Homo sapiens OX=9606 GN=EEF1A1 PE=1 SV=1	0.000	157.221	39	16	82	16	462	50.1	9.01	245.08	16	protein metabolism;other metabolic processes;other biological processes	non-structural extracellular;plasma membrane;other membranes;cytosol;cytoskeleton;nucleus;other cytoplasmic organelle;other cell component	nucleic acid binding activity;other molecular function	Pf00009, Pf03143, Pf03144	1915	ENSG00000156508	EEF1A1	hsa:1915; P04719; P04720; P68104; Q6IQ15	Translation factors; Fragile X syndrome; 2q37 copy number variation syndrome	Neutrophil degranulation; Chaperone Mediated Autophagy; Protein methylation; HSF1 activation; Peptide chain elongation; SARS-CoV-1 modulates host translation machinery	10	308880901.053844	75.44	22682264.0320974	31965203.8694169	62583982.9892231	237539261.881156	428257932.136883	470980068.751877	444664489.481995	401649017.009946	6788830.45562823	17720009.7167573	58845182.1134504	186274576.358432	424769383.481207	447419917.150405	413140905.956703	409591109.926878	High	High	High	High	High
False	High	IsMasterProtein	P12268	Inosine-5'-monophosphate dehydrogenase 2 OS=Homo sapiens OX=9606 GN=IMPDH2 PE=1 SV=2	0.000	156.968	46	20	42	17	514	55.8	6.90	155.55	20	cell cycle OR cell proliferation;other metabolic processes;developmental processes;other biological processes	non-structural extracellular;cytosol;nucleus;other cell component	nucleic acid binding activity;other molecular function	Pf00478, Pf00571	3615	ENSG00000178035	IMPDH2	hsa:3615; P12268; Q6LEF3	Rett syndrome causing genes	Potential therapeutics for SARS; Neutrophil degranulation; Purine ribonucleoside monophosphate biosynthesis; Azathioprine ADME	5	47941395.9682754	69.24	5328572.22190769	8029516.16299917	17175652.568005	38531658.388853	69402821.5562977	64347028.9439946	64156676.8288431	59649066.3389635	2548485.53262921	4156429.74641231	12340684.3836109	29847022.6956299	68580415.4464315	69557077.9737625	65617515.1122564	60501307.3943474	High	High	High	High	High
False	High	IsMasterProtein	P52272	Heterogeneous nuclear ribonucleoprotein M OS=Homo sapiens OX=9606 GN=HNRNPM PE=1 SV=3	0.000	156.893	42	24	53	24	730	77.5	8.70	128.62	24	RNA metabolism OR transcription;other metabolic processes;stress response	nucleus;other cell component	nucleic acid binding activity;other molecular function	Pf00076, Pf11532	4670	ENSG00000099783	HNRNPM	hsa:4670; P52272; Q15584; Q8WZ44; Q96H56; Q9BWL9; Q9Y492	mRNA processing	mRNA Splicing - Major Pathway; FGFR2 alternative splicing; Processing of Capped Intron-Containing Pre-mRNA	4	23022941.7460852	88.08	4487591.67057801	7174933.80900529	12186028.082128	23200123.9946429	22847112.6605197	36918542.3683158	67549782.0480198	72334781.2276963	2339564.77328292	5716488.79045141	9106585.95070055	11734805.5693561	24008882.2617114	38881302.0950944	68506485.1803497	74509260.1560458	High	High	High	High	High
False	High	IsMasterProtein	Q9NTJ3	Structural maintenance of chromosomes protein 4 OS=Homo sapiens OX=9606 GN=SMC4 PE=1 SV=2	0.000	156.572	28	41	55	41	1288	147.1	6.79	129.85	41	cell cycle OR cell proliferation;cell organization and biogenesis;other biological processes	cytosol;nucleus;other cell component	nucleic acid binding activity;other molecular function	Pf02463, Pf06470	10051	ENSG00000113810	SMC4	A6NLT9; D3DNL8; hsa:10051; O95752; Q8NDL4; Q9NTJ3; Q9UNT9	Ciliary landscape	Condensation of Prophase Chromosomes; Condensation of Prometaphase Chromosomes	3	28988010.1167298	82.68	6562281.14191648	9108735.35138111	14013850.0979879	26886332.6435967	31253973.5956797	72228110.3648483	80146618.6788744	74589711.3051097	3689075.54616875	4554280.65497784	10196769.0263149	14051344.6821313	31581682.4166412	69996072.7502492	75516922.4283289	76951343.5202591	High	High	High	High	High
False	High	IsMasterProtein	Q9Y4L1	Hypoxia up-regulated protein 1 OS=Homo sapiens OX=9606 GN=HYOU1 PE=1 SV=1	0.000	155.422	30	26	46	26	999	111.3	5.22	149.01	26	stress response;transport;other biological processes	non-structural extracellular;ER/Golgi;other cell component	other molecular function	Pf00012	10525	ENSG00000149428; ENSG00000280682	HYOU1	A8C1Z0; B7Z909; hsa:10525; Q2I204; Q53H25; Q9Y4L1	VEGFA-VEGFR2 signaling pathway	XBP1(S) activates chaperone genes; Scavenging by Class F Receptors	3	51742179.4842691	54.41	26057490.8454868	29121441.5576327	30229899.6166889	37370649.8036237	82912648.9504086	85312875.1036915	79661457.2231955	71941330.8306316	13618033.3032438	14425724.4451534	21183350.3298932	33262833.151973	85669254.5209135	81517692.9503714	74449533.1335161	71640529.4489346	High	High	High	High	High
False	High	IsMasterProtein	P30101	Protein disulfide-isomerase A3 OS=Homo sapiens OX=9606 GN=PDIA3 PE=1 SV=4	0.000	154.674	40	25	50	25	505	56.7	6.35	151.86	25	cell organization and biogenesis;stress response;signal transduction;other biological processes	non-structural extracellular;other membranes;ER/Golgi;other cytoplasmic organelle;other cell component	other molecular function	Pf00085, Pf13848	2923	ENSG00000167004	PDIA3	hsa:2923; P30101; Q13453; Q14255; Q8IYF8; Q9UMU7	Prion disease pathway	ER-Phagosome pathway; Antigen Presentation: Folding, assembly and peptide loading of class I MHC; Calnexin/calreticulin cycle	4	43935033.7346299	61.59	15976785.6447781	19115725.7310673	22305977.8142663	30581953.4674003	63118505.2099667	71059026.6544689	70659241.1662405	64405162.5651478	8365205.57252548	9812604.08358075	16386411.7213956	23790713.810072	68998911.6035379	77820716.7125716	71210039.5399322	65803534.9259132	High	High	High	High	High
False	High	IsMasterProtein	P11586	C-1-tetrahydrofolate synthase, cytoplasmic OS=Homo sapiens OX=9606 GN=MTHFD1 PE=1 SV=4	0.000	154.537	33	30	52	29	935	101.5	7.30	157.44	30	other metabolic processes;developmental processes;other biological processes	cytosol;mitochondrion	other molecular function	Pf00763, Pf01268, Pf02882	4522	ENSG00000100714	MTHFD1	A0A024R652; A0A384N5Y3; B2R5Y2; G3V2B8; hsa:4522; P11586; Q86VC9; Q9BVP5	Folate metabolism; One-carbon metabolism; Trans-sulfuration, one-carbon metabolism and related pathways; Male infertility	Metabolism of folate and pterines	5	42174219.5592943	79.65	6447657.26787742	7349514.34240519	12557909.7443158	26771745.3638203	71482596.4324582	76386637.030226	75766986.7877396	68893081.6384732	2241261.4382515	3016098.41135953	7760208.19893226	13447108.8565892	69956581.0034544	77360943.1125285	72479391.1763091	66438133.6092966	High	High	High	High	High
False	High	IsMasterProtein	Q14008	Cytoskeleton-associated protein 5 OS=Homo sapiens OX=9606 GN=CKAP5 PE=1 SV=3	0.000	154.253	22	38	48	38	2032	225.4	7.80	115.53	38	cell cycle OR cell proliferation;cell organization and biogenesis;transport;other biological processes	plasma membrane;other membranes;cytosol;cytoskeleton;nucleus;other cell component	cytoskeletal activity;other molecular function	Pf02985, Pf12348	9793	ENSG00000175216	CKAP5	hsa:9793; Q05D70; Q0VAX7; Q0VAX8; Q14008; Q14668; Q2TA89; Q6NSH4		Separation of Sister Chromatids; Regulation of PLK1 Activity at G2/M Transition; Resolution of Sister Chromatid Cohesion; Recruitment of NuMA to mitotic centrosomes; RHO GTPases Activate Formins; EML4 and NUDC in mitotic spindle formation; Loss of Nlp from mitotic centrosomes; Recruitment of mitotic centrosome proteins and complexes; Anchoring of the basal body to the plasma membrane; AURKA Activ…	13	15777343.5584188	79.65	3033468.41015901	5003362.99595899	8237187.27571416	15491336.2957177	16068631.2018925	30115234.6356537	39738336.8317935	38582165.304423	1519432.76929761	2675396.77914967	6060385.32016759	7999585.09394442	16307365.556283	30640754.4790952	39073745.3722902	39324966.0913757	High	High	High	High	High
False	High	IsMasterProtein	Q15459	Splicing factor 3A subunit 1 OS=Homo sapiens OX=9606 GN=SF3A1 PE=1 SV=1	0.000	153.499	37	23	46	23	793	88.8	5.22	146.58	23	cell organization and biogenesis;RNA metabolism OR transcription;other metabolic processes	nucleus	nucleic acid binding activity	Pf00240, Pf01805, Pf12230	10291	ENSG00000099995	SF3A1	E9PAW1; hsa:10291; Q15459	mRNA processing	mRNA Splicing - Major Pathway	2	18175977.002553	81.62	2836297.53723545	3999824.58849787	6740458.70773933	14636817.9626089	22570899.0055957	31249305.8253493	41085734.4520269	39692943.4302618	1298054.90118927	2066378.13961579	5154129.88274684	7819858.0272146	23173410.18679	35884182.265507	44349033.1477264	42708374.814155	High	High	High	High	High
False	High	IsMasterProtein	Q14697	Neutral alpha-glucosidase AB OS=Homo sapiens OX=9606 GN=GANAB PE=1 SV=3	0.000	152.513	31	26	47	26	944	106.8	6.14	157.36	26	protein metabolism;other metabolic processes	ER/Golgi;other cell component	other molecular function	Pf01055, Pf13802	23193	ENSG00000089597	GANAB	A6NC20; hsa:23193; Q14697; Q8WTS9; Q9P0X0		Maturation of spike protein; Calnexin/calreticulin cycle; Maturation of spike protein	4	53856054.3132797	55.35	15650573.6743641	18085052.7362237	24712403.5095033	48687836.50569	65149988.1202093	62853918.3523412	62615024.8353773	59572878.8617658	7661109.83701088	9431762.76448828	18325407.3762124	30498851.1472263	67496741.038883	68553556.9595176	61558762.5796909	61376614.1475737	High	High	High	High	High
False	High	IsMasterProtein	P07437	Tubulin beta chain OS=Homo sapiens OX=9606 GN=TUBB PE=1 SV=2	0.000	152.445	54	20	78	3	444	49.6	4.89	239.33	20	cell cycle OR cell proliferation;cell organization and biogenesis;stress response;transport;other biological processes	non-structural extracellular;other membranes;cytosol;cytoskeleton;nucleus;other cytoplasmic organelle;other cell component	signal transduction activity or receptor binding;cytoskeletal activity;other molecular function	Pf00091, Pf03953	203068	ENSG00000183311; ENSG00000196230; ENSG00000224156; ENSG00000227739; ENSG00000229684; ENSG00000232421; ENSG00000232575; ENSG00000235067	TUBB	hsa:203068; P05218; P07437; Q8WUC1; Q9CY33	Alzheimer's disease and miRNA effects; Pathogenic Escherichia coli infection; Parkin-ubiquitin proteasomal system pathway; Alzheimer's disease	Neutrophil degranulation; Recruitment of NuMA to mitotic centrosomes; Regulation of PLK1 Activity at G2/M Transition; Loss of Nlp from mitotic centrosomes; Recruitment of mitotic centrosome proteins and complexes; Anchoring of the basal body to the plasma membrane; AURKA Activation by TPX2; Potential therapeutics for SARS	13	782676.779325795	62.26	127543.364514844	286676.869610744	467819.692473633	560768.084920312	1092399.79479726	1103710.62661404	1160780.7582035	1264505.55662576	75684.5645422645	146665.379746875	342979.195182423	503586.349211435	1145252.35380702	1201591.30539819	1248774.03561796	1143522.07963125	High	High	High	High	High
False	High	IsMasterProtein	O75083	WD repeat-containing protein 1 OS=Homo sapiens OX=9606 GN=WDR1 PE=1 SV=4	0.000	151.629	39	17	57	17	606	66.2	6.65	205.88	17	cell organization and biogenesis;other biological processes	non-structural extracellular;plasma membrane;other membranes;cytosol;cytoskeleton;other cell component	cytoskeletal activity	Pf00400	9948	ENSG00000071127	WDR1	A8K6E9; A8MPU4; hsa:9948; O75083; O75313; Q8N6E5; Q9UG05; Q9UG78; Q9UQE0	Hypertrophy model	Platelet degranulation	2	52518422.3419895	77.92	4245223.03944211	7137908.91960748	15095057.3973804	35762112.812055	94743434.1864104	94372838.1319533	95218817.6947236	86914394.0750185	1781781.54825804	3612431.92521147	11096587.6035251	29899373.7602404	84251703.8805741	82034007.3945179	77956199.0179584	77125887.3821859	High	High	High	High	High
False	High	IsMasterProtein	P41250	Glycine--tRNA ligase OS=Homo sapiens OX=9606 GN=GARS1 PE=1 SV=3	0.000	151.477	41	24	48	24	739	83.1	7.03	150.04	24	protein metabolism;RNA metabolism OR transcription;other metabolic processes	non-structural extracellular;cytosol;mitochondrion;other cell component	other molecular function	Pf00458, Pf00587, Pf03129	2617	ENSG00000106105	GARS1	A0A090N8G0; B3KQA2; B4DIA0; hsa:2617; P41250; Q969Y1		Cytosolic tRNA aminoacylation; Mitochondrial tRNA aminoacylation	2	42069084.458411	40.40	4027286.93032093	38429604.0988483	45881857.6346435	33943247.1868986	50914183.279413	46184057.1042243	45489960.3874897	42640151.0160314	1928849.98453773	22918984.3160621	37062880.9997368	35503507.0069969	49209989.8666679	45438830.866649	43178816.7796043	41505666.0212934	High	High	High	High	High
False	High	IsMasterProtein	Q9UQE7	Structural maintenance of chromosomes protein 3 OS=Homo sapiens OX=9606 GN=SMC3 PE=1 SV=2	0.000	151.302	26	27	47	26	1217	141.5	7.18	129.88	27	cell cycle OR cell proliferation;cell organization and biogenesis;DNA metabolism;other metabolic processes;stress response;other biological processes	cytosol;cytoskeleton;nucleus;other cell component	cytoskeletal activity;nucleic acid binding activity;other molecular function	Pf02463, Pf06470	9126	ENSG00000108055	SMC3	A8K156; hsa:9126; O60464; Q5T482; Q9UQE7	Cell cycle; Retinoblastoma gene in cancer; MECP2 and associated Rett syndrome; Prion disease pathway; Regulation of sister chromatid separation at the metaphase-anaphase transition; Cohesin complex - Cornelia de Lange syndrome; SMC1/SMC3 role in DNA damage - Cornelia de Lange Syndrome	Separation of Sister Chromatids; Resolution of Sister Chromatid Cohesion; SUMOylation of DNA damage response and repair proteins; Meiotic synapsis; Estrogen-dependent gene expression; Establishment of Sister Chromatid Cohesion; Cohesin Loading onto Chromatin	14	22389970.2330527	66.06	2642924.05273495	4757945.49406809	8363896.8820251	18607724.3337639	30958102.5921223	28838677.4987749	28699672.0179619	27024259.7394775	1418324.95366589	2646597.0963674	6276235.72822508	12631672.8839889	30006295.2506903	28828050.792371	27396120.4375034	26941003.5340729	High	High	High	High	High
False	High	IsMasterProtein	P31939	Bifunctional purine biosynthesis protein ATIC OS=Homo sapiens OX=9606 GN=ATIC PE=1 SV=3	0.000	149.503	49	23	52	23	592	64.6	6.71	162.75	23	other metabolic processes;developmental processes;other biological processes	plasma membrane;other membranes;cytosol	other molecular function	Pf01808, Pf02142	471	ENSG00000138363	ATIC	A8K202; E9PBU3; hsa:471; P31939; Q13856; Q53S28	One-carbon metabolism	Signaling by ALK fusions and activated point mutants; Purine ribonucleoside monophosphate biosynthesis	3	42719268.4580354	58.65	5814831.2069856	8311735.58756873	26365781.9842565	38333977.2501595	59003530.9462585	55014697.6563797	52437514.4224253	47606223.7341184	3286280.09444007	4430722.26853673	21298309.9796568	37875427.77506	59503950.1927407	53838813.072721	51034114.6952503	47946111.1091577	High	High	High	High	High
False	High	IsMasterProtein	Q15393	Splicing factor 3B subunit 3 OS=Homo sapiens OX=9606 GN=SF3B3 PE=1 SV=4	0.000	148.992	27	30	61	29	1217	135.5	5.26	170.52	30	cell organization and biogenesis;protein metabolism;RNA metabolism OR transcription;other metabolic processes;other biological processes	nucleus;other cell component	nucleic acid binding activity;other molecular function	Pf03178, Pf10433	23450	ENSG00000189091	SF3B3	hsa:23450; Q15393; Q6NTI8; Q96GC0; Q9BPY2; Q9UFX7; Q9UJ29	mRNA processing	mRNA Splicing - Major Pathway; mRNA Splicing - Minor Pathway	3	35984226.7963784	71.52	5277823.79188821	8338697.72276614	14372516.8614715	24441682.2984182	55198509.5391353	55720606.8207341	64642096.6675596	61290038.9803407	2416160.90666619	4191007.89387407	11348880.6721825	21385041.3224584	52977719.0589292	53035261.8980199	60170914.4834333	61382478.1303747	High	High	High	High	High
False	High	IsMasterProtein	Q5T4S7	E3 ubiquitin-protein ligase UBR4 OS=Homo sapiens OX=9606 GN=UBR4 PE=1 SV=1	0.000	148.860	8	42	53	42	5183	573.5	6.04	116.29	42	protein metabolism;other metabolic processes	plasma membrane;other membranes;cytosol;cytoskeleton;nucleus	other molecular function	Pf02207, Pf13764, Pf19423	23352	ENSG00000127481	UBR4	A8MPT2; A8MQ33; A8MQB1; hsa:23352; O60646; O75050; Q4QRK5; Q5T4S7; Q5T4S8; Q5T4S9; Q5TBN8; Q5TBP2; Q6DKH8; Q6P4A4; Q7L8P7; Q8IXJ4; Q8TDN5; Q8WV67; Q9HA46; Q9P2N9; Q9UG82		Antigen processing: Ubiquitination & Proteasome degradation; Neutrophil degranulation	2	20670382.13147	77.90	4150020.85822361	5852430.948014	9727585.50434022	16135581.6979689	26479658.7726849	48794746.3209543	48688542.9378649	45565913.086733	2190601.74992209	3059871.33364872	7407282.67539243	11163100.0230767	26943104.1503945	47523051.0745746	46665253.6777852	45790037.4110566	High	High	High	High	High
False	High	IsMasterProtein	P25786	Proteasome subunit alpha type-1 OS=Homo sapiens OX=9606 GN=PSMA1 PE=1 SV=1	0.000	148.093	65	17	73	17	263	29.5	6.61	229.95	17	protein metabolism;other metabolic processes;other biological processes	cytosol;cytoskeleton;nucleus;other cell component	nucleic acid binding activity;other molecular function	Pf00227, Pf10584	5682	ENSG00000129084	PSMA1	A8K400; hsa:5682; P25786; Q53YE8; Q9BRV9	Proteasome degradation; Alzheimer's disease and miRNA effects; Alzheimer's disease	ER-Phagosome pathway; FCERI mediated NF-kB activation; Downstream TCR signaling; Antigen processing: Ubiquitination & Proteasome degradation; Activation of NF-kappaB in B cells; Oxygen-dependent proline hydroxylation of Hypoxia-inducible Factor Alpha; Cross-presentation of soluble exogenous antigens (endosomes); SCF-beta-TrCP mediated degradation of Emi1; APC/C:Cdc20 mediated degradation of Secur…	61	70569314.0513149	27.68	49276483.3197973	69387384.2333727	62632716.6455894	62234740.2381093	76609731.2949773	73300290.9939587	75418553.5999953	71771376.6082264	28617729.5620477	36639842.1048886	46413190.0935528	48124029.2608018	85163666.1446469	86464623.8699713	83874522.4030987	78729954.3053557	High	High	High	High	High
False	High	IsMasterProtein	O43143	ATP-dependent RNA helicase DHX15 OS=Homo sapiens OX=9606 GN=DHX15 PE=1 SV=2	0.000	147.146	37	28	59	27	795	90.9	7.46	148.21	28	RNA metabolism OR transcription;other metabolic processes;stress response;other biological processes	nucleus	nucleic acid binding activity;other molecular function	Pf00270, Pf00271, Pf04408, Pf07717	1665	ENSG00000109606	DHX15	hsa:1665; O43143; Q9NQT7	mRNA processing	mRNA Splicing - Major Pathway	2	37075907.5415276	67.86	3535494.75304001	5158084.20522271	10477867.3805092	32320332.4678259	47587485.5173323	44495790.3296006	44944928.6185321	42531212.2453042	1696714.46181261	2891824.76021032	8567397.97394748	24804467.2980992	46532996.2379246	43970921.0468898	42834656.4074858	42822847.5129552	High	High	High	High	High
False	High	IsMasterProtein	P13010	X-ray repair cross-complementing protein 5 OS=Homo sapiens OX=9606 GN=XRCC5 PE=1 SV=3	0.000	146.505	37	26	53	26	732	82.7	5.81	142.91	26	cell cycle OR cell proliferation;cell organization and biogenesis;DNA metabolism;other metabolic processes;stress response;developmental processes;other biological processes	non-structural extracellular;plasma membrane;other membranes;cytosol;nucleus;other cell component	enzyme regulator activity;nucleic acid binding activity;other molecular function	Pf02735, Pf03730, Pf03731, Pf08785	7520	ENSG00000079246	XRCC5	A8K3X5; hsa:7520; P13010; Q0Z7V0; Q4VBQ5; Q53HH7; Q7M4N0; Q9UCQ0; Q9UCQ1	Non-homologous end joining; Male infertility; DNA repair pathways, full network; p53 transcriptional gene network	Neutrophil degranulation; Cytosolic sensors of pathogen-associated DNA ; Nonhomologous End-Joining (NHEJ); 2-LTR circle formation; IRF3-mediated induction of type I IFN	9	42210975.8018227	95.69	6807925.14303637	8636221.00488802	22301167.230908	40412262.1357722	44089748.6054084	89138710.5580998	158193326.957704	148341838.438123	2437613.96581376	4217542.47663197	14546333.948955	22370266.6663132	45447748.0722264	77344460.7629789	146426943.120569	147345305.569462	High	High	High	High	High
False	High	IsMasterProtein	P09874	Poly [ADP-ribose] polymerase 1 OS=Homo sapiens OX=9606 GN=PARP1 PE=1 SV=4	0.000	145.662	31	26	43	26	1014	113.0	8.88	117.18	26	cell organization and biogenesis;protein metabolism;DNA metabolism;RNA metabolism OR transcription;other metabolic processes;stress response;signal transduction;other biological processes	cytosol;mitochondrion;nucleus;other cell component	nucleic acid binding activity;other molecular function	Pf00533, Pf00644, Pf00645, Pf02877, Pf05406, Pf08063	142	ENSG00000143799	PARP1	B1ANJ4; hsa:142; P09874; Q8IUZ9	Corticotropin-releasing hormone signaling pathway; Nanoparticle triggered regulated necrosis; Fas ligand pathway and stress induction of heat shock proteins; NAD metabolism, sirtuins and aging; NAD+ metabolism; NAD+ biosynthetic pathways; Breast cancer pathway; Acute viral myocarditis; Joubert syndrome; Male infertility; Base excision repair; IL-18 signaling pathway; DNA repair pathways, full net…	SUMOylation of DNA damage response and repair proteins; Downregulation of SMAD2/3:SMAD4 transcriptional activity; HDR through MMEJ (alt-NHEJ); Formation of Incision Complex in GG-NER; DNA Damage Recognition in GG-NER; vRNA Synthesis; POLB-Dependent Long Patch Base Excision Repair; Dual Incision in GG-NER	23	20961298.7853811	94.54	4981038.38626298	5969538.43580408	13256042.3500169	34320549.4303416	19713134.0936405	76757206.3981413	86617509.2950423	78549519.4667712	2848178.59207539	3457705.2970153	10095188.8940936	11768303.0846509	22288492.77253	85164682.8059851	100077455.448145	100345838.140039	High	High	High	High	High
False	High	IsMasterProtein	P33176	Kinesin-1 heavy chain OS=Homo sapiens OX=9606 GN=KIF5B PE=1 SV=1	0.000	145.384	35	31	44	31	963	109.6	6.51	138.60	31	cell organization and biogenesis;stress response;transport;developmental processes;other biological processes	other membranes;cytosol;cytoskeleton;other cytoplasmic organelle;other cell component	cytoskeletal activity;other molecular function	Pf00225	3799	ENSG00000170759	KIF5B	A0AVB2; hsa:3799; P33176; Q5VZ85	Alzheimer's disease and miRNA effects; Envelope proteins and their potential roles in EDMD physiopathology; Insulin signaling; CCL18 signaling pathway; Alzheimer's disease	COPI-dependent Golgi-to-ER retrograde traffic; MHC class II antigen presentation; Kinesins; Insulin processing; Nuclear events stimulated by ALK signaling in cancer; RHO GTPases activate KTN1	12	22484060.6736684	73.09	3266233.40598135	5024286.36347282	8596978.20404956	15461799.9237771	32695610.2697847	38530690.4195739	38432569.9279539	36446048.2987488	1597263.20504824	2897393.73354987	6519781.59700516	9749580.35884519	33120104.690776	38076633.159758	36520396.0565643	35861314.79667	High	High	High	High	High
False	High	IsMasterProtein	P49792	E3 SUMO-protein ligase RanBP2 OS=Homo sapiens OX=9606 GN=RANBP2 PE=1 SV=2	0.000	145.197	13	37	43	24	3224	358.0	6.20	116.49	37	protein metabolism;other metabolic processes;transport;other biological processes	other membranes;cytosol;nucleus;other cell component	nucleic acid binding activity;other molecular function	Pf00160, Pf00638, Pf00641, Pf12185	5903	ENSG00000153201	RANBP2	hsa:5903; P49792; Q13074; Q15280; Q53TE2; Q59FH7		Separation of Sister Chromatids; Resolution of Sister Chromatid Cohesion; RHO GTPases Activate Formins; EML4 and NUDC in mitotic spindle formation; Amplification of signal from unattached kinetochores via a MAD2 inhibitory signal; SARS-CoV-2 activates/modulates innate and adaptive immune responses; tRNA processing in the nucleus; Viral Messenger RNA Synthesis; Transcriptional regulation by small …	35	6838504.92451711	77.04	1440741.53892056	1983471.75818937	3106156.35436132	5931549.24165548	7884137.46517138	10963637.4688999	16151558.1775845	16130061.0535068	738339.842676563	1005803.27569219	2508691.33150196	4328722.39313581	8364719.4051546	11656288.7804407	15098898.6948293	16915788.2598755	High	High	High	High	High
False	High	IsMasterProtein	Q63HN8	E3 ubiquitin-protein ligase RNF213 OS=Homo sapiens OX=9606 GN=RNF213 PE=1 SV=3	0.000	144.519	8	38	43	37	5207	591.0	6.48	123.33	38	cell organization and biogenesis;protein metabolism;other metabolic processes;stress response;developmental processes;other biological processes	cytosol;nucleus;other cell component	other molecular function	Pf00097, Pf20173	57674	ENSG00000173821	RNF213	C9JCP4; D6RI12; F8WKS1; hsa:57674; Q63HN8; Q658P6; Q69YK7; Q6MZR1; Q8IWF4; Q8IZX1; Q8IZX2; Q8N406; Q8TEU0; Q9H6C9; Q9H6H9; Q9H6P3; Q9H8A9; Q9HCF4; Q9HCL8		Antigen processing: Ubiquitination & Proteasome degradation; Signaling by ALK fusions and activated point mutants; Suppression of apoptosis	3	14302230.186623	67.07	4324390.81508958	5481303.42266917	7971845.3463671	12956350.7495027	15787916.8498892	23656268.5639655	28982741.5917248	27727939.0051253	2321415.83414996	3059734.24827526	5988133.18464908	8432262.34291929	16858574.508123	23754826.0985062	29398934.7708782	28346077.7490687	High	High	High	High	High
False	High	IsMasterProtein	P54578	Ubiquitin carboxyl-terminal hydrolase 14 OS=Homo sapiens OX=9606 GN=USP14 PE=1 SV=3	0.000	143.664	47	19	43	19	494	56.0	5.30	136.13	19	cell-cell signaling;protein metabolism;other metabolic processes;stress response;other biological processes	plasma membrane;other membranes;cytosol;other cell component	enzyme regulator activity;other molecular function	Pf00443	9097	ENSG00000101557	USP14	B7Z4N8; hsa:9097; J3QRZ5; P54578; Q53XY5		Ub-specific processing proteases; Regulation of NF-kappa B signaling	2	38890783.894748	84.82	4769310.09491771	6843932.86893073	13229258.9654499	21776698.9091059	70784359.5199617	100579172.393327	96089164.4313178	87748350.2461047	1553840.01281901	2859633.4882004	9613528.79178777	15437622.2494146	69454653.2631511	93422504.4013982	85087720.0453749	83564277.3457752	High	High	High	High	High
False	High	IsMasterProtein	P22626	Heterogeneous nuclear ribonucleoproteins A2/B1 OS=Homo sapiens OX=9606 GN=HNRNPA2B1 PE=1 SV=2	0.000	142.583	59	18	43	15	353	37.4	8.95	151.48	18	cell organization and biogenesis;RNA metabolism OR transcription;other metabolic processes;transport;other biological processes	non-structural extracellular;nucleus;other cell component	nucleic acid binding activity;other molecular function	Pf00076	3181	ENSG00000122566	HNRNPA2B1	A0A024RA27; A0A024RA61; A8K064; hsa:3181; P22626; P22627; Q9UC98; Q9UDJ2	mRNA processing	Gene and protein expression by JAK-STAT signaling after Interleukin-12 stimulation; mRNA Splicing - Major Pathway; Processing of Capped Intron-Containing Pre-mRNA	4	18998974.4813731	87.65	3746929.04194275	4537205.78989425	7164962.41206472	13387022.9302833	26963502.8806383	41148069.7675394	58176053.9992927	57779690.1631256	1970460.1168813	2564668.01177813	5723712.22837734	9048496.61633222	28427655.7982484	42621837.1003553	58173800.9462669	58282875.5721259	High	High	High	High	High
False	High	IsMasterProtein	Q02790	Peptidyl-prolyl cis-trans isomerase FKBP4 OS=Homo sapiens OX=9606 GN=FKBP4 PE=1 SV=3	0.000	142.222	43	21	48	20	459	51.8	5.43	139.72	21	cell organization and biogenesis;protein metabolism;other metabolic processes;transport;developmental processes;signal transduction;other biological processes	cytosol;cytoskeleton;mitochondrion;nucleus;other cell component	cytoskeletal activity;other molecular function	Pf00254, Pf00515	2288	ENSG00000004478	FKBP4	D3DUQ1; hsa:2288; Q02790; Q9UCP1; Q9UCV7	Androgen receptor signaling pathway	Estrogen-dependent gene expression; Potential therapeutics for SARS; HSP90 chaperone cycle for steroid hormone receptors (SHR) in the presence of ligand; Attenuation phase	6	27539029.9575581	88.14	4934492.57244155	6496841.17361833	11963673.7019297	21926802.9750681	34587722.2441238	87383697.3226682	85666359.3847245	73309020.4334144	1627499.76054566	2531271.89124355	8513938.35940295	15005027.8955451	34974898.0713904	78349297.7960458	76687846.8913991	73210685.9404682	High	High	High	High	High
False	High	IsMasterProtein	P68032	Actin, alpha cardiac muscle 1 OS=Homo sapiens OX=9606 GN=ACTC1 PE=1 SV=1	0.000	140.840	55	22	119	5	377	42.0	5.39	321.78	22	cell organization and biogenesis;developmental processes;other biological processes	cytosol;cytoskeleton;other cell component	cytoskeletal activity;other molecular function	Pf00022	70	ENSG00000159251	ACTC1	hsa:70; P04270; P68032	Cardiac progenitor differentiation; Myometrial relaxation and contraction pathways; Striated muscle contraction pathway; Mechanoregulation and pathology of YAP/TAZ via Hippo and non-Hippo mechanisms; 22q11.2 copy number variation syndrome; Malignant pleural mesothelioma	RHOA GTPase cycle; Striated Muscle Contraction; RHOB GTPase cycle	9	79479572.6114297	59.62	8887376.10398086	23623142.7835613	36540730.6897886	81253032.1496381	100988287.609827	85127985.6005177	84449307.597752	77744821.2746319	3731289.78545311	11664615.8614708	29034726.8283232	58745965.5068819	109922748.051467	98596747.7454033	92014533.4023554	92571228.1815754	High	High	High	High	High
False	High	IsMasterProtein	P22234	Bifunctional phosphoribosylaminoimidazole carboxylase/phosphoribosylaminoimidazole succinocarboxamide synthetase OS=Homo sapiens OX=9606 GN=PAICS PE=1 SV=3	0.000	140.351	43	21	68	21	425	47.0	7.23	206.90	21	other metabolic processes	cytosol;other cell component	other molecular function	Pf00731, Pf01259	10606	ENSG00000128050	PAICS	E9PDH9; hsa:10606; P22234; Q68CQ5	Metabolic reprogramming in colon cancer	Purine ribonucleoside monophosphate biosynthesis	2	147464443.67948	20.37	125211179.525404	190911578.217005	170044259.961585	143110896.531443	171271107.642313	151217258.888782	146912330.480489	142363928.841188	74551576.7444416	112547035.393792	132265096.956447	117839428.741497	186102236.599403	172013371.711297	156684541.018298	148018631.782488	High	High	High	High	High
False	High	IsMasterProtein	Q08211	ATP-dependent RNA helicase A OS=Homo sapiens OX=9606 GN=DHX9 PE=1 SV=4	0.000	140.238	22	28	55	28	1270	140.9	6.84	136.87	28	cell organization and biogenesis;DNA metabolism;RNA metabolism OR transcription;other metabolic processes;stress response;transport;other biological processes	cytosol;cytoskeleton;translational apparatus;nucleus;other cell component	nucleic acid binding activity;other molecular function	Pf00035, Pf00270, Pf00271, Pf04408, Pf07717	1660	ENSG00000135829	DHX9	B2RNV4; hsa:1660; Q05CI5; Q08211; Q12803; Q32Q22; Q5VY62; Q6PD69; Q99556	MECP2 and associated Rett syndrome; mRNA processing	mRNA Splicing - Major Pathway; RIP-mediated NFkB activation via ZBP1; DEx/H-box helicases activate type I IFN and inflammatory cytokines production	5	51284632.4015042	83.05	6084944.41667682	9415652.18252664	17874161.5577868	39982245.6334762	65782035.9733692	94299298.679901	116078738.716291	117942567.634838	2705422.76510566	4553470.96970884	13162192.7766602	20183142.5198841	68300257.2791811	91112028.8104773	112336862.630321	121451086.749766	High	High	High	High	High
False	High	IsMasterProtein	P68363	Tubulin alpha-1B chain OS=Homo sapiens OX=9606 GN=TUBA1B PE=1 SV=1	0.000	140.170	35	12	58	3	451	50.1	5.06	216.54	12	cell cycle OR cell proliferation;cell organization and biogenesis;transport;other biological processes	cytoskeleton;other cell component	cytoskeletal activity;nucleic acid binding activity;other molecular function	Pf00091, Pf03953	10376	ENSG00000123416	TUBA1B	hsa:10376; P04687; P05209; P68363; Q27I68; Q8WU19	Alzheimer's disease and miRNA effects; Pathogenic Escherichia coli infection; Allograft rejection; Parkin-ubiquitin proteasomal system pathway; Alzheimer's disease	Recruitment of NuMA to mitotic centrosomes; RHOH GTPase cycle; Intraflagellar transport; Recycling pathway of L1; COPI-dependent Golgi-to-ER retrograde traffic; Separation of Sister Chromatids; The role of GTSE1 in G2/M progression after G2 checkpoint; Translocation of SLC2A4 (GLUT4) to the plasma membrane; Microtubule-dependent trafficking of connexons from Golgi to the plasma membrane; Gap junc…	35	3716027.04601779	63.72	325045.796805469	831941.286696095	2183381.69450544	3426681.64790758	4029804.46554402	4717983.69028639	5459099.95061061	5435647.52595816	165534.403691895	462823.156872655	1657998.25411144	2445427.47446397	4100617.37830104	4598142.26473639	5402724.38283384	5765418.46364267	High	High	High	High	High
False	High	IsMasterProtein	P55060	Exportin-2 OS=Homo sapiens OX=9606 GN=CSE1L PE=1 SV=3	0.000	139.967	27	24	48	24	971	110.3	5.77	132.57	24	transport	cytosol;nucleus;other cell component	other molecular function	Pf03378, Pf03810, Pf08506	1434	ENSG00000124207	CSE1L	A3RLL6; B2R5T4; E1P5Y0; F8W904; hsa:1434; O75432; P55060; Q32M40; Q9H5B7; Q9NTS0; Q9UP98; Q9UP99; Q9UPA0			0	26136173.0375076	81.58	4537694.96103384	6459252.8034951	11285675.2218498	18828919.9631524	36369086.7283272	61715451.1628041	60872264.4006743	56755500.7846313	1844228.34301957	3178766.56394649	7936525.37881413	11083843.724456	36279273.7121058	65289058.8439436	62118994.1015646	59912552.7995531	High	High	High	High	High
False	High	IsMasterProtein	P09972	Fructose-bisphosphate aldolase C OS=Homo sapiens OX=9606 GN=ALDOC PE=1 SV=2	0.000	139.721	59	16	48	11	364	39.4	6.87	167.61	16	other metabolic processes;other biological processes	non-structural extracellular;cytosol;cytoskeleton;other cell component	cytoskeletal activity;other molecular function	Pf00274	230	ENSG00000109107	ALDOC	B2R5R3; hsa:230; P09972; Q3SYL3; Q6FH94; Q6P0L5	Clear cell renal cell carcinoma pathways; Glycolysis and gluconeogenesis	Neutrophil degranulation; Glycolysis; Gluconeogenesis	5	20250554.0505158	55.71	2410748.29503694	5428948.33323743	13213781.5724606	18174619.540739	24049412.3670499	22762653.404459	22759370.5004277	22563605.1656346	1298586.13745794	2954059.02015285	10523208.3721371	13945960.6161403	24763916.5341572	24617841.7424902	24489124.4099133	22950322.2945098	High	High	High	High	High
False	High	IsMasterProtein	P05023	Sodium/potassium-transporting ATPase subunit alpha-1 OS=Homo sapiens OX=9606 GN=ATP1A1 PE=1 SV=1	0.000	138.525	24	23	39	16	1023	112.8	5.49	121.67	23	transport;other biological processes	plasma membrane;other membranes;cytoskeleton;ER/Golgi;other cell component	transporter activity;other molecular function	Pf00122, Pf00689, Pf00690, Pf13246	476	ENSG00000163399	ATP1A1	B2RBR6; B7Z2T5; B7Z3U6; F5H3A1; hsa:476; P05023; Q16689; Q6LDM4; Q9UCN1; Q9UJ20; Q9UJ21	Pre-implantation embryo; Proximal tubule transport; Arsenic metabolism and reactive oxygen species generation	Potential therapeutics for SARS; Ion homeostasis; Ion transport by P-type ATPases	6	29286762.6670846	53.93	4296884.04743251	6326882.69287912	24319844.9391489	26396279.5749277	36597499.0173019	34580944.8798707	34637252.990226	32493763.5655607	2215922.25217655	3281288.2037279	19250437.2492577	24510750.1983681	37449197.2686154	34772131.0837267	33840445.4484003	33457823.2381341	High	High	High	High	High
False	High	IsMasterProtein	P29144	Tripeptidyl-peptidase 2 OS=Homo sapiens OX=9606 GN=TPP2 PE=1 SV=4	0.000	138.486	25	27	45	27	1249	138.3	6.32	125.16	27	protein metabolism;other metabolic processes;other biological processes	cytosol;nucleus;other cell component	other molecular function	Pf00082, Pf12580	7174	ENSG00000134900	TPP2	hsa:7174; P29144; Q5VZU8		Antigen processing: Ubiquitination & Proteasome degradation	1	16325969.1028998	66.82	2209810.20581193	3089720.76393105	5022492.68162736	13209120.9782311	22638036.9619617	22087305.1809204	21723694.7368592	20234644.9280782	1099563.37346367	1744284.10506115	4005881.02014488	12281708.7112014	22720711.5979524	20887041.211804	20178274.3596715	20279780.059774	High	High	High	High	High
False	High	IsMasterProtein	Q99832	T-complex protein 1 subunit eta OS=Homo sapiens OX=9606 GN=CCT7 PE=1 SV=2	0.000	138.306	49	23	51	23	543	59.3	7.65	173.48	23	transport;other biological processes	cytosol;cytoskeleton;other cell component	other molecular function	Pf00118	10574	ENSG00000135624	CCT7	A8K7E6; A8MWI8; B7WNW9; B7Z4T9; B7Z4Z7; hsa:10574; O14871; Q6FI26; Q99832	VEGFA-VEGFR2 signaling pathway; 16p11.2 proximal deletion syndrome	RHOBTB1 GTPase cycle; Formation of tubulin folding intermediates by CCT/TriC; Association of TriC/CCT with target proteins during biosynthesis; Cooperation of PDCL (PhLP1) and TRiC/CCT in G-protein beta folding; Prefoldin mediated transfer of substrate to CCT/TriC; RHOBTB2 GTPase cycle; Folding of actin by CCT/TriC	9	64182566.5729132	57.45	6312518.97146145	21218023.6276037	52847005.2635193	56610998.7760084	104568551.34247	89941572.3124609	85484322.1390606	77284915.857401	2699799.78843385	10981043.2629664	38209037.3976864	55019499.8076136	96010038.3090841	85240217.3669801	75637396.7666184	72766811.0606136	High	High	High	High	High
False	High	IsMasterProtein	Q13428	Treacle protein OS=Homo sapiens OX=9606 GN=TCOF1 PE=1 SV=3	0.000	138.173	22	31	39	31	1488	152.0	9.04	120.38	31	RNA metabolism OR transcription;other metabolic processes;developmental processes;other biological processes	cytosol;nucleus	other molecular function	Pf03546	6949	ENSG00000070814	TCOF1	A0JLU0; B4E111; hsa:6949; Q13428; Q6SC72; Q7Z5W9; Q96A52; Q99408; Q99860			0	33205520.0504631	51.32	13877244.1536545	13199621.0185621	14942321.9381541	30078991.9931777	37636095.9578051	38814299.447911	41052159.7334204	38201739.1428764	7480195.70150241	6835161.9312892	11077738.2427941	16655542.1181656	36657031.6608944	38700417.8552197	38996816.8251197	39735619.6360627	High	High	High	High	High
False	High	IsMasterProtein	P09651	Heterogeneous nuclear ribonucleoprotein A1 OS=Homo sapiens OX=9606 GN=HNRNPA1 PE=1 SV=5	0.000	137.750	50	16	44	13	372	38.7	9.13	130.03	16	cell organization and biogenesis;protein metabolism;RNA metabolism OR transcription;other metabolic processes;stress response;transport;other biological processes	nucleus;other cell component	nucleic acid binding activity;other molecular function	Pf00076, Pf11627	3178	ENSG00000135486	HNRNPA1	A8K4Z8; hsa:3178; P09651; Q3MIB7; Q6PJZ7	mRNA processing	mRNA Splicing - Major Pathway; FGFR2 alternative splicing; Processing of Capped Intron-Containing Pre-mRNA; SARS-CoV-1-host interactions; SARS-CoV-1 modulates host translation machinery	6	20928855.8357769	83.13	2369455.94664886	2764280.09942841	5256828.35780471	13445040.1174634	32578333.925966	38377373.3528376	43861282.7201401	42905124.5337873	701459.131666624	1213478.34930894	3817428.30249239	8501353.64842499	34135540.2949884	36124341.9975193	41735700.5739354	43199636.2213965	High	High	High	High	High
False	High	IsMasterProtein	O75533	Splicing factor 3B subunit 1 OS=Homo sapiens OX=9606 GN=SF3B1 PE=1 SV=3	0.000	137.470	26	26	51	26	1304	145.7	7.09	132.24	26	cell organization and biogenesis;RNA metabolism OR transcription;other metabolic processes;other biological processes	nucleus	nucleic acid binding activity;other molecular function	Pf08920	23451	ENSG00000115524	SF3B1	E9PCH3; hsa:23451; O75533	mRNA processing	B-WICH complex positively regulates rRNA expression; mRNA Splicing - Major Pathway; mRNA Splicing - Minor Pathway	4	25540828.4934371	86.43	3259704.64468278	4785329.6315597	8817772.75873364	20219495.4746576	32262621.0406082	51856800.8671383	67778415.2353521	64841117.3226535	1401949.66995012	2491592.7150021	6996798.36809434	10423896.9002453	32905222.2139537	50430413.6444996	65034977.6168508	67310135.2040365	High	High	High	High	High
False	High	IsMasterProtein	Q13885	Tubulin beta-2A chain OS=Homo sapiens OX=9606 GN=TUBB2A PE=1 SV=1	0.000	136.888	39	16	65	2	445	49.9	4.89	205.46	16	cell cycle OR cell proliferation;cell organization and biogenesis;developmental processes	cytoskeleton;other cell component	cytoskeletal activity;other molecular function	Pf00091, Pf03953	7280	ENSG00000137267	TUBB2A	hsa:7280; Q13885; Q6FGZ8; Q8IWR2	Alzheimer's disease and miRNA effects; Pathogenic Escherichia coli infection; Parkin-ubiquitin proteasomal system pathway; Alzheimer's disease	Separation of Sister Chromatids; Resolution of Sister Chromatid Cohesion; RHO GTPases Activate Formins; EML4 and NUDC in mitotic spindle formation; The role of GTSE1 in G2/M progression after G2 checkpoint; HSP90 chaperone cycle for steroid hormone receptors (SHR) in the presence of ligand; Recruitment of NuMA to mitotic centrosomes; Aggrephagy; HCMV Early Events; Formation of tubulin folding int…	34	2781690.5385302	63.70	185051.384428711	431583.537883008	1726829.78781331	2419735.5954453	3265530.16419608	3197788.33138357	3614060.17850622	3584441.3460281	122370.49043577	241563.053299218	1181688.6900328	1781158.12325858	3239739.92154673	3725973.37375309	3928583.10649921	3671294.01483281	High	High	High	High	High
False	High	IsMasterProtein	P53618	Coatomer subunit beta OS=Homo sapiens OX=9606 GN=COPB1 PE=1 SV=3	0.000	136.802	27	20	34	20	953	107.1	6.05	104.89	20	transport	plasma membrane;other membranes;cytosol;ER/Golgi;other cell component	other molecular function	Pf01602, Pf07718, Pf14806	1315	ENSG00000129083	COPB1	D3DQX0; hsa:1315; P53618; Q6GTT7; Q9NTK2; Q9UNW7		COPI-dependent Golgi-to-ER retrograde traffic; COPI-mediated anterograde transport; Neutrophil degranulation	3	16607345.2987975	75.22	2031505.84361485	3361516.24269293	5328010.68056538	11270138.2864208	24472097.0465644	29400076.8856218	29003604.6418861	29019613.8374031	1382206.26811223	1953678.49988004	4138263.0754054	8157161.99253702	25986107.8484371	28955926.0433902	28649463.3075363	27292184.1778424	High	High	High	High	High
False	High	IsMasterProtein	P23246	Splicing factor, proline- and glutamine-rich OS=Homo sapiens OX=9606 GN=SFPQ PE=1 SV=2	0.000	136.748	24	19	37	19	707	76.1	9.44	104.80	19	cell organization and biogenesis;protein metabolism;DNA metabolism;RNA metabolism OR transcription;other metabolic processes;stress response;transport;other biological processes	cytosol;nucleus;other cell component	nucleic acid binding activity;other molecular function	Pf00076, Pf08075	6421	ENSG00000116560	SFPQ	hsa:6421; P23246; P30808; Q5SZ71	mRNA processing; Type 2 papillary renal cell carcinoma	Suppression of apoptosis; PTK6 Regulates Proteins Involved in RNA Processing	4	15291568.9210913	94.08	3010190.9895409	3480207.55429762	5773893.1115126	14025956.7728818	16671381.7713017	38690988.4048227	51043589.5440403	49660966.9744032	1742716.84225669	1990648.16501958	4348482.02518708	6270978.86628864	17289160.0326989	43321602.3467738	55882822.9926341	55675594.6837314	High	High	High	High	High
False	High	IsMasterProtein	P13667	Protein disulfide-isomerase A4 OS=Homo sapiens OX=9606 GN=PDIA4 PE=1 SV=2	0.000	136.223	38	21	44	21	645	72.9	5.07	134.47	21	stress response;transport;other biological processes	non-structural extracellular;ER/Golgi;other cell component	other molecular function	Pf00085, Pf13848	9601	ENSG00000155660	PDIA4	A8K4K6; hsa:9601; P13667; Q549T6			0	44666866.715508	52.23	22812439.6861656	26205415.0693848	28818129.1788736	33494357.8598519	73346256.0955507	72027030.1932604	69737444.2912891	62059988.1886265	11608609.3606826	13300880.1199506	20923540.5549227	30546764.1775973	73314548.0777182	70225152.8252745	62107695.7216801	59566121.2712014	High	High	High	High	High
False	High	IsMasterProtein	O43707	Alpha-actinin-4 OS=Homo sapiens OX=9606 GN=ACTN4 PE=1 SV=2	0.000	135.888	35	26	56	18	911	104.8	5.44	156.04	26	cell organization and biogenesis;RNA metabolism OR transcription;stress response;transport;signal transduction;other biological processes	non-structural extracellular;plasma membrane;other membranes;cytosol;cytoskeleton;nucleus;other cell component	signal transduction activity or receptor binding;cytoskeletal activity;nucleic acid binding activity;other molecular function	Pf00307, Pf00435, Pf08726	81	ENSG00000130402; ENSG00000282844	ACTN4	A4K467; D6PXK4; hsa:81; O43707; O76048	Arrhythmogenic right ventricular cardiomyopathy; Primary focal segmental glomerulosclerosis (FSGS); Focal adhesion; Striated muscle contraction pathway; Ebola virus infection in host; Nephrotic syndrome; Alstrom syndrome	Platelet degranulation ; Nephrin family interactions	9	32769367.3777421	57.28	3140299.06940808	5112209.08435693	25253621.0666184	30148179.8014952	44611119.9794546	38379610.5525141	35779661.5404258	34476442.8370735	1777485.16726881	2871393.86757069	20501923.4601585	32075601.9926834	44883168.167042	39707549.3910509	36367420.3860277	33478138.2616725	High	High	High	High	High
False	High	IsMasterProtein	P14868	Aspartate--tRNA ligase, cytoplasmic OS=Homo sapiens OX=9606 GN=DARS1 PE=1 SV=2	0.000	135.697	48	25	45	25	501	57.1	6.55	128.14	25	cell organization and biogenesis;protein metabolism;RNA metabolism OR transcription;other metabolic processes	cytosol;other cell component	other molecular function	Pf00152, Pf01336	1615	ENSG00000115866	DARS1	A8K3J2; D3DP77; hsa:1615; P14868; Q2TNI3; Q32Q69; Q53HV4; Q53YC5; Q68CR9; Q9BW52	Alanine and aspartate metabolism	Selenoamino acid metabolism; Cytosolic tRNA aminoacylation	3	25843552.9061945	66.90	3031896.84437145	4751418.75801446	13302207.6703252	22476528.1244058	29714964.1225086	36378755.0337303	43076047.7193696	40839869.5180305	1718195.87707324	2782289.4696079	9780636.01682402	17516670.0428679	30094921.3199323	35785250.4761809	39975246.3354937	38886569.6570671	High	High	High	High	High
False	High	IsMasterProtein	Q14974	Importin subunit beta-1 OS=Homo sapiens OX=9606 GN=KPNB1 PE=1 SV=2	0.000	134.302	27	21	44	21	876	97.1	4.78	132.20	21	cell cycle OR cell proliferation;cell organization and biogenesis;transport;signal transduction;other biological processes	non-structural extracellular;other membranes;cytosol;ER/Golgi;nucleus;other cell component	other molecular function	Pf00514, Pf03810	3837	ENSG00000108424	KPNB1	B7ZAV6; D3DTT3; hsa:3837; Q14637; Q14974; Q53XN2; Q96J27	Sterol regulatory element-binding proteins (SREBP) signaling; 22q11.2 copy number variation syndrome	Neutrophil degranulation; Apoptosis induced DNA fragmentation; Interferon alpha/beta signaling; ISG15 antiviral mechanism; Transport of Ribonucleoproteins into the Host Nucleus; NS1 Mediated Effects on Host Pathways; Nuclear import of Rev protein; Regulation of cholesterol biosynthesis by SREBP (SREBF); SARS-CoV-1 activates/modulates innate immune responses; Assembly of the ORC complex at the ori…	15	24787070.6005664	82.55	3564923.83250782	5593677.40870375	10144087.2761082	18859682.9938081	32577369.8931832	55026626.7608249	59505714.9485258	58454013.4209725	1724434.60176683	2845485.25383277	7781814.53765903	12121982.510492	34780677.0979332	60529399.727306	63289671.9788626	61165143.5494024	High	High	High	High	High
False	High	IsMasterProtein	O00410	Importin-5 OS=Homo sapiens OX=9606 GN=IPO5 PE=1 SV=4	0.000	131.915	20	18	43	17	1097	123.6	4.94	131.27	18	transport;other biological processes	nucleus;other cell component	enzyme regulator activity;other molecular function	Pf02985, Pf18808, Pf18816, Pf18829	3843	ENSG00000065150	IPO5	B4DZA0; hsa:3843; O00410; O15257; Q5T578; Q86XC7		vRNP Assembly	1	18793219.9142308	77.00	2416455.74118052	3219275.02891802	6340174.56485972	12187204.7023961	29135775.6541785	33216446.5950111	32744216.6547211	28979993.6383446	1113560.65662223	1815156.66690059	4491504.35309306	8978148.27658378	30377851.0092722	35733643.669997	34450153.4752205	32536419.3850143	High	High	High	High	High
False	High	IsMasterProtein	Q6P2Q9	Pre-mRNA-processing-splicing factor 8 OS=Homo sapiens OX=9606 GN=PRPF8 PE=1 SV=2	0.000	131.750	14	29	40	29	2335	273.4	8.84	108.96	29	cell organization and biogenesis;RNA metabolism OR transcription;other metabolic processes;other biological processes	nucleus	nucleic acid binding activity;other molecular function	Pf01398, Pf08082, Pf08083, Pf08084, Pf10596, Pf10597, Pf10598, Pf12134	10594	ENSG00000174231; ENSG00000274442	PRPF8	hsa:10594; O14547; O75965; Q6P2Q9	mRNA processing	mRNA Splicing - Major Pathway; mRNA Splicing - Minor Pathway	3	11882637.8945862	73.41	2823995.77562178	3877064.3195158	6024887.83721969	10341726.2038211	13653144.6057512	19217027.5286569	26199576.8745241	26030515.037058	1529086.68442685	2149344.45236718	4571620.39355979	6388370.36516072	13759799.4454407	19275984.5114305	25363469.5051678	26324485.531453	High	High	High	High	High
False	High	IsMasterProtein	P33991	DNA replication licensing factor MCM4 OS=Homo sapiens OX=9606 GN=MCM4 PE=1 SV=5	0.000	131.378	27	21	41	21	863	96.5	6.74	119.91	21	cell cycle OR cell proliferation;cell organization and biogenesis;DNA metabolism;other metabolic processes;stress response;other biological processes	nucleus;other cell component	nucleic acid binding activity;other molecular function	Pf00493, Pf14551, Pf17207, Pf17855	4173	ENSG00000104738	MCM4	hsa:4173; P33991; Q8NEH1; Q99658	Cell cycle; Gastric cancer network 1; Retinoblastoma gene in cancer; Ciliary landscape; G1 to S cell cycle control; DNA replication	Orc1 removal from chromatin; Assembly of the pre-replicative complex; Activation of ATR in response to replication stress; Activation of the pre-replicative complex; Unwinding of DNA	12	32066677.5414777	87.98	3152410.14315355	4024274.23656837	8477237.99334051	18989239.4522681	55155667.1567955	81449848.7280586	80425024.4319619	72312463.4829466	848386.576936466	1977774.87665759	6368859.83535477	9886775.4065961	54150236.5660195	76393229.0187282	74580139.5067507	71456249.7111169	High	High	High	High	High
False	High	IsMasterProtein	P40227	T-complex protein 1 subunit zeta OS=Homo sapiens OX=9606 GN=CCT6A PE=1 SV=3	0.000	130.831	46	21	53	21	531	58.0	6.68	162.55	21	other biological processes	cytosol;cytoskeleton;other cell component	other molecular function	Pf00118	908	ENSG00000146731	CCT6A	A6NCD2; hsa:908; P40227; Q3KP28; Q75LP4; Q96S46	16p11.2 proximal deletion syndrome	Formation of tubulin folding intermediates by CCT/TriC; Association of TriC/CCT with target proteins during biosynthesis; Cooperation of PDCL (PhLP1) and TRiC/CCT in G-protein beta folding; Prefoldin mediated transfer of substrate to CCT/TriC; RHOBTB2 GTPase cycle; Folding of actin by CCT/TriC	7	47658683.0129655	62.64	3756449.81555893	8132609.19099319	28073015.2627302	42249739.1038479	70394649.6415527	62245246.9818954	57640427.6749487	53760096.8599463	1655911.72718743	4282015.18664782	22348748.6591526	40257935.5669798	69819164.5661928	63845090.68556	58119679.0225341	54770933.4046962	High	High	High	High	High
False	High	IsMasterProtein	P33993	DNA replication licensing factor MCM7 OS=Homo sapiens OX=9606 GN=MCM7 PE=1 SV=4	0.000	130.465	38	24	37	24	719	81.3	6.46	119.92	24	cell cycle OR cell proliferation;cell organization and biogenesis;DNA metabolism;other metabolic processes;stress response;other biological processes	cytosol;nucleus;other cell component	nucleic acid binding activity;other molecular function	Pf00493, Pf14551, Pf17207, Pf17855	4176	ENSG00000166508	MCM7	A4D2A1; A4D2A2; E9PGN9; hsa:4176; P33993; Q15076; Q96D34; Q96GL1	miRNA regulation of DNA damage response; Cell cycle; Retinoblastoma gene in cancer; Ciliary landscape; G1 to S cell cycle control; DNA replication	Orc1 removal from chromatin; Assembly of the pre-replicative complex; Activation of ATR in response to replication stress; Activation of the pre-replicative complex; Unwinding of DNA	12	28898310.4818348	85.55	3503358.41529875	5467594.47841534	9872093.67543258	19567460.141073	44206515.7145948	68832381.7285449	75094731.6378434	70720161.0104898	1176864.06246237	2564650.15540293	6866965.11564263	10433217.299835	42678627.818006	64196269.9042424	66467691.7883245	68110540.1354798	High	High	High	High	High
False	High	IsMasterProtein	P09104	Gamma-enolase OS=Homo sapiens OX=9606 GN=ENO2 PE=1 SV=3	0.000	130.151	39	12	63	6	434	47.2	5.03	196.53	12	other metabolic processes;other biological processes	plasma membrane;other membranes;cytosol;other cell component	other molecular function	Pf00113, Pf03952	2026	ENSG00000111674	ENO2	B7Z2X9; hsa:2026; P09104; Q96J33	Clear cell renal cell carcinoma pathways; Glycolysis and gluconeogenesis	Glycolysis; Gluconeogenesis	4	17485734.6175626	55.15	2454352.24918164	4952363.72434794	11202227.748981	15547433.8141056	20740666.5853825	19855433.9482297	20501872.8256067	19665683.6601826	1220733.11391238	2542244.6796044	9030492.95637237	12879426.05271	21448177.9621393	21656722.9981443	21142209.0267571	19942373.1420172	High	High	High	High	High
False	High	IsMasterProtein	Q8WUM4	Programmed cell death 6-interacting protein OS=Homo sapiens OX=9606 GN=PDCD6IP PE=1 SV=1	0.000	130.117	34	27	44	26	868	96.0	6.52	141.38	27	cell cycle OR cell proliferation;cell organization and biogenesis;protein metabolism;other metabolic processes;transport;other biological processes	non-structural extracellular;plasma membrane;cytosol;cytoskeleton;ER/Golgi;other cytoplasmic organelle;other cell component	signal transduction activity or receptor binding;other molecular function	Pf03097, Pf13949	10015	ENSG00000170248	PDCD6IP	C5MQH7; E9PFU1; hsa:10015; Q6NUS1; Q8WUM4; Q9BX86; Q9NUN0; Q9P2H2; Q9UKL5	Inhibition of exosome biogenesis and secretion by Manumycin A in CRPC cells	Budding and maturation of HIV virion; Regulation of necroptotic cell death; Uptake and function of anthrax toxins	5	22003299.3709502	84.80	4191560.18193141	5639814.66103218	9591674.31951637	20172593.7000468	24000145.4650096	50023846.9097336	58907623.1275447	56682700.5330851	1866873.09452949	2647574.80758343	7115770.96462739	11558990.2295125	24727774.6726719	55974242.0406193	62104398.8107471	58948851.1670438	High	High	High	High	High
False	High	IsMasterProtein	P17858	ATP-dependent 6-phosphofructokinase, liver type OS=Homo sapiens OX=9606 GN=PFKL PE=1 SV=6	0.000	129.992	30	20	40	17	780	85.0	7.50	112.50	20	other metabolic processes;other biological processes	non-structural extracellular;cytosol;other cell component	kinase activity;other molecular function	Pf00365	5211	ENSG00000141959	PFKL	hsa:5211; P17858; Q96A64; Q96IH4; Q9BR91	Photodynamic therapy-induced HIF-1 survival signaling; Clear cell renal cell carcinoma pathways; Metabolic reprogramming in colon cancer; Insulin signaling; Disorders of fructose metabolism; Glycolysis and gluconeogenesis	Glycolysis; Neutrophil degranulation	8	22853009.9529958	49.76	2584612.18271854	8226942.19341149	19741003.4257814	22519733.3096025	26386709.8862077	25323755.0775345	25144568.4426911	23191218.86266	1243357.08119195	4525846.87256665	14956653.2451122	17177961.8511659	26554680.3248428	25058217.8048625	24169560.0624483	23795131.5149428	High	High	High	High	High
False	High	IsMasterProtein	Q9UI08	Ena/VASP-like protein OS=Homo sapiens OX=9606 GN=EVL PE=1 SV=2	0.000	129.310	45	16	47	15	416	44.6	8.84	132.61	16	cell organization and biogenesis;developmental processes;signal transduction;other biological processes	cytosol;cytoskeleton;other cell component	cytoskeletal activity;other molecular function	Pf00568, Pf08776	51466	ENSG00000196405	EVL	A8K105; B7Z3I5; hsa:51466; O95884; Q7Z522; Q8TBV1; Q9UF25; Q9UI08; Q9UIC2		RHO GTPases Activate Formins; Generation of second messenger molecules; Signaling by ROBO receptors	3	19229104.1215577	68.81	4479492.27364955	7333582.96849278	9915603.62703977	14343277.8975064	25779215.0413533	33351538.7037579	35737273.1577446	34047162.2660622	2278341.83109457	4030630.16262317	7379673.12013473	10086036.4112703	27648789.6574973	38020673.2892336	38098050.3439532	37004184.0987885	High	High	High	High	High
False	High	IsMasterProtein	P35241	Radixin OS=Homo sapiens OX=9606 GN=RDX PE=1 SV=1	0.000	129.209	34	23	50	9	583	68.5	6.37	128.27	23	cell organization and biogenesis;signal transduction;other biological processes	plasma membrane;other membranes;cytoskeleton;other cell component	cytoskeletal activity;other molecular function	Pf00373, Pf00769, Pf09379, Pf09380, Pf20492	5962	ENSG00000137710	RDX	A7YIJ8; A7YIK0; A7YIK3; B7Z9U6; F5H1A7; hsa:5962; P35241; Q86Y61	Regulation of actin cytoskeleton	Recycling pathway of L1; Sensory processing of sound by inner hair cells of the cochlea; Sensory processing of sound by outer hair cells of the cochlea	4	5992215.24323189	61.28	494168.606608409	743215.7684319	3517980.75466404	5458635.86446414	8193659.03201641	7166932.89489376	6773227.44529928	6065456.44943906	167619.003098712	353315.888809428	2954966.21792109	6182248.7675612	8073820.25961332	6831398.44782657	6236234.44923739	5919858.43448622	High	High	High	High	High
False	High	IsMasterProtein	Q13177	Serine/threonine-protein kinase PAK 2 OS=Homo sapiens OX=9606 GN=PAK2 PE=1 SV=3	0.000	129.013	30	13	46	12	524	58.0	5.96	137.98	13	cell organization and biogenesis;protein metabolism;other metabolic processes;developmental processes;signal transduction;other biological processes	plasma membrane;other membranes;cytosol;nucleus;other cell component	enzyme regulator activity;kinase activity;other molecular function	Pf00069, Pf00786	5062	ENSG00000180370	PAK2	hsa:5062; Q13154; Q13177; Q6ISC3	Integrin-mediated cell adhesion; Apoptosis-related network due to altered Notch3 in ovarian cancer; Focal adhesion; Fas ligand pathway and stress induction of heat shock proteins; TGF-beta signaling pathway; MAPK signaling pathway; VEGFA-VEGFR2 signaling pathway; Ras signaling; Pancreatic adenocarcinoma pathway; Mechanoregulation and pathology of YAP/TAZ via Hippo and non-Hippo mechanisms; Hippo-…	FCERI mediated MAPK activation; Regulation of activated PAK-2p34 by proteasome mediated degradation; MAPK6/MAPK4 signaling; RHOU GTPase cycle; RHOV GTPase cycle; Smooth Muscle Contraction; Sema3A PAK dependent Axon repulsion; Generation of second messenger molecules; Regulation of PAK-2p34 activity by PS-GAP/RHG10; CDC42 GTPase cycle; RAC1 GTPase cycle; RHOQ GTPase cycle; RHOG GTPase cycle; RAC2 …	44	55668857.0293468	75.18	2870710.39557781	4086877.80213281	12601422.1552413	46896926.6293623	77376504.7363854	72539353.2427153	71823630.407539	66081550.8753093	1315636.13175995	1860194.24185372	9339861.54211199	39343922.3316573	82551031.9906928	83407833.9830975	78928293.0833354	72436040.4033368	High	High	High	High	High
False	High	IsMasterProtein	P23921	Ribonucleoside-diphosphate reductase large subunit OS=Homo sapiens OX=9606 GN=RRM1 PE=1 SV=1	0.000	128.980	27	20	46	20	792	90.0	7.15	141.88	20	cell organization and biogenesis;DNA metabolism;other metabolic processes;stress response;other biological processes	cytosol;mitochondrion	other molecular function	Pf00317, Pf02867, Pf03477	6240	ENSG00000167325	RRM1	hsa:6240; P23921; Q9UNN2	Fluoropyrimidine activity; Retinoblastoma gene in cancer; Pyrimidine metabolism	Interconversion of nucleotide di- and triphosphates	4	39808143.2083415	63.66	5843981.5739733	8191383.88713062	14963857.5491932	33587034.2038223	56402973.8933072	52230061.4798587	52809357.9859459	48394081.2980598	3218984.4864437	4790159.38809332	12299385.7095013	30843509.5470121	53559766.3975854	50157166.9062017	47181547.9770906	47730223.5272725	High	High	High	High	High
False	High	IsMasterProtein	P08670	Vimentin OS=Homo sapiens OX=9606 GN=VIM PE=1 SV=4	0.000	128.651	40	20	38	16	466	53.6	5.12	110.61	20	cell organization and biogenesis;stress response;developmental processes;signal transduction;other biological processes	plasma membrane;other membranes;cytosol;cytoskeleton;nucleus;other cytoplasmic organelle;other cell component	cytoskeletal activity;nucleic acid binding activity;other molecular function	Pf00038, Pf04732	7431	ENSG00000026025	VIM	B0YJC2; D3DRU4; hsa:7431; P08670; Q15867; Q15868; Q15869; Q548L2; Q6LER9; Q8N850; Q96ML2; Q9NTM3	Allograft rejection; Spinal cord injury; Primary focal segmental glomerulosclerosis (FSGS); Mammary gland development pathway - Puberty (Stage 2 of 4); Apoptosis-related network due to altered Notch3 in ovarian cancer; Striated muscle contraction pathway; TGF-beta signaling in thyroid cells for epithelial-mesenchymal transition; Ciliary landscape; Burn wound healing; CCL18 signaling pathway; T-ce…	Aggrephagy; Interleukin-4 and Interleukin-13 signaling; Chaperone Mediated Autophagy; Late endosomal microautophagy; Striated Muscle Contraction; RHOBTB1 GTPase cycle; Caspase-mediated cleavage of cytoskeletal proteins	18	21805670.4446738	71.29	4002817.49106137	5027080.81387419	8117943.06987886	18840260.0947301	25237829.0507104	27496763.9830199	36954529.3647046	37990225.6375128	2056678.47007734	2851899.96092934	6178332.06116869	11271318.2212905	26477957.2679918	29816008.8066977	37886038.5882867	39751184.5743496	High	High	High	High	High
False	High	IsMasterProtein	P33992	DNA replication licensing factor MCM5 OS=Homo sapiens OX=9606 GN=MCM5 PE=1 SV=5	0.000	128.477	38	28	44	28	734	82.2	8.37	102.74	28	cell cycle OR cell proliferation;cell organization and biogenesis;DNA metabolism;other metabolic processes;stress response;other biological processes	cytosol;nucleus;other cell component	nucleic acid binding activity;other molecular function	Pf00493, Pf14551, Pf17207, Pf17855	4174	ENSG00000100297	MCM5	hsa:4174; O60785; P33992; Q14578; Q9BTJ4; Q9BWL8	Cell cycle; Ciliary landscape; G1 to S cell cycle control; DNA replication	Orc1 removal from chromatin; Assembly of the pre-replicative complex; Activation of ATR in response to replication stress; Activation of the pre-replicative complex; Unwinding of DNA	10	29688228.243409	73.48	3409868.865074	4946397.66341253	8429453.38805527	22719132.6238536	40196009.8324953	45822733.2402877	47431920.5763455	42991577.0670231	1762823.0141067	2585728.07608639	6495769.51166914	14472064.7377228	38795094.4618082	42606680.1303115	43340147.7751269	43131038.0136253	High	High	High	High	High
False	High	IsMasterProtein	P30622	CAP-Gly domain-containing linker protein 1 OS=Homo sapiens OX=9606 GN=CLIP1 PE=1 SV=2	0.000	128.424	21	29	34	29	1438	162.1	5.36	93.78	29	cell cycle OR cell proliferation;cell organization and biogenesis;other biological processes	other membranes;cytosol;cytoskeleton;nucleus;other cell component	cytoskeletal activity;other molecular function	Pf01302, Pf16641	6249	ENSG00000130779	CLIP1	A0AVD3; hsa:6249; P30622; Q17RS4; Q29RG0	Microtubule cytoskeleton regulation	RHO GTPases Activate Formins; Separation of Sister Chromatids; Resolution of Sister Chromatid Cohesion; RHO GTPases activate IQGAPs; EML4 and NUDC in mitotic spindle formation; Amplification of signal from unattached kinetochores via a MAD2 inhibitory signal	8	16061722.1148073	48.59	6940510.53173041	6983386.08461527	9199908.69894195	13408874.102425	20090002.9791546	19239416.7715121	20702950.5325207	19949193.2036396	4085083.5936713	3981310.45857071	7140301.48378594	10865733.7211662	20625982.6885663	20837170.5483306	21039047.5758979	20336598.7961096	High	High	High	High	High
False	High	IsMasterProtein	P06744	Glucose-6-phosphate isomerase OS=Homo sapiens OX=9606 GN=GPI PE=1 SV=4	0.000	128.382	39	21	53	21	558	63.1	8.32	161.30	21	other metabolic processes;stress response;developmental processes;signal transduction;other biological processes	non-structural extracellular;plasma membrane;other membranes;cytosol;nucleus;other cell component	signal transduction activity or receptor binding;other molecular function	Pf00342	2821	ENSG00000105220	GPI	B4DG39; hsa:2821; P06744; Q9BRD3; Q9BSK5; Q9UHE6	Cori cycle; Clear cell renal cell carcinoma pathways; Metabolic reprogramming in colon cancer; Aerobic glycolysis; Disorders of fructose metabolism; Glycolysis and gluconeogenesis	Glycolysis; Neutrophil degranulation; TP53 Regulates Metabolic Genes; Gluconeogenesis	10	89723905.1930572	75.22	5656864.93250259	9195454.06349022	21853172.858105	72110850.4598827	142504541.955979	135582228.39513	125909299.510711	112826097.183222	1932389.10006465	3840038.65377843	15920620.1712732	70088275.5079361	144387211.116613	138954168.193984	122031143.559301	111638943.539729	High	High	High	High	High
False	High	IsMasterProtein	P26358	DNA (cytosine-5)-methyltransferase 1 OS=Homo sapiens OX=9606 GN=DNMT1 PE=1 SV=2	0.000	128.166	22	32	46	32	1616	183.1	7.75	116.01	32	cell organization and biogenesis;DNA metabolism;RNA metabolism OR transcription;other metabolic processes;developmental processes;signal transduction;other biological processes	nucleus;other cell component	nucleic acid binding activity;other molecular function	Pf00145, Pf01426, Pf02008, Pf06464, Pf12047	1786	ENSG00000130816	DNMT1	A0AV63; B7ZLW6; hsa:1786; P26358; Q9UHG5; Q9ULA2; Q9UMZ6	Trans-sulfuration pathway; One-carbon metabolism; Retinoblastoma gene in cancer; Hematopoietic stem cell gene regulation by GABP alpha/beta complex; MTHFR deficiency	SUMOylation of DNA methylation proteins; NoRC negatively regulates rRNA expression; PRC2 methylates histones and DNA; Defective pyroptosis; DNA methylation	10	35446211.1668858	73.28	5146892.4123595	6493654.76570133	9359377.15290021	25217878.3096224	51520684.9407763	55019373.7311694	55591426.7115598	49823140.1809898	2608347.13852258	3536413.39457027	7142145.48738304	18049015.7139768	53404370.1410103	52348975.7667807	50724089.0758069	50877839.7336702	High	High	High	High	High
False	High	IsMasterProtein	Q7KZ85	Transcription elongation factor SPT6 OS=Homo sapiens OX=9606 GN=SUPT6H PE=1 SV=2	0.000	127.558	21	30	41	30	1726	198.9	4.91	103.62	30	cell organization and biogenesis;RNA metabolism OR transcription;other metabolic processes;transport;developmental processes;other biological processes	nucleus	nucleic acid binding activity;other molecular function	Pf00575, Pf14632, Pf14633, Pf14635, Pf14639, Pf14641, Pf17674	6830	ENSG00000109111	SUPT6H	A7E2B4; hsa:6830; Q15737; Q6GMQ4; Q7KYW9; Q7KZ85; Q7LDK4; Q8N526; Q92775; Q96AH3; Q9BTH9; Q9BTI2		Formation of RNA Pol II elongation complex ; RNA Polymerase II Pre-transcription Events	3	13266744.2337389	81.91	2222740.92306911	3630590.25421507	6989666.0322118	11342439.1967577	15517517.8381169	31624495.2854721	37434117.14996	34295620.8549621	1066278.75037823	2026452.53006374	5447849.2175372	7692180.2661159	15989252.514705	30215399.624129	34824145.558715	35200580.3918919	High	High	High	High	High
False	High	IsMasterProtein	P24928	DNA-directed RNA polymerase II subunit RPB1 OS=Homo sapiens OX=9606 GN=POLR2A PE=1 SV=2	0.000	127.475	19	26	37	26	1970	217.0	7.37	101.14	26	RNA metabolism OR transcription;other metabolic processes;other biological processes	nucleus;other cell component	nucleic acid binding activity;other molecular function	Pf00623, Pf04983, Pf04990, Pf04992, Pf04997, Pf04998, Pf05000, Pf05001	5430		POLR2A	A6NN93; B9EH88; hsa:5430; P24928; Q6NX41	Pyrimidine metabolism; Eukaryotic transcription initiation; mRNA processing	Formation of TC-NER Pre-Incision Complex; Dual incision in TC-NER; Gap-filling DNA repair synthesis and ligation in TC-NER; Viral Messenger RNA Synthesis; Transcriptional regulation by small RNAs; Formation of RNA Pol II elongation complex ; Formation of the Early Elongation Complex; Formation of HIV elongation complex in the absence of HIV Tat; Formation of the HIV-1 Early Elongation Complex; RN…	44	13393703.3502536	62.68	1844585.04972226	4196922.0375876	8110859.27736517	11201994.9235496	16033078.8361757	19136092.4207039	22371997.0958493	19223637.5183609	707080.400113184	2389050.90875138	6251326.56612933	7661769.10615247	16014226.9889325	19498793.9094157	19587925.8510473	19392407.0985953	High	High	High	High	High
False	High	IsMasterProtein	A5YKK6	CCR4-NOT transcription complex subunit 1 OS=Homo sapiens OX=9606 GN=CNOT1 PE=1 SV=2	0.000	127.269	13	24	36	24	2376	266.8	7.11	96.26	24	RNA metabolism OR transcription;other metabolic processes;developmental processes;other biological processes	cytosol;nucleus;other cell component	other molecular function	Pf04054, Pf12842, Pf16415, Pf16417, Pf16418	23019	ENSG00000125107	CNOT1	A5YKK6; hsa:23019; Q68DX7; Q7Z3K2; Q8IWB8; Q8TB53; Q9BVZ6; Q9UFR8; Q9UI27; Q9Y2L0	Ciliary landscape	Deadenylation of mRNA; TP53 regulates transcription of additional cell cycle genes whose exact role in the p53 pathway remain uncertain	3	9761714.21312884	68.98	2796568.33102725	3563413.90505256	4844988.54568265	7726223.71340298	12333459.1274514	18177249.2137671	19505327.7754557	18740725.7910735	1666139.22428379	2093287.3135897	3892291.37000767	5132324.92056821	12679326.8872339	18494062.255102	19829523.0962217	19407717.5984781	High	High	High	High	High
False	High	IsMasterProtein	O95757	Heat shock 70 kDa protein 4L OS=Homo sapiens OX=9606 GN=HSPA4L PE=1 SV=3	0.000	127.194	30	21	34	15	839	94.5	5.88	111.38	21	stress response;other biological processes	cytosol;nucleus;other cell component	other molecular function	Pf00012	22824	ENSG00000164070	HSPA4L	A2ICT2; hsa:22824; O95757; Q4W5M5; Q8IWA2		Regulation of HSF1-mediated heat shock response	1	10151166.722022	78.43	1574369.3583764	2227026.2726059	3634964.99452969	7393736.57917824	13936956.6003309	21857662.4784334	21360166.1548869	19470592.1402631	695725.244915331	934828.728783985	2778552.27043711	5151868.0242369	14275418.6035442	20681330.4709806	20697984.7212311	19511577.7077914	High	High	High	High	High
False	High	IsMasterProtein	Q13200	26S proteasome non-ATPase regulatory subunit 2 OS=Homo sapiens OX=9606 GN=PSMD2 PE=1 SV=3	0.000	127.073	26	22	33	22	908	100.1	5.20	96.43	22	protein metabolism;other metabolic processes;other biological processes	non-structural extracellular;cytosol;nucleus;other cell component	enzyme regulator activity	Pf01851, Pf17781, Pf18051	5708	ENSG00000175166	PSMD2	B4DX07; B4DXY1; E7EW34; E9PCS3; hsa:5708; Q12932; Q13200; Q15321; Q53XQ4; Q96I12	Proteasome degradation; Alzheimer's disease and miRNA effects; TNF-alpha signaling pathway; Parkin-ubiquitin proteasomal system pathway; Alzheimer's disease	Neutrophil degranulation; Ub-specific processing proteases; FCERI mediated NF-kB activation; Downstream TCR signaling; Antigen processing: Ubiquitination & Proteasome degradation; Activation of NF-kappaB in B cells; Oxygen-dependent proline hydroxylation of Hypoxia-inducible Factor Alpha; ER-Phagosome pathway; Cross-presentation of soluble exogenous antigens (endosomes); SCF-beta-TrCP mediated de…	64	23705963.1880408	73.36	2363596.37378534	3468927.33992195	5933321.48479311	18603332.2362586	30359091.4394926	35100164.6718547	36495870.429169	34188748.6572437	1000494.09099653	1528466.16608305	4696219.92402765	15938132.6961159	30208173.6506021	34327839.0580219	36020816.5302638	34999225.1493237	High	High	High	High	High
False	High	IsMasterProtein	O15067	Phosphoribosylformylglycinamidine synthase OS=Homo sapiens OX=9606 GN=PFAS PE=1 SV=4	0.000	126.892	22	27	37	27	1338	144.6	5.76	112.04	27	other metabolic processes;other biological processes	cytosol	other molecular function	Pf02769, Pf13507, Pf18072, Pf18076	5198	ENSG00000178921	PFAS	A6H8V8; hsa:5198; O15067		Purine ribonucleoside monophosphate biosynthesis	1	18582389.3667837	71.16	2643799.12912064	5190232.22150327	10419147.4893205	17257935.6777559	20008487.7488461	28551488.4142689	36803408.7436392	36260606.3521693	1418971.22524483	2778840.72980508	7875429.76000607	10825208.354814	20453282.2337451	28543736.4064026	35990425.2936404	36762228.6936193	High	High	High	High	High
False	High	IsMasterProtein	Q9Y230	RuvB-like 2 OS=Homo sapiens OX=9606 GN=RUVBL2 PE=1 SV=3	0.000	126.773	46	21	41	21	463	51.1	5.64	138.95	21	cell organization and biogenesis;protein metabolism;DNA metabolism;RNA metabolism OR transcription;other metabolic processes;stress response;other biological processes	other membranes;cytosol;cytoskeleton;nucleus;other cell component	nucleic acid binding activity;other molecular function	Pf06068, Pf17856	10856	ENSG00000183207	RUVBL2	B3KQ59; E7ETE5; hsa:10856; Q6FIB9; Q6PK27; Q9Y230; Q9Y361		HATs acetylate histones; Telomere Extension By Telomerase	2	42828395.6895617	47.70	2853134.49181969	18467326.5435894	49705496.7230635	39485305.6616628	45580322.2751028	43509644.7327146	47943309.8420965	43942086.291347	1011331.64913645	9793390.66218097	38438463.9793975	39878033.5580084	45710045.8534885	42157813.2528967	43768434.1035604	44381406.8025008	High	High	High	High	High
False	High	IsMasterProtein	P49915	GMP synthase [glutamine-hydrolyzing] OS=Homo sapiens OX=9606 GN=GMPS PE=1 SV=1	0.000	125.959	34	20	35	20	693	76.7	6.87	121.08	20	other metabolic processes	cytosol	other molecular function	Pf00117, Pf00958, Pf02540	8833	ENSG00000163655	GMPS	A8K639; B4DXV7; F8W720; hsa:8833; P49915		Purine ribonucleoside monophosphate biosynthesis; Azathioprine ADME	2	21617084.1313463	74.44	4603928.93389272	5592104.29087292	8681322.55682228	16004471.3101193	30937012.5940781	43662082.808951	45744384.4672287	40690219.4602406	2421394.97442534	3349803.33855078	6716800.13499209	9460753.102756	29197985.8182656	39846071.6659617	40332034.2862487	39312717.6561997	High	High	High	High	High
False	High	IsMasterProtein	Q06830	Peroxiredoxin-1 OS=Homo sapiens OX=9606 GN=PRDX1 PE=1 SV=1	0.000	125.622	55	15	57	11	199	22.1	8.13	178.24	15	cell cycle OR cell proliferation;other metabolic processes;stress response;developmental processes;other biological processes	cytosol;nucleus;other cell component	other molecular function	Pf00578, Pf10417	5052	ENSG00000117450	PRDX1	B5BU26; D3DPZ8; hsa:5052; P35703; Q06830; Q2V576; Q5T154; Q5T155	Androgen receptor signaling pathway; Selenium micronutrient network; Nuclear receptors meta-pathway; NRF2 pathway	Detoxification of Reactive Oxygen Species; TP53 Regulates Metabolic Genes; Nuclear events mediated by NFE2L2; Deregulated CDK5 triggers multiple neurodegenerative pathways in Alzheimer's disease models	9	75409337.4533992	74.86	8756207.26225568	15045953.9517502	22574375.5325761	53375829.1141285	116636431.771492	108212626.832716	108637616.252696	106538264.033362	3758290.74270881	7093013.32375884	16532529.155286	36214123.9679477	122421282.41285	127600114.73978	122562352.183605	121342376.537282	High	High	High	High	High
False	High	IsMasterProtein	Q92896	Golgi apparatus protein 1 OS=Homo sapiens OX=9606 GN=GLG1 PE=1 SV=2	0.000	125.477	23	24	38	24	1179	134.5	6.90	115.13	24	protein metabolism;other metabolic processes;developmental processes;signal transduction;other biological processes	extracellular matrix;plasma membrane;other membranes;cytoskeleton;ER/Golgi	signal transduction activity or receptor binding;other molecular function	Pf00839	2734	ENSG00000090863	GLG1	B7Z8Y4; D3DUJ7; hsa:2734; Q13221; Q6P9D1; Q92896		Cell surface interactions at the vascular wall	1	14813602.8679678	41.64	6701552.35367719	8755959.79877486	10777563.4732541	12269617.6031993	17990960.6367759	18164278.1541246	18569158.8638343	17981122.3061637	3865358.09371252	5041663.10152278	8263714.99755308	10583450.7046693	18572257.7041559	18699468.4756415	18045655.8590322	17885058.6079101	High	High	High	High	High
False	High	IsMasterProtein	Q92900	Regulator of nonsense transcripts 1 OS=Homo sapiens OX=9606 GN=UPF1 PE=1 SV=2	0.000	125.369	23	21	34	21	1129	124.3	6.61	108.34	21	cell cycle OR cell proliferation;cell organization and biogenesis;DNA metabolism;RNA metabolism OR transcription;other metabolic processes;stress response;transport;other biological processes	cytosol;nucleus;other cell component	nucleic acid binding activity;other molecular function	Pf09416, Pf13086, Pf13087, Pf18141	5976	ENSG00000005007	UPF1	hsa:5976; O00239; O43343; Q86Z25; Q92842; Q92900		Nonsense Mediated Decay (NMD) enhanced by the Exon Junction Complex (EJC); Nonsense Mediated Decay (NMD) independent of the Exon Junction Complex (EJC)	2	22396255.9940354	67.08	2737467.39493198	5956309.39157926	10886820.798958	17039916.1872718	29747442.9604765	33059295.9729123	36468440.3117378	35019345.0557295	1441711.54732707	3264850.17755132	8198914.76076814	13242523.6450901	29436311.6014055	32496583.0011306	35438289.1309103	34946558.6018535	High	High	High	High	High
False	High	IsMasterProtein	O95347	Structural maintenance of chromosomes protein 2 OS=Homo sapiens OX=9606 GN=SMC2 PE=1 SV=2	0.000	124.712	25	31	38	31	1197	135.6	8.43	95.75	31	cell cycle OR cell proliferation;cell organization and biogenesis;other biological processes	cytosol;nucleus;other cell component	nucleic acid binding activity;other molecular function	Pf02463, Pf06470	10592	ENSG00000136824	SMC2	hsa:10592; O95347; Q6IEE0; Q9P1P2	Retinoblastoma gene in cancer	Condensation of Prophase Chromosomes; Condensation of Prometaphase Chromosomes	3	15450625.7281808	89.64	3324524.26637477	4515794.77245207	7818591.7039153	15050128.274597	15861780.7793214	44695640.2800464	52909465.9022473	49714768.3648941	1432231.5935988	2319486.96809411	5843628.77038987	7504505.04583828	16297906.1182781	42402272.1359764	48762684.0068706	49926697.478002	High	High	High	High	High
False	High	IsMasterProtein	P42704	Leucine-rich PPR motif-containing protein, mitochondrial OS=Homo sapiens OX=9606 GN=LRPPRC PE=1 SV=3	0.000	124.510	25	30	44	30	1394	157.8	6.13	112.13	30	RNA metabolism OR transcription;other metabolic processes;transport;other biological processes	other membranes;cytoskeleton;mitochondrion;nucleus;other cell component	cytoskeletal activity;nucleic acid binding activity;other molecular function	Pf01535	10128	ENSG00000138095	LRPPRC	A0PJE3; A8K1V1; hsa:10128; P42704; Q53PC0; Q53QN7; Q6ZUD8; Q7Z7A6; Q96D84	Ciliary landscape	Respiratory electron transport; TP53 Regulates Metabolic Genes; Cytoprotection by HMOX1	4	11549378.2305847	111.75	2461283.97001335	4157378.16104695	6339482.55166605	10307595.534438	13064391.7771425	21663076.821555	67302090.0047557	63699685.7142383	1150974.81202016	2057361.35986392	5135907.70055036	6866145.5910127	12940761.7001898	22507209.9016723	65250771.4245988	62504318.6056822	High	High	High	High	High
False	High	IsMasterProtein	Q14566	DNA replication licensing factor MCM6 OS=Homo sapiens OX=9606 GN=MCM6 PE=1 SV=1	0.000	124.390	27	24	47	24	821	92.8	5.41	138.36	24	cell cycle OR cell proliferation;cell organization and biogenesis;DNA metabolism;other metabolic processes;stress response;other biological processes	nucleus;other cell component	nucleic acid binding activity;other molecular function	Pf00493, Pf14551, Pf17207, Pf17855, Pf18263	4175	ENSG00000076003	MCM6	B2R6H2; hsa:4175; Q13504; Q14566; Q99859	Cell cycle; Retinoblastoma gene in cancer; Ciliary landscape; G1 to S cell cycle control; DNA replication	Orc1 removal from chromatin; Assembly of the pre-replicative complex; Activation of ATR in response to replication stress; Activation of the pre-replicative complex; Unwinding of DNA	11	26922355.2328069	78.73	4300457.91117216	5985289.34590861	9224486.44774221	18578867.3410071	40682060.5542262	54499185.8010935	56985785.0614703	53518896.5036967	2061816.22172783	3079978.85324203	6659704.94111908	10302546.0174527	39012777.1503941	51839217.4349711	50873828.5132594	50931335.6823339	High	High	High	High	High
False	High	IsMasterProtein	P49588	Alanine--tRNA ligase, cytoplasmic OS=Homo sapiens OX=9606 GN=AARS1 PE=1 SV=2	0.000	124.287	26	24	34	24	968	106.7	5.53	108.71	24	protein metabolism;RNA metabolism OR transcription;other metabolic processes;developmental processes;other biological processes	cytosol;mitochondrion;other cell component	nucleic acid binding activity;other molecular function	Pf01411, Pf02272, Pf07973	16	ENSG00000090861	AARS1	A6NF14; B4DR45; hsa:16; P49588; Q53GV7; Q96FA0	IL-18 signaling pathway	Cytosolic tRNA aminoacylation	2	18086008.966657	79.14	2207047.03721439	3330526.06700614	5764564.60370485	11251768.3301854	29071316.6804608	35782291.808192	34300803.1709309	31314205.977083	826398.285954585	1558381.27869939	4195293.48947939	7461775.77493543	29089181.3179046	33979046.3737685	32289148.7852454	31300109.3462947	High	High	High	High	High
False	High	IsMasterProtein	Q9UHD8	Septin-9 OS=Homo sapiens OX=9606 GN=SEPTIN9 PE=1 SV=2	0.000	123.980	43	22	42	22	586	65.4	8.97	136.23	22	cell cycle OR cell proliferation;other biological processes	cytoskeleton;other cell component	other molecular function	Pf00735	10801	ENSG00000184640	SEPTIN9	A8K2V3; B3KPM0; B4DTL9; B4E0N2; B4E274; B7Z654; hsa:10801; Q96QF3; Q96QF4; Q96QF5; Q9HA04; Q9UG40; Q9UHD8; Q9Y5W4			0	32688607.1774338	69.28	3131786.5340508	4500082.10323245	7932586.7257372	32306392.3810392	37670353.864637	35303749.9175973	35280107.8523564	33075343.9318625	1601212.63639253	2336633.78220869	5779898.40692009	15578636.5279585	39091422.9864475	37961686.5642711	35994379.0174642	33965459.6273918	High	High	High	High	High
False	High	IsMasterProtein	P62937	Peptidyl-prolyl cis-trans isomerase A OS=Homo sapiens OX=9606 GN=PPIA PE=1 SV=2	0.000	123.740	72	13	121	12	165	18.0	7.81	284.50	13	cell adhesion;cell organization and biogenesis;protein metabolism;other metabolic processes;stress response;developmental processes;other biological processes	non-structural extracellular;nucleus;other cell component	signal transduction activity or receptor binding;other molecular function	Pf00160	5478	ENSG00000196262	PPIA	A8K220; hsa:5478; P05092; P62937; Q3KQW3; Q567Q0; Q6IBU5; Q96IX3; Q9BRU4; Q9BTY9; Q9UC61	Prolactin signaling pathway	Neutrophil degranulation; Gene and protein expression by JAK-STAT signaling after Interleukin-12 stimulation; Budding and maturation of HIV virion; Platelet degranulation ; Basigin interactions; SARS-CoV-1 activates/modulates innate immune responses; Integration of provirus; APOBEC3G mediated resistance to HIV-1 infection; Calcineurin activates NFAT; Binding and entry of HIV virion; Assembly Of T…	16	153555299.316844	84.44	14122138.9802447	28245777.6526796	43775406.6080441	90316278.1187689	261073977.354096	315256960.829268	335275594.119357	320756190.499651	4380460.70488498	13735764.3961971	33390242.3997052	62288668.1658118	264225487.689825	373867940.142199	355980087.208569	339385687.690329	High	High	High	High	High
False	High	IsMasterProtein	P51858	Hepatoma-derived growth factor OS=Homo sapiens OX=9606 GN=HDGF PE=1 SV=1	0.000	122.776	58	11	40	10	240	26.8	4.73	148.41	11	RNA metabolism OR transcription;signal transduction;other biological processes	nucleus;other cell component	signal transduction activity or receptor binding;cytoskeletal activity;nucleic acid binding activity;other molecular function	Pf00855	3068	ENSG00000143321	HDGF	B3KU21; D3DVC9; hsa:3068; P51858; Q5SZ07; Q5SZ08; Q5SZ09	IL-18 signaling pathway	XBP1(S) activates chaperone genes	2	19063655.2169823	58.16	5662426.81632539	8832914.82629637	10131633.4026617	14812697.6202582	24534555.3894891	26924713.7212008	26645931.2253669	24817765.3800918	3153293.18415425	5293154.21389154	7870056.98886193	10703065.960715	27423111.6191494	31745816.56902	30270255.7269752	29265302.3242579	High	High	High	High	High
False	High	IsMasterProtein	Q7L014	Probable ATP-dependent RNA helicase DDX46 OS=Homo sapiens OX=9606 GN=DDX46 PE=1 SV=2	0.000	122.464	24	24	40	24	1031	117.3	9.29	122.72	24	cell organization and biogenesis;RNA metabolism OR transcription;other metabolic processes	other membranes;nucleus	other molecular function	Pf00270, Pf00271	9879	ENSG00000145833	DDX46	hsa:9879; O94894; Q7L014; Q96EI0; Q9Y658		mRNA Splicing - Major Pathway	1	11349410.515874	91.80	2340990.35011178	3318386.17422522	5183863.70589141	10663893.3612799	12078995.4188338	36830396.5859034	41659158.3655664	37821012.9370944	953588.425768464	1468406.78686449	4013646.0998228	5541401.30626893	12702610.3661023	33060359.0943155	37425816.818569	37160072.4406785	High	High	High	High	High
False	High	IsMasterProtein	Q13423	NAD(P) transhydrogenase, mitochondrial OS=Homo sapiens OX=9606 GN=NNT PE=1 SV=3	0.000	122.415	19	20	35	20	1086	113.8	8.09	104.33	20	other metabolic processes;transport	other membranes;mitochondrion	transporter activity;other molecular function	Pf01262, Pf02233, Pf05222, Pf12769	23530	ENSG00000112992	NNT	hsa:23530; Q13423; Q16796; Q2TB60; Q8N3V4		Citric acid cycle (TCA cycle)	1	23482351.1031245	69.44	2244563.25502334	4133919.51564133	7611427.0381608	17990255.1804616	32131903.4672651	33704096.0255859	32769600.7596435	30918759.898341	1005272.1064794	2090850.70212134	5923355.01852831	16344654.369805	31309525.5941277	32976106.6083507	30651083.4781982	31383917.3892788	High	High	High	High	High
False	High	IsMasterProtein	P62191	26S proteasome regulatory subunit 4 OS=Homo sapiens OX=9606 GN=PSMC1 PE=1 SV=1	0.000	122.063	46	17	45	16	440	49.2	6.21	135.28	17	protein metabolism;other metabolic processes;other biological processes	cytosol;nucleus;other cell component	other molecular function	Pf00004, Pf16450, Pf17862	5700	ENSG00000100764	PSMC1	B4DR63; hsa:5700; P49014; P62191; Q03527; Q6IAW0; Q6NW36; Q96AZ3	Proteasome degradation; Alzheimer's disease and miRNA effects; Parkin-ubiquitin proteasomal system pathway; Alzheimer's disease	Antigen processing: Ubiquitination & Proteasome degradation; FCERI mediated NF-kB activation; Downstream TCR signaling; Activation of NF-kappaB in B cells; Oxygen-dependent proline hydroxylation of Hypoxia-inducible Factor Alpha; ER-Phagosome pathway; Cross-presentation of soluble exogenous antigens (endosomes); SCF-beta-TrCP mediated degradation of Emi1; APC/C:Cdc20 mediated degradation of Secur…	63	34045538.592612	68.05	3963487.48382866	6251501.79577334	11512869.5609395	27701902.0703749	42710751.0728209	47160465.2901892	49225299.8757725	46128142.3317021	1662568.77472001	3051237.6355416	8654585.05995871	23946010.0891384	41841845.1959154	44960667.1703368	44884274.9832922	46489964.6664665	High	High	High	High	High
False	High	IsMasterProtein	P16615	Sarcoplasmic/endoplasmic reticulum calcium ATPase 2 OS=Homo sapiens OX=9606 GN=ATP2A2 PE=1 SV=1	0.000	121.991	24	22	33	16	1042	114.7	5.34	107.81	22	cell adhesion;cell organization and biogenesis;other metabolic processes;stress response;transport;signal transduction;other biological processes	plasma membrane;other membranes;cytosol;ER/Golgi;other cell component	transporter activity;other molecular function	Pf00122, Pf00689, Pf00690, Pf08282, Pf13246	488	ENSG00000174437	ATP2A2	A6NDN7; B4DF05; hsa:488; P16614; P16615; Q86VJ2	Alzheimer's disease and miRNA effects; Arrhythmogenic right ventricular cardiomyopathy; Endothelin pathways; Myometrial relaxation and contraction pathways; Alzheimer's disease; Calcium regulation in cardiac cells	Ion homeostasis; Ion transport by P-type ATPases; Pre-NOTCH Processing in Golgi; Reduction of cytosolic Ca++ levels	10	15061513.279341	68.33	4580746.74244203	5468416.71422968	6590795.16384274	9222310.68598043	26328421.8772844	28102749.5775041	26876915.0037651	25011179.4822388	2996290.77803725	3158088.25197367	5046705.4485491	6541826.05380581	25862634.1179098	26907321.2864278	24597868.1469294	24786898.4325076	High	High	High	High	High
False	High	IsMasterProtein	O43175	D-3-phosphoglycerate dehydrogenase OS=Homo sapiens OX=9606 GN=PHGDH PE=1 SV=4	0.000	121.400	33	16	38	16	533	56.6	6.71	121.91	16	cell cycle OR cell proliferation;cell organization and biogenesis;other metabolic processes;developmental processes;other biological processes	cytosol	other molecular function	Pf00389, Pf02826, Pf19304	26227	ENSG00000092621	PHGDH	B2RD08; hsa:26227; O43175; Q5SZU3; Q9BQ01	Trans-sulfuration, one-carbon metabolism and related pathways; Clear cell renal cell carcinoma pathways; Neuroinflammation and glutamatergic signaling; Amino acid metabolism in triple-negative breast cancer cells	Serine biosynthesis	5	196326224.798817	70.47	6631983.67358436	9005578.51273942	77192599.3965345	207038088.032698	238340516.979209	205322892.909826	201144248.76732	191623607.336357	1842767.72830654	3024253.623069	61214766.0181506	135832977.276283	272778632.824834	272214195.861335	254862402.619019	230177239.985215	High	High	High	High	High
False	High	IsMasterProtein	P04843	Dolichyl-diphosphooligosaccharide--protein glycosyltransferase subunit 1 OS=Homo sapiens OX=9606 GN=RPN1 PE=1 SV=1	0.000	120.907	39	19	31	19	607	68.5	6.38	111.60	19	protein metabolism;other metabolic processes	other membranes;cytosol;ER/Golgi;other cell component		Pf04597	6184	ENSG00000163902	RPN1	B2R5Z0; D3DNB6; hsa:6184; P04843; Q68DT1	Proteasome degradation	SRP-dependent cotranslational protein targeting to membrane; Asparagine N-linked glycosylation; Maturation of spike protein	4	37957453.9708016	73.69	4882980.98576697	7076779.26674348	11612055.7450341	27396551.2333257	68179956.2545818	59310882.4305584	55711007.9181335	53441108.8109806	2404457.54774053	3903273.43102957	8866844.03151068	20759660.2000958	64110023.341239	57597429.3600278	53143484.5977904	52589404.3989357	High	High	High	High	High
False	High	IsMasterProtein	P55786	Puromycin-sensitive aminopeptidase OS=Homo sapiens OX=9606 GN=NPEPPS PE=1 SV=2	0.000	120.880	29	26	42	26	919	103.2	5.72	103.93	26	protein metabolism;other metabolic processes;stress response	cytosol;nucleus;other cell component	other molecular function	Pf01433, Pf11838, Pf17900	9520	ENSG00000141279	NPEPPS	B7Z463; hsa:9520; P55786; Q6P145; Q9NP16; Q9UEM2		Antigen processing: Ubiquitination & Proteasome degradation	1	22841296.1319233	75.14	3776098.42454546	5476691.96244173	9611866.61783001	15966818.7870371	33034213.3330028	45503383.6113174	48881178.0180583	43102120.8600435	1648086.25663162	2774003.06664962	7290684.06380699	12726539.393233	32675563.9896023	41369390.4652361	44296929.0760787	43540529.6726861	High	High	High	High	High
False	High	IsMasterProtein	Q14141	Septin-6 OS=Homo sapiens OX=9606 GN=SEPTIN6 PE=1 SV=4	0.000	120.484	46	18	40	10	434	49.7	6.67	107.34	18	cell cycle OR cell proliferation;cell organization and biogenesis;other biological processes	plasma membrane;other membranes;cytoskeleton;ER/Golgi;other cell component	other molecular function	Pf00735	23157	ENSG00000125354	SEPTIN6	hsa:23157; Q14141; Q5JTK0; Q969W5; Q96A13; Q96GR1; Q96P86; Q96P87	2q37 copy number variation syndrome		1	9958555.82410657	51.60	1120516.41744386	5006087.13320846	7301261.3310608	9037137.36573398	12619138.4501103	12048620.2088863	11759560.5429322	10973921.2859461	520884.13046882	2804609.7990958	5926795.82327135	7212986.24517239	13970044.3675936	12883864.904462	12531966.5663188	11722576.136194	High	High	High	High	High
False	High	IsMasterProtein	P12814	Alpha-actinin-1 OS=Homo sapiens OX=9606 GN=ACTN1 PE=1 SV=2	0.000	120.286	28	20	47	12	892	103.0	5.41	125.84	20	cell adhesion;cell organization and biogenesis;RNA metabolism OR transcription;other biological processes	non-structural extracellular;plasma membrane;other membranes;cytosol;cytoskeleton;nucleus;other cell component	signal transduction activity or receptor binding;cytoskeletal activity;nucleic acid binding activity;other molecular function	Pf00307, Pf00435, Pf08726	87	ENSG00000072110	ACTN1	B3V8S3; B4DHH3; B7TY16; hsa:87; P12814; Q1HE25; Q9BTN1	Arrhythmogenic right ventricular cardiomyopathy; Focal adhesion; Ebola virus infection in host; MFAP5 effect on permeability and motility of endothelial cells via cytoskeleton rearrangement; Regulation of actin cytoskeleton	Platelet degranulation ; RHOD GTPase cycle; RHOF GTPase cycle; Nephrin family interactions; Syndecan interactions; RHOBTB2 GTPase cycle; Regulation of cytoskeletal remodeling and cell spreading by IPP complex components	12	19622587.054339	59.12	2197866.43895256	3030758.19052477	12176557.0560018	17648593.6701526	25996922.2050431	24189183.9464923	23704640.1917855	22132221.3669652	1144544.00063972	1639469.35782481	10121045.1733437	17418443.5925468	25660338.2932057	23728483.7119558	22597555.0636589	21817371.3952237	High	High	High	High	High
False	High	IsMasterProtein	P27797	Calreticulin OS=Homo sapiens OX=9606 GN=CALR PE=1 SV=1	0.000	120.167	44	17	52	17	417	48.1	4.44	143.40	17	cell organization and biogenesis;protein metabolism;other metabolic processes;stress response;transport;developmental processes;signal transduction;other biological processes	non-structural extracellular;extracellular matrix;plasma membrane;other membranes;cytosol;ER/Golgi;nucleus;other cytoplasmic organelle;other cell component	signal transduction activity or receptor binding;nucleic acid binding activity;other molecular function	Pf00262	811	ENSG00000179218	CALR	hsa:811; P27797; Q6IAT4; Q9UDG2	Androgen receptor signaling pathway; Complement system; Photodynamic therapy-induced unfolded protein response; VEGFA-VEGFR2 signaling pathway; GDNF signaling; Calcium regulation in cardiac cells	ER-Phagosome pathway; Antigen Presentation: Folding, assembly and peptide loading of class I MHC; Scavenging by Class A Receptors; Assembly of Viral Components at the Budding Site; Scavenging by Class F Receptors; ATF6 (ATF6-alpha) activates chaperone genes; Calnexin/calreticulin cycle	13	126462942.418903	43.51	96192664.4465176	99309980.2330576	87287719.8111909	90094387.1438725	203980348.290569	194303122.675101	190659350.600987	169577885.027315	53271596.8150974	50553404.1077065	65416034.3917583	87047776.7259496	203289336.670125	182921024.533723	165475844.514263	161039965.648117	High	High	High	High	High
False	High	IsMasterProtein	Q99536	Synaptic vesicle membrane protein VAT-1 homolog OS=Homo sapiens OX=9606 GN=VAT1 PE=1 SV=2	0.000	119.966	47	12	48	12	393	41.9	6.29	166.21	12	other biological processes	non-structural extracellular;other membranes;mitochondrion;other cytoplasmic organelle	other molecular function	Pf08240, Pf13602	10493	ENSG00000108828	VAT1	A8K345; B0AZP7; B4DPX4; hsa:10493; Q13035; Q5BKZ7; Q96A39; Q99536; Q9BUT8		Neutrophil degranulation	1	25384496.647235	55.46	2995725.96834364	7368246.81211886	19332217.4649233	23985805.1962504	31424972.9310504	28250097.2390728	27643947.5644542	26864750.4122237	1569665.00164805	3953643.25263322	14409217.509217	18577720.2673427	34450630.249671	34544812.4648724	32512564.7028837	30219445.312292	High	High	High	High	High
False	High	IsMasterProtein	Q15029	116 kDa U5 small nuclear ribonucleoprotein component OS=Homo sapiens OX=9606 GN=EFTUD2 PE=1 SV=1	0.000	119.741	28	23	47	22	972	109.4	5.00	119.06	23	RNA metabolism OR transcription;other metabolic processes;other biological processes	cytosol;nucleus;other cell component	nucleic acid binding activity;other molecular function	Pf00009, Pf00679, Pf03144, Pf03764, Pf14492, Pf16004	9343	ENSG00000108883	EFTUD2	B4DK30; B4DMC0; D3DX58; hsa:9343; K7EJ81; Q15029; Q9BUR0	mRNA processing; Ciliary landscape	mRNA Splicing - Major Pathway; mRNA Splicing - Minor Pathway	4	24686239.9409892	49.89	3857658.23620156	6098714.95637124	24489667.3274167	24884390.3952031	26044016.2557845	24309035.4721614	29206292.9111431	28660632.5266118	2047161.78784924	3523791.52311554	19840883.7446589	23891879.4188099	25704335.4719152	25097457.0186836	29144653.1144439	29646674.9575975	High	High	High	High	High
False	High	IsMasterProtein	Q14103	Heterogeneous nuclear ribonucleoprotein D0 OS=Homo sapiens OX=9606 GN=HNRNPD PE=1 SV=1	0.000	119.621	39	21	54	18	355	38.4	7.81	124.87	21	RNA metabolism OR transcription;other metabolic processes;developmental processes;other biological processes	cytosol;nucleus;other cell component	nucleic acid binding activity;other molecular function	Pf00076, Pf08143	3184	ENSG00000138668	HNRNPD	A8K9J2; hsa:3184; P07029; Q01858; Q14100; Q14101; Q14102; Q14103; Q4W5A1; Q9UCE8; Q9UCE9	mRNA processing	mRNA Splicing - Major Pathway; Processing of Capped Intron-Containing Pre-mRNA	3	143854176.674832	53.61	42855010.6529032	59360736.6195997	84398080.4019974	125452153.848817	190416045.649879	164955511.020818	197090684.170117	188408626.283344	23469134.381171	30446775.1101308	58684965.0808313	112183361.991384	207814583.028213	191116415.657922	198140877.363454	181871184.091591	High	High	High	High	High
False	High	IsMasterProtein	Q12906	Interleukin enhancer-binding factor 3 OS=Homo sapiens OX=9606 GN=ILF3 PE=1 SV=3	0.000	119.547	26	22	42	17	894	95.3	8.76	114.39	22	protein metabolism;other metabolic processes;stress response;other biological processes	mitochondrion;nucleus;other cell component	nucleic acid binding activity	Pf00035, Pf07528	3609	ENSG00000129351	ILF3	A8K6F2; G5E9M5; hsa:3609; O43409; Q12906; Q6P1X1; Q86XY7; Q99544; Q99545; Q9BZH4; Q9BZH5; Q9NQ95; Q9NQ96; Q9NQ97; Q9NQ98; Q9NQ99; Q9NQA0; Q9NQA1; Q9NQA2; Q9NRN2; Q9NRN3; Q9NRN4; Q9UMZ9; Q9UN00; Q9UN84; Q9UNA2			0	47455324.2224849	63.51	3956474.63904089	7822188.39771223	20182489.7072921	44012729.8683792	52836182.723639	51167191.941873	60621852.2935695	60258853.8131378	2361262.02506459	5336393.78952723	18093674.4774022	31626095.0322681	53803105.9679992	55137996.792733	62154058.9389726	61206205.5137427	High	High	High	High	High
False	High	IsMasterProtein	Q92499	ATP-dependent RNA helicase DDX1 OS=Homo sapiens OX=9606 GN=DDX1 PE=1 SV=2	0.000	119.528	35	23	37	23	740	82.4	7.23	117.31	23	cell organization and biogenesis;DNA metabolism;RNA metabolism OR transcription;other metabolic processes;stress response;other biological processes	cytosol;mitochondrion;nucleus;other cell component	nucleic acid binding activity;other molecular function	Pf00270, Pf00271, Pf00622	1653	ENSG00000079785	DDX1	B4DME8; B4DPN6; hsa:1653; Q92499	DDX1 as a regulatory component of the Drosha microprocessor; mRNA processing	tRNA processing in the nucleus	3	26494678.8289929	63.15	2951786.19134871	10818590.5326628	19200033.8798883	20495011.5479582	34348250.7257245	48182351.2890364	46312530.7534732	42734416.6359223	1619869.30749747	6586698.16881853	15695012.5088964	14593606.9701355	34250676.2979315	45278719.5511062	43392730.4842473	42030614.8371346	High	High	High	High	High
False	High	IsMasterProtein	Q9H0D6	5'-3' exoribonuclease 2 OS=Homo sapiens OX=9606 GN=XRN2 PE=1 SV=1	0.000	119.312	28	22	40	22	950	108.5	7.47	115.61	22	DNA metabolism;RNA metabolism OR transcription;other metabolic processes;developmental processes;other biological processes	nucleus;other cell component	nucleic acid binding activity;other molecular function	Pf03159, Pf17846	22803	ENSG00000088930	XRN2	hsa:22803; Q3L8N4; Q6KGZ9; Q9BQL1; Q9H0D6; Q9NTW0; Q9NXS6; Q9UL53	mRNA processing	Major pathway of rRNA processing in the nucleolus and cytosol; Association of TriC/CCT with target proteins during biosynthesis	3	26383012.585064	46.68	3146431.77979374	15218210.0313767	23856004.6585133	21379530.6502343	30262654.2125829	30981805.9662617	33750228.3455038	30749402.5541597	1615084.30800454	8980813.33494404	18730507.2647872	18470486.0118873	29210508.1328915	29177700.2489494	30660405.743759	30218673.0938788	High	High	High	High	High
False	High	IsMasterProtein	Q9Y265	RuvB-like 1 OS=Homo sapiens OX=9606 GN=RUVBL1 PE=1 SV=1	0.000	118.713	45	14	34	14	456	50.2	6.42	118.01	14	cell cycle OR cell proliferation;cell organization and biogenesis;protein metabolism;DNA metabolism;RNA metabolism OR transcription;other metabolic processes;stress response;other biological processes	other membranes;cytosol;cytoskeleton;nucleus;other cell component	other molecular function	Pf06068, Pf17856	8607	ENSG00000175792; ENSG00000284901	RUVBL1	B2R5S0; hsa:8607; P82276; Q1KMR0; Q53HK5; Q53HL7; Q53Y27; Q9BSX9; Q9Y265	Gastric cancer network 1; lncRNA in canonical Wnt signaling and colorectal cancer	Ub-specific processing proteases; UCH proteinases; Deposition of new CENPA-containing nucleosomes at the centromere; Formation of the beta-catenin:TCF transactivating complex; Telomere Extension By Telomerase; HATs acetylate histones; DNA Damage Recognition in GG-NER	9	22879818.9458985	48.20	1595179.36376559	9297798.52096251	24401286.106175	21145528.4929576	24170580.7025295	22960418.9177815	24446216.1205914	22856194.1684107	603412.005789746	4647681.12910663	18647720.3350032	20458314.9910845	25040127.6184702	23661189.1610918	23815927.8212191	22903468.1425922	High	High	High	High	High
False	High	IsMasterProtein	P42166	Lamina-associated polypeptide 2, isoform alpha OS=Homo sapiens OX=9606 GN=TMPO PE=1 SV=2	0.000	118.566	29	17	34	11	694	75.4	7.66	121.93	17		nucleus;other cell component	nucleic acid binding activity;other molecular function	Pf03020, Pf08198, Pf11560	7112	ENSG00000120802	TMPO	P08918; P08919; P42166; Q14860; Q16295	Envelope proteins and their potential roles in EDMD physiopathology; Overlap between signal transduction pathways contributing to LMNA laminopathies		2	8638088.33612957	89.42	1391506.17950244	2421117.69455743	4391548.67210261	7682455.80458233	9712593.47281522	25478002.1676213	25454175.8168115	25387351.5471528	634412.396816773	1264632.07946539	3366594.19112015	4424176.17154998	10249280.5976957	29532070.3187732	27559422.9938673	28678838.8657448	High	High	High	High	High
False	High	IsMasterProtein	P05455	Lupus La protein OS=Homo sapiens OX=9606 GN=SSB PE=1 SV=2	0.000	118.439	47	19	40	19	408	46.8	7.12	114.84	19	RNA metabolism OR transcription;other metabolic processes;transport;other biological processes	nucleus;other cell component	nucleic acid binding activity	Pf00076, Pf05383, Pf08777	6741	ENSG00000138385	SSB	hsa:6741; P05455; Q15367; Q53XJ4		RNA Polymerase III Abortive And Retractive Initiation; RNA Polymerase III Transcription Termination	2	63086323.829515	85.52	6340661.70963132	7587128.27692543	17724952.4122991	36661396.3632958	113894202.119284	156072870.269158	156805076.953841	144737556.201536	2088924.17076991	3102002.38083351	14949863.3515365	29863260.8848126	108557901.47445	142300181.050147	139524210.287608	140123569.756937	High	High	High	High	High
False	High	IsMasterProtein	P20042	Eukaryotic translation initiation factor 2 subunit 2 OS=Homo sapiens OX=9606 GN=EIF2S2 PE=1 SV=2	0.000	118.195	47	14	29	14	333	38.4	5.80	99.51	14	cell cycle OR cell proliferation;cell organization and biogenesis;protein metabolism;other metabolic processes;developmental processes	cytosol;other cell component	nucleic acid binding activity;other molecular function	Pf01873	8894	ENSG00000125977	EIF2S2	hsa:8894; P20042; Q9BVU0; Q9UJE4	Translation factors; Brain-derived neurotrophic factor (BDNF) signaling pathway; nsp1 from SARS-CoV-2 inhibits translation initiation in the host cell	L13a-mediated translational silencing of Ceruloplasmin expression; Translation initiation complex formation; ABC-family proteins mediated transport; Formation of the ternary complex, and subsequently, the 43S complex; Ribosomal scanning and start codon recognition; GTP hydrolysis and joining of the 60S ribosomal subunit; Response of EIF2AK1 (HRI) to heme deficiency; PERK regulates gene expression…	13	30618326.1893812	73.34	2355094.27034062	4103624.78397546	8117507.46103533	24403931.8851195	43681833.5087607	43627106.5276914	41347839.8050852	38415198.954517	1400195.07124025	2059975.4115427	5038047.23718023	19109053.822083	46187865.3646506	43132115.4931105	39939312.9155101	39215895.184679	High	High	High	High	High
False	High	IsMasterProtein	Q13085	Acetyl-CoA carboxylase 1 OS=Homo sapiens OX=9606 GN=ACACA PE=1 SV=2	0.000	117.496	15	29	36	29	2346	265.4	6.37	94.34	29	cell organization and biogenesis;protein metabolism;other metabolic processes;other biological processes	cytosol;cytoskeleton;mitochondrion;nucleus	other molecular function	Pf00289, Pf00364, Pf01039, Pf02785, Pf02786, Pf08326	31	ENSG00000275176; ENSG00000278540	ACACA	B2RP68; B2ZZ90; hsa:31; Q13085; Q6KEV6; Q6XDA8; Q7Z2G8; Q7Z561; Q7Z563; Q7Z564; Q86WB2; Q86WB3	AMP-activated protein kinase signaling; Sterol regulatory element-binding proteins (SREBP) signaling; Leptin signaling pathway; Corticotropin-releasing hormone signaling pathway; Mesodermal commitment pathway; Fatty acid biosynthesis; VEGFA-VEGFR2 signaling pathway; Focal adhesion: PI3K-Akt-mTOR-signaling pathway; Leptin and adiponectin; Lipid metabolism pathway; Clear cell renal cell carcinoma p…	ChREBP activates metabolic gene expression; Biotin transport and metabolism; Carnitine metabolism; Activation of gene expression by SREBF (SREBP); Fatty acyl-CoA biosynthesis; Defective HLCS causes multiple carboxylase deficiency	20	8372210.53034654	75.06	1346978.14882383	2255071.78232362	4150948.16122007	7068253.66310966	9916722.36245237	14498798.6847841	18433540.1712411	17682995.2941924	648033.398837847	1163268.42384512	3075372.78784997	4672985.20112401	10026341.1289502	14589863.6420304	17618332.4756613	17515213.1826765	High	High	High	High	High
False	High	IsMasterProtein	P14866	Heterogeneous nuclear ribonucleoprotein L OS=Homo sapiens OX=9606 GN=HNRNPL PE=1 SV=2	0.000	117.119	40	15	32	14	589	64.1	8.22	97.91	15	RNA metabolism OR transcription;other metabolic processes;stress response;other biological processes	cytosol;nucleus;other cell component	nucleic acid binding activity	Pf00076, Pf11835, Pf13893	3191	ENSG00000104824; ENSG00000282947	HNRNPL	A6ND69; A6NIT8; hsa:3191; P14866; Q9H3P3	mRNA processing; Hippocampal synaptogenesis and neurogenesis	mRNA Splicing - Major Pathway; Processing of Capped Intron-Containing Pre-mRNA	4	11814464.9281894	87.06	2111757.49184768	3167747.19796378	5613350.99705261	11109428.814138	12564244.6497145	23170353.4671751	35590312.7893634	35830481.2065808	1204478.66531491	1709077.34357637	4530462.07278278	6103485.39537127	13081504.2319558	24253173.4672026	34902633.7701927	34984954.7666097	High	High	High	High	High
False	High	IsMasterProtein	Q92614	Unconventional myosin-XVIIIa OS=Homo sapiens OX=9606 GN=MYO18A PE=1 SV=3	0.000	117.039	13	23	29	23	2054	233.0	6.30	88.85	23	cell organization and biogenesis;DNA metabolism;other metabolic processes;transport;other biological processes	other membranes;cytoskeleton;ER/Golgi;other cell component	cytoskeletal activity;nucleic acid binding activity;other molecular function	Pf00063, Pf01576, Pf17820	399687	ENSG00000196535	MYO18A	hsa:399687; Q5H9U3; Q5QD01; Q5W9F9; Q5W9G1; Q8IXP8; Q92614		Signaling by cytosolic FGFR1 fusion mutants; Signaling by FGFR1 in disease; Signaling by FLT3 fusion proteins	3	12530874.0703235	77.72	2676975.33360382	4158789.98162445	6787598.83392707	11031912.1401207	14233507.5707546	20405562.958002	31979608.7717742	29838947.2270828	1386894.54676524	2143566.30993745	5366867.77884204	7521126.6036199	15687923.0104163	21450935.1516268	32435363.4625527	31897977.8720195	High	High	High	High	High
False	High	IsMasterProtein	P00813	Adenosine deaminase OS=Homo sapiens OX=9606 GN=ADA PE=1 SV=3	0.000	116.880	49	15	49	15	363	40.7	5.95	117.82	15	cell adhesion;cell cycle OR cell proliferation;other metabolic processes;stress response;transport;developmental processes;signal transduction;other biological processes	plasma membrane;other membranes;cytosol;other cytoplasmic organelle;other cell component	other molecular function	Pf00962	100	ENSG00000196839	ADA	hsa:100; P00813; Q53F92; Q6LA59		Ribavirin ADME; Purine salvage; Defective ADA disrupts (deoxy)adenosine deamination	3	30507275.147204	50.82	3407496.40722094	14651053.7381561	22534989.7596299	27872506.9551903	37724155.8495586	35004099.0516842	35200443.061114	33391106.0961778	1668548.11180466	7613568.47822987	17372347.2750862	22317008.5218953	37470348.6759137	37380553.6299353	36720339.6138655	35760860.2448504	High	High	High	High	High
False	High	IsMasterProtein	P36776	Lon protease homolog, mitochondrial OS=Homo sapiens OX=9606 GN=LONP1 PE=1 SV=2	0.000	116.502	22	17	29	17	959	106.4	6.39	81.88	17	cell organization and biogenesis;protein metabolism;DNA metabolism;other metabolic processes;stress response;other biological processes	cytosol;mitochondrion;nucleus	nucleic acid binding activity;other molecular function	Pf00004, Pf02190, Pf05362	9361	ENSG00000196365	LONP1	B3KPH8; D6W635; E5KMH8; F5GZ27; hsa:9361; P36776; P36777; Q8N8K8; Q9UQ95			0	24585835.2971522	63.55	2374222.39634361	4271730.20209846	12683703.9959644	19375754.2803339	32910057.987291	33188796.1085156	33672747.5904803	31196891.1513404	1364039.13642305	2575724.76567656	10453466.8607423	18255927.3019357	32141754.0866896	32453268.6286294	31976264.0933665	31764512.1949636	High	High	High	High	High
False	High	IsMasterProtein	O00154	Cytosolic acyl coenzyme A thioester hydrolase OS=Homo sapiens OX=9606 GN=ACOT7 PE=1 SV=3	0.000	116.444	38	12	37	12	380	41.8	8.54	130.90	12	other metabolic processes	cytosol;mitochondrion;nucleus	other molecular function	Pf03061	11332	ENSG00000097021	ACOT7	A8K0K7; A8K232; A8K6B8; A8K837; B3KQ12; hsa:11332; O00154; O43703; Q53Y78; Q5JYL2; Q5JYL3; Q5JYL4; Q5JYL5; Q5JYL6; Q5TGR4; Q9UJM9; Q9Y539; Q9Y540		Mitochondrial Fatty Acid Beta-Oxidation	1	47194393.3422864	40.75	4369017.5035963	45809368.5285072	55160621.6735163	40742789.5057426	63144713.017201	55721379.7038496	50953557.1911955	47588409.4987183	1706909.88715011	27985076.0714205	45530467.9500153	45508318.7983132	59377221.768403	52213141.7008941	48165684.0686787	46803639.5081965	High	High	High	High	High
False	High	IsMasterProtein	Q15019	Septin-2 OS=Homo sapiens OX=9606 GN=SEPTIN2 PE=1 SV=1	0.000	115.693	65	18	32	18	361	41.5	6.60	104.39	18	cell cycle OR cell proliferation;cell organization and biogenesis;signal transduction;other biological processes	plasma membrane;other membranes;cytoskeleton;ER/Golgi;nucleus;other cell component	other molecular function	Pf00735	4735	ENSG00000168385	SEPTIN2	B4DGE8; hsa:4735; Q14132; Q15019; Q53QU3; Q8IUK9; Q96CB0	2q37 copy number variation syndrome	Anchoring of the basal body to the plasma membrane	2	12593865.6927098	43.56	1770518.92753121	7782781.32466116	11714101.914111	10423263.8552685	14520861.2808559	14091422.9782353	14626856.0853708	13539702.3390204	975017.364316958	4759820.51914651	9461871.2009456	9962577.88903705	14885875.3583796	14346402.3464277	14363936.5108058	14000596.3561994	High	High	High	High	High
False	High	IsMasterProtein	Q9Y266	Nuclear migration protein nudC OS=Homo sapiens OX=9606 GN=NUDC PE=1 SV=1	0.000	115.053	47	16	41	16	331	38.2	5.38	109.30	16	cell cycle OR cell proliferation;cell organization and biogenesis;transport;other biological processes	cytosol;cytoskeleton;ER/Golgi;nucleus;other cell component	other molecular function	Pf04969, Pf14050, Pf16273	10726	ENSG00000090273	NUDC	hsa:10726; Q5QP31; Q5QP35; Q9H0N2; Q9Y266; Q9Y2B6	Ciliary landscape	RND2 GTPase cycle; Separation of Sister Chromatids; Resolution of Sister Chromatid Cohesion; RHO GTPases Activate Formins; EML4 and NUDC in mitotic spindle formation; Amplification of signal from unattached kinetochores via a MAD2 inhibitory signal	8	31976947.1415509	81.26	4571015.26032657	6294235.77368263	10111203.4313376	19038825.7966533	53707364.0682864	66062074.3424818	66562955.2333616	62685694.3019087	1891423.50626045	3055724.34335364	7548897.9067609	13846562.3680643	57938708.1014325	72544846.9982603	70268451.5548092	64710531.5644511	High	High	High	High	High
False	High	IsMasterProtein	P50570	Dynamin-2 OS=Homo sapiens OX=9606 GN=DNM2 PE=1 SV=2	0.000	114.656	31	24	35	19	870	98.0	7.44	124.80	24	cell cycle OR cell proliferation;cell organization and biogenesis;transport;developmental processes;signal transduction;other biological processes	plasma membrane;other membranes;cytosol;cytoskeleton;ER/Golgi;nucleus;other cytoplasmic organelle;other cell component	signal transduction activity or receptor binding;cytoskeletal activity;other molecular function	Pf00169, Pf00350, Pf01031, Pf02212	1785	ENSG00000079805	DNM2	A8K1B6; E7EV30; E9PEQ4; hsa:1785; K7ESI9; P50570; Q5I0Y0; Q7Z5S3; Q9UPH4	Synaptic vesicle pathway; Fragile X syndrome; Intracellular trafficking proteins involved in CMT neuropathy	MHC class II antigen presentation; Lysosome Vesicle Biogenesis; Golgi Associated Vesicle Biogenesis; Clathrin-mediated endocytosis; Recycling pathway of L1; NGF-stimulated transcription; Toll Like Receptor 4 (TLR4) Cascade; NOSTRIN mediated eNOS trafficking; Retrograde neurotrophin signalling; Formation of annular gap junctions	14	12858421.2318872	75.22	2217328.77214389	3049291.59162802	4975837.3968797	9469249.44268145	17942620.657313	25588196.2224779	25096292.566867	22534165.4085414	1073679.74718049	1541717.72863134	3651156.29204648	5856590.77745708	17460623.2075167	23989727.5810904	23398282.5067343	23209097.3424498	High	High	High	High	High
False	High	IsMasterProtein	Q9BQ52	Zinc phosphodiesterase ELAC protein 2 OS=Homo sapiens OX=9606 GN=ELAC2 PE=1 SV=2	0.000	114.359	33	21	32	21	826	92.2	7.90	94.75	21	RNA metabolism OR transcription;other metabolic processes	cytosol;mitochondrion;nucleus	other molecular function	Pf12706, Pf13691	60528	ENSG00000006744	ELAC2	B4DPL9; hsa:60528; Q6IA94; Q9BQ52; Q9HAS8; Q9HAS9; Q9NVT1		tRNA processing in the nucleus; tRNA processing in the mitochondrion; rRNA processing in the mitochondrion; tRNA-derived small RNA (tsRNA or tRNA-related fragment, tRF) biogenesis	4	12448801.2321985	38.60	2753751.30115673	10189574.6930807	11552124.843103	10785840.7265812	14293666.5326033	13415077.6782257	14852230.1900528	14444725.5090466	1744266.11638365	6196088.08829978	9140477.92676153	9096835.58967235	13984282.2265341	14033361.0446133	14055248.8327107	14402609.8264298	High	High	High	High	High
False	High	IsMasterProtein	P60842	Eukaryotic initiation factor 4A-I OS=Homo sapiens OX=9606 GN=EIF4A1 PE=1 SV=1	0.000	114.286	40	17	46	8	406	46.1	5.48	133.21	17	protein metabolism;other metabolic processes	cytosol;translational apparatus;other cell component	nucleic acid binding activity;other molecular function	Pf00270, Pf00271	1973	ENSG00000161960	EIF4A1	B2R6L8; D3DTP9; hsa:1973; J3QLC4; P04765; P60842; Q5U018; Q61516	Translation factors; Fragile X syndrome; Translation inhibitors in chronically activated PDGFRA cells; Interferon type I signaling pathways	ISG15 antiviral mechanism; Deadenylation of mRNA; L13a-mediated translational silencing of Ceruloplasmin expression; Translation initiation complex formation; Ribosomal scanning and start codon recognition; GTP hydrolysis and joining of the 60S ribosomal subunit	11	8203436.27960894	88.05	1196083.43762849	1489407.78424206	2806825.32759404	5819594.31058514	12268595.6942871	22662326.0353362	24805359.9080983	21571818.5906096	675332.488141917	821762.890027537	1799417.43432773	3110739.68978437	11563755.6850312	19363226.6268073	21125378.0910977	19940974.2710477	High	High	High	High	High
False	High	IsMasterProtein	P54920	Alpha-soluble NSF attachment protein OS=Homo sapiens OX=9606 GN=NAPA PE=1 SV=3	0.000	114.227	58	15	27	15	295	33.2	5.36	103.08	15	cell-cell signaling;cell organization and biogenesis;transport;developmental processes;other biological processes	plasma membrane;other membranes;cytosol;other cell component	other molecular function	Pf14938	8775	ENSG00000105402	NAPA	A8K879; hsa:8775; P54920; Q96IK3; Q9BVJ3	Synaptic vesicle pathway; VEGFA-VEGFR2 signaling pathway	COPI-dependent Golgi-to-ER retrograde traffic; COPI-mediated anterograde transport; Golgi Associated Vesicle Biogenesis; Intra-Golgi traffic; COPII-mediated vesicle transport; Retrograde transport at the Trans-Golgi-Network	8	16801641.0277572	74.61	2122310.60295117	3400007.07453057	5574014.76180683	11381754.2380497	25550506.7453297	25175563.2647324	26556373.2308734	24802428.1074254	1110028.89046529	2005905.47041128	4131502.36768546	7690761.33387009	26910129.2076375	29609081.9113881	29024962.8470617	27756411.1510374	High	High	High	High	High
False	High	IsMasterProtein	B5ME19	Eukaryotic translation initiation factor 3 subunit C-like protein OS=Homo sapiens OX=9606 GN=EIF3CL PE=1 SV=1	0.000	114.073	23	22	40	21	914	105.4	5.64	102.25	22	cell organization and biogenesis;protein metabolism;other metabolic processes	translational apparatus;other cell component	nucleic acid binding activity;other molecular function	Pf01399, Pf05470	728689	ENSG00000205609	EIF3CL	B5ME19; hsa:728689			0	17840852.976612	89.25	4049463.39479163	5133876.90276511	8248834.2035851	16031610.9961245	19854276.3425354	56514299.138337	62209031.8269007	53155274.0699591	1974180.73644683	2476542.91340133	6213296.61983218	8664765.49869007	20770122.4527167	50965335.4694483	55200528.8011893	53673126.2584842	High	High	High	High	High
False	High	IsMasterProtein	Q9NS87	Kinesin-like protein KIF15 OS=Homo sapiens OX=9606 GN=KIF15 PE=1 SV=1	0.000	114.013	22	29	37	28	1388	160.1	6.00	95.59	29	cell cycle OR cell proliferation;other biological processes	cytosol;cytoskeleton	cytoskeletal activity;other molecular function	Pf00225, Pf15908	56992	ENSG00000163808; ENSG00000280610	KIF15	hsa:56992; Q17RV9; Q69YL6; Q96JX7; Q9H280; Q9NS87	Gastric cancer network 1	MHC class II antigen presentation; COPI-dependent Golgi-to-ER retrograde traffic; Kinesins	4	8420531.89162395	80.24	1891007.62395256	2748319.14304916	4383472.13090774	7575690.67674759	9359589.82003964	12482949.6687216	21475879.5251386	22402173.9311735	1062178.95116979	1444065.36822093	3277305.05429766	4583978.60115577	9852856.56899305	12487972.1066013	20674015.9216683	21916733.290744	High	High	High	High	High
False	High	IsMasterProtein	Q13263	Transcription intermediary factor 1-beta OS=Homo sapiens OX=9606 GN=TRIM28 PE=1 SV=5	0.000	113.871	25	16	44	16	835	88.5	5.77	131.58	16	cell organization and biogenesis;protein metabolism;DNA metabolism;RNA metabolism OR transcription;other metabolic processes;stress response;developmental processes;signal transduction;other biological processes	nucleus;other cell component	nucleic acid binding activity;kinase activity;other molecular function	Pf00628, Pf00643, Pf14634	10155	ENSG00000130726	TRIM28	hsa:10155; O00677; Q13263; Q7Z632; Q93040; Q96IM1	Corticotropin-releasing hormone signaling pathway; Mesodermal commitment pathway; ATM signaling in development and disease	Generic Transcription Pathway; HCMV Early Events; SUMOylation of transcription cofactors	6	23118938.0484027	85.68	3633057.23691898	5416332.0697207	12270070.4109616	20478862.0425589	26099365.0611603	45091108.6726528	61043484.896802	62007663.0630266	1538869.11356948	2448862.13280621	9324213.61366114	13321693.4588963	27430246.2901738	54506558.3658813	72005248.2520685	70161901.754256	High	High	High	High	High
False	High	IsMasterProtein	Q9Y520	Protein PRRC2C OS=Homo sapiens OX=9606 GN=PRRC2C PE=1 SV=4	0.000	113.850	11	33	50	32	2896	316.7	9.13	102.15	33	cell organization and biogenesis;other biological processes	cytosol;other cell component	other molecular function	Pf07001	23215	ENSG00000117523	PRRC2C	hsa:23215; Q05DM8; Q49A39; Q6PD54; Q9H2N2; Q9HA05; Q9NSM8; Q9NXL3; Q9UF29; Q9UPQ6; Q9Y520	VEGFA-VEGFR2 signaling pathway		1	22210365.4111499	51.53	9535071.81443438	9618386.41773246	11720590.5042829	21557867.4416246	22882612.7181914	24399365.1207384	28512709.0109552	29030232.802338	5705675.72835848	5792361.22025507	8694671.23256119	11431043.4825657	24966226.3776034	28640080.0852345	32129999.4395603	32359970.2760412	High	High	High	High	High
False	High	IsMasterProtein	P00491	Purine nucleoside phosphorylase OS=Homo sapiens OX=9606 GN=PNP PE=1 SV=2	0.000	113.528	55	13	38	13	289	32.1	6.95	121.58	13	other metabolic processes;other biological processes	non-structural extracellular;cytosol;nucleus;other cell component	other molecular function	Pf01048	4860	ENSG00000198805	PNP	B2R8S5; D3DS00; hsa:4860; P00491; Q15160; Q5PZ03	VEGFA-VEGFR2 signaling pathway	Neutrophil degranulation; Purine catabolism; Ribavirin ADME; Purine salvage; Defective PNP disrupts phosphorolysis of (deoxy)guanosine and (deoxy)inosine	6	23091871.3306177	32.94	9901453.30759092	20061763.1971517	20936002.7730161	19151190.0768515	27195613.2193025	26398488.8805058	27069861.6497705	26118670.8447028	5924347.76862414	12530875.5279634	16876644.9530065	17306972.0494398	27113025.8371674	27368096.5003378	26723767.0504148	25469738.7715805	High	High	High	High	High
False	High	IsMasterProtein	P48634	Protein PRRC2A OS=Homo sapiens OX=9606 GN=PRRC2A PE=1 SV=3	0.000	112.884	17	27	38	26	2157	228.7	9.45	99.06	27	other biological processes	plasma membrane;other membranes;cytosol;nucleus		Pf07001	7916	ENSG00000204469; ENSG00000206427; ENSG00000225164; ENSG00000225748; ENSG00000226618; ENSG00000231370; ENSG00000231825	PRRC2A	B0UX77; B0UZE9; B0UZL3; hsa:7916; O95875; P48634; Q05BK4; Q4LE37; Q5SQ29; Q5SQ30; Q5ST84; Q5STX6; Q5STX7; Q68DW9; Q6P9P7; Q6PIN1; Q8MGQ9; Q96QC6			0	18312970.8029612	56.27	4877524.7826973	5623403.28012652	7630558.68995275	17771462.1515854	20145324.6379481	18870979.5946752	19752830.0348305	19380313.0443399	3048197.31865422	3593603.9074949	5823228.45955048	10216122.6279416	22601626.6999164	23452265.7539743	23658194.7679945	22984964.1344793	High	High	High	High	High
False	High	IsMasterProtein	O60506	Heterogeneous nuclear ribonucleoprotein Q OS=Homo sapiens OX=9606 GN=SYNCRIP PE=1 SV=2	0.000	112.645	30	16	31	11	623	69.6	8.59	99.56	16	RNA metabolism OR transcription;other metabolic processes;stress response;other biological processes	cytosol;ER/Golgi;nucleus;other cell component	nucleic acid binding activity	Pf00076, Pf18360	10492	ENSG00000135316	SYNCRIP	E1P501; E1P502; hsa:10492; O60506; Q53H05; Q5TCG2; Q5TCG3; Q8IW78; Q8N599; Q96LC1; Q96LC2; Q9Y583			0	12585514.6422055	79.62	1199389.80153545	1701498.83146475	3431622.26310775	8882044.66368399	18594991.0801246	20681320.0327203	22801939.8465652	21871010.7447404	444195.220018945	869685.031688086	2521305.91930722	4483069.9091783	17833188.7315089	19516511.6837935	21270412.2128691	21335009.7150795	High	High	High	High	High
False	High	IsMasterProtein	Q96G03	Phosphopentomutase OS=Homo sapiens OX=9606 GN=PGM2 PE=1 SV=4	0.000	112.561	37	21	37	21	612	68.2	6.73	94.71	21	other metabolic processes	non-structural extracellular;cytosol;other cell component	other molecular function	Pf00408, Pf02878, Pf02879, Pf02880	55276	ENSG00000169299	PGM2	B4E0G8; hsa:55276; Q53FP5; Q5QTR0; Q96G03; Q9H0P9; Q9NV22	Clear cell renal cell carcinoma pathways; Glucuronidation	Neutrophil degranulation; Pentose phosphate pathway	4	44392053.7347564	29.73	26660411.3542107	35123607.9729476	42675313.8327638	35054481.5039159	55421821.7632646	53237168.4752213	51664152.7676935	46728854.0109513	15596112.2921033	21304286.3495204	35772578.9366168	37545563.0155018	55598044.2832146	50724527.4947007	47879774.4336865	46177854.5440137	High	High	High	High	High
False	High	IsMasterProtein	Q14240	Eukaryotic initiation factor 4A-II OS=Homo sapiens OX=9606 GN=EIF4A2 PE=1 SV=2	0.000	112.498	46	18	42	9	407	46.4	5.48	136.74	18	protein metabolism;other metabolic processes;other biological processes	cytosol;translational apparatus;other cell component	nucleic acid binding activity;other molecular function	Pf00270, Pf00271	1974	ENSG00000156976	EIF4A2	D3DNU9; hsa:1974; Q14240; Q53XJ6; Q96B90; Q96EA8	Translation factors; Translation inhibitors in chronically activated PDGFRA cells	ISG15 antiviral mechanism; L13a-mediated translational silencing of Ceruloplasmin expression; GTP hydrolysis and joining of the 60S ribosomal subunit; Deadenylation of mRNA; Translation initiation complex formation; Ribosomal scanning and start codon recognition	9	10258409.0744426	66.86	1174843.77871985	1718728.93125951	3940275.28704186	7483334.98964003	14931636.3259766	14639918.1359267	14457056.2892508	13054002.2942202	648724.458151172	963430.519075609	3263510.0867199	8184625.47054224	14182864.7153031	13244582.9484721	13227358.5173799	12857638.6442315	High	High	High	High	High
False	High	IsMasterProtein	Q9Y3I0	RNA-splicing ligase RtcB homolog OS=Homo sapiens OX=9606 GN=RTCB PE=1 SV=1	0.000	112.186	31	14	37	14	505	55.2	7.23	107.24	14	RNA metabolism OR transcription;other metabolic processes;developmental processes;other biological processes	other membranes;cytosol;ER/Golgi;nucleus;other cell component	cytoskeletal activity;other molecular function	Pf01139	51493	ENSG00000100220	RTCB	B2R6A8; hsa:51493; Q6IAI0; Q9BWL4; Q9NTH1; Q9P037; Q9P0J3; Q9Y3I0	Unfolded protein response	tRNA processing in the nucleus	2	31469473.025962	69.30	3023458.08943889	4878770.36036982	15642734.2441593	25650315.0413377	38608794.1195168	51082731.9994127	51868773.4867197	47772975.3304456	1238799.9766583	2660473.98381518	12233768.8856392	20660801.6549672	39260870.1120257	49432399.1074101	48640140.2818154	46769240.5285576	High	High	High	High	High
False	High	IsMasterProtein	Q9HB71	Calcyclin-binding protein OS=Homo sapiens OX=9606 GN=CACYBP PE=1 SV=2	0.000	111.964	52	12	36	12	228	26.2	8.25	99.26	12	developmental processes;other biological processes	cytosol;nucleus;other cell component	cytoskeletal activity;other molecular function	Pf04969, Pf05002, Pf09032	27101	ENSG00000116161	CACYBP	B2ZWH2; B3KSF1; hsa:27101; O60666; Q5R370; Q5R371; Q9HB71	Gastric cancer network 2		1	47579012.2248575	80.36	4527700.83324745	6528449.15656792	12287830.4539542	30069688.6445484	75692216.7011576	86442600.9061305	84737127.3760481	75283865.7909934	2203265.93509635	3418596.12714658	9611763.57467009	23479106.4359378	84539287.315748	97125311.102472	88429764.4142819	79513543.1250971	High	High	High	High	High
False	High	IsMasterProtein	P48735	Isocitrate dehydrogenase [NADP], mitochondrial OS=Homo sapiens OX=9606 GN=IDH2 PE=1 SV=2	0.000	111.834	39	19	42	17	452	50.9	8.69	124.57	19	other metabolic processes	cytosol;mitochondrion;other cytoplasmic organelle	other molecular function	Pf00180	3418	ENSG00000182054	IDH2	B2R6L6; B4DFL2; hsa:3418; P48735; Q96GT3	VEGFA-VEGFR2 signaling pathway; Metabolic reprogramming in colon cancer; Cerebral organic acidurias, including diseases; TCA cycle (aka Krebs or citric acid cycle)	Transcriptional activation of mitochondrial biogenesis; Citric acid cycle (TCA cycle)	6	18290473.9513771	84.64	1795057.32014298	2795533.99425932	4761348.52824535	9321880.68077283	39007625.5603159	40288868.9712593	40651578.5556841	35887762.2254941	917529.717557989	1656570.85996245	3517339.96677475	7281707.77897844	39723730.465191	39501758.690908	38635349.1755649	36303093.5461339	High	High	High	High	High
False	High	IsMasterProtein	Q9NU22	Midasin OS=Homo sapiens OX=9606 GN=MDN1 PE=1 SV=2	0.000	111.053	6	32	39	31	5596	632.4	5.68	94.46	32	cell organization and biogenesis;RNA metabolism OR transcription;other metabolic processes;other biological processes	cytosol;cytoskeleton;nucleus;other cell component	other molecular function	Pf07728, Pf17865, Pf17867	23195	ENSG00000112159; ENSG00000288121	MDN1	hsa:23195; O15019; Q5T794; Q9NU22			0	9329987.20043141	82.34	1875656.25292354	2680617.28393384	4273674.78459217	8156565.88113722	10672219.4645079	19371779.8375745	25710469.4600199	24507785.6147739	1006586.27222874	1412342.29870894	3265360.77519535	4966892.68224209	11252420.7585332	18595619.7599122	24407525.0288538	25241872.5493607	High	High	High	High	High
False	High	IsMasterProtein	P47897	Glutamine--tRNA ligase OS=Homo sapiens OX=9606 GN=QARS1 PE=1 SV=1	0.000	111.040	37	24	34	24	775	87.7	7.15	95.20	24	protein metabolism;RNA metabolism OR transcription;other metabolic processes;developmental processes;other biological processes	cytosol;mitochondrion;other cell component	enzyme regulator activity;other molecular function	Pf00749, Pf03950, Pf04557, Pf04558	5859	ENSG00000172053	QARS1	B4DWJ2; hsa:5859; P47897		Selenoamino acid metabolism; Cytosolic tRNA aminoacylation; Mitochondrial tRNA aminoacylation	3	14882759.0095656	86.67	2751346.06742802	4105234.2497172	7003068.09571731	13568119.0392696	16324776.8607969	33212615.568026	47044809.583817	44968464.2002947	1106586.56013247	2119574.45252868	5805857.31400532	8284420.14711608	17552663.6979379	33454425.6024322	44444336.640044	43597468.2624048	High	High	High	High	High
False	High	IsMasterProtein	P04350	Tubulin beta-4A chain OS=Homo sapiens OX=9606 GN=TUBB4A PE=1 SV=2	0.000	110.757	42	14	66	2	444	49.6	4.88	187.41	14	cell cycle OR cell proliferation;cell organization and biogenesis;other biological processes	cytosol;cytoskeleton;other cell component	cytoskeletal activity;other molecular function	Pf00091, Pf03953	10382	ENSG00000104833	TUBB4A	B3KQP4; hsa:10382; P04350; Q969E5	Alzheimer's disease and miRNA effects; Pathogenic Escherichia coli infection; Parkin-ubiquitin proteasomal system pathway; Alzheimer's disease	Intraflagellar transport; Recycling pathway of L1; COPI-dependent Golgi-to-ER retrograde traffic; Separation of Sister Chromatids; The role of GTSE1 in G2/M progression after G2 checkpoint; Translocation of SLC2A4 (GLUT4) to the plasma membrane; Microtubule-dependent trafficking of connexons from Golgi to the plasma membrane; Gap junction assembly; MHC class II antigen presentation; Resolution of…	40	7364191.02770315	68.91	429046.966324053	721146.132815624	3157251.38561255	7282007.78002483	7447301.77867494	7943204.75313754	10173891.8759632	11010884.9416501	547678.590688365	719266.247493751	2557722.46784999	4160334.2669625	8219992.58623125	9279627.0808313	10879721.5052624	10898195.4810093	High	High	High	High	High
False	High	IsMasterProtein	P23526	Adenosylhomocysteinase OS=Homo sapiens OX=9606 GN=AHCY PE=1 SV=4	0.000	110.577	41	16	42	15	432	47.7	6.34	119.62	16	other metabolic processes;stress response;other biological processes	cytosol;nucleus;other cell component	other molecular function	Pf00670, Pf05221	191	ENSG00000101444	AHCY	A8K307; B3KUN3; E1P5P2; F5H737; hsa:191; P23526; Q96A36	Folate metabolism; Trans-sulfuration pathway; One-carbon metabolism; Trans-sulfuration, one-carbon metabolism and related pathways; Methionine de novo and salvage pathway; Ethanol effects on histone modifications	Methylation; Sulfur amino acid metabolism; Metabolism of ingested SeMet, Sec, MeSec into H2Se; Defective AHCY causes HMAHCHD	10	38497445.4145829	57.21	3183502.8973622	6635248.13278947	35283857.6572527	33046585.6629145	53323039.4349576	50052589.5649524	48537049.0925184	42019875.1043502	1243253.87386509	3662550.02645831	27229550.0558831	34103728.9407115	51439026.1336762	44904504.320635	43284314.3061657	42003720.7338679	High	High	High	High	High
False	High	IsMasterProtein	P17980	26S proteasome regulatory subunit 6A OS=Homo sapiens OX=9606 GN=PSMC3 PE=1 SV=3	0.000	110.426	40	15	37	15	439	49.2	5.24	106.79	15	protein metabolism;other metabolic processes;other biological processes	non-structural extracellular;cytosol;nucleus;other cell component	other molecular function	Pf00004, Pf16450, Pf17862	5702	ENSG00000165916	PSMC3	B2R8V1; hsa:5702; P17980; Q3B757; Q3B865; Q53HU5; Q6GPG8; Q6IBS1; Q96HD3	Proteasome degradation; Alzheimer's disease and miRNA effects; Parkin-ubiquitin proteasomal system pathway; Alzheimer's disease	Separation of Sister Chromatids; The role of GTSE1 in G2/M progression after G2 checkpoint; Neutrophil degranulation; Regulation of expression of SLITs and ROBOs; FCERI mediated NF-kB activation; Downstream TCR signaling; Antigen processing: Ubiquitination & Proteasome degradation; Activation of NF-kappaB in B cells; Oxygen-dependent proline hydroxylation of Hypoxia-inducible Factor Alpha; ER-Pha…	63	31048783.4460057	74.88	2045285.77844582	3598139.04088873	6716957.43368526	26094705.7490352	37134848.8408268	36943392.3780727	41835179.2489711	38416729.8278482	821901.364276749	1534213.3049396	4920662.01520035	18446473.5481442	39969521.3395867	44802158.1435909	46536093.1184213	44084019.6897769	High	High	High	High	High
False	High	IsMasterProtein	P54577	Tyrosine--tRNA ligase, cytoplasmic OS=Homo sapiens OX=9606 GN=YARS1 PE=1 SV=4	0.000	110.294	37	22	36	21	528	59.1	7.05	91.49	22	protein metabolism;RNA metabolism OR transcription;other metabolic processes;other biological processes	non-structural extracellular;cytosol;nucleus;other cell component	signal transduction activity or receptor binding;nucleic acid binding activity;other molecular function	Pf00579, Pf01588	8565	ENSG00000134684	YARS1	B3KWK4; D3DPQ4; hsa:8565; O43276; P54577; Q53EN1	Nephrotic syndrome	Cytosolic tRNA aminoacylation	2	17029576.6029968	86.52	2809260.33441747	4320095.75222238	8328757.29400187	14651931.2518598	19793054.8739453	32588261.5687211	49583548.4582937	48993058.1613905	988873.137312394	2275669.72488281	6022779.15690332	8615252.2728237	20259059.6381248	34414282.3405959	50237754.4019214	48323962.9489859	High	High	High	High	High
False	High	IsMasterProtein	P60174	Triosephosphate isomerase OS=Homo sapiens OX=9606 GN=TPI1 PE=1 SV=4	0.000	109.942	49	12	43	12	249	26.7	6.90	127.96	12	other metabolic processes	cytosol	other molecular function	Pf00121	7167	ENSG00000111669	TPI1	B7Z5D8; D3DUS9; hsa:7167; P00938; P60174; Q6FHP9; Q6IS07; Q8WWD0; Q96AG5	Fatty acid beta-oxidation; Cori cycle; HIF1A and PPARG regulation of glycolysis; Clear cell renal cell carcinoma pathways; Aerobic glycolysis; Disorders of fructose metabolism; Glycolysis and gluconeogenesis	Glycolysis; Gluconeogenesis	9	220160506.992358	51.67	11351626.1291566	91245445.5663955	203809303.562282	223670294.721514	265971322.664312	226863968.31407	228492879.534867	216705794.122021	2121605.10566721	50272427.8096062	167907149.292718	172639194.550322	296918767.528452	281360596.688492	267212657.51941	247575605.484972	High	High	High	High	High
False	High	IsMasterProtein	P54886	Delta-1-pyrroline-5-carboxylate synthase OS=Homo sapiens OX=9606 GN=ALDH18A1 PE=1 SV=2	0.000	109.910	32	23	37	23	795	87.2	7.12	107.38	23	other metabolic processes	other membranes;mitochondrion	kinase activity;other molecular function	Pf00171, Pf00696	5832	ENSG00000059573	ALDH18A1	B2R5Q4; B7Z350; B7Z5X8; B7ZLP1; D3DR44; hsa:5832; O95952; P54886; Q3KQU2; Q5T566; Q5T567; Q9UM72	Amino acid metabolism		1	17882075.359774	75.93	2288866.00001515	4263986.09911134	6002966.99827114	10693746.2374996	31927396.1430004	33120547.7839043	32635287.2722057	29958910.0451778	1085836.9345892	2139406.59890381	4679460.67366295	8972912.53585791	31130550.9152429	30891898.4173233	30358075.6521769	29902394.5463854	High	High	High	High	High
False	High	IsMasterProtein	Q92608	Dedicator of cytokinesis protein 2 OS=Homo sapiens OX=9606 GN=DOCK2 PE=1 SV=2	0.000	109.877	15	25	40	25	1830	211.8	6.87	83.66	25	cell cycle OR cell proliferation;cell organization and biogenesis;transport;signal transduction;other biological processes	non-structural extracellular;plasma membrane;other membranes;cytosol;cytoskeleton;other cell component	signal transduction activity or receptor binding;enzyme regulator activity;other molecular function	Pf06920, Pf07653, Pf14429, Pf16172, Pf20421, Pf20422	1794	ENSG00000134516	DOCK2	hsa:1794; Q2M3I0; Q92608; Q96AK7	Chemokine signaling pathway	Neutrophil degranulation; RAC1 GTPase cycle; RHOG GTPase cycle; RAC2 GTPase cycle; RHOA GTPase cycle; Factors involved in megakaryocyte development and platelet production; Nef and signal transduction	8	9900903.72642888	69.33	1952994.52078144	3094765.19854359	4955077.89805229	9665251.77246298	10142301.1948123	16455336.9097976	19008324.9687598	18185822.6141846	1019785.01311652	1554453.05550875	3781950.44345507	5701816.61932918	10204663.5816341	16209193.6031323	17758609.3201256	18114557.4547266	High	High	High	High	High
False	High	IsMasterProtein	P63104	14-3-3 protein zeta/delta OS=Homo sapiens OX=9606 GN=YWHAZ PE=1 SV=1	0.000	109.810	57	15	42	10	245	27.7	4.79	120.81	15	cell organization and biogenesis;protein metabolism;other metabolic processes;transport;developmental processes;signal transduction;other biological processes	cytosol;nucleus;other cell component	other molecular function	Pf00244	7534	ENSG00000164924	YWHAZ	A8K1N0; B7Z465; hsa:7534; P29213; P29312; P63104; Q32P43; Q5XJ08; Q6GPI2; Q6IN74; Q6NUR9; Q6P3U9; Q86V33	Cell cycle; Prolactin signaling pathway; Pathogenic Escherichia coli infection; Myometrial relaxation and contraction pathways; Hepatitis B infection; GDNF signaling; Calcium regulation in cardiac cells; Sudden infant death syndrome (SIDS) susceptibility pathways	Deactivation of the beta-catenin transactivating complex; Translocation of SLC2A4 (GLUT4) to the plasma membrane; Regulation of localization of FOXO transcription factors; TP53 Regulates Metabolic Genes; SARS-CoV-2 targets host intracellular signalling and regulatory pathways; Activation of BAD and translocation to mitochondria ; Negative regulation of NOTCH4 signaling; Interleukin-3, Interleukin…	23	29016736.3035099	63.88	2301119.37577952	4011761.03420522	13451723.9247345	29191082.3909553	36342723.8203348	30370893.4751649	29958713.9451848	28843431.5120945	883035.09767332	2031878.73939375	10155463.0163991	21960444.8035276	38551612.5505452	36306647.6157222	34388894.2141989	32492454.1436078	High	High	High	High	High
False	High	IsMasterProtein	P61158	Actin-related protein 3 OS=Homo sapiens OX=9606 GN=ACTR3 PE=1 SV=3	0.000	109.474	56	17	44	13	418	47.3	5.88	134.48	17	cell cycle OR cell proliferation;cell organization and biogenesis;stress response;other biological processes	cytosol;cytoskeleton;nucleus;other cell component	cytoskeletal activity;other molecular function	Pf00022	10096	ENSG00000115091	ACTR3	hsa:10096; P32391; P61158; Q53QM2	Physico-chemical features and toxicity-associated pathways	EPHB-mediated forward signaling; Regulation of actin dynamics for phagocytic cup formation; FCGR3A-mediated phagocytosis; RHO GTPases Activate WASPs and WAVEs; Clathrin-mediated endocytosis	6	31341338.6226145	54.37	2771664.06110174	9444884.50956875	27771628.9962478	30004651.8943972	42929299.334219	37440454.6287412	36399662.4298734	32737573.8307036	1439991.28944966	4758206.97642248	21634084.4979892	27706987.4922217	44657075.165902	41051945.8353764	37683006.7757399	33528569.0784337	High	High	High	High	High
False	High	IsMasterProtein	Q9UQ35	Serine/arginine repetitive matrix protein 2 OS=Homo sapiens OX=9606 GN=SRRM2 PE=1 SV=2	0.000	109.233	13	26	36	26	2752	299.4	12.06	100.96	26	RNA metabolism OR transcription;other metabolic processes	nucleus	nucleic acid binding activity;other molecular function	Pf08312	23524	ENSG00000167978	SRRM2	A6NKB9; D3DU97; hsa:23524; O15038; O94803; Q6NSL3; Q6PIM3; Q6PK40; Q8IW17; Q96GY7; Q9P0G1; Q9UHA8; Q9UQ35; Q9UQ36; Q9UQ37; Q9UQ38; Q9UQ40		mRNA Splicing - Major Pathway	1	7397739.05619759	75.51	2010905.78283306	2242422.24212268	3485378.10297772	6306266.96683713	8678120.26217452	11856721.1749456	16867335.014285	17127859.0368138	1116784.14791417	1200591.47662512	2642279.67300241	4085977.09571132	8711600.85022345	11768134.621719	16400927.4579814	17544530.6991228	High	High	High	High	High
False	High	IsMasterProtein	P41252	Isoleucine--tRNA ligase, cytoplasmic OS=Homo sapiens OX=9606 GN=IARS1 PE=1 SV=2	0.000	109.046	23	26	42	26	1262	144.4	6.15	113.16	26	protein metabolism;RNA metabolism OR transcription;other metabolic processes	cytosol;nucleus;other cell component	nucleic acid binding activity;other molecular function	Pf00133, Pf08264, Pf19302	3376	ENSG00000196305	IARS1	A8KAE9; hsa:3376; P41252; Q5TCD0; Q7Z3T4; Q9H588	Amino acid metabolism	Selenoamino acid metabolism; Cytosolic tRNA aminoacylation	3	22847584.4990807	82.59	4887988.94753831	7668308.71897045	12329094.2509832	23149618.1273799	25147625.9846446	46301560.9562402	65072277.1443715	62273716.388547	1919603.19662954	3727701.50229278	8732007.93157927	10845161.5425838	22549491.510844	44657999.7337136	60117416.5328633	61337607.5000647	High	High	High	High	High
False	High	IsMasterProtein	P26640	Valine--tRNA ligase OS=Homo sapiens OX=9606 GN=VARS1 PE=1 SV=4	0.000	108.506	19	21	30	21	1264	140.4	7.59	83.44	21	protein metabolism;RNA metabolism OR transcription;other metabolic processes	cytosol	other molecular function	Pf00043, Pf00133, Pf08264	7407	ENSG00000096171; ENSG00000204394; ENSG00000224264; ENSG00000226589; ENSG00000231116	VARS1	B0V1N1; B4DZ61; hsa:7407; P26640; Q5JQ90; Q96E77; Q9UQM2	Amino acid metabolism	Cytosolic tRNA aminoacylation	2	14486894.3898355	79.73	3004380.02842291	3837842.79300385	6066488.51350241	11452878.3172164	18324660.687852	33804213.066625	34841262.2404952	32634336.3415216	1540064.03971575	2264342.07500274	4787336.94687087	6385098.76683663	18398975.3391567	33051599.9982801	32969390.3394338	32097508.2217365	High	High	High	High	High
False	High	IsMasterProtein	Q13464	Rho-associated protein kinase 1 OS=Homo sapiens OX=9606 GN=ROCK1 PE=1 SV=1	0.000	108.041	24	33	34	29	1354	158.1	5.90	86.51	33	cell adhesion;cell cycle OR cell proliferation;cell organization and biogenesis;protein metabolism;other metabolic processes;developmental processes;signal transduction;other biological processes	non-structural extracellular;plasma membrane;other membranes;cytosol;cytoskeleton;ER/Golgi;other cell component	enzyme regulator activity;cytoskeletal activity;kinase activity;other molecular function	Pf00069, Pf08912	6093	ENSG00000067900	ROCK1	B0YJ91; hsa:6093; Q13464; Q2KHM4; Q59GZ4	Androgen receptor signaling pathway; MicroRNAs in cardiomyocyte hypertrophy; Integrin-mediated cell adhesion; Leptin signaling pathway; Microtubule cytoskeleton regulation; Pathogenic Escherichia coli infection; AGE/RAGE pathway; Focal adhesion; TGF-beta signaling pathway; VEGFA-VEGFR2 signaling pathway; Chemokine signaling pathway; EGF/EGFR signaling pathway; Gastrin signaling pathway; mBDNF and…	RHOA GTPase cycle; G alpha (12/13) signalling events; Neutrophil degranulation; VEGFA-VEGFR2 Pathway; Potential therapeutics for SARS; RHOC GTPase cycle; RHOB GTPase cycle; EPHB-mediated forward signaling; RND3 GTPase cycle; EPHA-mediated growth cone collapse; Sema4D induced cell migration and growth-cone collapse; RHO GTPases Activate ROCKs; RHOBTB1 GTPase cycle; RHOH GTPase cycle; Apoptotic cle…	35	12375400.871175	73.29	2670435.61159705	4500357.51188313	6184790.90341406	10483033.6654373	15495184.6171354	26306166.4565776	27117997.6256191	25111700.5567457	1522627.52475211	2043884.28525147	4218097.8824133	6395723.51624205	14609372.7836836	24759344.5719657	24499597.3691132	24500765.6429776	High	High	High	High	High
False	High	IsMasterProtein	P11413	Glucose-6-phosphate 1-dehydrogenase OS=Homo sapiens OX=9606 GN=G6PD PE=1 SV=4	0.000	107.998	44	22	38	22	515	59.2	6.84	116.02	22	other metabolic processes;stress response;other biological processes	plasma membrane;other membranes;cytosol;cytoskeleton;nucleus;other cell component	other molecular function	Pf00479, Pf02781	2539	ENSG00000160211	G6PD	D3DWX9; hsa:2539; P11413; Q16000; Q16765; Q8IU70; Q8IU88; Q8IUA6; Q96PQ2	Glutathione metabolism; Pentose phosphate metabolism; Cori cycle; Vitamin D receptor pathway; Nuclear receptors meta-pathway; NRF2 pathway; ATM signaling in development and disease ; Metabolic reprogramming in colon cancer; Vitamin D-sensitive calcium signaling in depression; Pentose phosphate pathway in senescent cells; NAD metabolism in oncogene-induced senescence and mitochondrial dysfunction-…	TP53 Regulates Metabolic Genes; Nuclear events mediated by NFE2L2; Pentose phosphate pathway	16	31934519.9550711	69.71	2604440.13390151	4931165.21398418	10084996.8075175	26660672.3865707	44824007.3984964	43625614.0978496	42729069.7876797	38526794.3877	926296.733581054	2503664.60189935	7812500.90193348	20820703.1705468	43283700.6534784	41756057.8431266	39115707.8818976	38251607.0852934	High	High	High	High	High
False	High	IsMasterProtein	P18206	Vinculin OS=Homo sapiens OX=9606 GN=VCL PE=1 SV=4	0.000	107.445	26	26	31	26	1134	123.7	5.66	84.92	26	cell adhesion;cell organization and biogenesis;developmental processes;other biological processes	non-structural extracellular;plasma membrane;other membranes;cytosol;cytoskeleton;other cell component	cytoskeletal activity;other molecular function	Pf01044	7414	ENSG00000035403	VCL	hsa:7414; P18206; Q16450; Q5SWX2; Q7Z3B8; Q8IXU7	Integrin-mediated cell adhesion; Primary focal segmental glomerulosclerosis (FSGS); Focal adhesion; VEGFA-VEGFR2 signaling pathway; MFAP5 effect on permeability and motility of endothelial cells via cytoskeleton rearrangement; Melanoma; Regulation of actin cytoskeleton	Neutrophil degranulation; Platelet degranulation ; Signaling by BRAF and RAF1 fusions; Signaling by ALK fusions and activated point mutants; Smooth Muscle Contraction; Signaling by moderate kinase activity BRAF mutants; Paradoxical activation of RAF signaling by kinase inactive BRAF; Signaling downstream of RAS mutants; Signaling by RAF1 mutants; MAP2K and MAPK activation; Signaling by high-kinas…	18	15250554.7887671	45.90	3125089.34686239	8107719.8556453	12975600.0481674	12739347.238247	17924367.3126341	18579195.2420701	19130931.2676233	18056111.87002	2048752.6681886	5120797.94675261	10485695.2246088	11487358.3702294	18777359.6689064	19805681.9396102	19446186.0256507	18458838.3674894	High	High	High	High	High
False	High	IsMasterProtein	O75534	Cold shock domain-containing protein E1 OS=Homo sapiens OX=9606 GN=CSDE1 PE=1 SV=2	0.000	107.396	30	22	29	22	798	88.8	6.25	84.68	22	cell organization and biogenesis;RNA metabolism OR transcription;other metabolic processes;developmental processes;other biological processes	plasma membrane;other membranes;cytosol;ER/Golgi;other cell component	nucleic acid binding activity	Pf00313, Pf12901	7812	ENSG00000009307	CSDE1	A8K281; E9PGZ0; G5E9Q2; hsa:7812; O75534; O94961; Q5TF04; Q5TF05; Q68DF1; Q68DI9; Q9Y2S4			0	11483013.5153162	91.64	2129509.15071211	3072499.27545832	5963328.09282799	11087248.8579344	11892905.1816647	27120090.0847467	43114663.3828726	38580225.6134465	857201.417776172	1437106.18458705	4184006.12918965	6456219.30580256	12815530.4848488	25212732.085984	37790530.7888493	37694286.2733676	High	High	High	High	High
False	High	IsMasterProtein	Q04637	Eukaryotic translation initiation factor 4 gamma 1 OS=Homo sapiens OX=9606 GN=EIF4G1 PE=1 SV=4	0.000	107.241	20	28	41	23	1599	175.4	5.33	107.70	28	protein metabolism;other metabolic processes;stress response;developmental processes;other biological processes	cytosol;translational apparatus;nucleus;other cell component	nucleic acid binding activity;other molecular function	Pf02020, Pf02847, Pf02854	1981	ENSG00000114867	EIF4G1	D3DNT2; D3DNT4; D3DNT5; E9PFM1; G5E9S1; hsa:1981; O43177; O95066; Q04637; Q5HYG0; Q6ZN21; Q8N102	Translation factors; VEGFA-VEGFR2 signaling pathway; Acute viral myocarditis; Fragile X syndrome; Translation inhibitors in chronically activated PDGFRA cells; Malignant pleural mesothelioma	Regulation of expression of SLITs and ROBOs; L13a-mediated translational silencing of Ceruloplasmin expression; Translation initiation complex formation; Ribosomal scanning and start codon recognition; GTP hydrolysis and joining of the 60S ribosomal subunit; Nonsense Mediated Decay (NMD) enhanced by the Exon Junction Complex (EJC); Nonsense Mediated Decay (NMD) independent of the Exon Junction Co…	18	14053324.0932524	82.68	2742977.01497214	3782346.02517408	6779633.60430922	12660595.0295972	15599260.3513732	29254711.6913649	39185975.6090324	38762021.4829435	1373236.61501285	2325041.19013303	5197058.27206113	7605226.83705409	16161239.0270904	28452782.5025857	36621688.0521504	37298555.960393	High	High	High	High	High
False	High	IsMasterProtein	Q8WXH0	Nesprin-2 OS=Homo sapiens OX=9606 GN=SYNE2 PE=1 SV=3	0.000	106.916	5	34	37	33	6885	795.9	5.36	78.09	34	cell organization and biogenesis;transport;developmental processes;other biological processes	plasma membrane;other membranes;cytosol;cytoskeleton;mitochondrion;ER/Golgi;nucleus;other cell component	cytoskeletal activity;other molecular function	Pf00307, Pf00435, Pf10541	23224	ENSG00000054654	SYNE2	B4DND7; B4DPR6; hsa:23224; I6XXQ5; Q540G1; Q86YP9; Q8N1S3; Q8NF49; Q8TER7; Q8WWW3; Q8WWW4; Q8WWW5; Q8WXH0; Q8WXH1; Q9NU50; Q9UFQ4; Q9Y2L4; Q9Y4R1	Ovarian infertility; Rett syndrome causing genes; Envelope proteins and their potential roles in EDMD physiopathology	Meiotic synapsis	4	9053964.77269658	74.61	1479596.64044104	2395397.49537277	4007605.91491402	7495852.10018006	10935951.9117595	13815773.561859	19069674.6682762	18259342.0184677	793853.301564864	1379057.14572153	3053301.20321866	4990124.02508439	11292917.7596455	14553566.2634289	19033058.4043317	18744643.6545657	High	High	High	High	High
False	High	IsMasterProtein	Q93084	Sarcoplasmic/endoplasmic reticulum calcium ATPase 3 OS=Homo sapiens OX=9606 GN=ATP2A3 PE=1 SV=3	0.000	106.177	26	21	28	15	999	109.2	5.52	85.62	21	stress response;transport;signal transduction;other biological processes	other membranes;cytosol;ER/Golgi;nucleus	transporter activity;enzyme regulator activity;other molecular function	Pf00122, Pf00689, Pf00690, Pf08282, Pf13246	489	ENSG00000074370	ATP2A3	A8MZG0; D3DTJ8; hsa:489; O60900; O60901; O75501; O75502; Q16115; Q6JHX1; Q8TEX5; Q8TEX6; Q93084	Alzheimer's disease and miRNA effects; Myometrial relaxation and contraction pathways; Alzheimer's disease; Calcium regulation in cardiac cells	Ion homeostasis; Ion transport by P-type ATPases; Pre-NOTCH Processing in Golgi; Reduction of cytosolic Ca++ levels	8	7996357.53947008	75.57	1240091.8526352	1759486.07962287	3058221.7819588	5238692.80055395	13042437.1398396	15030679.4568618	15265871.9397333	14543634.1617832	705645.000663281	1070582.48174238	2077751.82108013	3597856.21381951	12205665.8661639	14547936.061802	14582225.4260465	14342805.5197453	High	High	High	High	High
False	High	IsMasterProtein	P07339	Cathepsin D OS=Homo sapiens OX=9606 GN=CTSD PE=1 SV=1	0.000	105.982	37	14	44	14	412	44.5	6.54	142.41	14	cell organization and biogenesis;protein metabolism;other metabolic processes;other biological processes	other membranes;other cytoplasmic organelle;other cell component	other molecular function	Pf00026, Pf07966	1509	ENSG00000117984	CTSD	hsa:1509; P07339; Q6IB57	Prolactin signaling pathway	Neutrophil degranulation; MHC class II antigen presentation; Collagen degradation; Estrogen-dependent gene expression; Metabolism of Angiotensinogen to Angiotensins	6	24636304.8366737	57.20	3456308.02533896	5654985.53140801	16355597.8673717	21314747.12226	29928191.6070739	29587536.5744907	30395637.7728488	28475473.4608907	1717352.42214338	2885852.45877203	12811929.6689017	17919327.7924133	30569482.1242394	31752799.6398176	30932328.2514785	28879232.3210301	High	High	High	High	High
False	High	IsMasterProtein	P61221	ATP-binding cassette sub-family E member 1 OS=Homo sapiens OX=9606 GN=ABCE1 PE=1 SV=1	0.000	105.930	34	17	33	17	599	67.3	8.34	91.44	17	cell organization and biogenesis;protein metabolism;other metabolic processes;transport;other biological processes	cytosol;mitochondrion;other cell component	enzyme regulator activity;translation activity;other molecular function	Pf00005, Pf00037, Pf04068	6059	ENSG00000164163	ABCE1	hsa:6059; O88793; P61221; Q13181; Q13864; Q6NR76; Q96AL0; Q96B10; Q99K66		OAS antiviral response; Interferon alpha/beta signaling	2	18581093.3403246	45.87	1458445.56055761	10151593.5715568	20483442.6072359	19999172.6907021	21810121.287657	20209036.9061463	20051874.1563754	17950642.5601234	530429.799566308	5604377.42981468	15706888.6057267	15052105.822959	21346688.2078417	20027988.3372351	18748297.0948062	18415380.7663684	High	High	High	High	High
False	High	IsMasterProtein	Q9NYU2	UDP-glucose:glycoprotein glucosyltransferase 1 OS=Homo sapiens OX=9606 GN=UGGT1 PE=1 SV=3	0.000	105.764	17	22	32	22	1555	177.1	5.63	91.02	22	protein metabolism;other metabolic processes;stress response;other biological processes	ER/Golgi;other cell component	other molecular function	Pf06427, Pf18400, Pf18401, Pf18402, Pf18403, Pf18404	56886	ENSG00000136731	UGGT1	hsa:56886; Q53QP2; Q53SL3; Q8IW30; Q9H8I4; Q9NYU2	IL-18 signaling pathway	ER Quality Control Compartment (ERQC)	2	20650009.0529261	55.93	7165829.53288255	9592099.9000342	11488994.6356273	15421070.2282089	32239612.4616588	30370840.0901167	29868013.406505	27651963.6818656	4019199.62784484	5212010.56622739	8746119.06918222	13795805.9187039	32556023.1699959	30359764.026768	28275366.2535916	28278202.3430048	High	High	High	High	High
False	High	IsMasterProtein	P46777	60S ribosomal protein L5 OS=Homo sapiens OX=9606 GN=RPL5 PE=1 SV=3	0.000	105.671	50	11	36	11	297	34.3	9.72	106.54	11	cell organization and biogenesis;protein metabolism;RNA metabolism OR transcription;other metabolic processes;other biological processes	cytosol;ER/Golgi;translational apparatus;nucleus;other cell component	enzyme regulator activity;nucleic acid binding activity;other molecular function	Pf14204, Pf17144	6125	ENSG00000122406	RPL5	hsa:6125; P46777; Q32LZ3; Q53HH6; Q9H3F4	VEGFA-VEGFR2 signaling pathway; Cytoplasmic ribosomal proteins	Regulation of expression of SLITs and ROBOs; L13a-mediated translational silencing of Ceruloplasmin expression; Formation of a pool of free 40S subunits; GTP hydrolysis and joining of the 60S ribosomal subunit; Major pathway of rRNA processing in the nucleolus and cytosol; Nonsense Mediated Decay (NMD) enhanced by the Exon Junction Complex (EJC); SRP-dependent cotranslational protein targeting to…	15	28039960.6630847	68.46	2997858.26452888	4926314.00958812	12146819.8653269	50498441.8102435	28062008.2297336	31490606.5156233	34141517.7927026	31628174.9852321	1401781.21914099	3043636.42819135	8673913.13731062	13533739.5668246	28017930.4186171	31527721.843357	32919698.957963	32379732.7104943	High	High	High	High	High
False	High	IsMasterProtein	Q92616	eIF-2-alpha kinase activator GCN1 OS=Homo sapiens OX=9606 GN=GCN1 PE=1 SV=7	0.000	105.390	12	33	36	33	2671	292.5	7.43	80.39	33	protein metabolism;other metabolic processes;stress response;other biological processes	cytosol;translational apparatus;other cell component	enzyme regulator activity;translation activity;nucleic acid binding activity;other molecular function		10985	ENSG00000089154	GCN1	A8KAY1; hsa:10985; O95001; O95651; Q6P2S3; Q86X65; Q8N5I5; Q8WU80; Q92616; Q99736; Q9UE60		Response of EIF2AK4 (GCN2) to amino acid deficiency	1	14465531.8001678	81.66	2567572.15363611	3755481.83179095	6720205.8446464	13292789.2933994	15741738.2945783	20654368.7022129	35526249.3799926	36784260.3353876	1340118.09296339	2261957.34838355	5401867.30144066	7690326.62827633	16012222.7723872	20783360.9322194	34387130.7385859	36743476.4063555	High	High	High	High	High
False	High	IsMasterProtein	Q15149	Plectin OS=Homo sapiens OX=9606 GN=PLEC PE=1 SV=3	0.000	104.829	7	29	35	28	4684	531.5	5.96	86.77	29	cell cycle OR cell proliferation;cell organization and biogenesis;other metabolic processes;stress response;developmental processes;other biological processes	plasma membrane;other membranes;cytosol;cytoskeleton;mitochondrion;other cell component	cytoskeletal activity;other molecular function	Pf00307, Pf00681, Pf03501, Pf17902, Pf18373	5339	ENSG00000178209	PLEC	hsa:5339; Q15148; Q15149; Q16640; Q6S376; Q6S377; Q6S378; Q6S379; Q6S380; Q6S381; Q6S382; Q6S383	Envelope proteins and their potential roles in EDMD physiopathology	Assembly of collagen fibrils and other multimeric structures; Caspase-mediated cleavage of cytoskeletal proteins; Type I hemidesmosome assembly	4	6484607.50483047	70.70	1388887.11971691	2130428.46882539	3221815.28390112	5381338.41207493	7814066.18051549	11345768.3171536	13172277.2899523	12816227.0000725	781029.295773633	1244452.12885898	2550056.62848331	3842471.73633392	8032128.78320378	11500750.3488261	13180889.5495326	13468504.6536563	High	High	High	High	High
False	High	IsMasterProtein	O00571	ATP-dependent RNA helicase DDX3X OS=Homo sapiens OX=9606 GN=DDX3X PE=1 SV=3	0.000	104.756	37	20	31	19	662	73.2	7.18	86.06	20	cell-cell signaling;cell organization and biogenesis;protein metabolism;RNA metabolism OR transcription;other metabolic processes;stress response;signal transduction;other biological processes	non-structural extracellular;plasma membrane;other membranes;cytosol;cytoskeleton;nucleus;other cell component	enzyme regulator activity;cytoskeletal activity;translation activity;nucleic acid binding activity;other molecular function	Pf00270, Pf00271	1654	ENSG00000215301	DDX3X	A8K538; B4E3E8; hsa:1654; O00571; O15536	Novel intracellular components of RIG-I-like receptor pathway; Hepatitis B infection	Neutrophil degranulation	3	13967276.2841365	78.52	2871594.89359423	3765706.25533623	5905169.35849122	12933958.1066717	15083148.1893211	24669217.3755777	33912172.3812037	31675786.521831	1671878.70002282	2253087.19594337	4465683.10104422	6516587.26615166	16176258.1457812	24674709.7688825	31455444.4464709	31794916.8726173	High	High	High	High	High
False	High	IsMasterProtein	P11388	DNA topoisomerase 2-alpha OS=Homo sapiens OX=9606 GN=TOP2A PE=1 SV=3	0.000	104.747	17	20	26	16	1531	174.3	8.72	76.81	20	cell cycle OR cell proliferation;cell organization and biogenesis;DNA metabolism;other metabolic processes;stress response;developmental processes;other biological processes	nucleus;other cell component	nucleic acid binding activity;other molecular function	Pf00204, Pf00521, Pf01751, Pf02518, Pf08070, Pf16898	7153	ENSG00000131747	TOP2A	B2RTS1; hsa:7153; P11388; Q71UN1; Q71UQ5; Q9HB24; Q9HB25; Q9HB26; Q9UP44; Q9UQP9	Gastric cancer network 1; Gastric cancer network 2; Retinoblastoma gene in cancer	SUMOylation of DNA replication proteins; Transcription of E2F targets under negative control by DREAM complex	5	5666130.26092386	69.21	1437898.16497886	1815203.23372884	2874945.43346123	6073726.13894911	5575136.38269841	8333982.34763408	10597755.4052906	10317026.4778243	967010.239916016	1198206.29466914	2127893.16224991	2860405.88871212	5758609.2841406	9657296.02302436	11633076.9228255	11479192.3374949	High	High	High	High	High
False	High	IsMasterProtein	Q9UIA9	Exportin-7 OS=Homo sapiens OX=9606 GN=XPO7 PE=1 SV=3	0.000	104.662	21	22	36	22	1087	123.8	6.32	107.77	22	transport	nucleus;other cell component	other molecular function	Pf03810	23039	ENSG00000130227	XPO7	hsa:23039; O94846; Q6PJK9; Q8NEK7; Q9UIA9			0	19038924.212997	68.83	4084758.37207817	5517384.16841607	7874211.27417296	12663153.2894886	32304866.7349026	30605806.6793485	30612324.0691731	28978075.7738049	2078569.63044294	3059670.32408255	6017210.80064107	9940800.9102306	31455243.583148	31253795.798049	29664154.998095	28624831.9752341	High	High	High	High	High
False	High	IsMasterProtein	Q9NZ63	Telomere length and silencing protein 1 homolog OS=Homo sapiens OX=9606 GN=C9orf78 PE=1 SV=1	0.000	104.410	66	19	31	19	289	33.7	6.74	83.65	19	RNA metabolism OR transcription;other metabolic processes	cytosol;nucleus		Pf07052	51759	ENSG00000136819	C9orf78	B3KPX8; hsa:51759; Q8WVU6; Q9NT39; Q9NZ63			0	25857344.6999485	42.17	9445740.64827422	16545724.0146448	17620036.647607	23417738.5330969	29351757.9519655	28551103.4290097	30613716.429145	29986231.0380757	5976927.7588192	10006664.1471044	14353194.8778382	17032831.8488888	30934019.0917871	33513532.3821814	33735234.846232	32361172.2517617	High	High	High	High	High
False	High	IsMasterProtein	P51659	Peroxisomal multifunctional enzyme type 2 OS=Homo sapiens OX=9606 GN=HSD17B4 PE=1 SV=3	0.000	104.293	36	23	29	23	736	79.6	8.84	69.86	23	other metabolic processes;developmental processes	cytosol;other cytoplasmic organelle	other molecular function	Pf00106, Pf01575, Pf02036	3295	ENSG00000133835	HSD17B4	B4DNV1; B4DVS5; E9PB82; F5HE57; hsa:3295; P51659	Steroid biosynthesis; Disorders of bile acid synthesis and biliary transport	TYSND1 cleaves peroxisomal proteins; Synthesis of bile acids and bile salts via 7alpha-hydroxycholesterol; alpha-linolenic acid (ALA) metabolism; Beta-oxidation of pristanoyl-CoA; Beta-oxidation of very long chain fatty acids	8	24195319.1763942	65.71	3248596.16130908	4237463.70471445	7283749.27695296	20260777.4171682	28938525.8246385	30370228.060235	31355855.7150551	28893929.2897779	2390761.68254855	2906265.65591907	6048122.25960881	14577133.844973	29245449.0209993	29589566.9419359	30755429.4748068	29647227.277323	High	High	High	High	High
False	High	IsMasterProtein	P53621	Coatomer subunit alpha OS=Homo sapiens OX=9606 GN=COPA PE=1 SV=2	0.000	104.009	24	27	33	27	1224	138.3	7.66	82.40	27	transport;signal transduction	non-structural extracellular;other membranes;cytosol;ER/Golgi;other cell component	signal transduction activity or receptor binding;other molecular function	Pf00400, Pf04053, Pf06957, Pf12894	1314	ENSG00000122218	COPA	hsa:1314; P53621; Q5T201; Q8IXZ9		COPI-mediated anterograde transport; COPI-dependent Golgi-to-ER retrograde traffic	2	13534926.3511049	75.89	2103672.31740265	3002870.25518213	4725299.69014346	9236883.55399216	19832904.7084995	24974349.1975826	25570034.6181528	24185436.9855204	1136684.79344151	1535368.57426686	3701941.99890678	5954074.71398213	20464548.2891883	25102932.3787541	25041877.1557139	24132294.9867088	High	High	High	High	High
False	High	IsMasterProtein	Q16566	Calcium/calmodulin-dependent protein kinase type IV OS=Homo sapiens OX=9606 GN=CAMK4 PE=1 SV=1	0.000	103.385	36	17	29	17	473	51.9	5.82	79.47	17	protein metabolism;other metabolic processes;stress response;signal transduction;other biological processes	nucleus;other cell component	kinase activity;other molecular function	Pf00069	814	ENSG00000152495	CAMK4	D3DSZ7; hsa:814; Q16566	Energy metabolism; Microtubule cytoskeleton regulation; Brain-derived neurotrophic factor (BDNF) signaling pathway; Common pathways underlying drug addiction; Mitochondrial gene expression; Synaptic signaling pathways associated with autism spectrum disorder; Fragile X syndrome; CAMKK2 pathway; Neuroinflammation and glutamatergic signaling; Hippocampal synaptogenesis and neurogenesis; Calcium reg…	Transcriptional activation of mitochondrial biogenesis; Regulation of MECP2 expression and activity; Negative regulation of NMDA receptor-mediated neuronal transmission; CaMK IV-mediated phosphorylation of CREB; CREB1 phosphorylation through the activation of CaMKII/CaMKK/CaMKIV cascasde; Loss of phosphorylation of MECP2 at T308	17	23193747.1499018	73.70	2529147.52729568	3939980.81002465	6822811.63616537	17458797.511182	31771867.2328697	34451508.5353317	33843734.2289351	30812540.5835672	1245029.6841438	2103158.28174983	5150918.33327941	12263222.8256283	35449712.6543163	38353426.0270885	36935317.7832019	33854081.0191062	High	High	High	High	High
False	High	IsMasterProtein	Q13616	Cullin-1 OS=Homo sapiens OX=9606 GN=CUL1 PE=1 SV=2	0.000	103.293	32	20	27	20	776	89.6	8.00	88.66	20	cell cycle OR cell proliferation;protein metabolism;other metabolic processes;signal transduction;other biological processes	plasma membrane;other membranes;cytosol;nucleus;other cell component	other molecular function	Pf00888, Pf10557	8454	ENSG00000055130	CUL1	D3DWG3; hsa:8454; O60719; Q08AL6; Q13616; Q8IYW1	Cell cycle; TNF-alpha signaling pathway; Parkin-ubiquitin proteasomal system pathway; Apoptosis-related network due to altered Notch3 in ovarian cancer; Glucocorticoid receptor pathway; Nuclear receptors meta-pathway; TGF-beta signaling pathway; Malignant pleural mesothelioma; Notch signaling pathway	Nuclear events stimulated by ALK signaling in cancer; Circadian Clock; Antigen processing: Ubiquitination & Proteasome degradation; Orc1 removal from chromatin; Regulation of RUNX2 expression and activity; Neddylation; SCF(Skp2)-mediated degradation of p27/p21; Cyclin D associated events in G1; Regulation of BACH1 activity; FCERI mediated NF-kB activation; Downstream TCR signaling; Activation of …	41	14720695.0942431	56.95	1239643.54478379	2289301.56932167	12955717.2116705	12438217.1627701	19797190.3222972	18051885.213589	18301079.5193462	16547526.8823235	645850.661109608	1354243.2142845	10288941.0631477	13095543.8597388	19061567.3682153	17183107.1327617	16629400.9332463	16650971.0885109	High	High	High	High	High
False	High	IsMasterProtein	P31040	Succinate dehydrogenase [ubiquinone] flavoprotein subunit, mitochondrial OS=Homo sapiens OX=9606 GN=SDHA PE=1 SV=2	0.000	103.170	23	13	35	13	664	72.6	7.39	127.19	13	other metabolic processes;developmental processes	other membranes;mitochondrion;nucleus	other molecular function	Pf00890, Pf02910	6389	ENSG00000073578	SDHA	A8K5J6; B4DJ60; E9PBJ5; hsa:6389; P31040; Q16395; Q59GW8; Q8IW48; Q9UMY5	Electron transport chain: OXPHOS system in mitochondria; TCA cycle and deficiency of pyruvate dehydrogenase complex (PDHc); Amino acid metabolism; Nonalcoholic fatty liver disease; Mitochondrial complex II assembly; Arsenic metabolism and reactive oxygen species generation; TCA cycle (aka Krebs or citric acid cycle)	Respiratory electron transport; Citric acid cycle (TCA cycle)	9	24848202.713822	50.18	3117024.36919603	9434558.00597188	21511673.0562583	22138875.4027327	30610948.5034675	29704096.3208297	30054600.4631324	27889094.0427343	1543157.10395443	5536562.31522506	17131866.3516369	19486299.6977407	30227366.9419009	29260300.1314812	28461541.4776132	28292511.6861608	High	High	High	High	High
False	High	IsMasterProtein	P52732	Kinesin-like protein KIF11 OS=Homo sapiens OX=9606 GN=KIF11 PE=1 SV=2	0.000	103.021	27	28	33	28	1056	119.1	5.64	88.37	28	cell cycle OR cell proliferation;cell organization and biogenesis;other biological processes	cytosol;cytoskeleton;nucleus;other cell component	cytoskeletal activity;other molecular function	Pf00225, Pf13931	3832	ENSG00000138160	KIF11	A0AV49; B2RMV3; hsa:3832; P52732; Q15716; Q5VWX0		COPI-dependent Golgi-to-ER retrograde traffic; MHC class II antigen presentation; Kinesins	3	13874112.8914234	76.78	2754721.60687777	4013274.34032999	6977758.04806389	18561495.8412519	13851258.7704551	24465920.1264539	33121435.1801822	31192151.1049888	1145442.7150355	2158797.67722263	5095417.9521578	6776512.81768828	13897004.7209389	24464593.3430637	31675217.316754	31706135.4003324	High	High	High	High	High
False	High	IsMasterProtein	Q12931	Heat shock protein 75 kDa, mitochondrial OS=Homo sapiens OX=9606 GN=TRAP1 PE=1 SV=3	0.000	102.785	28	17	28	17	704	80.1	8.21	87.61	17	other biological processes	other membranes;mitochondrion;nucleus;other cell component	signal transduction activity or receptor binding;other molecular function	Pf00183, Pf02518	10131	ENSG00000126602	TRAP1	B4DR68; D3DUC8; F5H897; hsa:10131; O43642; O75235; Q12931; Q9UHL5	TNF-alpha signaling pathway; TGF-beta signaling pathway; Clock-controlled autophagy in bone metabolism	Respiratory electron transport	4	13213844.5861503	78.58	1424715.86036667	2166599.55213765	3125070.8800997	8301847.2236681	21714034.2609292	24522343.9400498	25422309.7323109	23001914.8216845	736651.67927104	1070816.81349616	2490658.64420385	7884222.80712045	21032149.1160597	21838506.6724235	23164905.9470705	23147056.9859829	High	High	High	High	High
False	High	IsMasterProtein	P34897	Serine hydroxymethyltransferase, mitochondrial OS=Homo sapiens OX=9606 GN=SHMT2 PE=1 SV=3	0.000	102.557	44	21	44	20	504	56.0	8.53	122.23	21	cell organization and biogenesis;protein metabolism;other metabolic processes;stress response;other biological processes	other membranes;cytosol;cytoskeleton;mitochondrion;nucleus;other cell component	nucleic acid binding activity;other molecular function	Pf00464	6472	ENSG00000182199	SHMT2	B7Z9F1; E7EQ19; E7EU43; hsa:6472; O00740; P34897; Q8N1A5	Glycine metabolism; Vitamin B12 metabolism; Folate metabolism; One-carbon metabolism; Trans-sulfuration, one-carbon metabolism and related pathways; Clear cell renal cell carcinoma pathways; Metabolic reprogramming in colon cancer; Neuroinflammation and glutamatergic signaling	RHOG GTPase cycle; Metabolism of folate and pterines	10	26390611.8602017	48.36	2730418.10609481	12546991.0647559	24812958.7850471	22394032.2919408	33830027.609696	32439814.5597219	31312835.8115026	28829351.5661355	1694056.1939463	7487586.12459883	20025123.2325446	23338595.0908253	35376880.1733735	31610121.2403405	30389888.3695011	28068574.9889499	High	High	High	High	High
False	High	IsMasterProtein	Q8WYJ6	Septin-1 OS=Homo sapiens OX=9606 GN=SEPTIN1 PE=1 SV=3	0.000	102.460	55	18	33	16	372	42.4	5.80	98.01	18	cell cycle OR cell proliferation;other biological processes	cytoskeleton;ER/Golgi;other cell component	other molecular function	Pf00735	1731	ENSG00000180096	SEPTIN1	B4DVE6; hsa:1731; Q658T1; Q8NEZ1; Q8WYJ6; Q96EL4; Q9H285			0	24422538.6023836	67.99	3429947.45640398	5543321.50496354	8034157.05610668	18705404.1063869	32388704.0574639	32744461.5651591	35217547.6216328	31887062.6046116	1771728.73566358	2984191.97873859	6153770.29927356	14537440.2438198	33149638.3171649	34106081.2373304	34864990.7447323	33681130.511686	High	High	High	High	High
False	High	IsMasterProtein	P23396	40S ribosomal protein S3 OS=Homo sapiens OX=9606 GN=RPS3 PE=1 SV=2	0.000	102.420	57	14	52	14	243	26.7	9.66	164.50	14	cell cycle OR cell proliferation;cell organization and biogenesis;protein metabolism;DNA metabolism;other metabolic processes;stress response;other biological processes	plasma membrane;other membranes;cytosol;cytoskeleton;mitochondrion;ER/Golgi;translational apparatus;nucleus;other cell component	cytoskeletal activity;nucleic acid binding activity;other molecular function	Pf00189, Pf07650	6188	ENSG00000149273	RPS3	B2R7N5; hsa:6188; J3KN86; P23396; Q498B5; Q8NI95	Cytoplasmic ribosomal proteins	Regulation of expression of SLITs and ROBOs; L13a-mediated translational silencing of Ceruloplasmin expression; Translation initiation complex formation; Formation of a pool of free 40S subunits; Formation of the ternary complex, and subsequently, the 43S complex; Ribosomal scanning and start codon recognition; GTP hydrolysis and joining of the 60S ribosomal subunit; Major pathway of rRNA process…	19	78805630.1873283	72.84	4991041.60147837	7225617.70802133	17355405.2364909	71958820.1787561	86303907.3430415	90551616.2634161	98018520.0798561	92650923.1001752	1906403.97049432	3849093.4172425	12214100.2941665	39659167.6288675	86480192.5044611	89474873.7981533	91991375.7644601	93299931.9147805	High	High	High	High	High
False	High	IsMasterProtein	Q13576	Ras GTPase-activating-like protein IQGAP2 OS=Homo sapiens OX=9606 GN=IQGAP2 PE=1 SV=4	0.000	102.069	18	25	36	22	1575	180.5	5.64	83.82	25	cell organization and biogenesis;signal transduction;other biological processes	plasma membrane;other membranes;cytosol;cytoskeleton;other cell component	enzyme regulator activity;cytoskeletal activity;other molecular function	Pf00307, Pf00612, Pf00616, Pf03836	10788	ENSG00000145703	IQGAP2	A8K4V1; B7Z8A4; hsa:10788; J3KR91; Q13576	Ciliary landscape; G13 signaling pathway	Neutrophil degranulation; CDC42 GTPase cycle; RAC1 GTPase cycle; RHOG GTPase cycle; RHO GTPases activate IQGAPs	7	8646674.70495255	87.11	1875292.10539219	2457594.03838346	3895736.9905436	7495763.96218093	9974297.99423846	21246717.7821682	27553495.0112712	25845057.9143598	929663.785028317	1368126.83936115	2833567.27311163	4210615.9126163	10022324.6482007	20281635.1661777	25500725.3390629	25684454.8550512	High	High	High	High	High
False	High	IsMasterProtein	P68400	Casein kinase II subunit alpha OS=Homo sapiens OX=9606 GN=CSNK2A1 PE=1 SV=1	0.000	102.068	38	13	25	12	391	45.1	7.74	85.99	13	cell-cell signaling;cell cycle OR cell proliferation;protein metabolism;other metabolic processes;signal transduction;other biological processes	plasma membrane;other membranes;cytosol;nucleus;other cell component	kinase activity;other molecular function	Pf00069	1457	ENSG00000101266	CSNK2A1	B4DYS6; D3DVV8; hsa:1457; P19138; P20426; P68400; Q14013; Q5U065	Alzheimer's disease and miRNA effects; TNF-alpha signaling pathway; Brain-derived neurotrophic factor (BDNF) signaling pathway; lncRNA in canonical Wnt signaling and colorectal cancer; Breast cancer pathway; Wnt signaling; ncRNAs involved in Wnt signaling in hepatocellular carcinoma; Translation inhibitors in chronically activated PDGFRA cells; Measles virus infection; Malignant pleural mesotheli…	Signal transduction by L1; RUNX1 interacts with co-factors whose precise effect on RUNX1 targets is not known; Regulation of PTEN stability and activity; KEAP1-NFE2L2 pathway; Regulation of TP53 Activity through Phosphorylation; Cooperation of PDCL (PhLP1) and TRiC/CCT in G-protein beta folding; WNT mediated activation of DVL; Receptor Mediated Mitophagy; Condensation of Prometaphase Chromosomes;…	21	22490565.2145583	64.97	2441501.17543707	6442014.8794673	9873888.57123083	16797158.9059828	30698006.4847501	32005359.4627661	33720621.0712354	31410619.4282269	1258915.25074173	3535466.35590735	7715520.80258141	15401138.8899531	30113754.7427818	30285905.6508079	32141105.7064265	31074387.2988656	High	High	High	High	High
False	High	IsMasterProtein	Q96KP4	Cytosolic non-specific dipeptidase OS=Homo sapiens OX=9606 GN=CNDP2 PE=1 SV=2	0.000	101.929	38	15	34	15	475	52.8	5.97	91.69	15	protein metabolism	cytosol;nucleus	other molecular function	Pf01546, Pf07687	55748	ENSG00000133313	CNDP2	B3KUG4; hsa:55748; Q8WY59; Q96KP4; Q9BQ94; Q9NVB4; V9HWE5		Glutathione synthesis and recycling; Paracetamol ADME	2	16431723.6101735	64.74	1748037.82935923	2891741.72700116	5801453.46525052	14751260.9147885	18441413.0744441	19369409.1787376	20389244.5694132	18682592.6322295	886964.85424944	1598112.08681141	4725079.80400075	9118968.35726086	18303624.5078174	18703723.3443197	19160282.6796222	18368026.4824533	High	High	High	High	High
False	High	IsMasterProtein	P62333	26S proteasome regulatory subunit 10B OS=Homo sapiens OX=9606 GN=PSMC6 PE=1 SV=1	0.000	101.799	42	16	33	16	389	44.1	7.49	101.60	16	protein metabolism;other metabolic processes;stress response;other biological processes	cytosol;nucleus;other cell component	other molecular function	Pf00004, Pf16450, Pf17862	5706	ENSG00000100519	PSMC6	B2R975; hsa:5706; P49719; P62333; Q6IBU3; Q92524	Proteasome degradation; Alzheimer's disease and miRNA effects; Parkin-ubiquitin proteasomal system pathway; Ciliary landscape; Alzheimer's disease	Ub-specific processing proteases; Downstream TCR signaling; The role of GTSE1 in G2/M progression after G2 checkpoint; RUNX1 regulates transcription of genes involved in differentiation of HSCs; FCERI mediated NF-kB activation; Antigen processing: Ubiquitination & Proteasome degradation; Activation of NF-kappaB in B cells; Oxygen-dependent proline hydroxylation of Hypoxia-inducible Factor Alpha; …	64	22226286.6891521	72.29	2043399.10718572	3133479.77918545	5777681.21170133	19373744.5893325	25498830.0124691	26913906.3984849	29718830.3137733	28975692.2295183	1192412.28417877	1735935.15767436	4280509.01207065	11874498.6864508	27282605.6003592	31235483.9782817	33121965.0620557	31466653.2651262	High	High	High	High	High
False	High	IsMasterProtein	Q9NQX3	Gephyrin OS=Homo sapiens OX=9606 GN=GPHN PE=1 SV=1	0.000	101.722	32	16	23	16	736	79.7	5.43	68.44	16	cell organization and biogenesis;protein metabolism;other metabolic processes;other biological processes	plasma membrane;other membranes;cytosol;cytoskeleton;other cell component	other molecular function	Pf00994, Pf03453, Pf03454	10243	ENSG00000171723	GPHN	hsa:10243; Q96KU4; Q9H4E9; Q9NQX3; Q9P2G2	Splicing factor NOVA regulated synaptic proteins; GABA receptor signaling; Fragile X syndrome	Molybdenum cofactor biosynthesis	4	15869809.351442	46.10	5219347.06781961	5522667.98434214	14968501.928841	20975880.7711931	18964570.1103122	16843619.3093942	16565480.92681	15303084.4523315	1852017.8780869	3166280.81000025	11301103.7856821	11968401.7681245	19222754.0478273	17823711.0685379	17158340.9671404	16457521.9875196	High	High	High	High	High
False	High	IsMasterProtein	P51610	Host cell factor 1 OS=Homo sapiens OX=9606 GN=HCFC1 PE=1 SV=2	0.000	101.719	16	24	34	24	2035	208.6	7.46	91.95	24	cell cycle OR cell proliferation;cell organization and biogenesis;protein metabolism;RNA metabolism OR transcription;other metabolic processes;other biological processes	nucleus;other cell component	other molecular function	Pf01344, Pf13415	3054	ENSG00000172534	HCFC1	hsa:3054; P51610; Q6P4G5	Mitochondrial gene expression; Malignant pleural mesothelioma	UCH proteinases; Transcriptional activation of mitochondrial biogenesis; HATs acetylate histones	5	15076351.6075894	71.89	2538457.56941428	4002835.82350619	6766286.19536273	11732908.6172751	19372551.616144	23298951.9134777	28655560.9136208	28650999.9712713	1339522.42825441	2104190.91921307	5384715.09796445	9184824.86068213	20557011.4955806	25659083.5956533	28945495.3980911	30747590.1119489	High	High	High	High	High
False	High	IsMasterProtein	P62195	26S proteasome regulatory subunit 8 OS=Homo sapiens OX=9606 GN=PSMC5 PE=1 SV=1	0.000	101.622	49	17	46	16	406	45.6	7.55	132.43	17	protein metabolism;other metabolic processes;other biological processes	cytosol;nucleus;other cell component	signal transduction activity or receptor binding;other molecular function	Pf00004, Pf16450, Pf17862	5705	ENSG00000087191	PSMC5	A8K3Z3; A8K763; hsa:5705; O35051; O43208; P47210; P52915; P52916; P62195	Proteasome degradation; Alzheimer's disease and miRNA effects; Parkin-ubiquitin proteasomal system pathway; Pregnane X receptor pathway; Nuclear receptors meta-pathway; Alzheimer's disease	Antigen processing: Ubiquitination & Proteasome degradation; Regulation of expression of SLITs and ROBOs; FCERI mediated NF-kB activation; Downstream TCR signaling; Activation of NF-kappaB in B cells; Oxygen-dependent proline hydroxylation of Hypoxia-inducible Factor Alpha; ER-Phagosome pathway; Cross-presentation of soluble exogenous antigens (endosomes); SCF-beta-TrCP mediated degradation of Em…	64	20867401.9812332	69.91	2039530.06332876	2975368.17061693	5325264.6045756	18278659.6695922	24412319.6199255	25261959.9160896	27600657.5718031	25594833.00581	1086794.04004118	1625926.59777584	4026193.41992827	12017996.8477845	23822778.7659274	25827776.3782675	27036979.9506957	25675575.3364801	High	High	High	High	High
False	High	IsMasterProtein	O60841	Eukaryotic translation initiation factor 5B OS=Homo sapiens OX=9606 GN=EIF5B PE=1 SV=4	0.000	101.323	15	20	31	20	1220	138.7	5.49	90.81	20	protein metabolism;other metabolic processes;other biological processes	cytosol;mitochondrion;other cell component	nucleic acid binding activity;other molecular function	Pf00009, Pf03144, Pf11987	9669	ENSG00000158417	EIF5B	hsa:9669; O60841; O95805; Q53RV7; Q53SI8; Q9UF81; Q9UMN7	Translation factors; Ciliary landscape	GTP hydrolysis and joining of the 60S ribosomal subunit	3	25904410.1278635	73.27	2697508.72647282	4163059.52034619	8450565.96087249	20825992.6554668	32221199.4968898	39294849.6912267	39152249.8781972	36526775.1049352	1096128.05684377	1916592.35919873	6424801.52566893	10893234.4489261	33550296.2801143	38153085.1706504	37221339.0834143	37329177.4149649	High	High	High	High	High
False	High	IsMasterProtein	Q29RF7	Sister chromatid cohesion protein PDS5 homolog A OS=Homo sapiens OX=9606 GN=PDS5A PE=1 SV=1	0.000	101.170	17	24	30	23	1337	150.7	7.91	82.22	24	cell cycle OR cell proliferation;cell organization and biogenesis;DNA metabolism;other metabolic processes;stress response;other biological processes	plasma membrane;other membranes;cytosol;nucleus;other cell component		Pf20168	23244	ENSG00000121892	PDS5A	hsa:23244; Q29RF7; Q2TTR5; Q68DF7; Q8N7J4; Q8NG14; Q9Y4D4	Cohesin complex - Cornelia de Lange syndrome	Separation of Sister Chromatids; Resolution of Sister Chromatid Cohesion; Establishment of Sister Chromatid Cohesion; Cohesin Loading onto Chromatin	5	9779258.7098432	78.51	2639253.37816006	3663842.19894472	5174525.71646434	8743236.60647615	10938043.3377735	19270770.822927	26914377.8255468	25440838.6951702	1271421.38811768	1864282.01950662	4059467.11329674	5652943.16951907	11583716.6632103	18976775.9564465	25533506.6654683	25493819.9144585	High	High	High	High	High
False	High	IsMasterProtein	P09429	High mobility group protein B1 OS=Homo sapiens OX=9606 GN=HMGB1 PE=1 SV=3	0.000	101.133	44	13	46	9	215	24.9	5.74	143.52	13	cell organization and biogenesis;DNA metabolism;RNA metabolism OR transcription;other metabolic processes;stress response;transport;developmental processes;signal transduction;other biological processes	non-structural extracellular;plasma membrane;other membranes;ER/Golgi;nucleus;other cytoplasmic organelle;other cell component	signal transduction activity or receptor binding;nucleic acid binding activity;other molecular function	Pf00505, Pf09011	3146	ENSG00000189403	HMGB1	A5D8W9; hsa:3146; P09429; Q14321; Q5T7C3; Q6IBE1	Retinoblastoma gene in cancer; VEGFA-VEGFR2 signaling pathway; Supression of HMGB1 mediated inflammation by THBD; Base excision repair; DNA repair pathways, full network; Malignant pleural mesothelioma; Clock-controlled autophagy in bone metabolism; DNA damage response (only ATM dependent)	ER-Phagosome pathway; Neutrophil degranulation; MyD88 deficiency (TLR2/4); IRAK4 deficiency (TLR2/4); Regulation of TLR by endogenous ligand; Apoptosis induced DNA fragmentation; TAK1-dependent IKK and NF-kappa-B activation ; TRAF6 mediated NF-kB activation; Pyroptosis; Advanced glycosylation endproduct receptor signaling	19	58608675.3201028	29.71	50141569.1666916	51532247.8643707	46999132.1899301	42822122.7221579	79791416.9907788	82195085.4743032	78255401.2252407	72160862.3210329	32182432.0522991	34106602.0723566	39326069.645338	48032513.683279	78993368.6601968	71538359.5927046	66656840.4277231	68036096.0629969	High	High	High	High	High
False	High	IsMasterProtein	Q9NSE4	Isoleucine--tRNA ligase, mitochondrial OS=Homo sapiens OX=9606 GN=IARS2 PE=1 SV=2	0.000	101.089	23	21	28	20	1012	113.7	7.20	79.21	21	protein metabolism;RNA metabolism OR transcription;other metabolic processes	mitochondrion	nucleic acid binding activity;other molecular function	Pf00133, Pf06827, Pf08264	55699	ENSG00000067704	IARS2	B2RPG8; hsa:55699; Q1M2P9; Q6PI85; Q7L439; Q86WU9; Q96D91; Q9H9Q8; Q9NSE4; Q9NW42		Mitochondrial tRNA aminoacylation	1	18402960.1058284	65.25	2678399.22243223	4012020.01611205	6956823.4913479	14411654.3139147	24320125.6827892	25728798.5012328	26304227.3118529	24187652.5113272	1439328.46015985	2080196.90568892	5530989.88481937	12862499.5094747	24199575.5129686	24021166.9136932	23792654.5250721	23499657.5188264	High	High	High	High	High
False	High	IsMasterProtein	O43491	Band 4.1-like protein 2 OS=Homo sapiens OX=9606 GN=EPB41L2 PE=1 SV=1	0.000	100.617	24	20	36	20	1005	112.5	5.44	90.45	20	cell cycle OR cell proliferation;cell organization and biogenesis;other biological processes	plasma membrane;other membranes;cytosol;cytoskeleton;nucleus;other cell component	cytoskeletal activity;other molecular function	Pf00373, Pf04382, Pf05902, Pf08736, Pf09379, Pf09380	2037	ENSG00000079819	EPB41L2	B4DHI8; E9PPD9; hsa:2037; O43491; Q5T4F0; Q68DV2	Splicing factor NOVA regulated synaptic proteins	Neurexins and neuroligins	2	15990063.2169059	66.11	2782763.70241642	3959217.82525165	6224456.00816606	12022234.8465356	23126564.7146372	23200499.8504041	22987894.1481041	21267436.9569753	1454725.03489101	2190566.47047522	4622358.61590605	9621127.53101222	23100314.9073629	22286958.2554431	21653680.7306789	21354995.8148622	High	High	High	High	High
False	High	IsMasterProtein	P23193	Transcription elongation factor A protein 1 OS=Homo sapiens OX=9606 GN=TCEA1 PE=1 SV=2	0.000	100.570	43	14	29	13	301	33.9	8.38	83.72	14	RNA metabolism OR transcription;other metabolic processes;other biological processes	nucleus	nucleic acid binding activity;other molecular function	Pf01096, Pf07500, Pf08711	6917	ENSG00000187735	TCEA1	A6NF25; A8K339; hsa:6917; P23193; Q15563; Q6FG87		Formation of RNA Pol II elongation complex ; Formation of HIV elongation complex in the absence of HIV Tat; Formation of HIV-1 elongation complex containing HIV-1 Tat; Pausing and recovery of Tat-mediated HIV elongation; Tat-mediated HIV elongation arrest and recovery; HIV elongation arrest and recovery; Pausing and recovery of HIV elongation; RNA Polymerase II Pre-transcription Events; TP53 Regu…	15	18974593.816534	58.99	5561990.67834457	6906215.1209004	9578360.53792802	14682772.3662854	24778892.2840639	26412139.1743526	27496122.8797923	24520928.4405418	3478904.8274696	4109364.7782939	7550655.52643152	12075787.2355603	26829028.4710647	30945006.7451288	29032404.7237315	27852382.6437656	High	High	High	High	High
False	High	IsMasterProtein	P61978	Heterogeneous nuclear ribonucleoprotein K OS=Homo sapiens OX=9606 GN=HNRNPK PE=1 SV=1	0.000	100.460	41	13	41	13	463	50.9	5.54	124.49	13	RNA metabolism OR transcription;other metabolic processes;signal transduction;other biological processes	cytoskeleton;nucleus;other cell component	nucleic acid binding activity;other molecular function	Pf00013, Pf08067	3190	ENSG00000165119	HNRNPK	hsa:3190; P61978; Q07244; Q15671; Q59F98; Q5T6W4; Q60577; Q6IBN1; Q922Y7; Q96J62	mRNA processing; lncRNA in canonical Wnt signaling and colorectal cancer	HCMV Late Events; SUMOylation of RNA binding proteins; mRNA Splicing - Major Pathway; Processing of Capped Intron-Containing Pre-mRNA	6	45999827.9845081	86.24	7233631.65463238	9808659.5458661	16288185.6086958	36980899.0189886	57218300.0071967	95454322.5306611	112252552.780194	109610253.486286	3037948.37909045	4550022.25088739	11609846.5926889	18208385.0236573	60413701.7815193	112093842.432456	126247227.709672	125299363.038584	High	High	High	High	High
False	High	IsMasterProtein	P21796	Voltage-dependent anion-selective channel protein 1 OS=Homo sapiens OX=9606 GN=VDAC1 PE=1 SV=2	0.000	100.362	47	11	40	9	283	30.8	8.54	124.94	11	cell-cell signaling;other metabolic processes;stress response;transport;other biological processes	plasma membrane;other membranes;mitochondrion;other cell component	transporter activity;other molecular function	Pf01459	7416	ENSG00000213585	VDAC1	B3KVK4; D3DQ93; hsa:7416; P21796; Q5FVE7; Q9UIQ5; Q9UPL0	Alzheimer's disease and miRNA effects; Alzheimer's disease; Arsenic metabolism and reactive oxygen species generation	PINK1-PRKN Mediated Mitophagy; Ub-specific processing proteases; Pyruvate metabolism; Mitochondrial protein import; Mitochondrial calcium ion transport	8	95189654.9079164	21.27	127820108.845554	148449893.10841	129518200.943463	79475171.7685381	120787301.94178	98000173.9309313	91143912.0772266	85680895.1535003	76649124.8335955	80739619.6539687	94186430.1554764	86759886.8262669	123656119.492209	98595509.4828662	96203565.4874149	86114926.4705868	High	High	High	High	High
False	High	IsMasterProtein	P23381	Tryptophan--tRNA ligase, cytoplasmic OS=Homo sapiens OX=9606 GN=WARS1 PE=1 SV=2	0.000	100.358	42	19	27	19	471	53.1	6.23	86.80	19	protein metabolism;RNA metabolism OR transcription;other metabolic processes;developmental processes;other biological processes	cytosol;nucleus;other cell component	enzyme regulator activity;other molecular function	Pf00458, Pf00579	7453	ENSG00000140105	WARS1	A6NGN1; A6NID3; hsa:7453; P23381; P78535; Q502Y0; Q53XB6; Q9UDI5; Q9UDL3	Photodynamic therapy-induced unfolded protein response; Amino acid metabolism	Cytosolic tRNA aminoacylation	3	33862234.1016464	38.55	20038404.4243694	23286011.9485097	25080105.2574267	29349385.8256029	46145296.3038069	44666862.1079281	42253090.1205826	39068991.2616307	13694970.1534791	13940098.9998922	21231507.8557659	27957378.206596	49560263.6096944	49930515.2575841	46266503.4660826	42369539.9287359	High	High	High	High	High
False	High	IsMasterProtein	P16403	Histone H1.2 OS=Homo sapiens OX=9606 GN=H1-2 PE=1 SV=2	0.000	100.118	41	15	38	7	213	21.4	10.93	96.23	15	cell organization and biogenesis;protein metabolism;other metabolic processes;other biological processes	nucleus;other cell component	nucleic acid binding activity;other molecular function	Pf00538	3006	ENSG00000187837	H1-2	A8K4I2; hsa:3006; P16403		Apoptosis induced DNA fragmentation; Formation of Senescence-Associated Heterochromatin Foci (SAHF)	2	43503000.6787459	137.21	12896364.0388688	9234186.70587188	22775574.6678281	285753215.998618	57590295.469516	40477754.6889368	46754348.9652162	49104077.3341242	3368966.09447193	3747657.49546236	12963693.6071325	13876990.5734981	55444543.8293325	55653843.3526869	52806658.7589364	54370685.0014695	High	High	High	High	High
False	High	IsMasterProtein	P10412	Histone H1.4 OS=Homo sapiens OX=9606 GN=H1-4 PE=1 SV=2	0.000	99.874	41	14	34	6	219	21.9	11.03	93.62	14	cell organization and biogenesis;protein metabolism;other metabolic processes;other biological processes	nucleus;other cell component	nucleic acid binding activity;other molecular function	Pf00538	3008	ENSG00000168298	H1-4	hsa:3008; P10412; Q4VB25	Pathways affected in adenoid cystic carcinoma	Apoptosis induced DNA fragmentation; Formation of Senescence-Associated Heterochromatin Foci (SAHF)	3	20471433.1980638	153.94	5495370.52713949	4986665.47618594	13747929.7398035	165865749.383948	24563961.4011003	18107310.015822	23144220.5836539	24926760.8339059	2064127.68960732	2477887.08355865	8296605.93497919	7288247.15927341	23725974.0405122	24912351.3071938	24740756.9783989	27625598.9764862	High	High	High	High	High
False	High	IsMasterProtein	Q9NVI1	Fanconi anemia group I protein OS=Homo sapiens OX=9606 GN=FANCI PE=1 SV=4	0.000	99.726	19	22	27	22	1328	149.2	6.74	73.50	22	cell cycle OR cell proliferation;DNA metabolism;other metabolic processes;stress response;other biological processes	cytosol;nucleus;other cell component	nucleic acid binding activity;other molecular function	Pf14674, Pf14675, Pf14676, Pf14677, Pf14678, Pf14679, Pf14680	55215	ENSG00000140525	FANCI	A4ZVE4; A5YMH4; A6NJZ0; hsa:55215; Q96JN1; Q96ST0; Q9BT96; Q9NVI1	Gastric cancer network 2; DNA repair pathways, full network	Fanconi Anemia Pathway; TP53 Regulates Transcription of DNA Repair Genes	4	9228252.34184381	83.55	1903078.91862445	2659681.44689975	4559912.34616435	8460849.69400312	10112911.8536293	16357704.507468	25895099.4962092	25034077.956236	791853.523748882	1301849.89898089	3401713.4820067	4930383.38111602	10065258.7346051	15588996.1282786	24243414.6029104	24694890.7773724	High	High	High	High	High
False	High	IsMasterProtein	P00367	Glutamate dehydrogenase 1, mitochondrial OS=Homo sapiens OX=9606 GN=GLUD1 PE=1 SV=2	0.000	99.658	35	17	33	17	558	61.4	7.80	107.77	17	other metabolic processes;other biological processes	mitochondrion;ER/Golgi;other cell component	other molecular function	Pf00208, Pf02812	2746	ENSG00000148672	GLUD1	B3KV55; B4DGN5; hsa:2746; P00367; Q5TBU3	VEGFA-VEGFR2 signaling pathway; Amino acid metabolism; Metabolic reprogramming in colon cancer; 22q11.2 copy number variation syndrome; Amino acid metabolism pathway excerpt: histidine catabolism extension	Transcriptional activation of mitochondrial biogenesis; Glutamate and glutamine metabolism	7	39544271.4306833	67.00	4503185.47817068	7451308.25837604	14281235.0663347	33458481.5796807	58457497.2870058	52797418.5859387	50353422.3517691	46737010.4426144	2023733.87779089	4245936.77237458	11022148.4152481	30932295.6411427	60153291.8637362	55361673.6518445	51717603.7767377	47185444.8870343	High	High	High	High	High
False	High	IsMasterProtein	O95163	Elongator complex protein 1 OS=Homo sapiens OX=9606 GN=ELP1 PE=1 SV=3	0.000	99.598	16	19	25	19	1332	150.2	5.94	85.86	19	RNA metabolism OR transcription;other metabolic processes;other biological processes	cytosol;nucleus;other cell component	nucleic acid binding activity;other molecular function	Pf04762	8518	ENSG00000070061	ELP1	hsa:8518; O95163; Q5JSV2; Q9H327; Q9UG87		HATs acetylate histones	1	16933503.5214129	68.18	1573243.84667881	2456265.6942025	4672360.5546571	14505167.3284482	20358910.0362875	19965134.9899996	21254487.8227752	20487173.9318423	734893.989537238	1290108.90715943	3588724.83599239	11599249.9289148	19768371.8509974	20326800.4506009	20501469.5405468	20446176.371288	High	High	High	High	High
False	High	IsMasterProtein	P04899	Guanine nucleotide-binding protein G(i) subunit alpha-2 OS=Homo sapiens OX=9606 GN=GNAI2 PE=1 SV=3	0.000	99.355	45	12	33	7	355	40.4	5.54	120.05	12	cell-cell signaling;cell cycle OR cell proliferation;signal transduction;other biological processes	plasma membrane;other membranes;cytosol;cytoskeleton;nucleus;other cell component	signal transduction activity or receptor binding;other molecular function	Pf00503	2771	ENSG00000114353	GNAI2	B3KTZ0; B4DYA0; B4E2X5; hsa:2771; P04899; Q6B6N3; Q8IZ71	Thyroid stimulating hormone (TSH) signaling pathway; Corticotropin-releasing hormone signaling pathway; S1P receptor signal transduction; Complement system; G protein signaling pathways; Chemokine signaling pathway; Hippo signaling regulation pathways; Purinergic signaling; Calcium regulation in cardiac cells; Serotonin HTR1 group and FOS pathway	G alpha (i) signalling events; G alpha (z) signalling events; Adenylate cyclase inhibitory pathway; ADP signalling through P2Y purinoceptor 12; Extra-nuclear estrogen signaling; GPER1 signaling; ADORA2B mediated anti-inflammatory cytokines production; Adrenaline,noradrenaline inhibits insulin secretion	20	19529591.3961498	68.15	2690061.95331717	3968270.816206	6158437.16627925	16208525.0115498	28113030.9184729	25816405.2364583	25671588.6285344	23757591.747424	1069007.60682891	1977258.90655903	4206744.12169365	12503077.6099643	27651018.8546556	26103400.1155462	24922597.5431146	23531131.9092138	High	High	High	High	High
False	High	IsMasterProtein	P26196	Probable ATP-dependent RNA helicase DDX6 OS=Homo sapiens OX=9606 GN=DDX6 PE=1 SV=2	0.000	99.236	42	17	27	17	483	54.4	8.66	79.77	17	cell organization and biogenesis;developmental processes;other biological processes	cytosol;nucleus;other cell component	nucleic acid binding activity;other molecular function	Pf00270, Pf00271	1656	ENSG00000110367	DDX6	hsa:1656; P26196; Q5D048		mRNA decay by 5' to 3' exoribonuclease	1	11043450.4565626	79.45	1346994.77192757	2123204.22712148	3702314.31778337	7525718.58992908	17154972.1947807	21369351.8979952	23490974.0192049	22575335.6303042	843335.641647709	1273083.74604727	2786356.67371161	4800872.40928942	16205468.8239015	21002701.2338447	22465209.5134595	22329549.6600374	High	High	High	High	High
False	High	IsMasterProtein	P82094	TATA element modulatory factor OS=Homo sapiens OX=9606 GN=TMF1 PE=1 SV=2	0.000	99.144	26	25	32	25	1093	122.8	4.92	79.43	25	cell-cell signaling;cell organization and biogenesis;RNA metabolism OR transcription;stress response;transport;developmental processes;signal transduction;other biological processes	other membranes;cytosol;ER/Golgi;nucleus	nucleic acid binding activity;other molecular function	Pf12325, Pf12329	7110	ENSG00000144747	TMF1	B7ZLJ2; hsa:7110; P82094; Q17R87; Q59GK0		Retrograde transport at the Trans-Golgi-Network	1	13426205.1809091	39.96	10763496.8020271	11578480.3054434	8553478.75309511	10058627.4982488	15568794.9372011	17740689.5118923	18285235.9412829	17078650.519332	6012197.4759129	6250597.94703888	5936963.50434255	7804153.4276466	16321571.1034828	20029172.2362057	19324990.0904626	18639455.5488345	High	High	High	High	High
False	High	IsMasterProtein	Q9BXJ9	N-alpha-acetyltransferase 15, NatA auxiliary subunit OS=Homo sapiens OX=9606 GN=NAA15 PE=1 SV=1	0.000	99.037	25	23	37	18	866	101.2	7.42	93.12	23	protein metabolism;other metabolic processes;developmental processes;other biological processes	cytosol;nucleus;other cell component	translation activity	Pf12569, Pf13181	80155	ENSG00000164134	NAA15	D3DNY6; hsa:80155; Q52LG9; Q8IWH4; Q8NEV2; Q9BXJ9; Q9H8P6			0	23139424.6785419	70.95	2192063.15171289	3517220.3669885	5885061.90135508	19473685.4239945	31774501.5110444	30524853.3961013	29725419.5122541	27495205.082967	905524.680890524	1755593.78405169	4677137.01741549	14759934.3634744	32367426.0995817	31995397.1446827	28376316.3487445	29381301.3333141	High	High	High	High	High
False	High	IsMasterProtein	P40121	Macrophage-capping protein OS=Homo sapiens OX=9606 GN=CAPG PE=1 SV=2	0.000	98.938	30	8	25	8	348	38.5	6.19	100.18	8	cell organization and biogenesis;developmental processes;other biological processes	non-structural extracellular;cytoskeleton;nucleus;other cell component	cytoskeletal activity;other molecular function	Pf00626	822	ENSG00000042493	CAPG	B8ZZS7; D6W5K8; hsa:822; P40121; Q53SA7	TYROBP causal network in microglia		1	8247411.77686731	94.70	1308161.6106152	1702000.53574553	3105642.40664499	6560125.60150133	10368673.581744	24598201.2812418	29992115.2366553	29237894.7027428	545842.673919727	875129.991445409	2365137.7205543	3950662.19164711	10747458.0617698	28122009.1803886	30455781.2600502	28413947.2341296	High	High	High	High	High
False	High	IsMasterProtein	P42167	Lamina-associated polypeptide 2, isoforms beta/gamma OS=Homo sapiens OX=9606 GN=TMPO PE=1 SV=2	0.000	98.761	41	14	24	8	454	50.6	9.38	76.13	14		other membranes;nucleus;other cell component	nucleic acid binding activity;other molecular function	Pf03020, Pf08198	7112	ENSG00000120802	TMPO	A2T926; hsa:7112; P42167; Q14861	Envelope proteins and their potential roles in EDMD physiopathology; Overlap between signal transduction pathways contributing to LMNA laminopathies	RHOA GTPase cycle; CDC42 GTPase cycle; RAC1 GTPase cycle; RAC2 GTPase cycle; RAC3 GTPase cycle; RHOC GTPase cycle; RHOG GTPase cycle; RHOD GTPase cycle; RHOJ GTPase cycle; RHOF GTPase cycle	12	7496233.18123695	46.82	3915062.25773185	4121737.55688428	4353114.32430703	6230437.37184834	10675516.7901359	9729091.72376797	9863326.70095986	9019192.16159415	2479443.26857035	2304278.52117251	3334073.50338046	4919288.02979882	10814431.5135925	10579792.9564416	9806536.31479236	9366201.32889372	High	High	High	High	High
False	High	IsMasterProtein	P35998	26S proteasome regulatory subunit 7 OS=Homo sapiens OX=9606 GN=PSMC2 PE=1 SV=3	0.000	98.758	42	16	37	16	433	48.6	5.95	114.37	16	protein metabolism;other metabolic processes;other biological processes	non-structural extracellular;cytosol;nucleus;other cell component	other molecular function	Pf00004, Pf17862	5701	ENSG00000161057	PSMC2	A4D0Q1; B7Z5E2; hsa:5701; P35998; Q3LIA5; Q9UDI3	Proteasome degradation; Alzheimer's disease and miRNA effects; Parkin-ubiquitin proteasomal system pathway; Alzheimer's disease	Separation of Sister Chromatids; Neutrophil degranulation; ABC-family proteins mediated transport; Defective CFTR causes cystic fibrosis; The role of GTSE1 in G2/M progression after G2 checkpoint; FCERI mediated NF-kB activation; Downstream TCR signaling; Antigen processing: Ubiquitination & Proteasome degradation; Activation of NF-kappaB in B cells; Oxygen-dependent proline hydroxylation of Hypo…	63	34339777.5695797	73.07	2755620.25936055	4076340.51298832	8294507.82944096	28570133.5259455	41274582.1596291	45807575.5677698	47781335.8140679	44724948.6149329	1338163.23942938	2123805.52480841	6153081.07417266	21852439.3514741	42611439.7602645	49368832.0411319	49627806.3817771	46471799.8597489	High	High	High	High	High
False	High	IsMasterProtein	Q13283	Ras GTPase-activating protein-binding protein 1 OS=Homo sapiens OX=9606 GN=G3BP1 PE=1 SV=1	0.000	98.611	44	13	28	12	466	52.1	5.52	99.41	13	cell organization and biogenesis;other metabolic processes;stress response;signal transduction;other biological processes	cytosol;nucleus;other cell component	nucleic acid binding activity;other molecular function	Pf00076, Pf02136	10146	ENSG00000145907	G3BP1	hsa:10146; Q13283; Q5HYE9		SARS-CoV-2 activates/modulates innate and adaptive immune responses	1	20849647.7149826	79.36	1731401.04083551	3450897.80364631	6683850.98243798	14355741.3290018	30281111.9172699	34253665.1413544	35587426.7704429	34929668.9830604	744561.924124219	1887360.08243844	5060508.85731123	8506343.90993925	32325802.6908501	41498622.6193766	41126415.2783173	38541130.1004446	High	High	High	High	High
False	High	IsMasterProtein	O75874	Isocitrate dehydrogenase [NADP] cytoplasmic OS=Homo sapiens OX=9606 GN=IDH1 PE=1 SV=2	0.000	98.308	41	17	34	15	414	46.6	7.01	103.13	17	other metabolic processes;stress response;developmental processes;other biological processes	non-structural extracellular;cytosol;mitochondrion;other cytoplasmic organelle;other cell component	other molecular function	Pf00180	3417	ENSG00000138413	IDH1	hsa:3417; O75874; Q567U4; Q6FHQ6; Q7Z3V0; Q93090; Q9NTJ9; Q9UKW8	Glutathione metabolism; TCA cycle and deficiency of pyruvate dehydrogenase complex (PDHc); Amino acid metabolism	Peroxisomal protein import; Neutrophil degranulation; Nuclear events mediated by NFE2L2; Abnormal conversion of 2-oxoglutarate to 2-hydroxyglutarate; NADPH regeneration	8	17414494.7024359	56.67	1608086.15987035	2786620.29818	14129658.2849854	16324362.2675867	22393079.3025941	20796201.2081949	21273658.7279484	19161336.4895116	1051235.92088184	1639278.1755958	10739845.50223	15068392.2166369	22266332.23796	20945459.7409303	19826481.8904018	18577425.6151692	High	High	High	High	High
False	High	IsMasterProtein	P63241	Eukaryotic translation initiation factor 5A-1 OS=Homo sapiens OX=9606 GN=EIF5A PE=1 SV=2	0.000	98.295	54	12	31	12	154	16.8	5.24	105.47	12	protein metabolism;other metabolic processes;signal transduction;other biological processes	other membranes;cytosol;ER/Golgi;nucleus;other cell component	translation activity;nucleic acid binding activity;other molecular function	Pf01287	1984	ENSG00000132507; ENSG00000288145	EIF5A	A8K9A0; D3DTP2; hsa:1984; P10159; P63241; Q16182; Q7L7L3; Q7Z4L1; Q9D0G2	Translation factors; eIF5A regulation in response to inhibition of the nuclear export system	Hypusine synthesis from eIF5A-lysine	3	18896403.8059507	84.36	4664580.59287612	7252953.86937995	8315412.22588184	13207700.9293141	27035293.9325747	50573518.4613747	58798363.0470438	52793214.4382331	2411245.18878175	4091258.13329948	6973076.02491763	9781602.99633836	27777880.0703637	56664144.1967705	60345193.2354417	56696303.0144129	High	High	High	High	High
False	High	IsMasterProtein	Q9P2J5	Leucine--tRNA ligase, cytoplasmic OS=Homo sapiens OX=9606 GN=LARS1 PE=1 SV=2	0.000	98.195	20	23	35	23	1176	134.4	7.30	82.11	23	cell organization and biogenesis;protein metabolism;RNA metabolism OR transcription;other metabolic processes;stress response;other biological processes	cytosol;ER/Golgi;nucleus;other cytoplasmic organelle;other cell component	enzyme regulator activity;other molecular function	Pf00133, Pf08264	51520	ENSG00000133706	LARS1	A2RRR4; A7E266; B4DJ10; hsa:51520; Q2TU79; Q9NSE1; Q9P2J5		Selenoamino acid metabolism; Cytosolic tRNA aminoacylation	2	15401965.9293897	78.59	2751640.59199154	4057678.41680932	7291392.76623329	13786754.379113	17206410.440551	28660694.3749777	37533959.6409501	35488691.3676733	1228493.30569859	2029785.51948266	5555871.76296248	8186187.54716389	17667800.0721826	28755373.4016371	35220732.8864983	34981832.8235984	High	High	High	High	High
False	High	IsMasterProtein	O00429	Dynamin-1-like protein OS=Homo sapiens OX=9606 GN=DNM1L PE=1 SV=2	0.000	97.939	29	20	31	20	736	81.8	6.81	81.20	20	cell organization and biogenesis;transport;signal transduction;other biological processes	plasma membrane;other membranes;cytosol;cytoskeleton;mitochondrion;ER/Golgi;other cytoplasmic organelle;other cell component	enzyme regulator activity;cytoskeletal activity;other molecular function	Pf00350, Pf01031, Pf02212	10059	ENSG00000087470	DNM1L	A8K4X9; B4DGC9; B4DSU8; G8JLD5; hsa:10059; J3KPI2; O00429; O14541; O60709; Q59GN9; Q7L6B3; Q8TBT7; Q9BWM1; Q9Y5J2	Synaptic vesicle pathway; CAMKK2 pathway	Apoptotic execution phase	3	16475627.4962346	75.63	2441277.3853813	3358261.46421585	5751116.55653476	10337580.8588714	26258203.4520906	27520462.1052104	28530840.5284861	26395491.0173356	1136924.65031865	1942456.37588262	4394694.79673482	6733069.10209043	27276906.2624696	29597090.6301404	28838278.6987344	27400531.7774554	High	High	High	High	High
False	High	IsMasterProtein	P31350	Ribonucleoside-diphosphate reductase subunit M2 OS=Homo sapiens OX=9606 GN=RRM2 PE=1 SV=1	0.000	97.894	45	15	30	14	389	44.8	5.38	86.33	15	cell organization and biogenesis;DNA metabolism;other metabolic processes;developmental processes;other biological processes	cytosol;nucleus	other molecular function	Pf00268	6241	ENSG00000171848	RRM2	B2R9B5; hsa:6241; J3KP43; P31350; Q5WRU7	Fluoropyrimidine activity; Retinoblastoma gene in cancer; Hepatitis C and hepatocellular carcinoma; Pyrimidine metabolism	Transcriptional Regulation by E2F6; Interconversion of nucleotide di- and triphosphates; G1/S-Specific Transcription	7	30833257.2491488	27.23	16200440.4129374	29755158.4355258	30126267.4581414	25786870.6860825	36614239.8178174	33474714.3620614	33447512.5258884	32895724.6832251	10246962.1668185	18479069.8530523	24787305.5190653	24179091.4286403	36549682.8161386	33067836.9925455	33641843.9086987	31556838.3608461	High	High	High	High	High
False	High	IsMasterProtein	Q15046	Lysine--tRNA ligase OS=Homo sapiens OX=9606 GN=KARS1 PE=1 SV=3	0.000	97.741	25	16	39	16	597	68.0	6.35	89.97	16	protein metabolism;RNA metabolism OR transcription;other metabolic processes;signal transduction;other biological processes	non-structural extracellular;plasma membrane;other membranes;cytosol;mitochondrion;nucleus;other cell component	nucleic acid binding activity;other molecular function	Pf00152, Pf01336	3735	ENSG00000065427	KARS1	A8MSK1; D3DUK4; hsa:3735; O14946; Q15046; Q96J25; Q9HB23		Selenoamino acid metabolism; Cytosolic tRNA aminoacylation; Mitochondrial tRNA aminoacylation	3	28168997.1000096	78.49	3924136.49384911	5540394.78518779	9688449.75821524	22672108.5941533	35601626.2590976	49152460.9092581	61077615.174191	57110361.7167771	1963617.86221401	2703029.0284386	7477390.94948498	13693717.276228	34998614.8983503	45984052.7989438	55981749.908373	55768436.1008538	High	High	High	High	High
False	High	IsMasterProtein	Q15084	Protein disulfide-isomerase A6 OS=Homo sapiens OX=9606 GN=PDIA6 PE=1 SV=1	0.000	97.703	43	15	30	15	440	48.1	5.08	94.04	15	stress response;other biological processes	non-structural extracellular;plasma membrane;other membranes;cytosol;ER/Golgi;other cell component	other molecular function	Pf00085	10130	ENSG00000143870	PDIA6	B3KY95; B5MCQ5; B7Z254; B7Z4M8; F8WA83; hsa:10130; Q15084; Q53RC7; Q6ZSH5; Q99778	Photodynamic therapy-induced unfolded protein response; VEGFA-VEGFR2 signaling pathway	Regulation of Insulin-like Growth Factor (IGF) transport and uptake by Insulin-like Growth Factor Binding Proteins (IGFBPs); Post-translational protein phosphorylation; XBP1(S) activates chaperone genes	5	74974698.8819347	64.13	14429238.4182286	17279068.6620854	21604123.1510972	84726519.3341019	91000309.327586	81640735.0220455	76087440.9501249	73878230.1289575	6827850.26274717	7647378.50502365	14941420.844638	42315094.8075444	96468645.9265974	93407585.0929929	87130913.5051642	81712098.6313566	High	High	High	High	High
False	High	IsMasterProtein	Q9Y4G6	Talin-2 OS=Homo sapiens OX=9606 GN=TLN2 PE=1 SV=4	0.000	97.678	9	22	35	8	2542	271.4	5.57	85.52	22	cell adhesion;cell organization and biogenesis	plasma membrane;other membranes;cytoskeleton;other cell component	signal transduction activity or receptor binding;cytoskeletal activity;other molecular function	Pf00373, Pf01608, Pf08913, Pf09141, Pf16511	83660	ENSG00000171914	TLN2	A6NLB8; hsa:83660; Q9Y4G6	Focal adhesion		1	1327337.12542092	61.91	384086.012000641	606122.531598633	797869.645973727	1068683.677797	1648592.45174636	2441378.44091369	2462326.26006212	2461104.239434	256528.697639805	362201.228773829	687189.108400783	875683.196318888	1705514.06028508	2377100.23389611	2500199.56592226	2375560.35529049	High	High	High	High	High
False	High	IsMasterProtein	Q13509	Tubulin beta-3 chain OS=Homo sapiens OX=9606 GN=TUBB3 PE=1 SV=2	0.000	97.614	28	12	56	1	450	50.4	4.93	165.56	12	cell cycle OR cell proliferation;cell organization and biogenesis;developmental processes;signal transduction	cytoskeleton;other cell component	signal transduction activity or receptor binding;cytoskeletal activity;other molecular function	Pf00091, Pf03953	10381	ENSG00000258947	TUBB3	A8K854; hsa:10381; Q13509; Q9BTZ0; Q9BW10	Alzheimer's disease and miRNA effects; Pathogenic Escherichia coli infection; Parkin-ubiquitin proteasomal system pathway; Exercise-induced circadian regulation; Alzheimer's disease	Translocation of SLC2A4 (GLUT4) to the plasma membrane; Hedgehog 'off' state; Post-chaperonin tubulin folding pathway; Separation of Sister Chromatids; Resolution of Sister Chromatid Cohesion; RHO GTPases Activate Formins; EML4 and NUDC in mitotic spindle formation; Intraflagellar transport; Recycling pathway of L1; COPI-dependent Golgi-to-ER retrograde traffic; The role of GTSE1 in G2/M progress…	35	2449810.85770809	67.19	216686.371584374	360223.840659374	1109655.04938752	2095634.79015003	2896491.75585002	3013044.71448745	3282811.57050003	3315438.89469369	58038.6576	206036.293254199	785335.585650004	1438270.48365001	2863845.01095002	3364475.78878119	3231657.04950002	3113905.150125	High	High	High	High	High
False	High	IsMasterProtein	Q01518	Adenylyl cyclase-associated protein 1 OS=Homo sapiens OX=9606 GN=CAP1 PE=1 SV=5	0.000	97.610	33	15	33	15	475	51.9	8.06	95.78	15	cell organization and biogenesis;transport;signal transduction;other biological processes	non-structural extracellular;plasma membrane;other membranes;cytoskeleton;other cytoplasmic organelle;other cell component	cytoskeletal activity;other molecular function	Pf01213, Pf08603	10487	ENSG00000131236	CAP1	hsa:10487; Q01518; Q53HR7; Q5T0S1; Q5T0S2; Q6I9U6	Angiopoietin-like protein 8 regulatory pathway; Insulin signaling; Complement system in neuronal development and plasticity	Neutrophil degranulation; Platelet degranulation ; Role of ABL in ROBO-SLIT signaling	6	33478742.6175366	81.26	2895821.97074117	3582408.33461596	7237572.56964603	22907660.9840612	67809536.7650778	56136245.9238734	54976811.9715576	49875077.0598994	1320788.38914914	1818510.06189328	6568122.28181485	16290293.1553694	65064882.6023294	59047815.1844176	53420469.0457498	48928007.4482994	High	High	High	High	High
False	High	IsMasterProtein	P06753	Tropomyosin alpha-3 chain OS=Homo sapiens OX=9606 GN=TPM3 PE=1 SV=2	0.000	97.419	45	18	51	8	285	32.9	4.72	111.61	18	cell organization and biogenesis;other biological processes	cytosol;cytoskeleton	cytoskeletal activity	Pf00261	7170	ENSG00000143549	TPM3	D3DV71; hsa:7170; P06753; P12324; Q2QD06; Q5VU58; Q5VU63; Q5VU66; Q5VU71; Q5VU72; Q8TCG3; Q969Q2; Q9NQH8	Mammary gland development pathway - Pregnancy and lactation (Stage 3 of 4); Striated muscle contraction pathway; VEGFA-VEGFR2 signaling pathway	RHOV GTPase cycle; Signaling by ALK fusions and activated point mutants; Smooth Muscle Contraction; Striated Muscle Contraction	7	30543929.929426	19.25	40585902.1213191	42166136.9645332	29891355.7672125	26648567.9696156	38097364.324829	30785865.900528	30303895.2533633	28527569.5825571	26883820.0084037	29377535.7399897	30041252.1219616	25731182.2802204	42270467.1526757	45911966.3998875	37802327.4994346	34125470.0084921	High	High	High	High	High
False	High	IsMasterProtein	Q92888	Rho guanine nucleotide exchange factor 1 OS=Homo sapiens OX=9606 GN=ARHGEF1 PE=1 SV=2	0.000	97.167	25	19	27	19	912	102.4	5.66	82.17	19	signal transduction;other biological processes	plasma membrane;other membranes;cytosol;other cell component	signal transduction activity or receptor binding;enzyme regulator activity	Pf00621, Pf09128, Pf17838	9138	ENSG00000076928	ARHGEF1	hsa:9138; O00513; Q6NX52; Q8N4J4; Q92888; Q96BF4; Q96F17; Q9BSB1	G protein signaling pathways; EGF/EGFR signaling pathway; Regulation of actin cytoskeleton; G13 signaling pathway	RHOC GTPase cycle; RHOA GTPase cycle; RHOB GTPase cycle; NRAGE signals death through JNK; G alpha (12/13) signalling events	9	8004752.18667921	77.63	2522811.56180202	2848159.71909145	4183446.19189329	7355349.0651525	8711491.05264347	14550276.4579039	20649628.2133503	20213432.648497	852387.033577216	1427403.98998506	3149914.34185536	4449924.37604333	8824827.72407287	14646337.235646	20128822.8207791	19618413.0587481	High	High	High	High	High
False	High	IsMasterProtein	P38919	Eukaryotic initiation factor 4A-III OS=Homo sapiens OX=9606 GN=EIF4A3 PE=1 SV=4	0.000	97.049	34	13	29	12	411	46.8	6.73	89.85	13	RNA metabolism OR transcription;other metabolic processes;transport;developmental processes;other biological processes	cytosol;nucleus;other cell component	nucleic acid binding activity;other molecular function	Pf00270, Pf00271	9775	ENSG00000141543	EIF4A3	hsa:9775; P38919; Q15033; Q6IBQ2; Q96A18		Regulation of expression of SLITs and ROBOs; Deadenylation of mRNA; ISG15 antiviral mechanism; Transport of Mature mRNA derived from an Intron-Containing Transcript; mRNA 3'-end processing; RNA Polymerase II Transcription Termination; mRNA Splicing - Major Pathway; Nonsense Mediated Decay (NMD) enhanced by the Exon Junction Complex (EJC)	8	23886017.5069265	76.78	2481238.77896055	3626867.98535164	7474247.59976865	16860627.4788584	34876948.8601389	39206177.3765981	42959972.1211902	39442969.2735365	1116083.4854919	1780670.08972534	5604764.21852732	10430511.0334389	33838706.9553966	36140665.6659727	39145453.3400689	38656867.6347845	High	High	High	High	High
False	High	IsMasterProtein	P43403	Tyrosine-protein kinase ZAP-70 OS=Homo sapiens OX=9606 GN=ZAP70 PE=1 SV=1	0.000	96.937	28	17	29	17	619	69.8	7.69	76.99	17	cell adhesion;protein metabolism;other metabolic processes;stress response;signal transduction;other biological processes	plasma membrane;other membranes;cytosol;other cell component	signal transduction activity or receptor binding;kinase activity;other molecular function	Pf00017, Pf07714	7535	ENSG00000115085	ZAP70	A6NFP4; hsa:7535; P43403; Q6PIA4; Q8IXD6; Q9UBS6	Prolactin signaling pathway; T cell receptor and co-stimulatory signaling; T-cell antigen receptor (TCR) pathway during Staphylococcus aureus infection; Ras signaling; MicroRNA network associated with chronic lymphocytic leukemia; Inflammatory response pathway; Cancer immunotherapy by PD-1 blockade; Pathogenesis of SARS-CoV-2 mediated by nsp9-nsp10 complex; Modulators of TCR signaling and T cell …	Translocation of ZAP-70 to Immunological synapse; Generation of second messenger molecules; RHOH GTPase cycle	16	14535038.2071201	95.47	2203383.00376061	3663343.57964718	7692776.52593907	16004382.2178082	14228768.7329674	34899422.290964	57377927.1939108	52334780.0816774	762948.944063667	1946566.75653548	5419018.73322205	7462159.99250172	14847900.0289705	35247227.2826191	56495690.8354106	52216985.0320917	High	High	High	High	High
False	High	IsMasterProtein	Q8N766	ER membrane protein complex subunit 1 OS=Homo sapiens OX=9606 GN=EMC1 PE=1 SV=1	0.000	96.818	20	16	26	16	993	111.7	7.66	87.67	16	cell organization and biogenesis	other membranes;ER/Golgi;other cell component		Pf07774, Pf13360	23065	ENSG00000127463	EMC1	A8K6F3; hsa:23065; Q14700; Q5TG62; Q63HL0; Q63HL3; Q8N766; Q8NBH8			0	16997483.1684229	61.51	2833983.74673379	4712371.02567197	7113387.76665502	14066846.8304779	23889215.2591938	23068692.1596399	22167684.78598	20538677.7536274	1601622.12316228	2884435.51606289	5660371.6401455	12426790.0046632	24103812.9140527	22504616.8692681	21322277.1296162	20859089.9592281	High	High	High	High	High
False	High	IsMasterProtein	O00231	26S proteasome non-ATPase regulatory subunit 11 OS=Homo sapiens OX=9606 GN=PSMD11 PE=1 SV=3	0.000	96.811	45	17	31	17	422	47.4	6.48	86.17	17	cell organization and biogenesis;protein metabolism;other metabolic processes;other biological processes	non-structural extracellular;cytosol;nucleus;other cell component	other molecular function	Pf01399, Pf18055, Pf18503	5717	ENSG00000108671	PSMD11	A8K3I7; E1P663; hsa:5717; O00231; O00495; Q53FT5	Proteasome degradation; Parkin-ubiquitin proteasomal system pathway; VEGFA-VEGFR2 signaling pathway	FCERI mediated NF-kB activation; Downstream TCR signaling; Antigen processing: Ubiquitination & Proteasome degradation; Activation of NF-kappaB in B cells; Oxygen-dependent proline hydroxylation of Hypoxia-inducible Factor Alpha; ER-Phagosome pathway; Cross-presentation of soluble exogenous antigens (endosomes); SCF-beta-TrCP mediated degradation of Emi1; APC/C:Cdc20 mediated degradation of Secur…	62	24701839.2080327	77.96	2212503.64501093	3654316.87470815	6582443.58617676	19458574.7009753	31357942.1738899	41873343.420591	46212226.2449749	43001237.1444425	998500.943447056	1730588.56834738	4469143.65005104	15993202.1785674	32192222.5460701	42405099.9756669	46244231.6247048	43582047.1978676	High	High	High	High	High
False	High	IsMasterProtein	P62258	14-3-3 protein epsilon OS=Homo sapiens OX=9606 GN=YWHAE PE=1 SV=1	0.000	96.753	47	11	41	8	255	29.2	4.74	96.65	11	stress response;transport;developmental processes;signal transduction;other biological processes	cytosol;nucleus;other cell component	other molecular function	Pf00244	7531	ENSG00000108953; ENSG00000274474	YWHAE	B3KY71; D3DTH5; hsa:7531; P29360; P42655; P62258; Q4VJB6; Q53XZ5; Q63631; Q7M4R4	Cell cycle; Myometrial relaxation and contraction pathways; VEGFA-VEGFR2 signaling pathway; Calcium regulation in cardiac cells; Sudden infant death syndrome (SIDS) susceptibility pathways	Regulation of HSF1-mediated heat shock response; RAB GEFs exchange GTP for GDP on RABs; Translocation of SLC2A4 (GLUT4) to the plasma membrane; Recruitment of NuMA to mitotic centrosomes; Regulation of PLK1 Activity at G2/M Transition; Loss of Nlp from mitotic centrosomes; Recruitment of mitotic centrosome proteins and complexes; Anchoring of the basal body to the plasma membrane; AURKA Activatio…	25	14084637.9692955	59.68	2432066.74416925	3173144.96502882	7915931.72360177	13851847.4999046	18285358.6984239	15903666.7119645	16082053.0299352	14321340.653475	829669.304405168	1583167.93499712	5180155.77942401	9410692.5013828	19112229.3331051	18055062.4179557	17008190.1134469	15126989.399182	High	High	High	High	High
False	High	IsMasterProtein	P07237	Protein disulfide-isomerase OS=Homo sapiens OX=9606 GN=P4HB PE=1 SV=3	0.000	96.729	41	19	48	19	508	57.1	4.87	135.73	19	protein metabolism;other metabolic processes;stress response;signal transduction;other biological processes	non-structural extracellular;plasma membrane;other membranes;cytosol;cytoskeleton;ER/Golgi;other cell component	signal transduction activity or receptor binding;cytoskeletal activity;other molecular function	Pf00085, Pf13848	5034	ENSG00000185624	P4HB	B2RDQ2; hsa:5034; P07237; P30037; P32079; Q15205; Q6LDE5	VEGFA-VEGFR2 signaling pathway; Type I collagen synthesis in the context of osteogenesis imperfecta	Hedgehog ligand biogenesis; Regulation of Insulin-like Growth Factor (IGF) transport and uptake by Insulin-like Growth Factor Binding Proteins (IGFBPs); Post-translational protein phosphorylation; Collagen biosynthesis and modifying enzymes; Detoxification of Reactive Oxygen Species; Interleukin-12 signaling; Interleukin-23 signaling; Chylomicron assembly; VLDL assembly; LDL remodeling	12	35944712.263872	42.86	20199349.570913	22076419.9875497	24566220.7706418	30360484.4475977	54744696.980729	48190714.0055523	45465502.6226831	42488117.1083429	11469849.746079	12575427.0947074	19383180.5788578	30688425.709345	53196347.5604143	50880568.5832257	45079974.057749	42101290.954756	High	High	High	High	High
False	High	IsMasterProtein	Q14839	Chromodomain-helicase-DNA-binding protein 4 OS=Homo sapiens OX=9606 GN=CHD4 PE=1 SV=2	0.000	96.342	14	23	30	18	1912	217.9	5.86	88.55	23	cell organization and biogenesis;protein metabolism;other metabolic processes;other biological processes	cytoskeleton;nucleus;other cell component	nucleic acid binding activity;other molecular function	Pf00176, Pf00271, Pf00385, Pf00628, Pf06461, Pf06465, Pf08073, Pf08074	1108	ENSG00000111642	CHD4	hsa:1108; Q14839; Q8IXZ5	Rett syndrome causing genes; Effect of progerin on genes involved in Hutchinson-Gilford progeria syndrome	Potential therapeutics for SARS; HDACs deacetylate histones; ERCC6 (CSB) and EHMT2 (G9a) positively regulate rRNA expression; Regulation of TP53 Activity through Acetylation; NGF-stimulated transcription; Regulation of PTEN gene transcription; RNA Polymerase I Transcription Initiation	9	7009407.62814727	86.62	1346529.85963189	1899957.84306	3321281.74099171	6709941.66519963	7322238.81354227	12135050.8473373	20111989.3970784	20230818.5354342	497395.963994531	861930.08862258	2492752.2678888	3663892.90708741	7954564.38894753	12596048.3143576	19873378.4862522	20336344.6524756	High	High	High	High	High
False	High	IsMasterProtein	P30153	Serine/threonine-protein phosphatase 2A 65 kDa regulatory subunit A alpha isoform OS=Homo sapiens OX=9606 GN=PPP2R1A PE=1 SV=4	0.000	96.338	30	17	31	14	589	65.3	5.11	91.79	17	cell cycle OR cell proliferation;cell organization and biogenesis;protein metabolism;RNA metabolism OR transcription;other metabolic processes;signal transduction;other biological processes	plasma membrane;other membranes;cytosol;cytoskeleton;mitochondrion;nucleus;other cell component	enzyme regulator activity;other molecular function	Pf02985	5518	ENSG00000105568	PPP2R1A	hsa:5518; P30153; Q13773; Q6ICQ3; Q96DH3	Focal adhesion: PI3K-Akt-mTOR-signaling pathway; Wnt signaling pathway and pluripotency; PI3K-Akt signaling pathway; 16p11.2 proximal deletion syndrome; Glycogen synthesis and degradation; Cohesin complex - Cornelia de Lange syndrome	Separation of Sister Chromatids; Resolution of Sister Chromatid Cohesion; RHO GTPases Activate Formins; EML4 and NUDC in mitotic spindle formation; Amplification of signal from unattached kinetochores via a MAD2 inhibitory signal; Negative regulation of MAPK pathway; Recruitment of NuMA to mitotic centrosomes; Regulation of PLK1 Activity at G2/M Transition; Loss of Nlp from mitotic centrosomes; R…	49	11369416.0786555	72.49	1305918.83303886	1847254.28701833	3192436.70285229	8958523.46541797	15981271.9671903	14429121.3243541	15588582.9963725	15255340.3959128	700804.895281196	979016.644646034	2357208.97563985	5882791.20957224	16464567.8886024	17011226.0372999	17086252.0541127	16020653.2378917	High	High	High	High	High
False	High	IsMasterProtein	P54136	Arginine--tRNA ligase, cytoplasmic OS=Homo sapiens OX=9606 GN=RARS1 PE=1 SV=2	0.000	96.236	28	17	26	17	660	75.3	6.68	76.31	17	protein metabolism;RNA metabolism OR transcription;other metabolic processes	cytosol;nucleus;other cell component	nucleic acid binding activity;other molecular function	Pf00750, Pf03485, Pf05746	5917	ENSG00000113643	RARS1	B2RBS9; hsa:5917; P54136; Q53GY4; Q9BWA1	Amino acid metabolism	Selenoamino acid metabolism; Cytosolic tRNA aminoacylation	3	16350567.9781044	99.63	2984761.33660248	4304539.22577745	8268535.85921306	18208165.8326423	15864081.9332532	50593883.4457579	73388434.4006755	68728006.5995124	1179744.13595156	2103948.72150691	5688747.97712485	6917924.8944103	16851972.5459959	47940200.0065648	70007672.6253465	71769372.6173384	High	High	High	High	High
False	High	IsMasterProtein	Q15067	Peroxisomal acyl-coenzyme A oxidase 1 OS=Homo sapiens OX=9606 GN=ACOX1 PE=1 SV=3	0.000	96.092	32	15	21	15	660	74.4	8.16	69.91	15	cell organization and biogenesis;other metabolic processes;other biological processes	other membranes;cytosol;other cytoplasmic organelle	other molecular function	Pf01756, Pf02770, Pf14749	51	ENSG00000161533	ACOX1	A8K6X8; A8KAA0; B4DK61; F5GYQ8; hsa:51; Q12863; Q15067; Q15068; Q15101; Q16131; Q7Z3W5; Q9UD31	Estrogen receptor pathway; Nuclear receptors meta-pathway; PPAR signaling pathway; Eicosanoid metabolism via cyclooxygenases (COX); Eicosanoid metabolism via lipooxygenases (LOX); Omega-3 / omega-6 fatty acid synthesis	TYSND1 cleaves peroxisomal proteins	8	13649609.2559906	39.10	3875825.18106718	10481336.4149694	12166177.6555827	12094298.1438727	16923539.6175398	16289225.1500115	16183181.5145348	15313916.8369559	2312051.7870205	6417226.17539998	9594339.33509002	10807063.5012436	17269602.6805379	16866305.5075066	16573956.2612326	15518342.5010238	High	High	High	High	High
False	High	IsMasterProtein	Q9Y277	Voltage-dependent anion-selective channel protein 3 OS=Homo sapiens OX=9606 GN=VDAC3 PE=1 SV=1	0.000	96.045	45	11	35	9	283	30.6	8.66	117.25	11	transport;other biological processes	other membranes;mitochondrion	transporter activity;other molecular function	Pf01459	7419	ENSG00000078668	VDAC3	hsa:7419; Q9UIS0; Q9Y277	Alzheimer's disease and miRNA effects; Ferroptosis; Hepatitis B infection; Alzheimer's disease	Ub-specific processing proteases; Mitochondrial calcium ion transport	6	34976170.4193884	23.05	29951063.6651174	47659584.3901803	43512208.8815805	29765164.7749763	46803547.7709937	41311191.9251055	38284709.1940165	32867033.2442047	17479684.7476771	25265037.8662792	31668887.0916664	32815113.6902825	45678914.1900183	38662117.7748106	35431643.0840288	34526552.8416188	High	High	High	High	High
False	High	IsMasterProtein	P27824	Calnexin OS=Homo sapiens OX=9606 GN=CANX PE=1 SV=2	0.000	95.892	29	16	37	16	592	67.5	4.60	95.07	16	protein metabolism;other metabolic processes;stress response;transport;other biological processes	other membranes;ER/Golgi;translational apparatus;other cell component	signal transduction activity or receptor binding;other molecular function	Pf00262	821	ENSG00000127022; ENSG00000283777	CANX	B2R5V8; B4DGP8; B4E2T8; D3DWQ3; D6R9K3; hsa:821; P27824		MHC class II antigen presentation; Maturation of spike protein; Antigen Presentation: Folding, assembly and peptide loading of class I MHC; Interleukin-35 Signalling; Interleukin-27 signaling; Assembly of Viral Components at the Budding Site; Calnexin/calreticulin cycle; Maturation of spike protein	8	23801632.0278707	34.93	17217687.3797852	19910748.4097767	19978650.0321641	18803108.516213	33020656.6124852	32229491.6132062	30686724.1204351	28356154.5088436	9682555.72420581	10781586.429873	15308706.9818203	17598265.7864919	33670302.637799	31625927.496925	29306547.7891752	29072457.3793372	High	High	High	High	High
False	High	IsMasterProtein	P23588	Eukaryotic translation initiation factor 4B OS=Homo sapiens OX=9606 GN=EIF4B PE=1 SV=2	0.000	95.831	29	18	61	18	611	69.1	5.73	160.57	18	cell organization and biogenesis;protein metabolism;other metabolic processes;other biological processes	cytosol;translational apparatus	translation activity;nucleic acid binding activity	Pf00076	1975	ENSG00000063046	EIF4B	B4DS13; hsa:1975; P23588; Q4G0E3; Q53HQ2; Q6GPH5; Q6IB46; Q8WYK5	Translation factors; Focal adhesion: PI3K-Akt-mTOR-signaling pathway; PI3K-Akt signaling pathway; Translation inhibitors in chronically activated PDGFRA cells; Malignant pleural mesothelioma; Interferon type I signaling pathways	Deadenylation of mRNA; L13a-mediated translational silencing of Ceruloplasmin expression; Translation initiation complex formation; Ribosomal scanning and start codon recognition; GTP hydrolysis and joining of the 60S ribosomal subunit; mTORC1-mediated signalling	13	28662863.2424207	42.38	12678845.4425122	15803359.3127228	20253362.5189683	25504239.1553056	33533903.3606863	33260394.4113037	33793903.4486028	32212673.5187395	7999610.83064508	9495058.06465385	15270869.7282391	18983306.0020075	36105054.0685695	38809838.4556802	36723773.5861633	34030976.1834275	High	High	High	High	High
False	High	IsMasterProtein	O00148	ATP-dependent RNA helicase DDX39A OS=Homo sapiens OX=9606 GN=DDX39A PE=1 SV=2	0.000	95.800	39	17	38	7	427	49.1	5.68	97.39	17	RNA metabolism OR transcription;other metabolic processes;transport	nucleus;other cell component	other molecular function	Pf00270, Pf00271	10212	ENSG00000123136	DDX39A	B1Q2N1; hsa:10212; O00148; Q8N5M0; Q9BVP6; Q9H5W0		Transport of Mature mRNA derived from an Intron-Containing Transcript; mRNA 3'-end processing; RNA Polymerase II Transcription Termination	3	9986519.11201327	91.78	1923649.51901718	2099855.98606134	4340936.8485334	9326226.70701042	11405814.8276983	22285993.2274354	34939089.3625556	32996025.481384	904724.523856054	999370.704216736	3241864.05505852	5186743.7946457	10693559.904526	19679742.5723603	30656733.114582	31396314.019189	High	High	High	High	High
False	High	IsMasterProtein	P35606	Coatomer subunit beta' OS=Homo sapiens OX=9606 GN=COPB2 PE=1 SV=2	0.000	95.682	25	18	25	18	906	102.4	5.27	75.90	18	transport	other membranes;cytosol;ER/Golgi	other molecular function	Pf00400, Pf04053	9276	ENSG00000184432	COPB2	B4DZI8; hsa:9276; P35606		COPI-dependent Golgi-to-ER retrograde traffic; COPI-mediated anterograde transport	2	29755857.3665386	68.77	7559223.74909136	8079721.6416915	10573659.82296	20783521.4065243	42601589.5140774	51400900.7125553	50855768.3872271	51180524.0010903	4831187.92709046	5189621.29198869	10563341.5307978	17488046.8621354	48987422.2092026	50956889.9306434	54739319.1302198	49974180.6370642	High	High	High	High	High
False	High	IsMasterProtein	Q16666	Gamma-interferon-inducible protein 16 OS=Homo sapiens OX=9606 GN=IFI16 PE=1 SV=3	0.000	95.602	28	18	26	18	785	88.2	9.28	78.57	18	cell organization and biogenesis;protein metabolism;other metabolic processes;stress response;signal transduction;other biological processes	cytosol;nucleus	nucleic acid binding activity;other molecular function	Pf02758, Pf02760	3428	ENSG00000163565	IFI16	B4DJT8; H3BLV7; hsa:3428; Q16666; Q59GX0; Q5T3W7; Q5T3W8; Q5T3X0; Q5T3X1; Q5T3X2; Q8N9E5; Q8NEQ7; Q96AJ5; Q9UH78		IRF3-mediated induction of type I IFN	2	13735385.8792418	71.76	2076497.24563286	2958687.48281593	5895955.83373243	15637800.2596312	13588006.1938888	22648041.8986987	23790621.092268	21897145.1511376	884791.84262606	1522318.87900306	4691068.75664882	6417311.00065825	13884364.0898932	23529875.2631509	23652627.1227652	22868585.3565767	High	High	High	High	High
False	High	IsMasterProtein	Q9Y2Z0	Protein SGT1 homolog OS=Homo sapiens OX=9606 GN=SUGT1 PE=1 SV=3	0.000	95.320	39	12	26	12	365	41.0	5.16	76.35	12	cell cycle OR cell proliferation;other biological processes	cytosol;nucleus;other cell component	other molecular function	Pf04969, Pf05002	10910	ENSG00000165416	SUGT1	A2A303; hsa:10910; Q5JAK5; Q5TAM6; Q6VXY6; Q9Y2Z0	Nucleotide-binding oligomerization domain (NOD) pathway	The NLRP3 inflammasome; Purinergic signaling in leishmaniasis infection	3	12474044.1514861	71.75	1918483.72596873	3337007.46059355	4531025.72957167	9058941.90733771	17176595.1349337	20406419.736065	22128934.0701855	20528441.2325112	935380.852385605	1797073.48326357	3655242.6195085	7114195.59049807	17541161.7884712	21945646.2057798	22480273.4321004	20990174.71723	High	High	High	High	High
False	High	IsMasterProtein	P19367	Hexokinase-1 OS=Homo sapiens OX=9606 GN=HK1 PE=1 SV=3	0.000	94.904	21	19	29	18	917	102.4	6.80	97.40	19	other metabolic processes;stress response;other biological processes	other membranes;cytosol;mitochondrion	kinase activity;other molecular function	Pf00349, Pf03727	3098	ENSG00000156515	HK1	E9PCK0; hsa:3098; O43443; O43444; O75574; P19367; Q5VTC3; Q96HC8; Q9NNZ4; Q9NNZ5	Cori cycle; Photodynamic therapy-induced HIF-1 survival signaling; Clear cell renal cell carcinoma pathways; Aerobic glycolysis; Disorders of fructose metabolism; Glucose metabolism in triple-negative breast cancer cells; Glycolysis and gluconeogenesis; Glucuronidation	Glycolysis; Defective HK1 causes hexokinase deficiency (HK deficiency)	10	22422010.7711681	80.57	3432842.46137449	4366438.49681624	6854365.11149397	14063899.3140445	35747309.8886826	46175865.5484055	47308628.782081	43756265.5276825	1531134.30402219	2258320.04002926	4847159.19012509	8480533.35493956	36104884.8947847	44034944.2546069	44154607.1140908	43659007.9268062	High	High	High	High	High
False	High	IsMasterProtein	O60763	General vesicular transport factor p115 OS=Homo sapiens OX=9606 GN=USO1 PE=1 SV=2	0.000	94.903	24	22	26	22	962	107.8	4.91	74.18	22	cell organization and biogenesis;transport;signal transduction;other biological processes	other membranes;cytosol;cytoskeleton;ER/Golgi;nucleus;other cell component		Pf04869, Pf04871, Pf18770	8615	ENSG00000138768	USO1	B2RAQ0; hsa:8615; O60763; Q6PK63; Q86TB8; Q8N592		COPI-mediated anterograde transport; COPII-mediated vesicle transport; Golgi Cisternae Pericentriolar Stack Reorganization	3	12786450.0352297	79.83	2396163.73223156	3350055.70359141	5068150.84487623	8225548.80581048	19876279.1836985	28472853.2440162	28738995.3080339	26388061.1559274	990642.328864027	1791547.22272324	3787589.36778291	5284567.92143146	20488088.2746226	30772407.3371469	29250340.8551981	27786937.4544057	High	High	High	High	High
False	High	IsMasterProtein	Q13838	Spliceosome RNA helicase DDX39B OS=Homo sapiens OX=9606 GN=DDX39B PE=1 SV=1	0.000	94.809	31	14	37	4	428	49.0	5.67	98.81	14	cell organization and biogenesis;RNA metabolism OR transcription;other metabolic processes;transport;other biological processes	nucleus;other cell component	nucleic acid binding activity;other molecular function	Pf00270, Pf00271	7919	ENSG00000198563; ENSG00000215425; ENSG00000225073; ENSG00000225859; ENSG00000229496; ENSG00000230624; ENSG00000235439	DDX39B	B0S8C0; hsa:7919; O43496; Q0EFA1; Q13838; Q2L6F9; Q53GL9; Q5RJ64; Q5RJ66; Q5ST94; Q5STB4; Q5STB5; Q5STB7; Q5STB8; Q5STU4; Q5STU5; Q5STU6; Q5STU8; Q71V76		Transport of Mature mRNA derived from an Intron-Containing Transcript; mRNA 3'-end processing; RNA Polymerase II Transcription Termination; RHOBTB2 GTPase cycle	4	17207531.6748582	64.83	2833307.45630624	3346915.97405859	7495464.32959015	13922090.7899132	24967258.3877835	23157500.0830595	24783478.6183474	21796754.1994829	1340804.01005183	1933521.41666291	5499213.88533512	12377713.6293937	24592779.1345241	21268295.8910006	23487931.9334945	22908105.1575188	High	High	High	High	High
False	High	IsMasterProtein	Q08378	Golgin subfamily A member 3 OS=Homo sapiens OX=9606 GN=GOLGA3 PE=1 SV=2	0.000	94.704	17	23	25	23	1498	167.3	5.44	79.70	23	other biological processes	other membranes;cytosol;ER/Golgi;nucleus			2802	ENSG00000090615	GOLGA3	A5PKX6; hsa:2802; O43241; Q08378; Q6P9C7; Q86XW3; Q8TDA9; Q8WZA3		RND2 GTPase cycle	1	12923626.17971	66.48	3397635.15856102	4261822.46086523	6493614.01325706	9426059.19559723	17718975.678712	19614282.961292	21925648.2552918	21231411.9332111	1699186.44293965	2414898.2751891	4629243.70133673	7171416.46807268	18652842.321556	22198442.3644166	23948834.517171	23091242.2254537	High	High	High	High	High
False	High	IsMasterProtein	O95831	Apoptosis-inducing factor 1, mitochondrial OS=Homo sapiens OX=9606 GN=AIFM1 PE=1 SV=1	0.000	94.692	23	12	31	12	613	66.9	8.95	97.75	12	cell organization and biogenesis;stress response;transport;developmental processes;signal transduction;other biological processes	other membranes;cytosol;mitochondrion;nucleus;other cell component	nucleic acid binding activity;other molecular function	Pf00070, Pf14721	9131	ENSG00000156709	AIFM1	A4QPB4; B1ALN1; B2RB08; D3DTE9; E9PRR0; hsa:9131; O95831; Q1L6K4; Q1L6K6; Q2QKE4; Q5JUZ7; Q6I9X6; Q9Y3I3; Q9Y3I4	Apoptosis modulation and signaling; Nanomaterial induced apoptosis; Apoptosis modulation by HSP70		3	16872371.3909423	53.41	1170218.61923089	4814932.32929466	15792597.9434738	14551766.3452426	22442032.288786	20536123.8860878	19966311.4250658	18046996.5903836	603778.389466256	2843181.54900528	11948667.898553	15090157.773595	21424024.3174954	19028508.9876252	18480398.9695421	18025971.2412631	High	High	High	High	High
False	High	IsMasterProtein	P00505	Aspartate aminotransferase, mitochondrial OS=Homo sapiens OX=9606 GN=GOT2 PE=1 SV=3	0.000	93.990	36	18	35	18	430	47.5	9.01	92.14	18	other metabolic processes;transport;other biological processes	plasma membrane;other membranes;mitochondrion	other molecular function	Pf00155	2806	ENSG00000125166	GOT2	B4DJA6; E7ERW2; hsa:2806; P00505; Q53FL3; Q9BWA3	Alanine and aspartate metabolism; Amino acid metabolism; Metabolic reprogramming in colon cancer; NAD metabolism in oncogene-induced senescence and mitochondrial dysfunction-associated senescence; Glycolysis and gluconeogenesis	Glyoxylate metabolism and glycine degradation; Gluconeogenesis; Aspartate and asparagine metabolism; Glutamate and glutamine metabolism; Degradation of cysteine and homocysteine	10	46343492.1712541	18.65	38740469.1268975	54177121.8199365	49792496.4683286	36286877.6350613	54284895.8483142	52646022.8174452	49560735.3594104	45600271.9680967	25416460.8681005	34276762.7155476	39905116.9912215	37976052.954399	52389118.5136639	49080875.2029067	47098825.8168656	44793903.7365228	High	High	High	High	High
False	High	IsMasterProtein	Q9BQE3	Tubulin alpha-1C chain OS=Homo sapiens OX=9606 GN=TUBA1C PE=1 SV=1	0.000	93.864	31	11	46	2	449	49.9	5.10	160.00	11	cell cycle OR cell proliferation;cell organization and biogenesis;transport;other biological processes	cytoskeleton;nucleus;other cell component	cytoskeletal activity;other molecular function	Pf00091, Pf03953	84790	ENSG00000167553	TUBA1C	hsa:84790; Q9BQE3	Alzheimer's disease and miRNA effects; Pathogenic Escherichia coli infection; Parkin-ubiquitin proteasomal system pathway; VEGFA-VEGFR2 signaling pathway; Alzheimer's disease	Separation of Sister Chromatids; MHC class II antigen presentation; Resolution of Sister Chromatid Cohesion; HSP90 chaperone cycle for steroid hormone receptors (SHR) in the presence of ligand; RHO GTPases Activate Formins; COPI-mediated anterograde transport; COPI-independent Golgi-to-ER retrograde traffic; HCMV Early Events; Aggrephagy; EML4 and NUDC in mitotic spindle formation; COPI-dependent…	35	1245042.45650161	64.47	220937.329793555	312802.642788282	642754.390906936	1095984.51635773	1414372.82676502	1594744.87872413	2061900.61727988	1946807.53179901	120510.847960675	187895.841768164	483905.229785743	831308.881476566	1497085.66392772	1701047.98651347	1984397.40363047	2053227.02779219	High	High	High	High	High
False	High	IsMasterProtein	P16402	Histone H1.3 OS=Homo sapiens OX=9606 GN=H1-3 PE=1 SV=2	0.000	93.679	38	13	33	6	221	22.3	11.02	99.31	13	cell organization and biogenesis;protein metabolism;other metabolic processes;other biological processes	nucleus;other cell component	nucleic acid binding activity;other molecular function	Pf00538	3007	ENSG00000124575	H1-3	B2R751; hsa:3007; P16402; Q2M2I2		Apoptosis induced DNA fragmentation; Formation of Senescence-Associated Heterochromatin Foci (SAHF)	2	56103744.3236171	107.33	15376675.6930458	12674784.913415	32638555.0646595	264709690.660949	68824651.2167409	51991026.192548	60541796.4914291	65501012.9455679	5666495.49602818	5233681.02412124	19802536.3909255	24669777.7429641	67350068.6288972	72356226.4289205	71327069.2372735	74444852.7387471	High	High	High	High	High
False	High	IsMasterProtein	Q14683	Structural maintenance of chromosomes protein 1A OS=Homo sapiens OX=9606 GN=SMC1A PE=1 SV=2	0.000	93.655	20	24	31	23	1233	143.1	7.64	76.19	24	cell cycle OR cell proliferation;cell organization and biogenesis;DNA metabolism;other metabolic processes;stress response;other biological processes	cytosol;cytoskeleton;nucleus;other cell component	nucleic acid binding activity;other molecular function	Pf02463, Pf06470	8243	ENSG00000072501	SMC1A	hsa:8243; O14995; Q14683; Q16351; Q2M228	miRNA regulation of DNA damage response; Cell cycle; Retinoblastoma gene in cancer; Constitutive androstane receptor pathway; Nuclear receptors meta-pathway; Pathways affected in adenoid cystic carcinoma; ATM signaling in development and disease ; mRNA processing; Regulation of sister chromatid separation at the metaphase-anaphase transition; Rett syndrome causing genes; CAMKK2 pathway; Cohesin c…	Estrogen-dependent gene expression; Meiotic synapsis; Separation of Sister Chromatids; Resolution of Sister Chromatid Cohesion; SUMOylation of DNA damage response and repair proteins; Establishment of Sister Chromatid Cohesion; Cohesin Loading onto Chromatin	21	10348615.7452648	70.38	1168492.40156619	1758964.09012201	3275002.95157584	8073261.28152947	15816970.83108	14533160.7868932	14339249.6343423	13265252.3074112	600129.189427697	949873.986728229	2551342.2025217	6292823.25697719	15407482.921298	14158797.9532829	13598009.6742624	13497260.4587154	High	High	High	High	High
False	High	IsMasterProtein	P43034	Platelet-activating factor acetylhydrolase IB subunit beta OS=Homo sapiens OX=9606 GN=PAFAH1B1 PE=1 SV=2	0.000	93.653	34	12	26	11	410	46.6	7.37	82.81	12	cell-cell signaling;cell cycle OR cell proliferation;cell organization and biogenesis;other metabolic processes;stress response;transport;developmental processes;signal transduction;other biological processes	other membranes;cytosol;cytoskeleton;nucleus;other cell component	cytoskeletal activity;other molecular function	Pf00400, Pf08513	5048	ENSG00000007168	PAFAH1B1	B2R7Q7; hsa:5048; P43034; Q8WZ88; Q8WZ89	Wnt signaling pathway and pluripotency; Ciliary landscape; Neurogenesis regulation in the olfactory epithelium	AURKA Activation by TPX2; Separation of Sister Chromatids; Resolution of Sister Chromatid Cohesion; Recruitment of NuMA to mitotic centrosomes; RHO GTPases Activate Formins; COPI-independent Golgi-to-ER retrograde traffic; EML4 and NUDC in mitotic spindle formation; Regulation of PLK1 Activity at G2/M Transition; Loss of Nlp from mitotic centrosomes; Recruitment of mitotic centrosome proteins and…	17	13740514.2300534	46.26	2029795.62949319	6899981.73223688	12321640.8952393	11192859.9606073	16654791.3980271	16811901.5761035	16647463.8972985	15322775.0192952	1228520.63878427	4533918.67866009	9737535.59813925	10818355.6912574	16141036.301259	16500058.8252328	15524251.3177301	15347556.191962	High	High	High	High	High
False	High	IsMasterProtein	Q9Y3F4	Serine-threonine kinase receptor-associated protein OS=Homo sapiens OX=9606 GN=STRAP PE=1 SV=1	0.000	93.205	45	14	27	14	350	38.4	5.12	89.00	14	cell organization and biogenesis;RNA metabolism OR transcription;other metabolic processes;developmental processes;other biological processes	cytosol;nucleus;other cell component	signal transduction activity or receptor binding;nucleic acid binding activity;other molecular function	Pf00400	11171	ENSG00000023734	STRAP	B2R5S5; B4DNJ6; hsa:11171; Q5TZT4; Q9NTK0; Q9UQC8; Q9Y3F4	TGF-beta signaling pathway; Epithelial to mesenchymal transition in colorectal cancer	Downregulation of TGF-beta receptor signaling	3	23251595.5833149	52.75	5318301.82648238	7738898.63692983	18824059.8473933	20117432.9334192	26596957.1962522	29308351.025959	34889992.6929327	31835244.4996003	2742019.33852616	4527296.00510859	16089035.8091788	20327013.0932951	27070847.4261845	28795196.5257062	34726648.8105855	33856840.3580267	High	High	High	High	High
False	High	IsMasterProtein	Q9UKY7	Protein CDV3 homolog OS=Homo sapiens OX=9606 GN=CDV3 PE=1 SV=1	0.000	93.182	72	11	23	11	258	27.3	6.40	76.95	11		plasma membrane;other membranes;cytosol;other cell component		Pf15359	55573	ENSG00000091527	CDV3	B3KUC2; hsa:55573; Q96IP9; Q9UKY7			0	21259839.9953764	26.40	17589805.1260104	18387599.5683058	16573565.2631366	21475954.5074464	23149039.8264763	21045900.2635849	21586696.5785818	21778301.759855	10672321.0887856	11239422.423201	12445913.1368268	13667413.5340796	24515700.5211061	26090809.6461263	24473009.7197436	24488445.3657892	High	High	High	High	High
False	High	IsMasterProtein	Q92945	Far upstream element-binding protein 2 OS=Homo sapiens OX=9606 GN=KHSRP PE=1 SV=4	0.000	93.168	27	18	28	16	711	73.1	7.30	82.12	18	RNA metabolism OR transcription;other metabolic processes;transport;other biological processes	cytosol;nucleus;other cell component	nucleic acid binding activity;other molecular function	Pf00013, Pf09005	8570	ENSG00000088247	KHSRP	hsa:8570; O00301; Q59EZ9; Q5U4P6; Q92945; Q9UNT5; Q9UQH5	Pre-implantation embryo	ATF4 activates genes in response to endoplasmic reticulum stress; KSRP (KHSRP) binds and destabilizes mRNA	3	9961524.86824648	50.65	2731378.68024141	5621237.91865999	7214447.32528811	8113656.42693259	12454273.3873263	12568726.4109981	14189882.346514	13920691.6079383	1613469.93131543	3215822.7824817	5247094.94538069	6254871.48747036	12230241.5186451	13529461.754062	14369829.2658214	14326494.4325572	High	High	High	High	High
False	High	IsMasterProtein	Q9UNN5	FAS-associated factor 1 OS=Homo sapiens OX=9606 GN=FAF1 PE=1 SV=2	0.000	92.882	28	16	23	16	650	73.9	4.88	78.41	16	protein metabolism;other metabolic processes;stress response;other biological processes	plasma membrane;other membranes;cytosol;ER/Golgi;nucleus;other cell component	enzyme regulator activity;other molecular function	Pf00789, Pf14555	11124	ENSG00000185104	FAF1	hsa:11124; Q549F0; Q9UF34; Q9UNN5; Q9UNT3; Q9Y2Z3	Retinoblastoma gene in cancer; Fas ligand pathway and stress induction of heat shock proteins; VEGFA-VEGFR2 signaling pathway		3	19379502.6980963	69.41	2416596.71530006	3437280.98472774	6995100.70180348	14578133.1969047	28825899.5886142	28535680.9983344	28435093.6713681	25762223.444718	1032676.91133925	1927397.41388863	5513044.74230098	12728430.4646111	28311888.9860031	28501438.2000174	27089859.9533632	26258597.2156824	High	High	High	High	High
False	High	IsMasterProtein	P61160	Actin-related protein 2 OS=Homo sapiens OX=9606 GN=ACTR2 PE=1 SV=1	0.000	92.435	38	11	23	11	394	44.7	6.74	71.04	11	cell cycle OR cell proliferation;cell organization and biogenesis;stress response;transport;other biological processes	non-structural extracellular;cytosol;cytoskeleton;nucleus;other cytoplasmic organelle;other cell component	cytoskeletal activity;other molecular function	Pf00022	10097	ENSG00000138071	ACTR2	B2RCP5; D6W5F4; E9PF41; hsa:10097; O15142; P61160; Q96C82	Physico-chemical features and toxicity-associated pathways; Embryonic stem cell pluripotency pathways	Regulation of actin dynamics for phagocytic cup formation; FCGR3A-mediated phagocytosis; RHO GTPases Activate WASPs and WAVEs; Neutrophil degranulation; Clathrin-mediated endocytosis; EPHB-mediated forward signaling	8	9441270.8635107	49.53	1823176.13904534	5080231.94669496	8128005.5078678	8093008.64423549	12635810.8883877	12112379.9124023	11977687.9675976	10966724.3005547	977121.857494923	2752679.6469264	5905076.71323112	7315431.23525898	13256098.3888524	13389522.5869362	12811329.1342388	11668006.4870016	High	High	High	High	High
False	High	IsMasterProtein	P11216	Glycogen phosphorylase, brain form OS=Homo sapiens OX=9606 GN=PYGB PE=1 SV=5	0.000	92.207	24	18	27	13	843	96.6	6.86	79.52	18	other metabolic processes	non-structural extracellular;other cytoplasmic organelle;other cell component	other molecular function	Pf00343	5834	ENSG00000100994	PYGB	hsa:5834; P11216; Q96AK1; Q9NPX8	IL-18 signaling pathway; Glycogen synthesis and degradation	Neutrophil degranulation; Glycogen breakdown (glycogenolysis)	4	15238228.8609779	56.62	2464962.18199687	5141735.81252815	7857669.09057865	13074303.6121657	20976738.8385494	19177172.3550494	18844679.9172648	17760304.9238871	1494982.20831674	2835603.43045677	6329393.05152775	11927419.5129782	20293314.5910536	18823765.3446662	17944914.8820047	17832327.3813864	High	High	High	High	High
False	High	IsMasterProtein	P67809	Y-box-binding protein 1 OS=Homo sapiens OX=9606 GN=YBX1 PE=1 SV=3	0.000	92.077	36	9	32	4	324	35.9	9.88	124.63	9	RNA metabolism OR transcription;other metabolic processes;transport;developmental processes;other biological processes	non-structural extracellular;plasma membrane;other membranes;cytosol;ER/Golgi;nucleus;other cell component	nucleic acid binding activity;other molecular function	Pf00313	4904	ENSG00000065978	YBX1	hsa:4904; P16990; P16991; P67809; Q14972; Q15325; Q5FVF0	Brain-derived neurotrophic factor (BDNF) signaling pathway; MECP2 and associated Rett syndrome; mRNA processing; Sudden infant death syndrome (SIDS) susceptibility pathways	mRNA Splicing - Major Pathway; mRNA Splicing - Minor Pathway; SMAD2/SMAD3:SMAD4 heterotrimer regulates transcription; Noncanonical activation of NOTCH3	8	5893042.63389277	50.82	2123785.88337575	2359317.83425737	3219423.24582554	5303940.26880353	6547575.90109737	7071105.8553416	7122864.7298237	7168430.50434199	1432803.80231807	1528475.69005312	2332633.20660724	3033510.83173663	7258132.4283549	7575031.02703406	7476165.41112247	7628754.50044086	High	High	High	High	High
False	High	IsMasterProtein	P30876	DNA-directed RNA polymerase II subunit RPB2 OS=Homo sapiens OX=9606 GN=POLR2B PE=1 SV=1	0.000	92.051	22	23	29	23	1174	133.8	6.87	85.12	23	RNA metabolism OR transcription;other metabolic processes	nucleus	nucleic acid binding activity;other molecular function	Pf00562, Pf04560, Pf04561, Pf04563, Pf04565, Pf04566, Pf04567	5431	ENSG00000047315	POLR2B	A8K1A8; hsa:5431; P30876; Q8IZ61	Pyrimidine metabolism; Eukaryotic transcription initiation	RNA Pol II CTD phosphorylation and interaction with CE during HIV infection; mRNA Capping; RNA Pol II CTD phosphorylation and interaction with CE; mRNA Splicing - Major Pathway; Viral Messenger RNA Synthesis; Transcriptional regulation by small RNAs; Formation of RNA Pol II elongation complex ; Formation of the Early Elongation Complex; Formation of HIV elongation complex in the absence of HIV Ta…	43	14826722.1689438	61.50	2002235.71605234	4870839.62325853	9753702.41539188	12487994.8100624	17688197.6578178	22755928.7683692	24701269.8702076	23022918.8738709	1680634.26542343	3033396.61879078	7641163.70587194	8770883.77515355	17603441.8350267	21331665.1659484	23035323.43842	23357624.819842	High	High	High	High	High
False	High	IsMasterProtein	Q9HCE1	Helicase MOV-10 OS=Homo sapiens OX=9606 GN=MOV10 PE=1 SV=2	0.000	92.018	28	23	34	23	1003	113.6	8.82	75.73	23	stress response;other biological processes	cytosol;nucleus;other cell component	nucleic acid binding activity;other molecular function	Pf13087, Pf13604	4343	ENSG00000155363	MOV10	hsa:4343; Q5JR03; Q8TEF0; Q9BSY3; Q9BUJ9; Q9HCE1	VEGFA-VEGFR2 signaling pathway	MAPK6/MAPK4 signaling; Oxidative Stress Induced Senescence; Estrogen-dependent gene expression; Pre-NOTCH Transcription and Translation; RUNX1 regulates genes involved in megakaryocyte differentiation and platelet function; TP53 Regulates Metabolic Genes; Oncogene Induced Senescence; Transcriptional Regulation by VENTX; Ca2+ pathway; Regulation of MECP2 expression and activity; NR1H3 & NR1H2 regu…	17	9720473.53079666	72.43	1199267.57324384	1751017.61960991	3161533.03326296	8985320.85885055	10515774.2441493	12780453.8151151	15135847.8312242	14646693.9497166	557697.938592308	878428.319921668	2335174.18377667	4127103.37479256	10708201.3109842	12897654.1801304	14820609.3069709	15275656.472294	High	High	High	High	High
False	High	IsMasterProtein	Q13442	28 kDa heat- and acid-stable phosphoprotein OS=Homo sapiens OX=9606 GN=PDAP1 PE=1 SV=1	0.000	91.921	62	13	33	12	181	20.6	8.87	93.88	13	signal transduction	non-structural extracellular;plasma membrane;other membranes;cytosol;other cell component		Pf10252	11333	ENSG00000106244	PDAP1	D6W5S5; hsa:11333; Q13442; Q92906		Neutrophil degranulation	1	38473503.7240707	30.73	29759266.3665516	28820395.5557108	26658025.0496941	36654985.7510497	42378498.647464	41192313.1301411	40382241.5553304	40733706.6974372	19448322.6361618	18730399.4089886	20540230.5520194	24456240.4423631	46534073.9731055	50028873.3518503	45937600.5398934	46325906.6180278	High	High	High	High	High
False	High	IsMasterProtein	Q9NY33	Dipeptidyl peptidase 3 OS=Homo sapiens OX=9606 GN=DPP3 PE=1 SV=2	0.000	91.734	30	16	23	16	737	82.5	5.10	80.24	16	protein metabolism	cytosol;other cell component	other molecular function	Pf03571	10072	ENSG00000254986	DPP3	B2RDB5; B4DLX4; F5H8L6; hsa:10072; O95748; Q969H2; Q9BV67; Q9HAL6; Q9NY33			0	8750161.52796634	79.49	990964.592826269	1510745.07456632	2891141.14515823	5436868.33099614	14467074.0572874	17448447.8687685	17509117.2278619	15817597.4202379	315389.141692969	656696.610916113	2219838.02649252	3948876.94011965	14082615.5985782	16713357.4295407	16246278.5243555	15302892.0336675	High	High	High	High	High
False	High	IsMasterProtein	P05556	Integrin beta-1 OS=Homo sapiens OX=9606 GN=ITGB1 PE=1 SV=2	0.000	91.539	19	14	23	14	798	88.4	5.39	67.66	14	cell adhesion;cell cycle OR cell proliferation;cell organization and biogenesis;stress response;transport;developmental processes;signal transduction;other biological processes	plasma membrane;other membranes;other cytoplasmic organelle;other cell component	signal transduction activity or receptor binding;cytoskeletal activity;other molecular function	Pf00362, Pf07965, Pf07974, Pf08725, Pf17205, Pf18372	3688	ENSG00000150093	ITGB1	A8K6N2; D3DRX9; D3DRY3; D3DRY4; D3DRY5; hsa:3688; P05556; P78466; P78467; Q13089; Q13090; Q13091; Q13212; Q14622; Q14647; Q29RW2; Q7Z3V1; Q8WUM6	Integrin-mediated cell adhesion; Prolactin signaling pathway; Neural crest differentiation; Arrhythmogenic right ventricular cardiomyopathy; Pathogenic Escherichia coli infection; Primary focal segmental glomerulosclerosis (FSGS); Mammary gland development pathway - Embryonic development (Stage 1 of 4); Focal adhesion; Hepatocyte growth factor receptor signaling; RAC1/PAK1/p38/MMP2 pathway; TGF-b…	Immunoregulatory interactions between a Lymphoid and a non-Lymphoid cell; Potential therapeutics for SARS; RAC1 GTPase cycle; RHOG GTPase cycle; RHO GTPases Activate Formins; HCMV Early Events; RAC2 GTPase cycle; RAC3 GTPase cycle; Integrin cell surface interactions; ECM proteoglycans; GPER1 signaling; CHL1 interactions; Interleukin-4 and Interleukin-13 signaling; Signal transduction by L1; Synde…	52	14806190.6962607	24.02	13121263.2501413	14489211.0934184	14300804.6443524	12088759.1744601	17041219.3500527	15830046.6986205	15821013.2073256	15130104.8428798	7121380.85251054	7802796.99405937	10283442.386147	10593077.9145978	17765098.7066543	17093183.9308055	16406254.7614903	15590511.5429738	High	High	High	High	High
False	High	IsMasterProtein	P60891	Ribose-phosphate pyrophosphokinase 1 OS=Homo sapiens OX=9606 GN=PRPS1 PE=1 SV=2	0.000	91.456	47	13	25	6	318	34.8	6.98	75.39	13	other metabolic processes;developmental processes	cytosol;other cell component	kinase activity;other molecular function	Pf13793, Pf14572	5631	ENSG00000147224	PRPS1	B1ALA8; B2R6T7; B4DNL6; D3DUX6; hsa:5631; P09329; P60891		5-Phosphoribose 1-diphosphate biosynthesis	1	4779663.2397695	55.39	464327.884401563	1086688.1864813	3943654.17810127	4257894.79451419	6309254.29140699	5833963.68192773	5910020.54578486	5466634.71951095	283406.579355815	661726.090652344	3047294.62738593	3753873.81040371	6014236.55177809	5736022.67166733	5651038.64504719	5365369.92765469	High	High	High	High	High
False	High	IsMasterProtein	Q99798	Aconitate hydratase, mitochondrial OS=Homo sapiens OX=9606 GN=ACO2 PE=1 SV=2	0.000	91.445	28	18	26	18	780	85.4	7.61	90.25	18	other metabolic processes;stress response;developmental processes	cytosol;mitochondrion	other molecular function	Pf00330, Pf00694	50	ENSG00000100412	ACO2	hsa:50; O75809; Q5JZ41; Q6FHX0; Q8TAQ6; Q99798	Amino acid metabolism; Metabolic reprogramming in colon cancer; Fluoroacetic acid toxicity; TCA cycle (aka Krebs or citric acid cycle)	Citric acid cycle (TCA cycle); Mitochondrial protein import	6	6846097.47430523	81.31	1240902.44574317	1788429.9279855	2787798.68712598	5228005.99800703	8964995.57298814	16517627.2630163	17715239.8731065	16667330.2013227	709140.919639453	1103856.32677669	2200212.89619869	3574400.86051641	9389869.21377675	16598061.9241893	16986169.0526138	16256446.6921371	High	High	High	High	High
False	High	IsMasterProtein	P51572	B-cell receptor-associated protein 31 OS=Homo sapiens OX=9606 GN=BCAP31 PE=1 SV=3	0.000	91.382	35	13	34	13	246	28.0	8.44	92.54	13	cell organization and biogenesis;stress response;transport;signal transduction;other biological processes	plasma membrane;other membranes;cytosol;mitochondrion;ER/Golgi;other cell component	signal transduction activity or receptor binding;other molecular function	Pf05529, Pf18035	10134	ENSG00000185825	BCAP31	B3KQ79; D3DWV5; hsa:10134; P51572; Q13836; Q96CF0		RHOA GTPase cycle; Antigen Presentation: Folding, assembly and peptide loading of class I MHC; Apoptotic cleavage of cellular proteins	4	37157031.2201457	23.10	36656486.483977	38985202.7361156	34277129.3654689	32985823.4450272	41184860.7683566	39742649.699431	37664410.9003295	36653513.5996706	21080392.0435794	20888146.0741041	26351550.2229375	26941547.7703648	47360423.9255757	46764282.3797439	43494675.987496	41821271.7421587	High	High	High	High	High
False	High	IsMasterProtein	Q9BWD1	Acetyl-CoA acetyltransferase, cytosolic OS=Homo sapiens OX=9606 GN=ACAT2 PE=1 SV=2	0.000	91.235	40	11	28	11	397	41.3	6.92	69.32	11	other metabolic processes	cytosol;mitochondrion;other cell component	other molecular function	Pf00108, Pf02803	39	ENSG00000120437	ACAT2	B7Z233; E1P5B1; hsa:39; Q16146; Q5TCL7; Q8TDM4; Q9BWD1	Cholesterol metabolism with Bloch and Kandutsch-Russell pathways	Cholesterol biosynthesis	2	16449490.4137258	43.70	1723466.44199162	12812673.6832739	14727367.7934336	15133831.6720171	18756729.0300781	18643873.617555	18621502.9227454	17879525.8686258	851153.627353123	7707979.47706877	11762013.2685731	11955338.5508015	20319809.5491287	20115056.703552	19901920.462008	19083685.8648047	High	High	High	High	High
False	High	IsMasterProtein	P06400	Retinoblastoma-associated protein OS=Homo sapiens OX=9606 GN=RB1 PE=1 SV=2	0.000	90.837	26	23	31	23	928	106.1	7.94	90.05	23	cell cycle OR cell proliferation;cell organization and biogenesis;RNA metabolism OR transcription;other metabolic processes;developmental processes;signal transduction;other biological processes	cytosol;cytoskeleton;nucleus;other cell component	nucleic acid binding activity;other molecular function	Pf01857, Pf01858, Pf08934, Pf11934	5925	ENSG00000139687	RB1	A8K5E3; hsa:5925; P06400; P78499; Q5VW46; Q8IZL4	Androgen receptor signaling pathway; miRNA regulation of DNA damage response; Cell cycle; Thyroid stimulating hormone (TSH) signaling pathway; Glioblastoma signaling pathways; Adipogenesis; Spinal cord injury; Retinoblastoma gene in cancer; Aryl hydrocarbon receptor pathway; Bladder cancer; Fas ligand pathway and stress induction of heat shock proteins; H19 action Rb-E2F1 signaling and CDK-Beta-c…	APC/C:Cdh1 mediated degradation of Cdc20 and other APC/C:Cdh1 targeted proteins in late mitosis/early G1; Oncogene Induced Senescence; Cyclin D associated events in G1; Defective binding of RB1 mutants to E2F1,(E2F2, E2F3); Aberrant regulation of mitotic exit in cancer due to RB1 defects; RUNX2 regulates osteoblast differentiation; Condensation of Prophase Chromosomes; Phosphorylation of proteins…	45	23521551.6781658	70.66	2654354.47486871	3752760.56394862	6709149.67970263	18289476.3788954	32154848.5780446	33294749.3464492	32152625.9938803	30250368.1290213	1383096.56905048	2117832.35352699	5403889.99831138	13134865.2483934	31710353.2420948	32043942.2852037	30855339.6140798	30449802.4198242	High	High	High	High	High
False	High	IsMasterProtein	P60900	Proteasome subunit alpha type-6 OS=Homo sapiens OX=9606 GN=PSMA6 PE=1 SV=1	0.000	90.748	42	10	41	10	246	27.4	6.76	110.40	10	protein metabolism;other metabolic processes;other biological processes	cytosol;cytoskeleton;nucleus;other cell component	nucleic acid binding activity;other molecular function	Pf00227, Pf10584	5687	ENSG00000100902	PSMA6	B2R7J9; B4DQR4; B4DXJ9; hsa:5687; P34062; P60900; Q6IB60	Proteasome degradation; Alzheimer's disease and miRNA effects; Alzheimer's disease	FCERI mediated NF-kB activation; Downstream TCR signaling; Antigen processing: Ubiquitination & Proteasome degradation; Activation of NF-kappaB in B cells; Oxygen-dependent proline hydroxylation of Hypoxia-inducible Factor Alpha; ER-Phagosome pathway; Cross-presentation of soluble exogenous antigens (endosomes); SCF-beta-TrCP mediated degradation of Emi1; APC/C:Cdc20 mediated degradation of Secur…	61	46901563.8607919	21.29	40503384.3151126	56644677.1972425	52455081.6403999	35824969.5204717	56711653.9652839	47983749.0551809	47848234.417802	46646871.3975581	23081390.621301	31668476.4546855	38714800.7395021	36818033.3489558	55686615.7830938	47682463.3185527	47157646.9478528	44199716.3771094	High	High	High	High	High
False	High	IsMasterProtein	P40939	Trifunctional enzyme subunit alpha, mitochondrial OS=Homo sapiens OX=9606 GN=HADHA PE=1 SV=2	0.000	90.703	28	17	28	17	763	82.9	9.04	91.24	17	other metabolic processes;other biological processes	other membranes;mitochondrion	other molecular function	Pf00378, Pf00725, Pf02737	3030	ENSG00000084754	HADHA	B2R7L4; B4DYP2; hsa:3030; P40939; Q16679; Q53T69; Q53TA2; Q96GT7; Q9UQC5	Fatty acid beta-oxidation; Mitochondrial long chain fatty acid beta-oxidation; Valproic acid pathway; Sudden infant death syndrome (SIDS) susceptibility pathways	Acyl chain remodeling of CL; mitochondrial fatty acid beta-oxidation of unsaturated fatty acids; Beta oxidation of decanoyl-CoA to octanoyl-CoA-CoA; Beta oxidation of octanoyl-CoA to hexanoyl-CoA; Beta oxidation of hexanoyl-CoA to butanoyl-CoA; Beta oxidation of myristoyl-CoA to lauroyl-CoA; Beta oxidation of lauroyl-CoA to decanoyl-CoA-CoA; Beta oxidation of palmitoyl-CoA to myristoyl-CoA	12	19335956.8811103	78.27	2410689.40032792	4219801.37816151	6409715.56400195	11380375.6980047	33331346.5748604	36837338.5164819	36788508.5225364	33321623.9728904	999668.619326731	2348279.25771541	4617884.56261843	7588116.0768509	32852977.6546575	35256717.5294426	34285090.7952075	34045989.353971	High	High	High	High	High
False	High	IsMasterProtein	Q04917	14-3-3 protein eta OS=Homo sapiens OX=9606 GN=YWHAH PE=1 SV=4	0.000	90.682	43	13	35	10	246	28.2	4.84	96.19	13	other metabolic processes;transport;signal transduction;other biological processes	plasma membrane;other membranes;cytosol;other cell component	signal transduction activity or receptor binding;cytoskeletal activity;other molecular function	Pf00244	7533	ENSG00000128245	YWHAH	hsa:7533; Q04917	Cell cycle; Myometrial relaxation and contraction pathways; Calcium regulation in cardiac cells; Sudden infant death syndrome (SIDS) susceptibility pathways	Chk1/Chk2(Cds1) mediated inactivation of Cyclin B:Cdk1 complex; RHO GTPases activate PKNs; Translocation of SLC2A4 (GLUT4) to the plasma membrane; TP53 Regulates Metabolic Genes; SARS-CoV-1 targets host intracellular signalling and regulatory pathways; SARS-CoV-2 targets host intracellular signalling and regulatory pathways; Activation of BAD and translocation to mitochondria	11	28182261.9751882	76.44	1882926.27997375	2724588.15405176	6869246.06203943	22241226.5609368	39312700.1729511	35710255.8108506	37917954.4534808	37191627.3602789	546524.81090625	905251.973322275	4955048.13929061	15124195.9013852	40539036.0273369	43370003.2843943	42127558.974847	39557295.7506889	High	High	High	High	High
False	High	IsMasterProtein	P06748	Nucleophosmin OS=Homo sapiens OX=9606 GN=NPM1 PE=1 SV=2	0.000	90.565	44	13	42	13	294	32.6	4.78	108.99	13	cell cycle OR cell proliferation;cell organization and biogenesis;DNA metabolism;RNA metabolism OR transcription;other metabolic processes;stress response;transport;signal transduction;other biological processes	cytosol;cytoskeleton;translational apparatus;nucleus;other cell component	enzyme regulator activity;translation activity;nucleic acid binding activity;other molecular function	Pf03066, Pf16276	4869	ENSG00000181163	NPM1	A8K3N7; B5BU00; D3DQL6; hsa:4869; P06748; P08693; Q12826; Q13440; Q13441; Q14115; Q5EU94; Q5EU95; Q5EU96; Q5EU97; Q5EU98; Q5EU99; Q6V962; Q8WTW5; Q96AT6; Q96DC4; Q96EA5; Q9BYG9; Q9UDJ7		TP53 regulates transcription of additional cell cycle genes whose exact role in the p53 pathway remain uncertain; Nuclear import of Rev protein; Deposition of new CENPA-containing nucleosomes at the centromere; SUMOylation of transcription cofactors; ALK mutants bind TKIs; Nuclear events stimulated by ALK signaling in cancer; TFAP2A acts as a transcriptional repressor during retinoic acid induced…	9	64263342.712128	61.22	13875817.6870723	12989437.80894	21524929.0510691	70490749.7576284	74794799.0460978	62220884.5811182	66372846.4218855	67700241.0204242	7373610.73361602	7467669.51806901	15546787.7848293	35746120.3029446	75082895.3698136	76018840.0377595	72365218.9687432	71713827.7189156	High	High	High	High	High
False	High	IsMasterProtein	Q9H0U4	Ras-related protein Rab-1B OS=Homo sapiens OX=9606 GN=RAB1B PE=1 SV=1	0.000	90.521	74	13	47	6	201	22.2	5.73	141.93	13	cell organization and biogenesis;other metabolic processes;transport;other biological processes	other membranes;cytosol;ER/Golgi;other cell component	other molecular function	Pf00071	81876	ENSG00000174903	RAB1B	A8K7S1; hsa:81876; Q9H0U4		COPI-mediated anterograde transport; COPI-dependent Golgi-to-ER retrograde traffic; RAB GEFs exchange GTP for GDP on RABs; RAB geranylgeranylation; COPII-mediated vesicle transport; Golgi Cisternae Pericentriolar Stack Reorganization	6	8599180.27417342	45.94	2634355.65725737	5321530.37140908	7559620.02512578	7685356.63888863	11305964.7633132	12042445.1558812	12690270.2357449	12895889.7309079	1401461.18042698	2924144.93745781	5789971.93471754	6611353.78221916	11479028.9910876	10583798.6035427	10203683.9992312	9621661.66935701	High	High	High	High	High
False	High	IsMasterProtein	Q15424	Scaffold attachment factor B1 OS=Homo sapiens OX=9606 GN=SAFB PE=1 SV=4	0.000	90.369	18	16	26	11	915	102.6	5.47	74.23	16	cell organization and biogenesis;signal transduction;other biological processes	nucleus;other cell component	nucleic acid binding activity;other molecular function	Pf00076, Pf02037	6294	ENSG00000160633	SAFB	A0AV56; B7Z5B6; B7ZLP6; F5H0H3; hsa:6294; O60406; Q15424; Q59HH8	Interleukin-1 (IL-1) structural pathway	SUMOylation of transcription cofactors	2	11307691.9141832	52.13	24920846.5270254	7513896.59821918	4931828.93615157	7379817.98831997	10069334.0526431	11847367.6896646	17439212.5501897	18308481.0640705	15647465.7968643	4895764.25466406	3749100.00173643	5528813.35904523	10792599.6538142	12188012.6366702	17241619.7817058	19061285.5664215	High	High	High	High	High
False	High	IsMasterProtein	O94776	Metastasis-associated protein MTA2 OS=Homo sapiens OX=9606 GN=MTA2 PE=1 SV=1	0.000	90.360	31	16	27	15	668	75.0	9.66	78.40	16	cell organization and biogenesis;protein metabolism;DNA metabolism;RNA metabolism OR transcription;other metabolic processes;other biological processes	nucleus;other cell component	nucleic acid binding activity;other molecular function	Pf00320, Pf01426, Pf01448, Pf17226	9219	ENSG00000149480	MTA2	hsa:9219; O94776; Q68DB1; Q9UQB5	Effect of progerin on genes involved in Hutchinson-Gilford progeria syndrome	Potential therapeutics for SARS; Regulation of PTEN gene transcription; HDACs deacetylate histones; RNA Polymerase I Transcription Initiation; ERCC6 (CSB) and EHMT2 (G9a) positively regulate rRNA expression; Regulation of TP53 Activity through Acetylation	7	14629222.0662274	84.75	2940691.98097583	3549720.39078809	5633585.9415818	12134745.1701964	17636475.6953137	31821186.8427035	40091021.03343	37439332.9805348	1197516.54384227	1685712.2408246	4382495.44449921	6941841.3108062	18171142.7612881	30619577.1147316	39254173.7106945	39786121.5696557	High	High	High	High	High
False	High	IsMasterProtein	Q6Y7W6	GRB10-interacting GYF protein 2 OS=Homo sapiens OX=9606 GN=GIGYF2 PE=1 SV=1	0.000	90.318	18	23	32	22	1299	150.0	5.54	78.36	23	cell cycle OR cell proliferation;protein metabolism;other metabolic processes;stress response;developmental processes;signal transduction;other biological processes	other membranes;cytosol;ER/Golgi;other cytoplasmic organelle;other cell component	other molecular function	Pf02213	26058	ENSG00000204120	GIGYF2	A6H8W4; B9EG55; E9PBB0; hsa:26058; O75137; Q6Y7W6; Q7Z2Z8; Q7Z3I2; Q96HU4; Q9NV82	VEGFA-VEGFR2 signaling pathway		1	8258355.76245467	75.40	2053159.4997704	2567435.73550674	3889150.10649404	7294138.47344575	9350033.61226983	13575024.0526945	17901321.1763835	18070557.7551934	1096675.86745664	1525443.25210012	2922124.74145725	4331498.32036398	9621245.1014689	15374057.2979683	19296419.6688322	19398988.6396885	High	High	High	High	High
False	High	IsMasterProtein	O14578	Citron Rho-interacting kinase OS=Homo sapiens OX=9606 GN=CIT PE=1 SV=2	0.000	90.309	13	26	34	26	2027	231.3	6.57	67.52	26	cell cycle OR cell proliferation;cell organization and biogenesis;protein metabolism;other metabolic processes;developmental processes;other biological processes	plasma membrane;other membranes;cytosol;cytoskeleton;ER/Golgi;nucleus;other cell component	enzyme regulator activity;kinase activity;other molecular function	Pf00069, Pf00169, Pf00780	11113	ENSG00000122966	CIT	hsa:11113; O14578; Q2M5E1; Q6XUH8; Q86UQ9; Q9UPZ7	Malignant pleural mesothelioma; G13 signaling pathway	RHOC GTPase cycle; RHOA GTPase cycle; RAC1 GTPase cycle; RHOB GTPase cycle; RHO GTPases activate CIT	7	7445643.14880031	74.62	1272073.83793071	1932699.37010093	3161499.98570743	5921655.66367149	9361841.52675047	14724917.7831253	15204114.3954829	13989336.3911387	679623.289033889	1007428.42829619	2429380.40127041	4103386.6142643	9940299.096614	14815447.8885368	14946781.1727947	14589611.7813771	High	High	High	High	High
False	High	IsMasterProtein	O14818	Proteasome subunit alpha type-7 OS=Homo sapiens OX=9606 GN=PSMA7 PE=1 SV=1	0.000	90.153	51	14	36	13	248	27.9	8.46	111.09	14	protein metabolism;other metabolic processes	cytosol;nucleus;other cell component	other molecular function	Pf00227, Pf10584	5688	ENSG00000101182	PSMA7	B2R515; hsa:5688; O14818; Q5JXJ2; Q9BR53; Q9H4K5; Q9UEU8	Proteasome degradation; Alzheimer's disease and miRNA effects; Alzheimer's disease	FCERI mediated NF-kB activation; Downstream TCR signaling; Antigen processing: Ubiquitination & Proteasome degradation; Activation of NF-kappaB in B cells; Oxygen-dependent proline hydroxylation of Hypoxia-inducible Factor Alpha; ER-Phagosome pathway; Cross-presentation of soluble exogenous antigens (endosomes); SCF-beta-TrCP mediated degradation of Emi1; APC/C:Cdc20 mediated degradation of Secur…	61	28225060.189505	19.18	27360792.9000577	36748597.6222816	32163816.7292693	22704892.3098675	33247426.9270989	30789801.0913418	29653839.3026556	26847954.2892558	16893127.9249199	20723911.1970709	23865740.057551	22225720.1707266	33356844.9212341	30539574.9251221	29090152.1472762	27385694.6044118	High	High	High	High	High
False	High	IsMasterProtein	Q14C86	GTPase-activating protein and VPS9 domain-containing protein 1 OS=Homo sapiens OX=9606 GN=GAPVD1 PE=1 SV=2	0.000	90.135	16	20	28	20	1478	164.9	5.22	82.14	20	transport;signal transduction;other biological processes	plasma membrane;other membranes;cytosol;other cytoplasmic organelle;other cell component	enzyme regulator activity;other molecular function	Pf00616, Pf02204, Pf18151	26130	ENSG00000165219	GAPVD1	A8MYK3; B0QZ62; B0QZ63; B0QZ64; hsa:26130; Q14C76; Q14C86; Q2Q1W1; Q8ND92; Q8WU86; Q96CZ4; Q9NXQ1; Q9P207; Q9Y4N0		RAB GEFs exchange GTP for GDP on RABs; Clathrin-mediated endocytosis	2	11395059.8741029	71.43	2533895.3582717	4054424.22485681	6301997.79950482	9340177.44760727	13902025.9799939	22295231.3521092	24877464.0636222	23825058.0301839	1444735.77539414	2390269.33046577	4989634.55612727	6703050.55898674	14580758.6830874	23438743.7694328	24641541.8528296	23882021.984764	High	High	High	High	High
False	High	IsMasterProtein	P28838	Cytosol aminopeptidase OS=Homo sapiens OX=9606 GN=LAP3 PE=1 SV=3	0.000	90.081	24	12	28	12	519	56.1	7.93	93.42	12	protein metabolism	cytosol;ER/Golgi;nucleus;other cell component	other molecular function	Pf00883, Pf02789	51056	ENSG00000002549	LAP3	B3KMQ3; hsa:51056; P28838; Q6IAM6; Q6P0L6; Q9UQE3			0	23433098.6543612	52.91	4037103.96154021	9386646.79453921	17419532.9252484	20186039.5169094	28195440.8778261	28726003.0384742	29197806.3559997	27202468.9184349	2147555.39509822	5084371.93694825	13105492.7533809	17051979.0355868	30824118.4899269	32598796.6238086	30946441.5480217	30001933.3073844	High	High	High	High	High
False	High	IsMasterProtein	P31946	14-3-3 protein beta/alpha OS=Homo sapiens OX=9606 GN=YWHAB PE=1 SV=3	0.000	89.989	40	10	41	4	246	28.1	4.83	113.60	10	transport;signal transduction;other biological processes	other membranes;cytosol;other cytoplasmic organelle;other cell component	enzyme regulator activity;other molecular function	Pf00244	7529	ENSG00000166913	YWHAB	A8K9K2; E1P616; hsa:7529; P31946	Cell cycle; IL-3 signaling pathway; Myometrial relaxation and contraction pathways; Hepatitis B infection; Calcium regulation in cardiac cells; Sudden infant death syndrome (SIDS) susceptibility pathways	TP53 Regulates Metabolic Genes; Translocation of SLC2A4 (GLUT4) to the plasma membrane; Signaling by BRAF and RAF1 fusions; Signaling by moderate kinase activity BRAF mutants; Paradoxical activation of RAF signaling by kinase inactive BRAF; Signaling downstream of RAS mutants; Signaling by RAF1 mutants; MAP2K and MAPK activation; Signaling by high-kinase activity BRAF mutants; Regulation of local…	33	31382998.8653721	80.15	1786678.85182617	2578697.00055001	6015125.63879979	24979715.1640083	54054740.615623	40952750.9410554	43324457.5927713	39427696.0853027	221179.450413281	1086553.98093719	4208622.11245782	17114777.7360474	50659617.0260813	52833547.5682006	49145890.6645656	42048945.4262623	High	High	High	High	High
False	High	IsMasterProtein	P12004	Proliferating cell nuclear antigen OS=Homo sapiens OX=9606 GN=PCNA PE=1 SV=1	0.000	89.987	44	10	34	10	261	28.8	4.69	109.19	10	cell cycle OR cell proliferation;cell organization and biogenesis;DNA metabolism;other metabolic processes;stress response;developmental processes;other biological processes	cytoskeleton;nucleus;other cell component	signal transduction activity or receptor binding;enzyme regulator activity;nucleic acid binding activity;other molecular function	Pf00705, Pf02747	5111	ENSG00000132646	PCNA	B2R897; D3DW02; hsa:5111; P12004	Cell cycle; Retinoblastoma gene in cancer; Primary focal segmental glomerulosclerosis (FSGS); Oxidative damage response; EGF/EGFR signaling pathway; G1 to S cell cycle control; DNA replication; Hepatitis B infection; Base excision repair; Nucleotide excision repair; 7q11.23 copy number variation syndrome; DNA repair pathways, full network; 16p11.2 proximal deletion syndrome; p53 transcriptional g…	E3 ubiquitin ligases ubiquitinate target proteins; SUMOylation of DNA replication proteins; Termination of translesion DNA synthesis; TP53 Regulates Transcription of Genes Involved in G2 Cell Cycle Arrest; HDR through Homologous Recombination (HRR); Dual incision in TC-NER; Gap-filling DNA repair synthesis and ligation in TC-NER; Translesion synthesis by REV1; Translesion synthesis by POLK; Trans…	42	49194030.8260166	61.40	4857850.01205463	8309970.66311689	28053990.0267663	43606884.2464843	69917228.5368882	57838966.3315006	59199430.8090344	57793370.3709048	1852109.74437809	4531619.40304144	23148608.7737507	39415438.2670036	67046087.7774523	61432564.0251569	59708270.4936018	55497032.4234111	High	High	High	High	High
False	High	IsMasterProtein	Q9NVA2	Septin-11 OS=Homo sapiens OX=9606 GN=SEPTIN11 PE=1 SV=3	0.000	89.915	28	12	31	4	429	49.4	6.81	76.78	12	cell cycle OR cell proliferation;other biological processes	cytoskeleton;other cell component	other molecular function	Pf00735	55752	ENSG00000138758	SEPTIN11	B7Z7Z6; E9KL32; hsa:55752; Q4W5G1; Q7L4N1; Q96SP1; Q9NVA2; Q9UFY9	22q11.2 copy number variation syndrome		1	6045644.60184053	47.18	1106400.00261914	3650409.99338557	4389211.07271323	5384012.21392033	8320297.61474058	7739209.76174193	7453131.37622099	6788583.90351794	926877.853094532	2487803.67698672	3706687.73426016	5356665.52454855	9062891.07400536	8477332.86125853	7874829.2265444	7187724.04788282	High	High	High	High	High
False	High	IsMasterProtein	P50851	Lipopolysaccharide-responsive and beige-like anchor protein OS=Homo sapiens OX=9606 GN=LRBA PE=1 SV=4	0.000	89.881	10	27	30	27	2863	318.9	5.60	71.60	27	cell organization and biogenesis;other metabolic processes;other biological processes	plasma membrane;other membranes;cytosol;ER/Golgi;other cytoplasmic organelle	other molecular function	Pf02138, Pf06469, Pf13385, Pf14844, Pf15787, Pf20425, Pf20426	987	ENSG00000198589	LRBA	hsa:987; P50851; Q4W5J4; Q4W5L6; Q8NFQ0; Q9H2U3; Q9H2U4			0	9552512.71909717	75.79	1594684.82966852	2620451.1162899	4199207.08594248	6702704.3966685	13613982.3343348	19783093.8416036	20020117.6857587	18649942.2269379	823244.632005398	1366004.77554327	3171930.57094513	4588193.92932908	14126401.9780287	19645565.6792095	19603579.4580305	19184476.9793228	High	High	High	High	High
False	High	IsMasterProtein	Q02880	DNA topoisomerase 2-beta OS=Homo sapiens OX=9606 GN=TOP2B PE=1 SV=3	0.000	89.742	15	21	26	16	1626	183.2	8.00	70.34	21	cell cycle OR cell proliferation;cell organization and biogenesis;DNA metabolism;other metabolic processes;developmental processes;other biological processes	cytosol;nucleus;other cell component	nucleic acid binding activity;other molecular function	Pf00204, Pf00521, Pf01751, Pf02518, Pf08070, Pf16898	7155	ENSG00000077097	TOP2B	hsa:7155; Q02880; Q13600; Q9UMG8; Q9UQP8		SUMOylation of DNA replication proteins	1	5284223.42268777	77.09	1139365.4203336	1631743.39068985	2622629.79814678	5437950.77440312	5134841.84379123	8535888.29986403	11482299.1532292	11420871.299939	581839.482850921	858452.226349451	2019209.8366162	2571313.5222586	5445445.4031656	10500674.7170124	12301575.6635283	12808670.2670978	High	High	High	High	High
False	High	IsMasterProtein	Q9UKX7	Nuclear pore complex protein Nup50 OS=Homo sapiens OX=9606 GN=NUP50 PE=1 SV=2	0.000	89.707	42	16	23	16	468	50.1	7.06	77.28	16	transport	other membranes;nucleus		Pf00638, Pf08911	10762	ENSG00000093000	NUP50	B1AHA4; B2RB15; hsa:10762; O75644; Q8N6V5; Q9NPM9; Q9NPR6; Q9P1K5; Q9UKX7		Rev-mediated nuclear export of HIV RNA; SUMOylation of DNA replication proteins; HCMV Early Events; HCMV Late Events; ISG15 antiviral mechanism; Transport of the SLBP independent Mature mRNA; Transport of the SLBP Dependant Mature mRNA; Transport of Mature mRNA Derived from an Intronless Transcript; Transport of Mature mRNA derived from an Intron-Containing Transcript; Transport of Ribonucleoprot…	28	27757802.1243466	68.53	4363429.13995005	6410839.50281162	9653268.63713617	21824274.947531	35532303.3995563	35304521.2556556	38033117.7424582	36896204.1102801	2460791.99427271	3489765.5079363	7448080.91814638	13537324.955628	37157819.0537149	43229335.8612588	42032681.6197116	39945482.6760166	High	High	High	High	High
False	High	IsMasterProtein	Q9UKV3	Apoptotic chromatin condensation inducer in the nucleus OS=Homo sapiens OX=9606 GN=ACIN1 PE=1 SV=2	0.000	89.684	17	20	27	20	1341	151.8	6.43	65.53	20	cell organization and biogenesis;RNA metabolism OR transcription;other metabolic processes;other biological processes	plasma membrane;other membranes;cytosol;nucleus;other cell component	nucleic acid binding activity;other molecular function	Pf02037, Pf16294	22985	ENSG00000100813	ACIN1	B2RTT4; D3DS45; hsa:22985; O75158; Q9UG91; Q9UKV1; Q9UKV2; Q9UKV3		Apoptotic cleavage of cellular proteins	1	9597882.0709228	53.77	5415804.07825203	5102479.19491348	5722396.40481148	7626176.07608422	12079361.8359047	14362695.9905455	16491501.7324366	15760211.6896847	3262067.98049274	2997257.98015929	4426837.98652734	5637667.24261869	12985742.1648892	15017607.959935	16558511.4269364	16741376.8233889	High	High	High	High	High
False	High	IsMasterProtein	P25685	DnaJ homolog subfamily B member 1 OS=Homo sapiens OX=9606 GN=DNAJB1 PE=1 SV=4	0.000	89.637	46	21	32	20	340	38.0	8.63	90.52	21	RNA metabolism OR transcription;stress response;developmental processes;other biological processes	cytosol;nucleus;other cell component	other molecular function	Pf00226, Pf01556	3337	ENSG00000132002	DNAJB1	B4DX52; hsa:3337; P25685	Nuclear receptors meta-pathway; NRF2 pathway	MAPK6/MAPK4 signaling; HSP90 chaperone cycle for steroid hormone receptors (SHR) in the presence of ligand; Regulation of HSF1-mediated heat shock response; Attenuation phase	7	23137149.3649386	87.21	4504537.70576896	5293365.93362937	7708248.4449404	17714763.6058545	30219295.7606591	57387262.9361182	66203014.1519099	59483154.1146782	1721310.73227773	2004331.16154839	5564054.59045713	10349355.9406079	30869151.8637946	58577097.2743522	66017740.4273958	60187769.2380555	High	High	High	High	High
False	High	IsMasterProtein	Q10567	AP-1 complex subunit beta-1 OS=Homo sapiens OX=9606 GN=AP1B1 PE=1 SV=3	0.000	89.505	20	17	27	9	949	104.5	5.06	77.02	17	cell organization and biogenesis;transport;developmental processes	other membranes;cytosol;ER/Golgi;other cytoplasmic organelle;other cell component	other molecular function	Pf01602, Pf02883, Pf09066	162	ENSG00000100280	AP1B1	C9JRD1; F8WDL0; hsa:162; P78436; Q10567; Q20WL3; Q86X54		MHC class II antigen presentation; Lysosome Vesicle Biogenesis; Golgi Associated Vesicle Biogenesis; Nef mediated downregulation of MHC class I complex cell surface expression	4	5539661.84766143	66.04	929776.955622437	1461299.70272343	3033984.55265502	4352764.97714501	6959486.79417694	9402788.4321229	9545923.8423366	8755433.80291137	407520.895840798	784622.54323349	2444749.40585347	4409499.47805238	7326398.91628092	9352164.95749659	9724063.78275432	9506604.64834397	High	High	High	High	High
False	High	IsMasterProtein	Q13620	Cullin-4B OS=Homo sapiens OX=9606 GN=CUL4B PE=1 SV=4	0.000	89.297	25	22	28	14	913	103.9	7.37	76.82	22	cell cycle OR cell proliferation;cell organization and biogenesis;protein metabolism;DNA metabolism;other metabolic processes;stress response;developmental processes;other biological processes	cytosol;nucleus;other cell component	other molecular function	Pf00888, Pf10557	8450	ENSG00000158290	CUL4B	B1APK5; B3KVX4; B7Z5K8; hsa:8450; Q13620; Q6PIE4; Q6UP07; Q7Z673; Q9BY37; Q9UEB7; Q9UED7	Mesodermal commitment pathway; Nucleotide excision repair; DNA repair pathways, full network; Nucleotide excision repair in xeroderma pigmentosum	Neddylation; Formation of TC-NER Pre-Incision Complex; Dual incision in TC-NER; Gap-filling DNA repair synthesis and ligation in TC-NER; Formation of Incision Complex in GG-NER; Recognition of DNA damage by PCNA-containing replication complex; DNA Damage Recognition in GG-NER; Dual Incision in GG-NER	13	12891238.2964934	68.46	1308233.62106016	1745771.79329825	3045907.45452763	12388368.8532322	18131252.6194269	15890889.0186169	14706323.4376738	13414520.2476451	725958.099977344	1035617.53726784	2333958.62104453	10487988.9500437	16914567.2800476	14825364.0864928	13747980.6418682	13558641.0395732	High	High	High	High	High
False	High	IsMasterProtein	P61981	14-3-3 protein gamma OS=Homo sapiens OX=9606 GN=YWHAG PE=1 SV=2	0.000	89.257	53	14	45	10	247	28.3	4.89	104.34	14	transport;signal transduction;other biological processes	cytosol;other cell component	signal transduction activity or receptor binding;enzyme regulator activity;other molecular function	Pf00244	7532	ENSG00000170027	YWHAG	hsa:7532; O70457; P35214; P61981; Q6FH52; Q9UDP2; Q9UN99	Cell cycle; Prolactin signaling pathway; Myometrial relaxation and contraction pathways; Disruption of postsynaptic signaling by CNV; Calcium regulation in cardiac cells; Sudden infant death syndrome (SIDS) susceptibility pathways	Translocation of SLC2A4 (GLUT4) to the plasma membrane; Recruitment of NuMA to mitotic centrosomes; Regulation of PLK1 Activity at G2/M Transition; Loss of Nlp from mitotic centrosomes; Recruitment of mitotic centrosome proteins and complexes; Anchoring of the basal body to the plasma membrane; AURKA Activation by TPX2; Regulation of localization of FOXO transcription factors; TP53 Regulates Meta…	21	33064446.3461321	56.30	2967430.64072813	9130491.25249981	20681843.8929971	30906243.9759152	39173204.0834362	35373357.3393198	37256133.0355113	35815884.4522072	2005081.76475626	5222900.75405784	16050934.5602691	22142971.435991	38869400.4017678	42174181.9168304	38864024.5605823	35446940.2016299	High	High	High	High	High
False	High	IsMasterProtein	P52566	Rho GDP-dissociation inhibitor 2 OS=Homo sapiens OX=9606 GN=ARHGDIB PE=1 SV=3	0.000	89.083	74	12	53	12	201	23.0	5.21	145.47	12	signal transduction;other biological processes	other membranes;cytosol;cytoskeleton;other cell component	enzyme regulator activity;other molecular function	Pf02115	397	ENSG00000111348	ARHGDIB	B5BU79; hsa:397; P52566	Fas ligand pathway and stress induction of heat shock proteins; G13 signaling pathway	RHOA GTPase cycle; CDC42 GTPase cycle; RAC1 GTPase cycle; RHOG GTPase cycle; RAC3 GTPase cycle; RHOH GTPase cycle	8	106470987.432706	78.70	10792356.663158	14598293.4185501	29334127.1115941	65683077.1915912	179329695.554316	201997986.357306	199429615.370183	182861385.079071	2977359.64273022	7874402.41261802	23727812.8261803	65817215.1419065	178474674.679624	194289398.042984	191325416.541772	172235655.070698	High	High	High	High	High
False	High	IsMasterProtein	O43390	Heterogeneous nuclear ribonucleoprotein R OS=Homo sapiens OX=9606 GN=HNRNPR PE=1 SV=1	0.000	89.072	27	15	28	10	633	70.9	8.13	87.67	15	RNA metabolism OR transcription;other metabolic processes	ER/Golgi;nucleus;other cell component	nucleic acid binding activity	Pf00076, Pf18360	10236	ENSG00000125944; ENSG00000282958	HNRNPR	hsa:10236; O43390; Q2L7G6; Q5TEH1; Q9BV64; S4R3J4	mRNA processing	mRNA Splicing - Major Pathway; Processing of Capped Intron-Containing Pre-mRNA	3	11645364.9698905	101.65	1588741.28250883	1962300.0897838	4279018.67065966	10502807.2796058	12912216.8646555	35163464.3576054	52268210.033873	50284929.7842326	596866.41980625	906498.269563477	3329876.9329229	4896495.8300885	13253510.913226	32342661.8824942	44064594.8887876	48647242.6387442	High	High	High	High	High
False	High	IsMasterProtein	Q9Y617	Phosphoserine aminotransferase OS=Homo sapiens OX=9606 GN=PSAT1 PE=1 SV=2	0.000	88.871	44	15	30	15	370	40.4	7.66	87.22	15	other metabolic processes	cytosol;other cell component	other molecular function	Pf00266	29968	ENSG00000135069	PSAT1	hsa:29968; Q5T7G5; Q5T7G6; Q96AW2; Q9BQ12; Q9Y617	Trans-sulfuration, one-carbon metabolism and related pathways; Clear cell renal cell carcinoma pathways; Metabolic reprogramming in colon cancer; Male infertility; Neuroinflammation and glutamatergic signaling; Amino acid metabolism in triple-negative breast cancer cells	Serine biosynthesis	7	36887921.2857739	60.26	1899495.42387144	6287844.20462617	25677515.3752875	34768277.0462673	53237941.2990354	45833209.8113683	44242540.862115	40777663.3973285	536746.166631249	3620654.47970567	21405052.2628595	33739977.268497	52072214.8363039	47373689.9907024	42728698.1960771	39136789.4064666	High	High	High	High	High
False	High	IsMasterProtein	Q96QK1	Vacuolar protein sorting-associated protein 35 OS=Homo sapiens OX=9606 GN=VPS35 PE=1 SV=2	0.000	88.668	24	17	30	17	796	91.6	5.49	94.98	17	cell-cell signaling;cell organization and biogenesis;transport;developmental processes;signal transduction;other biological processes	other membranes;cytosol;other cytoplasmic organelle;other cell component	signal transduction activity or receptor binding	Pf03635	55737	ENSG00000069329	VPS35	hsa:55737; Q561W2; Q96QK1; Q9H016; Q9H096; Q9H4P3; Q9H8J0; Q9NRS7; Q9NVG2; Q9NX80; Q9NZK2		WNT ligand biogenesis and trafficking	1	16912955.5807764	70.74	2936339.64297352	3795899.53528564	5528750.86342558	11646629.1620507	25925681.0852334	26771709.0929187	27076733.8555042	24560588.5185539	1716510.52200316	2337889.35715152	4292216.54643812	9102860.64587194	26085988.0131716	26472702.5418423	25744228.2371081	24849517.3172835	High	High	High	High	High
False	High	IsMasterProtein	P52907	F-actin-capping protein subunit alpha-1 OS=Homo sapiens OX=9606 GN=CAPZA1 PE=1 SV=3	0.000	88.222	54	10	22	8	286	32.9	5.69	98.59	10	cell organization and biogenesis	non-structural extracellular;cytosol;cytoskeleton;other cell component	cytoskeletal activity	Pf01267	829	ENSG00000116489	CAPZA1	hsa:829; P52907; Q53FQ6; Q6FHD5		COPI-mediated anterograde transport; Sensory processing of sound by inner hair cells of the cochlea; MHC class II antigen presentation; HSP90 chaperone cycle for steroid hormone receptors (SHR) in the presence of ligand; COPI-independent Golgi-to-ER retrograde traffic; Gene and protein expression by JAK-STAT signaling after Interleukin-12 stimulation; Factors involved in megakaryocyte development…	8	8236316.59382948	67.44	821829.4975168	1346413.72362418	3019902.2128752	6699100.81537007	11625730.9185711	11079056.2272843	11542825.8774791	10518571.4862236	319355.995608937	887151.261156446	2341009.15771496	6197438.67146895	11416402.8619201	11132655.821564	10632391.1628258	10126271.1076312	High	High	High	High	High
False	High	IsMasterProtein	O95782	AP-2 complex subunit alpha-1 OS=Homo sapiens OX=9606 GN=AP2A1 PE=1 SV=3	0.000	88.217	22	22	33	14	977	107.5	7.03	74.36	22	transport;other biological processes	plasma membrane;other membranes;cytosol;ER/Golgi;other cytoplasmic organelle;other cell component	signal transduction activity or receptor binding;other molecular function	Pf01602, Pf02296, Pf02883	160	ENSG00000196961	AP2A1	hsa:160; O95782; Q96CI7; Q96PP6; Q96PP7; Q9H070	Synaptic vesicle pathway; VEGFA-VEGFR2 signaling pathway; GABA receptor signaling; EGF/EGFR signaling pathway; Fragile X syndrome; mBDNF and proBDNF regulation of GABA neurotransmission	Potential therapeutics for SARS; Recycling pathway of L1; MHC class II antigen presentation; Cargo recognition for clathrin-mediated endocytosis; WNT5A-dependent internalization of FZD4; EPH-ephrin mediated repulsion of cells; LDL clearance; Trafficking of GluR2-containing AMPA receptors; Nef Mediated CD4 Down-regulation; Retrograde neurotrophin signalling; Nef Mediated CD8 Down-regulation; WNT5A…	20	9028136.47530188	68.58	1200766.53402686	2151185.98045092	3865221.52289173	6444419.29834569	12647725.798599	13521466.3632218	14035830.9502578	13303467.7782219	534551.059043453	1154143.54394003	2957768.19245471	4870338.4298268	12664704.3957924	13364136.7431846	13533255.9649482	12942287.015178	High	High	High	High	High
False	High	IsMasterProtein	O95861	3'(2'),5'-bisphosphate nucleotidase 1 OS=Homo sapiens OX=9606 GN=BPNT1 PE=1 SV=1	0.000	88.133	36	11	23	11	308	33.4	5.69	81.64	11	other metabolic processes;developmental processes	cytosol	other molecular function	Pf00459	10380	ENSG00000162813	BPNT1	A8K7C8; B4DPS5; B4DUS9; D3DTA9; hsa:10380; O95861; Q8WVL5; Q9UGJ3		Cytosolic sulfonation of small molecules	1	13254102.4410933	51.10	1814640.49050088	4753671.43856144	11471717.8015193	11404134.8331287	17028401.2086635	16563055.2866368	16692601.7189776	15497795.7966695	956157.490477148	2738380.64029137	9557297.94720293	11054562.0667472	16686072.7358534	16511765.0767722	16302972.1724461	15313419.8869265	High	High	High	High	High
False	High	IsMasterProtein	Q641Q2	WASH complex subunit 2A OS=Homo sapiens OX=9606 GN=WASHC2A PE=1 SV=3	0.000	87.900	20	19	21	2	1341	147.1	4.81	60.36	19	transport;other biological processes	plasma membrane;other membranes;cytosol;nucleus;other cytoplasmic organelle;other cell component	other molecular function	Pf15255	387680	ENSG00000099290	WASHC2A	A2A3S2; A2A3U6; hsa:387680; Q5SNT6; Q641Q2; Q6DHY0			0	809610.343923574	47.04	716360.382890624	633710.897582812	468215.881031248	566901.157233982	914998.82551172	1215202.69511953	1318854.62643516	1263065.94229921	451698.156267189	328305.066387891	329459.129429857	516286.994553518	1008241.21292812	1374952.99056328	1386472.80637609	1378178.82654375	High	High	High	High	High
False	High	IsMasterProtein	Q92841	Probable ATP-dependent RNA helicase DDX17 OS=Homo sapiens OX=9606 GN=DDX17 PE=1 SV=2	0.000	87.877	24	14	28	11	729	80.2	8.27	75.21	14	RNA metabolism OR transcription;other metabolic processes;stress response;signal transduction;other biological processes	cytosol;nucleus;other cell component	other molecular function	Pf00270, Pf00271	10521	ENSG00000100201	DDX17	B1AHM0; H3BLZ8; hsa:10521; Q69YT1; Q6ICD6; Q92841	Novel intracellular components of RIG-I-like receptor pathway	SUMOylation of transcription cofactors	2	11970365.8010797	81.53	2090271.52726394	2636679.77375136	4536301.09019355	9754702.14304854	14689290.8989302	24938145.2783203	28756368.5992758	27651731.58461	1315862.82892973	1478575.33228356	3446426.54332002	4906217.44112052	15264357.4328336	25694685.1285394	28247317.0339636	27212801.6034524	High	High	High	High	High
False	High	IsMasterProtein	P09622	Dihydrolipoyl dehydrogenase, mitochondrial OS=Homo sapiens OX=9606 GN=DLD PE=1 SV=2	0.000	87.745	26	11	28	11	509	54.1	7.85	86.99	11	protein metabolism;other metabolic processes;developmental processes;other biological processes	cytoskeleton;mitochondrion;nucleus;other cytoplasmic organelle;other cell component	other molecular function	Pf02852, Pf07992	1738	ENSG00000091140	DLD	B2R5X0; B4DHG0; B4DT69; hsa:1738; P09622; Q14131; Q14167; Q59EV8; Q8WTS4	Fatty acid beta-oxidation; TCA cycle and deficiency of pyruvate dehydrogenase complex (PDHc); Amino acid metabolism; Tryptophan metabolism; 7q11.23 copy number variation syndrome; Neuroinflammation and glutamatergic signaling; Glycolysis and gluconeogenesis; TCA cycle (aka Krebs or citric acid cycle)	Lysine catabolism; Regulation of pyruvate dehydrogenase (PDH) complex; Signaling by Retinoic Acid; Citric acid cycle (TCA cycle); Branched-chain amino acid catabolism; Glycine degradation	16	34613738.1203351	20.19	33921376.6683706	34866790.6825962	30820686.2841269	21687290.7920069	35478746.8596483	37956889.8763472	39229272.2087738	35793589.1013753	21443418.3917948	22310247.7594232	24809521.6145637	23118616.0122772	34362522.1366066	35203448.1963656	35654799.0426071	34893422.0832657	High	High	High	High	High
False	High	IsMasterProtein	P11908	Ribose-phosphate pyrophosphokinase 2 OS=Homo sapiens OX=9606 GN=PRPS2 PE=1 SV=2	0.000	87.718	49	14	26	7	318	34.7	6.61	75.70	14	other metabolic processes;other biological processes	cytosol;other cell component	kinase activity;other molecular function	Pf13793, Pf14572	5634	ENSG00000101911	PRPS2	hsa:5634; P11908; Q0VDH9; Q0VDI0; Q15245; Q2TAK7		5-Phosphoribose 1-diphosphate biosynthesis	1	4669615.04769946	58.96	494717.379659766	765443.392995706	2912008.02128668	4303523.3634518	6212598.30427829	5630289.82792667	5587384.39839226	5214998.63003488	259862.187759668	426178.508609316	2341212.43943809	3801269.45092486	5771023.96744956	5603409.6796435	5393039.46440507	5066849.3818078	High	High	High	High	High
False	High	IsMasterProtein	P46926	Glucosamine-6-phosphate isomerase 1 OS=Homo sapiens OX=9606 GN=GNPDA1 PE=1 SV=1	0.000	87.653	60	12	22	7	289	32.6	6.92	72.55	12	other metabolic processes;other biological processes	cytosol;other cell component	other molecular function	Pf01182	10007	ENSG00000113552	GNPDA1	B7Z3X4; D3DQE7; hsa:10007; P46926		Glycolysis	1	8598848.56582086	40.17	1832212.89319666	7332003.52356268	7583928.27863728	8162010.73260341	10464568.0937859	9821823.36703476	9826943.062722	9059066.33552478	920713.921343543	4292116.57364087	6126466.94534566	6127509.27534022	10558783.2417568	10611059.3798344	10193464.8641719	9340569.34593751	High	High	High	High	High
False	High	IsMasterProtein	P24752	Acetyl-CoA acetyltransferase, mitochondrial OS=Homo sapiens OX=9606 GN=ACAT1 PE=1 SV=1	0.000	87.616	38	12	28	12	427	45.2	8.85	65.94	12	other metabolic processes;stress response;developmental processes;other biological processes	mitochondrion	other molecular function	Pf00108, Pf02803	38	ENSG00000075239	ACAT1	B2R6H1; G3XAB4; hsa:38; P24752; Q96FG8	Fatty acid beta-oxidation; Tryptophan metabolism; SARS-CoV-2 and COVID-19 pathway	Branched-chain amino acid catabolism; Utilization of Ketone Bodies; Synthesis of Ketone Bodies	6	24764753.5017791	66.21	3048540.3825009	4906722.77925717	8985538.96732551	21017734.6446404	30085233.0178943	31143061.2768087	31365680.4646678	29179786.8025834	2127578.92023277	2966369.88473743	7214716.48102074	15541275.6967119	34011644.5386259	35482599.1500631	35636893.0437888	33806105.2050784	High	High	High	High	High
False	High	IsMasterProtein	Q14571	Inositol 1,4,5-trisphosphate receptor type 2 OS=Homo sapiens OX=9606 GN=ITPR2 PE=1 SV=2	0.000	87.523	11	27	29	23	2701	307.9	6.43	70.09	27	stress response;transport;signal transduction;other biological processes	plasma membrane;other membranes;cytosol;ER/Golgi;nucleus;other cell component	transporter activity;other molecular function	Pf00520, Pf01365, Pf02815, Pf08454, Pf08709	3709	ENSG00000123104	ITPR2	hsa:3709; O94773; Q14571	Alzheimer's disease and miRNA effects; Myometrial relaxation and contraction pathways; Vitamin D-sensitive calcium signaling in depression; Thyroid hormones production and peripheral downstream signaling effects; Alzheimer's disease; GDNF signaling; Calcium regulation in cardiac cells	Role of phospholipids in phagocytosis; FCERI mediated Ca+2 mobilization; FCGR3A-mediated IL10 synthesis; Antigen activates B Cell Receptor (BCR) leading to generation of second messengers; Ion homeostasis; Glucagon-like Peptide-1 (GLP1) regulates insulin secretion; Ca2+ pathway; VEGFR2 mediated cell proliferation; Elevation of cytosolic Ca2+ levels; PLC beta mediated events; DAG and IP3 signaling…	21	6667955.9815845	73.59	1056288.28922139	1800946.2169807	2634987.61786469	5336557.56609664	8331520.16476221	11863780.2358157	12487155.1187365	11478812.6794436	373623.730657031	800937.243601172	2042329.22541814	3290366.37806554	8679864.08382713	11839641.5486595	12298028.4734214	12220105.2703677	High	High	High	High	High
False	High	IsMasterProtein	B0I1T2	Unconventional myosin-Ig OS=Homo sapiens OX=9606 GN=MYO1G PE=1 SV=2	0.000	87.446	21	18	26	18	1018	116.4	8.73	81.13	18	cell adhesion;cell organization and biogenesis;transport;signal transduction;other biological processes	plasma membrane;other membranes;cytoskeleton;nucleus;other cell component	cytoskeletal activity;other molecular function	Pf00063, Pf06017	64005	ENSG00000136286	MYO1G	B0I1T2; hsa:64005; Q8TEI9; Q8TES2; Q96BE2; Q96RI5; Q96RI6			0	11793526.2277524	74.41	2436094.08579024	3282404.88969043	4837012.62737078	9636446.73365149	14433459.2126137	21029300.111579	24777945.3744841	22756147.6004322	1066514.49132422	1654398.36324404	3748126.90437887	5979590.28592149	14525499.6306416	21031089.4548593	23779942.1232313	23490437.2976922	High	High	High	High	High
False	High	IsMasterProtein	Q52LJ0	Protein FAM98B OS=Homo sapiens OX=9606 GN=FAM98B PE=1 SV=2	0.000	87.387	29	10	23	9	433	45.5	8.69	71.78	10	protein metabolism;RNA metabolism OR transcription;other metabolic processes;other biological processes	nucleus;other cell component	other molecular function	Pf10239	283742	ENSG00000171262	FAM98B	A8MUW5; hsa:283742; Q52LJ0; Q8N935		tRNA processing in the nucleus	1	5492765.93315128	83.67	692634.346541792	1075612.95703325	1863442.97299469	4011535.03628169	7520930.84655006	11010961.8091558	11825722.7341194	11084936.2273848	328708.167504829	630497.293257829	1365917.64338043	2052206.34740859	7957321.62761248	13580284.4923066	13711418.2702281	12539047.6636056	High	High	High	High	High
False	High	IsMasterProtein	P63162	Small nuclear ribonucleoprotein-associated protein N OS=Homo sapiens OX=9606 GN=SNRPN PE=1 SV=1	0.000	87.206	25	6	29	6	240	24.6	11.19	106.79	6	RNA metabolism OR transcription;other metabolic processes	nucleus;other cell component	nucleic acid binding activity	Pf01423	6638; 8926	ENSG00000128739	SNRPN	B3KVR1; hsa:6638; hsa:8926; P14648; P17135; P63162; Q0D2Q5	Gastric cancer network 2; Prader-Willi and Angelman syndrome; mRNA processing	mRNA Splicing - Major Pathway	4	31921596.9395815	49.08	10193723.9461939	17950048.6617646	17994796.0886865	35192241.1956585	30691320.6002519	33201189.4973569	38601911.9794887	38001976.2820204	6334708.914319	10074794.0561939	13134628.217223	14971522.0486869	33466223.7293097	39335616.211497	42377215.4434665	42501034.2981955	High	High	High	High	High
False	High	IsMasterProtein	Q13045	Protein flightless-1 homolog OS=Homo sapiens OX=9606 GN=FLII PE=1 SV=2	0.000	87.123	14	19	25	19	1269	144.7	6.05	70.78	19	cell organization and biogenesis;other biological processes	cytosol;cytoskeleton;nucleus;other cell component	cytoskeletal activity;other molecular function	Pf00626, Pf12799, Pf13855	2314	ENSG00000177731; ENSG00000284571	FLII	B4DIL0; F5H407; hsa:2314; J3QLG3; Q13045	VEGFA-VEGFR2 signaling pathway		1	12934269.0923317	77.14	1999603.29105635	2899139.10305887	6406738.13960626	11607715.8284896	14412423.5486747	28041645.4001836	29205161.1165832	27062885.1915474	1188041.07636183	1726703.82009258	5496040.87066918	7022410.0351156	14833250.7577533	27190599.9187334	28259302.6843583	27981302.4407043	High	High	High	High	High
False	High	IsMasterProtein	P13798	Acylamino-acid-releasing enzyme OS=Homo sapiens OX=9606 GN=APEH PE=1 SV=4	0.000	86.791	23	12	24	12	732	81.2	5.48	87.13	12	cell organization and biogenesis;protein metabolism;other metabolic processes	non-structural extracellular;other membranes;cytosol;nucleus;other cell component	other molecular function	Pf00326, Pf19283	327	ENSG00000164062	APEH	hsa:327; P13798; Q9BQ33; Q9P0Y2		Neutrophil degranulation; Eukaryotic Translation Termination	2	11715410.2827164	39.45	1466578.57449514	12419888.270497	14800607.2195506	9638980.83016171	14741068.7014075	12951993.8886511	12406182.5575423	11445305.6835434	715993.236756445	7073698.61203017	11543816.6374274	11209489.1999522	14720165.1162376	12622599.1510232	11889554.5904101	11296924.0123008	High	High	High	High	High
[truncated: 5,705 more rows]
[truncated: 13 more columns]
