# Supplementary material for: Experimental strategies to improve drug-target identification in mass spectrometry-based thermal stability assays
Source: Commun Chem. 2023 Apr 6;6:64. doi: 10.1038/s42004-023-00861-1 (PMC10079678; doi:10.1038/s42004-023-00861-1)
Supplement: Supplementary file 15 — Supplementary Data file 13 [file 42004_2023_861_MOESM15_ESM.txt]

Checked	Protein FDR Confidence: Combined	Master	Accession	Description	Exp. q-value: Combined	Sum PEP Score	Coverage [%]	# Peptides	# PSMs	# Unique Peptides	# AAs	MW [kDa]	calc. pI	Score Sequest HT: Sequest HT	# Peptides (by Search Engine): Sequest HT	Biological Process	Cellular Component	Molecular Function	Pfam IDs	Entrez Gene ID	Ensembl Gene ID	Gene Symbol	Gene ID	Reactome Pathways	WikiPathways	# Protein Pathway Groups	Abundances (Grouped): F5	Abundances (Grouped) CV [%]: F5	Abundance: F5: 126, Sample	Abundance: F5: 127N, Sample	Abundance: F5: 127C, Sample	Abundance: F5: 128N, Sample	Abundance: F5: 128C, Sample	Abundance: F5: 129N, Sample	Abundance: F5: 129C, Sample	Abundance: F5: 130N, Sample	Abundance: F5: 130C, Sample	Abundance: F5: 131N, Sample	Abundance: F5: 131C, Sample	Abundance: F5: 132N, Sample	Abundance: F5: 132C, Sample	Abundance: F5: 133N, Sample	Abundance: F5: 133C, Sample	Abundance: F5: 134N, Sample	Found in Sample: F5: 126, Sample	Found in Sample: F5: 127N, Sample	Found in Sample: F5: 127C, Sample	Found in Sample: F5: 128N, Sample	Found in Sample: F5: 128C, Sample
False	High	IsMasterProtein	Q13813	Spectrin alpha chain, non-erythrocytic 1 OS=Homo sapiens OX=9606 GN=SPTAN1 PE=1 SV=3	0.000	476.921	39	91	177	89	2472	284.4	5.35	572.26	91	cell organization and biogenesis	non-structural extracellular;plasma membrane;other membranes;cytosol;cytoskeleton;other cell component	cytoskeletal activity;other molecular function	Pf00018, Pf00435, Pf08726, Pf13499	6709	ENSG00000197694	SPTAN1	hsa:6709; Q13186; Q13813; Q15324; Q16606; Q59EF1; Q5VXV5; Q5VXV6; Q7Z6M5; Q9P0V0	COPI-mediated anterograde transport; Neutrophil degranulation; RAF/MAP kinase cascade; Sensory processing of sound by inner hair cells of the cochlea; Sensory processing of sound by outer hair cells of the cochlea; Interaction between L1 and Ankyrins; RHOV GTPase cycle; RHOU GTPase cycle; Nephrin family interactions; NCAM signaling for neurite out-growth; Caspase-mediated cleavage of cytoskeletal…	Fas ligand pathway and stress induction of heat shock proteins	12	114138803.757327	75.76	26990175.7599991	32323609.6661209	54204097.6511466	70807110.6246507	271235213.383283	195453691.772267	221215640.459728	183988110.914643	14256856.4679363	20494581.6359997	36449884.65641	61134022.4481653	264643878.287767	247059185.804052	252744332.484277	235889588.499524	High	High	High	High	High
False	High	IsMasterProtein	P35579	Myosin-9 OS=Homo sapiens OX=9606 GN=MYH9 PE=1 SV=4	0.000	452.199	39	72	190	66	1960	226.4	5.60	587.12	72	cell cycle OR cell proliferation;cell organization and biogenesis;protein metabolism;stress response;transport;developmental processes;signal transduction;other biological processes	plasma membrane;other membranes;cytosol;cytoskeleton;nucleus;other cell component	signal transduction activity or receptor binding;cytoskeletal activity;other molecular function	Pf00063, Pf01576, Pf02736	4627	ENSG00000100345	MYH9	A8K6E4; hsa:4627; O60805; P35579; Q60FE2; Q86T83	EPHA-mediated growth cone collapse; Regulation of actin dynamics for phagocytic cup formation; FCGR3A-mediated phagocytosis; Sensory processing of sound by inner hair cells of the cochlea; Sensory processing of sound by outer hair cells of the cochlea; Translocation of SLC2A4 (GLUT4) to the plasma membrane; Signaling by ALK fusions and activated point mutants; RHO GTPases activate CIT; Sema4D ind…	Primary focal segmental glomerulosclerosis (FSGS); VEGFA-VEGFR2 signaling pathway; Nephrotic syndrome	16	130843732.392341	77.96	14764276.8433559	24739761.6406935	43912770.606869	83716185.1279012	276214229.011553	219790620.878974	246551515.797101	204501462.652684	7205679.31487356	15157668.0065039	29401856.4916735	77704199.4994391	258955359.965492	251815958.970634	245022767.171306	233607073.666256	High	High	High	High	High
False	High	IsMasterProtein	O75369	Filamin-B OS=Homo sapiens OX=9606 GN=FLNB PE=1 SV=2	0.000	422.360	42	82	174	75	2602	278.0	5.73	547.33	82	cell organization and biogenesis;stress response;signal transduction;other biological processes	plasma membrane;other membranes;cytosol;cytoskeleton;other cell component	cytoskeletal activity;other molecular function	Pf00307, Pf00630	2317	ENSG00000136068	FLNB	B2ZZ83; B2ZZ84; B2ZZ85; C9JKE6; C9JMC4; hsa:2317; O75369; Q13706; Q59EC2; Q60FE7; Q6MZJ1; Q8WXS9; Q8WXT0; Q8WXT1; Q8WXT2; Q8WXT3; Q9NRB5; Q9NT26; Q9UEV9	ISG15 antiviral mechanism	Focal adhesion; MAPK signaling pathway; VEGFA-VEGFR2 signaling pathway; Ebola virus infection in host	5	110489350.846434	72.28	15851990.182293	28043879.378918	56900458.7916047	74093630.8663284	171745133.174113	176452142.490172	207726976.312419	174507486.803159	7815072.94484894	16955003.4567167	37968297.3764896	65793076.9418159	164763104.570898	212368431.287838	225364919.363844	212206408.239564	High	High	High	High	High
False	High	IsMasterProtein	Q01082	Spectrin beta chain, non-erythrocytic 1 OS=Homo sapiens OX=9606 GN=SPTBN1 PE=1 SV=2	0.000	414.033	42	83	173	83	2364	274.4	5.57	527.32	83	cell cycle OR cell proliferation;cell organization and biogenesis;protein metabolism;other metabolic processes;transport;developmental processes;signal transduction;other biological processes	plasma membrane;other membranes;cytosol;cytoskeleton;nucleus;other cell component	cytoskeletal activity;other molecular function	Pf00169, Pf00307, Pf00435	6711	ENSG00000115306	SPTBN1	B2RP63; hsa:6711; O60837; Q01082; Q16057; Q53R99; Q59ER3; Q8IX99	COPI-mediated anterograde transport; Sensory processing of sound by inner hair cells of the cochlea; Sensory processing of sound by outer hair cells of the cochlea; RHOV GTPase cycle; RHOU GTPase cycle; Nephrin family interactions; RAF/MAP kinase cascade; NCAM signaling for neurite out-growth; Interaction between L1 and Ankyrins; Signaling by FLT3 fusion proteins	TGF-beta signaling pathway; Sudden infant death syndrome (SIDS) susceptibility pathways	12	125621559.446011	73.76	20066423.7842186	26082898.8822696	49395271.2529851	99335732.226281	244103985.389277	168584251.046306	191718869.232159	158863037.941876	10204153.3241403	15164772.5394101	31968624.7060711	52829254.8909431	235679704.5806	192624340.780576	193266159.572924	184867956.444221	High	High	High	High	High
False	High	IsMasterProtein	Q14204	Cytoplasmic dynein 1 heavy chain 1 OS=Homo sapiens OX=9606 GN=DYNC1H1 PE=1 SV=5	0.000	348.831	22	92	129	91	4646	532.1	6.40	358.92	92	cell cycle OR cell proliferation;cell organization and biogenesis;transport;other biological processes	non-structural extracellular;cytosol;cytoskeleton;other cytoplasmic organelle;other cell component	cytoskeletal activity;other molecular function	Pf03028, Pf08385, Pf08393, Pf12774, Pf12775, Pf12777, Pf12780, Pf12781, Pf17852, Pf18198, Pf18199	1778	ENSG00000197102	DYNC1H1	B0I1R0; hsa:1778; Q14204; Q6DKQ7; Q8WU28; Q92814; Q9Y4G5	COPI-mediated anterograde transport; HSP90 chaperone cycle for steroid hormone receptors (SHR) in the presence of ligand; Neutrophil degranulation; Separation of Sister Chromatids; MHC class II antigen presentation; Resolution of Sister Chromatid Cohesion; Recruitment of NuMA to mitotic centrosomes; RHO GTPases Activate Formins; COPI-independent Golgi-to-ER retrograde traffic; HCMV Early Events; …	Ciliary landscape; Intraflagellar transport proteins binding to dynein	22	57111734.8341018	74.36	8169519.14673424	13071047.9574223	27938277.871551	36307551.4933442	97142147.7088009	92951629.4930851	111781090.058968	93235360.2374271	4255900.61340146	8007875.30941284	17541616.8766157	28077842.4157857	89836690.2091619	106012359.77653	113785582.611904	109380680.008964	High	High	High	High	High
False	High	IsMasterProtein	Q9Y490	Talin-1 OS=Homo sapiens OX=9606 GN=TLN1 PE=1 SV=3	0.000	337.450	38	76	143	62	2541	269.6	6.07	458.15	76	cell adhesion;cell organization and biogenesis;signal transduction;other biological processes	non-structural extracellular;plasma membrane;other membranes;cytosol;cytoskeleton;other cell component	signal transduction activity or receptor binding;cytoskeletal activity;other molecular function	Pf00373, Pf01608, Pf08913, Pf09141, Pf16511	7094	ENSG00000137076	TLN1	A6NMY0; hsa:7094; Q86YD0; Q9NZQ2; Q9UHH8; Q9UPX3; Q9Y490	Platelet degranulation ; Signaling by BRAF and RAF1 fusions; XBP1(S) activates chaperone genes; SEMA3A-Plexin repulsion signaling by inhibiting Integrin adhesion; Smooth Muscle Contraction; Signaling by moderate kinase activity BRAF mutants; Paradoxical activation of RAF signaling by kinase inactive BRAF; Signaling downstream of RAS mutants; Signaling by RAF1 mutants; MAP2K and MAPK activation; S…	Integrin-mediated cell adhesion; Primary focal segmental glomerulosclerosis (FSGS); Focal adhesion	17	58036138.4702767	81.41	9091061.91699838	14833579.7405517	28134677.3167367	41810810.1381247	83368008.4920565	127121746.94497	146851944.881093	119712551.844729	4410455.61055655	8475286.81466803	18480980.7814362	29301657.0297854	80557955.1655203	146923379.807073	152783676.178841	145462149.479684	High	High	High	High	High
False	High	IsMasterProtein	P78527	DNA-dependent protein kinase catalytic subunit OS=Homo sapiens OX=9606 GN=PRKDC PE=1 SV=3	0.000	329.261	21	87	132	87	4128	468.8	7.12	359.79	87	cell cycle OR cell proliferation;cell organization and biogenesis;protein metabolism;DNA metabolism;RNA metabolism OR transcription;other metabolic processes;stress response;developmental processes;signal transduction;other biological processes	cytosol;nucleus;other cell component	nucleic acid binding activity;kinase activity;other molecular function	Pf00454, Pf02259, Pf02260, Pf08163, Pf19704, Pf20502	5591	ENSG00000253729	PRKDC	hsa:5591; P78527; P78528; Q13327; Q13337; Q14175; Q59H99; Q7Z611; Q96SE6; Q9UME3	E3 ubiquitin ligases ubiquitinate target proteins; Cytosolic sensors of pathogen-associated DNA ; Nonhomologous End-Joining (NHEJ); IRF3-mediated induction of type I IFN	miRNA regulation of DNA damage response; Cell cycle; Retinoblastoma gene in cancer; Fas ligand pathway and stress induction of heat shock proteins; Pathways affected in adenoid cystic carcinoma; ATM signaling in development and disease ; Non-homologous end joining; Osteoblast differentiation and related diseases; DNA repair pathways, full network; DNA damage response	14	66446565.4921231	73.75	10790337.7589574	16953167.0097937	31786438.4327797	40938800.5653777	117075862.446721	107847469.997275	133152007.872488	109322074.819895	5996366.44853012	10537492.0731244	20762427.4547599	31883948.4542958	108904096.841071	121852763.464325	130231995.654925	125516695.79238	High	High	High	High	High
False	High	IsMasterProtein	P21333	Filamin-A OS=Homo sapiens OX=9606 GN=FLNA PE=1 SV=4	0.000	321.477	35	69	124	62	2647	280.6	6.06	380.36	69	cell cycle OR cell proliferation;cell organization and biogenesis;protein metabolism;other metabolic processes;stress response;transport;developmental processes;signal transduction;other biological processes	non-structural extracellular;plasma membrane;other membranes;cytosol;cytoskeleton;ER/Golgi;nucleus;other cell component	signal transduction activity or receptor binding;cytoskeletal activity;other molecular function	Pf00307, Pf00630	2316	ENSG00000196924	FLNA	E9KL45; hsa:2316; P21333; Q5HY53; Q5HY55; Q8NF52	OAS antiviral response; Platelet degranulation ; RHO GTPases activate PAKs; GP1b-IX-V activation signalling; Cell-extracellular matrix interactions	Androgen receptor signaling pathway; Prolactin signaling pathway; Focal adhesion; Hypothesized pathways in pathogenesis of cardiovascular disease; MAPK signaling pathway; IL-4 signaling pathway; Ebola virus infection in host; Joubert syndrome	13	76832331.2722598	83.28	14722761.9503246	20330562.6945518	38881918.8831198	54874841.9836864	111887773.813854	171786599.957171	208404863.187198	176868142.225799	7425888.61084964	12451126.2353442	25009663.6633661	40681116.1320007	107575838.313762	209377840.303299	229940630.264494	217785536.321987	High	High	High	High	High
False	High	IsMasterProtein	P10809	60 kDa heat shock protein, mitochondrial OS=Homo sapiens OX=9606 GN=HSPD1 PE=1 SV=2	0.000	298.696	75	41	188	41	573	61.0	5.87	657.47	41	cell cycle OR cell proliferation;cell organization and biogenesis;protein metabolism;DNA metabolism;other metabolic processes;stress response;transport;developmental processes;signal transduction;other biological processes	non-structural extracellular;plasma membrane;other membranes;cytosol;cytoskeleton;mitochondrion;other cytoplasmic organelle;other cell component	nucleic acid binding activity;other molecular function	Pf00118	3329	ENSG00000144381	HSPD1	B2R5M6; B7Z712; hsa:3329; P10809; Q38L19; Q9UCR6	Mitochondrial protein import; TFAP2A acts as a transcriptional repressor during retinoic acid induced cell differentiation	Apoptosis-related network due to altered Notch3 in ovarian cancer; Sudden infant death syndrome (SIDS) susceptibility pathways	4	451309897.308193	72.54	9659620.37013207	41368213.1923366	129157397.798958	426436579.839549	691219829.392143	495766387.233388	526799613.091122	473997220.280895	4158993.15324681	25583092.2829296	90111183.6179136	429708476.534164	659534435.950511	616431480.948696	611201176.436567	636700377.976858	High	High	High	High	High
False	High	IsMasterProtein	P08238	Heat shock protein HSP 90-beta OS=Homo sapiens OX=9606 GN=HSP90AB1 PE=1 SV=4	0.000	270.871	55	39	195	25	724	83.2	5.03	585.90	39	cell organization and biogenesis;DNA metabolism;other metabolic processes;stress response;developmental processes;other biological processes	non-structural extracellular;plasma membrane;other membranes;cytosol;nucleus;other cytoplasmic organelle;other cell component	signal transduction activity or receptor binding;enzyme regulator activity;cytoskeletal activity;nucleic acid binding activity;other molecular function	Pf00183, Pf02518	3326	ENSG00000096384	HSP90AB1	B2R5P0; hsa:3326; P08238; Q5T9W7; Q9NQW0; Q9NTK6	Regulation of actin dynamics for phagocytic cup formation; Potential therapeutics for SARS; The role of GTSE1 in G2/M progression after G2 checkpoint; HSP90 chaperone cycle for steroid hormone receptors (SHR) in the presence of ligand; SARS-CoV-2 activates/modulates innate and adaptive immune responses; Aryl hydrocarbon receptor signalling; Neutrophil degranulation; Estrogen-dependent gene expres…	Nuclear receptors meta-pathway; NRF2 pathway; Focal adhesion: PI3K-Akt-mTOR-signaling pathway; PI3K-Akt signaling pathway	23	164282872.755279	82.37	24709707.2139695	31942895.9118976	64081499.486873	90634011.7396256	330092986.173693	348113727.079833	376364707.269016	297778524.44909	7669190.41371283	15963296.1866408	38358335.0288288	55469929.3300169	301064585.010662	381541603.850805	349229811.073021	340903153.877314	High	High	High	High	High
False	High	IsMasterProtein	P07900	Heat shock protein HSP 90-alpha OS=Homo sapiens OX=9606 GN=HSP90AA1 PE=1 SV=5	0.000	248.703	54	39	181	25	732	84.6	5.02	529.64	39	cell organization and biogenesis;protein metabolism;DNA metabolism;other metabolic processes;stress response;transport;developmental processes;other biological processes	non-structural extracellular;extracellular matrix;plasma membrane;other membranes;cytosol;cytoskeleton;mitochondrion;nucleus;other cytoplasmic organelle;other cell component	signal transduction activity or receptor binding;enzyme regulator activity;cytoskeletal activity;nucleic acid binding activity;other molecular function	Pf00183, Pf02518	3320	ENSG00000080824	HSP90AA1	A8K500; B3KPJ9; hsa:3320; P07900; Q2PP14; Q5CAQ6; Q5CAQ7; Q9BVQ5	Neutrophil degranulation; Regulation of actin dynamics for phagocytic cup formation; Potential therapeutics for SARS; The role of GTSE1 in G2/M progression after G2 checkpoint; HSP90 chaperone cycle for steroid hormone receptors (SHR) in the presence of ligand; Recruitment of NuMA to mitotic centrosomes; Aggrephagy; SARS-CoV-2 activates/modulates innate and adaptive immune responses; Regulation o…	Nucleotide-binding oligomerization domain (NOD) pathway; TNF-alpha signaling pathway; Corticotropin-releasing hormone signaling pathway; Aryl hydrocarbon receptor pathway; Ebstein-Barr virus LMP1 signaling; Aryl hydrocarbon receptor pathway; Constitutive androstane receptor pathway; Pregnane X receptor pathway; Glucocorticoid receptor pathway; Nuclear receptors meta-pathway; NRF2 pathway; VEGFA-V…	67	73354809.0450901	78.94	12126636.3862256	16737738.968415	34306058.3736153	39426515.153135	154200592.582547	150872155.904685	168270401.46423	136479929.538327	5533426.32256718	10188987.8076952	21995380.1616141	34186978.7510371	142921878.274839	167918440.04245	163121711.899018	157407374.952057	High	High	High	High	High
False	High	IsMasterProtein	P31948	Stress-induced-phosphoprotein 1 OS=Homo sapiens OX=9606 GN=STIP1 PE=1 SV=1	0.000	236.522	64	36	153	36	543	62.6	6.80	368.65	36	other biological processes	cytosol;ER/Golgi;nucleus;other cell component	other molecular function	Pf00515, Pf13181, Pf17830	10963	ENSG00000168439	STIP1	B4DM70; F5H0T1; G3XAD8; hsa:10963; P31948; Q3ZCU9; Q5TZU9	HSP90 chaperone cycle for steroid hormone receptors (SHR) in the presence of ligand; RND1 GTPase cycle	VEGFA-VEGFR2 signaling pathway	3	174642633.11029	66.18	37493964.5566891	53622134.5301245	85412448.8259305	132244493.807302	230633793.677172	242139598.321313	265854760.210758	241043963.151826	23139541.1732789	32618972.7814079	56207456.9543435	105530306.452174	231049852.367673	296397010.790854	319480615.357179	311169166.905943	High	High	High	High	High
False	High	IsMasterProtein	P35580	Myosin-10 OS=Homo sapiens OX=9606 GN=MYH10 PE=1 SV=3	0.000	231.127	28	55	88	47	1976	228.9	5.54	282.43	55	cell adhesion;cell cycle OR cell proliferation;cell organization and biogenesis;other biological processes	plasma membrane;other membranes;cytosol;cytoskeleton;other cell component	cytoskeletal activity;nucleic acid binding activity;other molecular function	Pf00063, Pf00612, Pf01576, Pf02736	4628	ENSG00000133026	MYH10	B2RWP9; D3DTS1; F8VTL3; hsa:4628; P35580; Q12989; Q149N3; Q149N4; Q16087; Q4LE45; Q6PK16; Q9BWG0	EPHA-mediated growth cone collapse; RHO GTPases activate CIT; Sema4D induced cell migration and growth-cone collapse; RHO GTPases activate PKNs; RHO GTPases Activate ROCKs; RHO GTPases activate PAKs	Regulation of actin cytoskeleton	7	49744399.0991199	80.33	7781953.54086441	11117234.3093956	19446156.4910916	28983699.472313	87048623.7201619	98434255.846329	116698775.942812	95404856.3309071	4307678.41958808	6739265.29141571	12398060.8066738	21492038.5314265	85375755.5724149	114118330.629715	111578310.95614	110019517.594145	High	High	High	High	High
False	High	IsMasterProtein	P55072	Transitional endoplasmic reticulum ATPase OS=Homo sapiens OX=9606 GN=VCP PE=1 SV=4	0.000	230.938	56	42	111	42	806	89.3	5.26	334.22	42	cell cycle OR cell proliferation;cell organization and biogenesis;protein metabolism;DNA metabolism;other metabolic processes;stress response;transport;signal transduction;other biological processes	non-structural extracellular;other membranes;cytosol;ER/Golgi;nucleus;other cytoplasmic organelle;other cell component	signal transduction activity or receptor binding;enzyme regulator activity;other molecular function	Pf00004, Pf02359, Pf02933, Pf09336, Pf17862	7415	ENSG00000165280	VCP	B2R5T8; hsa:7415; P55072; Q0V924; Q2TAI5; Q969G7; Q9UCD5	Neutrophil degranulation; ABC-family proteins mediated transport; Hedgehog ligand biogenesis; Hh mutants are degraded by ERAD; Defective CFTR causes cystic fibrosis; Neddylation; KEAP1-NFE2L2 pathway; RHOH GTPase cycle; E3 ubiquitin ligases ubiquitinate target proteins; Aggrephagy; Attachment and Entry; Attachment and Entry; Ovarian tumor domain proteases; Josephin domain DUBs; Protein methylatio…	Alstrom syndrome; Clock-controlled autophagy in bone metabolism	20	133219152.839185	35.44	50878906.4818606	183162082.179595	203326945.233075	93179480.5784054	182541343.842004	120250335.365417	135896013.597303	107547455.346094	31862065.4617124	116558129.265266	131782411.206304	136818590.173401	179811605.766136	138718090.821821	134671558.372132	127274334.271921	High	High	High	High	High
False	High	IsMasterProtein	P04406	Glyceraldehyde-3-phosphate dehydrogenase OS=Homo sapiens OX=9606 GN=GAPDH PE=1 SV=3	0.000	220.475	78	22	242	22	335	36.0	8.46	687.98	22	cell organization and biogenesis;protein metabolism;other metabolic processes;stress response;other biological processes	plasma membrane;other membranes;cytosol;cytoskeleton;nucleus;other cell component	enzyme regulator activity;cytoskeletal activity;other molecular function	Pf00044, Pf02800	2597	ENSG00000111640	GAPDH	E7EUT4; hsa:2597; P00354; P04406; Q53X65	Glycolysis; Gluconeogenesis	Cori cycle; Alzheimer's disease and miRNA effects; HIF1A and PPARG regulation of glycolysis; VEGFA-VEGFR2 signaling pathway; Clear cell renal cell carcinoma pathways; Metabolic reprogramming in colon cancer; Aerobic glycolysis; 7q11.23 copy number variation syndrome; Glycolysis in senescence; Alzheimer's disease; Glycolysis and gluconeogenesis; Sudden infant death syndrome (SIDS) susceptibility p…	14	883689156.076625	49.21	41936937.6325943	796248138.295414	1538574672.89455	762224099.735736	1446673647.84585	898262038.493654	902210834.677321	714683679.40917	11995584.4042152	508152570.15921	1141243213.38005	1124233424.19002	1297718257.63716	926456788.043428	869352695.653224	817289301.732279	High	High	High	High	High
False	High	IsMasterProtein	P11142	Heat shock cognate 71 kDa protein OS=Homo sapiens OX=9606 GN=HSPA8 PE=1 SV=1	0.000	219.129	50	32	147	31	646	70.9	5.52	472.82	32	cell organization and biogenesis;protein metabolism;RNA metabolism OR transcription;other metabolic processes;stress response;transport;other biological processes	non-structural extracellular;plasma membrane;other membranes;cytosol;nucleus;other cytoplasmic organelle;other cell component	signal transduction activity or receptor binding;other molecular function	Pf00012	3312	ENSG00000109971	HSPA8	hsa:3312; P11142; Q9H3R6	AUF1 (hnRNP D0) binds and destabilizes mRNA; Neutrophil degranulation; mRNA Splicing - Major Pathway; Golgi Associated Vesicle Biogenesis; Late endosomal microautophagy; HSP90 chaperone cycle for steroid hormone receptors (SHR) in the presence of ligand; Regulation of HSF1-mediated heat shock response; Lysosome Vesicle Biogenesis; Clathrin-mediated endocytosis; CHL1 interactions; Interleukin-4 an…	Parkin-ubiquitin proteasomal system pathway; MAPK signaling pathway; Exercise-induced circadian regulation; Measles virus infection; Extrafollicular B cell activation by SARS-CoV-2	22	211605968.789122	66.26	17536016.0019505	22782689.3286826	98725425.6734556	172344515.528724	321013764.86247	238363270.949838	282748424.200044	230783362.993796	9575608.09406296	15980765.987844	70139684.2772763	194022157.604085	270215560.575217	270480722.454636	285244666.798087	274434805.968429	High	High	High	High	High
False	High	IsMasterProtein	O75643	U5 small nuclear ribonucleoprotein 200 kDa helicase OS=Homo sapiens OX=9606 GN=SNRNP200 PE=1 SV=2	0.000	218.579	26	51	73	51	2136	244.4	6.06	226.39	51	cell organization and biogenesis;RNA metabolism OR transcription;other metabolic processes	nucleus	other molecular function	Pf00270, Pf00271, Pf02889, Pf18149	23020	ENSG00000144028	SNRNP200	hsa:23020; O75643; O94884; Q6NZY0; Q6PX59; Q8NBE6; Q96IF2; Q9H7S0	mRNA Splicing - Major Pathway; mRNA Splicing - Minor Pathway	2q11.2 copy number variation syndrome	3	52141969.8413887	76.15	6615491.64478655	10445190.2965424	21800256.4389462	37101875.5270348	79293130.7106849	73621311.660823	103057960.192482	91795105.2455009	3090193.27575315	6166893.66192587	14695676.7326652	25391370.5934969	73278910.5758064	84486695.1002327	104759770.672202	104883962.149216	High	High	High	High	High
False	High	IsMasterProtein	Q7Z6Z7	E3 ubiquitin-protein ligase HUWE1 OS=Homo sapiens OX=9606 GN=HUWE1 PE=1 SV=3	0.000	215.217	16	55	79	55	4374	481.6	5.22	215.58	55	cell organization and biogenesis;protein metabolism;DNA metabolism;other metabolic processes;stress response;other biological processes	non-structural extracellular;other membranes;cytosol;mitochondrion;ER/Golgi;nucleus;other cell component	nucleic acid binding activity;other molecular function	Pf00627, Pf00632, Pf02825, Pf06012, Pf06025, Pf14377	10075	ENSG00000086758	HUWE1	hsa:10075; O15029; Q4G2Z2; Q5H961; Q6P4D0; Q7Z6Z7; Q8NG67; Q9BUI0; Q9HCJ4; Q9NSL6; Q9P0A9	Antigen processing: Ubiquitination & Proteasome degradation; Neutrophil degranulation		2	25692052.3016899	70.04	4609500.9076737	7450994.93507626	13916949.9667458	16543266.1186105	41894073.9163288	41524535.2514373	48866147.9362543	40965163.740366	2351978.33008806	4543973.12760117	9424293.7509423	14903594.5408205	39900316.3426236	47746508.0527399	49245280.6420074	47502687.8999189	High	High	High	High	High
False	High	IsMasterProtein	P14618	Pyruvate kinase PKM OS=Homo sapiens OX=9606 GN=PKM PE=1 SV=4	0.000	212.640	56	29	162	29	531	57.9	7.84	476.16	29	protein metabolism;RNA metabolism OR transcription;other metabolic processes;other biological processes	non-structural extracellular;cytosol;ER/Golgi;nucleus;other cell component	nucleic acid binding activity;kinase activity;other molecular function	Pf00224, Pf02887	5315	ENSG00000067225	PKM	A6NFK3; B2R5N8; B3KRY0; B4DFX8; B4DUU6; hsa:5315; P14618; P14786; Q53GK4; Q96E76; Q9BWB5; Q9UCV6; Q9UPF2	Neutrophil degranulation	Photodynamic therapy-induced HIF-1 survival signaling; Amino acid metabolism; Clear cell renal cell carcinoma pathways; Metabolic reprogramming in colon cancer; Aerobic glycolysis; Glycolysis in senescence; Glucose metabolism in triple-negative breast cancer cells; Glycolysis and gluconeogenesis	9	185337983.173675	62.17	11652875.778983	17566564.0789163	172489788.202772	159914637.712396	316800635.290493	202167107.485626	215523469.463094	171814055.323117	5304574.58215329	10394652.8138543	127700429.868196	219693903.641089	287577800.338655	219614168.944074	203069717.501419	199143197.778786	High	High	High	High	High
False	High	IsMasterProtein	P12270	Nucleoprotein TPR OS=Homo sapiens OX=9606 GN=TPR PE=1 SV=3	0.000	203.410	21	48	71	47	2363	267.1	5.02	203.86	48	cell cycle OR cell proliferation;cell organization and biogenesis;other metabolic processes;stress response;transport;signal transduction;other biological processes	other membranes;cytoskeleton;nucleus;other cell component	cytoskeletal activity;nucleic acid binding activity;other molecular function	Pf07926	7175	ENSG00000047410	TPR	hsa:7175; P12270; Q15624; Q15655; Q5SWY0; Q99968	HCMV Late Events; HCMV Early Events; ISG15 antiviral mechanism; Transport of the SLBP independent Mature mRNA; Transport of the SLBP Dependant Mature mRNA; Transport of Mature mRNA Derived from an Intronless Transcript; Transport of Mature mRNA derived from an Intron-Containing Transcript; Rev-mediated nuclear export of HIV RNA; Transport of Ribonucleoproteins into the Host Nucleus; NS1 Mediated …		29	26678571.2660262	69.88	7562061.57721248	11092766.4598351	16356242.5971933	19486135.7431812	36801354.6469941	40828011.1544005	57195931.2308801	51413015.1043119	4365215.72489342	6787880.0729384	10853272.5522598	16835546.9283512	36525772.6917714	48947564.1406032	66517107.7586818	61026923.2728174	High	High	High	High	High
False	High	IsMasterProtein	P27708	CAD protein OS=Homo sapiens OX=9606 GN=CAD PE=1 SV=3	0.000	202.931	26	44	70	43	2225	242.8	6.46	222.40	44	protein metabolism;other metabolic processes	cytosol;nucleus;other cell component	kinase activity;other molecular function	Pf00117, Pf00185, Pf00988, Pf01979, Pf02142, Pf02729, Pf02786, Pf02787	790	ENSG00000084774	CAD	D6W552; hsa:790; P27708; Q6P0Q0; Q96CK3	Pyrimidine biosynthesis	Endothelin pathways; Amino acid metabolism; Pyrimidine metabolism	4	33114576.0743978	76.81	6497529.15059765	9867993.11744445	18551493.6453765	24601217.8479439	46296739.6921031	58408858.181852	81855594.3759375	71913603.4814076	3485942.68095361	5759376.79224165	13391297.9468769	18193473.5956513	44574018.8703188	67720166.3498621	82298400.0943028	83246079.129971	High	High	High	High	High
False	High	IsMasterProtein	P13639	Elongation factor 2 OS=Homo sapiens OX=9606 GN=EEF2 PE=1 SV=4	0.000	201.692	41	33	129	32	858	95.3	6.83	326.56	33	protein metabolism;other metabolic processes;other biological processes	non-structural extracellular;plasma membrane;other membranes;cytosol;other cell component	translation activity;nucleic acid binding activity;other molecular function	Pf00009, Pf00679, Pf03144, Pf03764, Pf14492	1938	ENSG00000167658	EEF2	B2RMP5; D6W618; hsa:1938; P13639; Q58J86	Neutrophil degranulation; Protein methylation; Uptake and function of diphtheria toxin; Peptide chain elongation; Synthesis of diphthamide-EEF2	Translation factors; AMP-activated protein kinase signaling; Brain-derived neurotrophic factor (BDNF) signaling pathway; IL-18 signaling pathway	9	278591655.322875	62.98	17184532.342884	21342598.4842252	262748760.878935	240929317.244849	493201105.706836	298073665.158993	315938707.499784	257881336.096306	6138637.00284245	11695640.5406057	189149106.206978	351970771.43716	403583584.485845	334156823.201749	302663515.059422	295389824.697598	High	High	High	High	High
False	High	IsMasterProtein	P06733	Alpha-enolase OS=Homo sapiens OX=9606 GN=ENO1 PE=1 SV=2	0.000	201.086	73	29	220	23	434	47.1	7.39	661.25	29	RNA metabolism OR transcription;other metabolic processes;other biological processes	plasma membrane;other membranes;cytosol;cytoskeleton;nucleus;other cell component	nucleic acid binding activity;other molecular function	Pf00113, Pf03952	2023	ENSG00000074800	ENO1	B2RD59; hsa:2023; P06733; P22712; Q16704; Q4TUS4; Q53FT9; Q53HR3; Q658M5; Q6GMP2; Q71V37; Q7Z3V6; Q8WU71; Q96GV1; Q9BT62; Q9UCH6; Q9UM55	Glycolysis; Gluconeogenesis; Manipulation of host energy metabolism	Clear cell renal cell carcinoma pathways; Metabolic reprogramming in colon cancer; Aerobic glycolysis; IL-18 signaling pathway; Glycolysis and gluconeogenesis	8	437745167.343093	60.87	17029397.2719496	47615411.1230388	416133499.546738	399470653.898566	687756975.404918	471368143.648992	478422849.530275	372105314.513173	9371741.29497091	30911243.6161644	312507187.10303	493062077.418516	647342134.894582	562361616.784348	516197447.318871	460479225.395096	High	High	High	High	High
False	High	IsMasterProtein	P00558	Phosphoglycerate kinase 1 OS=Homo sapiens OX=9606 GN=PGK1 PE=1 SV=3	0.000	195.746	75	26	153	23	417	44.6	8.10	424.70	26	protein metabolism;other metabolic processes;stress response;other biological processes	non-structural extracellular;other membranes;cytosol	kinase activity;other molecular function	Pf00162	5230	ENSG00000102144	PGK1	A8K4W6; B7Z7A9; hsa:5230; P00558; Q5J7W1; Q6IBT6; Q8NI87	Glycolysis; Gluconeogenesis; Manipulation of host energy metabolism	Cori cycle; Photodynamic therapy-induced HIF-1 survival signaling; VEGFA-VEGFR2 signaling pathway; Clear cell renal cell carcinoma pathways; Metabolic reprogramming in colon cancer; Aerobic glycolysis; Glycolysis in senescence; Glycolysis and gluconeogenesis	11	291444881.794085	78.60	14003198.1793347	22484258.183958	57560643.9682494	251097025.597632	539284305.710547	377362947.376369	399393237.924527	338276086.392515	4980945.17772359	9032573.31341848	31664350.3817578	240562311.674841	493243142.470072	459867144.880228	442691735.116949	389480260.311821	High	High	High	High	High
False	High	IsMasterProtein	P34932	Heat shock 70 kDa protein 4 OS=Homo sapiens OX=9606 GN=HSPA4 PE=1 SV=4	0.000	194.830	40	31	88	27	840	94.3	5.19	269.98	31	cell organization and biogenesis;stress response;transport;other biological processes	non-structural extracellular;cytosol;mitochondrion;nucleus	other molecular function	Pf00012	3308	ENSG00000170606	HSPA4	hsa:3308; O95756; P34932; Q2TAL4; Q9BUK9	Regulation of HSF1-mediated heat shock response	Parkin-ubiquitin proteasomal system pathway	2	54879708.4330729	81.45	8374409.83982334	12261999.4397304	22828716.3221523	30737677.8507649	144667933.562056	111211338.572929	122693699.024385	97983406.9548671	4334103.05590128	6939057.02956676	14727007.6117077	23080519.0379778	128722460.28363	122917261.787782	115307024.293749	112778910.255485	High	High	High	High	High
False	High	IsMasterProtein	P26038	Moesin OS=Homo sapiens OX=9606 GN=MSN PE=1 SV=3	0.000	193.817	51	35	112	22	577	67.8	6.40	279.12	35	cell adhesion;cell cycle OR cell proliferation;cell organization and biogenesis;other biological processes	plasma membrane;other membranes;cytosol;cytoskeleton;other cell component	signal transduction activity or receptor binding;cytoskeletal activity;nucleic acid binding activity;other molecular function	Pf00373, Pf00769, Pf09379, Pf09380, Pf20492	4478	ENSG00000147065	MSN	hsa:4478; P26038	Recycling pathway of L1; Sensory processing of sound by inner hair cells of the cochlea; Sensory processing of sound by outer hair cells of the cochlea; Gene and protein expression by JAK-STAT signaling after Interleukin-12 stimulation; Signaling by ALK fusions and activated point mutants	Glial cell differentiation; AGE/RAGE pathway; Measles virus infection; 16p11.2 proximal deletion syndrome; Regulation of actin cytoskeleton	10	71263882.6061673	76.61	10104277.3607388	15230227.3984177	28054276.312063	48470288.8728466	153222188.977516	120067894.664391	130428274.117586	104776370.890387	4475772.12891721	8976232.3459267	18164141.4216043	33986641.5482446	139489920.973563	131069842.000648	122421170.815778	120166864.307531	High	High	High	High	High
False	High	IsMasterProtein	P13796	Plastin-2 OS=Homo sapiens OX=9606 GN=LCP1 PE=1 SV=6	0.000	186.364	53	26	130	23	627	70.2	5.43	347.96	26	cell organization and biogenesis;signal transduction;other biological processes	plasma membrane;other membranes;cytosol;cytoskeleton;other cell component	signal transduction activity or receptor binding;cytoskeletal activity;other molecular function	Pf00036, Pf00307	3936	ENSG00000136167	LCP1	B2R613; B4DUA0; hsa:3936; P13796; Q5TBN4	Gene and protein expression by JAK-STAT signaling after Interleukin-12 stimulation		1	248400402.579361	58.84	28116116.1884719	61188736.5804022	128230373.860064	243229084.68844	335792024.532269	269880592.225089	267038770.672757	253681668.37706	13888145.8421284	44198882.7596434	89894172.1279862	233247313.618829	285384242.168449	319702926.208664	325493627.118308	318134899.036742	High	High	High	High	High
False	High	IsMasterProtein	Q14980	Nuclear mitotic apparatus protein 1 OS=Homo sapiens OX=9606 GN=NUMA1 PE=1 SV=2	0.000	186.132	25	49	72	47	2115	238.1	5.78	199.56	49	cell cycle OR cell proliferation;cell organization and biogenesis;other biological processes	plasma membrane;other membranes;cytosol;cytoskeleton;ER/Golgi;nucleus;other cell component	cytoskeletal activity;other molecular function		4926	ENSG00000137497	NUMA1	H0YH75; hsa:4926; Q14980; Q14981; Q9BTE9	Recruitment of NuMA to mitotic centrosomes; Mitotic Prophase	Ectoderm differentiation; Ectoderm differentiation	4	27749045.8430037	82.26	6745805.62192127	10025067.5617912	18313700.1481978	22297856.0450064	34830259.8845423	40136418.0827516	76839293.036524	70278604.1260658	3409923.64971233	5977722.81100381	12065927.374274	16860739.8451268	34532896.0615281	48429539.9616076	87667106.1352639	85298507.0924851	High	High	High	High	High
False	High	IsMasterProtein	P53396	ATP-citrate synthase OS=Homo sapiens OX=9606 GN=ACLY PE=1 SV=3	0.000	185.093	36	37	91	37	1101	120.8	7.33	292.25	37	other metabolic processes	non-structural extracellular;cytosol;nucleus;other cytoplasmic organelle;other cell component	other molecular function	Pf00285, Pf00549, Pf02629, Pf16114	47	ENSG00000131473	ACLY	B4DIM0; B4E3P0; hsa:47; P53396; Q13037; Q9BRL0	Neutrophil degranulation; ChREBP activates metabolic gene expression; Fatty acyl-CoA biosynthesis	Sterol regulatory element-binding proteins (SREBP) signaling; TCA cycle and deficiency of pyruvate dehydrogenase complex (PDHc); Fatty acid biosynthesis; Amino acid metabolism; Lipid metabolism pathway; Clear cell renal cell carcinoma pathways; Metabolic reprogramming in colon cancer	10	57687969.2864144	79.81	6112786.39857317	9427291.8038551	20373850.519926	38369956.4618287	136428458.41719	95680528.5139036	105349575.566999	86731967.0717106	2623506.98250798	5488326.17660644	12877459.267389	32526788.7589791	123610100.458685	106336854.45115	100904037.725776	98041838.1799574	High	High	High	High	High
False	High	IsMasterProtein	Q15075	Early endosome antigen 1 OS=Homo sapiens OX=9606 GN=EEA1 PE=1 SV=2	0.000	184.856	37	52	71	51	1411	162.4	5.68	209.05	52	cell organization and biogenesis;transport;other biological processes	plasma membrane;other membranes;cytosol;other cytoplasmic organelle;other cell component	other molecular function	Pf01363	8411	ENSG00000102189	EEA1	hsa:8411; Q14221; Q15075	Toll Like Receptor 9 (TLR9) Cascade	VEGFA-VEGFR2 signaling pathway	2	32081706.0872801	33.36	22515760.5623255	27818682.8313241	30180870.6170908	25863412.4694093	39102830.4446318	34102258.9616016	39148109.5921529	34942894.1622066	13015657.8326822	17172758.8136517	18632583.1342419	23020172.2291911	39622279.0526307	42728877.0588384	46013468.6128001	44652117.7993265	High	High	High	High	High
False	High	IsMasterProtein	P60709	Actin, cytoplasmic 1 OS=Homo sapiens OX=9606 GN=ACTB PE=1 SV=1	0.000	174.791	67	29	228	9	375	41.7	5.48	699.36	29	cell organization and biogenesis;protein metabolism;other metabolic processes;transport;developmental processes;other biological processes	plasma membrane;other membranes;cytosol;cytoskeleton;nucleus;other cell component	cytoskeletal activity;other molecular function	Pf00022	60	ENSG00000075624	ACTB	hsa:60; P02570; P60709; P70514; P99021; Q11211; Q64316; Q75MN2; Q96B34; Q96HG5	Translocation of SLC2A4 (GLUT4) to the plasma membrane; UCH proteinases; Clathrin-mediated endocytosis; DNA Damage Recognition in GG-NER; RHO GTPases Activate Formins; Regulation of actin dynamics for phagocytic cup formation; FCGR3A-mediated phagocytosis; Recycling pathway of L1; Sensory processing of sound by inner hair cells of the cochlea; Sensory processing of sound by outer hair cells of th…	Arrhythmogenic right ventricular cardiomyopathy; Pathogenic Escherichia coli infection; Common pathways underlying drug addiction; Myometrial relaxation and contraction pathways; Focal adhesion; Fas ligand pathway and stress induction of heat shock proteins; Ebola virus infection in host; Acute viral myocarditis; Thermogenesis; Mechanoregulation and pathology of YAP/TAZ via Hippo and non-Hippo me…	47	225666409.909252	57.97	27304136.11237	68881974.1250517	131549916.14207	213945521.471741	343754474.949996	256914775.486997	270401260.124666	238029420.812424	10676401.9397414	45422447.6530089	97115126.8918797	187212653.755196	304586486.483596	268239763.593075	295575856.50188	274820548.056429	High	High	High	High	High
False	High	IsMasterProtein	P06576	ATP synthase subunit beta, mitochondrial OS=Homo sapiens OX=9606 GN=ATP5F1B PE=1 SV=3	0.000	172.929	70	24	95	24	529	56.5	5.40	331.80	24	other metabolic processes;transport;developmental processes;other biological processes	plasma membrane;other membranes;mitochondrion;other cell component	signal transduction activity or receptor binding;transporter activity;other molecular function	Pf00006, Pf02874	506	ENSG00000110955	ATP5F1B	A8K4X0; hsa:506; P06576; Q14283	Transcriptional activation of mitochondrial biogenesis; Mitochondrial protein import; Cristae formation; Formation of ATP by chemiosmotic coupling	Electron transport chain: OXPHOS system in mitochondria; 7q11.23 copy number variation syndrome; Oxidative phosphorylation	7	100786718.015524	48.56	4748437.6531222	60068855.0110773	133407742.928099	83550973.1005712	142873007.565906	101713242.205084	112530223.241127	91850581.5592846	2568072.57276567	36633854.6534776	88402797.3765374	99868633.701198	137410803.679469	126937090.364631	124907477.640351	114641061.178646	High	High	High	High	High
False	High	IsMasterProtein	P48643	T-complex protein 1 subunit epsilon OS=Homo sapiens OX=9606 GN=CCT5 PE=1 SV=1	0.000	171.755	56	28	100	27	541	59.6	5.66	327.54	28	transport;other biological processes	cytosol;cytoskeleton;other cell component	cytoskeletal activity;nucleic acid binding activity;other molecular function	Pf00118	22948	ENSG00000150753	CCT5	A8JZY8; A8K2X8; B4DYD8; hsa:22948; P48643	Formation of tubulin folding intermediates by CCT/TriC; BBSome-mediated cargo-targeting to cilium; Association of TriC/CCT with target proteins during biosynthesis; Cooperation of PDCL (PhLP1) and TRiC/CCT in G-protein beta folding; Prefoldin mediated transfer of substrate to CCT/TriC; Folding of actin by CCT/TriC	16p11.2 proximal deletion syndrome	7	131479758.575617	60.31	8388764.87637035	35720737.6453102	105117539.462187	106241986.84033	218636527.151818	155144568.474732	171720920.92341	144009379.162318	3758055.26247887	20966901.8069256	67916104.5808493	120040284.984617	188045099.528235	185640204.598123	181084005.095408	177183323.635647	High	High	High	High	High
False	High	IsMasterProtein	P08133	Annexin A6 OS=Homo sapiens OX=9606 GN=ANXA6 PE=1 SV=3	0.000	171.304	42	29	78	29	673	75.8	5.60	212.07	29	cell organization and biogenesis;stress response;transport;developmental processes;signal transduction;other biological processes	other membranes;mitochondrion;other cytoplasmic organelle;other cell component	transporter activity;cytoskeletal activity;other molecular function	Pf00191	309	ENSG00000197043	ANXA6	B7Z8A7; D3DQH4; E9PGK1; hsa:309; P08133; Q6ZT79	Smooth Muscle Contraction	Calcium regulation in cardiac cells; Prostaglandin synthesis and regulation	3	48582219.163159	80.90	7166725.71801893	10691680.2041766	23114338.8270667	32031264.4096522	78785030.1575316	104606142.519841	125795272.830528	99643520.9500511	3211175.25868437	6121801.43594471	14714415.4545498	23344377.3431883	73685259.1465601	114288092.366774	120022945.224877	111700801.276664	High	High	High	High	High
False	High	IsMasterProtein	P27816	Microtubule-associated protein 4 OS=Homo sapiens OX=9606 GN=MAP4 PE=1 SV=3	0.000	170.482	38	35	71	35	1152	120.9	5.43	165.65	35	cell cycle OR cell proliferation;cell organization and biogenesis;developmental processes;other biological processes	cytoskeleton;other cell component	cytoskeletal activity;other molecular function	Pf00418	4134	ENSG00000047849	MAP4	hsa:4134; P27816; Q13082; Q59FT2; Q68D74; Q6ZUW9; Q86V26; Q96A76; Q96NS9		Splicing factor NOVA regulated synaptic proteins; 2q37 copy number variation syndrome	2	39973277.697621	50.58	15782141.2615536	18059764.1945002	28533658.0910404	32447984.6184322	57195500.1697097	49243826.6561386	58974720.8742366	50707297.3881355	9591092.21562196	11647330.8259455	17868939.7412098	32153872.4126223	53527143.0513231	56481216.546757	61106392.466183	59642041.1756684	High	High	High	High	High
False	High	IsMasterProtein	Q00610	Clathrin heavy chain 1 OS=Homo sapiens OX=9606 GN=CLTC PE=1 SV=5	0.000	165.797	27	37	68	37	1675	191.5	5.69	188.42	37	cell cycle OR cell proliferation;cell organization and biogenesis;other metabolic processes;transport;other biological processes	plasma membrane;other membranes;cytosol;cytoskeleton;ER/Golgi;other cytoplasmic organelle;other cell component	signal transduction activity or receptor binding;nucleic acid binding activity;other molecular function	Pf00637, Pf01394, Pf09268, Pf13838	1213	ENSG00000141367	CLTC	D3DU00; hsa:1213; Q00610; Q6N0A0; Q86TF2	ALK mutants bind TKIs; Nuclear events stimulated by ALK signaling in cancer; Recycling pathway of L1; MHC class II antigen presentation; RHOV GTPase cycle; Lysosome Vesicle Biogenesis; RHOU GTPase cycle; Cargo recognition for clathrin-mediated endocytosis; WNT5A-dependent internalization of FZD4; EPH-ephrin mediated repulsion of cells; LDL clearance; Retrograde neurotrophin signalling; WNT5A-depe…	Synaptic vesicle pathway; VEGFA-VEGFR2 signaling pathway; Ebola virus infection in host; Fragile X syndrome; 7q11.23 copy number variation syndrome; Complement and coagulation cascades	25	35763174.9398364	78.68	3518094.4102608	5625166.65347212	13180459.7217156	22988968.9033718	64320936.1326064	61827023.5880614	70330101.1134961	55635582.750723	1449740.56717825	3318190.81112044	8459276.7760292	19065143.0262577	60744635.271159	70845496.4712254	71794504.5191907	68347139.587594	High	High	High	High	High
False	High	IsMasterProtein	P50990	T-complex protein 1 subunit theta OS=Homo sapiens OX=9606 GN=CCT8 PE=1 SV=4	0.000	165.384	52	25	83	25	548	59.6	5.60	239.50	25	cell organization and biogenesis;transport;other biological processes	non-structural extracellular;cytosol;cytoskeleton;nucleus;other cytoplasmic organelle;other cell component	other molecular function	Pf00118	10694	ENSG00000156261	CCT8	A6NN54; B4DEM7; B4DQH4; hsa:10694; P50990; Q4VBP8	Association of TriC/CCT with target proteins during biosynthesis; Neutrophil degranulation; Formation of tubulin folding intermediates by CCT/TriC; BBSome-mediated cargo-targeting to cilium; Cooperation of PDCL (PhLP1) and TRiC/CCT in G-protein beta folding; Prefoldin mediated transfer of substrate to CCT/TriC; Folding of actin by CCT/TriC	16p11.2 proximal deletion syndrome	8	111404433.479253	60.65	9002903.37741464	25270991.5057138	94607382.2451948	81862321.9115781	187085794.880878	127166274.964333	139818917.238405	114393303.352484	3592797.54780275	13669265.4595973	64734604.933661	108493656.841004	173753314.717705	147337662.129353	141037949.041921	134873001.257917	High	High	High	High	High
False	High	IsMasterProtein	P11021	Endoplasmic reticulum chaperone BiP OS=Homo sapiens OX=9606 GN=HSPA5 PE=1 SV=2	0.000	164.824	48	29	86	28	654	72.3	5.16	266.10	29	protein metabolism;other metabolic processes;stress response;transport;developmental processes;signal transduction;other biological processes	plasma membrane;other membranes;cytosol;mitochondrion;ER/Golgi;nucleus;other cell component	translation activity;other molecular function	Pf00012	3309	ENSG00000044574	HSPA5	B0QZ61; hsa:3309; P11021; Q2EF78; Q9NPF1; Q9UK02	Platelet degranulation ; Regulation of HSF1-mediated heat shock response; Antigen Presentation: Folding, assembly and peptide loading of class I MHC; IRE1alpha activates chaperones; PERK regulates gene expression; ATF6 (ATF6-alpha) activates chaperone genes	Parkin-ubiquitin proteasomal system pathway; Apoptosis-related network due to altered Notch3 in ovarian cancer; Photodynamic therapy-induced unfolded protein response; Prion disease pathway; Unfolded protein response	12	98527157.8351514	48.64	39276378.2451667	46741787.0231651	74693725.9438071	84197137.0580267	154969734.635863	106859159.0175	119233943.252828	100571669.860945	20386556.3502636	25996010.6234226	49797774.0167998	96524208.5022056	141257960.194915	141325453.49428	141720761.498711	124814138.127681	High	High	High	High	High
False	High	IsMasterProtein	Q86UP2	Kinectin OS=Homo sapiens OX=9606 GN=KTN1 PE=1 SV=1	0.000	164.645	29	40	58	39	1357	156.2	5.64	128.63	40	transport;other biological processes	plasma membrane;other membranes;ER/Golgi	cytoskeletal activity	Pf05104	3895	ENSG00000126777	KTN1	B4DZ88; hsa:3895; Q13999; Q14707; Q15387; Q17RZ5; Q5GGW3; Q86UP2; Q86W57	Regulation of Insulin-like Growth Factor (IGF) transport and uptake by Insulin-like Growth Factor Binding Proteins (IGFBPs); Post-translational protein phosphorylation; RHOA GTPase cycle; CDC42 GTPase cycle; RAC1 GTPase cycle; RND2 GTPase cycle; RND3 GTPase cycle; RHOG GTPase cycle; RHO GTPases activate KTN1	Glucocorticoid receptor pathway; Nuclear receptors meta-pathway	11	25858635.0023177	85.27	6072696.9792633	8217351.79141151	12822022.6999343	22008799.3407246	30381893.797623	40188753.7614642	68679506.364681	60876530.7012752	3163081.53141937	4965667.65931468	8440427.34662004	13686484.0196577	30799841.7068129	51813132.8677917	83684934.1553795	80297965.8099063	High	High	High	High	High
False	High	IsMasterProtein	P00338	L-lactate dehydrogenase A chain OS=Homo sapiens OX=9606 GN=LDHA PE=1 SV=2	0.000	162.270	55	23	127	22	332	36.7	8.27	325.63	23	other metabolic processes	cytosol;other cell component	other molecular function	Pf00056, Pf02866	3939	ENSG00000134333; ENSG00000288299	LDHA	B4DKQ2; B7Z5E3; D3DQY3; F8W819; hsa:3939; P00338; Q53G53; Q6IBM7; Q6ZNV1; Q9UDE8; Q9UDE9	Pyruvate metabolism	Cori cycle; HIF1A and PPARG regulation of glycolysis; Photodynamic therapy-induced HIF-1 survival signaling; VEGFA-VEGFR2 signaling pathway; Amino acid metabolism; Clear cell renal cell carcinoma pathways; PI3K/AKT/mTOR - vitamin D3 signaling; Metabolic reprogramming in colon cancer; Aerobic glycolysis; Glycolysis in senescence; CCL18 signaling pathway; Glucose metabolism in triple-negative breas…	14	461630028.176447	48.43	43797136.1307204	268245800.892386	661104982.040105	431668513.947498	695885519.752466	456057001.701633	480990732.28006	401092312.083535	10970486.656738	160806246.058164	448806250.785091	544180277.374611	630852613.289831	565873327.956952	535650126.246432	467271157.155932	High	High	High	High	High
False	High	IsMasterProtein	Q709C8	Intermembrane lipid transfer protein VPS13C OS=Homo sapiens OX=9606 GN=VPS13C PE=1 SV=1	0.000	159.890	15	43	57	43	3753	422.1	6.83	151.75	43	cell organization and biogenesis;transport;other biological processes	other membranes;cytosol;mitochondrion;ER/Golgi;other cytoplasmic organelle;other cell component		Pf06650, Pf09333, Pf12624, Pf16908, Pf16909, Pf16910	54832	ENSG00000129003	VPS13C	hsa:54832; Q6ISR4; Q702P2; Q702P3; Q709C8; Q709C9; Q9NXN8; Q9P2C6			0	18844505.0178793	71.10	2729318.94086226	4298261.34993827	8900367.86848915	13141636.4393337	34419394.9451367	29081006.8495225	33704529.5342062	27022157.4769788	1293461.89458834	2741402.60208153	5947598.95118363	10773874.6492688	30006859.0188834	30990832.5286123	32456324.8400532	30778294.7387965	High	High	High	High	High
False	High	IsMasterProtein	P49368	T-complex protein 1 subunit gamma OS=Homo sapiens OX=9606 GN=CCT3 PE=1 SV=4	0.000	158.608	46	28	85	28	545	60.5	6.49	224.49	28	cell organization and biogenesis;transport;other biological processes	cytosol;cytoskeleton;other cell component	other molecular function	Pf00118	7203	ENSG00000163468	CCT3	A6NE14; hsa:7203; P49368; Q5SZY1; Q9BR64	Cooperation of PDCL (PhLP1) and TRiC/CCT in G-protein beta folding; Formation of tubulin folding intermediates by CCT/TriC; BBSome-mediated cargo-targeting to cilium; Association of TriC/CCT with target proteins during biosynthesis; Prefoldin mediated transfer of substrate to CCT/TriC; Folding of actin by CCT/TriC	16p11.2 proximal deletion syndrome	7	152545635.556585	66.70	13161868.4237781	21420389.6531014	85578150.8931431	123421648.170572	258467186.154824	177048625.402625	209427717.506375	175894279.346779	5399249.59833058	11202683.2701075	55267174.0742421	132296348.771439	222339971.798	205108104.141714	212374697.565372	207367727.564068	High	High	High	High	High
False	High	IsMasterProtein	P38646	Stress-70 protein, mitochondrial OS=Homo sapiens OX=9606 GN=HSPA9 PE=1 SV=2	0.000	158.397	36	27	77	27	679	73.6	6.16	244.18	27	cell organization and biogenesis;other metabolic processes;stress response;transport;other biological processes	other membranes;mitochondrion;nucleus;other cell component	other molecular function	Pf00012	3313	ENSG00000113013	HSPA9	B2RCM1; hsa:3313; P30036; P31932; P38646; Q1HB43; Q53H23; Q6GU03; Q9BWB7; Q9UC56	Gene and protein expression by JAK-STAT signaling after Interleukin-12 stimulation; Mitochondrial protein import; Regulation of HSF1-mediated heat shock response; Cristae formation	Parkin-ubiquitin proteasomal system pathway	5	74079649.9219666	68.45	5849905.30613241	9686262.36309037	42240894.1142661	60949010.1867335	118869385.844973	91098443.5218499	103607614.504114	89202712.7991809	2971361.59891034	5955650.19416773	27554764.8422382	61520489.2357434	111532100.272469	121370789.230613	123796884.685034	116535081.44493	High	High	High	High	High
False	High	IsMasterProtein	P50991	T-complex protein 1 subunit delta OS=Homo sapiens OX=9606 GN=CCT4 PE=1 SV=4	0.000	157.752	65	26	69	25	539	57.9	7.83	243.34	26	transport;other biological processes	cytosol;cytoskeleton;nucleus;other cell component	other molecular function	Pf00118	10575	ENSG00000115484	CCT4	B2R6I3; B7Z8B1; F5H5W3; hsa:10575; O14870; P50991; Q53QP9; Q96C51	Formation of tubulin folding intermediates by CCT/TriC; BBSome-mediated cargo-targeting to cilium; Association of TriC/CCT with target proteins during biosynthesis; Cooperation of PDCL (PhLP1) and TRiC/CCT in G-protein beta folding; Prefoldin mediated transfer of substrate to CCT/TriC; Folding of actin by CCT/TriC	16p11.2 proximal deletion syndrome	7	98117183.1772318	67.81	8102029.64952259	13069635.0894353	46053018.7995895	81375692.6217799	174750188.232555	107356159.085325	125681859.492704	103222871.613387	3241311.79088633	6677217.70192939	30979849.1529451	93264036.1982131	134047649.386736	120989169.77875	115238030.085313	115227825.550457	High	High	High	High	High
False	High	IsMasterProtein	P49327	Fatty acid synthase OS=Homo sapiens OX=9606 GN=FASN PE=1 SV=3	0.000	156.633	17	33	53	32	2511	273.3	6.44	168.50	33	other metabolic processes;stress response;other biological processes	plasma membrane;other membranes;cytosol;ER/Golgi;other cell component	other molecular function	Pf00107, Pf00109, Pf00550, Pf00698, Pf00975, Pf02801, Pf08242, Pf08659, Pf14765, Pf16197	2194	ENSG00000169710	FASN	hsa:2194; P49327; Q13479; Q16702; Q4LE83; Q6P4U5; Q6SS02; Q969R1; Q96C68; Q96IT0	ChREBP activates metabolic gene expression; Activation of gene expression by SREBF (SREBP); Fatty acyl-CoA biosynthesis; NR1H2 & NR1H3 regulate gene expression linked to lipogenesis; Vitamin B5 (pantothenate) metabolism	AMP-activated protein kinase signaling; Sterol regulatory element-binding proteins (SREBP) signaling; SREBF and miR33 in cholesterol and lipid homeostasis; Liver X receptor pathway; Nuclear receptors meta-pathway; Fatty acid biosynthesis; Angiopoietin-like protein 8 regulatory pathway; Lipid metabolism pathway; Clear cell renal cell carcinoma pathways; Metabolic reprogramming in colon cancer; Cho…	18	20378103.8705207	75.77	2532843.9495558	4592223.55165172	10954190.9013166	14025187.5222123	30295266.0650415	36317904.2476994	44450803.6418122	35679838.2725269	1110755.78483395	2590134.22664424	7055562.6415522	11184567.1416652	29608667.7415223	41148587.4525925	43760755.8263944	42797393.8312137	High	High	High	High	High
False	High	IsMasterProtein	P78559	Microtubule-associated protein 1A OS=Homo sapiens OX=9606 GN=MAP1A PE=1 SV=6	0.000	155.960	17	45	59	44	2803	305.3	4.92	150.05	45	cell organization and biogenesis;transport;developmental processes;other biological processes	cytosol;cytoskeleton;other cell component	cytoskeletal activity;other molecular function		4130	ENSG00000166963	MAP1A	hsa:4130; O95643; P78559; Q12973; Q15882; Q9UJT4			0	39758243.5086787	67.21	8813293.89840149	12612488.4618921	19233962.3308252	29182840.954047	64889929.8616129	58789730.4130544	63737461.6481063	54166005.6121502	4527871.82051219	8037616.52790844	12267565.0268096	20309746.441175	61804804.5954824	69211666.6404359	68566998.8974631	66060042.4069675	High	High	High	High	High
False	High	IsMasterProtein	Q16531	DNA damage-binding protein 1 OS=Homo sapiens OX=9606 GN=DDB1 PE=1 SV=1	0.000	155.932	34	31	69	31	1140	126.9	5.26	181.26	31	cell-cell signaling;protein metabolism;DNA metabolism;other metabolic processes;stress response;signal transduction;other biological processes	nucleus;other cell component	nucleic acid binding activity;other molecular function	Pf03178, Pf10433	1642	ENSG00000167986	DDB1	A6NG77; B2R648; B4DG00; hsa:1642; O15176; Q13289; Q16531; Q58F96	Neddylation; Formation of TC-NER Pre-Incision Complex; Dual incision in TC-NER; Gap-filling DNA repair synthesis and ligation in TC-NER; Recognition of DNA damage by PCNA-containing replication complex; Dual Incision in GG-NER; Formation of Incision Complex in GG-NER; DNA Damage Recognition in GG-NER	Hippo-Merlin signaling dysregulation; Hepatitis B infection; Nucleotide excision repair; DNA repair pathways, full network; Nucleotide excision repair in xeroderma pigmentosum	14	53642837.9598273	49.19	5557749.17377887	22762306.479165	70506046.9689299	39837530.3414073	76182560.0649081	52332563.2072748	58185418.1700269	48210564.1142886	2489164.60662002	15941745.9352783	48209670.6394257	54985918.6714606	67634852.2580283	57873582.914466	58224338.305517	56740429.7126023	High	High	High	High	High
False	High	IsMasterProtein	P19338	Nucleolin OS=Homo sapiens OX=9606 GN=NCL PE=1 SV=3	0.000	154.538	36	34	86	33	710	76.6	4.70	225.61	34	developmental processes;other biological processes	plasma membrane;nucleus;other cell component	nucleic acid binding activity;other molecular function	Pf00076	4691	ENSG00000115053	NCL	hsa:4691; P19338; Q53SK1; Q8NB06; Q9UCF0; Q9UDG1	Major pathway of rRNA processing in the nucleolus and cytosol	Pathogenic Escherichia coli infection; VEGFA-VEGFR2 signaling pathway	3	217561195.944525	75.67	53731177.320178	56700230.4834636	76292583.8306267	128880347.011513	451362235.76766	402459559.334159	436503400.220498	367262155.001676	31314370.9388645	34241205.3566544	48848787.7774842	110616224.916842	431272064.146942	429245770.236762	424450074.143923	420239806.730792	High	High	High	High	High
False	High	IsMasterProtein	Q8NFC6	Biorientation of chromosomes in cell division protein 1-like 1 OS=Homo sapiens OX=9606 GN=BOD1L1 PE=1 SV=2	0.000	150.808	18	45	53	44	3051	330.3	5.08	131.09	45	protein metabolism;DNA metabolism;other metabolic processes;stress response;other biological processes	cytoskeleton;nucleus;other cell component	enzyme regulator activity;other molecular function	Pf05205	259282	ENSG00000038219	BOD1L1	hsa:259282; Q6P0M8; Q8NFC6; Q96AL1; Q9H6G0; Q9NTD6; Q9P2L9			0	23680226.6166678	52.07	9323682.68105274	10802192.3266161	16376905.9079209	19242848.4573704	37317495.6411541	29140858.9460653	34717728.7758831	29866038.6656187	5613070.07859621	6519446.65439652	10749287.9859129	18835525.042811	36245633.7696767	33116867.8724975	36060380.0889223	35589677.9725625	High	High	High	High	High
False	High	IsMasterProtein	Q16891	MICOS complex subunit MIC60 OS=Homo sapiens OX=9606 GN=IMMT PE=1 SV=1	0.000	150.455	50	31	56	30	758	83.6	6.48	175.92	31	cell organization and biogenesis;other biological processes	other membranes;mitochondrion		Pf09731	10989	ENSG00000132305	IMMT	B1H0U5; B2R5N6; hsa:10989; Q14539; Q15092; Q16891; Q68D41; Q69HW5; Q6IBL0; Q7Z3X1; Q8TAJ5; Q9P0V2	Cristae formation		1	24720602.2471259	80.88	2540155.1760874	4246037.83924326	8553963.96176311	16909031.214141	36140933.665646	36354812.3319216	45051766.2840962	41701957.0697893	1390200.43922693	2599180.18862107	5378611.90162689	12198685.31787	38026735.0375586	46872742.6741533	58648264.6203306	55303870.2967003	High	High	High	High	High
False	High	IsMasterProtein	Q9UPN3	Microtubule-actin cross-linking factor 1, isoforms 1/2/3/4/5 OS=Homo sapiens OX=9606 GN=MACF1 PE=1 SV=4	0.000	149.804	8	50	53	50	7388	837.8	5.39	123.34	50	cell-cell signaling;cell organization and biogenesis;stress response;transport;signal transduction;other biological processes	plasma membrane;other membranes;cytoskeleton;ER/Golgi;other cell component	cytoskeletal activity;other molecular function	Pf00307, Pf00435, Pf00681, Pf02187, Pf13499, Pf17902, Pf18373	23499	ENSG00000127603	MACF1	B1ALC5; E9PJT0; hsa:23499; O75053; Q5VW20; Q8WXY1; Q8WXY2; Q96PK2; Q9H540; Q9UKP0; Q9ULG9; Q9UPN3		Mesodermal commitment pathway; Mesodermal commitment pathway	2	15010475.4172777	75.06	3238614.93526364	4724254.11639345	8520490.64985829	11449139.7282706	19679589.6984597	26794928.9210528	35729805.3124832	30646184.5797336	1836123.29623594	2797845.84322636	5752647.96504408	8655239.85306137	19836454.690133	31358228.4679824	36358528.911038	35919550.4261087	High	High	High	High	High
False	High	IsMasterProtein	P04075	Fructose-bisphosphate aldolase A OS=Homo sapiens OX=9606 GN=ALDOA PE=1 SV=2	0.000	149.387	79	26	106	21	364	39.4	8.09	342.35	26	cell organization and biogenesis;other metabolic processes;other biological processes	non-structural extracellular;cytosol;cytoskeleton;other cell component	cytoskeletal activity;other molecular function	Pf00274	226	ENSG00000149925	ALDOA	B4DXI7; hsa:226; P04075; Q6FH76; Q6FI10; Q96B15; Q9BWD9; Q9UCN2	Neutrophil degranulation; Glycolysis; Platelet degranulation ; Gluconeogenesis	VEGFA-VEGFR2 signaling pathway; Clear cell renal cell carcinoma pathways; Aerobic glycolysis; 16p11.2 proximal deletion syndrome; Glycolysis and gluconeogenesis; Sudden infant death syndrome (SIDS) susceptibility pathways	10	397735238.023957	46.68	21192005.5357258	259415825.116032	492386806.264355	361257327.408911	518487328.023615	426687522.2962	413471392.648156	373952050.573906	7670359.58917589	175384061.300489	324651301.084438	382597979.881496	543466640.02156	518929975.212029	504770509.695069	490494819.912727	High	High	High	High	High
False	High	IsMasterProtein	P07195	L-lactate dehydrogenase B chain OS=Homo sapiens OX=9606 GN=LDHB PE=1 SV=2	0.000	148.726	61	19	126	18	334	36.6	6.05	332.59	19	other metabolic processes	other membranes;cytosol;mitochondrion;other cell component	other molecular function	Pf00056, Pf02866	3945	ENSG00000111716	LDHB	hsa:3945; P07195	Pyruvate metabolism	Clear cell renal cell carcinoma pathways; CCL18 signaling pathway; Glycolysis and gluconeogenesis	4	307190550.114854	36.13	89333708.2618097	315902563.960888	447084923.446987	246146179.839206	429077075.041783	286264974.024879	303830601.907126	255529408.459544	52384701.6740784	212276501.960916	310587654.724497	342156693.049053	359599587.2587	349066950.089082	324870865.871964	300163568.810567	High	High	High	High	High
False	High	IsMasterProtein	O43143	ATP-dependent RNA helicase DHX15 OS=Homo sapiens OX=9606 GN=DHX15 PE=1 SV=2	0.000	146.558	35	28	66	27	795	90.9	7.46	200.40	28	RNA metabolism OR transcription;other metabolic processes;stress response;other biological processes	nucleus	nucleic acid binding activity;other molecular function	Pf00270, Pf00271, Pf04408, Pf07717	1665	ENSG00000109606	DHX15	hsa:1665; O43143; Q9NQT7	mRNA Splicing - Major Pathway	mRNA processing	2	45106453.7234367	71.27	3548146.22088914	5126986.69550295	13917272.8120475	41049510.0746554	77335703.3204436	53284186.4470239	60710486.9063693	49564347.1457831	1624793.81525303	3083707.46276593	9766215.72479901	38075320.8955184	66523104.8960788	58866898.5018079	57749420.008232	55095420.2798421	High	High	High	High	High
False	High	IsMasterProtein	P46013	Proliferation marker protein Ki-67 OS=Homo sapiens OX=9606 GN=MKI67 PE=1 SV=2	0.000	146.401	16	36	54	36	3256	358.5	9.45	134.96	36	cell cycle OR cell proliferation;other biological processes	nucleus;other cell component	nucleic acid binding activity;other molecular function	Pf00498, Pf08065, Pf15276	4288	ENSG00000148773	MKI67	hsa:4288; P46013; Q5VWH2		Primary focal segmental glomerulosclerosis (FSGS)	1	16128796.9395786	78.10	4232506.9893769	5871465.6221384	9378663.80095532	13319075.0071371	19531243.0164081	22044438.3162616	34749663.7965091	32621758.4486267	2432044.83567296	3838846.18047358	6325083.57587923	9497299.36426104	20643892.5404005	30341122.9802463	47355038.4913507	46542126.2859503	High	High	High	High	High
False	High	IsMasterProtein	P07437	Tubulin beta chain OS=Homo sapiens OX=9606 GN=TUBB PE=1 SV=2	0.000	145.650	58	20	83	3	444	49.6	4.89	249.29	20	cell cycle OR cell proliferation;cell organization and biogenesis;stress response;transport;other biological processes	non-structural extracellular;other membranes;cytosol;cytoskeleton;nucleus;other cytoplasmic organelle;other cell component	signal transduction activity or receptor binding;cytoskeletal activity;other molecular function	Pf00091, Pf03953	203068	ENSG00000183311; ENSG00000196230; ENSG00000224156; ENSG00000227739; ENSG00000229684; ENSG00000232421; ENSG00000232575; ENSG00000235067	TUBB	hsa:203068; P05218; P07437; Q8WUC1; Q9CY33	Potential therapeutics for SARS; Recruitment of NuMA to mitotic centrosomes; Regulation of PLK1 Activity at G2/M Transition; Loss of Nlp from mitotic centrosomes; Recruitment of mitotic centrosome proteins and complexes; Anchoring of the basal body to the plasma membrane; AURKA Activation by TPX2; Neutrophil degranulation	Alzheimer's disease and miRNA effects; Pathogenic Escherichia coli infection; Parkin-ubiquitin proteasomal system pathway; Alzheimer's disease	13	7577380.94488135	71.81	650507.123649024	1180932.98652012	4419842.58798887	6574591.64479211	11654910.5417508	8733120.63865322	13091181.2495838	11900108.6441533	221262.168174609	505283.671260299	2515859.43579608	6385382.2255122	10385001.5513965	11274998.2674658	14628053.8683983	15538283.1175253	High	High	High	High	High
False	High	IsMasterProtein	P25205	DNA replication licensing factor MCM3 OS=Homo sapiens OX=9606 GN=MCM3 PE=1 SV=3	0.000	145.432	50	33	72	33	808	90.9	5.77	200.01	33	cell cycle OR cell proliferation;cell organization and biogenesis;DNA metabolism;other metabolic processes;stress response;other biological processes	cytoskeleton;nucleus;other cell component	nucleic acid binding activity;other molecular function	Pf00493, Pf14551, Pf17207, Pf17855	4172	ENSG00000112118	MCM3	B4DWW4; hsa:4172; P25205; Q92660; Q9BTR3; Q9NUE7	Orc1 removal from chromatin; Assembly of the pre-replicative complex; Activation of ATR in response to replication stress; Activation of the pre-replicative complex; Unwinding of DNA	Cell cycle; Retinoblastoma gene in cancer; Ciliary landscape; G1 to S cell cycle control; DNA replication	11	47752531.0631565	73.03	5509929.98415923	7667851.16946486	17428512.7491003	35072272.6812881	82235001.4186093	68196885.6917865	79521489.1091062	65017292.8244347	2207631.93553799	4374183.45794616	11507694.9918538	30457089.6705722	74760354.3610429	74666904.7201277	76221175.7464609	73046594.4186052	High	High	High	High	High
False	High	IsMasterProtein	Q86VP6	Cullin-associated NEDD8-dissociated protein 1 OS=Homo sapiens OX=9606 GN=CAND1 PE=1 SV=2	0.000	144.383	24	28	63	25	1230	136.3	5.78	174.08	28	cell organization and biogenesis;protein metabolism;other metabolic processes;other biological processes	non-structural extracellular;cytosol;ER/Golgi;nucleus;other cell component	other molecular function	Pf08623	55832	ENSG00000111530	CAND1	B2RAU3; hsa:55832; O94918; Q6PIY4; Q86VP6; Q8NDJ4; Q96JZ9; Q96T19; Q9BTC4; Q9H0G2; Q9P0H7; Q9UF85	Neutrophil degranulation; Neddylation; Iron uptake and transport	Endoderm differentiation	4	59505028.1516107	70.06	5276571.04883988	9020416.59675656	27850330.6058727	45277220.5360856	111195241.783186	74076890.2422971	78991080.6614937	63602713.4369472	2308187.76639056	4346827.74896595	18211010.6866786	55671341.4253028	100021435.786786	83902784.6444244	79338680.177609	77497947.021311	High	High	High	High	High
False	High	IsMasterProtein	Q92598	Heat shock protein 105 kDa OS=Homo sapiens OX=9606 GN=HSPH1 PE=1 SV=1	0.000	144.360	34	28	53	24	858	96.8	5.39	170.66	28	stress response;other biological processes	non-structural extracellular;cytosol;cytoskeleton;nucleus;other cell component	cytoskeletal activity;other molecular function	Pf00012	10808	ENSG00000120694	HSPH1	B4DYH1; hsa:10808; O95739; Q5TBM6; Q5TBM7; Q5TBM8; Q92598; Q9UPC4	Regulation of HSF1-mediated heat shock response; Scavenging by Class F Receptors		2	24396364.3628508	79.83	3637338.01822007	5301101.19894131	11507089.5694158	16408498.1763034	36272825.6864188	55576703.9924536	63826550.0228506	52311305.2264633	1987028.71135811	5369980.05684814	10395166.9587554	14175606.3735064	36430406.3956066	63072106.5146391	63577367.3722991	59891875.0349724	High	High	High	High	High
False	High	IsMasterProtein	P33176	Kinesin-1 heavy chain OS=Homo sapiens OX=9606 GN=KIF5B PE=1 SV=1	0.000	142.465	40	35	55	35	963	109.6	6.51	142.61	35	cell organization and biogenesis;stress response;transport;developmental processes;other biological processes	other membranes;cytosol;cytoskeleton;other cytoplasmic organelle;other cell component	cytoskeletal activity;other molecular function	Pf00225	3799	ENSG00000170759	KIF5B	A0AVB2; hsa:3799; P33176; Q5VZ85	COPI-dependent Golgi-to-ER retrograde traffic; MHC class II antigen presentation; Kinesins; Insulin processing; Nuclear events stimulated by ALK signaling in cancer; RHO GTPases activate KTN1	Alzheimer's disease and miRNA effects; Envelope proteins and their potential roles in EDMD physiopathology; Insulin signaling; CCL18 signaling pathway; Alzheimer's disease	12	34013134.9784332	75.63	4683546.07974741	7059432.3454784	13395022.86115	22105201.6685639	59806375.8025714	52702128.2967363	63208318.7587448	52335797.1760262	2134668.46875929	4310203.66075075	8881396.47349908	15022715.3664853	54944231.2966847	62148986.19173	62327261.1385869	60271386.3454341	High	High	High	High	High
False	High	IsMasterProtein	P26358	DNA (cytosine-5)-methyltransferase 1 OS=Homo sapiens OX=9606 GN=DNMT1 PE=1 SV=2	0.000	142.116	24	37	57	37	1616	183.1	7.75	137.62	37	cell organization and biogenesis;DNA metabolism;RNA metabolism OR transcription;other metabolic processes;developmental processes;signal transduction;other biological processes	nucleus;other cell component	nucleic acid binding activity;other molecular function	Pf00145, Pf01426, Pf02008, Pf06464, Pf12047	1786	ENSG00000130816	DNMT1	A0AV63; B7ZLW6; hsa:1786; P26358; Q9UHG5; Q9ULA2; Q9UMZ6	SUMOylation of DNA methylation proteins; NoRC negatively regulates rRNA expression; PRC2 methylates histones and DNA; Defective pyroptosis; DNA methylation	Trans-sulfuration pathway; One-carbon metabolism; Retinoblastoma gene in cancer; Hematopoietic stem cell gene regulation by GABP alpha/beta complex; MTHFR deficiency	10	31096533.7970546	66.35	5949236.15035902	8846596.45775495	14199454.3858262	23341132.7015929	54580592.2156446	43706749.2537006	49680097.6608412	41428769.8268117	4063828.02400114	5797754.45738065	9796541.21250502	20373878.203204	52417229.6890206	49394044.2989927	49258885.9183806	48081544.7311966	High	High	High	High	High
False	High	IsMasterProtein	P25705	ATP synthase subunit alpha, mitochondrial OS=Homo sapiens OX=9606 GN=ATP5F1A PE=1 SV=1	0.000	141.594	51	25	74	25	553	59.7	9.13	232.83	25	other metabolic processes;transport;other biological processes	plasma membrane;other membranes;mitochondrion;nucleus;other cell component	signal transduction activity or receptor binding;transporter activity;other molecular function	Pf00006, Pf00306, Pf02874	498	ENSG00000152234	ATP5F1A	A8K092; B4DY56; hsa:498; K7ENP3; P25705; Q53XX6; Q8IXV2; Q96FB4; Q96HW2; Q96IR6; Q9BTV8	Mitochondrial protein import; Cristae formation; Formation of ATP by chemiosmotic coupling	Electron transport chain: OXPHOS system in mitochondria; 7q11.23 copy number variation syndrome; Oxidative phosphorylation	6	65271848.041762	50.28	3830057.66652161	32004064.1042187	83060026.079452	61261380.5329551	93564259.6138522	66217095.5430468	75719545.1260634	62183779.5284572	2043891.27239095	18487499.0437202	51864962.9554093	64340093.9266089	88346155.0986983	84841341.9798217	84072899.224941	76771037.112556	High	High	High	High	High
False	High	IsMasterProtein	P78371	T-complex protein 1 subunit beta OS=Homo sapiens OX=9606 GN=CCT2 PE=1 SV=4	0.000	141.464	49	24	76	24	535	57.5	6.46	224.28	24	cell organization and biogenesis;transport;other biological processes	non-structural extracellular;cytosol;cytoskeleton;other cytoplasmic organelle;other cell component	other molecular function	Pf00118	10576	ENSG00000166226	CCT2	A8K402; B5BTY7; B7Z243; B7Z7K4; B7ZAT2; hsa:10576; P78371; Q14D36; Q6IAT3	Neutrophil degranulation; Formation of tubulin folding intermediates by CCT/TriC; BBSome-mediated cargo-targeting to cilium; Association of TriC/CCT with target proteins during biosynthesis; Cooperation of PDCL (PhLP1) and TRiC/CCT in G-protein beta folding; Prefoldin mediated transfer of substrate to CCT/TriC; RHOBTB2 GTPase cycle; RHOBTB1 GTPase cycle; Folding of actin by CCT/TriC	16p11.2 proximal deletion syndrome	10	109227799.344128	68.64	6109037.20857629	14636898.5485653	51982882.0060728	93786005.2144469	173426620.634209	133501551.568055	147796239.110429	124471494.050798	2201471.46750338	8310664.41389063	34889068.8829812	95850959.6156377	165456668.887166	163257873.034612	160253422.209028	154791047.474372	High	High	High	High	High
False	High	IsMasterProtein	P15311	Ezrin OS=Homo sapiens OX=9606 GN=EZR PE=1 SV=4	0.000	140.121	40	31	69	19	586	69.4	6.27	161.71	31	cell adhesion;cell cycle OR cell proliferation;cell organization and biogenesis;transport;signal transduction;other biological processes	plasma membrane;other membranes;cytosol;cytoskeleton;nucleus;other cytoplasmic organelle;other cell component	cytoskeletal activity;other molecular function	Pf00373, Pf00769, Pf09379, Pf09380, Pf20492	7430	ENSG00000092820	EZR	E1P5A8; hsa:7430; P15311; P23714; Q4VX75; Q96CU8; Q9NSJ4	Sensory processing of sound by outer hair cells of the cochlea; Recycling pathway of L1; Sensory processing of sound by inner hair cells of the cochlea; Netrin-1 signaling	Pathogenic Escherichia coli infection; AGE/RAGE pathway; VEGFA-VEGFR2 signaling pathway; 16p11.2 proximal deletion syndrome; CCL18 signaling pathway; Regulation of actin cytoskeleton; GDNF signaling	11	17576349.1954916	76.72	3456822.18881924	4388042.30925093	7299446.45833261	10939663.4600941	41813100.226319	31370176.4236711	34500122.1301312	28239264.5960974	1463107.99276641	2574947.46329978	5026748.45648856	8795680.22654012	37477317.7639237	34215949.3936083	32212892.4943272	30993510.6292908	High	High	High	High	High
False	High	IsMasterProtein	P11717	Cation-independent mannose-6-phosphate receptor OS=Homo sapiens OX=9606 GN=IGF2R PE=1 SV=3	0.000	139.701	18	41	57	41	2491	274.2	5.94	164.84	41	protein metabolism;other metabolic processes;transport;developmental processes;signal transduction;other biological processes	plasma membrane;other membranes;ER/Golgi;nucleus;other cytoplasmic organelle;other cell component	kinase activity;other molecular function	Pf00040, Pf00878	3482	ENSG00000197081	IGF2R	hsa:3482; P11717; Q7Z7G9; Q96PT5	Neutrophil degranulation; Golgi Associated Vesicle Biogenesis; Cargo recognition for clathrin-mediated endocytosis; Retrograde transport at the Trans-Golgi-Network		5	25750290.5192637	44.73	9493970.69474003	14166778.866211	22661878.3495823	22437305.7596334	39115682.4989944	26918620.7187308	31312483.3863014	26678298.0621411	5029337.25058514	8407657.05177364	13761308.1890895	24854563.8212	36812148.3026284	32252532.9772762	32589605.1462802	31090713.3928101	High	High	High	High	High
False	High	IsMasterProtein	P12956	X-ray repair cross-complementing protein 6 OS=Homo sapiens OX=9606 GN=XRCC6 PE=1 SV=2	0.000	137.947	50	29	66	29	609	69.8	6.64	193.03	29	cell organization and biogenesis;DNA metabolism;other metabolic processes;stress response;other biological processes	non-structural extracellular;cytosol;nucleus;other cell component	nucleic acid binding activity;other molecular function	Pf02037, Pf02735, Pf03730, Pf03731	2547	ENSG00000196419	XRCC6	B1AHC8; hsa:2547; P12956; Q6FG89; Q9UCQ2; Q9UCQ3	Neutrophil degranulation; Cytosolic sensors of pathogen-associated DNA ; Nonhomologous End-Joining (NHEJ); 2-LTR circle formation; IRF3-mediated induction of type I IFN	Non-homologous end joining; DNA repair pathways, full network	7	57896008.805649	88.46	8923651.62535637	12363048.2405819	28262506.7524165	46114706.018211	76410725.4347279	130968568.990887	190605649.04293	153821197.881671	3644013.19599611	7374587.58125124	18139292.4808574	34236892.8321886	72687177.8018076	141230256.858883	186982744.667504	185851186.988684	High	High	High	High	High
False	High	IsMasterProtein	P14625	Endoplasmin OS=Homo sapiens OX=9606 GN=HSP90B1 PE=1 SV=1	0.000	135.955	34	28	86	26	803	92.4	4.84	252.46	28	cell organization and biogenesis;protein metabolism;other metabolic processes;stress response;transport;other biological processes	non-structural extracellular;plasma membrane;other membranes;cytosol;ER/Golgi;other cell component	signal transduction activity or receptor binding;nucleic acid binding activity;other molecular function	Pf00183, Pf02518	7184	ENSG00000166598	HSP90B1	hsa:7184; P14625; Q96A97	Regulation of Insulin-like Growth Factor (IGF) transport and uptake by Insulin-like Growth Factor Binding Proteins (IGFBPs); Post-translational protein phosphorylation; Interleukin-4 and Interleukin-13 signaling; Trafficking and processing of endosomal TLR; Scavenging by Class A Receptors; ATF6 (ATF6-alpha) activates chaperone genes	Photodynamic therapy-induced unfolded protein response; Focal adhesion: PI3K-Akt-mTOR-signaling pathway; Prion disease pathway; PI3K-Akt signaling pathway; Sudden infant death syndrome (SIDS) susceptibility pathways	11	102335182.666735	56.31	52795219.7050549	62944005.6825348	72014955.9562785	68973840.1754528	226068919.076066	149685882.288128	159791274.647662	128636482.783428	28477099.3063745	34848811.5677641	45848102.6817587	81411504.6123073	202938128.999174	168045326.960793	157440935.951191	149938591.656235	High	High	High	High	High
False	High	IsMasterProtein	O60610	Protein diaphanous homolog 1 OS=Homo sapiens OX=9606 GN=DIAPH1 PE=1 SV=2	0.000	135.908	26	32	59	30	1272	141.3	5.41	156.40	32	cell organization and biogenesis;other biological processes	plasma membrane;other membranes;cytosol;cytoskeleton;nucleus;other cell component	signal transduction activity or receptor binding;cytoskeletal activity;other molecular function	Pf02181, Pf06346, Pf06367, Pf06371	1729	ENSG00000131504	DIAPH1	A6NF18; B7ZKW2; E9PEZ2; hsa:1729; O60610; Q17RN4; Q59FH8; Q9UC76	RHOC GTPase cycle; RHOA GTPase cycle; RHO GTPases Activate Formins; RHOB GTPase cycle; RHOD GTPase cycle; RHOF GTPase cycle; Neutrophil degranulation; ERBB2 Regulates Cell Motility	Microtubule cytoskeleton regulation; AGE/RAGE pathway; Focal adhesion; Type 2 papillary renal cell carcinoma; Regulation of actin cytoskeleton; G13 signaling pathway	14	41333339.6540013	83.77	8138415.24005365	11421282.7426967	24661502.7218867	32720407.2228851	52213438.3999393	92989914.1945451	131809376.846674	108516486.189615	3532441.80170278	7298822.02475162	17352884.6988683	27643481.5402591	60185655.192853	110386934.094914	133880875.603511	128237642.629451	High	High	High	High	High
False	High	IsMasterProtein	P30101	Protein disulfide-isomerase A3 OS=Homo sapiens OX=9606 GN=PDIA3 PE=1 SV=4	0.000	135.198	44	24	53	24	505	56.7	6.35	168.01	24	cell organization and biogenesis;stress response;signal transduction;other biological processes	non-structural extracellular;other membranes;ER/Golgi;other cytoplasmic organelle;other cell component	other molecular function	Pf00085, Pf13848	2923	ENSG00000167004	PDIA3	hsa:2923; P30101; Q13453; Q14255; Q8IYF8; Q9UMU7	ER-Phagosome pathway; Antigen Presentation: Folding, assembly and peptide loading of class I MHC; Calnexin/calreticulin cycle	Prion disease pathway	4	40946379.4493127	60.19	16257342.984127	18589100.9827006	24806201.4180802	29541508.8398478	69542623.9528443	60952910.6816438	68380697.6514492	56754243.6338108	8364380.13397421	10959608.0388245	15505419.9800984	26621734.5556169	68045351.6799876	74695590.2185431	73584783.6241376	67944552.6960889	High	High	High	High	High
False	High	IsMasterProtein	P46940	Ras GTPase-activating-like protein IQGAP1 OS=Homo sapiens OX=9606 GN=IQGAP1 PE=1 SV=1	0.000	135.149	18	30	51	27	1657	189.1	6.48	146.46	30	cell organization and biogenesis;developmental processes;signal transduction;other biological processes	plasma membrane;other membranes;cytosol;cytoskeleton;nucleus;other cell component	enzyme regulator activity;cytoskeletal activity;other molecular function	Pf00307, Pf00612, Pf00616, Pf03836	8826	ENSG00000140575	IQGAP1	A7MBM3; hsa:8826; P46940	RHOC GTPase cycle; RHOA GTPase cycle; CDC42 GTPase cycle; RAC1 GTPase cycle; RHOQ GTPase cycle; RHO GTPases activate IQGAPs; RAC2 GTPase cycle; RHOV GTPase cycle; Neutrophil degranulation; Signaling by BRAF and RAF1 fusions; RHOU GTPase cycle; Nephrin family interactions; Glucagon-like Peptide-1 (GLP1) regulates insulin secretion; Signaling by moderate kinase activity BRAF mutants; Paradoxical ac…	VEGFA-VEGFR2 signaling pathway; Ebola virus infection in host; Ciliary landscape; EGF/EGFR signaling pathway; Regulation of actin cytoskeleton; G13 signaling pathway	25	40371394.6140363	83.35	5661941.18951683	7945018.9994056	17218964.5548542	27785336.6689083	63188079.0543703	88655491.2977602	101801901.221567	84231552.1856837	2570092.65252233	4207712.39924414	10179414.0922025	14176692.1565411	58658619.9225735	99242291.1183551	95551077.0953751	91814615.410217	High	High	High	High	High
False	High	IsMasterProtein	P49736	DNA replication licensing factor MCM2 OS=Homo sapiens OX=9606 GN=MCM2 PE=1 SV=4	0.000	134.869	29	25	52	25	904	101.8	5.52	147.42	25	cell cycle OR cell proliferation;cell organization and biogenesis;DNA metabolism;other metabolic processes;stress response;other biological processes	nucleus;other cell component	nucleic acid binding activity;other molecular function	Pf00493, Pf12619, Pf14551, Pf17207, Pf17855	4171	ENSG00000073111	MCM2	hsa:4171; P49736; Q14577; Q15023; Q8N2V1; Q969W7; Q96AE1; Q9BRM7	Orc1 removal from chromatin; Assembly of the pre-replicative complex; Activation of ATR in response to replication stress; Activation of the pre-replicative complex; Unwinding of DNA	Cell cycle; Ciliary landscape; G1 to S cell cycle control; DNA replication	10	39692544.5046637	77.53	4286073.36214244	7012912.61982249	16108251.8813645	24319821.7132062	66628447.8408223	69084032.4663517	78259871.8709079	64782468.7135422	1487094.3242239	3809480.82403463	11051002.3105254	19420343.1394817	65876349.7184266	75955264.9048756	75999559.5009363	73531569.0483274	High	High	High	High	High
False	High	IsMasterProtein	P17987	T-complex protein 1 subunit alpha OS=Homo sapiens OX=9606 GN=TCP1 PE=1 SV=1	0.000	134.710	54	24	64	24	556	60.3	6.11	197.01	24	cell organization and biogenesis;transport;other biological processes	cytosol;cytoskeleton;ER/Golgi;other cell component	other molecular function	Pf00118	6950	ENSG00000120438	TCP1	E1P5B2; hsa:6950; P17987; Q15556; Q5TCM3	Formation of tubulin folding intermediates by CCT/TriC; BBSome-mediated cargo-targeting to cilium; Gene and protein expression by JAK-STAT signaling after Interleukin-12 stimulation; Association of TriC/CCT with target proteins during biosynthesis; Cooperation of PDCL (PhLP1) and TRiC/CCT in G-protein beta folding; Prefoldin mediated transfer of substrate to CCT/TriC; Folding of actin by CCT/TriC	16p11.2 proximal deletion syndrome	8	56859374.888564	65.22	4574683.08366963	8788515.404962	41047122.9905177	52370640.236192	107898139.158569	65982874.1109563	76075881.6981708	60820379.7529536	1884208.94548501	4739807.80515007	26004292.4032466	53156335.5219145	91575858.8175579	74833378.4119877	70485540.928601	69437220.1445481	High	High	High	High	High
False	High	IsMasterProtein	Q13435	Splicing factor 3B subunit 2 OS=Homo sapiens OX=9606 GN=SF3B2 PE=1 SV=2	0.000	134.029	29	25	56	25	895	100.2	5.67	142.45	25	cell organization and biogenesis;RNA metabolism OR transcription;other metabolic processes	nucleus		Pf02037, Pf04037, Pf04046	10992	ENSG00000087365	SF3B2	A8K485; B4DT19; hsa:10992; Q13435; Q7L4T5; Q7Z627; Q969K1; Q96CM6; Q9BWD2	mRNA Splicing - Major Pathway; mRNA Splicing - Minor Pathway	mRNA processing	3	20556171.9562377	75.41	3717863.93560321	4978747.09616958	9719014.55189373	15356184.6953656	27517004.6386545	30240659.3037597	39867099.2864583	35764406.7673087	2210169.19100745	3198045.6746533	6480489.52128718	10907936.5762635	27652920.4028483	37609146.369192	48435910.0847147	45554824.7808326	High	High	High	High	High
False	High	IsMasterProtein	P07814	Bifunctional glutamate/proline--tRNA ligase OS=Homo sapiens OX=9606 GN=EPRS1 PE=1 SV=5	0.000	133.617	23	32	57	32	1512	170.5	7.33	150.38	32	cell organization and biogenesis;protein metabolism;RNA metabolism OR transcription;other metabolic processes;stress response;other biological processes	plasma membrane;other membranes;cytosol;other cell component	nucleic acid binding activity;other molecular function	Pf00043, Pf00458, Pf00587, Pf00749, Pf03129, Pf03950, Pf09180	2058	ENSG00000136628	EPRS1	A0AVA9; B9EGH3; hsa:2058; P07814; Q05BP6; Q05DF8; Q5DSM1; Q5H9S5; Q6PD57; Q86X73	tRNA modification in the nucleus and cytosol; Selenoamino acid metabolism; Cytosolic tRNA aminoacylation	Parkinson's disease pathway; VEGFA-VEGFR2 signaling pathway; Amino acid metabolism	6	27883326.4906823	90.94	4781188.17755148	6554131.9074232	13788580.8010838	26013251.9958807	29887839.3331639	54263917.8653882	94704639.7077738	78784545.0544637	2381066.39432851	3603489.41413743	9368308.3712943	13766678.1564874	30166465.5360972	62134089.4614729	91829522.4201836	90391998.8697881	High	High	High	High	High
False	High	IsMasterProtein	Q01813	ATP-dependent 6-phosphofructokinase, platelet type OS=Homo sapiens OX=9606 GN=PFKP PE=1 SV=2	0.000	133.048	29	24	56	21	784	85.5	7.55	156.73	24	other metabolic processes;other biological processes	cytosol;other cell component	kinase activity;other molecular function	Pf00365	5214	ENSG00000067057	PFKP	B3KS15; hsa:5214; Q01813; Q5VSR7; Q5VSR8	Glycolysis	Cori cycle; Clear cell renal cell carcinoma pathways; Glucose metabolism in triple-negative breast cancer cells; Glycolysis and gluconeogenesis	5	42781896.1389776	47.43	6240807.04787337	21247846.2371005	45115558.0913481	39474257.0358469	60577489.8622859	43855488.8219245	49441907.8067171	41734585.2574616	3400782.73555425	12939115.1661004	28884505.8481133	38821577.2201222	56171128.2485699	51015851.6182882	51473876.171084	48728233.5701774	High	High	High	High	High
False	High	IsMasterProtein	Q6P2Q9	Pre-mRNA-processing-splicing factor 8 OS=Homo sapiens OX=9606 GN=PRPF8 PE=1 SV=2	0.000	132.497	16	33	44	33	2335	273.4	8.84	127.50	33	cell organization and biogenesis;RNA metabolism OR transcription;other metabolic processes;other biological processes	nucleus	nucleic acid binding activity;other molecular function	Pf01398, Pf08082, Pf08083, Pf08084, Pf10596, Pf10597, Pf10598, Pf12134	10594	ENSG00000174231; ENSG00000274442	PRPF8	hsa:10594; O14547; O75965; Q6P2Q9	mRNA Splicing - Major Pathway; mRNA Splicing - Minor Pathway	mRNA processing	3	11599270.9298088	81.10	1978488.02769875	2801933.48328208	5269149.16972935	9210883.81468702	15159051.5240774	18222458.0705118	28832855.3689001	25795314.0483293	971927.458171463	1576546.77108923	3593002.41926257	5828834.84704188	14606968.1053381	21121997.5465661	29157741.5878865	29357851.544293	High	High	High	High	High
False	High	IsMasterProtein	Q8WWM7	Ataxin-2-like protein OS=Homo sapiens OX=9606 GN=ATXN2L PE=1 SV=2	0.000	130.919	32	28	50	27	1075	113.3	8.59	137.26	28	cell organization and biogenesis;RNA metabolism OR transcription;other metabolic processes	other membranes;cytosol;nucleus;other cell component		Pf06741, Pf07145, Pf14438	11273	ENSG00000168488	ATXN2L	A8K1R6; B9EGM2; E9PAR9; hsa:11273; O95135; Q63ZY4; Q6NVJ8; Q6PJW6; Q8IU61; Q8IU95; Q8WWM3; Q8WWM4; Q8WWM5; Q8WWM6; Q8WWM7; Q99703		16p11.2 distal deletion syndrome	1	26375253.9286211	78.34	3092862.89525714	5628563.31111204	9989882.30053976	19207118.3263281	36218552.3085822	40468349.3461534	47741915.8088438	44970824.4381891	1400209.27423884	3004788.35515945	6663394.48225997	13268431.8412368	37041091.5301293	49095212.5040438	58593326.6154428	58205009.144852	High	High	High	High	High
False	High	IsMasterProtein	Q63HN8	E3 ubiquitin-protein ligase RNF213 OS=Homo sapiens OX=9606 GN=RNF213 PE=1 SV=3	0.000	129.718	8	40	51	39	5207	591.0	6.48	143.25	40	cell organization and biogenesis;protein metabolism;other metabolic processes;stress response;developmental processes;other biological processes	cytosol;nucleus;other cell component	other molecular function	Pf00097, Pf20173	57674	ENSG00000173821	RNF213	C9JCP4; D6RI12; F8WKS1; hsa:57674; Q63HN8; Q658P6; Q69YK7; Q6MZR1; Q8IWF4; Q8IZX1; Q8IZX2; Q8N406; Q8TEU0; Q9H6C9; Q9H6H9; Q9H6P3; Q9H8A9; Q9HCF4; Q9HCL8	Antigen processing: Ubiquitination & Proteasome degradation; Signaling by ALK fusions and activated point mutants; Suppression of apoptosis		3	15777198.7270999	73.33	3533723.25945733	4973412.29460064	9015701.21725537	12880452.5307112	19325407.9451709	24621298.2885151	36336413.6807788	30170533.6487669	1998065.80720665	3354573.48791315	6024129.16964643	9661569.69378048	20878077.9633874	28221076.9138476	38635082.6929081	36461163.4014722	High	High	High	High	High
False	High	IsMasterProtein	Q9Y4L1	Hypoxia up-regulated protein 1 OS=Homo sapiens OX=9606 GN=HYOU1 PE=1 SV=1	0.000	129.599	34	28	50	28	999	111.3	5.22	149.30	28	stress response;transport;other biological processes	non-structural extracellular;ER/Golgi;other cell component	other molecular function	Pf00012	10525	ENSG00000149428; ENSG00000280682	HYOU1	A8C1Z0; B7Z909; hsa:10525; Q2I204; Q53H25; Q9Y4L1	XBP1(S) activates chaperone genes; Scavenging by Class F Receptors	VEGFA-VEGFR2 signaling pathway	3	49369189.1587796	55.44	26488467.6466413	29405448.5260691	35804709.0265869	33545362.0487618	97198692.6503412	77045199.2615635	84898812.5653914	66594696.549913	14582985.943277	17698674.656675	21413301.8020623	36599263.3717999	94132063.4691164	88441651.8599248	84864372.3078898	78616328.6622914	High	High	High	High	High
False	High	IsMasterProtein	P29144	Tripeptidyl-peptidase 2 OS=Homo sapiens OX=9606 GN=TPP2 PE=1 SV=4	0.000	129.271	28	29	49	29	1249	138.3	6.32	150.08	29	protein metabolism;other metabolic processes;other biological processes	cytosol;nucleus;other cell component	other molecular function	Pf00082, Pf12580	7174	ENSG00000134900	TPP2	hsa:7174; P29144; Q5VZU8	Antigen processing: Ubiquitination & Proteasome degradation		1	18039785.3303122	64.11	3390077.09239416	4449073.61145448	7258192.45937413	14366582.9346974	30948873.8441244	21929845.5674205	24559354.9914043	20508226.1927621	1984760.23771648	3052163.08108011	5001717.6910019	15868454.5267305	27370608.3155031	24941303.8138177	24582413.7654844	24146360.7530363	High	High	High	High	High
False	High	IsMasterProtein	P50395	Rab GDP dissociation inhibitor beta OS=Homo sapiens OX=9606 GN=GDI2 PE=1 SV=2	0.000	129.002	63	24	52	18	445	50.6	6.47	158.27	24	transport;signal transduction;other biological processes	non-structural extracellular;other membranes;cytosol;ER/Golgi;other cytoplasmic organelle;other cell component	enzyme regulator activity;other molecular function	Pf00996	2665	ENSG00000057608	GDI2	hsa:2665; O43928; P50395; Q5SX88; Q9UQM6	Neutrophil degranulation; RAB GEFs exchange GTP for GDP on RABs		2	58727273.2688943	74.71	3419525.09240718	5383491.16565724	15872897.0866827	42188895.9994438	106238546.329914	65585392.4738192	71129108.4088553	56732319.6772363	1312352.78080479	2680995.7435825	10573130.0052554	60792378.0522453	82785745.3499949	70808830.3885022	65145964.2386598	61542072.4180098	High	High	High	High	High
False	High	IsMasterProtein	Q08211	ATP-dependent RNA helicase A OS=Homo sapiens OX=9606 GN=DHX9 PE=1 SV=4	0.000	128.405	24	28	52	28	1270	140.9	6.84	151.48	28	cell organization and biogenesis;DNA metabolism;RNA metabolism OR transcription;other metabolic processes;stress response;transport;other biological processes	cytosol;cytoskeleton;translational apparatus;nucleus;other cell component	nucleic acid binding activity;other molecular function	Pf00035, Pf00270, Pf00271, Pf04408, Pf07717	1660	ENSG00000135829	DHX9	B2RNV4; hsa:1660; Q05CI5; Q08211; Q12803; Q32Q22; Q5VY62; Q6PD69; Q99556	mRNA Splicing - Major Pathway; RIP-mediated NFkB activation via ZBP1; DEx/H-box helicases activate type I IFN and inflammatory cytokines production	MECP2 and associated Rett syndrome; mRNA processing	5	46038788.7562621	86.38	5108224.04900079	7044761.47798069	14377511.0553762	32730050.1492487	68653053.8908627	75245485.0902501	112910423.103884	100271916.164603	1826744.2687778	3413924.7948674	9097305.87280071	16006279.3725923	64759145.2038267	87424219.7242551	110336518.728526	115603006.08414	High	High	High	High	High
False	High	IsMasterProtein	Q13428	Treacle protein OS=Homo sapiens OX=9606 GN=TCOF1 PE=1 SV=3	0.000	128.157	20	30	46	29	1488	152.0	9.04	129.29	30	RNA metabolism OR transcription;other metabolic processes;developmental processes;other biological processes	cytosol;nucleus	other molecular function	Pf03546	6949	ENSG00000070814	TCOF1	A0JLU0; B4E111; hsa:6949; Q13428; Q6SC72; Q7Z5W9; Q96A52; Q99408; Q99860			0	30773075.4104794	50.63	13787191.3385637	13377509.9188599	18211113.7334272	28042987.2136565	43579955.122077	33768947.7588139	42244100.7510944	35101708.761081	7201654.8995774	7797281.94981166	11752656.4089676	18475815.5950403	38655561.2922614	38755942.2469446	42865712.1663597	40465414.0429127	High	High	High	High	High
False	High	IsMasterProtein	P40926	Malate dehydrogenase, mitochondrial OS=Homo sapiens OX=9606 GN=MDH2 PE=1 SV=3	0.000	128.090	58	18	78	18	338	35.5	8.68	238.56	18	other metabolic processes	other membranes;mitochondrion;other cell component	other molecular function	Pf00056, Pf02866	4191	ENSG00000146701	MDH2	A8K414; B2RE78; B4DE44; E9PDB2; hsa:4191; O43682; P40926	Gluconeogenesis; Citric acid cycle (TCA cycle)	Amino acid metabolism; Metabolic reprogramming in colon cancer; NAD metabolism in oncogene-induced senescence and mitochondrial dysfunction-associated senescence; Glycolysis and gluconeogenesis; TCA cycle (aka Krebs or citric acid cycle)	7	129529852.914949	58.70	6946584.02101916	15907446.4393201	128227786.272824	128679013.586572	185592930.693687	139857446.207435	149365444.802417	130386318.083489	3721536.36366455	8914100.90255928	86311086.2298023	122158243.311518	169162328.715015	166479291.523439	165006085.034678	153964807.23331	High	High	High	High	High
False	High	IsMasterProtein	Q7KZF4	Staphylococcal nuclease domain-containing protein 1 OS=Homo sapiens OX=9606 GN=SND1 PE=1 SV=1	0.000	127.263	36	26	46	26	910	101.9	7.17	137.56	26	RNA metabolism OR transcription;other metabolic processes;other biological processes	cytosol;nucleus;other cell component	nucleic acid binding activity;other molecular function	Pf00565, Pf00567	27044	ENSG00000197157	SND1	hsa:27044; Q13122; Q7KZF4; Q96AG0	Signaling by BRAF and RAF1 fusions	VEGFA-VEGFR2 signaling pathway	2	13848709.4555725	90.66	2638186.09196082	3698546.05039211	7870152.38212724	12847044.0065217	15596691.7666648	19598748.1573969	46155472.391905	39509930.3141403	1169243.65381573	2024708.44610078	5102126.63266864	7813458.11155933	14928473.311643	22690433.9900653	44122251.4171414	44499449.8792398	High	High	High	High	High
False	High	IsMasterProtein	P67936	Tropomyosin alpha-4 chain OS=Homo sapiens OX=9606 GN=TPM4 PE=1 SV=3	0.000	126.546	75	24	60	18	248	28.5	4.69	161.61	24	cell organization and biogenesis;other biological processes	cytosol;cytoskeleton	cytoskeletal activity;other molecular function	Pf00261	7171	ENSG00000167460	TPM4	hsa:7171; P07226; P67936; Q15659; Q5U0D9; Q9BU85; Q9H8Q3; Q9UCS1; Q9UCS2; Q9UCS3; Q9UCS4	RHOV GTPase cycle; Signaling by ALK fusions and activated point mutants; Smooth Muscle Contraction; Striated Muscle Contraction	Striated muscle contraction pathway	5	46244893.9528413	19.88	51606207.3367196	46378286.5297474	46111885.037793	36788940.5337983	53358348.0522742	40485400.482825	51174383.5141938	43682989.4295664	33743606.2097063	37778492.8174525	34209781.8677503	37941375.975573	49379084.954408	56471639.7923115	64981223.8561873	57893385.6200304	High	High	High	High	High
False	High	IsMasterProtein	Q5T4S7	E3 ubiquitin-protein ligase UBR4 OS=Homo sapiens OX=9606 GN=UBR4 PE=1 SV=1	0.000	126.472	9	44	51	44	5183	573.5	6.04	112.86	44	protein metabolism;other metabolic processes	plasma membrane;other membranes;cytosol;cytoskeleton;nucleus	other molecular function	Pf02207, Pf13764, Pf19423	23352	ENSG00000127481	UBR4	A8MPT2; A8MQ33; A8MQB1; hsa:23352; O60646; O75050; Q4QRK5; Q5T4S7; Q5T4S8; Q5T4S9; Q5TBN8; Q5TBP2; Q6DKH8; Q6P4A4; Q7L8P7; Q8IXJ4; Q8TDN5; Q8WV67; Q9HA46; Q9P2N9; Q9UG82	Antigen processing: Ubiquitination & Proteasome degradation; Neutrophil degranulation		2	14881249.548017	73.19	3068729.9366437	4085667.05905448	8090490.98635192	11024238.2778005	21423422.9721377	27532151.978789	32281902.5663384	26767043.8913174	1930335.44543041	2504566.31812555	5200683.91636886	8551708.49059535	20087699.7149355	31179936.0468871	32595793.4889518	31885313.2585711	High	High	High	High	High
False	High	IsMasterProtein	P22314	Ubiquitin-like modifier-activating enzyme 1 OS=Homo sapiens OX=9606 GN=UBA1 PE=1 SV=3	0.000	126.337	35	28	52	28	1058	117.8	5.76	186.86	28	protein metabolism;other metabolic processes;stress response	cytosol;mitochondrion;nucleus;other cell component	other molecular function	Pf00899, Pf09358, Pf10585, Pf16190, Pf16191	7317	ENSG00000130985	UBA1	hsa:7317; P22314; Q5JRR8; Q96E13	Synthesis of active ubiquitin: roles of E1 and E2 enzymes; Antigen processing: Ubiquitination & Proteasome degradation	Proteasome degradation; Parkin-ubiquitin proteasomal system pathway; Parkinson's disease pathway	5	31359313.0580256	90.79	4734980.4787429	6753210.15054112	17433714.322856	26395280.1540432	37256907.6642522	90190347.1900506	110902750.734727	88373152.328204	2017982.40901882	4347054.8369055	11395131.2554903	16816110.0257284	37872657.0098489	101457169.281838	109318017.063561	102250536.355854	High	High	High	High	High
False	High	IsMasterProtein	Q14697	Neutral alpha-glucosidase AB OS=Homo sapiens OX=9606 GN=GANAB PE=1 SV=3	0.000	125.907	29	24	55	24	944	106.8	6.14	170.30	24	protein metabolism;other metabolic processes	ER/Golgi;other cell component	other molecular function	Pf01055, Pf13802	23193	ENSG00000089597	GANAB	A6NC20; hsa:23193; Q14697; Q8WTS9; Q9P0X0	Maturation of spike protein; Calnexin/calreticulin cycle; Maturation of spike protein		4	39738551.5089456	57.41	14295707.1718778	19571128.5837987	28114002.9284973	29626921.8596247	69525294.6502042	57843824.8298995	65055769.2032903	53301267.1215492	7271189.27848308	11982435.5096868	17612614.7157271	27596978.3597377	67301532.2974663	69643291.7556567	66456115.0996519	62174552.2432381	High	High	High	High	High
False	High	IsMasterProtein	P11586	C-1-tetrahydrofolate synthase, cytoplasmic OS=Homo sapiens OX=9606 GN=MTHFD1 PE=1 SV=4	0.000	125.859	27	25	55	24	935	101.5	7.30	163.44	25	other metabolic processes;developmental processes;other biological processes	cytosol;mitochondrion	other molecular function	Pf00763, Pf01268, Pf02882	4522	ENSG00000100714	MTHFD1	A0A024R652; A0A384N5Y3; B2R5Y2; G3V2B8; hsa:4522; P11586; Q86VC9; Q9BVP5	Metabolism of folate and pterines	Folate metabolism; One-carbon metabolism; Trans-sulfuration, one-carbon metabolism and related pathways; Male infertility	5	40245374.4026859	80.87	5888491.72121237	6802376.51863282	14667610.9192724	25287461.9033617	85181121.3430304	66353731.2090519	79447728.6557101	64051116.201466	2255488.95124199	3620459.11720294	8059353.2697761	14669479.2007575	73952692.8407955	82511215.7494522	83392816.2846843	74736190.0829901	High	High	High	High	High
False	High	IsMasterProtein	Q00839	Heterogeneous nuclear ribonucleoprotein U OS=Homo sapiens OX=9606 GN=HNRNPU PE=1 SV=6	0.000	125.335	31	23	53	23	825	90.5	6.00	151.32	23	cell cycle OR cell proliferation;cell organization and biogenesis;RNA metabolism OR transcription;other metabolic processes;transport;developmental processes;other biological processes	cytosol;cytoskeleton;nucleus;other cell component	cytoskeletal activity;nucleic acid binding activity;other molecular function	Pf00622, Pf02037, Pf13671	3192	ENSG00000153187	HNRNPU	hsa:3192; O75507; Q00839; Q8N174; Q96HY9; Q9BQ09	mRNA Splicing - Major Pathway; Processing of Capped Intron-Containing Pre-mRNA	mRNA processing; lncRNA in canonical Wnt signaling and colorectal cancer	4	30550710.1963804	99.99	5334119.60481881	6523535.02433022	14187810.179279	28971098.1302316	33980321.3276183	68976206.8467679	138047532.694861	119893393.175197	1946623.01022211	3164391.04316586	9547366.23486538	15030408.6420841	32216448.5898194	69653316.9987281	114655512.31448	116739470.359677	High	High	High	High	High
False	High	IsMasterProtein	Q9UHD8	Septin-9 OS=Homo sapiens OX=9606 GN=SEPTIN9 PE=1 SV=2	0.000	124.965	66	29	48	29	586	65.4	8.97	158.18	29	cell cycle OR cell proliferation;other biological processes	cytoskeleton;other cell component	other molecular function	Pf00735	10801	ENSG00000184640	SEPTIN9	A8K2V3; B3KPM0; B4DTL9; B4E0N2; B4E274; B7Z654; hsa:10801; Q96QF3; Q96QF4; Q96QF5; Q9HA04; Q9UG40; Q9UHD8; Q9Y5W4			0	26225918.069569	73.21	2822657.6122319	4186777.74538377	8335466.08111464	20685888.4894499	46899034.2684585	34574811.9716437	39977119.0084249	33249660.9436203	1529727.50335739	2178808.99319064	5527753.57037705	19911557.2580145	43685137.7720736	42366553.4431809	42909475.5776081	39714779.5865107	High	High	High	High	High
False	High	IsMasterProtein	Q15393	Splicing factor 3B subunit 3 OS=Homo sapiens OX=9606 GN=SF3B3 PE=1 SV=4	0.000	124.888	28	31	62	31	1217	135.5	5.26	184.00	31	cell organization and biogenesis;protein metabolism;RNA metabolism OR transcription;other metabolic processes;other biological processes	nucleus;other cell component	nucleic acid binding activity;other molecular function	Pf03178, Pf10433	23450	ENSG00000189091	SF3B3	hsa:23450; Q15393; Q6NTI8; Q96GC0; Q9BPY2; Q9UFX7; Q9UJ29	mRNA Splicing - Major Pathway; mRNA Splicing - Minor Pathway	mRNA processing	3	38012009.5504656	73.73	5812867.32920859	8125752.43338622	17169691.9991262	24178889.6241031	75119781.1160258	56657106.4844594	75110702.2911527	63783261.7949819	2897607.10443208	5133076.28885556	11589026.7241649	25502764.9613737	65170147.2456956	63110274.9866722	75050200.3886417	72782124.9744189	High	High	High	High	High
False	High	IsMasterProtein	Q9Y520	Protein PRRC2C OS=Homo sapiens OX=9606 GN=PRRC2C PE=1 SV=4	0.000	124.716	16	38	52	37	2896	316.7	9.13	119.42	38	cell organization and biogenesis;other biological processes	cytosol;other cell component	other molecular function	Pf07001	23215	ENSG00000117523	PRRC2C	hsa:23215; Q05DM8; Q49A39; Q6PD54; Q9H2N2; Q9HA05; Q9NSM8; Q9NXL3; Q9UF29; Q9UPQ6; Q9Y520		VEGFA-VEGFR2 signaling pathway	1	23750121.7249638	52.38	10137913.2530327	10996588.2773959	15565587.7157386	21164713.5137217	28618516.8931545	26651354.4624592	34814494.671651	31589285.2667314	6441764.56265333	7451368.93658939	9952677.91100093	14470435.5147037	27682451.6895726	31746064.6341356	39933644.7806135	39968018.2504324	High	High	High	High	High
False	High	IsMasterProtein	P55060	Exportin-2 OS=Homo sapiens OX=9606 GN=CSE1L PE=1 SV=3	0.000	124.445	23	21	52	21	971	110.3	5.77	144.03	21	transport	cytosol;nucleus;other cell component	other molecular function	Pf03378, Pf03810, Pf08506	1434	ENSG00000124207	CSE1L	A3RLL6; B2R5T4; E1P5Y0; F8W904; hsa:1434; O75432; P55060; Q32M40; Q9H5B7; Q9NTS0; Q9UP98; Q9UP99; Q9UPA0			0	28265802.3966307	78.01	6072498.82534298	8236572.5192438	15313512.6681489	19638614.4934582	44342440.6685264	57842619.4314957	67490611.8875191	57851864.2904118	3052809.98125124	4503185.11168398	9609556.98468715	14682263.9401803	40682889.5893605	69375814.6140342	73554695.8706603	69159826.9527059	High	High	High	High	High
False	High	IsMasterProtein	Q14152	Eukaryotic translation initiation factor 3 subunit A OS=Homo sapiens OX=9606 GN=EIF3A PE=1 SV=1	0.000	124.104	26	32	60	31	1382	166.5	6.79	139.81	32	cell organization and biogenesis;protein metabolism;other metabolic processes;other biological processes	cytosol;translational apparatus;nucleus;other cell component	nucleic acid binding activity;other molecular function	Pf01399	8661	ENSG00000107581	EIF3A	B1AMV5; B4DYS1; F5H335; hsa:8661; O00653; Q14152; Q15778	L13a-mediated translational silencing of Ceruloplasmin expression; Translation initiation complex formation; Formation of a pool of free 40S subunits; Formation of the ternary complex, and subsequently, the 43S complex; Ribosomal scanning and start codon recognition; GTP hydrolysis and joining of the 60S ribosomal subunit	Translation factors; nsp1 from SARS-CoV-2 inhibits translation initiation in the host cell	8	21002886.1780216	93.39	3296575.97743282	4468832.572855	9794390.70140775	19162281.4544292	23020287.4775629	58569957.0448617	75506980.4672979	60814333.9557502	1154616.05936338	2570694.13658581	6517471.82197964	9497903.16529592	24291519.8524358	67053575.8148644	74789003.1855885	71338797.7298062	High	High	High	High	High
False	High	IsMasterProtein	Q6P2E9	Enhancer of mRNA-decapping protein 4 OS=Homo sapiens OX=9606 GN=EDC4 PE=1 SV=1	0.000	122.740	27	26	45	26	1401	151.6	5.86	135.00	26	RNA metabolism OR transcription;other metabolic processes	cytosol;nucleus;other cell component		Pf16529	23644	ENSG00000038358	EDC4	A6NGM1; A8K4T4; hsa:23644; Q13025; Q13826; Q6P2E9; Q6ZR12; Q7Z6H7	mRNA decay by 5' to 3' exoribonuclease		1	23452387.382806	75.11	5145861.82811298	7304133.07349444	13708070.745356	16320923.9940663	35374005.0200259	42915142.5013603	53181967.2888911	47780499.4059043	3174550.24317999	4734518.53395998	8821032.92761282	14047342.2401987	33699959.2763964	49309321.9501422	60816233.7168128	59577688.6999944	High	High	High	High	High
False	High	IsMasterProtein	Q9NTJ3	Structural maintenance of chromosomes protein 4 OS=Homo sapiens OX=9606 GN=SMC4 PE=1 SV=2	0.000	122.477	24	34	48	34	1288	147.1	6.79	115.33	34	cell cycle OR cell proliferation;cell organization and biogenesis;other biological processes	cytosol;nucleus;other cell component	nucleic acid binding activity;other molecular function	Pf02463, Pf06470	10051	ENSG00000113810	SMC4	A6NLT9; D3DNL8; hsa:10051; O95752; Q8NDL4; Q9NTJ3; Q9UNT9	Condensation of Prophase Chromosomes; Condensation of Prometaphase Chromosomes	Ciliary landscape	3	25564621.734611	82.09	5247697.69608711	7952998.80054557	14460334.7209322	21891429.6781746	30328666.0127657	56095987.0869473	72845186.9342763	60695922.8800546	3481778.30238227	4533563.99898926	9095901.68392944	13282118.109206	29854143.5640141	64250814.6237821	72696550.2452246	71465746.7654942	High	High	High	High	High
False	High	IsMasterProtein	Q14008	Cytoskeleton-associated protein 5 OS=Homo sapiens OX=9606 GN=CKAP5 PE=1 SV=3	0.000	122.260	20	34	46	34	2032	225.4	7.80	99.53	34	cell cycle OR cell proliferation;cell organization and biogenesis;transport;other biological processes	plasma membrane;other membranes;cytosol;cytoskeleton;nucleus;other cell component	cytoskeletal activity;other molecular function	Pf02985, Pf12348	9793	ENSG00000175216	CKAP5	hsa:9793; Q05D70; Q0VAX7; Q0VAX8; Q14008; Q14668; Q2TA89; Q6NSH4	Separation of Sister Chromatids; Resolution of Sister Chromatid Cohesion; Recruitment of NuMA to mitotic centrosomes; RHO GTPases Activate Formins; EML4 and NUDC in mitotic spindle formation; Regulation of PLK1 Activity at G2/M Transition; Loss of Nlp from mitotic centrosomes; Recruitment of mitotic centrosome proteins and complexes; Anchoring of the basal body to the plasma membrane; AURKA Activ…		13	17220739.4197092	69.20	5234356.86062679	6255498.86224307	10110499.7405508	15283342.0849324	19403731.4949519	25810135.5490441	36955632.3283618	32087809.5869818	2789227.94197321	3992316.02545003	6852262.33454013	9817038.38676467	19458574.065529	30615351.1346263	37772732.1912266	37038018.8748627	High	High	High	High	High
False	High	IsMasterProtein	P18669	Phosphoglycerate mutase 1 OS=Homo sapiens OX=9606 GN=PGAM1 PE=1 SV=2	0.000	121.850	57	13	75	9	254	28.8	7.18	249.55	13	other metabolic processes;other biological processes	non-structural extracellular;cytosol;other cell component	other molecular function	Pf00300	5223	ENSG00000171314	PGAM1	hsa:5223; P18669; Q9BWC0	Neutrophil degranulation; Glycolysis; Gluconeogenesis	Cori cycle; Metabolic reprogramming in colon cancer; Glycolysis and gluconeogenesis	6	161764232.770169	60.58	9840462.89182198	29151907.5557199	128935179.565867	162380150.84985	244314485.910545	189258681.481084	194390714.249252	161150650.906331	5900797.96290345	18353669.2961728	86298331.1933885	158053942.903916	244251106.042641	231508423.634279	226723707.775452	203711734.571822	High	High	High	High	High
False	High	IsMasterProtein	Q32MZ4	Leucine-rich repeat flightless-interacting protein 1 OS=Homo sapiens OX=9606 GN=LRRFIP1 PE=1 SV=2	0.000	121.823	41	26	44	24	808	89.2	4.65	147.97	26	RNA metabolism OR transcription;other biological processes	plasma membrane;other membranes;cytosol;cytoskeleton;nucleus;other cell component	nucleic acid binding activity;other molecular function	Pf09738	9208	ENSG00000124831	LRRFIP1	E9PGZ2; hsa:9208; O75766; O75799; Q32MZ4; Q32MZ5; Q53T49; Q6PKG2; Q9Y607	Signaling by cytosolic FGFR1 fusion mutants; Signaling by FGFR1 in disease; LRR FLII-interacting protein 1 (LRRFIP1) activates type I IFN production	IL-18 signaling pathway; 2q37 copy number variation syndrome	5	38295818.1484118	25.40	34090237.4885218	37465935.0273129	42655982.6158875	34355462.2018281	39178329.9572164	39332508.9339231	44058255.6829593	39144083.4610717	18699401.4165532	23710786.137589	25730064.9707483	33006296.600834	37157818.4554593	49749158.418045	52417078.3736638	51505809.3695631	High	High	High	High	High
False	High	IsMasterProtein	P29401	Transketolase OS=Homo sapiens OX=9606 GN=TKT PE=1 SV=3	0.000	121.488	40	20	68	20	623	67.8	7.66	237.25	20	other metabolic processes;other biological processes	other membranes;cytosol;ER/Golgi;nucleus;other cytoplasmic organelle	other molecular function	Pf00456, Pf02779, Pf02780	7086	ENSG00000163931	TKT	A8K089; B4DE31; E7EPA7; hsa:7086; P29401; Q8TBA3; Q96HH3	Nuclear events mediated by NFE2L2; Pentose phosphate pathway; Insulin effects increased synthesis of Xylulose-5-Phosphate	Pentose phosphate metabolism; VEGFA-VEGFR2 signaling pathway; Metabolic reprogramming in colon cancer; Thiamine metabolic pathways	7	244856975.502438	31.73	138784166.245378	357134057.846216	386106168.134602	177752924.191958	363590902.731586	230416444.376019	247499800.313108	197046344.201463	94676623.5320314	234081477.833533	264067801.151741	270800597.661484	327181780.040194	262172787.129171	242242371.009405	227018643.879943	High	High	High	High	High
False	High	IsMasterProtein	P49792	E3 SUMO-protein ligase RanBP2 OS=Homo sapiens OX=9606 GN=RANBP2 PE=1 SV=2	0.000	121.145	13	38	41	35	3224	358.0	6.20	99.58	38	protein metabolism;other metabolic processes;transport;other biological processes	other membranes;cytosol;nucleus;other cell component	nucleic acid binding activity;other molecular function	Pf00160, Pf00638, Pf00641, Pf12185	5903	ENSG00000153201	RANBP2	hsa:5903; P49792; Q13074; Q15280; Q53TE2; Q59FH7	RHO GTPases Activate Formins; HCMV Late Events; HCMV Early Events; Transcriptional regulation by small RNAs; SARS-CoV-2 activates/modulates innate and adaptive immune responses; SUMOylation of DNA damage response and repair proteins; Rev-mediated nuclear export of HIV RNA; Separation of Sister Chromatids; Resolution of Sister Chromatid Cohesion; EML4 and NUDC in mitotic spindle formation; ISG15 a…		35	9892673.36083679	80.06	1788325.29900198	2703619.39360816	5496789.69958755	7685326.45210749	12906645.3998973	14850892.2972652	25914241.5145677	22974008.9224718	1131985.36941925	1694420.13423424	3768762.4299393	6379225.22565928	12734005.0984267	18205671.2696365	27702001.1721916	26265155.0873668	High	High	High	High	High
False	High	IsMasterProtein	P08575	Receptor-type tyrosine-protein phosphatase C OS=Homo sapiens OX=9606 GN=PTPRC PE=1 SV=3	0.000	121.002	26	30	51	30	1306	147.4	6.15	156.54	30	cell adhesion;cell cycle OR cell proliferation;cell organization and biogenesis;protein metabolism;other metabolic processes;stress response;transport;developmental processes;signal transduction;other biological processes	plasma membrane;other membranes;other cell component	signal transduction activity or receptor binding;cytoskeletal activity;other molecular function	Pf00041, Pf00102, Pf12453, Pf12567	5788	ENSG00000081237; ENSG00000262418	PTPRC	A0A0A0MT22; A8K7W6; hsa:5788; P08575; Q16614; Q9H0Y6; X6R433	Neutrophil degranulation; Phosphorylation of CD3 and TCR zeta chains; Other semaphorin interactions	B cell receptor signaling pathway; T-cell antigen receptor (TCR) pathway during Staphylococcus aureus infection; Regulatory circuits of the STAT3 signaling pathway; Extrafollicular B cell activation by SARS-CoV-2; EPO receptor signaling; Interferon type I signaling pathways	9	54581151.7489113	62.13	9538861.51258802	14422613.5257718	27503831.590737	44776001.0045872	92526655.0507696	61227261.9370967	67003261.8736522	54825802.1349341	4458198.65465701	8206236.29266318	17630257.8791891	54337593.0717018	82705033.5416415	73481873.9822067	69302776.6726841	66299453.2847929	High	High	High	High	High
False	High	IsMasterProtein	Q13464	Rho-associated protein kinase 1 OS=Homo sapiens OX=9606 GN=ROCK1 PE=1 SV=1	0.000	119.968	25	33	41	29	1354	158.1	5.90	101.63	33	cell adhesion;cell cycle OR cell proliferation;cell organization and biogenesis;protein metabolism;other metabolic processes;developmental processes;signal transduction;other biological processes	non-structural extracellular;plasma membrane;other membranes;cytosol;cytoskeleton;ER/Golgi;other cell component	enzyme regulator activity;cytoskeletal activity;kinase activity;other molecular function	Pf00069, Pf08912	6093	ENSG00000067900	ROCK1	B0YJ91; hsa:6093; Q13464; Q2KHM4; Q59GZ4	RHOC GTPase cycle; RHOA GTPase cycle; G alpha (12/13) signalling events; RHOB GTPase cycle; Sema4D induced cell migration and growth-cone collapse; Neutrophil degranulation; Potential therapeutics for SARS; Apoptotic cleavage of cellular proteins; EPHB-mediated forward signaling; VEGFA-VEGFR2 Pathway; RND3 GTPase cycle; EPHA-mediated growth cone collapse; RHO GTPases Activate ROCKs; RHOBTB1 GTPas…	Androgen receptor signaling pathway; MicroRNAs in cardiomyocyte hypertrophy; Integrin-mediated cell adhesion; Leptin signaling pathway; Microtubule cytoskeleton regulation; Pathogenic Escherichia coli infection; AGE/RAGE pathway; Focal adhesion; TGF-beta signaling pathway; VEGFA-VEGFR2 signaling pathway; Chemokine signaling pathway; EGF/EGFR signaling pathway; Gastrin signaling pathway; mBDNF and…	35	12958467.4438178	70.09	3472285.10136156	5175787.21542179	8084774.42868264	9858833.16647753	18288866.198252	24763486.236156	29209919.461231	24479308.361218	2105878.52442107	2842673.47963988	5054771.70394453	7681502.5757615	17032632.1235926	27706321.6877177	28874205.2478709	27964720.3690588	High	High	High	High	High
False	High	IsMasterProtein	P22102	Trifunctional purine biosynthetic protein adenosine-3 OS=Homo sapiens OX=9606 GN=GART PE=1 SV=1	0.000	119.155	30	27	47	27	1010	107.7	6.70	139.63	27	other metabolic processes;developmental processes;other biological processes	cytosol	other molecular function	Pf00551, Pf00586, Pf01071, Pf02769, Pf02843, Pf02844	2618	ENSG00000159131; ENSG00000262473	GART	A8K945; A8KA32; D3DSF3; D3DSF4; hsa:2618; O14659; P22102; Q52M77	Purine ribonucleoside monophosphate biosynthesis	Folate metabolism; One-carbon metabolism; Metabolic reprogramming in colon cancer	4	39073589.3205211	81.24	5110313.43176638	7448185.83991591	16613306.5326277	26787317.9962194	63413230.915878	74967805.0678005	99193735.1311632	81472770.1621865	1994436.24498718	4100992.26476709	10690959.1144952	21297379.1113363	56995081.8743486	83546662.4651047	94107699.1440998	92843627.020323	High	High	High	High	High
False	High	IsMasterProtein	P13667	Protein disulfide-isomerase A4 OS=Homo sapiens OX=9606 GN=PDIA4 PE=1 SV=2	0.000	118.836	39	22	46	22	645	72.9	5.07	139.41	22	stress response;transport;other biological processes	non-structural extracellular;ER/Golgi;other cell component	other molecular function	Pf00085, Pf13848	9601	ENSG00000155660	PDIA4	A8K4K6; hsa:9601; P13667; Q549T6			0	52061382.9461343	50.99	27720412.9547387	31775924.6139655	40884052.6924658	34187886.567218	99876689.7063422	73283982.4733985	80721672.3867903	66294494.2041797	13723647.280441	19072969.9372647	26026734.6055148	40852107.6577205	86251497.3930574	83314358.4948971	74993145.9239532	72603734.5581461	High	High	High	High	High
False	High	IsMasterProtein	Q99460	26S proteasome non-ATPase regulatory subunit 1 OS=Homo sapiens OX=9606 GN=PSMD1 PE=1 SV=2	0.000	118.532	28	24	47	24	953	105.8	5.39	152.08	24	protein metabolism;other metabolic processes;other biological processes	non-structural extracellular;cytosol;nucleus;other cytoplasmic organelle;other cell component	enzyme regulator activity;other molecular function	Pf01851, Pf13646, Pf18004	5707	ENSG00000173692	PSMD1	B8ZZH9; hsa:5707; Q24JU0; Q53TI2; Q6GMU5; Q6P2P4; Q6PJM7; Q6PKG9; Q86VU1; Q8IV79; Q99460	Neutrophil degranulation; Separation of Sister Chromatids; Regulation of expression of SLITs and ROBOs; Ub-specific processing proteases; Antigen processing: Ubiquitination & Proteasome degradation; RUNX1 regulates transcription of genes involved in differentiation of HSCs; Neddylation; KEAP1-NFE2L2 pathway; FCERI mediated NF-kB activation; Downstream TCR signaling; Activation of NF-kappaB in B c…	Proteasome degradation; Alzheimer's disease and miRNA effects; Parkin-ubiquitin proteasomal system pathway; Alzheimer's disease	63	22860029.1799046	68.11	3390554.63042424	4738131.5036825	9217840.54603134	17542867.7417741	37144302.7635531	28972509.6965014	36176696.5193796	30082113.795293	1929699.25188515	2972758.70998925	5982047.05537755	18037130.3549584	35240051.7378896	33346792.7158297	36113181.5566888	35183926.4023183	High	High	High	High	High
False	High	IsMasterProtein	Q15149	Plectin OS=Homo sapiens OX=9606 GN=PLEC PE=1 SV=3	0.000	118.530	8	36	47	35	4684	531.5	5.96	103.75	36	cell cycle OR cell proliferation;cell organization and biogenesis;other metabolic processes;stress response;developmental processes;other biological processes	plasma membrane;other membranes;cytosol;cytoskeleton;mitochondrion;other cell component	cytoskeletal activity;other molecular function	Pf00307, Pf00681, Pf03501, Pf17902, Pf18373	5339	ENSG00000178209	PLEC	hsa:5339; Q15148; Q15149; Q16640; Q6S376; Q6S377; Q6S378; Q6S379; Q6S380; Q6S381; Q6S382; Q6S383	Assembly of collagen fibrils and other multimeric structures; Caspase-mediated cleavage of cytoskeletal proteins; Type I hemidesmosome assembly	Envelope proteins and their potential roles in EDMD physiopathology	4	7501846.50668613	67.24	1636057.66041022	2948772.90567052	4835121.74934905	5807000.60637735	10004993.3134637	11383046.1911455	15377792.5100604	13336438.7652754	948132.79087315	1790877.99075076	3285856.08964872	4729862.47242158	9691354.42281057	13099840.0563561	15930774.4982578	15720974.6561147	High	High	High	High	High
False	High	IsMasterProtein	O43707	Alpha-actinin-4 OS=Homo sapiens OX=9606 GN=ACTN4 PE=1 SV=2	0.000	118.476	34	25	64	18	911	104.8	5.44	166.32	25	cell organization and biogenesis;RNA metabolism OR transcription;stress response;transport;signal transduction;other biological processes	non-structural extracellular;plasma membrane;other membranes;cytosol;cytoskeleton;nucleus;other cell component	signal transduction activity or receptor binding;cytoskeletal activity;nucleic acid binding activity;other molecular function	Pf00307, Pf00435, Pf08726	81	ENSG00000130402; ENSG00000282844	ACTN4	A4K467; D6PXK4; hsa:81; O43707; O76048	Platelet degranulation ; Nephrin family interactions	Arrhythmogenic right ventricular cardiomyopathy; Primary focal segmental glomerulosclerosis (FSGS); Focal adhesion; Striated muscle contraction pathway; Ebola virus infection in host; Nephrotic syndrome; Alstrom syndrome	9	24685384.5129419	56.61	3635777.97304771	5252398.10734294	20949625.6184851	19933283.5542751	37588809.4135072	25434028.7840163	29645773.1226883	24131675.8278263	2242608.2000373	3444879.62174101	14093241.403894	25251798.2132484	35863491.3309161	30745651.6518885	32284277.6208292	29509948.0919207	High	High	High	High	High
False	High	IsMasterProtein	P52272	Heterogeneous nuclear ribonucleoprotein M OS=Homo sapiens OX=9606 GN=HNRNPM PE=1 SV=3	0.000	118.462	37	22	49	22	730	77.5	8.70	128.60	22	RNA metabolism OR transcription;other metabolic processes;stress response	nucleus;other cell component	nucleic acid binding activity;other molecular function	Pf00076, Pf11532	4670	ENSG00000099783	HNRNPM	hsa:4670; P52272; Q15584; Q8WZ44; Q96H56; Q9BWL9; Q9Y492	mRNA Splicing - Major Pathway; FGFR2 alternative splicing; Processing of Capped Intron-Containing Pre-mRNA	mRNA processing	4	24936388.2839725	84.85	4712872.5289871	6823495.84924913	13574644.4780796	22154735.2698869	28531858.6210667	34415247.8153712	68413396.1171451	63584885.886937	2358177.37072804	5011349.23073484	9040495.36755966	14397661.5473111	28067293.6541126	40741070.911046	73124143.1647159	73338777.3116212	High	High	High	High	High
False	High	IsMasterProtein	P02786	Transferrin receptor protein 1 OS=Homo sapiens OX=9606 GN=TFRC PE=1 SV=2	0.000	117.980	36	24	56	24	760	84.8	6.61	167.64	24	stress response;transport;signal transduction;other biological processes	non-structural extracellular;plasma membrane;other membranes;mitochondrion;nucleus;other cytoplasmic organelle;other cell component	nucleic acid binding activity;other molecular function	Pf02225, Pf04253, Pf04389	7037	ENSG00000072274	TFRC	D3DXB0; hsa:7037; P02786; Q1HE24; Q59G55; Q9UCN0; Q9UCU5; Q9UDF9; Q9UK21	RHOC GTPase cycle; RND2 GTPase cycle; RHOA GTPase cycle; CDC42 GTPase cycle; RAC1 GTPase cycle; RHOQ GTPase cycle; RHOG GTPase cycle; RAC2 GTPase cycle; RAC3 GTPase cycle; RHOB GTPase cycle; RHOJ GTPase cycle; Golgi Associated Vesicle Biogenesis; RND1 GTPase cycle; Cargo recognition for clathrin-mediated endocytosis; Transferrin endocytosis and recycling; RHOH GTPase cycle	Iron metabolism in placenta; Ferroptosis; 3q29 copy number variation syndrome	20	87230111.3848363	29.21	49386834.4240633	108345695.545599	126480015.600001	72113008.1388938	117003162.298919	79407297.0486863	87779076.3481876	72582163.9473395	27742946.8085217	66278080.9748317	83765213.1882471	86849953.4745911	108545630.445111	89998135.4030508	89458652.3803161	87611933.3148183	High	High	High	High	High
False	High	IsMasterProtein	P27797	Calreticulin OS=Homo sapiens OX=9606 GN=CALR PE=1 SV=1	0.000	117.112	45	18	55	18	417	48.1	4.44	157.10	18	cell organization and biogenesis;protein metabolism;other metabolic processes;stress response;transport;developmental processes;signal transduction;other biological processes	non-structural extracellular;extracellular matrix;plasma membrane;other membranes;cytosol;ER/Golgi;nucleus;other cytoplasmic organelle;other cell component	signal transduction activity or receptor binding;nucleic acid binding activity;other molecular function	Pf00262	811	ENSG00000179218	CALR	hsa:811; P27797; Q6IAT4; Q9UDG2	Scavenging by Class A Receptors; Scavenging by Class F Receptors; ER-Phagosome pathway; Antigen Presentation: Folding, assembly and peptide loading of class I MHC; Assembly of Viral Components at the Budding Site; ATF6 (ATF6-alpha) activates chaperone genes; Calnexin/calreticulin cycle	Androgen receptor signaling pathway; Complement system; Photodynamic therapy-induced unfolded protein response; VEGFA-VEGFR2 signaling pathway; GDNF signaling; Calcium regulation in cardiac cells	13	107864761.748436	43.60	82585016.1390841	81050990.2164365	84722347.9550869	68067034.898536	194376396.796213	140677802.778138	163589696.255009	137328663.6628	45153944.8951264	53335793.8434942	55298486.0498894	81703737.7189691	169621471.332449	170953675.798309	157467899.005991	146345076.769951	High	High	High	High	High
False	High	IsMasterProtein	Q13885	Tubulin beta-2A chain OS=Homo sapiens OX=9606 GN=TUBB2A PE=1 SV=1	0.000	116.823	42	16	66	2	445	49.9	4.89	207.98	16	cell cycle OR cell proliferation;cell organization and biogenesis;developmental processes	cytoskeleton;other cell component	cytoskeletal activity;other molecular function	Pf00091, Pf03953	7280	ENSG00000137267	TUBB2A	hsa:7280; Q13885; Q6FGZ8; Q8IWR2	Separation of Sister Chromatids; Resolution of Sister Chromatid Cohesion; RHO GTPases Activate Formins; EML4 and NUDC in mitotic spindle formation; The role of GTSE1 in G2/M progression after G2 checkpoint; HSP90 chaperone cycle for steroid hormone receptors (SHR) in the presence of ligand; Recruitment of NuMA to mitotic centrosomes; Aggrephagy; Translocation of SLC2A4 (GLUT4) to the plasma membr…	Alzheimer's disease and miRNA effects; Pathogenic Escherichia coli infection; Parkin-ubiquitin proteasomal system pathway; Alzheimer's disease	34	2669461.54091233	65.24	168618.026491407	435462.583410937	1987292.90947555	2357878.09943555	3799054.45388906	3022219.39298556	4170976.04637968	3533121.97787225	116713.231439063	263157.223442556	1126586.08909687	2178196.92404532	3461797.25213439	3886521.61273476	4585414.08646409	4180271.68556249	High	High	High	High	High
False	High	IsMasterProtein	P49321	Nuclear autoantigenic sperm protein OS=Homo sapiens OX=9606 GN=NASP PE=1 SV=2	0.000	116.290	39	26	43	25	788	85.2	4.30	138.83	26	cell cycle OR cell proliferation;cell organization and biogenesis;DNA metabolism;other metabolic processes;transport;developmental processes;other biological processes	nucleus;other cell component	other molecular function	Pf10516	4678	ENSG00000132780	NASP	A8K6H2; B4DQP3; D3DQ07; F5H3J2; hsa:4678; P49321; Q53GW5; Q5T622; Q5T625; Q96A69; Q9BTW2			0	31639034.026723	68.37	10077883.7866501	13819728.4830725	19459839.3479215	18699290.7441282	69722013.173725	65897729.540978	66445837.7700504	51440736.8039786	5818577.78918482	8883615.47710351	12279301.5344136	18626970.3545425	58205955.3906408	66719781.3197481	65006390.5105744	60575537.1382682	High	High	High	High	High
False	High	IsMasterProtein	P13010	X-ray repair cross-complementing protein 5 OS=Homo sapiens OX=9606 GN=XRCC5 PE=1 SV=3	0.000	116.284	39	26	49	26	732	82.7	5.81	137.55	26	cell cycle OR cell proliferation;cell organization and biogenesis;DNA metabolism;other metabolic processes;stress response;developmental processes;other biological processes	non-structural extracellular;plasma membrane;other membranes;cytosol;nucleus;other cell component	enzyme regulator activity;nucleic acid binding activity;other molecular function	Pf02735, Pf03730, Pf03731, Pf08785	7520	ENSG00000079246	XRCC5	A8K3X5; hsa:7520; P13010; Q0Z7V0; Q4VBQ5; Q53HH7; Q7M4N0; Q9UCQ0; Q9UCQ1	Neutrophil degranulation; Cytosolic sensors of pathogen-associated DNA ; Nonhomologous End-Joining (NHEJ); 2-LTR circle formation; IRF3-mediated induction of type I IFN	Non-homologous end joining; Male infertility; DNA repair pathways, full network; p53 transcriptional gene network	9	36126267.5512607	93.80	6598991.90945141	7796607.05697827	20511359.8876863	33712844.0910522	40833934.7546887	61939748.5812905	128521272.289203	106405376.212722	2084964.31424148	3473217.97088475	12375209.4325523	20933931.8604778	38712462.3381053	65432901.3539854	129365022.951581	123719424.979277	High	High	High	High	High
False	High	IsMasterProtein	P49915	GMP synthase [glutamine-hydrolyzing] OS=Homo sapiens OX=9606 GN=GMPS PE=1 SV=1	0.000	116.072	34	21	39	21	693	76.7	6.87	124.88	21	other metabolic processes	cytosol	other molecular function	Pf00117, Pf00958, Pf02540	8833	ENSG00000163655	GMPS	A8K639; B4DXV7; F8W720; hsa:8833; P49915	Purine ribonucleoside monophosphate biosynthesis; Azathioprine ADME		2	19540244.8730409	73.65	3381134.14156518	5694923.5362994	9674086.30512748	13091735.1105985	33058681.675645	34618795.0287222	41520585.7375362	33427382.6217215	1803817.41888805	3442697.25091904	6122176.38566934	9356115.39930666	29165054.6297178	38428080.3238632	39856993.3066996	37878185.7709923	High	High	High	High	High
False	High	IsMasterProtein	P07954	Fumarate hydratase, mitochondrial OS=Homo sapiens OX=9606 GN=FH PE=1 SV=3	0.000	114.451	38	16	51	16	510	54.6	8.76	145.19	16	DNA metabolism;other metabolic processes;stress response;other biological processes	cytosol;mitochondrion;nucleus;other cell component	other molecular function	Pf00206, Pf10415	2271	ENSG00000091483	FH	B1ANK7; hsa:2271; P07954	Citric acid cycle (TCA cycle)	TCA cycle and deficiency of pyruvate dehydrogenase complex (PDHc); Amino acid metabolism; Krebs cycle disorders; Type 2 papillary renal cell carcinoma; Metabolic reprogramming in colon cancer; TCA cycle in senescence; TCA cycle (aka Krebs or citric acid cycle)	8	30407073.8612242	71.77	3912689.95542539	5102908.04365234	11040527.5006566	24468381.6550502	49195474.7693762	40298211.6336562	44083808.9564049	37787139.0857234	2120920.00020992	3277987.19139293	7515763.52158566	16716469.2090266	47046545.5959287	48205535.1082484	50001341.1497147	45912999.291048	High	High	High	High	High
False	High	IsMasterProtein	P06744	Glucose-6-phosphate isomerase OS=Homo sapiens OX=9606 GN=GPI PE=1 SV=4	0.000	114.115	39	20	55	20	558	63.1	8.32	172.24	20	other metabolic processes;stress response;developmental processes;signal transduction;other biological processes	non-structural extracellular;plasma membrane;other membranes;cytosol;nucleus;other cell component	signal transduction activity or receptor binding;other molecular function	Pf00342	2821	ENSG00000105220	GPI	B4DG39; hsa:2821; P06744; Q9BRD3; Q9BSK5; Q9UHE6	Glycolysis; Neutrophil degranulation; TP53 Regulates Metabolic Genes; Gluconeogenesis	Cori cycle; Clear cell renal cell carcinoma pathways; Metabolic reprogramming in colon cancer; Aerobic glycolysis; Disorders of fructose metabolism; Glycolysis and gluconeogenesis	10	100630388.59638	76.33	6260987.57250093	9714286.895032	26093735.5954869	73765095.7145481	182966264.999717	134035793.402214	143478927.379072	113832284.975665	2048441.57889984	4341141.21639315	17354689.0279299	88959605.0120866	163443465.190419	158391143.525605	150868243.948642	132555327.782682	High	High	High	High	High
False	High	IsMasterProtein	Q9UQE7	Structural maintenance of chromosomes protein 3 OS=Homo sapiens OX=9606 GN=SMC3 PE=1 SV=2	0.000	113.853	26	31	44	31	1217	141.5	7.18	136.45	31	cell cycle OR cell proliferation;cell organization and biogenesis;DNA metabolism;other metabolic processes;stress response;other biological processes	cytosol;cytoskeleton;nucleus;other cell component	cytoskeletal activity;nucleic acid binding activity;other molecular function	Pf02463, Pf06470	9126	ENSG00000108055	SMC3	A8K156; hsa:9126; O60464; Q5T482; Q9UQE7	Separation of Sister Chromatids; Resolution of Sister Chromatid Cohesion; SUMOylation of DNA damage response and repair proteins; Meiotic synapsis; Estrogen-dependent gene expression; Establishment of Sister Chromatid Cohesion; Cohesin Loading onto Chromatin	Cell cycle; Retinoblastoma gene in cancer; MECP2 and associated Rett syndrome; Prion disease pathway; Regulation of sister chromatid separation at the metaphase-anaphase transition; Cohesin complex - Cornelia de Lange syndrome; SMC1/SMC3 role in DNA damage - Cornelia de Lange Syndrome	14	21244438.8037115	68.81	2983147.24948523	4755891.60501558	9154445.17513874	16760978.5681408	38483347.2075294	28115699.6106171	32279298.7753653	26927197.493261	1687885.34601328	3147940.10233844	5711955.51213524	14181708.894195	34563318.4677387	31755643.0770638	31791726.1623908	31309400.3448387	High	High	High	High	High
False	High	IsMasterProtein	Q16555	Dihydropyrimidinase-related protein 2 OS=Homo sapiens OX=9606 GN=DPYSL2 PE=1 SV=1	0.000	113.497	45	19	54	19	572	62.3	6.38	190.48	19	cell organization and biogenesis;other metabolic processes;transport;developmental processes;signal transduction;other biological processes	plasma membrane;other membranes;cytosol;cytoskeleton	cytoskeletal activity;other molecular function	Pf01979	1808	ENSG00000092964	DPYSL2	A8K5H2; B4DR31; D3DSS7; hsa:1808; O00424; Q16555	Recycling pathway of L1; CRMPs in Sema3A signaling	Microtubule cytoskeleton regulation; Brain-derived neurotrophic factor (BDNF) signaling pathway	4	63634907.3608699	61.49	3779471.28344179	5096771.13897721	63814402.1379081	45932522.8210607	95994290.8749442	65156099.1970966	69561666.8897764	53506570.2883232	1346538.25855306	3376200.74659582	43832783.6853484	63455917.4600649	90905730.0339074	71923417.6531561	69420033.2590874	64643171.0901434	High	High	High	High	High
False	High	IsMasterProtein	Q13177	Serine/threonine-protein kinase PAK 2 OS=Homo sapiens OX=9606 GN=PAK2 PE=1 SV=3	0.000	113.134	37	15	52	13	524	58.0	5.96	137.37	15	cell organization and biogenesis;protein metabolism;other metabolic processes;developmental processes;signal transduction;other biological processes	plasma membrane;other membranes;cytosol;nucleus;other cell component	enzyme regulator activity;kinase activity;other molecular function	Pf00069, Pf00786	5062	ENSG00000180370	PAK2	hsa:5062; Q13154; Q13177; Q6ISC3	FCERI mediated MAPK activation; Regulation of activated PAK-2p34 by proteasome mediated degradation; MAPK6/MAPK4 signaling; RHOU GTPase cycle; Nef and signal transduction; Sema3A PAK dependent Axon repulsion; Generation of second messenger molecules; Regulation of PAK-2p34 activity by PS-GAP/RHG10; CDC42 GTPase cycle; RAC1 GTPase cycle; RHOQ GTPase cycle; RHOG GTPase cycle; RAC2 GTPase cycle; RAC…	Integrin-mediated cell adhesion; Apoptosis-related network due to altered Notch3 in ovarian cancer; Focal adhesion; Fas ligand pathway and stress induction of heat shock proteins; TGF-beta signaling pathway; MAPK signaling pathway; VEGFA-VEGFR2 signaling pathway; Ras signaling; Pancreatic adenocarcinoma pathway; Mechanoregulation and pathology of YAP/TAZ via Hippo and non-Hippo mechanisms; Hippo-…	44	39163924.5310769	74.80	2494989.66776746	3901230.01916181	11001993.6858954	31470931.9912924	63692199.5565028	51078533.2498454	53649226.1724539	46372351.7976495	1401223.08499521	1891936.37205025	7361077.96681671	33076023.2167831	60260076.5298028	62967515.3629816	65539685.5824441	60059707.4251683	High	High	High	High	High
False	High	IsMasterProtein	P42704	Leucine-rich PPR motif-containing protein, mitochondrial OS=Homo sapiens OX=9606 GN=LRPPRC PE=1 SV=3	0.000	113.039	24	30	42	30	1394	157.8	6.13	108.35	30	RNA metabolism OR transcription;other metabolic processes;transport;other biological processes	other membranes;cytoskeleton;mitochondrion;nucleus;other cell component	cytoskeletal activity;nucleic acid binding activity;other molecular function	Pf01535	10128	ENSG00000138095	LRPPRC	A0PJE3; A8K1V1; hsa:10128; P42704; Q53PC0; Q53QN7; Q6ZUD8; Q7Z7A6; Q96D84	Respiratory electron transport; TP53 Regulates Metabolic Genes; Cytoprotection by HMOX1	Ciliary landscape	4	17145695.7581861	91.52	3533663.20124392	9233489.87759904	13115289.8560792	13496539.9506171	21781499.8590687	25655183.4462785	67840220.2479049	56992343.4249849	1739840.08109029	5691289.31546332	8879737.52858806	12154631.5417455	23408495.39187	28983851.7064663	71236513.6327341	68385799.1759315	High	High	High	High	High
False	High	IsMasterProtein	P08670	Vimentin OS=Homo sapiens OX=9606 GN=VIM PE=1 SV=4	0.000	112.941	55	22	41	19	466	53.6	5.12	118.02	22	cell organization and biogenesis;stress response;developmental processes;signal transduction;other biological processes	plasma membrane;other membranes;cytosol;cytoskeleton;nucleus;other cytoplasmic organelle;other cell component	cytoskeletal activity;nucleic acid binding activity;other molecular function	Pf00038, Pf04732	7431	ENSG00000026025	VIM	B0YJC2; D3DRU4; hsa:7431; P08670; Q15867; Q15868; Q15869; Q548L2; Q6LER9; Q8N850; Q96ML2; Q9NTM3	Aggrephagy; Interleukin-4 and Interleukin-13 signaling; Chaperone Mediated Autophagy; Late endosomal microautophagy; Striated Muscle Contraction; RHOBTB1 GTPase cycle; Caspase-mediated cleavage of cytoskeletal proteins	Allograft rejection; Spinal cord injury; Primary focal segmental glomerulosclerosis (FSGS); Mammary gland development pathway - Puberty (Stage 2 of 4); Apoptosis-related network due to altered Notch3 in ovarian cancer; Striated muscle contraction pathway; TGF-beta signaling in thyroid cells for epithelial-mesenchymal transition; Ciliary landscape; Burn wound healing; CCL18 signaling pathway; T-ce…	18	23390040.3839819	75.44	4346739.08269316	5988434.5209572	11472866.6362548	19410490.7446491	30312659.4462143	29103508.4311447	46459790.7656356	45089205.5123701	2345350.0170872	3569648.85912756	7362252.71601423	12021272.1659743	28185479.5101005	34556775.4092395	50955553.9308229	53447772.1411657	High	High	High	High	High
False	High	IsMasterProtein	Q13200	26S proteasome non-ATPase regulatory subunit 2 OS=Homo sapiens OX=9606 GN=PSMD2 PE=1 SV=3	0.000	112.121	23	21	34	21	908	100.1	5.20	109.38	21	protein metabolism;other metabolic processes;other biological processes	non-structural extracellular;cytosol;nucleus;other cell component	enzyme regulator activity	Pf01851, Pf17781, Pf18051	5708	ENSG00000175166	PSMD2	B4DX07; B4DXY1; E7EW34; E9PCS3; hsa:5708; Q12932; Q13200; Q15321; Q53XQ4; Q96I12	Neutrophil degranulation; Ub-specific processing proteases; Regulation of expression of SLITs and ROBOs; Antigen processing: Ubiquitination & Proteasome degradation; Oxygen-dependent proline hydroxylation of Hypoxia-inducible Factor Alpha; Neddylation; Dectin-1 mediated noncanonical NF-kB signaling; NIK-->noncanonical NF-kB signaling; FCERI mediated NF-kB activation; Downstream TCR signaling; Act…	Proteasome degradation; Alzheimer's disease and miRNA effects; TNF-alpha signaling pathway; Parkin-ubiquitin proteasomal system pathway; Alzheimer's disease	64	18198943.1217553	71.16	2047489.15808493	3237728.08521377	6803200.43199783	13866285.6998025	27631359.9034408	23885381.9919204	29973661.1640763	25067935.6104388	1115625.89587158	1908048.6376868	3998272.98816136	13643926.8053859	24656198.0418467	28014775.3552996	30926577.7824616	28920098.9160235	High	High	High	High	High
False	High	IsMasterProtein	P22234	Bifunctional phosphoribosylaminoimidazole carboxylase/phosphoribosylaminoimidazole succinocarboxamide synthetase OS=Homo sapiens OX=9606 GN=PAICS PE=1 SV=3	0.000	111.213	43	19	67	19	425	47.0	7.23	196.17	19	other metabolic processes	cytosol;other cell component	other molecular function	Pf00731, Pf01259	10606	ENSG00000128050	PAICS	E9PDH9; hsa:10606; P22234; Q68CQ5	Purine ribonucleoside monophosphate biosynthesis	Metabolic reprogramming in colon cancer	2	159649226.125776	22.60	138331974.67254	219681314.539749	219401813.476748	138378797.968031	209700468.706644	153804844.954158	165715686.070591	139105416.815736	80056774.4182165	136325398.926775	144122997.413998	146749483.791891	192190261.639761	185476313.99652	186661117.550017	167184195.495281	High	High	High	High	High
False	High	IsMasterProtein	O95347	Structural maintenance of chromosomes protein 2 OS=Homo sapiens OX=9606 GN=SMC2 PE=1 SV=2	0.000	110.927	21	29	39	29	1197	135.6	8.43	91.58	29	cell cycle OR cell proliferation;cell organization and biogenesis;other biological processes	cytosol;nucleus;other cell component	nucleic acid binding activity;other molecular function	Pf02463, Pf06470	10592	ENSG00000136824	SMC2	hsa:10592; O95347; Q6IEE0; Q9P1P2	Condensation of Prophase Chromosomes; Condensation of Prometaphase Chromosomes	Retinoblastoma gene in cancer	3	19027811.9780396	81.71	3461581.67961805	5354430.88774494	10621764.2442904	17149535.6743941	21781000.5128048	38287390.7772215	52546019.364768	44596938.4228606	1775364.51444585	3203631.64150881	7112370.53274456	10036529.0172056	21111803.5814936	43619020.6255938	51776450.0841471	51329118.8271385	High	High	High	High	High
False	High	IsMasterProtein	Q92499	ATP-dependent RNA helicase DDX1 OS=Homo sapiens OX=9606 GN=DDX1 PE=1 SV=2	0.000	110.689	40	24	40	24	740	82.4	7.23	121.52	24	cell organization and biogenesis;DNA metabolism;RNA metabolism OR transcription;other metabolic processes;stress response;other biological processes	cytosol;mitochondrion;nucleus;other cell component	nucleic acid binding activity;other molecular function	Pf00270, Pf00271, Pf00622	1653	ENSG00000079785	DDX1	B4DME8; B4DPN6; hsa:1653; Q92499	tRNA processing in the nucleus	DDX1 as a regulatory component of the Drosha microprocessor; mRNA processing	3	16314156.0603652	74.72	1914498.36157575	4289101.45755835	9060419.41026019	11347111.457062	25777143.4163037	29586050.9648191	34311189.4949131	28308490.2585762	928101.794677278	2736487.16515424	6084233.85467477	7821887.17195039	23455457.2737813	34120476.0371728	34593008.1490452	33277259.0184553	High	High	High	High	High
False	High	IsMasterProtein	P41252	Isoleucine--tRNA ligase, cytoplasmic OS=Homo sapiens OX=9606 GN=IARS1 PE=1 SV=2	0.000	110.583	26	29	46	29	1262	144.4	6.15	125.76	29	protein metabolism;RNA metabolism OR transcription;other metabolic processes	cytosol;nucleus;other cell component	nucleic acid binding activity;other molecular function	Pf00133, Pf08264, Pf19302	3376	ENSG00000196305	IARS1	A8KAE9; hsa:3376; P41252; Q5TCD0; Q7Z3T4; Q9H588	Selenoamino acid metabolism; Cytosolic tRNA aminoacylation	Amino acid metabolism	3	24692655.8512473	86.03	4947535.74409271	7604465.17340221	14867392.821841	24302374.5087212	29031595.697077	44468955.1973859	78799850.4362343	65778107.6636186	2034255.28488252	4663654.59771493	9119331.24258156	12448783.5821355	25089204.8745824	52367351.7572526	77005200.7618594	75492373.7206086	High	High	High	High	High
False	High	IsMasterProtein	Q92900	Regulator of nonsense transcripts 1 OS=Homo sapiens OX=9606 GN=UPF1 PE=1 SV=2	0.000	110.435	28	23	37	23	1129	124.3	6.61	129.13	23	cell cycle OR cell proliferation;cell organization and biogenesis;DNA metabolism;RNA metabolism OR transcription;other metabolic processes;stress response;transport;other biological processes	cytosol;nucleus;other cell component	nucleic acid binding activity;other molecular function	Pf09416, Pf13086, Pf13087, Pf18141	5976	ENSG00000005007	UPF1	hsa:5976; O00239; O43343; Q86Z25; Q92842; Q92900	Nonsense Mediated Decay (NMD) enhanced by the Exon Junction Complex (EJC); Nonsense Mediated Decay (NMD) independent of the Exon Junction Complex (EJC)		2	20858005.9289752	66.35	2759260.96237547	6307574.82568997	12379704.470395	15366681.2259766	32595676.6814635	28311670.2256911	36370794.0369339	30954326.3104262	1526089.8605665	4096731.00018759	7691076.14554428	13410274.8104943	30555399.2103025	32468074.4502382	36238107.5341728	36435256.6600939	High	High	High	High	High
False	High	IsMasterProtein	Q15029	116 kDa U5 small nuclear ribonucleoprotein component OS=Homo sapiens OX=9606 GN=EFTUD2 PE=1 SV=1	0.000	110.371	26	22	41	21	972	109.4	5.00	130.24	22	RNA metabolism OR transcription;other metabolic processes;other biological processes	cytosol;nucleus;other cell component	nucleic acid binding activity;other molecular function	Pf00009, Pf00679, Pf03144, Pf03764, Pf14492, Pf16004	9343	ENSG00000108883	EFTUD2	B4DK30; B4DMC0; D3DX58; hsa:9343; K7EJ81; Q15029; Q9BUR0	mRNA Splicing - Major Pathway; mRNA Splicing - Minor Pathway	mRNA processing; Ciliary landscape	4	20662032.0184066	52.07	2885740.26546838	4717436.50222647	27231458.332297	19863189.1526642	24298618.1858906	16519288.7224065	24712349.3395782	22018964.0269046	1602317.64278266	2814114.51750188	18401388.0242457	24632579.8156223	21493002.1482677	19605772.7596907	25407040.2953091	25029947.4253831	High	High	High	High	High
False	High	IsMasterProtein	Q04637	Eukaryotic translation initiation factor 4 gamma 1 OS=Homo sapiens OX=9606 GN=EIF4G1 PE=1 SV=4	0.000	110.337	23	32	48	27	1599	175.4	5.33	108.67	32	protein metabolism;other metabolic processes;stress response;developmental processes;other biological processes	cytosol;translational apparatus;nucleus;other cell component	nucleic acid binding activity;other molecular function	Pf02020, Pf02847, Pf02854	1981	ENSG00000114867	EIF4G1	D3DNT2; D3DNT4; D3DNT5; E9PFM1; G5E9S1; hsa:1981; O43177; O95066; Q04637; Q5HYG0; Q6ZN21; Q8N102	AUF1 (hnRNP D0) binds and destabilizes mRNA; Regulation of expression of SLITs and ROBOs; ISG15 antiviral mechanism; Deadenylation of mRNA; L13a-mediated translational silencing of Ceruloplasmin expression; Translation initiation complex formation; Ribosomal scanning and start codon recognition; GTP hydrolysis and joining of the 60S ribosomal subunit; mTORC1-mediated signalling; Nonsense Mediated…	Translation factors; VEGFA-VEGFR2 signaling pathway; Acute viral myocarditis; Fragile X syndrome; Translation inhibitors in chronically activated PDGFRA cells; Malignant pleural mesothelioma	18	12975941.589617	86.02	2731530.4842973	3625696.78524094	7619847.64540959	11216669.6100264	15639832.5877012	24820356.4145179	41013295.3504878	36189675.9416716	1392898.85229964	2223596.96998291	4923528.03369731	7316315.75134991	15011145.5531011	28626730.2001621	40712151.401243	41749407.4851048	High	High	High	High	High
False	High	IsMasterProtein	Q06830	Peroxiredoxin-1 OS=Homo sapiens OX=9606 GN=PRDX1 PE=1 SV=1	0.000	110.328	55	15	67	11	199	22.1	8.13	201.45	15	cell cycle OR cell proliferation;other metabolic processes;stress response;developmental processes;other biological processes	cytosol;nucleus;other cell component	other molecular function	Pf00578, Pf10417	5052	ENSG00000117450	PRDX1	B5BU26; D3DPZ8; hsa:5052; P35703; Q06830; Q2V576; Q5T154; Q5T155	Detoxification of Reactive Oxygen Species; TP53 Regulates Metabolic Genes; Nuclear events mediated by NFE2L2; Deregulated CDK5 triggers multiple neurodegenerative pathways in Alzheimer's disease models	Androgen receptor signaling pathway; Selenium micronutrient network; Nuclear receptors meta-pathway; NRF2 pathway	9	69637662.2054555	74.68	9243672.15795012	15086296.5167277	26390536.9442616	47487306.865401	125867874.051001	117622188.039124	110761366.940436	102120004.640111	4046901.07159438	8618638.76477716	16741619.8504144	42052601.7759526	119882138.194567	127491076.750829	131626180.239007	129898478.773451	High	High	High	High	High
False	High	IsMasterProtein	Q02790	Peptidyl-prolyl cis-trans isomerase FKBP4 OS=Homo sapiens OX=9606 GN=FKBP4 PE=1 SV=3	0.000	110.184	37	18	41	18	459	51.8	5.43	115.22	18	cell organization and biogenesis;protein metabolism;other metabolic processes;transport;developmental processes;signal transduction;other biological processes	cytosol;cytoskeleton;mitochondrion;nucleus;other cell component	cytoskeletal activity;other molecular function	Pf00254, Pf00515	2288	ENSG00000004478	FKBP4	D3DUQ1; hsa:2288; Q02790; Q9UCP1; Q9UCV7	Potential therapeutics for SARS; HSP90 chaperone cycle for steroid hormone receptors (SHR) in the presence of ligand; Estrogen-dependent gene expression; Attenuation phase	Androgen receptor signaling pathway	6	18894041.1572453	87.47	3814006.45837793	4775742.58474104	9832604.50979863	13891857.5364093	28859188.8759345	54457939.5620418	63044436.4628453	49642131.065038	1007889.78975615	2272163.42520557	6026030.59874061	10341703.8564698	25697412.3378429	58700596.6842912	60038148.0735484	57190213.9123481	High	High	High	High	High
False	High	IsMasterProtein	P53621	Coatomer subunit alpha OS=Homo sapiens OX=9606 GN=COPA PE=1 SV=2	0.000	109.545	24	28	40	28	1224	138.3	7.66	96.56	28	transport;signal transduction	non-structural extracellular;other membranes;cytosol;ER/Golgi;other cell component	signal transduction activity or receptor binding;other molecular function	Pf00400, Pf04053, Pf06957, Pf12894	1314	ENSG00000122218	COPA	hsa:1314; P53621; Q5T201; Q8IXZ9	COPI-mediated anterograde transport; COPI-dependent Golgi-to-ER retrograde traffic		2	19697871.4921445	69.71	3186264.00113509	4779844.64912528	8626578.99929591	13707696.2411738	29775406.0283374	28679555.9003103	33533150.8916542	29069289.9853917	1976724.53341607	3067243.21611799	6072718.95888281	11416485.8326543	28305714.8695481	33606470.9245963	34428634.0872764	33483550.0501853	High	High	High	High	High
False	High	IsMasterProtein	P09874	Poly [ADP-ribose] polymerase 1 OS=Homo sapiens OX=9606 GN=PARP1 PE=1 SV=4	0.000	107.954	32	28	43	28	1014	113.0	8.88	103.99	28	cell organization and biogenesis;protein metabolism;DNA metabolism;RNA metabolism OR transcription;other metabolic processes;stress response;signal transduction;other biological processes	cytosol;mitochondrion;nucleus;other cell component	nucleic acid binding activity;other molecular function	Pf00533, Pf00644, Pf00645, Pf02877, Pf05406, Pf08063	142	ENSG00000143799	PARP1	B1ANJ4; hsa:142; P09874; Q8IUZ9	SUMOylation of DNA damage response and repair proteins; Downregulation of SMAD2/3:SMAD4 transcriptional activity; HDR through MMEJ (alt-NHEJ); Formation of Incision Complex in GG-NER; DNA Damage Recognition in GG-NER; vRNA Synthesis; POLB-Dependent Long Patch Base Excision Repair; Dual Incision in GG-NER	Corticotropin-releasing hormone signaling pathway; Nanoparticle triggered regulated necrosis; Fas ligand pathway and stress induction of heat shock proteins; NAD metabolism, sirtuins and aging; NAD+ metabolism; NAD+ biosynthetic pathways; Breast cancer pathway; Acute viral myocarditis; Joubert syndrome; Male infertility; Base excision repair; IL-18 signaling pathway; DNA repair pathways, full net…	23	18324709.5887555	86.77	4175619.5164538	4829142.87446165	9997780.65790113	21240875.9154228	17491371.144471	40866584.9880613	52879271.3666513	43735912.8091771	2700827.57640996	3105897.78636973	6860331.07193464	8995896.432869	19197750.6359397	52538820.9027406	61238203.607147	60245028.7721529	High	High	High	High	High
False	High	IsMasterProtein	P31939	Bifunctional purine biosynthesis protein ATIC OS=Homo sapiens OX=9606 GN=ATIC PE=1 SV=3	0.000	107.903	46	21	53	21	592	64.6	6.71	151.75	21	other metabolic processes;developmental processes;other biological processes	plasma membrane;other membranes;cytosol	other molecular function	Pf01808, Pf02142	471	ENSG00000138363	ATIC	A8K202; E9PBU3; hsa:471; P31939; Q13856; Q53S28	Signaling by ALK fusions and activated point mutants; Purine ribonucleoside monophosphate biosynthesis	One-carbon metabolism	3	37382378.2478606	58.87	5349280.25879481	7735585.87368702	27187026.0522901	31488315.2778674	60004179.9055563	42555219.1974986	47534674.1049092	38705874.5681902	3164446.34377774	4676302.26609265	19707478.05284	36104137.1382573	54745017.3998438	50387658.1020855	49379676.0384244	45288924.2262795	High	High	High	High	High
False	High	IsMasterProtein	Q15459	Splicing factor 3A subunit 1 OS=Homo sapiens OX=9606 GN=SF3A1 PE=1 SV=1	0.000	107.023	33	21	41	21	793	88.8	5.22	127.25	21	cell organization and biogenesis;RNA metabolism OR transcription;other metabolic processes	nucleus	nucleic acid binding activity	Pf00240, Pf01805, Pf12230	10291	ENSG00000099995	SF3A1	E9PAW1; hsa:10291; Q15459	mRNA Splicing - Major Pathway	mRNA processing	2	21268847.4449182	79.71	5565126.52700661	5509239.93574426	9993690.89265219	16943543.0347941	28908904.6745526	35432777.0429497	52386999.958347	48294385.1909447	3554845.73123864	3662669.04164719	7229708.68324931	10891321.4382715	26698304.5226291	42102835.01446	59476645.0382569	56320334.4046665	High	High	High	High	High
False	High	IsMasterProtein	Q99832	T-complex protein 1 subunit eta OS=Homo sapiens OX=9606 GN=CCT7 PE=1 SV=2	0.000	106.543	45	22	49	22	543	59.3	7.65	151.63	22	transport;other biological processes	cytosol;cytoskeleton;other cell component	other molecular function	Pf00118	10574	ENSG00000135624	CCT7	A8K7E6; A8MWI8; B7WNW9; B7Z4T9; B7Z4Z7; hsa:10574; O14871; Q6FI26; Q99832	RHOBTB1 GTPase cycle; Formation of tubulin folding intermediates by CCT/TriC; Association of TriC/CCT with target proteins during biosynthesis; Cooperation of PDCL (PhLP1) and TRiC/CCT in G-protein beta folding; Prefoldin mediated transfer of substrate to CCT/TriC; RHOBTB2 GTPase cycle; Folding of actin by CCT/TriC	VEGFA-VEGFR2 signaling pathway; 16p11.2 proximal deletion syndrome	9	56559036.2656755	58.28	4972363.00779042	16931672.3279246	51031281.2402785	44697975.2289927	102361541.938092	62521728.4204854	72603892.1053948	58850930.8407174	2766167.27515328	10158388.6636521	32060796.5084683	54356397.3857954	79231691.4369929	70226547.2918809	65670574.1343996	66187437.741765	High	High	High	High	High
False	High	IsMasterProtein	P07237	Protein disulfide-isomerase OS=Homo sapiens OX=9606 GN=P4HB PE=1 SV=3	0.000	106.470	56	26	56	26	508	57.1	4.87	136.66	26	protein metabolism;other metabolic processes;stress response;signal transduction;other biological processes	non-structural extracellular;plasma membrane;other membranes;cytosol;cytoskeleton;ER/Golgi;other cell component	signal transduction activity or receptor binding;cytoskeletal activity;other molecular function	Pf00085, Pf13848	5034	ENSG00000185624	P4HB	B2RDQ2; hsa:5034; P07237; P30037; P32079; Q15205; Q6LDE5	Hedgehog ligand biogenesis; Regulation of Insulin-like Growth Factor (IGF) transport and uptake by Insulin-like Growth Factor Binding Proteins (IGFBPs); Post-translational protein phosphorylation; Collagen biosynthesis and modifying enzymes; Detoxification of Reactive Oxygen Species; Interleukin-12 signaling; Interleukin-23 signaling; Chylomicron assembly; VLDL assembly; LDL remodeling	VEGFA-VEGFR2 signaling pathway; Type I collagen synthesis in the context of osteogenesis imperfecta	12	39795149.8157782	44.25	21160662.5993026	23545606.4992012	29603285.3652743	31577384.8229496	64470938.8073402	45476273.881643	51091648.6147687	42858779.7829924	12615023.219516	14392090.9557631	19586815.0131921	36950514.1508642	59895549.1434277	54430914.9158164	55414162.9098129	51733658.1765808	High	High	High	High	High
False	High	IsMasterProtein	Q7KZ85	Transcription elongation factor SPT6 OS=Homo sapiens OX=9606 GN=SUPT6H PE=1 SV=2	0.000	106.041	19	26	35	26	1726	198.9	4.91	103.78	26	cell organization and biogenesis;RNA metabolism OR transcription;other metabolic processes;transport;developmental processes;other biological processes	nucleus	nucleic acid binding activity;other molecular function	Pf00575, Pf14632, Pf14633, Pf14635, Pf14639, Pf14641, Pf17674	6830	ENSG00000109111	SUPT6H	A7E2B4; hsa:6830; Q15737; Q6GMQ4; Q7KYW9; Q7KZ85; Q7LDK4; Q8N526; Q92775; Q96AH3; Q9BTH9; Q9BTI2	Formation of RNA Pol II elongation complex ; RNA Polymerase II Pre-transcription Events		3	10597457.4800891	80.41	2099418.94016776	3415521.19019929	6853638.84452944	8385035.86985162	14158907.0975367	22440323.1670565	31139245.998865	25930636.5562715	930067.116556529	1956607.40564836	4400955.37891406	6730916.09263852	13393634.4203479	25459394.2162332	30782142.8007563	29874837.4285897	High	High	High	High	High
False	High	IsMasterProtein	P68104	Elongation factor 1-alpha 1 OS=Homo sapiens OX=9606 GN=EEF1A1 PE=1 SV=1	0.000	105.603	40	15	87	15	462	50.1	9.01	290.49	15	protein metabolism;other metabolic processes;other biological processes	non-structural extracellular;plasma membrane;other membranes;cytosol;cytoskeleton;nucleus;other cytoplasmic organelle;other cell component	nucleic acid binding activity;other molecular function	Pf00009, Pf03143, Pf03144	1915	ENSG00000156508	EEF1A1	hsa:1915; P04719; P04720; P68104; Q6IQ15	Neutrophil degranulation; Chaperone Mediated Autophagy; Protein methylation; HSF1 activation; Peptide chain elongation; SARS-CoV-1 modulates host translation machinery	Translation factors; Fragile X syndrome; 2q37 copy number variation syndrome	10	248321352.614366	82.39	14441513.9724756	17079495.9478692	41889425.9344712	176665077.426011	468756605.993869	390762984.474724	432719304.395602	349041786.088445	3138683.87346965	6247133.50337676	24139379.8243399	152703246.992031	415640617.358307	426629011.760847	420964945.009307	408073574.277424	High	High	High	High	High
False	High	IsMasterProtein	P14868	Aspartate--tRNA ligase, cytoplasmic OS=Homo sapiens OX=9606 GN=DARS1 PE=1 SV=2	0.000	105.546	42	22	40	22	501	57.1	6.55	119.99	22	cell organization and biogenesis;protein metabolism;RNA metabolism OR transcription;other metabolic processes	cytosol;other cell component	other molecular function	Pf00152, Pf01336	1615	ENSG00000115866	DARS1	A8K3J2; D3DP77; hsa:1615; P14868; Q2TNI3; Q32Q69; Q53HV4; Q53YC5; Q68CR9; Q9BW52	Selenoamino acid metabolism; Cytosolic tRNA aminoacylation	Alanine and aspartate metabolism	3	28872159.9402601	67.05	2850047.11583828	5304010.1234487	18594717.1001512	23781694.0991314	39171030.0077864	35590979.0953225	50212357.7772142	42355856.7525981	1174410.17251644	2854455.63977979	12215185.8925886	22324020.6998688	35052238.7573055	42393895.2826899	50209804.8669614	48709978.9582337	High	High	High	High	High
False	High	IsMasterProtein	P23921	Ribonucleoside-diphosphate reductase large subunit OS=Homo sapiens OX=9606 GN=RRM1 PE=1 SV=1	0.000	105.330	29	21	47	21	792	90.0	7.15	145.41	21	cell organization and biogenesis;DNA metabolism;other metabolic processes;stress response;other biological processes	cytosol;mitochondrion	other molecular function	Pf00317, Pf02867, Pf03477	6240	ENSG00000167325	RRM1	hsa:6240; P23921; Q9UNN2	Interconversion of nucleotide di- and triphosphates	Fluoropyrimidine activity; Retinoblastoma gene in cancer; Pyrimidine metabolism	4	27969636.3520285	64.11	4411236.20838283	6057620.73882711	12666320.2791493	22111178.8259862	47777521.4716189	33675472.2998426	37430000.148963	31470327.731956	2515822.64560845	4087045.33040808	8778682.02785879	24858354.3307158	41665713.8680382	37477751.8754269	36600344.0082891	35634275.405526	High	High	High	High	High
False	High	IsMasterProtein	O75533	Splicing factor 3B subunit 1 OS=Homo sapiens OX=9606 GN=SF3B1 PE=1 SV=3	0.000	104.792	22	25	52	25	1304	145.7	7.09	128.49	25	cell organization and biogenesis;RNA metabolism OR transcription;other metabolic processes;other biological processes	nucleus	nucleic acid binding activity;other molecular function	Pf08920	23451	ENSG00000115524	SF3B1	E9PCH3; hsa:23451; O75533	B-WICH complex positively regulates rRNA expression; mRNA Splicing - Major Pathway; mRNA Splicing - Minor Pathway	mRNA processing	4	23739223.1777833	78.93	4021046.95490399	6131266.076466	10909995.2343517	17853626.7307644	33363662.0492307	37901983.8678835	57676621.1592915	49593128.9752471	2185244.39569697	3851527.58873498	7382416.52693278	11949880.849724	31565055.4132807	44457196.6196658	58235627.7206484	56871822.2806714	High	High	High	High	High
False	High	IsMasterProtein	P68032	Actin, alpha cardiac muscle 1 OS=Homo sapiens OX=9606 GN=ACTC1 PE=1 SV=1	0.000	104.266	41	21	115	3	377	42.0	5.39	305.96	21	cell organization and biogenesis;developmental processes;other biological processes	cytosol;cytoskeleton;other cell component	cytoskeletal activity;other molecular function	Pf00022	70	ENSG00000159251	ACTC1	hsa:70; P04270; P68032	RHOA GTPase cycle; RHOB GTPase cycle; Striated Muscle Contraction	Cardiac progenitor differentiation; Myometrial relaxation and contraction pathways; Striated muscle contraction pathway; Mechanoregulation and pathology of YAP/TAZ via Hippo and non-Hippo mechanisms; 22q11.2 copy number variation syndrome; Malignant pleural mesothelioma	9	23882243.8396978	58.85	3231672.24739219	7630820.10102994	13563398.2987664	23293546.4596279	36433050.0336204	27897494.4336647	29486380.0904551	24485819.3580495	1505573.31750541	4268984.4562664	9387041.93795152	20017692.5087135	33324789.2502423	29996973.4288901	32742458.9630358	30884278.9812092	High	High	High	High	High
False	High	IsMasterProtein	A5YKK6	CCR4-NOT transcription complex subunit 1 OS=Homo sapiens OX=9606 GN=CNOT1 PE=1 SV=2	0.000	103.783	14	29	39	29	2376	266.8	7.11	100.48	29	RNA metabolism OR transcription;other metabolic processes;developmental processes;other biological processes	cytosol;nucleus;other cell component	other molecular function	Pf04054, Pf12842, Pf16415, Pf16417, Pf16418	23019	ENSG00000125107	CNOT1	A5YKK6; hsa:23019; Q68DX7; Q7Z3K2; Q8IWB8; Q8TB53; Q9BVZ6; Q9UFR8; Q9UI27; Q9Y2L0	Deadenylation of mRNA; TP53 regulates transcription of additional cell cycle genes whose exact role in the p53 pathway remain uncertain	Ciliary landscape	3	13825899.2579478	71.37	2615281.04726929	4052287.25562126	7452671.50358	9903112.75203072	19725717.170827	21953291.6034299	27515429.8136846	23702654.3113328	1383766.31842625	2673726.61624154	4984770.06867913	8141980.65970083	19302566.2816697	26509489.9271415	29632094.5774628	28519543.4008871	High	High	High	High	High
False	High	IsMasterProtein	Q92896	Golgi apparatus protein 1 OS=Homo sapiens OX=9606 GN=GLG1 PE=1 SV=2	0.000	103.216	21	22	39	22	1179	134.5	6.90	101.98	22	protein metabolism;other metabolic processes;developmental processes;signal transduction;other biological processes	extracellular matrix;plasma membrane;other membranes;cytoskeleton;ER/Golgi	signal transduction activity or receptor binding;other molecular function	Pf00839	2734	ENSG00000090863	GLG1	B7Z8Y4; D3DUJ7; hsa:2734; Q13221; Q6P9D1; Q92896	Cell surface interactions at the vascular wall		1	12169280.911078	42.45	5438109.8314138	7551650.3455435	10735478.5807054	9782696.96493633	17743197.8848317	13794578.1158642	16904084.797339	14411616.8633507	3457028.17834853	4859206.78684815	7103479.63952987	10035687.5831056	16804708.2824657	16156180.1488153	17305508.7929664	16551538.9040294	High	High	High	High	High
False	High	IsMasterProtein	P25786	Proteasome subunit alpha type-1 OS=Homo sapiens OX=9606 GN=PSMA1 PE=1 SV=1	0.000	102.866	57	16	56	16	263	29.5	6.61	170.12	16	protein metabolism;other metabolic processes;other biological processes	cytosol;cytoskeleton;nucleus;other cell component	nucleic acid binding activity;other molecular function	Pf00227, Pf10584	5682	ENSG00000129084	PSMA1	A8K400; hsa:5682; P25786; Q53YE8; Q9BRV9	ER-Phagosome pathway; MAPK6/MAPK4 signaling; Antigen processing: Ubiquitination & Proteasome degradation; FCERI mediated NF-kB activation; Downstream TCR signaling; Activation of NF-kappaB in B cells; Oxygen-dependent proline hydroxylation of Hypoxia-inducible Factor Alpha; Cross-presentation of soluble exogenous antigens (endosomes); SCF-beta-TrCP mediated degradation of Emi1; APC/C:Cdc20 mediat…	Proteasome degradation; Alzheimer's disease and miRNA effects; Alzheimer's disease	61	70460364.7286577	27.24	48594140.2028729	73839501.590449	76261206.3799571	55681224.6787565	81618086.3452535	67235868.2109204	75342525.0329363	66245734.3316857	28788758.771436	43398285.876435	47652404.6858564	54421417.8350745	86678110.4054249	83971605.852488	89946671.7398482	83997328.2998411	High	High	High	High	High
False	High	IsMasterProtein	P50570	Dynamin-2 OS=Homo sapiens OX=9606 GN=DNM2 PE=1 SV=2	0.000	102.834	30	26	40	20	870	98.0	7.44	118.08	26	cell cycle OR cell proliferation;cell organization and biogenesis;transport;developmental processes;signal transduction;other biological processes	plasma membrane;other membranes;cytosol;cytoskeleton;ER/Golgi;nucleus;other cytoplasmic organelle;other cell component	signal transduction activity or receptor binding;cytoskeletal activity;other molecular function	Pf00169, Pf00350, Pf01031, Pf02212	1785	ENSG00000079805	DNM2	A8K1B6; E7EV30; E9PEQ4; hsa:1785; K7ESI9; P50570; Q5I0Y0; Q7Z5S3; Q9UPH4	Clathrin-mediated endocytosis; Recycling pathway of L1; MHC class II antigen presentation; Lysosome Vesicle Biogenesis; NGF-stimulated transcription; Golgi Associated Vesicle Biogenesis; Toll Like Receptor 4 (TLR4) Cascade; NOSTRIN mediated eNOS trafficking; Retrograde neurotrophin signalling; Formation of annular gap junctions	Synaptic vesicle pathway; Fragile X syndrome; Intracellular trafficking proteins involved in CMT neuropathy	14	11503360.9931647	72.41	2051365.93030627	2878283.12489362	5707775.42052481	7912592.92905885	17917548.7170702	19805838.5191401	22877219.9821983	18542699.4555097	1288475.10167578	1794631.31375541	3823610.0148427	6109556.19468105	16723634.7586003	22338355.8739569	22995266.0165188	21970223.2608651	High	High	High	High	High
False	High	IsMasterProtein	Q14566	DNA replication licensing factor MCM6 OS=Homo sapiens OX=9606 GN=MCM6 PE=1 SV=1	0.000	102.040	27	21	38	21	821	92.8	5.41	105.64	21	cell cycle OR cell proliferation;cell organization and biogenesis;DNA metabolism;other metabolic processes;stress response;other biological processes	nucleus;other cell component	nucleic acid binding activity;other molecular function	Pf00493, Pf14551, Pf17207, Pf17855, Pf18263	4175	ENSG00000076003	MCM6	B2R6H2; hsa:4175; Q13504; Q14566; Q99859	Orc1 removal from chromatin; Assembly of the pre-replicative complex; Activation of ATR in response to replication stress; Activation of the pre-replicative complex; Unwinding of DNA	Cell cycle; Retinoblastoma gene in cancer; Ciliary landscape; G1 to S cell cycle control; DNA replication	11	15284486.7238789	78.77	1832078.71741127	2700961.39126773	5343594.71108551	10891568.2899519	24321458.6673306	24864609.9904404	30255669.4218731	24451496.4641979	618137.145590867	1375887.95905807	3257297.41092658	6144220.82104182	21449209.9019343	28865394.712019	28942346.1331253	28669702.2959957	High	High	High	High	High
False	High	IsMasterProtein	Q9NYU2	UDP-glucose:glycoprotein glucosyltransferase 1 OS=Homo sapiens OX=9606 GN=UGGT1 PE=1 SV=3	0.000	101.993	21	25	38	25	1555	177.1	5.63	108.46	25	protein metabolism;other metabolic processes;stress response;other biological processes	ER/Golgi;other cell component	other molecular function	Pf06427, Pf18400, Pf18401, Pf18402, Pf18403, Pf18404	56886	ENSG00000136731	UGGT1	hsa:56886; Q53QP2; Q53SL3; Q8IW30; Q9H8I4; Q9NYU2	ER Quality Control Compartment (ERQC)	IL-18 signaling pathway	2	21575630.6652668	59.00	8177789.49864196	10092249.8354327	13487762.4679875	15494007.723412	43187025.8018766	30637021.9357201	34129836.7477084	27836869.6690628	4830746.59910026	6285591.48604674	8865387.40189674	16722707.8381357	41036404.9450009	35112318.9941203	34036250.5658145	32974910.0846529	High	High	High	High	High
False	High	IsMasterProtein	P16615	Sarcoplasmic/endoplasmic reticulum calcium ATPase 2 OS=Homo sapiens OX=9606 GN=ATP2A2 PE=1 SV=1	0.000	101.596	26	24	34	18	1042	114.7	5.34	100.04	24	cell adhesion;cell organization and biogenesis;other metabolic processes;stress response;transport;signal transduction;other biological processes	plasma membrane;other membranes;cytosol;ER/Golgi;other cell component	transporter activity;other molecular function	Pf00122, Pf00689, Pf00690, Pf08282, Pf13246	488	ENSG00000174437	ATP2A2	A6NDN7; B4DF05; hsa:488; P16614; P16615; Q86VJ2	Ion homeostasis; Ion transport by P-type ATPases; Pre-NOTCH Processing in Golgi; Reduction of cytosolic Ca++ levels	Alzheimer's disease and miRNA effects; Arrhythmogenic right ventricular cardiomyopathy; Endothelin pathways; Myometrial relaxation and contraction pathways; Alzheimer's disease; Calcium regulation in cardiac cells	10	15066751.6093121	73.27	4483375.16643682	4971472.0714248	7463428.02650641	8879826.60923732	33486142.4622021	28451671.3724063	32301079.8103638	25564350.9773675	2500130.89967398	3116797.68972085	4782899.51542378	7333592.38488165	31145914.6721841	32550609.9805732	31502099.4802789	30058604.0689001	High	High	High	High	High
False	High	IsMasterProtein	P00505	Aspartate aminotransferase, mitochondrial OS=Homo sapiens OX=9606 GN=GOT2 PE=1 SV=3	0.000	101.263	36	19	42	19	430	47.5	9.01	138.35	19	other metabolic processes;transport;other biological processes	plasma membrane;other membranes;mitochondrion	other molecular function	Pf00155	2806	ENSG00000125166	GOT2	B4DJA6; E7ERW2; hsa:2806; P00505; Q53FL3; Q9BWA3	Glyoxylate metabolism and glycine degradation; Gluconeogenesis; Aspartate and asparagine metabolism; Glutamate and glutamine metabolism; Degradation of cysteine and homocysteine	Alanine and aspartate metabolism; Amino acid metabolism; Metabolic reprogramming in colon cancer; NAD metabolism in oncogene-induced senescence and mitochondrial dysfunction-associated senescence; Glycolysis and gluconeogenesis	10	80650082.8779133	21.65	73091816.165102	103206905.251314	107411413.105767	58679129.1252828	116683128.382273	80212666.5186452	86484908.3374333	70299008.3707152	47365235.0685945	71047437.5838704	73927431.7481748	79437479.7395309	98377944.8621855	88932351.1726675	85379848.1084536	81089884.5595957	High	High	High	High	High
False	High	IsMasterProtein	Q9UI08	Ena/VASP-like protein OS=Homo sapiens OX=9606 GN=EVL PE=1 SV=2	0.000	101.244	45	15	44	14	416	44.6	8.84	134.03	15	cell organization and biogenesis;developmental processes;signal transduction;other biological processes	cytosol;cytoskeleton;other cell component	cytoskeletal activity;other molecular function	Pf00568, Pf08776	51466	ENSG00000196405	EVL	A8K105; B7Z3I5; hsa:51466; O95884; Q7Z522; Q8TBV1; Q9UF25; Q9UI08; Q9UIC2	RHO GTPases Activate Formins; Generation of second messenger molecules; Signaling by ROBO receptors		3	15741656.8312217	66.32	4192869.47639849	7046095.78905508	10575757.3519361	10640569.5205218	24301450.6118325	25814040.2644577	30423335.3503853	26636882.6289395	2348676.35085134	4428388.38802386	6780784.57818066	9832924.74355209	23288204.5753314	31266119.6058332	35027248.3765509	33756084.2172948	High	High	High	High	High
False	High	IsMasterProtein	P30622	CAP-Gly domain-containing linker protein 1 OS=Homo sapiens OX=9606 GN=CLIP1 PE=1 SV=2	0.000	101.190	22	30	32	30	1438	162.1	5.36	90.62	30	cell cycle OR cell proliferation;cell organization and biogenesis;other biological processes	other membranes;cytosol;cytoskeleton;nucleus;other cell component	cytoskeletal activity;other molecular function	Pf01302, Pf16641	6249	ENSG00000130779	CLIP1	A0AVD3; hsa:6249; P30622; Q17RS4; Q29RG0	RHO GTPases Activate Formins; Separation of Sister Chromatids; Resolution of Sister Chromatid Cohesion; RHO GTPases activate IQGAPs; EML4 and NUDC in mitotic spindle formation; Amplification of signal from unattached kinetochores via a MAD2 inhibitory signal	Microtubule cytoskeleton regulation	8	12449892.8150392	50.35	5713953.62092513	6119334.11577326	8683637.66814899	10351107.2350739	18184398.5280335	14974227.1610094	19061658.2992429	16524753.3174024	3352251.06799687	3911085.06665667	5696564.55915647	9664302.62830554	17262727.0162138	17872308.1625468	20526656.4525977	19371711.1317727	High	High	High	High	High
False	High	IsMasterProtein	Q92614	Unconventional myosin-XVIIIa OS=Homo sapiens OX=9606 GN=MYO18A PE=1 SV=3	0.000	100.391	15	26	35	26	2054	233.0	6.30	94.54	26	cell organization and biogenesis;DNA metabolism;other metabolic processes;transport;other biological processes	other membranes;cytoskeleton;ER/Golgi;other cell component	cytoskeletal activity;nucleic acid binding activity;other molecular function	Pf00063, Pf01576, Pf17820	399687	ENSG00000196535	MYO18A	hsa:399687; Q5H9U3; Q5QD01; Q5W9F9; Q5W9G1; Q8IXP8; Q92614	Signaling by cytosolic FGFR1 fusion mutants; Signaling by FGFR1 in disease; Signaling by FLT3 fusion proteins		3	11426678.7569485	81.97	2073269.73655603	3248816.09737662	6139781.87445497	9023695.13900707	14469569.8827504	16985823.8887486	31066635.3333125	26106762.5136906	955045.892616824	1889628.30420156	4212515.67136206	6706936.015783	15233561.6286655	20233707.9675351	32362179.9351267	31666177.1292738	High	High	High	High	High
False	High	IsMasterProtein	P62191	26S proteasome regulatory subunit 4 OS=Homo sapiens OX=9606 GN=PSMC1 PE=1 SV=1	0.000	100.295	46	17	43	16	440	49.2	6.21	115.92	17	protein metabolism;other metabolic processes;other biological processes	cytosol;nucleus;other cell component	other molecular function	Pf00004, Pf16450, Pf17862	5700	ENSG00000100764	PSMC1	B4DR63; hsa:5700; P49014; P62191; Q03527; Q6IAW0; Q6NW36; Q96AZ3	Antigen processing: Ubiquitination & Proteasome degradation; RUNX1 regulates transcription of genes involved in differentiation of HSCs; FCERI mediated NF-kB activation; Downstream TCR signaling; Activation of NF-kappaB in B cells; Oxygen-dependent proline hydroxylation of Hypoxia-inducible Factor Alpha; ER-Phagosome pathway; Cross-presentation of soluble exogenous antigens (endosomes); SCF-beta-…	Proteasome degradation; Alzheimer's disease and miRNA effects; Parkin-ubiquitin proteasomal system pathway; Alzheimer's disease	63	19955645.9745227	64.04	3468822.99911258	4772848.10631779	9149370.36362957	15238867.7759266	29333655.4462624	24890473.4982506	30291187.0460968	25699922.4904745	1809219.60492539	3114618.5692647	5962708.02773293	15999205.7318022	25923285.868135	27850667.9424978	29905952.5083523	29521511.0502477	High	High	High	High	High
False	High	IsMasterProtein	P04350	Tubulin beta-4A chain OS=Homo sapiens OX=9606 GN=TUBB4A PE=1 SV=2	0.000	100.100	46	14	64	2	444	49.6	4.88	183.26	14	cell cycle OR cell proliferation;cell organization and biogenesis;other biological processes	cytosol;cytoskeleton;other cell component	cytoskeletal activity;other molecular function	Pf00091, Pf03953	10382	ENSG00000104833	TUBB4A	B3KQP4; hsa:10382; P04350; Q969E5	COPI-dependent Golgi-to-ER retrograde traffic; Kinesins; RHO GTPases Activate Formins; Intraflagellar transport; Recycling pathway of L1; Separation of Sister Chromatids; The role of GTSE1 in G2/M progression after G2 checkpoint; Translocation of SLC2A4 (GLUT4) to the plasma membrane; Microtubule-dependent trafficking of connexons from Golgi to the plasma membrane; Gap junction assembly; MHC clas…	Alzheimer's disease and miRNA effects; Pathogenic Escherichia coli infection; Parkin-ubiquitin proteasomal system pathway; Alzheimer's disease	40	8080894.44471273	69.23	551629.7919	906452.202006167	4553263.20029095	7451922.555593	8998702.15416551	8762954.06177804	12689478.2763888	12438915.5215873	830596.210434375	928416.891019923	2883563.99750976	5687255.51518006	10107465.9503037	11300158.0240311	14616674.8656844	14171136.6593156	High	High	High	High	High
False	High	IsMasterProtein	O00410	Importin-5 OS=Homo sapiens OX=9606 GN=IPO5 PE=1 SV=4	0.000	99.759	16	16	45	15	1097	123.6	4.94	144.37	16	transport;other biological processes	nucleus;other cell component	enzyme regulator activity;other molecular function	Pf02985, Pf18808, Pf18816, Pf18829	3843	ENSG00000065150	IPO5	B4DZA0; hsa:3843; O00410; O15257; Q5T578; Q86XC7	vRNP Assembly		1	13192915.9882868	74.32	1816273.67070157	2779279.99450821	5697282.71045394	8700508.30812116	23644879.1223352	20916574.5245376	23579497.4367958	20004926.8514038	917233.335311321	1566797.27831921	3718668.26997508	7718506.38889335	21925522.1773425	24898294.0764169	26230734.4673188	23942481.94531	High	High	High	High	High
False	High	IsMasterProtein	O15067	Phosphoribosylformylglycinamidine synthase OS=Homo sapiens OX=9606 GN=PFAS PE=1 SV=4	0.000	99.630	21	24	35	24	1338	144.6	5.76	104.79	24	other metabolic processes;other biological processes	cytosol	other molecular function	Pf02769, Pf13507, Pf18072, Pf18076	5198	ENSG00000178921	PFAS	A6H8V8; hsa:5198; O15067	Purine ribonucleoside monophosphate biosynthesis		1	17056492.749227	71.60	3054254.81784112	5025022.98530711	9812028.06874246	13725041.9481589	21372975.4208389	24860308.8100212	36121276.705584	31993989.2041384	1922852.94478657	3365919.90188021	6591050.61997257	10412657.8556682	21196579.6536934	27870566.3827071	36734600.0381761	37280912.5636272	High	High	High	High	High
False	High	IsMasterProtein	P51610	Host cell factor 1 OS=Homo sapiens OX=9606 GN=HCFC1 PE=1 SV=2	0.000	99.385	18	27	39	27	2035	208.6	7.46	123.95	27	cell cycle OR cell proliferation;cell organization and biogenesis;protein metabolism;RNA metabolism OR transcription;other metabolic processes;other biological processes	nucleus;other cell component	other molecular function	Pf01344, Pf13415	3054	ENSG00000172534	HCFC1	hsa:3054; P51610; Q6P4G5	UCH proteinases; Transcriptional activation of mitochondrial biogenesis; HATs acetylate histones	Mitochondrial gene expression; Malignant pleural mesothelioma	5	14739049.331524	73.19	2483296.81134781	3719963.53585869	6733283.0730718	10138583.5133409	21570172.8018273	21427014.4257571	28877728.8876384	25671947.8543428	1470161.29803649	2380860.45032006	4498648.29949983	8626334.31565326	22156935.5650911	25687594.7494188	29607126.3323399	31455933.0135342	High	High	High	High	High
False	High	IsMasterProtein	P22626	Heterogeneous nuclear ribonucleoproteins A2/B1 OS=Homo sapiens OX=9606 GN=HNRNPA2B1 PE=1 SV=2	0.000	99.310	58	19	44	15	353	37.4	8.95	140.00	19	cell organization and biogenesis;RNA metabolism OR transcription;other metabolic processes;transport;other biological processes	non-structural extracellular;nucleus;other cell component	nucleic acid binding activity;other molecular function	Pf00076	3181	ENSG00000122566	HNRNPA2B1	A0A024RA27; A0A024RA61; A8K064; hsa:3181; P22626; P22627; Q9UC98; Q9UDJ2	Gene and protein expression by JAK-STAT signaling after Interleukin-12 stimulation; mRNA Splicing - Major Pathway; Processing of Capped Intron-Containing Pre-mRNA	mRNA processing	4	18777065.1068141	88.68	3587640.74789523	5140599.1363252	9205735.84694132	13137921.9688958	26836677.4334837	35130229.3310674	60857803.0242321	55138921.7371264	2246394.7025487	3218566.95636465	5736710.60920155	9076930.50725271	27006617.5886925	41413909.9295214	62212350.8932112	63397864.2731972	High	High	High	High	High
False	High	IsMasterProtein	P54886	Delta-1-pyrroline-5-carboxylate synthase OS=Homo sapiens OX=9606 GN=ALDH18A1 PE=1 SV=2	0.000	99.189	31	21	34	21	795	87.2	7.12	104.54	21	other metabolic processes	other membranes;mitochondrion	kinase activity;other molecular function	Pf00171, Pf00696	5832	ENSG00000059573	ALDH18A1	B2R5Q4; B7Z350; B7Z5X8; B7ZLP1; D3DR44; hsa:5832; O95952; P54886; Q3KQU2; Q5T566; Q5T567; Q9UM72		Amino acid metabolism	1	15890133.201011	75.56	2548606.72655976	4875885.84787717	7346909.14102548	9317663.43855382	37673502.1761971	28867844.4309945	32479748.3635489	27098674.9855241	1208743.89688886	2702778.42572719	4917471.82528563	9193177.85357816	33230705.3256458	31431706.1523389	31509034.2429458	30231514.207114	High	High	High	High	High
False	High	IsMasterProtein	P40227	T-complex protein 1 subunit zeta OS=Homo sapiens OX=9606 GN=CCT6A PE=1 SV=3	0.000	98.900	38	20	61	20	531	58.0	6.68	158.40	20	other biological processes	cytosol;cytoskeleton;other cell component	other molecular function	Pf00118	908	ENSG00000146731	CCT6A	A6NCD2; hsa:908; P40227; Q3KP28; Q75LP4; Q96S46	Formation of tubulin folding intermediates by CCT/TriC; Association of TriC/CCT with target proteins during biosynthesis; Cooperation of PDCL (PhLP1) and TRiC/CCT in G-protein beta folding; Prefoldin mediated transfer of substrate to CCT/TriC; RHOBTB2 GTPase cycle; Folding of actin by CCT/TriC	16p11.2 proximal deletion syndrome	7	56732181.0397597	64.17	4348712.67715505	9560830.48748673	42390209.699372	47177205.6131592	98924381.6303113	66266770.5008343	73894468.6510448	59727653.9054155	2271718.86962295	5735351.21035393	27217158.2277356	53886937.7093723	94487669.1113593	81519736.0723874	78842157.0092954	73193721.0780441	High	High	High	High	High
False	High	IsMasterProtein	P50851	Lipopolysaccharide-responsive and beige-like anchor protein OS=Homo sapiens OX=9606 GN=LRBA PE=1 SV=4	0.000	98.585	12	30	35	30	2863	318.9	5.60	97.94	30	cell organization and biogenesis;other metabolic processes;other biological processes	plasma membrane;other membranes;cytosol;ER/Golgi;other cytoplasmic organelle	other molecular function	Pf02138, Pf06469, Pf13385, Pf14844, Pf15787, Pf20425, Pf20426	987	ENSG00000198589	LRBA	hsa:987; P50851; Q4W5J4; Q4W5L6; Q8NFQ0; Q9H2U3; Q9H2U4			0	13509802.866644	75.07	2455667.85639821	3524700.8730645	6890778.95661277	8654734.54918772	22401386.8251936	24619135.9776567	28827093.4868444	23897079.158518	1146275.72105965	2067015.14136601	4543307.02737039	7293200.6613662	21088431.1307634	28923440.6041534	30034245.4113735	28660786.5932842	High	High	High	High	High
False	High	IsMasterProtein	P62937	Peptidyl-prolyl cis-trans isomerase A OS=Homo sapiens OX=9606 GN=PPIA PE=1 SV=2	0.000	98.402	72	12	125	11	165	18.0	7.81	299.57	12	cell adhesion;cell organization and biogenesis;protein metabolism;other metabolic processes;stress response;developmental processes;other biological processes	non-structural extracellular;nucleus;other cell component	signal transduction activity or receptor binding;other molecular function	Pf00160	5478	ENSG00000196262	PPIA	A8K220; hsa:5478; P05092; P62937; Q3KQW3; Q567Q0; Q6IBU5; Q96IX3; Q9BRU4; Q9BTY9; Q9UC61	Neutrophil degranulation; Gene and protein expression by JAK-STAT signaling after Interleukin-12 stimulation; Budding and maturation of HIV virion; Platelet degranulation ; Basigin interactions; SARS-CoV-1 activates/modulates innate immune responses; Integration of provirus; APOBEC3G mediated resistance to HIV-1 infection; Calcineurin activates NFAT; Binding and entry of HIV virion; Assembly Of T…	Prolactin signaling pathway	16	160844280.766876	86.94	14779049.6600599	28478075.6087577	51257508.1594013	82794287.8230324	316414797.636342	397666031.332554	387294606.175482	334473560.009746	3692578.32697929	13272307.3499427	29136227.2198139	64160483.783575	312471830.311664	408101068.354206	418064703.419001	414071888.221661	High	High	High	High	High
False	High	IsMasterProtein	Q12906	Interleukin enhancer-binding factor 3 OS=Homo sapiens OX=9606 GN=ILF3 PE=1 SV=3	0.000	98.217	28	21	43	17	894	95.3	8.76	124.53	21	protein metabolism;other metabolic processes;stress response;other biological processes	mitochondrion;nucleus;other cell component	nucleic acid binding activity	Pf00035, Pf07528	3609	ENSG00000129351	ILF3	A8K6F2; G5E9M5; hsa:3609; O43409; Q12906; Q6P1X1; Q86XY7; Q99544; Q99545; Q9BZH4; Q9BZH5; Q9NQ95; Q9NQ96; Q9NQ97; Q9NQ98; Q9NQ99; Q9NQA0; Q9NQA1; Q9NQA2; Q9NRN2; Q9NRN3; Q9NRN4; Q9UMZ9; Q9UN00; Q9UN84; Q9UNA2			0	50356476.3782439	63.65	4668166.42548082	9789771.63778233	28140450.2499485	47580586.5764771	73479732.150853	53294313.8302182	70226202.9471324	62152091.8402061	1858126.476554	5306931.76249629	17945075.9162723	42959184.9600367	61041806.0295873	63988466.6036905	72283792.6780404	73126815.0955288	High	High	High	High	High
False	High	IsMasterProtein	Q9NS87	Kinesin-like protein KIF15 OS=Homo sapiens OX=9606 GN=KIF15 PE=1 SV=1	0.000	98.174	22	28	33	28	1388	160.1	6.00	91.46	28	cell cycle OR cell proliferation;other biological processes	cytosol;cytoskeleton	cytoskeletal activity;other molecular function	Pf00225, Pf15908	56992	ENSG00000163808; ENSG00000280610	KIF15	hsa:56992; Q17RV9; Q69YL6; Q96JX7; Q9H280; Q9NS87	MHC class II antigen presentation; COPI-dependent Golgi-to-ER retrograde traffic; Kinesins	Gastric cancer network 1	4	11191556.5663358	80.93	2448439.78431187	3568764.45371016	6363080.6439036	9940975.13387988	13583282.2558445	14554153.2037013	29380385.9851803	27018757.2610823	1438997.80488142	2273235.27431152	4164252.11966285	6516039.6745305	12599461.9934844	16668832.5913312	29497650.4219428	31485271.1590345	High	High	High	High	High
False	High	IsMasterProtein	Q14974	Importin subunit beta-1 OS=Homo sapiens OX=9606 GN=KPNB1 PE=1 SV=2	0.000	98.117	27	20	36	20	876	97.1	4.78	109.90	20	cell cycle OR cell proliferation;cell organization and biogenesis;transport;signal transduction;other biological processes	non-structural extracellular;other membranes;cytosol;ER/Golgi;nucleus;other cell component	other molecular function	Pf00514, Pf03810	3837	ENSG00000108424	KPNB1	B7ZAV6; D3DTT3; hsa:3837; Q14637; Q14974; Q53XN2; Q96J27	Neutrophil degranulation; Interferon alpha/beta signaling; ISG15 antiviral mechanism; Transport of Ribonucleoproteins into the Host Nucleus; NS1 Mediated Effects on Host Pathways; Nuclear import of Rev protein; Apoptosis induced DNA fragmentation; Regulation of cholesterol biosynthesis by SREBP (SREBF); SARS-CoV-1 activates/modulates innate immune responses; Assembly of the ORC complex at the ori…	Sterol regulatory element-binding proteins (SREBP) signaling; 22q11.2 copy number variation syndrome	15	21650684.133095	83.65	3386574.85883455	4861582.67004165	10619438.4602271	15330210.0862558	33004230.1770686	46151450.7978221	56982542.0119432	48979353.0207295	1467124.41692551	2711795.97055254	6853480.84167102	12284822.1251353	30577018.8923446	55500279.3209578	64644666.6135313	60841069.2774779	High	High	High	High	High
False	High	IsMasterProtein	P48735	Isocitrate dehydrogenase [NADP], mitochondrial OS=Homo sapiens OX=9606 GN=IDH2 PE=1 SV=2	0.000	97.618	40	19	42	17	452	50.9	8.69	122.98	19	other metabolic processes	cytosol;mitochondrion;other cytoplasmic organelle	other molecular function	Pf00180	3418	ENSG00000182054	IDH2	B2R6L6; B4DFL2; hsa:3418; P48735; Q96GT3	Transcriptional activation of mitochondrial biogenesis; Citric acid cycle (TCA cycle)	VEGFA-VEGFR2 signaling pathway; Metabolic reprogramming in colon cancer; Cerebral organic acidurias, including diseases; TCA cycle (aka Krebs or citric acid cycle)	6	23581475.6143665	91.26	1902216.38325059	2825800.5307643	5330058.9395754	10938817.4488338	77431277.5892003	56051824.2873501	65044462.5634872	50836024.5293469	1108972.75876488	1890513.22360537	3536867.51080607	8705172.33551508	68912789.8900394	64937625.0481352	64274131.4565916	58948085.9657047	High	High	High	High	High
False	High	IsMasterProtein	Q8WUM4	Programmed cell death 6-interacting protein OS=Homo sapiens OX=9606 GN=PDCD6IP PE=1 SV=1	0.000	97.308	30	24	42	23	868	96.0	6.52	133.47	24	cell cycle OR cell proliferation;cell organization and biogenesis;protein metabolism;other metabolic processes;transport;other biological processes	non-structural extracellular;plasma membrane;cytosol;cytoskeleton;ER/Golgi;other cytoplasmic organelle;other cell component	signal transduction activity or receptor binding;other molecular function	Pf03097, Pf13949	10015	ENSG00000170248	PDCD6IP	C5MQH7; E9PFU1; hsa:10015; Q6NUS1; Q8WUM4; Q9BX86; Q9NUN0; Q9P2H2; Q9UKL5	Budding and maturation of HIV virion; Regulation of necroptotic cell death; Uptake and function of anthrax toxins	Inhibition of exosome biogenesis and secretion by Manumycin A in CRPC cells	5	26443270.6628631	78.17	5923367.4587832	8102326.64974564	14328428.845178	22515600.7659491	35192215.471767	53326638.5461315	65207645.3842129	56786366.2326895	3493289.18740859	4853660.07726403	9539789.03840518	16054952.3833875	31056091.7569174	61109687.3035891	72697668.853676	69813129.0501009	High	High	High	High	High
False	High	IsMasterProtein	P26196	Probable ATP-dependent RNA helicase DDX6 OS=Homo sapiens OX=9606 GN=DDX6 PE=1 SV=2	0.000	97.291	46	18	36	18	483	54.4	8.66	110.73	18	cell organization and biogenesis;developmental processes;other biological processes	cytosol;nucleus;other cell component	nucleic acid binding activity;other molecular function	Pf00270, Pf00271	1656	ENSG00000110367	DDX6	hsa:1656; P26196; Q5D048	mRNA decay by 5' to 3' exoribonuclease		1	32698747.1877957	74.77	2572781.06040279	3675012.23224272	8671477.77108248	37222302.0781626	34703235.53031	33237679.4483301	43525481.9321697	36811485.166364	1111157.13278423	1956887.04743166	5214919.13539715	9288764.05113697	32168553.4428937	39252156.4862673	42645359.4020547	42888866.874222	High	High	High	High	High
False	High	IsMasterProtein	P35241	Radixin OS=Homo sapiens OX=9606 GN=RDX PE=1 SV=1	0.000	97.001	35	24	51	9	583	68.5	6.37	128.45	24	cell organization and biogenesis;signal transduction;other biological processes	plasma membrane;other membranes;cytoskeleton;other cell component	cytoskeletal activity;other molecular function	Pf00373, Pf00769, Pf09379, Pf09380, Pf20492	5962	ENSG00000137710	RDX	A7YIJ8; A7YIK0; A7YIK3; B7Z9U6; F5H1A7; hsa:5962; P35241; Q86Y61	Recycling pathway of L1; Sensory processing of sound by inner hair cells of the cochlea; Sensory processing of sound by outer hair cells of the cochlea	Regulation of actin cytoskeleton	4	7072689.05249285	61.99	598692.506431362	1109500.53196641	4935278.33274275	6025909.61080202	11926739.5576827	7532315.01257811	8315587.39072513	6695647.5160574	303089.095704258	668360.368960104	3484134.21442378	8068641.14799956	10092112.4003907	8435507.55539764	7885715.11850817	7470962.33983165	High	High	High	High	High
False	High	IsMasterProtein	Q14141	Septin-6 OS=Homo sapiens OX=9606 GN=SEPTIN6 PE=1 SV=4	0.000	96.357	39	17	43	10	434	49.7	6.67	119.73	17	cell cycle OR cell proliferation;cell organization and biogenesis;other biological processes	plasma membrane;other membranes;cytoskeleton;ER/Golgi;other cell component	other molecular function	Pf00735	23157	ENSG00000125354	SEPTIN6	hsa:23157; Q14141; Q5JTK0; Q969W5; Q96A13; Q96GR1; Q96P86; Q96P87		2q37 copy number variation syndrome	1	22990234.8252044	49.65	3211368.62846719	13762807.3705125	21732436.0974287	19266602.3347332	33943051.2308891	25220628.4237469	28812290.2156848	24320830.6214956	1458668.15205351	8825227.27036736	14094838.911909	19499772.9389545	33590868.5459718	31945890.2187433	32215183.3363346	29328141.1568561	High	High	High	High	High
False	High	IsMasterProtein	P24928	DNA-directed RNA polymerase II subunit RPB1 OS=Homo sapiens OX=9606 GN=POLR2A PE=1 SV=2	0.000	96.286	16	27	35	27	1970	217.0	7.37	99.18	27	RNA metabolism OR transcription;other metabolic processes;other biological processes	nucleus;other cell component	nucleic acid binding activity;other molecular function	Pf00623, Pf04983, Pf04990, Pf04992, Pf04997, Pf04998, Pf05000, Pf05001	5430		POLR2A	A6NN93; B9EH88; hsa:5430; P24928; Q6NX41	Formation of TC-NER Pre-Incision Complex; Dual incision in TC-NER; Gap-filling DNA repair synthesis and ligation in TC-NER; Viral Messenger RNA Synthesis; Transcriptional regulation by small RNAs; Formation of RNA Pol II elongation complex ; Formation of the Early Elongation Complex; Formation of HIV elongation complex in the absence of HIV Tat; Formation of the HIV-1 Early Elongation Complex; RN…	Pyrimidine metabolism; Eukaryotic transcription initiation; mRNA processing	44	12870859.3069882	59.16	1918615.2282	4193756.34574965	10022765.2326331	10132708.7296785	18183831.9541121	16348937.2604853	20582397.3803252	17092668.4227572	1284491.92062801	2675175.4243104	6647682.93275972	8763303.3238457	16513367.7518018	19728498.2755109	20197167.4729312	19363805.6737817	High	High	High	High	High
False	High	IsMasterProtein	P18206	Vinculin OS=Homo sapiens OX=9606 GN=VCL PE=1 SV=4	0.000	96.213	26	26	34	26	1134	123.7	5.66	89.20	26	cell adhesion;cell organization and biogenesis;developmental processes;other biological processes	non-structural extracellular;plasma membrane;other membranes;cytosol;cytoskeleton;other cell component	cytoskeletal activity;other molecular function	Pf01044	7414	ENSG00000035403	VCL	hsa:7414; P18206; Q16450; Q5SWX2; Q7Z3B8; Q8IXU7	Neutrophil degranulation; Platelet degranulation ; Signaling by BRAF and RAF1 fusions; Signaling by ALK fusions and activated point mutants; Smooth Muscle Contraction; Signaling by moderate kinase activity BRAF mutants; Paradoxical activation of RAF signaling by kinase inactive BRAF; Signaling downstream of RAS mutants; Signaling by RAF1 mutants; MAP2K and MAPK activation; Signaling by high-kinas…	Integrin-mediated cell adhesion; Primary focal segmental glomerulosclerosis (FSGS); Focal adhesion; VEGFA-VEGFR2 signaling pathway; MFAP5 effect on permeability and motility of endothelial cells via cytoskeleton rearrangement; Melanoma; Regulation of actin cytoskeleton	18	20998011.0184379	46.54	4443038.55646406	10345072.5769428	19871489.4381804	15481743.5203922	27779575.198205	22500139.6010303	26687736.346606	22188395.4950693	2867823.51659884	7313883.65230388	13426516.7409285	16809594.5686775	24773714.6910719	26369769.629414	27719461.6241388	26385385.5103008	High	High	High	High	High
False	High	IsMasterProtein	Q9Y266	Nuclear migration protein nudC OS=Homo sapiens OX=9606 GN=NUDC PE=1 SV=1	0.000	96.183	45	16	44	16	331	38.2	5.38	113.27	16	cell cycle OR cell proliferation;cell organization and biogenesis;transport;other biological processes	cytosol;cytoskeleton;ER/Golgi;nucleus;other cell component	other molecular function	Pf04969, Pf14050, Pf16273	10726	ENSG00000090273	NUDC	hsa:10726; Q5QP31; Q5QP35; Q9H0N2; Q9Y266; Q9Y2B6	Separation of Sister Chromatids; Resolution of Sister Chromatid Cohesion; RHO GTPases Activate Formins; EML4 and NUDC in mitotic spindle formation; RND2 GTPase cycle; Amplification of signal from unattached kinetochores via a MAD2 inhibitory signal	Ciliary landscape	8	34111429.4988983	83.47	4578643.83617507	6086680.0992376	11573986.9428137	19239629.6214884	66416185.0055895	66321758.3541076	73954912.8862851	61817392.9061642	1590505.26822639	3216940.12600537	6986438.13023529	15110790.3784439	60478795.3484675	81518365.6282791	85014362.2839472	78311887.6660658	High	High	High	High	High
False	High	IsMasterProtein	Q9UQ35	Serine/arginine repetitive matrix protein 2 OS=Homo sapiens OX=9606 GN=SRRM2 PE=1 SV=2	0.000	96.064	13	24	35	24	2752	299.4	12.06	102.83	24	RNA metabolism OR transcription;other metabolic processes	nucleus	nucleic acid binding activity;other molecular function	Pf08312	23524	ENSG00000167978	SRRM2	A6NKB9; D3DU97; hsa:23524; O15038; O94803; Q6NSL3; Q6PIM3; Q6PK40; Q8IW17; Q96GY7; Q9P0G1; Q9UHA8; Q9UQ35; Q9UQ36; Q9UQ37; Q9UQ38; Q9UQ40	mRNA Splicing - Major Pathway		1	9028821.55151109	68.61	2400876.06268365	2902850.32328149	4795015.95586406	7259585.49953111	11229238.7236567	11512681.803107	17163588.4578267	15133271.6052746	1292533.31483572	1800830.75498112	3270208.82190234	5291380.3345871	11719003.2815945	13546769.2807713	18555581.2843547	19116382.7448501	High	High	High	High	High
False	High	IsMasterProtein	P09972	Fructose-bisphosphate aldolase C OS=Homo sapiens OX=9606 GN=ALDOC PE=1 SV=2	0.000	96.058	66	18	51	13	364	39.4	6.87	184.38	18	other metabolic processes;other biological processes	non-structural extracellular;cytosol;cytoskeleton;other cell component	cytoskeletal activity;other molecular function	Pf00274	230	ENSG00000109107	ALDOC	B2R5R3; hsa:230; P09972; Q3SYL3; Q6FH94; Q6P0L5	Glycolysis; Neutrophil degranulation; Gluconeogenesis	Clear cell renal cell carcinoma pathways; Glycolysis and gluconeogenesis	5	41674036.8013493	55.96	3016686.75203162	10943773.0433706	37992757.1610202	39397251.4730822	60347864.3236311	45927570.0347398	50676474.4422767	44082398.6035376	1304619.61535983	6864020.8164383	25477399.0566257	39372307.6846344	55260321.7838141	54467660.2214721	55510892.9555208	52506139.6439508	High	High	High	High	High
False	High	IsMasterProtein	P41250	Glycine--tRNA ligase OS=Homo sapiens OX=9606 GN=GARS1 PE=1 SV=3	0.000	95.948	35	22	42	22	739	83.1	7.03	112.92	22	protein metabolism;RNA metabolism OR transcription;other metabolic processes	non-structural extracellular;cytosol;mitochondrion;other cell component	other molecular function	Pf00458, Pf00587, Pf03129	2617	ENSG00000106105	GARS1	A0A090N8G0; B3KQA2; B4DIA0; hsa:2617; P41250; Q969Y1	Cytosolic tRNA aminoacylation; Mitochondrial tRNA aminoacylation		2	31963169.1790507	41.79	3348455.61455803	28077413.8478439	40155750.6995169	23609541.3751054	44095377.7809249	31397197.6181764	35270163.2321452	30289698.8863372	1607373.52570692	18545219.1341256	27476496.0898384	32539343.0456089	38580381.1620753	36118198.9082847	35577519.7779375	34145335.7602771	High	High	High	High	High
False	High	IsMasterProtein	P55786	Puromycin-sensitive aminopeptidase OS=Homo sapiens OX=9606 GN=NPEPPS PE=1 SV=2	0.000	95.919	23	21	34	21	919	103.2	5.72	101.57	21	protein metabolism;other metabolic processes;stress response	cytosol;nucleus;other cell component	other molecular function	Pf01433, Pf11838, Pf17900	9520	ENSG00000141279	NPEPPS	B7Z463; hsa:9520; P55786; Q6P145; Q9NP16; Q9UEM2	Antigen processing: Ubiquitination & Proteasome degradation		1	22224434.6904098	74.74	3453064.2030512	5229688.28363047	10718185.8336438	14220787.7473307	37556727.0202007	39446250.0766536	48596459.851312	39143513.9025162	1765812.74416296	3052206.83267916	7071847.64304892	13337692.8979625	34732639.7161792	42329079.8825624	46395081.3414658	45323586.6791124	High	High	High	High	High
False	High	IsMasterProtein	Q9Y230	RuvB-like 2 OS=Homo sapiens OX=9606 GN=RUVBL2 PE=1 SV=3	0.000	95.766	39	16	45	16	463	51.1	5.64	144.75	16	cell organization and biogenesis;protein metabolism;DNA metabolism;RNA metabolism OR transcription;other metabolic processes;stress response;other biological processes	other membranes;cytosol;cytoskeleton;nucleus;other cell component	nucleic acid binding activity;other molecular function	Pf06068, Pf17856	10856	ENSG00000183207	RUVBL2	B3KQ59; E7ETE5; hsa:10856; Q6FIB9; Q6PK27; Q9Y230; Q9Y361	HATs acetylate histones; Telomere Extension By Telomerase		2	34630563.8293081	49.47	3088141.21418387	14020205.4470962	42824266.2139309	28309022.1306169	43764439.5186939	32505562.5548008	42285410.9600925	35197475.9287897	1550957.65090205	8485409.05717158	27646546.6104757	34072782.7632331	40300755.4592307	37354108.3582412	41508833.1671489	40320193.1866979	High	High	High	High	High
False	High	IsMasterProtein	O43175	D-3-phosphoglycerate dehydrogenase OS=Homo sapiens OX=9606 GN=PHGDH PE=1 SV=4	0.000	95.374	37	17	38	17	533	56.6	6.71	110.69	17	cell cycle OR cell proliferation;cell organization and biogenesis;other metabolic processes;developmental processes;other biological processes	cytosol	other molecular function	Pf00389, Pf02826, Pf19304	26227	ENSG00000092621	PHGDH	B2RD08; hsa:26227; O43175; Q5SZU3; Q9BQ01	Serine biosynthesis	Trans-sulfuration, one-carbon metabolism and related pathways; Clear cell renal cell carcinoma pathways; Neuroinflammation and glutamatergic signaling; Amino acid metabolism in triple-negative breast cancer cells	5	162638955.761021	70.50	4316824.09589756	8153134.10439857	81545799.8174704	161606951.363067	220713742.737618	172158407.740579	181115407.166392	163677550.426709	1225297.50455837	2712171.00108879	47845350.841672	129870390.28412	237033181.51379	230882111.556724	238070377.749375	217632855.354128	High	High	High	High	High
False	High	IsMasterProtein	P33992	DNA replication licensing factor MCM5 OS=Homo sapiens OX=9606 GN=MCM5 PE=1 SV=5	0.000	95.372	36	25	39	25	734	82.2	8.37	99.51	25	cell cycle OR cell proliferation;cell organization and biogenesis;DNA metabolism;other metabolic processes;stress response;other biological processes	cytosol;nucleus;other cell component	nucleic acid binding activity;other molecular function	Pf00493, Pf14551, Pf17207, Pf17855	4174	ENSG00000100297	MCM5	hsa:4174; O60785; P33992; Q14578; Q9BTJ4; Q9BWL8	Orc1 removal from chromatin; Assembly of the pre-replicative complex; Activation of ATR in response to replication stress; Activation of the pre-replicative complex; Unwinding of DNA	Cell cycle; Ciliary landscape; G1 to S cell cycle control; DNA replication	10	23462747.7155372	75.10	2274343.89271611	3247028.17067321	7346106.02356549	17275951.5609427	36164441.3117366	32483360.7803257	38286082.2678445	31865135.0937746	989924.864049318	1898545.28969209	4976104.29675091	11599716.3934555	33356519.9461115	35023086.8631995	37468226.5735715	36626166.6535716	High	High	High	High	High
False	High	IsMasterProtein	Q13085	Acetyl-CoA carboxylase 1 OS=Homo sapiens OX=9606 GN=ACACA PE=1 SV=2	0.000	95.241	14	29	35	29	2346	265.4	6.37	94.04	29	cell organization and biogenesis;protein metabolism;other metabolic processes;other biological processes	cytosol;cytoskeleton;mitochondrion;nucleus	other molecular function	Pf00289, Pf00364, Pf01039, Pf02785, Pf02786, Pf08326	31	ENSG00000275176; ENSG00000278540	ACACA	B2RP68; B2ZZ90; hsa:31; Q13085; Q6KEV6; Q6XDA8; Q7Z2G8; Q7Z561; Q7Z563; Q7Z564; Q86WB2; Q86WB3	ChREBP activates metabolic gene expression; Biotin transport and metabolism; Carnitine metabolism; Activation of gene expression by SREBF (SREBP); Fatty acyl-CoA biosynthesis; Defective HLCS causes multiple carboxylase deficiency	AMP-activated protein kinase signaling; Sterol regulatory element-binding proteins (SREBP) signaling; Leptin signaling pathway; Corticotropin-releasing hormone signaling pathway; Mesodermal commitment pathway; Fatty acid biosynthesis; VEGFA-VEGFR2 signaling pathway; Focal adhesion: PI3K-Akt-mTOR-signaling pathway; Leptin and adiponectin; Lipid metabolism pathway; Clear cell renal cell carcinoma p…	20	11543941.2448055	74.55	2002754.75175406	3139859.87816982	6606421.32607478	9029240.58270234	15404306.3775884	18107793.1729863	26579556.330402	22760450.1657149	917083.081357593	1814202.63225729	4367154.60968149	7184083.5415465	14759001.9606764	21205501.16691	26610029.7591271	25848670.7490128	High	High	High	High	High
False	High	IsMasterProtein	P33993	DNA replication licensing factor MCM7 OS=Homo sapiens OX=9606 GN=MCM7 PE=1 SV=4	0.000	95.130	33	23	36	23	719	81.3	6.46	110.31	23	cell cycle OR cell proliferation;cell organization and biogenesis;DNA metabolism;other metabolic processes;stress response;other biological processes	cytosol;nucleus;other cell component	nucleic acid binding activity;other molecular function	Pf00493, Pf14551, Pf17207, Pf17855	4176	ENSG00000166508	MCM7	A4D2A1; A4D2A2; E9PGN9; hsa:4176; P33993; Q15076; Q96D34; Q96GL1	Orc1 removal from chromatin; Assembly of the pre-replicative complex; Activation of ATR in response to replication stress; Activation of the pre-replicative complex; Unwinding of DNA	miRNA regulation of DNA damage response; Cell cycle; Retinoblastoma gene in cancer; Ciliary landscape; G1 to S cell cycle control; DNA replication	12	21931448.1051982	75.85	3488223.40872227	6817077.84746111	11334326.9672338	15247967.8653844	36839273.6039025	39378044.2398948	49507701.6954324	41843521.9535582	1471549.23634714	3038204.70359552	6484353.63609916	9833520.32096538	31544427.4435371	43258549.2944977	46709939.5657538	46012770.3223363	High	High	High	High	High
False	High	IsMasterProtein	P54578	Ubiquitin carboxyl-terminal hydrolase 14 OS=Homo sapiens OX=9606 GN=USP14 PE=1 SV=3	0.000	94.941	50	19	38	19	494	56.0	5.30	119.76	19	cell-cell signaling;protein metabolism;other metabolic processes;stress response;other biological processes	plasma membrane;other membranes;cytosol;other cell component	enzyme regulator activity;other molecular function	Pf00443	9097	ENSG00000101557	USP14	B7Z4N8; hsa:9097; J3QRZ5; P54578; Q53XY5	Ub-specific processing proteases; Regulation of NF-kappa B signaling		2	24552777.2850272	82.39	3376644.70729387	4770186.62404321	11619359.2145326	13934051.3258112	55355038.3964812	57703486.811086	64086963.0057244	51744988.9914598	1291464.74065898	2738214.82502941	6856576.98135303	11943864.4727533	43263718.3768269	63719606.3376617	60236202.9400304	58300118.717652	High	High	High	High	High
False	High	IsMasterProtein	Q9BQ52	Zinc phosphodiesterase ELAC protein 2 OS=Homo sapiens OX=9606 GN=ELAC2 PE=1 SV=2	0.000	94.452	32	19	32	19	826	92.2	7.90	103.87	19	RNA metabolism OR transcription;other metabolic processes	cytosol;mitochondrion;nucleus	other molecular function	Pf12706, Pf13691	60528	ENSG00000006744	ELAC2	B4DPL9; hsa:60528; Q6IA94; Q9BQ52; Q9HAS8; Q9HAS9; Q9NVT1	tRNA processing in the nucleus; tRNA processing in the mitochondrion; rRNA processing in the mitochondrion; tRNA-derived small RNA (tsRNA or tRNA-related fragment, tRF) biogenesis		4	9458045.99283968	39.95	2389237.92561094	7013473.60541135	9279671.60974216	7510825.79160387	11896031.3345266	9639849.09862089	11774330.504975	9875314.47567715	1498532.92185531	4615617.02262473	6290669.8941506	7137534.18984066	11458870.5023122	10741894.5704172	11528298.0389652	11257370.4467814	High	High	High	High	High
False	High	IsMasterProtein	P05023	Sodium/potassium-transporting ATPase subunit alpha-1 OS=Homo sapiens OX=9606 GN=ATP1A1 PE=1 SV=1	0.000	93.359	22	22	38	15	1023	112.8	5.49	109.42	22	transport;other biological processes	plasma membrane;other membranes;cytoskeleton;ER/Golgi;other cell component	transporter activity;other molecular function	Pf00122, Pf00689, Pf00690, Pf13246	476	ENSG00000163399	ATP1A1	B2RBR6; B7Z2T5; B7Z3U6; F5H3A1; hsa:476; P05023; Q16689; Q6LDM4; Q9UCN1; Q9UJ20; Q9UJ21	Potential therapeutics for SARS; Ion homeostasis; Ion transport by P-type ATPases	Pre-implantation embryo; Proximal tubule transport; Arsenic metabolism and reactive oxygen species generation	6	26936072.8077557	52.22	5416816.19081367	7295187.41371126	26072062.305635	23640659.7700388	39972824.9885631	30192212.7419204	33913823.6817494	27828716.0332498	3712408.71431075	4750850.4133922	17687291.2453746	25698913.5828138	39412204.4272313	34233102.2630474	34617074.9725334	33521543.9120256	High	High	High	High	High
False	High	IsMasterProtein	P18858	DNA ligase 1 OS=Homo sapiens OX=9606 GN=LIG1 PE=1 SV=1	0.000	92.501	27	22	33	22	919	101.7	5.62	97.30	22	cell cycle OR cell proliferation;DNA metabolism;other metabolic processes;stress response;other biological processes	mitochondrion;nucleus;other cell component	nucleic acid binding activity;other molecular function	Pf01068, Pf04675, Pf04679	3978	ENSG00000105486	LIG1	B2RAI8; B4DTU4; hsa:3978; P18858; Q2TB12; Q32P23	Gap-filling DNA repair synthesis and ligation in TC-NER; Early Phase of HIV Life Cycle; POLB-Dependent Long Patch Base Excision Repair; PCNA-Dependent Long Patch Base Excision Repair; Processive synthesis on the lagging strand; Gap-filling DNA repair synthesis and ligation in GG-NER; Processive synthesis on the C-strand of the telomere; Mismatch repair (MMR) directed by MSH2:MSH6 (MutSalpha); Mis…	Base excision repair; Nucleotide excision repair; DNA repair pathways, full network; Nucleotide excision repair in xeroderma pigmentosum ; DNA mismatch repair	14	15188606.1953234	82.20	2802494.73924075	3974656.96741523	7981571.57644679	11600037.8432441	20447151.2565599	32240184.7671444	43633986.6873074	35698128.1085006	1492931.46644805	2517888.86044717	5200879.97307915	8471200.08282968	19887328.0651383	36566098.7885561	42736017.6178534	41312230.3494915	High	High	High	High	High
False	High	IsMasterProtein	P12814	Alpha-actinin-1 OS=Homo sapiens OX=9606 GN=ACTN1 PE=1 SV=2	0.000	92.433	26	19	51	12	892	103.0	5.41	125.18	19	cell adhesion;cell organization and biogenesis;RNA metabolism OR transcription;other biological processes	non-structural extracellular;plasma membrane;other membranes;cytosol;cytoskeleton;nucleus;other cell component	signal transduction activity or receptor binding;cytoskeletal activity;nucleic acid binding activity;other molecular function	Pf00307, Pf00435, Pf08726	87	ENSG00000072110	ACTN1	B3V8S3; B4DHH3; B7TY16; hsa:87; P12814; Q1HE25; Q9BTN1	Platelet degranulation ; RHOD GTPase cycle; RHOF GTPase cycle; Nephrin family interactions; Syndecan interactions; RHOBTB2 GTPase cycle; Regulation of cytoskeletal remodeling and cell spreading by IPP complex components	Arrhythmogenic right ventricular cardiomyopathy; Focal adhesion; Ebola virus infection in host; MFAP5 effect on permeability and motility of endothelial cells via cytoskeleton rearrangement; Regulation of actin cytoskeleton	12	16877599.881356	60.32	2076771.71766152	2785264.54243288	12374619.5895546	13443885.2360922	26560125.3300571	18379560.002029	20814872.8965006	17234307.5220033	1094186.60581322	1681206.64354883	8312536.97513002	16528275.2087063	24529946.7143383	21269373.5924856	21015920.6242155	19802197.4563847	High	High	High	High	High
False	High	IsMasterProtein	P51572	B-cell receptor-associated protein 31 OS=Homo sapiens OX=9606 GN=BCAP31 PE=1 SV=3	0.000	92.084	41	15	40	15	246	28.0	8.44	111.89	15	cell organization and biogenesis;stress response;transport;signal transduction;other biological processes	plasma membrane;other membranes;cytosol;mitochondrion;ER/Golgi;other cell component	signal transduction activity or receptor binding;other molecular function	Pf05529, Pf18035	10134	ENSG00000185825	BCAP31	B3KQ79; D3DWV5; hsa:10134; P51572; Q13836; Q96CF0	Antigen Presentation: Folding, assembly and peptide loading of class I MHC; RHOA GTPase cycle; Apoptotic cleavage of cellular proteins		4	46676445.5694382	24.81	45528135.5214706	47853718.2786517	48837431.773173	36438813.0751344	56050699.3316546	43755554.3800513	49423158.1655176	43364058.5640901	26204768.4775485	29023287.4526719	30889082.4594742	34189176.8648403	57353062.6586357	60072231.4588749	59730410.9065762	56683367.9003768	High	High	High	High	High
False	High	IsMasterProtein	P17980	26S proteasome regulatory subunit 6A OS=Homo sapiens OX=9606 GN=PSMC3 PE=1 SV=3	0.000	90.695	38	14	36	14	439	49.2	5.24	111.69	14	protein metabolism;other metabolic processes;other biological processes	non-structural extracellular;cytosol;nucleus;other cell component	other molecular function	Pf00004, Pf16450, Pf17862	5702	ENSG00000165916	PSMC3	B2R8V1; hsa:5702; P17980; Q3B757; Q3B865; Q53HU5; Q6GPG8; Q6IBS1; Q96HD3	Separation of Sister Chromatids; The role of GTSE1 in G2/M progression after G2 checkpoint; Neutrophil degranulation; Cdc20:Phospho-APC/C mediated degradation of Cyclin A; Regulation of expression of SLITs and ROBOs; FCERI mediated NF-kB activation; Downstream TCR signaling; Antigen processing: Ubiquitination & Proteasome degradation; Activation of NF-kappaB in B cells; Oxygen-dependent proline h…	Proteasome degradation; Alzheimer's disease and miRNA effects; Parkin-ubiquitin proteasomal system pathway; Alzheimer's disease	63	24771678.3769428	74.28	2301211.91470419	3630007.83614941	7440023.07705654	20240711.955102	34202163.2856807	30316920.2235505	37447211.7059382	33437604.27075	1022767.95085138	2161338.08643555	4793666.58826353	16510810.5088267	34994168.1389924	38150692.5709138	45058406.4061025	41720043.9852757	High	High	High	High	High
False	High	IsMasterProtein	Q92608	Dedicator of cytokinesis protein 2 OS=Homo sapiens OX=9606 GN=DOCK2 PE=1 SV=2	0.000	90.424	16	25	35	25	1830	211.8	6.87	73.65	25	cell cycle OR cell proliferation;cell organization and biogenesis;transport;signal transduction;other biological processes	non-structural extracellular;plasma membrane;other membranes;cytosol;cytoskeleton;other cell component	signal transduction activity or receptor binding;enzyme regulator activity;other molecular function	Pf06920, Pf07653, Pf14429, Pf16172, Pf20421, Pf20422	1794	ENSG00000134516	DOCK2	hsa:1794; Q2M3I0; Q92608; Q96AK7	Neutrophil degranulation; RAC1 GTPase cycle; RHOG GTPase cycle; RAC2 GTPase cycle; RHOA GTPase cycle; Factors involved in megakaryocyte development and platelet production; Nef and signal transduction	Chemokine signaling pathway	8	10999887.1702418	69.33	2203273.10743267	3344008.23614795	5777577.70657191	9649483.41757611	12539274.1271163	16009259.7449696	21361699.8245501	18401520.3781395	1061499.15118082	2023134.31819263	3767088.33473375	6357578.45526416	12733108.6825551	18544984.2595815	21358138.5124594	20858458.8103504	High	High	High	High	High
False	High	IsMasterProtein	Q99536	Synaptic vesicle membrane protein VAT-1 homolog OS=Homo sapiens OX=9606 GN=VAT1 PE=1 SV=2	0.000	90.388	48	11	42	11	393	41.9	6.29	151.71	11	other biological processes	non-structural extracellular;other membranes;mitochondrion;other cytoplasmic organelle	other molecular function	Pf08240, Pf13602	10493	ENSG00000108828	VAT1	A8K345; B0AZP7; B4DPX4; hsa:10493; Q13035; Q5BKZ7; Q96A39; Q99536; Q9BUT8	Neutrophil degranulation		1	28984047.9810365	55.98	3206652.10886607	8487534.28712621	28691640.7688687	27227527.3528561	40510394.824028	31842310.0463226	34285163.0176191	29279435.2241622	1517417.01638213	4781327.54446597	17278762.0810957	24911130.8824195	43222877.1193602	39575082.8899658	41171942.7884199	38686736.5014715	High	High	High	High	High
False	High	IsMasterProtein	P17858	ATP-dependent 6-phosphofructokinase, liver type OS=Homo sapiens OX=9606 GN=PFKL PE=1 SV=6	0.000	90.222	31	20	33	17	780	85.0	7.50	92.07	20	other metabolic processes;other biological processes	non-structural extracellular;cytosol;other cell component	kinase activity;other molecular function	Pf00365	5211	ENSG00000141959	PFKL	hsa:5211; P17858; Q96A64; Q96IH4; Q9BR91	Neutrophil degranulation; Glycolysis	Photodynamic therapy-induced HIF-1 survival signaling; Clear cell renal cell carcinoma pathways; Metabolic reprogramming in colon cancer; Insulin signaling; Disorders of fructose metabolism; Glycolysis and gluconeogenesis	8	17836485.2780203	52.50	2563986.9037084	6629383.64813418	16635847.4107428	14912983.75725	22415530.7533007	19123775.2558124	23454346.8115954	19910892.6293822	1272267.08024883	3645972.3466885	10566660.0993663	13784533.6010211	21586989.3296707	22237798.6919391	23910056.6095639	23492196.4454258	High	High	High	High	High
False	High	IsMasterProtein	O43491	Band 4.1-like protein 2 OS=Homo sapiens OX=9606 GN=EPB41L2 PE=1 SV=1	0.000	90.178	24	23	37	23	1005	112.5	5.44	103.19	23	cell cycle OR cell proliferation;cell organization and biogenesis;other biological processes	plasma membrane;other membranes;cytosol;cytoskeleton;nucleus;other cell component	cytoskeletal activity;other molecular function	Pf00373, Pf04382, Pf05902, Pf08736, Pf09379, Pf09380	2037	ENSG00000079819	EPB41L2	B4DHI8; E9PPD9; hsa:2037; O43491; Q5T4F0; Q68DV2	Neurexins and neuroligins	Splicing factor NOVA regulated synaptic proteins	2	14757584.1558765	67.74	2912157.21527627	3953382.94983625	7078783.21547793	10920722.2413094	27705758.9162615	20876521.9783909	23765246.2272656	19942480.4793556	1641603.40188793	2465629.44708736	5227389.55112678	10629495.734948	28435655.6161026	23662495.9262024	24692510.8671212	23266281.7883136	High	High	High	High	High
False	High	IsMasterProtein	B5ME19	Eukaryotic translation initiation factor 3 subunit C-like protein OS=Homo sapiens OX=9606 GN=EIF3CL PE=1 SV=1	0.000	90.069	21	20	39	19	914	105.4	5.64	99.12	20	cell organization and biogenesis;protein metabolism;other metabolic processes	translational apparatus;other cell component	nucleic acid binding activity;other molecular function	Pf01399, Pf05470	728689	ENSG00000205609	EIF3CL	B5ME19; hsa:728689			0	10479413.0119985	85.94	2495518.41507574	3232978.25953476	5649542.55171051	9166080.08813967	11980922.7085133	25273910.1299666	33688405.2179127	27693534.6004616	1324011.01860262	1703267.64083285	3811788.61011094	5338517.47441107	12378762.8741297	28522841.1811728	33663480.8403956	31940949.0616556	High	High	High	High	High
False	High	IsMasterProtein	P63104	14-3-3 protein zeta/delta OS=Homo sapiens OX=9606 GN=YWHAZ PE=1 SV=1	0.000	90.051	62	16	48	11	245	27.7	4.79	129.05	16	cell organization and biogenesis;protein metabolism;other metabolic processes;transport;developmental processes;signal transduction;other biological processes	cytosol;nucleus;other cell component	other molecular function	Pf00244	7534	ENSG00000164924	YWHAZ	A8K1N0; B7Z465; hsa:7534; P29213; P29312; P63104; Q32P43; Q5XJ08; Q6GPI2; Q6IN74; Q6NUR9; Q6P3U9; Q86V33	Deactivation of the beta-catenin transactivating complex; Translocation of SLC2A4 (GLUT4) to the plasma membrane; Regulation of localization of FOXO transcription factors; TP53 Regulates Metabolic Genes; SARS-CoV-2 targets host intracellular signalling and regulatory pathways; Activation of BAD and translocation to mitochondria ; Negative regulation of NOTCH4 signaling; Interleukin-3, Interleukin…	Cell cycle; Prolactin signaling pathway; Pathogenic Escherichia coli infection; Myometrial relaxation and contraction pathways; Hepatitis B infection; GDNF signaling; Calcium regulation in cardiac cells; Sudden infant death syndrome (SIDS) susceptibility pathways	23	62053116.2716347	65.50	4016102.38819811	7680285.9441215	38757081.6719305	58487649.6583923	102131023.917634	78923450.59776	71345873.2143568	65835937.3561953	1308636.06208592	4178882.37284967	25291877.9939667	58282727.3858055	92373424.4215855	86548027.971564	86893064.4448582	81293093.2678739	High	High	High	High	High
False	High	IsMasterProtein	P61221	ATP-binding cassette sub-family E member 1 OS=Homo sapiens OX=9606 GN=ABCE1 PE=1 SV=1	0.000	89.825	32	16	34	16	599	67.3	8.34	107.58	16	cell organization and biogenesis;protein metabolism;other metabolic processes;transport;other biological processes	cytosol;mitochondrion;other cell component	enzyme regulator activity;translation activity;other molecular function	Pf00005, Pf00037, Pf04068	6059	ENSG00000164163	ABCE1	hsa:6059; O88793; P61221; Q13181; Q13864; Q6NR76; Q96AL0; Q96B10; Q99K66	OAS antiviral response; Interferon alpha/beta signaling		2	35314911.3978279	46.30	3245953.23907467	22853719.088697	50774262.7800208	38248564.4168917	48533604.5500593	32556392.187718	37210108.4848368	30680827.9652009	1225143.47657419	13464097.1457029	32052493.1939881	35434965.0397366	46039950.5567541	38141654.9792824	36177831.4509684	35195264.4975914	High	High	High	High	High
False	High	IsMasterProtein	Q9H0D6	5'-3' exoribonuclease 2 OS=Homo sapiens OX=9606 GN=XRN2 PE=1 SV=1	0.000	89.754	30	22	36	22	950	108.5	7.47	98.88	22	DNA metabolism;RNA metabolism OR transcription;other metabolic processes;developmental processes;other biological processes	nucleus;other cell component	nucleic acid binding activity;other molecular function	Pf03159, Pf17846	22803	ENSG00000088930	XRN2	hsa:22803; Q3L8N4; Q6KGZ9; Q9BQL1; Q9H0D6; Q9NTW0; Q9NXS6; Q9UL53	Major pathway of rRNA processing in the nucleolus and cytosol; Association of TriC/CCT with target proteins during biosynthesis	mRNA processing	3	23999286.6911549	47.70	2871988.46802174	12729674.7898662	23561118.1864745	20167265.7047672	31911254.0887363	24445603.8599596	30546429.4671069	25244950.208124	1567829.0595228	8611950.84604876	15943850.5747779	18216449.0437189	28491875.97994	27778814.2303675	30472827.9167557	29305017.8542827	High	High	High	High	High
False	High	IsMasterProtein	P11413	Glucose-6-phosphate 1-dehydrogenase OS=Homo sapiens OX=9606 GN=G6PD PE=1 SV=4	0.000	89.651	43	21	37	21	515	59.2	6.84	123.69	21	other metabolic processes;stress response;other biological processes	plasma membrane;other membranes;cytosol;cytoskeleton;nucleus;other cell component	other molecular function	Pf00479, Pf02781	2539	ENSG00000160211	G6PD	D3DWX9; hsa:2539; P11413; Q16000; Q16765; Q8IU70; Q8IU88; Q8IUA6; Q96PQ2	TP53 Regulates Metabolic Genes; Nuclear events mediated by NFE2L2; Pentose phosphate pathway	Glutathione metabolism; Pentose phosphate metabolism; Cori cycle; Vitamin D receptor pathway; Nuclear receptors meta-pathway; NRF2 pathway; ATM signaling in development and disease ; Metabolic reprogramming in colon cancer; Vitamin D-sensitive calcium signaling in depression; Pentose phosphate pathway in senescent cells; NAD metabolism in oncogene-induced senescence and mitochondrial dysfunction-…	16	39840646.3833174	75.87	2740249.60352256	5038719.3970986	12472369.6217861	31005063.2645818	78404423.0943292	58019484.5990573	64920955.9242994	51194125.6399159	1226860.06742578	2590653.45298433	9284085.33908392	30780657.4765022	71340938.1994683	66849858.9716512	63885506.8881926	58812778.1527048	High	High	High	High	High
False	High	IsMasterProtein	Q14240	Eukaryotic initiation factor 4A-II OS=Homo sapiens OX=9606 GN=EIF4A2 PE=1 SV=2	0.000	89.395	46	18	39	9	407	46.4	5.48	119.58	18	protein metabolism;other metabolic processes;other biological processes	cytosol;translational apparatus;other cell component	nucleic acid binding activity;other molecular function	Pf00270, Pf00271	1974	ENSG00000156976	EIF4A2	D3DNU9; hsa:1974; Q14240; Q53XJ6; Q96B90; Q96EA8	L13a-mediated translational silencing of Ceruloplasmin expression; GTP hydrolysis and joining of the 60S ribosomal subunit; Deadenylation of mRNA; ISG15 antiviral mechanism; Translation initiation complex formation; Ribosomal scanning and start codon recognition	Translation factors; Translation inhibitors in chronically activated PDGFRA cells	9	8673166.34536276	68.81	992296.253541992	1486456.04304463	3820032.63199126	6160949.57747061	15465762.3821274	11301979.2203725	12348955.477501	9990742.50147774	396631.943181089	863957.260540429	2700398.09776817	7529351.74169555	13838630.4448691	12125647.8766376	12107211.63391	11335672.1043844	High	High	High	High	High
False	High	IsMasterProtein	P49588	Alanine--tRNA ligase, cytoplasmic OS=Homo sapiens OX=9606 GN=AARS1 PE=1 SV=2	0.000	89.274	27	24	32	24	968	106.7	5.53	100.35	24	protein metabolism;RNA metabolism OR transcription;other metabolic processes;developmental processes;other biological processes	cytosol;mitochondrion;other cell component	nucleic acid binding activity;other molecular function	Pf01411, Pf02272, Pf07973	16	ENSG00000090861	AARS1	A6NF14; B4DR45; hsa:16; P49588; Q53GV7; Q96FA0	Cytosolic tRNA aminoacylation	IL-18 signaling pathway	2	26317712.4148084	77.18	2887216.48228667	5053066.06599784	10948561.3767533	16787061.8228413	50667783.4841382	46576694.5692657	50570225.3797401	41259274.1992612	1174264.81166516	2995649.90222787	7255207.94299654	13176882.3656617	47832519.6961354	52551175.3545376	50661219.3373442	47485725.8675406	High	High	High	High	High
False	High	IsMasterProtein	O75083	WD repeat-containing protein 1 OS=Homo sapiens OX=9606 GN=WDR1 PE=1 SV=4	0.000	89.097	31	16	49	16	606	66.2	6.65	179.42	16	cell organization and biogenesis;other biological processes	non-structural extracellular;plasma membrane;other membranes;cytosol;cytoskeleton;other cell component	cytoskeletal activity	Pf00400	9948	ENSG00000071127	WDR1	A8K6E9; A8MPU4; hsa:9948; O75083; O75313; Q8N6E5; Q9UG05; Q9UG78; Q9UQE0	Platelet degranulation	Hypertrophy model	2	46591339.8470139	77.57	3767039.69226411	7147995.57051141	17472716.870625	30364141.3627573	101354589.992907	72457926.3908335	86119137.9073161	71490674.569262	1482088.62833133	3953595.35017735	10612981.6473399	29346494.7582437	77961649.2539279	78584871.6532034	75528218.6383543	73826193.7327951	High	High	High	High	High
False	High	IsMasterProtein	P53618	Coatomer subunit beta OS=Homo sapiens OX=9606 GN=COPB1 PE=1 SV=3	0.000	88.980	27	19	31	19	953	107.1	6.05	96.92	19	transport	plasma membrane;other membranes;cytosol;ER/Golgi;other cell component	other molecular function	Pf01602, Pf07718, Pf14806	1315	ENSG00000129083	COPB1	D3DQX0; hsa:1315; P53618; Q6GTT7; Q9NTK2; Q9UNW7	COPI-dependent Golgi-to-ER retrograde traffic; COPI-mediated anterograde transport; Neutrophil degranulation		3	14814113.3963288	73.39	2015993.28927556	3065045.47092605	5845066.06593864	10020105.4987613	24027998.1786375	21901760.9890851	26141894.1370987	22615280.7054475	1302085.33628634	2117155.35360457	4176586.74984231	7997526.78464388	24542619.1263708	26227319.4933704	28109124.3986083	25957767.359758	High	High	High	High	High
False	High	IsMasterProtein	Q13509	Tubulin beta-3 chain OS=Homo sapiens OX=9606 GN=TUBB3 PE=1 SV=2	0.000	88.746	26	11	57	1	450	50.4	4.93	173.53	11	cell cycle OR cell proliferation;cell organization and biogenesis;developmental processes;signal transduction	cytoskeleton;other cell component	signal transduction activity or receptor binding;cytoskeletal activity;other molecular function	Pf00091, Pf03953	10381	ENSG00000258947	TUBB3	A8K854; hsa:10381; Q13509; Q9BTZ0; Q9BW10	Separation of Sister Chromatids; COPI-dependent Golgi-to-ER retrograde traffic; MHC class II antigen presentation; Kinesins; Post-chaperonin tubulin folding pathway; COPI-independent Golgi-to-ER retrograde traffic; COPI-mediated anterograde transport; HSP90 chaperone cycle for steroid hormone receptors (SHR) in the presence of ligand; Intraflagellar transport; Recycling pathway of L1; The role of…	Alzheimer's disease and miRNA effects; Pathogenic Escherichia coli infection; Parkin-ubiquitin proteasomal system pathway; Exercise-induced circadian regulation; Alzheimer's disease	35	2137002.39584727	65.95	207055.96725	398081.7951	1302448.82625003	1872896.87969998	3176107.4267999	2438350.60507364	3242506.88519989	2691547.21192497	68243.8878	217642.6692	719327.466000005	1665519.74820002	2560068.00719997	3174241.83862496	3377635.26581253	3220297.50900001	High	High	High	High	High
False	High	IsMasterProtein	P33991	DNA replication licensing factor MCM4 OS=Homo sapiens OX=9606 GN=MCM4 PE=1 SV=5	0.000	88.413	23	18	38	18	863	96.5	6.74	122.44	18	cell cycle OR cell proliferation;cell organization and biogenesis;DNA metabolism;other metabolic processes;stress response;other biological processes	nucleus;other cell component	nucleic acid binding activity;other molecular function	Pf00493, Pf14551, Pf17207, Pf17855	4173	ENSG00000104738	MCM4	hsa:4173; P33991; Q8NEH1; Q99658	Orc1 removal from chromatin; Assembly of the pre-replicative complex; Activation of ATR in response to replication stress; Activation of the pre-replicative complex; Unwinding of DNA	Cell cycle; Gastric cancer network 1; Retinoblastoma gene in cancer; Ciliary landscape; G1 to S cell cycle control; DNA replication	12	35141950.8391597	87.18	3115903.63160245	4477154.92754324	10457818.5409472	20241640.2200985	68194906.7647559	76128842.6901204	90234382.0607295	71849318.7752222	940261.647999609	2256854.95053945	6694138.53075729	12187461.7997598	61010703.4486114	85640351.8364556	87070565.064786	81880174.0002475	High	High	High	High	High
False	High	IsMasterProtein	P38919	Eukaryotic initiation factor 4A-III OS=Homo sapiens OX=9606 GN=EIF4A3 PE=1 SV=4	0.000	88.382	38	13	29	12	411	46.8	6.73	101.85	13	RNA metabolism OR transcription;other metabolic processes;transport;developmental processes;other biological processes	cytosol;nucleus;other cell component	nucleic acid binding activity;other molecular function	Pf00270, Pf00271	9775	ENSG00000141543	EIF4A3	hsa:9775; P38919; Q15033; Q6IBQ2; Q96A18	mRNA Splicing - Major Pathway; Regulation of expression of SLITs and ROBOs; Nonsense Mediated Decay (NMD) enhanced by the Exon Junction Complex (EJC); Deadenylation of mRNA; ISG15 antiviral mechanism; Transport of Mature mRNA derived from an Intron-Containing Transcript; mRNA 3'-end processing; RNA Polymerase II Transcription Termination		8	17943683.0498218	76.79	2021943.71009133	3276472.004804	7154925.01199967	11093222.4439517	33173663.6607045	29024547.4675404	34604264.6317449	29522748.60451	907287.560001565	2007562.93787717	4742334.4841942	8984396.24803398	29898447.737839	31808495.8250355	33988112.9746897	32842265.6904167	High	High	High	High	High
False	High	IsMasterProtein	O95757	Heat shock 70 kDa protein 4L OS=Homo sapiens OX=9606 GN=HSPA4L PE=1 SV=3	0.000	88.282	29	20	35	14	839	94.5	5.88	101.72	20	stress response;other biological processes	cytosol;nucleus;other cell component	other molecular function	Pf00012	22824	ENSG00000164070	HSPA4L	A2ICT2; hsa:22824; O95757; Q4W5M5; Q8IWA2	Regulation of HSF1-mediated heat shock response		1	8269025.34514685	75.65	1283376.08335821	1959314.78197302	3912313.06925508	5521297.1800551	12384187.6154905	14961684.6984059	17152590.8300513	13978778.732209	684753.890873382	1150150.27541486	2481197.257275	4266302.05659473	12401576.442358	17347233.4018881	17316661.6567171	16656545.1198149	High	High	High	High	High
False	High	IsMasterProtein	P82094	TATA element modulatory factor OS=Homo sapiens OX=9606 GN=TMF1 PE=1 SV=2	0.000	88.147	27	27	31	27	1093	122.8	4.92	82.23	27	cell-cell signaling;cell organization and biogenesis;RNA metabolism OR transcription;stress response;transport;developmental processes;signal transduction;other biological processes	other membranes;cytosol;ER/Golgi;nucleus	nucleic acid binding activity;other molecular function	Pf12325, Pf12329	7110	ENSG00000144747	TMF1	B7ZLJ2; hsa:7110; P82094; Q17R87; Q59GK0	Retrograde transport at the Trans-Golgi-Network		1	14778770.5975644	46.51	8641694.28264092	10233122.4049766	10302843.5220122	11253834.2933507	21197485.1846535	19407790.6855695	22455769.8938655	19540167.547155	4956477.93543863	6442789.02215451	6775390.57688496	10285047.0895734	20753348.4517678	23146328.6887382	24196692.8089037	23097776.0218585	High	High	High	High	High
False	High	IsMasterProtein	P09651	Heterogeneous nuclear ribonucleoprotein A1 OS=Homo sapiens OX=9606 GN=HNRNPA1 PE=1 SV=5	0.000	88.092	51	17	43	13	372	38.7	9.13	97.86	17	cell organization and biogenesis;protein metabolism;RNA metabolism OR transcription;other metabolic processes;stress response;transport;other biological processes	nucleus;other cell component	nucleic acid binding activity;other molecular function	Pf00076, Pf11627	3178	ENSG00000135486	HNRNPA1	A8K4Z8; hsa:3178; P09651; Q3MIB7; Q6PJZ7	mRNA Splicing - Major Pathway; FGFR2 alternative splicing; Processing of Capped Intron-Containing Pre-mRNA; SARS-CoV-1-host interactions; SARS-CoV-1 modulates host translation machinery	mRNA processing	6	15044372.1161922	79.18	2199525.69982932	2943230.17975722	5592256.94804143	9554825.52795767	28088527.3900826	23687835.1894764	34420842.4210996	29461405.6549762	912878.545487913	1724545.55946615	3785520.5777083	7123856.58838396	25066755.5755226	27304920.048934	31388176.4195132	31185328.7234786	High	High	High	High	High
False	High	IsMasterProtein	P12268	Inosine-5'-monophosphate dehydrogenase 2 OS=Homo sapiens OX=9606 GN=IMPDH2 PE=1 SV=2	0.000	87.786	44	20	40	17	514	55.8	6.90	133.73	20	cell cycle OR cell proliferation;other metabolic processes;developmental processes;other biological processes	non-structural extracellular;cytosol;nucleus;other cell component	nucleic acid binding activity;other molecular function	Pf00478, Pf00571	3615	ENSG00000178035	IMPDH2	hsa:3615; P12268; Q6LEF3	Potential therapeutics for SARS; Neutrophil degranulation; Purine ribonucleoside monophosphate biosynthesis; Azathioprine ADME	Rett syndrome causing genes	5	51084428.9631294	70.38	5754794.32701522	8143681.27379908	21128915.9395	42601883.6451977	89447955.0989856	66075021.935223	73097965.6127147	61255950.6575524	2237998.60759594	4234570.70843714	13985703.8752986	41589745.4210728	83062991.9109864	81106031.3697086	81995314.4911363	73560520.2548076	High	High	High	High	High
False	High	IsMasterProtein	Q15046	Lysine--tRNA ligase OS=Homo sapiens OX=9606 GN=KARS1 PE=1 SV=3	0.000	87.429	28	18	36	18	597	68.0	6.35	92.31	18	protein metabolism;RNA metabolism OR transcription;other metabolic processes;signal transduction;other biological processes	non-structural extracellular;plasma membrane;other membranes;cytosol;mitochondrion;nucleus;other cell component	nucleic acid binding activity;other molecular function	Pf00152, Pf01336	3735	ENSG00000065427	KARS1	A8MSK1; D3DUK4; hsa:3735; O14946; Q15046; Q96J25; Q9HB23	Selenoamino acid metabolism; Cytosolic tRNA aminoacylation; Mitochondrial tRNA aminoacylation		3	22842167.0708946	79.37	2875450.67976668	4257006.71890878	9047303.69954436	17392296.5283112	33186786.9921514	34199692.7748995	51082728.406953	42218064.5553621	1379960.78270273	2386141.71548186	5658895.6288024	11236782.0010504	29999752.8012089	39406765.3906951	51093422.6761226	48396163.7082827	High	High	High	High	High
False	High	IsMasterProtein	Q13263	Transcription intermediary factor 1-beta OS=Homo sapiens OX=9606 GN=TRIM28 PE=1 SV=5	0.000	87.244	23	16	44	16	835	88.5	5.77	130.23	16	cell organization and biogenesis;protein metabolism;DNA metabolism;RNA metabolism OR transcription;other metabolic processes;stress response;developmental processes;signal transduction;other biological processes	nucleus;other cell component	nucleic acid binding activity;kinase activity;other molecular function	Pf00628, Pf00643, Pf14634	10155	ENSG00000130726	TRIM28	hsa:10155; O00677; Q13263; Q7Z632; Q93040; Q96IM1	Generic Transcription Pathway; HCMV Early Events; SUMOylation of transcription cofactors	Corticotropin-releasing hormone signaling pathway; Mesodermal commitment pathway; ATM signaling in development and disease	6	18589635.2311871	84.22	3443794.28415538	5434588.77511209	11595743.7811783	14941111.8128046	24386861.4511332	33389931.2443447	50600875.3821599	46581785.6066045	1576798.86622997	2817296.37090504	7396301.69608897	12205641.2416102	23129104.6046809	41083489.5264087	61153987.1797356	60334177.3400613	High	High	High	High	High
False	High	IsMasterProtein	P48634	Protein PRRC2A OS=Homo sapiens OX=9606 GN=PRRC2A PE=1 SV=3	0.000	87.219	16	24	34	23	2157	228.7	9.45	96.00	24	other biological processes	plasma membrane;other membranes;cytosol;nucleus		Pf07001	7916	ENSG00000204469; ENSG00000206427; ENSG00000225164; ENSG00000225748; ENSG00000226618; ENSG00000231370; ENSG00000231825	PRRC2A	B0UX77; B0UZE9; B0UZL3; hsa:7916; O95875; P48634; Q05BK4; Q4LE37; Q5SQ29; Q5SQ30; Q5ST84; Q5STX6; Q5STX7; Q68DW9; Q6P9P7; Q6PIN1; Q8MGQ9; Q96QC6			0	16630545.5060435	59.57	3638778.98645099	4703481.96569883	7885173.94454817	16359660.6523977	20567300.3240746	16905915.6974657	19474416.9217944	17539255.7380544	2402093.43516746	3155408.43410701	5243361.95576933	10214135.5603912	22073661.9511354	22022532.4560097	24536455.8562245	23908524.3773994	High	High	High	High	High
False	High	IsMasterProtein	P42166	Lamina-associated polypeptide 2, isoform alpha OS=Homo sapiens OX=9606 GN=TMPO PE=1 SV=2	0.000	87.165	31	19	34	13	694	75.4	7.66	111.26	19		nucleus;other cell component	nucleic acid binding activity;other molecular function	Pf03020, Pf08198, Pf11560	7112	ENSG00000120802	TMPO	P08918; P08919; P42166; Q14860; Q16295		Envelope proteins and their potential roles in EDMD physiopathology; Overlap between signal transduction pathways contributing to LMNA laminopathies	2	10958505.61679	77.16	2181953.50133782	3358963.51878824	6417553.15801875	8412842.96636943	14397332.9762045	22847273.8952326	25968977.8639631	22572772.1572404	1218383.75271228	2122174.8460998	4385067.67350352	6709037.67838668	14274466.5309072	27261096.0031392	29342177.0863624	26963495.1979223	High	High	High	High	High
False	High	IsMasterProtein	Q13576	Ras GTPase-activating-like protein IQGAP2 OS=Homo sapiens OX=9606 GN=IQGAP2 PE=1 SV=4	0.000	86.746	16	23	32	20	1575	180.5	5.64	93.42	23	cell organization and biogenesis;signal transduction;other biological processes	plasma membrane;other membranes;cytosol;cytoskeleton;other cell component	enzyme regulator activity;cytoskeletal activity;other molecular function	Pf00307, Pf00612, Pf00616, Pf03836	10788	ENSG00000145703	IQGAP2	A8K4V1; B7Z8A4; hsa:10788; J3KR91; Q13576	Neutrophil degranulation; CDC42 GTPase cycle; RAC1 GTPase cycle; RHOG GTPase cycle; RHO GTPases activate IQGAPs	Ciliary landscape; G13 signaling pathway	7	8365660.67965972	83.48	1324087.84910006	2161801.89319799	4622041.21262013	6697458.58186483	11023241.333583	15838575.9023636	24446136.8028903	20731000.0229221	537557.173830997	1147489.35003547	2961721.44999143	5212720.66634821	10449378.3353444	18225641.6564449	24456540.3434992	23751827.7869088	High	High	High	High	High
False	High	IsMasterProtein	P47897	Glutamine--tRNA ligase OS=Homo sapiens OX=9606 GN=QARS1 PE=1 SV=1	0.000	86.501	31	22	32	22	775	87.7	7.15	92.76	22	protein metabolism;RNA metabolism OR transcription;other metabolic processes;developmental processes;other biological processes	cytosol;mitochondrion;other cell component	enzyme regulator activity;other molecular function	Pf00749, Pf03950, Pf04557, Pf04558	5859	ENSG00000172053	QARS1	B4DWJ2; hsa:5859; P47897	Selenoamino acid metabolism; Cytosolic tRNA aminoacylation; Mitochondrial tRNA aminoacylation		3	10982322.4884047	86.03	1935618.76613214	3093932.23362672	6296918.14144336	9455621.08223307	13296192.3642052	20760477.4740299	34541209.3792773	29564516.699338	1096019.47012873	1771183.95910606	3999512.82349713	6369571.17851152	12755524.5911817	24148099.1981929	35128774.5260398	33622422.4205787	High	High	High	High	High
False	High	IsMasterProtein	P07339	Cathepsin D OS=Homo sapiens OX=9606 GN=CTSD PE=1 SV=1	0.000	86.497	34	13	41	13	412	44.5	6.54	133.72	13	cell organization and biogenesis;protein metabolism;other metabolic processes;other biological processes	other membranes;other cytoplasmic organelle;other cell component	other molecular function	Pf00026, Pf07966	1509	ENSG00000117984	CTSD	hsa:1509; P07339; Q6IB57	Neutrophil degranulation; MHC class II antigen presentation; Collagen degradation; Estrogen-dependent gene expression; Metabolism of Angiotensinogen to Angiotensins	Prolactin signaling pathway	6	23546669.2644973	56.67	3247446.18085869	5681317.35513703	19925242.0667274	20107339.7973278	34263876.4653774	26622035.6930663	30208034.8620802	25863890.4271878	1422045.96306094	3242967.91562943	13198606.5533927	21437054.6848897	30781344.8393051	31872575.5188329	32369820.6178279	30391213.5846208	High	High	High	High	High
False	High	IsMasterProtein	P23246	Splicing factor, proline- and glutamine-rich OS=Homo sapiens OX=9606 GN=SFPQ PE=1 SV=2	0.000	86.369	21	16	32	16	707	76.1	9.44	86.13	16	cell organization and biogenesis;protein metabolism;DNA metabolism;RNA metabolism OR transcription;other metabolic processes;stress response;transport;other biological processes	cytosol;nucleus;other cell component	nucleic acid binding activity;other molecular function	Pf00076, Pf08075	6421	ENSG00000116560	SFPQ	hsa:6421; P23246; P30808; Q5SZ71	Suppression of apoptosis; PTK6 Regulates Proteins Involved in RNA Processing	mRNA processing; Type 2 papillary renal cell carcinoma	4	14811733.5144281	92.06	3152637.50455981	3915274.0049187	6696513.04336557	12746845.6326778	17290550.8733678	31108210.8387836	48352614.7097423	41057474.5910871	1932553.08597272	2351694.33937466	4292500.0106175	6698405.54593206	17211116.8538835	40763483.0271191	56117937.4935861	51836492.8925504	High	High	High	High	High
False	High	IsMasterProtein	P54920	Alpha-soluble NSF attachment protein OS=Homo sapiens OX=9606 GN=NAPA PE=1 SV=3	0.000	86.287	51	13	31	13	295	33.2	5.36	126.69	13	cell-cell signaling;cell organization and biogenesis;transport;developmental processes;other biological processes	plasma membrane;other membranes;cytosol;other cell component	other molecular function	Pf14938	8775	ENSG00000105402	NAPA	A8K879; hsa:8775; P54920; Q96IK3; Q9BVJ3	Golgi Associated Vesicle Biogenesis; Retrograde transport at the Trans-Golgi-Network; COPI-dependent Golgi-to-ER retrograde traffic; COPI-mediated anterograde transport; Intra-Golgi traffic; COPII-mediated vesicle transport	Synaptic vesicle pathway; VEGFA-VEGFR2 signaling pathway	8	14889587.131909	75.61	1853239.06656797	3129741.62340167	6680818.57793173	9580065.56505476	27672974.9409967	24916405.3172003	26728955.2105561	23141783.6812522	725286.72964015	1799273.78152858	4351668.89429296	8852495.3270683	26167851.517326	28853668.1552208	31296787.9784238	29502211.4390344	High	High	High	High	High
False	High	IsMasterProtein	O60763	General vesicular transport factor p115 OS=Homo sapiens OX=9606 GN=USO1 PE=1 SV=2	0.000	86.198	26	23	31	23	962	107.8	4.91	87.89	23	cell organization and biogenesis;transport;signal transduction;other biological processes	other membranes;cytosol;cytoskeleton;ER/Golgi;nucleus;other cell component		Pf04869, Pf04871, Pf18770	8615	ENSG00000138768	USO1	B2RAQ0; hsa:8615; O60763; Q6PK63; Q86TB8; Q8N592	COPI-mediated anterograde transport; COPII-mediated vesicle transport; Golgi Cisternae Pericentriolar Stack Reorganization		3	10982420.4563869	79.87	1776750.22694627	2666953.69732986	4936795.16050174	6423319.93442413	19241750.1216369	22102608.0871872	24803237.3067449	20242984.3545727	847316.380382227	1620465.98055328	3192343.96457754	5198151.88398484	18777448.4709173	26184269.4597062	27451123.4852111	25814756.0540173	High	High	High	High	High
False	High	IsMasterProtein	Q14571	Inositol 1,4,5-trisphosphate receptor type 2 OS=Homo sapiens OX=9606 GN=ITPR2 PE=1 SV=2	0.000	85.773	10	26	30	23	2701	307.9	6.43	80.00	26	stress response;transport;signal transduction;other biological processes	plasma membrane;other membranes;cytosol;ER/Golgi;nucleus;other cell component	transporter activity;other molecular function	Pf00520, Pf01365, Pf02815, Pf08454, Pf08709	3709	ENSG00000123104	ITPR2	hsa:3709; O94773; Q14571	Role of phospholipids in phagocytosis; FCERI mediated Ca+2 mobilization; FCGR3A-mediated IL10 synthesis; Antigen activates B Cell Receptor (BCR) leading to generation of second messengers; Ion homeostasis; Glucagon-like Peptide-1 (GLP1) regulates insulin secretion; Ca2+ pathway; VEGFR2 mediated cell proliferation; Elevation of cytosolic Ca2+ levels; PLC beta mediated events; DAG and IP3 signaling…	Alzheimer's disease and miRNA effects; Myometrial relaxation and contraction pathways; Vitamin D-sensitive calcium signaling in depression; Thyroid hormones production and peripheral downstream signaling effects; Alzheimer's disease; GDNF signaling; Calcium regulation in cardiac cells	21	8416774.8308391	71.01	2077436.07146003	3282701.2670264	4737181.05867644	5731573.71356101	12808522.6629587	14782994.4357266	17934952.3121549	15155130.2130437	925414.986939169	1787729.74170085	3093875.41477623	4563161.77521006	12359973.3848721	17389441.9896861	18475962.8108801	17785752.7448262	High	High	High	High	High
False	High	IsMasterProtein	P54577	Tyrosine--tRNA ligase, cytoplasmic OS=Homo sapiens OX=9606 GN=YARS1 PE=1 SV=4	0.000	85.591	33	19	35	18	528	59.1	7.05	95.26	19	protein metabolism;RNA metabolism OR transcription;other metabolic processes;other biological processes	non-structural extracellular;cytosol;nucleus;other cell component	signal transduction activity or receptor binding;nucleic acid binding activity;other molecular function	Pf00579, Pf01588	8565	ENSG00000134684	YARS1	B3KWK4; D3DPQ4; hsa:8565; O43276; P54577; Q53EN1	Cytosolic tRNA aminoacylation	Nephrotic syndrome	2	20413506.7692254	90.31	2963997.09436021	4610592.79439385	10515748.9816906	17362598.913302	24867836.5878349	33002107.2693708	61047731.2839609	55815681.9786018	1308251.38231105	2814547.95885843	6582933.28150456	10820652.9606205	24000511.71475	40637006.3705739	68924977.8709246	66482716.8168022	High	High	High	High	High
False	High	IsMasterProtein	O00154	Cytosolic acyl coenzyme A thioester hydrolase OS=Homo sapiens OX=9606 GN=ACOT7 PE=1 SV=3	0.000	85.520	41	13	38	13	380	41.8	8.54	111.91	13	other metabolic processes	cytosol;mitochondrion;nucleus	other molecular function	Pf03061	11332	ENSG00000097021	ACOT7	A8K0K7; A8K232; A8K6B8; A8K837; B3KQ12; hsa:11332; O00154; O43703; Q53Y78; Q5JYL2; Q5JYL3; Q5JYL4; Q5JYL5; Q5JYL6; Q5TGR4; Q9UJM9; Q9Y539; Q9Y540	Mitochondrial Fatty Acid Beta-Oxidation		1	49935070.3636895	44.61	4112330.3505085	43010726.302126	60008716.0342143	36192926.980257	75054524.9983111	51691723.3123092	55662584.9270966	44233861.9997377	1359831.14003408	27868870.9563151	41495770.8535741	48529609.5052516	67448619.3272219	56236672.3534914	54228657.7042748	51381234.6245397	High	High	High	High	High
False	High	IsMasterProtein	Q14C86	GTPase-activating protein and VPS9 domain-containing protein 1 OS=Homo sapiens OX=9606 GN=GAPVD1 PE=1 SV=2	0.000	85.264	14	19	33	19	1478	164.9	5.22	77.82	19	transport;signal transduction;other biological processes	plasma membrane;other membranes;cytosol;other cytoplasmic organelle;other cell component	enzyme regulator activity;other molecular function	Pf00616, Pf02204, Pf18151	26130	ENSG00000165219	GAPVD1	A8MYK3; B0QZ62; B0QZ63; B0QZ64; hsa:26130; Q14C76; Q14C86; Q2Q1W1; Q8ND92; Q8WU86; Q96CZ4; Q9NXQ1; Q9P207; Q9Y4N0	RAB GEFs exchange GTP for GDP on RABs; Clathrin-mediated endocytosis		2	9461045.0284742	70.52	2053233.82531931	3365377.63354707	6129932.96958614	7209366.50885858	13360846.254989	17014069.7231436	20703525.6772155	17725254.8440208	1180799.15874167	2157536.7975663	4079188.8361074	6223145.29069317	12415983.140936	19663405.8351327	22117979.4619523	21326100.3873716	High	High	High	High	High
False	High	IsMasterProtein	Q9HCE1	Helicase MOV-10 OS=Homo sapiens OX=9606 GN=MOV10 PE=1 SV=2	0.000	84.964	28	24	36	24	1003	113.6	8.82	91.70	24	stress response;other biological processes	cytosol;nucleus;other cell component	nucleic acid binding activity;other molecular function	Pf13087, Pf13604	4343	ENSG00000155363	MOV10	hsa:4343; Q5JR03; Q8TEF0; Q9BSY3; Q9BUJ9; Q9HCE1	TP53 Regulates Metabolic Genes; MAPK6/MAPK4 signaling; Oxidative Stress Induced Senescence; Estrogen-dependent gene expression; Pre-NOTCH Transcription and Translation; RUNX1 regulates genes involved in megakaryocyte differentiation and platelet function; Oncogene Induced Senescence; Transcriptional Regulation by VENTX; Ca2+ pathway; Regulation of MECP2 expression and activity; NR1H3 & NR1H2 regu…	VEGFA-VEGFR2 signaling pathway	17	18180966.9891879	68.99	2544613.10962897	3513919.92885138	7303956.89980752	16303032.7163847	21777816.2510638	20275219.121025	27420100.3343077	24086776.4978194	1188494.07197411	2133600.59182825	4865810.12579785	8821431.73528246	20774401.5712445	24165698.569173	28281614.2846918	28588878.9883223	High	High	High	High	High
False	High	IsMasterProtein	Q96G03	Phosphopentomutase OS=Homo sapiens OX=9606 GN=PGM2 PE=1 SV=4	0.000	84.872	32	18	32	18	612	68.2	6.73	82.72	18	other metabolic processes	non-structural extracellular;cytosol;other cell component	other molecular function	Pf00408, Pf02878, Pf02879, Pf02880	55276	ENSG00000169299	PGM2	B4E0G8; hsa:55276; Q53FP5; Q5QTR0; Q96G03; Q9H0P9; Q9NV22	Neutrophil degranulation; Pentose phosphate pathway	Clear cell renal cell carcinoma pathways; Glucuronidation	4	32497184.4486511	32.89	17990364.1841602	24394314.3450259	34692428.6793186	22783016.5469584	46069969.5059671	33760340.3175611	36991504.2919817	31281290.0330959	10585868.8949649	15807174.0200072	23597373.9416508	28652208.411838	41194133.9043406	37336027.799039	36747320.2017548	34593643.8867035	High	High	High	High	High
False	High	IsMasterProtein	P23526	Adenosylhomocysteinase OS=Homo sapiens OX=9606 GN=AHCY PE=1 SV=4	0.000	84.845	35	16	40	15	432	47.7	6.34	106.50	16	other metabolic processes;stress response;other biological processes	cytosol;nucleus;other cell component	other molecular function	Pf00670, Pf05221	191	ENSG00000101444	AHCY	A8K307; B3KUN3; E1P5P2; F5H737; hsa:191; P23526; Q96A36	Methylation; Sulfur amino acid metabolism; Metabolism of ingested SeMet, Sec, MeSec into H2Se; Defective AHCY causes HMAHCHD	Folate metabolism; Trans-sulfuration pathway; One-carbon metabolism; Trans-sulfuration, one-carbon metabolism and related pathways; Methionine de novo and salvage pathway; Ethanol effects on histone modifications	10	34219223.2829753	56.32	2401795.05211793	7189951.10177215	37867454.6799835	27696283.967593	51143191.3476465	34818053.654093	39210470.3370669	32342122.0397183	916611.68271523	3934289.82310641	26076846.3197024	33630692.1036774	46147296.1519098	39156450.6186438	38062131.1447266	36516173.2361054	High	High	High	High	High
False	High	IsMasterProtein	Q29RF7	Sister chromatid cohesion protein PDS5 homolog A OS=Homo sapiens OX=9606 GN=PDS5A PE=1 SV=1	0.000	84.844	18	26	31	24	1337	150.7	7.91	87.19	26	cell cycle OR cell proliferation;cell organization and biogenesis;DNA metabolism;other metabolic processes;stress response;other biological processes	plasma membrane;other membranes;cytosol;nucleus;other cell component		Pf20168	23244	ENSG00000121892	PDS5A	hsa:23244; Q29RF7; Q2TTR5; Q68DF7; Q8N7J4; Q8NG14; Q9Y4D4	Separation of Sister Chromatids; Resolution of Sister Chromatid Cohesion; Establishment of Sister Chromatid Cohesion; Cohesin Loading onto Chromatin	Cohesin complex - Cornelia de Lange syndrome	5	9984530.53512352	86.85	1986584.59456648	2731449.83174746	5488615.51898561	8747740.87382193	11525555.8940846	17770473.4439961	31644263.3159369	27202073.5078877	995097.818047947	1690763.80683633	3661864.44667087	5748026.58116155	11396182.3337891	19929757.8513427	31563490.9614519	31105368.0466677	High	High	High	High	High
False	High	IsMasterProtein	Q9P2J5	Leucine--tRNA ligase, cytoplasmic OS=Homo sapiens OX=9606 GN=LARS1 PE=1 SV=2	0.000	84.705	22	25	38	25	1176	134.4	7.30	83.07	25	cell organization and biogenesis;protein metabolism;RNA metabolism OR transcription;other metabolic processes;stress response;other biological processes	cytosol;ER/Golgi;nucleus;other cytoplasmic organelle;other cell component	enzyme regulator activity;other molecular function	Pf00133, Pf08264	51520	ENSG00000133706	LARS1	A2RRR4; A7E266; B4DJ10; hsa:51520; Q2TU79; Q9NSE1; Q9P2J5	Selenoamino acid metabolism; Cytosolic tRNA aminoacylation		2	16797200.2558295	74.50	2292426.35213074	4056215.6910073	9678332.44991743	13830243.0253469	21337274.2414052	26125590.9937776	37761007.5783253	31881926.742202	1078147.01647305	2413638.86522859	6543844.62017145	10721668.3966591	20400649.2089362	29745979.4631054	37712109.1774841	36447967.9486255	High	High	High	High	High
False	High	IsMasterProtein	Q9Y617	Phosphoserine aminotransferase OS=Homo sapiens OX=9606 GN=PSAT1 PE=1 SV=2	0.000	84.562	38	12	34	11	370	40.4	7.66	88.92	12	other metabolic processes	cytosol;other cell component	other molecular function	Pf00266	29968	ENSG00000135069	PSAT1	hsa:29968; Q5T7G5; Q5T7G6; Q96AW2; Q9BQ12; Q9Y617	Serine biosynthesis	Trans-sulfuration, one-carbon metabolism and related pathways; Clear cell renal cell carcinoma pathways; Metabolic reprogramming in colon cancer; Male infertility; Neuroinflammation and glutamatergic signaling; Amino acid metabolism in triple-negative breast cancer cells	7	11783550.5149188	57.81	1228977.31585503	2912793.78480566	9165920.98686219	9674949.05676056	17970237.2018004	13637644.0701961	15189287.8117307	12414142.0567876	623697.581216444	1858794.805366	6418654.21588627	11184990.6423235	16219402.2472364	15617849.6867428	15908267.6882029	14549214.7078682	High	High	High	High	High
False	High	IsMasterProtein	P35998	26S proteasome regulatory subunit 7 OS=Homo sapiens OX=9606 GN=PSMC2 PE=1 SV=3	0.000	84.441	40	16	39	16	433	48.6	5.95	111.61	16	protein metabolism;other metabolic processes;other biological processes	non-structural extracellular;cytosol;nucleus;other cell component	other molecular function	Pf00004, Pf17862	5701	ENSG00000161057	PSMC2	A4D0Q1; B7Z5E2; hsa:5701; P35998; Q3LIA5; Q9UDI3	Separation of Sister Chromatids; Neutrophil degranulation; The role of GTSE1 in G2/M progression after G2 checkpoint; FCERI mediated NF-kB activation; Downstream TCR signaling; Antigen processing: Ubiquitination & Proteasome degradation; Activation of NF-kappaB in B cells; Oxygen-dependent proline hydroxylation of Hypoxia-inducible Factor Alpha; ER-Phagosome pathway; Cross-presentation of soluble…	Proteasome degradation; Alzheimer's disease and miRNA effects; Parkin-ubiquitin proteasomal system pathway; Alzheimer's disease	63	31943158.4257418	71.94	2627401.72103318	4842331.40186462	9932870.66496833	26488712.5653804	44385983.2434327	38881978.7761468	46531621.1466318	38520761.1617037	1375411.0558491	2506142.57710388	6353346.72203202	23868959.9021887	44400092.9560061	47549714.3766544	52010722.32032	48558345.1640416	High	High	High	High	High
False	High	IsMasterProtein	O14578	Citron Rho-interacting kinase OS=Homo sapiens OX=9606 GN=CIT PE=1 SV=2	0.000	84.301	15	29	32	29	2027	231.3	6.57	64.87	29	cell cycle OR cell proliferation;cell organization and biogenesis;protein metabolism;other metabolic processes;developmental processes;other biological processes	plasma membrane;other membranes;cytosol;cytoskeleton;ER/Golgi;nucleus;other cell component	enzyme regulator activity;kinase activity;other molecular function	Pf00069, Pf00169, Pf00780	11113	ENSG00000122966	CIT	hsa:11113; O14578; Q2M5E1; Q6XUH8; Q86UQ9; Q9UPZ7	RHOC GTPase cycle; RHOA GTPase cycle; RAC1 GTPase cycle; RHOB GTPase cycle; RHO GTPases activate CIT	Malignant pleural mesothelioma; G13 signaling pathway	7	9065854.97332799	69.10	1445009.07304543	2440412.88697684	4631136.17118344	6508232.92988666	12628577.8771054	13815502.0144636	16332500.7853819	13452360.836114	725246.012138173	1469743.80364806	3194921.3893966	5459606.48590199	12636738.4894758	15859790.2357768	16489681.3476012	16108648.718149	High	High	High	High	High
False	High	IsMasterProtein	Q8TEM1	Nuclear pore membrane glycoprotein 210 OS=Homo sapiens OX=9606 GN=NUP210 PE=1 SV=3	0.000	84.123	12	20	30	20	1887	205.0	6.81	81.20	20	transport	other membranes;ER/Golgi;nucleus		Pf02368	23225	ENSG00000132182	NUP210	A6NN56; hsa:23225; O94980; Q6NXG6; Q8NBJ1; Q8TEM1; Q9H6C8; Q9UFP3	Nuclear Pore Complex (NPC) Disassembly; ISG15 antiviral mechanism; Transport of the SLBP independent Mature mRNA; Transport of the SLBP Dependant Mature mRNA; Transport of Mature mRNA Derived from an Intronless Transcript; snRNP Assembly; Regulation of HSF1-mediated heat shock response; SUMOylation of DNA damage response and repair proteins; SUMOylation of chromatin organization proteins; SUMOyla…		28	13629914.9445097	69.52	3555933.73359273	4756740.95885194	6715776.76662794	9015333.37993956	26344722.5751569	20606512.6563088	26137579.927986	23583977.2931057	2045159.8565707	2793920.02816679	4410838.78794211	8590146.11788329	24327591.2367937	24213422.1822957	27982346.7738567	27674683.8431439	High	High	High	High	High
False	High	IsMasterProtein	Q13838	Spliceosome RNA helicase DDX39B OS=Homo sapiens OX=9606 GN=DDX39B PE=1 SV=1	0.000	84.101	39	15	37	6	428	49.0	5.67	95.36	15	cell organization and biogenesis;RNA metabolism OR transcription;other metabolic processes;transport;other biological processes	nucleus;other cell component	nucleic acid binding activity;other molecular function	Pf00270, Pf00271	7919	ENSG00000198563; ENSG00000215425; ENSG00000225073; ENSG00000225859; ENSG00000229496; ENSG00000230624; ENSG00000235439	DDX39B	B0S8C0; hsa:7919; O43496; Q0EFA1; Q13838; Q2L6F9; Q53GL9; Q5RJ64; Q5RJ66; Q5ST94; Q5STB4; Q5STB5; Q5STB7; Q5STB8; Q5STU4; Q5STU5; Q5STU6; Q5STU8; Q71V76	Transport of Mature mRNA derived from an Intron-Containing Transcript; mRNA 3'-end processing; RNA Polymerase II Transcription Termination; RHOBTB2 GTPase cycle		4	6703734.60149566	66.90	1099087.62638555	1609063.45100233	3213606.07308341	4817603.16284411	12543223.9264277	8614585.02370853	10717477.6786503	9093099.50017727	663546.130848046	984236.007805469	2074825.00449727	5216740.85096483	10198727.0382936	9201679.00317628	10035740.9666765	9970065.29429413	High	High	High	High	High
False	High	IsMasterProtein	P30876	DNA-directed RNA polymerase II subunit RPB2 OS=Homo sapiens OX=9606 GN=POLR2B PE=1 SV=1	0.000	84.098	24	25	29	25	1174	133.8	6.87	78.93	25	RNA metabolism OR transcription;other metabolic processes	nucleus	nucleic acid binding activity;other molecular function	Pf00562, Pf04560, Pf04561, Pf04563, Pf04565, Pf04566, Pf04567	5431	ENSG00000047315	POLR2B	A8K1A8; hsa:5431; P30876; Q8IZ61	mRNA Splicing - Major Pathway; Viral Messenger RNA Synthesis; Transcriptional regulation by small RNAs; Formation of RNA Pol II elongation complex ; Formation of the Early Elongation Complex; Formation of HIV elongation complex in the absence of HIV Tat; Formation of the HIV-1 Early Elongation Complex; RNA Pol II CTD phosphorylation and interaction with CE during HIV infection; Formation of HIV-1…	Pyrimidine metabolism; Eukaryotic transcription initiation	43	16603030.0802382	61.72	2062593.65413883	5261576.68015506	11879384.513726	12752149.5721822	23789191.1128944	21727143.4743693	28164290.5837242	23955553.9576547	1648708.86616322	3764559.91914625	7700163.64388322	11145037.7423344	21616795.3712388	25020905.3878744	27443265.4702646	26604046.3178237	High	High	High	High	High
False	High	IsMasterProtein	P05455	Lupus La protein OS=Homo sapiens OX=9606 GN=SSB PE=1 SV=2	0.000	84.070	45	18	35	18	408	46.8	7.12	99.82	18	RNA metabolism OR transcription;other metabolic processes;transport;other biological processes	nucleus;other cell component	nucleic acid binding activity	Pf00076, Pf05383, Pf08777	6741	ENSG00000138385	SSB	hsa:6741; P05455; Q15367; Q53XJ4	RNA Polymerase III Abortive And Retractive Initiation; RNA Polymerase III Transcription Termination		2	41605311.4671072	82.86	5055196.10416433	6408750.2353585	16092990.9547749	23461415.971214	91446052.3004916	91595508.7888561	107765518.076789	87877143.1135967	2376358.51597031	4108860.30435628	11418420.2521493	23600729.9832212	73345271.2482051	104090316.755274	102636850.030887	100999822.486161	High	High	High	High	High
False	High	IsMasterProtein	P00491	Purine nucleoside phosphorylase OS=Homo sapiens OX=9606 GN=PNP PE=1 SV=2	0.000	83.917	59	15	39	15	289	32.1	6.95	129.70	15	other metabolic processes;other biological processes	non-structural extracellular;cytosol;nucleus;other cell component	other molecular function	Pf01048	4860	ENSG00000198805	PNP	B2R8S5; D3DS00; hsa:4860; P00491; Q15160; Q5PZ03	Neutrophil degranulation; Purine catabolism; Ribavirin ADME; Purine salvage; Defective PNP disrupts phosphorolysis of (deoxy)guanosine and (deoxy)inosine	VEGFA-VEGFR2 signaling pathway	6	22717341.3844304	36.25	9311941.21240535	18585142.8665809	22270888.6698934	17102835.9450923	31186824.7058514	24235997.3027107	27339285.5083197	23172743.9001752	5201264.35745488	12583978.2816399	15018718.864784	19094040.7385176	28274817.9120307	27807244.4853164	28951054.1272608	26774862.0776153	High	High	High	High	High
False	High	IsMasterProtein	Q16566	Calcium/calmodulin-dependent protein kinase type IV OS=Homo sapiens OX=9606 GN=CAMK4 PE=1 SV=1	0.000	83.522	38	18	34	18	473	51.9	5.82	82.83	18	protein metabolism;other metabolic processes;stress response;signal transduction;other biological processes	nucleus;other cell component	kinase activity;other molecular function	Pf00069	814	ENSG00000152495	CAMK4	D3DSZ7; hsa:814; Q16566	Transcriptional activation of mitochondrial biogenesis; Regulation of MECP2 expression and activity; Negative regulation of NMDA receptor-mediated neuronal transmission; CaMK IV-mediated phosphorylation of CREB; CREB1 phosphorylation through the activation of CaMKII/CaMKK/CaMKIV cascasde; Loss of phosphorylation of MECP2 at T308	Energy metabolism; Microtubule cytoskeleton regulation; Brain-derived neurotrophic factor (BDNF) signaling pathway; Common pathways underlying drug addiction; Mitochondrial gene expression; Synaptic signaling pathways associated with autism spectrum disorder; Fragile X syndrome; CAMKK2 pathway; Neuroinflammation and glutamatergic signaling; Hippocampal synaptogenesis and neurogenesis; Calcium reg…	17	23752743.6158298	70.71	3116880.78961635	5345931.15693841	10388816.3636751	17823926.9164697	38307647.6871281	33869885.9739604	36985333.0094237	31653677.212849	1772637.94448236	3364273.60606893	6480556.26688917	15828021.992998	39870428.5511932	41514256.4733456	43050286.3097936	40203804.2097864	High	High	High	High	High
False	High	IsMasterProtein	O75534	Cold shock domain-containing protein E1 OS=Homo sapiens OX=9606 GN=CSDE1 PE=1 SV=2	0.000	83.447	31	23	29	23	798	88.8	6.25	85.60	23	cell organization and biogenesis;RNA metabolism OR transcription;other metabolic processes;developmental processes;other biological processes	plasma membrane;other membranes;cytosol;ER/Golgi;other cell component	nucleic acid binding activity	Pf00313, Pf12901	7812	ENSG00000009307	CSDE1	A8K281; E9PGZ0; G5E9Q2; hsa:7812; O75534; O94961; Q5TF04; Q5TF05; Q68DF1; Q68DI9; Q9Y2S4			0	13614088.9893235	87.28	3023104.24621755	3932837.50642148	7610120.89895431	11737103.901335	15968647.756698	25258363.9191878	46690253.6021507	37441453.4733107	1410433.57230156	2160688.48035949	4942719.95837453	7959664.04057346	15791239.522736	28187198.1321432	43595583.5791469	41884073.9114662	High	High	High	High	High
False	High	IsMasterProtein	Q93009	Ubiquitin carboxyl-terminal hydrolase 7 OS=Homo sapiens OX=9606 GN=USP7 PE=1 SV=2	0.000	83.249	20	20	30	20	1102	128.2	5.55	66.04	20	protein metabolism;DNA metabolism;other metabolic processes;stress response;other biological processes	cytosol;nucleus;other cell component	other molecular function	Pf00443, Pf00917, Pf12436, Pf14533	7874	ENSG00000187555	USP7	A6NMY8; B7Z815; H0Y3G8; hsa:7874; Q93009	Ub-specific processing proteases; Regulation of TP53 Degradation; Dual incision in TC-NER; Gap-filling DNA repair synthesis and ligation in TC-NER; Synthesis of active ubiquitin: roles of E1 and E2 enzymes; Formation of TC-NER Pre-Incision Complex; Regulation of PTEN localization	Nucleotide excision repair in xeroderma pigmentosum	9	9077928.79087766	85.01	1570537.28016456	2256470.15827287	5052094.56791248	6773504.24232476	12166345.2452436	18510187.6892627	27638257.8706011	23275672.127464	535495.455672343	1277518.53360205	3353984.90025773	4975944.98196768	12558181.543423	20729375.4120893	28141801.5780424	26887027.3262103	High	High	High	High	High
False	High	IsMasterProtein	P61981	14-3-3 protein gamma OS=Homo sapiens OX=9606 GN=YWHAG PE=1 SV=2	0.000	83.117	49	14	46	9	247	28.3	4.89	102.52	14	transport;signal transduction;other biological processes	cytosol;other cell component	signal transduction activity or receptor binding;enzyme regulator activity;other molecular function	Pf00244	7532	ENSG00000170027	YWHAG	hsa:7532; O70457; P35214; P61981; Q6FH52; Q9UDP2; Q9UN99	TP53 Regulates Metabolic Genes; Translocation of SLC2A4 (GLUT4) to the plasma membrane; Recruitment of NuMA to mitotic centrosomes; Regulation of PLK1 Activity at G2/M Transition; Loss of Nlp from mitotic centrosomes; Recruitment of mitotic centrosome proteins and complexes; Anchoring of the basal body to the plasma membrane; AURKA Activation by TPX2; Regulation of localization of FOXO transcript…	Cell cycle; Prolactin signaling pathway; Myometrial relaxation and contraction pathways; Disruption of postsynaptic signaling by CNV; Calcium regulation in cardiac cells; Sudden infant death syndrome (SIDS) susceptibility pathways	21	25957649.0105819	57.42	2330522.75368546	7210837.30163349	20763924.8296709	23459628.1007924	34138940.0948486	30867587.7035367	34258790.3481235	30540793.3979929	791754.021736265	4385911.10184946	13361738.052548	22017192.2230565	28721663.415193	35635940.8656921	36425513.0019004	35461564.8625664	High	High	High	High	High
False	High	IsMasterProtein	P00367	Glutamate dehydrogenase 1, mitochondrial OS=Homo sapiens OX=9606 GN=GLUD1 PE=1 SV=2	0.000	83.041	35	17	38	17	558	61.4	7.80	107.78	17	other metabolic processes;other biological processes	mitochondrion;ER/Golgi;other cell component	other molecular function	Pf00208, Pf02812	2746	ENSG00000148672	GLUD1	B3KV55; B4DGN5; hsa:2746; P00367; Q5TBU3	Transcriptional activation of mitochondrial biogenesis; Glutamate and glutamine metabolism	VEGFA-VEGFR2 signaling pathway; Amino acid metabolism; Metabolic reprogramming in colon cancer; 22q11.2 copy number variation syndrome; Amino acid metabolism pathway excerpt: histidine catabolism extension	7	42391226.0367259	66.86	4717721.31656919	7910817.74445288	19747904.7887579	33415689.984798	72029813.9035408	50788198.8204216	55007876.5375357	46464250.9988104	2204077.17103004	4615809.28187197	12928414.027701	38675239.7007926	64353504.371307	62095160.6751155	60949092.5159819	54647761.4247116	High	High	High	High	High
False	High	IsMasterProtein	P06753	Tropomyosin alpha-3 chain OS=Homo sapiens OX=9606 GN=TPM3 PE=1 SV=2	0.000	82.756	45	16	45	9	285	32.9	4.72	104.79	16	cell organization and biogenesis;other biological processes	cytosol;cytoskeleton	cytoskeletal activity	Pf00261	7170	ENSG00000143549	TPM3	D3DV71; hsa:7170; P06753; P12324; Q2QD06; Q5VU58; Q5VU63; Q5VU66; Q5VU71; Q5VU72; Q8TCG3; Q969Q2; Q9NQH8	Signaling by ALK fusions and activated point mutants; RHOV GTPase cycle; Smooth Muscle Contraction; Striated Muscle Contraction	Mammary gland development pathway - Pregnancy and lactation (Stage 3 of 4); Striated muscle contraction pathway; VEGFA-VEGFR2 signaling pathway	7	8870546.21608678	29.39	6693990.51806719	8329558.48132032	8960392.13927344	9135514.40082187	9448852.0146539	8781601.1786859	9188943.43931143	8739934.10735157	4645859.22164713	5660815.24871214	6104277.90153834	6382534.44753232	10377387.4389786	12586914.0797039	13945149.3347603	12281572.2847692	High	High	High	High	High
False	High	IsMasterProtein	P51659	Peroxisomal multifunctional enzyme type 2 OS=Homo sapiens OX=9606 GN=HSD17B4 PE=1 SV=3	0.000	82.742	31	19	31	19	736	79.6	8.84	90.79	19	other metabolic processes;developmental processes	cytosol;other cytoplasmic organelle	other molecular function	Pf00106, Pf01575, Pf02036	3295	ENSG00000133835	HSD17B4	B4DNV1; B4DVS5; E9PB82; F5HE57; hsa:3295; P51659	TYSND1 cleaves peroxisomal proteins; Synthesis of bile acids and bile salts via 7alpha-hydroxycholesterol; alpha-linolenic acid (ALA) metabolism; Beta-oxidation of pristanoyl-CoA; Beta-oxidation of very long chain fatty acids	Steroid biosynthesis; Disorders of bile acid synthesis and biliary transport	8	24354737.4804118	69.25	2830618.00527987	4294532.94441829	7620765.30955244	20928822.3586707	39073526.5824687	30252375.8135504	34041593.7615509	28341453.1202246	1568600.8208752	2924063.59756672	5414019.87824302	16790221.4249515	34719439.3408542	33911045.1780353	33697705.8012583	33386718.6937848	High	High	High	High	High
False	High	IsMasterProtein	Q93084	Sarcoplasmic/endoplasmic reticulum calcium ATPase 3 OS=Homo sapiens OX=9606 GN=ATP2A3 PE=1 SV=3	0.000	82.620	24	19	26	13	999	109.2	5.52	82.87	19	stress response;transport;signal transduction;other biological processes	other membranes;cytosol;ER/Golgi;nucleus	transporter activity;enzyme regulator activity;other molecular function	Pf00122, Pf00689, Pf00690, Pf08282, Pf13246	489	ENSG00000074370	ATP2A3	A8MZG0; D3DTJ8; hsa:489; O60900; O60901; O75501; O75502; Q16115; Q6JHX1; Q8TEX5; Q8TEX6; Q93084	Ion homeostasis; Ion transport by P-type ATPases; Pre-NOTCH Processing in Golgi; Reduction of cytosolic Ca++ levels	Alzheimer's disease and miRNA effects; Myometrial relaxation and contraction pathways; Alzheimer's disease; Calcium regulation in cardiac cells	8	7987857.84730005	79.69	1166674.81007344	1628658.23008711	3126303.09410953	4399566.81136474	15509777.1348736	14692486.8053382	17242778.4344575	14502762.595593	689881.38148359	1074431.55113509	1863087.55220275	3402837.68173149	15236861.9712372	16754554.5036335	17066742.2689352	16948221.3143976	High	High	High	High	High
False	High	IsMasterProtein	P43403	Tyrosine-protein kinase ZAP-70 OS=Homo sapiens OX=9606 GN=ZAP70 PE=1 SV=1	0.000	82.586	32	18	30	18	619	69.8	7.69	91.06	18	cell adhesion;protein metabolism;other metabolic processes;stress response;signal transduction;other biological processes	plasma membrane;other membranes;cytosol;other cell component	signal transduction activity or receptor binding;kinase activity;other molecular function	Pf00017, Pf07714	7535	ENSG00000115085	ZAP70	A6NFP4; hsa:7535; P43403; Q6PIA4; Q8IXD6; Q9UBS6	Translocation of ZAP-70 to Immunological synapse; Generation of second messenger molecules; RHOH GTPase cycle	Prolactin signaling pathway; T cell receptor and co-stimulatory signaling; T-cell antigen receptor (TCR) pathway during Staphylococcus aureus infection; Ras signaling; MicroRNA network associated with chronic lymphocytic leukemia; Inflammatory response pathway; Cancer immunotherapy by PD-1 blockade; Pathogenesis of SARS-CoV-2 mediated by nsp9-nsp10 complex; Modulators of TCR signaling and T cell …	16	17545213.7043838	97.42	3003559.91937703	4116464.15999989	9418008.06014118	17870819.1387938	17225540.7847675	32895139.8476575	66052831.4113792	53539454.0893204	865553.455306933	2135185.22172559	5538026.50114518	8351764.64588876	18069720.7230616	38828221.5711591	70544540.6106646	65204915.2192017	High	High	High	High	High
False	High	IsMasterProtein	P09104	Gamma-enolase OS=Homo sapiens OX=9606 GN=ENO2 PE=1 SV=3	0.000	82.521	46	15	63	9	434	47.2	5.03	178.26	15	other metabolic processes;other biological processes	plasma membrane;other membranes;cytosol;other cell component	other molecular function	Pf00113, Pf03952	2026	ENSG00000111674	ENO2	B7Z2X9; hsa:2026; P09104; Q96J33	Glycolysis; Gluconeogenesis	Clear cell renal cell carcinoma pathways; Glycolysis and gluconeogenesis	4	19831894.9711831	56.06	2488389.28514063	5438669.22784378	16347875.8755905	18177340.0455448	28258550.6990505	22459955.5215814	24610890.3249028	21637052.3499359	1158570.55298543	3106137.02252842	11340498.9786475	17782744.5515006	27567211.4844739	26249724.461625	27486358.2829675	26331745.5191627	High	High	High	High	High
False	High	IsMasterProtein	Q96AE4	Far upstream element-binding protein 1 OS=Homo sapiens OX=9606 GN=FUBP1 PE=1 SV=3	0.000	82.403	35	19	36	15	644	67.5	7.61	100.96	19	other biological processes	nucleus;other cell component	nucleic acid binding activity	Pf00013, Pf09005	8880	ENSG00000162613	FUBP1	hsa:8880; Q12828; Q96AE4			0	16409066.4874463	37.85	6435187.48419139	12560812.4957036	15712022.7374633	12351659.4494152	19889345.4460632	19435232.1747412	19016956.6582624	17137033.6899667	4586977.83962152	8768983.52814115	9768499.34646659	11076634.7113965	18824072.2827999	20822619.2875054	21891315.5351401	21844367.3158543	High	High	High	High	High
False	High	IsMasterProtein	Q13620	Cullin-4B OS=Homo sapiens OX=9606 GN=CUL4B PE=1 SV=4	0.000	82.330	23	21	26	14	913	103.9	7.37	72.26	21	cell cycle OR cell proliferation;cell organization and biogenesis;protein metabolism;DNA metabolism;other metabolic processes;stress response;developmental processes;other biological processes	cytosol;nucleus;other cell component	other molecular function	Pf00888, Pf10557	8450	ENSG00000158290	CUL4B	B1APK5; B3KVX4; B7Z5K8; hsa:8450; Q13620; Q6PIE4; Q6UP07; Q7Z673; Q9BY37; Q9UEB7; Q9UED7	Neddylation; Formation of TC-NER Pre-Incision Complex; Dual incision in TC-NER; Gap-filling DNA repair synthesis and ligation in TC-NER; Formation of Incision Complex in GG-NER; Recognition of DNA damage by PCNA-containing replication complex; DNA Damage Recognition in GG-NER; Dual Incision in GG-NER	Mesodermal commitment pathway; Nucleotide excision repair; DNA repair pathways, full network; Nucleotide excision repair in xeroderma pigmentosum	13	8523068.04803959	75.08	715663.901226271	1008184.3990711	2244296.85833381	7138681.69579576	15956564.9095968	10149679.0539891	11356016.3766729	8837655.09401045	457249.361678185	678949.981916084	1432984.03829238	8219679.1093087	15974138.6475083	10846116.9746761	10525246.4570948	10463214.7606597	High	High	High	High	High
False	High	IsMasterProtein	P36776	Lon protease homolog, mitochondrial OS=Homo sapiens OX=9606 GN=LONP1 PE=1 SV=2	0.000	82.032	19	16	25	16	959	106.4	6.39	85.59	16	cell organization and biogenesis;protein metabolism;DNA metabolism;other metabolic processes;stress response;other biological processes	cytosol;mitochondrion;nucleus	nucleic acid binding activity;other molecular function	Pf00004, Pf02190, Pf05362	9361	ENSG00000196365	LONP1	B3KPH8; D6W635; E5KMH8; F5GZ27; hsa:9361; P36776; P36777; Q8N8K8; Q9UQ95			0	21874012.2749696	66.29	1658127.16759357	3439595.54010412	12788805.3897413	15972241.5550981	35160301.833468	26631053.4759694	31228764.9536414	26266390.6816395	815229.568060965	2094700.31297706	8495838.73051935	18216146.2077078	30040857.3990422	30808609.9803436	31950324.4647123	31890795.5660902	High	High	High	High	High
False	High	IsMasterProtein	Q13423	NAD(P) transhydrogenase, mitochondrial OS=Homo sapiens OX=9606 GN=NNT PE=1 SV=3	0.000	81.966	18	17	29	17	1086	113.8	8.09	93.70	17	other metabolic processes;transport	other membranes;mitochondrion	transporter activity;other molecular function	Pf01262, Pf02233, Pf05222, Pf12769	23530	ENSG00000112992	NNT	hsa:23530; Q13423; Q16796; Q2TB60; Q8N3V4	Citric acid cycle (TCA cycle)		1	21118512.6616578	68.10	1989774.79274941	4226390.07722651	9542676.06860243	15539160.9106718	33635310.9011235	27436374.6877971	31272548.3335614	25739623.4797125	894934.279393946	2053656.21782109	6349921.80101909	17327043.5518267	30974574.7929718	31820219.6249608	31190820.781654	30089010.0399259	High	High	High	High	High
False	High	IsMasterProtein	Q8WXH0	Nesprin-2 OS=Homo sapiens OX=9606 GN=SYNE2 PE=1 SV=3	0.000	81.731	5	30	30	29	6885	795.9	5.36	70.11	30	cell organization and biogenesis;transport;developmental processes;other biological processes	plasma membrane;other membranes;cytosol;cytoskeleton;mitochondrion;ER/Golgi;nucleus;other cell component	cytoskeletal activity;other molecular function	Pf00307, Pf00435, Pf10541	23224	ENSG00000054654	SYNE2	B4DND7; B4DPR6; hsa:23224; I6XXQ5; Q540G1; Q86YP9; Q8N1S3; Q8NF49; Q8TER7; Q8WWW3; Q8WWW4; Q8WWW5; Q8WXH0; Q8WXH1; Q9NU50; Q9UFQ4; Q9Y2L4; Q9Y4R1	Meiotic synapsis	Ovarian infertility; Rett syndrome causing genes; Envelope proteins and their potential roles in EDMD physiopathology	4	6256516.82880214	74.54	945615.363391515	1686753.90049451	3325771.89720364	4740216.28580476	8772243.20299111	8742877.70301754	13550245.7090161	11546535.9743243	502627.155658127	983232.40697146	2165515.77628732	3986855.89341406	8257851.63987277	10366906.0993617	14456028.604153	13903339.1839936	High	High	High	High	High
False	High	IsMasterProtein	Q92616	eIF-2-alpha kinase activator GCN1 OS=Homo sapiens OX=9606 GN=GCN1 PE=1 SV=7	0.000	81.678	11	29	32	29	2671	292.5	7.43	76.39	29	protein metabolism;other metabolic processes;stress response;other biological processes	cytosol;translational apparatus;other cell component	enzyme regulator activity;translation activity;nucleic acid binding activity;other molecular function		10985	ENSG00000089154	GCN1	A8KAY1; hsa:10985; O95001; O95651; Q6P2S3; Q86X65; Q8N5I5; Q8WU80; Q92616; Q99736; Q9UE60	Response of EIF2AK4 (GCN2) to amino acid deficiency		1	9619723.76094093	88.23	1606133.97345005	2645668.02031466	5390726.88515605	8307970.75520137	11298952.7078615	13038118.3786921	28360256.752285	26464506.018154	894321.387364453	1468284.84586157	3504272.01516891	5363073.98495277	11138590.6334439	15167409.8976598	28894995.5941974	30370734.9305655	High	High	High	High	High
False	High	IsMasterProtein	P61158	Actin-related protein 3 OS=Homo sapiens OX=9606 GN=ACTR3 PE=1 SV=3	0.000	81.634	51	15	45	13	418	47.3	5.88	132.96	15	cell cycle OR cell proliferation;cell organization and biogenesis;stress response;other biological processes	cytosol;cytoskeleton;nucleus;other cell component	cytoskeletal activity;other molecular function	Pf00022	10096	ENSG00000115091	ACTR3	hsa:10096; P32391; P61158; Q53QM2	Regulation of actin dynamics for phagocytic cup formation; FCGR3A-mediated phagocytosis; RHO GTPases Activate WASPs and WAVEs; Clathrin-mediated endocytosis; EPHB-mediated forward signaling	Physico-chemical features and toxicity-associated pathways	6	35271611.9915884	56.72	2418307.70449832	8600750.17118797	34625342.2133902	30222926.2800668	53250670.6429117	35929944.1668494	39573975.7618764	32404748.3351342	1064408.01967742	5181464.92629695	22852008.254453	37260662.1714018	48834485.4039299	45642807.2889209	45144461.8368304	39352588.6501102	High	High	High	High	High
False	High	IsMasterProtein	P60174	Triosephosphate isomerase OS=Homo sapiens OX=9606 GN=TPI1 PE=1 SV=4	0.000	81.468	49	12	45	12	249	26.7	6.90	144.97	12	other metabolic processes	cytosol	other molecular function	Pf00121	7167	ENSG00000111669	TPI1	B7Z5D8; D3DUS9; hsa:7167; P00938; P60174; Q6FHP9; Q6IS07; Q8WWD0; Q96AG5	Glycolysis; Gluconeogenesis	Fatty acid beta-oxidation; Cori cycle; HIF1A and PPARG regulation of glycolysis; Clear cell renal cell carcinoma pathways; Aerobic glycolysis; Disorders of fructose metabolism; Glycolysis and gluconeogenesis	9	231728703.003502	51.14	10742224.9395521	98117842.2210766	244321105.353132	215185217.915448	296855436.849807	248908685.282976	244640776.440501	219785317.842566	2479515.43704996	58400166.957559	170622409.668541	196390678.536417	279916770.400128	286976126.207212	301608915.518259	271262671.100717	High	High	High	High	High
False	High	IsMasterProtein	P31040	Succinate dehydrogenase [ubiquinone] flavoprotein subunit, mitochondrial OS=Homo sapiens OX=9606 GN=SDHA PE=1 SV=2	0.000	81.463	22	12	32	12	664	72.6	7.39	124.83	12	other metabolic processes;developmental processes	other membranes;mitochondrion;nucleus	other molecular function	Pf00890, Pf02910	6389	ENSG00000073578	SDHA	A8K5J6; B4DJ60; E9PBJ5; hsa:6389; P31040; Q16395; Q59GW8; Q8IW48; Q9UMY5	Respiratory electron transport; Citric acid cycle (TCA cycle)	Electron transport chain: OXPHOS system in mitochondria; TCA cycle and deficiency of pyruvate dehydrogenase complex (PDHc); Amino acid metabolism; Nonalcoholic fatty liver disease; Mitochondrial complex II assembly; Arsenic metabolism and reactive oxygen species generation; TCA cycle (aka Krebs or citric acid cycle)	9	17911839.9390556	53.35	2349646.32663188	6510462.50451965	16250429.0711912	15811962.3176941	26343292.1156741	20507912.1257396	23187353.9245991	19743110.0801592	1338384.84302638	3985141.07004352	10627800.7940334	14660552.413572	24278208.5596495	22966190.9569882	23934288.2950788	23071894.9517756	High	High	High	High	High
False	High	IsMasterProtein	P43686	26S proteasome regulatory subunit 6B OS=Homo sapiens OX=9606 GN=PSMC4 PE=1 SV=2	0.000	81.454	40	15	33	15	418	47.3	5.21	81.71	15	protein metabolism;other metabolic processes;developmental processes;other biological processes	cytosol;nucleus;other cell component	other molecular function	Pf00004, Pf16450, Pf17862	5704	ENSG00000013275; ENSG00000281221	PSMC4	hsa:5704; P43686; Q96FV5; Q9UBM3; Q9UEX3	Neddylation; KEAP1-NFE2L2 pathway; Regulation of RAS by GAPs; Regulation of expression of SLITs and ROBOs; FCERI mediated NF-kB activation; Downstream TCR signaling; Antigen processing: Ubiquitination & Proteasome degradation; Activation of NF-kappaB in B cells; Oxygen-dependent proline hydroxylation of Hypoxia-inducible Factor Alpha; ER-Phagosome pathway; Cross-presentation of soluble exogenous …	Proteasome degradation; Alzheimer's disease and miRNA effects; Parkin-ubiquitin proteasomal system pathway; Ciliary landscape; Alzheimer's disease	63	24933464.4742703	67.80	3178849.00350048	5439141.9817526	10289224.4981812	20597991.1490956	34081898.2636012	30181469.9399458	36881447.7725582	31571037.2480482	1922346.71680805	3511559.77189809	6925697.8674463	17354810.8272919	33393640.7285729	37234170.4140897	42954415.0133808	39534309.3455711	High	High	High	High	High
False	High	IsMasterProtein	P23193	Transcription elongation factor A protein 1 OS=Homo sapiens OX=9606 GN=TCEA1 PE=1 SV=2	0.000	81.335	39	13	30	12	301	33.9	8.38	84.77	13	RNA metabolism OR transcription;other metabolic processes;other biological processes	nucleus	nucleic acid binding activity;other molecular function	Pf01096, Pf07500, Pf08711	6917	ENSG00000187735	TCEA1	A6NF25; A8K339; hsa:6917; P23193; Q15563; Q6FG87	TP53 Regulates Transcription of DNA Repair Genes; Formation of RNA Pol II elongation complex ; Formation of HIV elongation complex in the absence of HIV Tat; Formation of HIV-1 elongation complex containing HIV-1 Tat; Pausing and recovery of Tat-mediated HIV elongation; Tat-mediated HIV elongation arrest and recovery; HIV elongation arrest and recovery; Pausing and recovery of HIV elongation; RNA…		15	13668498.6580453	58.41	4031003.87215284	5294222.24921351	8527514.08531486	10454396.4567033	21641645.1941035	18919895.2800652	21407847.4950214	17870745.2255836	2536372.50376222	3569418.92604206	5975191.97271563	9972724.45038635	19880580.5002394	22627585.2293925	23217800.4489587	22314915.2150784	High	High	High	High	High
False	High	IsMasterProtein	P11388	DNA topoisomerase 2-alpha OS=Homo sapiens OX=9606 GN=TOP2A PE=1 SV=3	0.000	81.320	18	24	30	19	1531	174.3	8.72	74.13	24	cell cycle OR cell proliferation;cell organization and biogenesis;DNA metabolism;other metabolic processes;stress response;developmental processes;other biological processes	nucleus;other cell component	nucleic acid binding activity;other molecular function	Pf00204, Pf00521, Pf01751, Pf02518, Pf08070, Pf16898	7153	ENSG00000131747	TOP2A	B2RTS1; hsa:7153; P11388; Q71UN1; Q71UQ5; Q9HB24; Q9HB25; Q9HB26; Q9UP44; Q9UQP9	SUMOylation of DNA replication proteins; Transcription of E2F targets under negative control by DREAM complex	Gastric cancer network 1; Gastric cancer network 2; Retinoblastoma gene in cancer	5	11178992.4960525	69.76	2099132.76659519	2917424.35595551	5460283.91850082	10519132.0827527	12194409.6491247	14019368.4348741	19061414.041819	16912188.0840472	1186367.28069342	1792092.69666797	3803253.35312285	6087747.80171638	11880245.6555993	17337401.9539747	21856525.446111	21674425.3377946	High	High	High	High	High
False	High	IsMasterProtein	Q9HB71	Calcyclin-binding protein OS=Homo sapiens OX=9606 GN=CACYBP PE=1 SV=2	0.000	81.074	45	10	30	10	228	26.2	8.25	97.35	10	developmental processes;other biological processes	cytosol;nucleus;other cell component	cytoskeletal activity;other molecular function	Pf04969, Pf05002, Pf09032	27101	ENSG00000116161	CACYBP	B2ZWH2; B3KSF1; hsa:27101; O60666; Q5R370; Q5R371; Q9HB71		Gastric cancer network 2	1	34488047.2028039	77.82	4906108.91279176	6634811.594732	12147705.5438028	21840853.1147191	67111189.2502472	59417638.6443143	65322138.1212528	54458742.688089	2479813.61884454	4268285.86803222	7953150.85921859	19650176.1502957	62172408.3468961	72994955.4297136	72151759.9555126	67657094.0923271	High	High	High	High	High
False	High	IsMasterProtein	P27824	Calnexin OS=Homo sapiens OX=9606 GN=CANX PE=1 SV=2	0.000	81.046	28	17	34	17	592	67.5	4.60	89.42	17	protein metabolism;other metabolic processes;stress response;transport;other biological processes	other membranes;ER/Golgi;translational apparatus;other cell component	signal transduction activity or receptor binding;other molecular function	Pf00262	821	ENSG00000127022; ENSG00000283777	CANX	B2R5V8; B4DGP8; B4E2T8; D3DWQ3; D6R9K3; hsa:821; P27824	Maturation of spike protein; MHC class II antigen presentation; Antigen Presentation: Folding, assembly and peptide loading of class I MHC; Interleukin-35 Signalling; Interleukin-27 signaling; Assembly of Viral Components at the Budding Site; Calnexin/calreticulin cycle; Maturation of spike protein		8	37162927.3200243	31.96	30364799.1762844	34913662.3885395	37965217.7234684	23633629.3916476	57485406.5870879	40941942.2876094	44872832.3918821	36377591.1165047	18044598.3543964	21664985.3551571	23945209.561501	30493893.8340742	56026467.5520221	47099158.0183858	44694825.3551508	43321262.3792696	High	High	High	High	High
False	High	IsMasterProtein	P23396	40S ribosomal protein S3 OS=Homo sapiens OX=9606 GN=RPS3 PE=1 SV=2	0.000	81.025	54	13	51	13	243	26.7	9.66	156.27	13	cell cycle OR cell proliferation;cell organization and biogenesis;protein metabolism;DNA metabolism;other metabolic processes;stress response;other biological processes	plasma membrane;other membranes;cytosol;cytoskeleton;mitochondrion;ER/Golgi;translational apparatus;nucleus;other cell component	cytoskeletal activity;nucleic acid binding activity;other molecular function	Pf00189, Pf07650	6188	ENSG00000149273	RPS3	B2R7N5; hsa:6188; J3KN86; P23396; Q498B5; Q8NI95	Regulation of expression of SLITs and ROBOs; L13a-mediated translational silencing of Ceruloplasmin expression; Translation initiation complex formation; Formation of a pool of free 40S subunits; Formation of the ternary complex, and subsequently, the 43S complex; Ribosomal scanning and start codon recognition; GTP hydrolysis and joining of the 60S ribosomal subunit; Major pathway of rRNA process…	Cytoplasmic ribosomal proteins	19	73754086.7027328	73.19	5029554.8121319	7295461.19776474	20000168.2682624	69931058.6066688	100552278.28861	77786114.1206217	103354057.409434	86586965.8957272	2112700.16228569	3393340.83357736	11765593.5333177	45663871.8357866	97490690.8683865	93133998.9401309	102103861.251175	99570338.6872261	High	High	High	High	High
False	High	IsMasterProtein	Q14683	Structural maintenance of chromosomes protein 1A OS=Homo sapiens OX=9606 GN=SMC1A PE=1 SV=2	0.000	80.893	21	24	32	24	1233	143.1	7.64	68.13	24	cell cycle OR cell proliferation;cell organization and biogenesis;DNA metabolism;other metabolic processes;stress response;other biological processes	cytosol;cytoskeleton;nucleus;other cell component	nucleic acid binding activity;other molecular function	Pf02463, Pf06470	8243	ENSG00000072501	SMC1A	hsa:8243; O14995; Q14683; Q16351; Q2M228	Estrogen-dependent gene expression; Meiotic synapsis; Separation of Sister Chromatids; Resolution of Sister Chromatid Cohesion; SUMOylation of DNA damage response and repair proteins; Establishment of Sister Chromatid Cohesion; Cohesin Loading onto Chromatin	miRNA regulation of DNA damage response; Cell cycle; Retinoblastoma gene in cancer; Constitutive androstane receptor pathway; Nuclear receptors meta-pathway; Pathways affected in adenoid cystic carcinoma; ATM signaling in development and disease ; mRNA processing; Regulation of sister chromatid separation at the metaphase-anaphase transition; Rett syndrome causing genes; CAMKK2 pathway; Cohesin c…	21	17008539.5239805	71.12	1681498.41251142	2761007.80940899	7421475.12641547	13489254.8763869	31723727.5357775	22677114.6143517	25861222.6143074	21445989.3737506	791999.955217512	1817057.17029142	4951250.38954254	12105981.8634865	28543406.0826925	25715641.1934985	26218374.6514693	25137509.1391746	High	High	High	High	High
False	High	IsMasterProtein	P11172	Uridine 5'-monophosphate synthase OS=Homo sapiens OX=9606 GN=UMPS PE=1 SV=1	0.000	80.738	43	21	27	21	480	52.2	7.24	78.32	21	other metabolic processes;transport;other biological processes	cytosol;nucleus;other cell component	other molecular function	Pf00156, Pf00215	7372	ENSG00000114491	UMPS	B5LY68; B5LY72; hsa:7372; O00758; O00759; O00760; P11172; Q16862; Q9H3Q2; Q9UG49	Pyrimidine biosynthesis	Fluoropyrimidine activity; Pyrimidine metabolism	3	25498289.2312897	64.35	3132134.60353075	5584099.73980548	13840578.5957291	21831089.4533646	39312971.6046906	31031402.3618171	35530987.0521524	29781507.4740716	1493126.68423782	3103238.69296501	8777436.89332476	20030313.99707	37504572.9832727	37272412.098848	37869483.758441	35090868.3636838	High	High	High	High	High
False	High	IsMasterProtein	Q9UIA9	Exportin-7 OS=Homo sapiens OX=9606 GN=XPO7 PE=1 SV=3	0.000	80.569	19	21	31	21	1087	123.8	6.32	83.97	21	transport	nucleus;other cell component	other molecular function	Pf03810	23039	ENSG00000130227	XPO7	hsa:23039; O94846; Q6PJK9; Q8NEK7; Q9UIA9			0	9144948.72438199	67.69	1489815.50757188	2774867.41669168	5164286.07416197	6313581.62951693	18064243.7616287	13246060.9649193	15428835.9457642	13296443.4206769	907709.262541428	1733062.23207922	3472413.89213555	5867826.44551692	15238009.9469757	15813573.8720373	15715926.840173	14992119.0789444	High	High	High	High	High
False	High	IsMasterProtein	Q9BXJ9	N-alpha-acetyltransferase 15, NatA auxiliary subunit OS=Homo sapiens OX=9606 GN=NAA15 PE=1 SV=1	0.000	80.446	25	23	37	19	866	101.2	7.42	92.44	23	protein metabolism;other metabolic processes;developmental processes;other biological processes	cytosol;nucleus;other cell component	translation activity	Pf12569, Pf13181	80155	ENSG00000164134	NAA15	D3DNY6; hsa:80155; Q52LG9; Q8IWH4; Q8NEV2; Q9BXJ9; Q9H8P6			0	28727308.5238884	73.05	2869346.93229821	4078334.33140495	7209473.37815021	26415897.3143382	51674424.0580472	35667187.3610287	38124227.6812933	31240969.9813125	1748704.22607279	2181587.8430275	5008526.05601052	23475227.512268	48441448.3326345	40051194.1393846	38518555.2848507	36538072.0489641	High	High	High	High	High
False	High	IsMasterProtein	P06400	Retinoblastoma-associated protein OS=Homo sapiens OX=9606 GN=RB1 PE=1 SV=2	0.000	80.160	27	25	35	25	928	106.1	7.94	88.88	25	cell cycle OR cell proliferation;cell organization and biogenesis;RNA metabolism OR transcription;other metabolic processes;developmental processes;signal transduction;other biological processes	cytosol;cytoskeleton;nucleus;other cell component	nucleic acid binding activity;other molecular function	Pf01857, Pf01858, Pf08934, Pf11934	5925	ENSG00000139687	RB1	A8K5E3; hsa:5925; P06400; P78499; Q5VW46; Q8IZL4	APC/C:Cdh1 mediated degradation of Cdc20 and other APC/C:Cdh1 targeted proteins in late mitosis/early G1; Oncogene Induced Senescence; Cyclin D associated events in G1; Defective binding of RB1 mutants to E2F1,(E2F2, E2F3); Aberrant regulation of mitotic exit in cancer due to RB1 defects; RUNX2 regulates osteoblast differentiation; Condensation of Prophase Chromosomes; Phosphorylation of proteins…	Androgen receptor signaling pathway; miRNA regulation of DNA damage response; Cell cycle; Thyroid stimulating hormone (TSH) signaling pathway; Glioblastoma signaling pathways; Adipogenesis; Spinal cord injury; Retinoblastoma gene in cancer; Aryl hydrocarbon receptor pathway; Bladder cancer; Fas ligand pathway and stress induction of heat shock proteins; H19 action Rb-E2F1 signaling and CDK-Beta-c…	45	40513377.5602145	76.71	3443757.03644965	5154652.35946557	11712592.6484566	30037036.2067055	77928890.6194968	59039739.9615624	68135699.5176735	54643665.5747706	1623205.04155153	3007904.95442924	8010805.67432265	29295111.73258	72410823.8493308	70354030.3380121	67231683.3436548	64093134.5466588	High	High	High	High	High
False	High	IsMasterProtein	Q9NQX3	Gephyrin OS=Homo sapiens OX=9606 GN=GPHN PE=1 SV=1	0.000	79.874	26	16	25	16	736	79.7	5.43	74.39	16	cell organization and biogenesis;protein metabolism;other metabolic processes;other biological processes	plasma membrane;other membranes;cytosol;cytoskeleton;other cell component	other molecular function	Pf00994, Pf03453, Pf03454	10243	ENSG00000171723	GPHN	hsa:10243; Q96KU4; Q9H4E9; Q9NQX3; Q9P2G2	Molybdenum cofactor biosynthesis	Splicing factor NOVA regulated synaptic proteins; GABA receptor signaling; Fragile X syndrome	4	15405803.5772731	50.11	3138736.20569131	5445247.46839212	16367874.7980526	14206692.004747	21220058.5236558	15984526.897619	17898418.530664	14848033.0623282	1458634.39417289	3251481.44331914	10429383.0577142	12217872.0751828	21207476.7880737	19221713.6299008	19223514.5460446	18219268.8862493	High	High	High	High	High
False	High	IsMasterProtein	P60842	Eukaryotic initiation factor 4A-I OS=Homo sapiens OX=9606 GN=EIF4A1 PE=1 SV=1	0.000	79.841	46	17	37	8	406	46.1	5.48	111.00	17	protein metabolism;other metabolic processes	cytosol;translational apparatus;other cell component	nucleic acid binding activity;other molecular function	Pf00270, Pf00271	1973	ENSG00000161960	EIF4A1	B2R6L8; D3DTP9; hsa:1973; J3QLC4; P04765; P60842; Q5U018; Q61516	L13a-mediated translational silencing of Ceruloplasmin expression; Translation initiation complex formation; Ribosomal scanning and start codon recognition; GTP hydrolysis and joining of the 60S ribosomal subunit; ISG15 antiviral mechanism; Deadenylation of mRNA	Translation factors; Fragile X syndrome; Translation inhibitors in chronically activated PDGFRA cells; Interferon type I signaling pathways	11	7845721.5693616	87.37	1175521.38209795	1557139.47028988	3008533.31437441	5054333.53578937	13684409.7928699	19262352.2861383	23989024.7120983	19565478.9046404	575216.943390411	892276.933124415	1812938.51488535	2987125.97789648	12178726.7318385	20353906.0196553	22804809.4816264	21535210.5767904	High	High	High	High	High
False	High	IsMasterProtein	Q7L014	Probable ATP-dependent RNA helicase DDX46 OS=Homo sapiens OX=9606 GN=DDX46 PE=1 SV=2	0.000	79.830	19	19	34	19	1031	117.3	9.29	98.47	19	cell organization and biogenesis;RNA metabolism OR transcription;other metabolic processes	other membranes;nucleus	other molecular function	Pf00270, Pf00271	9879	ENSG00000145833	DDX46	hsa:9879; O94894; Q7L014; Q96EI0; Q9Y658	mRNA Splicing - Major Pathway		1	15014945.6559626	84.66	3132800.16660085	4603935.92421716	7989983.99751743	12583131.5467363	17916731.7940011	36268282.0618991	46935893.5892825	38752884.2428534	1794966.47093975	2672533.93959686	5149870.33826322	7970248.27202965	17975758.3733927	39438674.9608678	44795032.9775761	44016246.2554603	High	High	High	High	High
False	High	IsMasterProtein	P49589	Cysteine--tRNA ligase, cytoplasmic OS=Homo sapiens OX=9606 GN=CARS1 PE=1 SV=3	0.000	79.655	22	18	35	18	748	85.4	6.76	97.07	18	protein metabolism;RNA metabolism OR transcription;other metabolic processes	cytosol;other cell component	nucleic acid binding activity;other molecular function	Pf01406	833	ENSG00000110619; ENSG00000278191	CARS1	hsa:833; P49589; Q53XI8; Q5HYE4; Q9HD24; Q9HD25	Signaling by ALK fusions and activated point mutants; Cytosolic tRNA aminoacylation		2	14009635.5759484	76.52	2363457.55942089	2969910.69100777	5501574.27373127	9371724.09318294	30012698.2848817	22954125.7679668	26507770.6217291	20942772.857947	1195759.3018467	1804023.10273476	3569553.58273895	7227960.69181179	26965717.7423976	28137328.7574762	27443434.9331227	25020883.4997764	High	High	High	High	High
False	High	IsMasterProtein	P19367	Hexokinase-1 OS=Homo sapiens OX=9606 GN=HK1 PE=1 SV=3	0.000	78.848	21	19	29	18	917	102.4	6.80	83.78	19	other metabolic processes;stress response;other biological processes	other membranes;cytosol;mitochondrion	kinase activity;other molecular function	Pf00349, Pf03727	3098	ENSG00000156515	HK1	E9PCK0; hsa:3098; O43443; O43444; O75574; P19367; Q5VTC3; Q96HC8; Q9NNZ4; Q9NNZ5	Glycolysis; Defective HK1 causes hexokinase deficiency (HK deficiency)	Cori cycle; Photodynamic therapy-induced HIF-1 survival signaling; Clear cell renal cell carcinoma pathways; Aerobic glycolysis; Disorders of fructose metabolism; Glucose metabolism in triple-negative breast cancer cells; Glycolysis and gluconeogenesis; Glucuronidation	10	19876607.3151518	79.81	2746588.7656864	3652791.19245021	6923694.34639927	11686691.7498765	36297299.0315143	34479198.6460654	41725097.1080301	34134068.085034	1288564.49871659	2234816.12008757	4456094.10503555	8286770.58381947	33805933.0062266	39007492.1029791	41138274.3409948	39703623.3510922	High	High	High	High	High
False	High	IsMasterProtein	Q16181	Septin-7 OS=Homo sapiens OX=9606 GN=SEPTIN7 PE=1 SV=2	0.000	78.693	38	18	39	17	437	50.6	8.63	98.75	18	cell cycle OR cell proliferation;cell organization and biogenesis;other biological processes	plasma membrane;other membranes;cytosol;cytoskeleton;nucleus;other cell component	other molecular function	Pf00735	989	ENSG00000122545	SEPTIN7	hsa:989; Q16181; Q52M76; Q6NX50	MAPK6/MAPK4 signaling		1	25685272.2149077	69.88	3126910.46168237	5833944.81622104	10315803.6209193	21258213.5020338	49578707.5580214	35016695.3695401	38585310.544351	30805632.6675134	1656637.43981217	3936256.1816338	7420759.41077461	21415992.8437257	48974267.9081525	40217949.2781946	37716484.6805484	35616162.1461043	High	High	High	High	High
False	High	IsMasterProtein	Q92841	Probable ATP-dependent RNA helicase DDX17 OS=Homo sapiens OX=9606 GN=DDX17 PE=1 SV=2	0.000	78.496	25	16	32	13	729	80.2	8.27	83.28	16	RNA metabolism OR transcription;other metabolic processes;stress response;signal transduction;other biological processes	cytosol;nucleus;other cell component	other molecular function	Pf00270, Pf00271	10521	ENSG00000100201	DDX17	B1AHM0; H3BLZ8; hsa:10521; Q69YT1; Q6ICD6; Q92841	SUMOylation of transcription cofactors	Novel intracellular components of RIG-I-like receptor pathway	2	8767641.12413613	82.86	1366204.73402688	1725849.95422694	3572710.61736838	6711396.87447427	11453879.4709059	15783122.4715677	21417419.0512337	17998752.2622959	659812.291451855	1010251.09959082	2343090.16973496	3486231.42611322	11561807.7291864	19099286.7295697	22233913.078874	20817790.9199647	High	High	High	High	High
False	High	IsMasterProtein	P00813	Adenosine deaminase OS=Homo sapiens OX=9606 GN=ADA PE=1 SV=3	0.000	78.392	55	17	45	17	363	40.7	5.95	104.92	17	cell adhesion;cell cycle OR cell proliferation;other metabolic processes;stress response;transport;developmental processes;signal transduction;other biological processes	plasma membrane;other membranes;cytosol;other cytoplasmic organelle;other cell component	other molecular function	Pf00962	100	ENSG00000196839	ADA	hsa:100; P00813; Q53F92; Q6LA59	Ribavirin ADME; Purine salvage; Defective ADA disrupts (deoxy)adenosine deamination		3	24968098.0412855	52.50	3523366.76671308	12693515.507939	22071158.215285	19996791.3496045	35535013.4968553	31563727.8706119	32837088.0488581	28245274.3856241	1883522.37454121	7543655.49444816	14299018.1165025	18860746.0176895	36101816.7548363	33692621.3800588	35349994.7325126	34172906.9358324	High	High	High	High	High
False	High	IsMasterProtein	Q14203	Dynactin subunit 1 OS=Homo sapiens OX=9606 GN=DCTN1 PE=1 SV=3	0.000	78.342	19	19	28	18	1278	141.6	5.81	78.96	19	cell cycle OR cell proliferation;cell organization and biogenesis;transport;developmental processes;other biological processes	cytosol;cytoskeleton;nucleus;other cell component	cytoskeletal activity;other molecular function	Pf01302, Pf12455	1639	ENSG00000204843	DCTN1	A8MY36; B4DM45; E9PFS5; E9PGE1; G5E9H4; hsa:1639; O95296; Q14203; Q6IQ37; Q9BRM9; Q9UIU1; Q9UIU2	Signaling by ALK fusions and activated point mutants; MHC class II antigen presentation; HSP90 chaperone cycle for steroid hormone receptors (SHR) in the presence of ligand; COPI-mediated anterograde transport; COPI-independent Golgi-to-ER retrograde traffic; XBP1(S) activates chaperone genes		6	15625831.1095584	75.85	2165297.24424291	3782102.68668701	7975634.16255114	11650462.9075574	21283003.6557593	28130128.1430338	35062188.2351726	29819279.9879221	754754.369513516	2074818.31365058	6298251.50007537	10699257.4216077	20957673.5106429	32822152.2026104	36262320.3568385	35231474.1434243	High	High	High	High	High
False	High	IsMasterProtein	O00148	ATP-dependent RNA helicase DDX39A OS=Homo sapiens OX=9606 GN=DDX39A PE=1 SV=2	0.000	78.313	43	15	35	6	427	49.1	5.68	90.18	15	RNA metabolism OR transcription;other metabolic processes;transport	nucleus;other cell component	other molecular function	Pf00270, Pf00271	10212	ENSG00000123136	DDX39A	B1Q2N1; hsa:10212; O00148; Q8N5M0; Q9BVP6; Q9H5W0	Transport of Mature mRNA derived from an Intron-Containing Transcript; mRNA 3'-end processing; RNA Polymerase II Transcription Termination		3	10484651.6707756	87.58	1531953.24230905	2331557.25002579	5092377.42624316	8839443.86770383	13771542.9635953	19095373.3537258	33507859.9397183	28841240.1556781	550793.895454687	1043683.94499961	3931182.40188473	5922659.66716879	12436067.5063659	20960880.9039431	31723457.9530941	30541967.3475725	High	High	High	High	High
False	High	IsMasterProtein	O60506	Heterogeneous nuclear ribonucleoprotein Q OS=Homo sapiens OX=9606 GN=SYNCRIP PE=1 SV=2	0.000	78.241	31	17	31	11	623	69.6	8.59	91.03	17	RNA metabolism OR transcription;other metabolic processes;stress response;other biological processes	cytosol;ER/Golgi;nucleus;other cell component	nucleic acid binding activity	Pf00076, Pf18360	10492	ENSG00000135316	SYNCRIP	E1P501; E1P502; hsa:10492; O60506; Q53H05; Q5TCG2; Q5TCG3; Q8IW78; Q8N599; Q96LC1; Q96LC2; Q9Y583			0	14638346.5129325	80.07	1502413.77457561	2213701.06323738	4681236.2978726	9714690.87269007	26694752.0153727	22057437.6931611	28663387.9584398	24074635.8113123	637835.349595784	1315922.83123727	3062148.98105615	5657160.45634727	22831406.07738	24609194.3465029	28400193.4738059	27996781.1514428	High	High	High	High	High
False	High	IsMasterProtein	Q14103	Heterogeneous nuclear ribonucleoprotein D0 OS=Homo sapiens OX=9606 GN=HNRNPD PE=1 SV=1	0.000	78.109	40	16	41	13	355	38.4	7.81	121.06	16	RNA metabolism OR transcription;other metabolic processes;developmental processes;other biological processes	cytosol;nucleus;other cell component	nucleic acid binding activity;other molecular function	Pf00076, Pf08143	3184	ENSG00000138668	HNRNPD	A8K9J2; hsa:3184; P07029; Q01858; Q14100; Q14101; Q14102; Q14103; Q4W5A1; Q9UCE8; Q9UCE9	mRNA Splicing - Major Pathway; Processing of Capped Intron-Containing Pre-mRNA	mRNA processing	3	75977918.7617301	55.94	20624290.6631115	29383868.3048946	54692141.0220188	61955349.8234095	121733336.388497	88876041.1595766	115763051.370026	95660697.7641339	12220716.6708086	18216838.6955379	33643816.1893267	64951634.4793002	113983786.189195	106453642.088327	122766331.842087	113492324.95394	High	High	High	High	High
False	High	IsMasterProtein	P30153	Serine/threonine-protein phosphatase 2A 65 kDa regulatory subunit A alpha isoform OS=Homo sapiens OX=9606 GN=PPP2R1A PE=1 SV=4	0.000	77.884	32	17	34	14	589	65.3	5.11	92.52	17	cell cycle OR cell proliferation;cell organization and biogenesis;protein metabolism;RNA metabolism OR transcription;other metabolic processes;signal transduction;other biological processes	plasma membrane;other membranes;cytosol;cytoskeleton;mitochondrion;nucleus;other cell component	enzyme regulator activity;other molecular function	Pf02985	5518	ENSG00000105568	PPP2R1A	hsa:5518; P30153; Q13773; Q6ICQ3; Q96DH3	PI5P, PP2A and IER3 Regulate PI3K/AKT Signaling; RAF activation; Negative regulation of MAPK pathway; Separation of Sister Chromatids; Resolution of Sister Chromatid Cohesion; Recruitment of NuMA to mitotic centrosomes; RHO GTPases Activate Formins; EML4 and NUDC in mitotic spindle formation; Regulation of PLK1 Activity at G2/M Transition; Loss of Nlp from mitotic centrosomes; Recruitment of mito…	Focal adhesion: PI3K-Akt-mTOR-signaling pathway; Wnt signaling pathway and pluripotency; PI3K-Akt signaling pathway; 16p11.2 proximal deletion syndrome; Glycogen synthesis and degradation; Cohesin complex - Cornelia de Lange syndrome	49	9295473.13763108	69.75	1274507.24512676	1843421.20544684	3571101.54319878	7237491.73948628	14844026.2801198	12002201.8672102	13534666.8385757	11938641.7232103	729864.888180893	1184662.29663998	2391459.68558497	5801406.27165753	14277503.2652999	13867538.0164741	15229058.7437858	14446713.7961195	High	High	High	High	High
False	High	IsMasterProtein	Q12931	Heat shock protein 75 kDa, mitochondrial OS=Homo sapiens OX=9606 GN=TRAP1 PE=1 SV=3	0.000	77.876	25	16	29	16	704	80.1	8.21	87.29	16	other biological processes	other membranes;mitochondrion;nucleus;other cell component	signal transduction activity or receptor binding;other molecular function	Pf00183, Pf02518	10131	ENSG00000126602	TRAP1	B4DR68; D3DUC8; F5H897; hsa:10131; O43642; O75235; Q12931; Q9UHL5	Respiratory electron transport	TNF-alpha signaling pathway; TGF-beta signaling pathway; Clock-controlled autophagy in bone metabolism	4	13487156.614891	80.63	1182134.77664802	1898518.86478103	3466088.39965777	7620974.16136817	27281942.1207966	22383782.2917175	27619016.0026199	21635961.040732	689861.986327541	1232901.11398008	2379191.91779194	8407456.14267583	24242865.0393122	24020125.258127	25987475.3268657	25007358.339104	High	High	High	High	High
False	High	IsMasterProtein	O14980	Exportin-1 OS=Homo sapiens OX=9606 GN=XPO1 PE=1 SV=1	0.000	77.835	18	19	28	19	1071	123.3	6.06	73.93	19	transport;other biological processes	other membranes;cytosol;nucleus;other cell component	nucleic acid binding activity;other molecular function	Pf03810, Pf08389, Pf08767, Pf18777, Pf18784, Pf18787	7514	ENSG00000082898	XPO1	A6NL14; A8K1K5; D6W5E2; hsa:7514; O14980; Q63HP8; Q68CP3; Q99433	Separation of Sister Chromatids; MAPK6/MAPK4 signaling; NPAS4 regulates expression of target genes; Resolution of Sister Chromatid Cohesion; RHO GTPases Activate Formins; EML4 and NUDC in mitotic spindle formation; Rev-mediated nuclear export of HIV RNA; NEP/NS2 Interacts with the Cellular Export Machinery; Amplification of signal from unattached kinetochores via a MAD2 inhibitory signal; Heme si…	eIF5A regulation in response to inhibition of the nuclear export system; 22q11.2 copy number variation syndrome	18	12189261.9856077	86.33	1759090.64444086	3106607.39118902	6998473.85863671	9625555.10480959	17170304.8451685	31292472.6305088	37513423.790654	31270557.1875662	563240.401856968	1589339.53449311	4467290.91609919	6788262.23200897	15435796.2876906	36591294.4489809	38458121.7187859	36584565.1918182	High	High	High	High	High
False	High	IsMasterProtein	Q9NVI1	Fanconi anemia group I protein OS=Homo sapiens OX=9606 GN=FANCI PE=1 SV=4	0.000	77.797	20	22	24	22	1328	149.2	6.74	68.19	22	cell cycle OR cell proliferation;DNA metabolism;other metabolic processes;stress response;other biological processes	cytosol;nucleus;other cell component	nucleic acid binding activity;other molecular function	Pf14674, Pf14675, Pf14676, Pf14677, Pf14678, Pf14679, Pf14680	55215	ENSG00000140525	FANCI	A4ZVE4; A5YMH4; A6NJZ0; hsa:55215; Q96JN1; Q96ST0; Q9BT96; Q9NVI1	Fanconi Anemia Pathway; TP53 Regulates Transcription of DNA Repair Genes	Gastric cancer network 2; DNA repair pathways, full network	4	7356246.93196042	81.52	1690232.14419445	2493824.60318718	4321386.14272789	6622137.57628548	8558861.92462382	11234911.5767639	21075546.7171219	17910928.745304	829323.717810361	1378759.87905898	2744832.37217208	4218296.12769298	8171737.3432056	12797255.7285987	20656056.2184709	20259350.495241	High	High	High	High	High
False	High	IsMasterProtein	P61978	Heterogeneous nuclear ribonucleoprotein K OS=Homo sapiens OX=9606 GN=HNRNPK PE=1 SV=1	0.000	77.662	44	16	36	16	463	50.9	5.54	106.00	16	RNA metabolism OR transcription;other metabolic processes;signal transduction;other biological processes	cytoskeleton;nucleus;other cell component	nucleic acid binding activity;other molecular function	Pf00013, Pf08067	3190	ENSG00000165119	HNRNPK	hsa:3190; P61978; Q07244; Q15671; Q59F98; Q5T6W4; Q60577; Q6IBN1; Q922Y7; Q96J62	mRNA Splicing - Major Pathway; HCMV Late Events; SUMOylation of RNA binding proteins; Processing of Capped Intron-Containing Pre-mRNA	mRNA processing; lncRNA in canonical Wnt signaling and colorectal cancer	6	97528785.6274361	99.04	9272022.98037197	13864745.5589852	29039109.5090965	65933808.8360094	144263833.591357	267166125.474791	331259048.228162	302555667.804913	2332024.05442752	5821851.41290316	19455844.0520884	36904088.2062158	145468853.56308	322763458.037642	404071849.146467	403222486.930906	High	High	High	High	High
False	High	IsMasterProtein	Q9NU22	Midasin OS=Homo sapiens OX=9606 GN=MDN1 PE=1 SV=2	0.000	77.622	5	26	32	25	5596	632.4	5.68	82.86	26	cell organization and biogenesis;RNA metabolism OR transcription;other metabolic processes;other biological processes	cytosol;cytoskeleton;nucleus;other cell component	other molecular function	Pf07728, Pf17865, Pf17867	23195	ENSG00000112159; ENSG00000288121	MDN1	hsa:23195; O15019; Q5T794; Q9NU22			0	8067965.45051968	77.21	1367082.51851787	2169833.044032	4361739.7119795	6414327.30061336	10582141.0961308	12972140.3075947	19431093.5385803	16944032.3001528	694047.74282959	1402668.43519365	2842156.10471872	4746353.85722289	10147917.8501781	14560742.5684681	19697816.6643069	19633780.9320336	High	High	High	High	High
False	High	IsMasterProtein	O75874	Isocitrate dehydrogenase [NADP] cytoplasmic OS=Homo sapiens OX=9606 GN=IDH1 PE=1 SV=2	0.000	77.310	34	16	33	14	414	46.6	7.01	91.23	16	other metabolic processes;stress response;developmental processes;other biological processes	non-structural extracellular;cytosol;mitochondrion;other cytoplasmic organelle;other cell component	other molecular function	Pf00180	3417	ENSG00000138413	IDH1	hsa:3417; O75874; Q567U4; Q6FHQ6; Q7Z3V0; Q93090; Q9NTJ9; Q9UKW8	Peroxisomal protein import; Neutrophil degranulation; Nuclear events mediated by NFE2L2; Abnormal conversion of 2-oxoglutarate to 2-hydroxyglutarate; NADPH regeneration	Glutathione metabolism; TCA cycle and deficiency of pyruvate dehydrogenase complex (PDHc); Amino acid metabolism	8	22424872.4107812	57.93	1857735.3963598	3293901.75724584	22110793.0377391	19423975.7261481	34181717.6919288	23894326.583981	27031113.0245656	22303026.7211118	1085698.93892388	2074194.15843901	15092920.8813232	22547383.7666975	30815741.7154558	28141486.6501444	27254587.4427869	25449346.0070566	High	High	High	High	High
False	High	IsMasterProtein	Q8WYJ6	Septin-1 OS=Homo sapiens OX=9606 GN=SEPTIN1 PE=1 SV=3	0.000	76.940	52	17	31	15	372	42.4	5.80	81.06	17	cell cycle OR cell proliferation;other biological processes	cytoskeleton;ER/Golgi;other cell component	other molecular function	Pf00735	1731	ENSG00000180096	SEPTIN1	B4DVE6; hsa:1731; Q658T1; Q8NEZ1; Q8WYJ6; Q96EL4; Q9H285			0	18106077.3190338	70.02	2400841.34908567	3968042.63283803	7218204.60253215	13909915.0300977	31774049.6184519	23568083.2825712	29173695.3043491	24173815.9573721	1379975.93354414	2396959.32233966	4507409.83510129	13745069.8081551	29770477.822346	28822675.383842	30291564.7297245	28185893.8143441	High	High	High	High	High
False	High	IsMasterProtein	P34897	Serine hydroxymethyltransferase, mitochondrial OS=Homo sapiens OX=9606 GN=SHMT2 PE=1 SV=3	0.000	76.896	40	18	42	17	504	56.0	8.53	113.47	18	cell organization and biogenesis;protein metabolism;other metabolic processes;stress response;other biological processes	other membranes;cytosol;cytoskeleton;mitochondrion;nucleus;other cell component	nucleic acid binding activity;other molecular function	Pf00464	6472	ENSG00000182199	SHMT2	B7Z9F1; E7EQ19; E7EU43; hsa:6472; O00740; P34897; Q8N1A5	RHOG GTPase cycle; Metabolism of folate and pterines	Glycine metabolism; Vitamin B12 metabolism; Folate metabolism; One-carbon metabolism; Trans-sulfuration, one-carbon metabolism and related pathways; Clear cell renal cell carcinoma pathways; Metabolic reprogramming in colon cancer; Neuroinflammation and glutamatergic signaling	10	23966647.1650866	48.49	2695027.44195711	10749438.2244271	25666499.4371929	18388914.7235611	34280826.4963973	24875722.115005	28027688.7272691	23090794.0553523	2599952.59905306	7774622.55875138	17472173.2861025	21962423.7260692	32784443.9445784	29178734.6958824	29742070.0066654	26713383.2506302	High	High	High	High	High
False	High	IsMasterProtein	P16403	Histone H1.2 OS=Homo sapiens OX=9606 GN=H1-2 PE=1 SV=2	0.000	76.823	45	15	39	5	213	21.4	10.93	109.47	15	cell organization and biogenesis;protein metabolism;other metabolic processes;other biological processes	nucleus;other cell component	nucleic acid binding activity;other molecular function	Pf00538	3006	ENSG00000187837	H1-2	A8K4I2; hsa:3006; P16403	Apoptosis induced DNA fragmentation; Formation of Senescence-Associated Heterochromatin Foci (SAHF)		2	32547187.2478906	120.29	10490747.6758108	7342675.9293422	23632740.2356546	201527941.525979	70472139.5583996	32738604.3753124	37767379.9812748	32356889.3042999	2776614.16624453	3587003.12153906	11028026.7141773	15111705.9121876	42198810.7375791	44899331.73611	45632359.9260892	48307416.3283274	High	High	High	High	High
False	High	IsMasterProtein	P40939	Trifunctional enzyme subunit alpha, mitochondrial OS=Homo sapiens OX=9606 GN=HADHA PE=1 SV=2	0.000	76.760	29	17	32	17	763	82.9	9.04	88.33	17	other metabolic processes;other biological processes	other membranes;mitochondrion	other molecular function	Pf00378, Pf00725, Pf02737	3030	ENSG00000084754	HADHA	B2R7L4; B4DYP2; hsa:3030; P40939; Q16679; Q53T69; Q53TA2; Q96GT7; Q9UQC5	Acyl chain remodeling of CL; mitochondrial fatty acid beta-oxidation of unsaturated fatty acids; Beta oxidation of decanoyl-CoA to octanoyl-CoA-CoA; Beta oxidation of octanoyl-CoA to hexanoyl-CoA; Beta oxidation of hexanoyl-CoA to butanoyl-CoA; Beta oxidation of myristoyl-CoA to lauroyl-CoA; Beta oxidation of lauroyl-CoA to decanoyl-CoA-CoA; Beta oxidation of palmitoyl-CoA to myristoyl-CoA	Fatty acid beta-oxidation; Mitochondrial long chain fatty acid beta-oxidation; Valproic acid pathway; Sudden infant death syndrome (SIDS) susceptibility pathways	12	17265038.0004944	71.20	2340774.04863512	5223062.78363617	8351609.10828917	11495154.0902499	29655654.2933502	26071189.0609583	31352338.7408417	25931060.5858991	936187.691070782	3275917.42726897	5687799.8348987	8225636.14997975	27205093.7774412	29604768.4654475	31230944.4244546	30110994.2788722	High	High	High	High	High
False	High	IsMasterProtein	P20042	Eukaryotic translation initiation factor 2 subunit 2 OS=Homo sapiens OX=9606 GN=EIF2S2 PE=1 SV=2	0.000	76.573	50	14	31	14	333	38.4	5.80	85.41	14	cell cycle OR cell proliferation;cell organization and biogenesis;protein metabolism;other metabolic processes;developmental processes	cytosol;other cell component	nucleic acid binding activity;other molecular function	Pf01873	8894	ENSG00000125977	EIF2S2	hsa:8894; P20042; Q9BVU0; Q9UJE4	L13a-mediated translational silencing of Ceruloplasmin expression; Translation initiation complex formation; ABC-family proteins mediated transport; Formation of the ternary complex, and subsequently, the 43S complex; Ribosomal scanning and start codon recognition; GTP hydrolysis and joining of the 60S ribosomal subunit; Response of EIF2AK1 (HRI) to heme deficiency; PERK regulates gene expression…	Translation factors; Brain-derived neurotrophic factor (BDNF) signaling pathway; nsp1 from SARS-CoV-2 inhibits translation initiation in the host cell	13	24866419.6164383	71.34	3234294.65039517	4471524.29326787	8012981.30352203	20338482.3143209	42544050.5726028	33050677.7830417	35990150.0430499	30402407.3667188	1817702.48073258	2545623.63220079	5355784.05457822	16708074.9392264	40888098.0239953	37776294.4338785	36514968.5785447	36253616.8276959	High	High	High	High	High
False	High	IsMasterProtein	Q06203	Amidophosphoribosyltransferase OS=Homo sapiens OX=9606 GN=PPAT PE=1 SV=1	0.000	76.476	39	16	30	16	517	57.4	6.76	100.31	16	other metabolic processes	cytosol	other molecular function	Pf00156, Pf13522	5471	ENSG00000128059	PPAT	hsa:5471; Q06203	Purine ribonucleoside monophosphate biosynthesis	Fluoropyrimidine activity; Metabolic reprogramming in colon cancer	3	28616354.0482568	36.27	10067177.8550741	23834303.6711069	30250973.8521467	21146968.3239588	40812095.7020775	28795921.7514546	33696775.8222608	28437906.1064025	5938474.45159564	15721701.4699145	20547685.7331346	25266284.6699356	34792718.2039865	32853355.32712	32918451.8932253	32275998.6102429	High	High	High	High	High
False	High	IsMasterProtein	Q6UB35	Monofunctional C1-tetrahydrofolate synthase, mitochondrial OS=Homo sapiens OX=9606 GN=MTHFD1L PE=1 SV=1	0.000	76.470	21	17	23	16	978	105.7	8.06	74.93	17	other metabolic processes;developmental processes	cytosol;mitochondrion	other molecular function	Pf00763, Pf01268, Pf02882	25902	ENSG00000120254	MTHFD1L	hsa:25902; Q2TBF3; Q6UB35; Q8WVW0; Q96HG8; Q9H789; Q9UFU8	Metabolism of folate and pterines	One-carbon metabolism; Trans-sulfuration, one-carbon metabolism and related pathways	3	6868474.86949198	74.57	832107.498866322	1551112.53967397	2920206.8335711	4311817.21970226	13914748.8074156	10941082.2929318	13038830.6020308	11054606.3069826	526744.685821774	1034254.08591914	2033519.67248317	3991013.49672481	11800614.9595624	12418198.7791383	13133683.1838309	12515742.4569504	High	High	High	High	High
False	High	IsMasterProtein	P52566	Rho GDP-dissociation inhibitor 2 OS=Homo sapiens OX=9606 GN=ARHGDIB PE=1 SV=3	0.000	76.083	71	13	54	13	201	23.0	5.21	160.97	13	signal transduction;other biological processes	other membranes;cytosol;cytoskeleton;other cell component	enzyme regulator activity;other molecular function	Pf02115	397	ENSG00000111348	ARHGDIB	B5BU79; hsa:397; P52566	RHOA GTPase cycle; CDC42 GTPase cycle; RAC1 GTPase cycle; RHOG GTPase cycle; RAC3 GTPase cycle; RHOH GTPase cycle	Fas ligand pathway and stress induction of heat shock proteins; G13 signaling pathway	8	143335337.202409	80.91	14107445.660757	19023398.987709	40458877.4209688	78645116.2484719	300584213.565618	250887012.641536	277458304.863895	220935022.209887	3023114.56426826	9348086.1480361	26835860.4287364	92991227.3999306	242914287.74482	281028662.611055	271311973.334881	252425139.70501	High	High	High	High	High
False	High	IsMasterProtein	Q9NSE4	Isoleucine--tRNA ligase, mitochondrial OS=Homo sapiens OX=9606 GN=IARS2 PE=1 SV=2	0.000	75.880	20	19	29	18	1012	113.7	7.20	71.73	19	protein metabolism;RNA metabolism OR transcription;other metabolic processes	mitochondrion	nucleic acid binding activity;other molecular function	Pf00133, Pf06827, Pf08264	55699	ENSG00000067704	IARS2	B2RPG8; hsa:55699; Q1M2P9; Q6PI85; Q7L439; Q86WU9; Q96D91; Q9H9Q8; Q9NSE4; Q9NW42	Mitochondrial tRNA aminoacylation		1	14022318.9726674	66.83	2049844.84368662	3018843.04202145	5749506.20580169	10156792.8324425	23738737.2903435	18134145.823283	21101235.4709598	17588274.1470057	1177353.74944687	2009041.57736816	4016684.4812502	11179347.5430164	20788610.9023455	19811120.5545567	20000295.2443594	19365833.837264	High	High	High	High	High
False	High	IsMasterProtein	O00571	ATP-dependent RNA helicase DDX3X OS=Homo sapiens OX=9606 GN=DDX3X PE=1 SV=3	0.000	75.772	30	16	27	15	662	73.2	7.18	82.16	16	cell-cell signaling;cell organization and biogenesis;protein metabolism;RNA metabolism OR transcription;other metabolic processes;stress response;signal transduction;other biological processes	non-structural extracellular;plasma membrane;other membranes;cytosol;cytoskeleton;nucleus;other cell component	enzyme regulator activity;cytoskeletal activity;translation activity;nucleic acid binding activity;other molecular function	Pf00270, Pf00271	1654	ENSG00000215301	DDX3X	A8K538; B4E3E8; hsa:1654; O00571; O15536	Neutrophil degranulation	Novel intracellular components of RIG-I-like receptor pathway; Hepatitis B infection	3	9358044.05824047	81.28	1660038.97179642	2033231.53987389	4230310.02358123	7667479.68044177	11421352.549437	14532131.7912506	23767532.5844555	19452982.6119918	783953.458158489	1218406.47942044	2674935.97161591	4334928.5994416	11617340.1862128	16141623.8190734	22794774.5024038	22411622.0057431	High	High	High	High	High
False	High	IsMasterProtein	Q8N766	ER membrane protein complex subunit 1 OS=Homo sapiens OX=9606 GN=EMC1 PE=1 SV=1	0.000	75.744	22	17	30	17	993	111.7	7.66	91.21	17	cell organization and biogenesis	other membranes;ER/Golgi;other cell component		Pf07774, Pf13360	23065	ENSG00000127463	EMC1	A8K6F3; hsa:23065; Q14700; Q5TG62; Q63HL0; Q63HL3; Q8N766; Q8NBH8			0	15750835.8378695	61.30	3394632.35155745	4855926.76095228	7809627.25861478	12031110.6846892	27342959.8159137	19285128.8685585	22106530.1110224	18151727.3661598	1925052.49736894	3113871.86182176	5407231.56657502	13667505.2785347	23895256.8177759	22430441.5929013	22299562.193732	21225243.7692143	High	High	High	High	High
False	High	IsMasterProtein	P62195	26S proteasome regulatory subunit 8 OS=Homo sapiens OX=9606 GN=PSMC5 PE=1 SV=1	0.000	75.554	46	15	43	14	406	45.6	7.55	112.12	15	protein metabolism;other metabolic processes;other biological processes	cytosol;nucleus;other cell component	signal transduction activity or receptor binding;other molecular function	Pf00004, Pf16450, Pf17862	5705	ENSG00000087191	PSMC5	A8K3Z3; A8K763; hsa:5705; O35051; O43208; P47210; P52915; P52916; P62195	Antigen processing: Ubiquitination & Proteasome degradation; Regulation of expression of SLITs and ROBOs; FCERI mediated NF-kB activation; Downstream TCR signaling; Activation of NF-kappaB in B cells; Oxygen-dependent proline hydroxylation of Hypoxia-inducible Factor Alpha; ER-Phagosome pathway; Cross-presentation of soluble exogenous antigens (endosomes); SCF-beta-TrCP mediated degradation of Em…	Proteasome degradation; Alzheimer's disease and miRNA effects; Parkin-ubiquitin proteasomal system pathway; Pregnane X receptor pathway; Nuclear receptors meta-pathway; Alzheimer's disease	64	20070578.3603515	65.67	3050855.04018342	4123888.12884634	7601956.8681931	17627925.0464101	27968530.6012472	22851703.4567857	28290836.9249036	22993481.9522525	1889737.44354003	2506030.21222938	4775713.28676146	13382034.2440283	25659950.2637338	26272497.0165017	29337036.8415749	27086135.8914932	High	High	High	High	High
False	High	IsMasterProtein	Q8NE71	ATP-binding cassette sub-family F member 1 OS=Homo sapiens OX=9606 GN=ABCF1 PE=1 SV=2	0.000	75.333	22	16	25	14	845	95.9	6.80	63.44	16	protein metabolism;other metabolic processes;stress response;other biological processes	cytosol;translational apparatus;nucleus;other cell component	translation activity;nucleic acid binding activity;other molecular function	Pf00005, Pf12848	23	ENSG00000204574; ENSG00000206490; ENSG00000225989; ENSG00000231129; ENSG00000232169; ENSG00000236149; ENSG00000236342	ABCF1	A2BF75; hsa:23; O14897; Q69YP6; Q8NE71	ABC-family proteins mediated transport	IL-18 signaling pathway	2	8181393.26693481	67.42	1256238.13324322	1864988.90265286	3361380.17286575	6418769.29617132	11537060.0193378	10498117.3172038	11823769.8317365	10428041.9968002	678312.985014844	1153567.48389932	2293004.95907339	4187197.66819194	11167954.8000069	11807592.0427883	12337890.5766787	12019058.486183	High	High	High	High	High
False	High	IsMasterProtein	Q9Y3I0	RNA-splicing ligase RtcB homolog OS=Homo sapiens OX=9606 GN=RTCB PE=1 SV=1	0.000	75.062	29	14	34	14	505	55.2	7.23	100.73	14	RNA metabolism OR transcription;other metabolic processes;developmental processes;other biological processes	other membranes;cytosol;ER/Golgi;nucleus;other cell component	cytoskeletal activity;other molecular function	Pf01139	51493	ENSG00000100220	RTCB	B2R6A8; hsa:51493; Q6IAI0; Q9BWL4; Q9NTH1; Q9P037; Q9P0J3; Q9Y3I0	tRNA processing in the nucleus	Unfolded protein response	2	23237020.4465539	66.17	2582951.34920152	4363317.96242227	14554177.5112059	18000243.6838152	34535959.5764216	32685618.4208538	38216925.498283	31940354.1575056	1373465.63797827	2791150.40459118	9873051.57806601	17303953.4748524	29997322.7428619	38093078.6974644	39364103.3170797	35657137.4139681	High	High	High	High	High
False	High	IsMasterProtein	O60841	Eukaryotic translation initiation factor 5B OS=Homo sapiens OX=9606 GN=EIF5B PE=1 SV=4	0.000	75.043	15	18	28	18	1220	138.7	5.49	80.95	18	protein metabolism;other metabolic processes;other biological processes	cytosol;mitochondrion;other cell component	nucleic acid binding activity;other molecular function	Pf00009, Pf03144, Pf11987	9669	ENSG00000158417	EIF5B	hsa:9669; O60841; O95805; Q53RV7; Q53SI8; Q9UF81; Q9UMN7	GTP hydrolysis and joining of the 60S ribosomal subunit	Translation factors; Ciliary landscape	3	29498484.9399433	74.63	2501626.18012119	3950024.81367334	10597637.1206339	22630602.9108846	44228470.8713398	41110794.3971134	46474561.002722	38450615.6189741	1102519.70949014	2264589.72725329	6767052.45197036	13195888.0383471	43110820.2908338	46194224.7775173	45039596.2270269	44405159.8378783	High	High	High	High	High
False	High	IsMasterProtein	Q9Y265	RuvB-like 1 OS=Homo sapiens OX=9606 GN=RUVBL1 PE=1 SV=1	0.000	74.891	45	14	28	14	456	50.2	6.42	93.51	14	cell cycle OR cell proliferation;cell organization and biogenesis;protein metabolism;DNA metabolism;RNA metabolism OR transcription;other metabolic processes;stress response;other biological processes	other membranes;cytosol;cytoskeleton;nucleus;other cell component	other molecular function	Pf06068, Pf17856	8607	ENSG00000175792; ENSG00000284901	RUVBL1	B2R5S0; hsa:8607; P82276; Q1KMR0; Q53HK5; Q53HL7; Q53Y27; Q9BSX9; Q9Y265	Ub-specific processing proteases; Deposition of new CENPA-containing nucleosomes at the centromere; UCH proteinases; Formation of the beta-catenin:TCF transactivating complex; Telomere Extension By Telomerase; HATs acetylate histones; DNA Damage Recognition in GG-NER	Gastric cancer network 1; lncRNA in canonical Wnt signaling and colorectal cancer	9	22867097.6654615	53.31	1300615.23509982	7797593.06296227	25445008.0653807	18386319.6219594	29821857.862951	22591826.26077	28221999.3590076	23145723.1303943	618288.325322985	4370379.5759041	16301820.648822	20701186.1238057	27358761.5263054	27529243.4954849	30301787.594829	27599433.8204093	High	High	High	High	High
False	High	IsMasterProtein	Q9H4M9	EH domain-containing protein 1 OS=Homo sapiens OX=9606 GN=EHD1 PE=1 SV=2	0.000	74.872	37	17	30	15	534	60.6	6.83	98.18	17	cell organization and biogenesis;transport;developmental processes;other biological processes	plasma membrane;other membranes;other cytoplasmic organelle;other cell component	other molecular function	Pf00350, Pf12763, Pf16880, Pf18150	10938	ENSG00000110047	EHD1	hsa:10938; O14611; Q2M3Q4; Q9H4M9; Q9UNR3	Factors involved in megakaryocyte development and platelet production	Insulin signaling	2	25752309.1198218	67.08	7549165.40215663	8466343.84647017	13528500.1882911	17040427.1096147	45464013.4379681	40633169.0166206	46862399.6649464	38918122.2241002	5288641.22977266	6555409.45042122	9172754.24289572	13875405.4166891	42129799.3829304	51769744.7995282	50431937.313829	46071125.7744302	High	High	High	High	High
False	High	IsMasterProtein	Q04917	14-3-3 protein eta OS=Homo sapiens OX=9606 GN=YWHAH PE=1 SV=4	0.000	74.737	45	14	35	10	246	28.2	4.84	91.96	14	other metabolic processes;transport;signal transduction;other biological processes	plasma membrane;other membranes;cytosol;other cell component	signal transduction activity or receptor binding;cytoskeletal activity;other molecular function	Pf00244	7533	ENSG00000128245	YWHAH	hsa:7533; Q04917	Translocation of SLC2A4 (GLUT4) to the plasma membrane; TP53 Regulates Metabolic Genes; Chk1/Chk2(Cds1) mediated inactivation of Cyclin B:Cdk1 complex; RHO GTPases activate PKNs; SARS-CoV-1 targets host intracellular signalling and regulatory pathways; SARS-CoV-2 targets host intracellular signalling and regulatory pathways; Activation of BAD and translocation to mitochondria	Cell cycle; Myometrial relaxation and contraction pathways; Calcium regulation in cardiac cells; Sudden infant death syndrome (SIDS) susceptibility pathways	11	28374482.7081299	75.13	2063452.16784574	3043282.25330508	8190756.78539912	22668547.8320515	43029690.6287576	37005141.8695877	39208184.2003712	35516667.1865763	873743.014926895	1668365.52281926	5306877.11985233	16561517.0404792	37172818.7683011	43016722.0558683	45132743.1755598	44077415.0268228	High	High	High	High	High
False	High	IsMasterProtein	P06239	Tyrosine-protein kinase Lck OS=Homo sapiens OX=9606 GN=LCK PE=1 SV=6	0.000	74.692	33	12	29	11	509	58.0	5.36	91.06	12	protein metabolism;other metabolic processes;stress response;transport;signal transduction;other biological processes	plasma membrane;other membranes;cytosol;cytoskeleton	signal transduction activity or receptor binding;enzyme regulator activity;kinase activity;other molecular function	Pf00017, Pf00018, Pf07714	3932	ENSG00000182866	LCK	D3DPP8; hsa:3932; P06239; P07100; Q12850; Q13152; Q5TDH8; Q5TDH9; Q7RTZ3; Q96DW4; Q9NYT8	Downstream TCR signaling; Phosphorylation of CD3 and TCR zeta chains; Translocation of ZAP-70 to Immunological synapse; Generation of second messenger molecules; PD-1 signaling; PIP3 activates AKT signaling; Constitutive Signaling by Aberrant PI3K in Cancer; PI5P, PP2A and IER3 Regulate PI3K/AKT Signaling; GPVI-mediated activation cascade; DAP12 signaling; CD28 dependent PI3K/Akt signaling; Signa…	Thymic stromal lymphopoietin (TSLP) signaling pathway; B cell receptor signaling pathway; T cell receptor and co-stimulatory signaling; T-cell antigen receptor (TCR) pathway during Staphylococcus aureus infection; Inflammatory response pathway; Cancer immunotherapy by PD-1 blockade; IL-18 signaling pathway; Pathogenesis of SARS-CoV-2 mediated by nsp9-nsp10 complex; IL-2 signaling pathway; Modulat…	38	8832130.80703634	83.43	2432633.41649496	3288222.22025859	5615918.82973745	7663569.54743008	10412730.6892948	15791734.4103465	26627848.0962249	22442509.029948	1264526.30866939	1913006.68675485	3281866.63495228	4741638.0844233	10178877.3638466	19693025.1719301	28851046.2043777	27466247.3981995	High	High	High	High	High
False	High	IsMasterProtein	Q92888	Rho guanine nucleotide exchange factor 1 OS=Homo sapiens OX=9606 GN=ARHGEF1 PE=1 SV=2	0.000	74.613	24	17	27	17	912	102.4	5.66	88.41	17	signal transduction;other biological processes	plasma membrane;other membranes;cytosol;other cell component	signal transduction activity or receptor binding;enzyme regulator activity	Pf00621, Pf09128, Pf17838	9138	ENSG00000076928	ARHGEF1	hsa:9138; O00513; Q6NX52; Q8N4J4; Q92888; Q96BF4; Q96F17; Q9BSB1	RHOC GTPase cycle; RHOA GTPase cycle; RHOB GTPase cycle; NRAGE signals death through JNK; G alpha (12/13) signalling events	G protein signaling pathways; EGF/EGFR signaling pathway; Regulation of actin cytoskeleton; G13 signaling pathway	9	12121825.1999903	77.20	2645281.05873008	3415511.57232657	6470688.84380841	9937969.95422939	14785579.6360689	19053092.4614637	29148643.3608044	25526772.826283	1137116.23013939	2020907.42512086	4262156.87860177	7110199.22175766	15098101.2652144	21862004.2589513	30516263.9697905	29424119.9186987	High	High	High	High	High
False	High	IsMasterProtein	P49790	Nuclear pore complex protein Nup153 OS=Homo sapiens OX=9606 GN=NUP153 PE=1 SV=2	0.000	74.562	17	21	28	21	1475	153.8	8.73	75.55	21	cell organization and biogenesis;transport;other biological processes	other membranes;cytosol;nucleus;other cell component	nucleic acid binding activity;other molecular function	Pf00641, Pf08604, Pf10599	9972	ENSG00000124789	NUP153	B4DIK2; E7EPX5; F6QR24; hsa:9972; P49790; Q4LE47; Q5T9I7; Q7Z743	Nuclear import of Rev protein; HCMV Late Events; HCMV Early Events; Transcriptional regulation by small RNAs; ISG15 antiviral mechanism; Transport of the SLBP independent Mature mRNA; Transport of the SLBP Dependant Mature mRNA; Transport of Mature mRNA Derived from an Intronless Transcript; Transport of Mature mRNA derived from an Intron-Containing Transcript; Rev-mediated nuclear export of HIV …	TGF-beta signaling pathway	29	13755712.4099407	73.38	3091518.27071484	3822682.91230898	6520020.97278001	9492751.49228386	21178964.751589	20514509.7400785	28232358.9182924	24716698.7042928	1537806.85595035	2471666.16857574	4420027.12221891	8532912.70407596	19933064.0919866	25306240.3036533	32138862.1569259	29886209.5018555	High	High	High	High	High
False	High	IsMasterProtein	O43390	Heterogeneous nuclear ribonucleoprotein R OS=Homo sapiens OX=9606 GN=HNRNPR PE=1 SV=1	0.000	74.537	33	17	31	11	633	70.9	8.13	98.53	17	RNA metabolism OR transcription;other metabolic processes	ER/Golgi;nucleus;other cell component	nucleic acid binding activity	Pf00076, Pf18360	10236	ENSG00000125944; ENSG00000282958	HNRNPR	hsa:10236; O43390; Q2L7G6; Q5TEH1; Q9BV64; S4R3J4	mRNA Splicing - Major Pathway; Processing of Capped Intron-Containing Pre-mRNA	mRNA processing	3	7769352.14559172	99.48	1084991.13370194	1377085.00159434	3261585.76427322	6874636.83438712	10155449.7904341	18840700.867388	33540339.9699014	29635830.4332341	344690.814120392	712326.554891416	2373339.80157656	3620853.59681339	8780512.22433659	21642738.3086645	31122627.1800671	32129507.2533963	High	High	High	High	High
False	High	IsMasterProtein	O00429	Dynamin-1-like protein OS=Homo sapiens OX=9606 GN=DNM1L PE=1 SV=2	0.000	74.405	27	18	33	18	736	81.8	6.81	90.37	18	cell organization and biogenesis;transport;signal transduction;other biological processes	plasma membrane;other membranes;cytosol;cytoskeleton;mitochondrion;ER/Golgi;other cytoplasmic organelle;other cell component	enzyme regulator activity;cytoskeletal activity;other molecular function	Pf00350, Pf01031, Pf02212	10059	ENSG00000087470	DNM1L	A8K4X9; B4DGC9; B4DSU8; G8JLD5; hsa:10059; J3KPI2; O00429; O14541; O60709; Q59GN9; Q7L6B3; Q8TBT7; Q9BWM1; Q9Y5J2	Apoptotic execution phase	Synaptic vesicle pathway; CAMKK2 pathway	3	17112107.6914825	82.79	2121372.77028872	3020267.48877949	6524343.38200987	9864265.10755583	41198344.3507225	32236708.4986043	35557614.2341996	29685356.8362228	1068841.58999493	1822808.22245156	4169131.73718767	7210140.15426077	39217888.2206949	40304182.3296946	40670623.7401991	36658284.0328433	High	High	High	High	High
False	High	IsMasterProtein	Q92945	Far upstream element-binding protein 2 OS=Homo sapiens OX=9606 GN=KHSRP PE=1 SV=4	0.000	74.219	27	19	25	17	711	73.1	7.30	75.79	19	RNA metabolism OR transcription;other metabolic processes;transport;other biological processes	cytosol;nucleus;other cell component	nucleic acid binding activity;other molecular function	Pf00013, Pf09005	8570	ENSG00000088247	KHSRP	hsa:8570; O00301; Q59EZ9; Q5U4P6; Q92945; Q9UNT5; Q9UQH5	ATF4 activates genes in response to endoplasmic reticulum stress; KSRP (KHSRP) binds and destabilizes mRNA	Pre-implantation embryo	3	12260033.3398656	48.90	3095687.70663344	6733410.4646097	10579670.8830193	8958444.49057412	16408860.6560871	15434827.6624965	16189621.104785	14207286.7064197	1913809.6328257	4228883.51500313	6341067.57806523	9091678.79491664	15308218.2306995	16004341.7010404	17410376.8963876	17470169.7605695	High	High	High	High	High
False	High	IsMasterProtein	Q9UKV3	Apoptotic chromatin condensation inducer in the nucleus OS=Homo sapiens OX=9606 GN=ACIN1 PE=1 SV=2	0.000	73.956	17	18	25	18	1341	151.8	6.43	64.50	18	cell organization and biogenesis;RNA metabolism OR transcription;other metabolic processes;other biological processes	plasma membrane;other membranes;cytosol;nucleus;other cell component	nucleic acid binding activity;other molecular function	Pf02037, Pf16294	22985	ENSG00000100813	ACIN1	B2RTT4; D3DS45; hsa:22985; O75158; Q9UG91; Q9UKV1; Q9UKV2; Q9UKV3	Apoptotic cleavage of cellular proteins		1	12717499.7534207	58.58	6165884.60228832	5929323.71050709	8011413.98333001	9015097.10105966	20013638.9899874	17940439.0396687	23336256.9079527	20473604.4915897	3764859.41988421	3677124.09189308	5379660.80787515	7971380.66284573	19254177.8238695	21075100.0152678	24404645.8649929	24143615.7063715	High	High	High	High	High
False	High	IsMasterProtein	P17844	Probable ATP-dependent RNA helicase DDX5 OS=Homo sapiens OX=9606 GN=DDX5 PE=1 SV=1	0.000	73.954	25	16	29	13	614	69.1	8.92	75.76	16	RNA metabolism OR transcription;other metabolic processes;signal transduction;other biological processes	cytosol;nucleus;other cell component	nucleic acid binding activity;other molecular function	Pf00270, Pf00271, Pf08061	1655	ENSG00000108654	DDX5	B4DLW8; B5BU21; D3DU32; E7ETL9; hsa:1655; O75681; P17844; Q53Y61	mRNA Splicing - Major Pathway; SUMOylation of transcription cofactors; Estrogen-dependent gene expression; Replication of the SARS-CoV-1 genome; Replication of the SARS-CoV-2 genome	Ciliary landscape	6	5793595.32905688	72.07	1224370.49806113	1664205.1886193	2839309.5748924	5077887.80241193	6610178.90567145	8713336.57251622	11721137.2772854	10379257.9836515	617412.551967336	1046504.31994799	1928024.52176594	3065284.23721545	6734547.54857843	9916806.14295937	12123523.263051	11725390.1398285	High	High	High	High	High
False	High	IsMasterProtein	O95831	Apoptosis-inducing factor 1, mitochondrial OS=Homo sapiens OX=9606 GN=AIFM1 PE=1 SV=1	0.000	73.454	24	13	31	13	613	66.9	8.95	93.42	13	cell organization and biogenesis;stress response;transport;developmental processes;signal transduction;other biological processes	other membranes;cytosol;mitochondrion;nucleus;other cell component	nucleic acid binding activity;other molecular function	Pf00070, Pf14721	9131	ENSG00000156709	AIFM1	A4QPB4; B1ALN1; B2RB08; D3DTE9; E9PRR0; hsa:9131; O95831; Q1L6K4; Q1L6K6; Q2QKE4; Q5JUZ7; Q6I9X6; Q9Y3I3; Q9Y3I4		Apoptosis modulation and signaling; Nanomaterial induced apoptosis; Apoptosis modulation by HSP70	3	16469272.5779646	54.34	1367100.78361066	4716083.84099528	17415904.8041516	13369754.2191549	24898204.2186653	17208295.0982462	19212739.144783	15761987.9075027	691982.066684605	2929325.89685405	11852451.4220603	15714603.6819818	22900592.7519156	18755773.425083	18695786.3406446	17979341.632996	High	High	High	High	High
False	High	IsMasterProtein	Q9NVA2	Septin-11 OS=Homo sapiens OX=9606 GN=SEPTIN11 PE=1 SV=3	0.000	73.452	28	12	32	5	429	49.4	6.81	81.01	12	cell cycle OR cell proliferation;other biological processes	cytoskeleton;other cell component	other molecular function	Pf00735	55752	ENSG00000138758	SEPTIN11	B7Z7Z6; E9KL32; hsa:55752; Q4W5G1; Q7L4N1; Q96SP1; Q9NVA2; Q9UFY9		22q11.2 copy number variation syndrome	1	12130774.4611778	52.53	1518917.2795055	6574246.95783486	9397136.1361875	9919914.97122656	16906897.5426655	13792959.5150015	17113474.8548294	14418044.6755125	1367615.98555313	4636202.31545626	6367450.54945151	10668898.7862186	17002526.9836301	17168530.1494265	19345875.3992379	18023491.9431188	High	High	High	High	High
False	High	IsMasterProtein	P40121	Macrophage-capping protein OS=Homo sapiens OX=9606 GN=CAPG PE=1 SV=2	0.000	73.352	30	8	27	8	348	38.5	6.19	89.66	8	cell organization and biogenesis;developmental processes;other biological processes	non-structural extracellular;cytoskeleton;nucleus;other cell component	cytoskeletal activity;other molecular function	Pf00626	822	ENSG00000042493	CAPG	B8ZZS7; D6W5K8; hsa:822; P40121; Q53SA7		TYROBP causal network in microglia	1	14015773.1174231	92.45	2555025.87017842	3245990.07138104	6617009.42615372	11083108.4811852	20304672.4760763	39920673.8619551	50903816.2885022	46262662.1845398	1263103.91542283	1984509.87626189	4080059.40440894	7562978.02055543	17724440.4322634	46970832.029227	54285122.2013424	50625907.3559641	High	High	High	High	High
False	High	IsMasterProtein	P10412	Histone H1.4 OS=Homo sapiens OX=9606 GN=H1-4 PE=1 SV=2	0.000	73.268	40	14	35	3	219	21.9	11.03	99.01	14	cell organization and biogenesis;protein metabolism;other metabolic processes;other biological processes	nucleus;other cell component	nucleic acid binding activity;other molecular function	Pf00538	3008	ENSG00000168298	H1-4	hsa:3008; P10412; Q4VB25	Apoptosis induced DNA fragmentation; Formation of Senescence-Associated Heterochromatin Foci (SAHF)	Pathways affected in adenoid cystic carcinoma	3	19424779.0749719	144.23	5119281.55127813	4499101.60525574	16278738.3249645	161259136.42735	37932055.9424961	18166569.9117889	23735676.9914864	21108935.313172	1565012.95829809	2263998.95656907	9431482.91105623	10371502.0686996	20770131.2875035	27026677.5786043	27036545.6920454	31020127.4514654	High	High	High	High	High
False	High	IsMasterProtein	Q13616	Cullin-1 OS=Homo sapiens OX=9606 GN=CUL1 PE=1 SV=2	0.000	73.147	30	19	26	19	776	89.6	8.00	85.30	19	cell cycle OR cell proliferation;protein metabolism;other metabolic processes;signal transduction;other biological processes	plasma membrane;other membranes;cytosol;nucleus;other cell component	other molecular function	Pf00888, Pf10557	8454	ENSG00000055130	CUL1	D3DWG3; hsa:8454; O60719; Q08AL6; Q13616; Q8IYW1	Nuclear events stimulated by ALK signaling in cancer; Circadian Clock; Regulation of PLK1 Activity at G2/M Transition; Antigen processing: Ubiquitination & Proteasome degradation; Orc1 removal from chromatin; Regulation of RUNX2 expression and activity; Neddylation; SCF(Skp2)-mediated degradation of p27/p21; Cyclin D associated events in G1; Regulation of BACH1 activity; FCERI mediated NF-kB acti…	Cell cycle; TNF-alpha signaling pathway; Parkin-ubiquitin proteasomal system pathway; Apoptosis-related network due to altered Notch3 in ovarian cancer; Glucocorticoid receptor pathway; Nuclear receptors meta-pathway; TGF-beta signaling pathway; Malignant pleural mesothelioma; Notch signaling pathway	41	12648295.6171425	57.37	1439499.28979089	2305139.95561922	12425462.1955857	9420225.12963639	19781663.8951213	13526040.5249127	15361729.7632355	12875125.246887	808351.670091796	1463744.23945356	8408731.07711979	11971979.4649512	17719065.3065702	15360165.0065391	15179109.4864785	15167517.265725	High	High	High	High	High
False	High	IsMasterProtein	P14866	Heterogeneous nuclear ribonucleoprotein L OS=Homo sapiens OX=9606 GN=HNRNPL PE=1 SV=2	0.000	73.058	38	14	32	13	589	64.1	8.22	94.73	14	RNA metabolism OR transcription;other metabolic processes;stress response;other biological processes	cytosol;nucleus;other cell component	nucleic acid binding activity	Pf00076, Pf11835, Pf13893	3191	ENSG00000104824; ENSG00000282947	HNRNPL	A6ND69; A6NIT8; hsa:3191; P14866; Q9H3P3	mRNA Splicing - Major Pathway; Processing of Capped Intron-Containing Pre-mRNA	mRNA processing; Hippocampal synaptogenesis and neurogenesis	4	11928401.0705468	99.89	2496852.44627285	3170841.39872242	6110820.26263048	11352640.9848585	12689308.6419769	24254665.6562808	51145534.3586727	46242690.0033133	1122851.31397768	1602781.50096285	4142005.71703359	6243269.70228637	12533361.3816905	28892587.0903598	52307949.8106505	48940781.5479472	High	High	High	High	High
False	High	IsMasterProtein	P06748	Nucleophosmin OS=Homo sapiens OX=9606 GN=NPM1 PE=1 SV=2	0.000	72.941	38	13	44	13	294	32.6	4.78	125.64	13	cell cycle OR cell proliferation;cell organization and biogenesis;DNA metabolism;RNA metabolism OR transcription;other metabolic processes;stress response;transport;signal transduction;other biological processes	cytosol;cytoskeleton;translational apparatus;nucleus;other cell component	enzyme regulator activity;translation activity;nucleic acid binding activity;other molecular function	Pf03066, Pf16276	4869	ENSG00000181163	NPM1	A8K3N7; B5BU00; D3DQL6; hsa:4869; P06748; P08693; Q12826; Q13440; Q13441; Q14115; Q5EU94; Q5EU95; Q5EU96; Q5EU97; Q5EU98; Q5EU99; Q6V962; Q8WTW5; Q96AT6; Q96DC4; Q96EA5; Q9BYG9; Q9UDJ7	TP53 regulates transcription of additional cell cycle genes whose exact role in the p53 pathway remain uncertain; Nuclear import of Rev protein; Deposition of new CENPA-containing nucleosomes at the centromere; SUMOylation of transcription cofactors; ALK mutants bind TKIs; Nuclear events stimulated by ALK signaling in cancer; TFAP2A acts as a transcriptional repressor during retinoic acid induced…		9	97924684.6685649	59.82	26129648.7661994	24371925.7543588	44910820.8482293	120522260.347459	150193492.716375	94980877.9048386	109638620.611305	100959730.831772	15452970.5400305	16547885.536218	26438564.326202	67241980.8410649	125068769.807843	129751029.766248	133084372.502267	129135601.459741	High	High	High	High	High
False	High	IsMasterProtein	P52732	Kinesin-like protein KIF11 OS=Homo sapiens OX=9606 GN=KIF11 PE=1 SV=2	0.000	72.847	21	22	29	22	1056	119.1	5.64	65.06	22	cell cycle OR cell proliferation;cell organization and biogenesis;other biological processes	cytosol;cytoskeleton;nucleus;other cell component	cytoskeletal activity;other molecular function	Pf00225, Pf13931	3832	ENSG00000138160	KIF11	A0AV49; B2RMV3; hsa:3832; P52732; Q15716; Q5VWX0	COPI-dependent Golgi-to-ER retrograde traffic; MHC class II antigen presentation; Kinesins		3	17233461.0471836	66.28	4072551.3557164	5292946.05359135	9993178.12113206	19628336.6156035	17893699.0172431	20388826.1912679	31304263.3316842	26582044.7637393	1951367.86176081	3018979.90150012	6505326.03574754	9283148.11884665	16597584.399883	24669393.8218406	32337304.8542282	31269036.944078	High	High	High	High	High
False	High	IsMasterProtein	O14818	Proteasome subunit alpha type-7 OS=Homo sapiens OX=9606 GN=PSMA7 PE=1 SV=1	0.000	72.462	48	12	43	11	248	27.9	8.46	119.23	12	protein metabolism;other metabolic processes	cytosol;nucleus;other cell component	other molecular function	Pf00227, Pf10584	5688	ENSG00000101182	PSMA7	B2R515; hsa:5688; O14818; Q5JXJ2; Q9BR53; Q9H4K5; Q9UEU8	FCERI mediated NF-kB activation; Downstream TCR signaling; Antigen processing: Ubiquitination & Proteasome degradation; Activation of NF-kappaB in B cells; Oxygen-dependent proline hydroxylation of Hypoxia-inducible Factor Alpha; ER-Phagosome pathway; Cross-presentation of soluble exogenous antigens (endosomes); SCF-beta-TrCP mediated degradation of Emi1; APC/C:Cdc20 mediated degradation of Secur…	Proteasome degradation; Alzheimer's disease and miRNA effects; Alzheimer's disease	61	27508602.4180087	21.55	25961261.4082809	35423254.7242844	37291596.7976428	20295322.3094618	37668849.7241096	25917401.28911	29713941.4311285	24288489.348605	16359605.4574743	23359978.3182918	24215118.7223086	25903952.5565613	33809385.7332225	31552240.7666432	32169187.8620998	29148167.9218677	High	High	High	High	High
False	High	IsMasterProtein	P23528	Cofilin-1 OS=Homo sapiens OX=9606 GN=CFL1 PE=1 SV=3	0.000	72.444	64	14	39	13	166	18.5	8.09	115.79	14	cell cycle OR cell proliferation;cell organization and biogenesis;signal transduction;other biological processes	plasma membrane;other membranes;cytosol;cytoskeleton;nucleus;other cell component	cytoskeletal activity	Pf00241	1072	ENSG00000172757	CFL1	B3KUQ1; hsa:1072; P23528; Q53Y87; Q9UCA2	Platelet degranulation ; Regulation of actin dynamics for phagocytic cup formation; Gene and protein expression by JAK-STAT signaling after Interleukin-12 stimulation; EPHB-mediated forward signaling; Sema3A PAK dependent Axon repulsion; RHO GTPases Activate ROCKs	Brain-derived neurotrophic factor (BDNF) signaling pathway; VEGFA-VEGFR2 signaling pathway; EGF/EGFR signaling pathway; Envelope proteins and their potential roles in EDMD physiopathology; 7q11.23 copy number variation syndrome; Neuroinflammation and glutamatergic signaling; CCL18 signaling pathway; Regulation of actin cytoskeleton; G13 signaling pathway	15	47756524.2724849	67.99	5461892.50711105	9527598.62446159	15642082.5964872	39338073.0852419	72225132.1795278	61017555.8179752	65582116.1886078	60432338.2538261	2630985.92888912	7402859.33924944	11061705.8652117	35736775.1002921	57976546.1731287	69302237.8440172	71930174.4238361	68164744.0246783	High	High	High	High	High
False	High	IsMasterProtein	P24752	Acetyl-CoA acetyltransferase, mitochondrial OS=Homo sapiens OX=9606 GN=ACAT1 PE=1 SV=1	0.000	72.421	38	13	32	13	427	45.2	8.85	81.09	13	other metabolic processes;stress response;developmental processes;other biological processes	mitochondrion	other molecular function	Pf00108, Pf02803	38	ENSG00000075239	ACAT1	B2R6H1; G3XAB4; hsa:38; P24752; Q96FG8	Branched-chain amino acid catabolism; Utilization of Ketone Bodies; Synthesis of Ketone Bodies	Fatty acid beta-oxidation; Tryptophan metabolism; SARS-CoV-2 and COVID-19 pathway	6	23855413.600487	58.86	3626291.45756974	6037718.12990549	10576800.4141621	18653880.8822664	30874055.4932079	32312051.4486866	33404240.3840832	30507365.2845776	6858106.1891652	6510874.70172947	8272837.95096371	16515387.699161	33804547.8271308	32252137.9739132	34377961.3519838	32881255.247876	High	High	High	High	High
False	High	IsMasterProtein	P54136	Arginine--tRNA ligase, cytoplasmic OS=Homo sapiens OX=9606 GN=RARS1 PE=1 SV=2	0.000	72.354	27	17	28	17	660	75.3	6.68	76.09	17	protein metabolism;RNA metabolism OR transcription;other metabolic processes	cytosol;nucleus;other cell component	nucleic acid binding activity;other molecular function	Pf00750, Pf03485, Pf05746	5917	ENSG00000113643	RARS1	B2RBS9; hsa:5917; P54136; Q53GY4; Q9BWA1	Selenoamino acid metabolism; Cytosolic tRNA aminoacylation	Amino acid metabolism	3	16252379.9405856	90.00	2781456.99733119	5137906.22109377	9512166.87479822	14989053.3059591	18340693.0643126	33382638.1514449	56090769.7682763	46657459.4420462	1249996.83335505	2532414.4396195	6256710.35396039	7535029.93853083	17622183.8925701	38768395.0689024	56310431.7512837	54785571.4178599	High	High	High	High	High
False	High	IsMasterProtein	O76003	Glutaredoxin-3 OS=Homo sapiens OX=9606 GN=GLRX3 PE=1 SV=2	0.000	72.325	40	12	30	12	335	37.4	5.39	77.19	12	cell organization and biogenesis;protein metabolism;other metabolic processes;other biological processes	cytosol;cytoskeleton;nucleus;other cell component	other molecular function	Pf00085, Pf00462	10539	ENSG00000108010	GLRX3	B3KMP7; B3KMQ5; D3DRG2; hsa:10539; O76003; Q5JV01; Q96CE0; Q9P1B0; Q9P1B1	Iron uptake and transport		1	18559818.2232946	83.67	2328433.2584924	3902559.48424072	8281024.89446181	12282113.3140009	31456947.6135131	43100015.5641051	45370186.9402194	41516364.2172237	875352.806970992	1880909.36027114	5011193.99120548	10128603.3345928	28046220.0335724	46274891.7049489	52237562.3666794	50110396.6825597	High	High	High	High	High
False	High	IsMasterProtein	Q9Y678	Coatomer subunit gamma-1 OS=Homo sapiens OX=9606 GN=COPG1 PE=1 SV=1	0.000	72.303	28	20	25	19	874	97.7	5.47	68.10	20	transport;other biological processes	other membranes;cytosol;ER/Golgi	other molecular function	Pf01602, Pf08752, Pf16381	22820	ENSG00000181789	COPG1	A8K6M8; B3KMF6; hsa:22820; Q54AC4; Q9Y678	COPI-dependent Golgi-to-ER retrograde traffic; COPI-mediated anterograde transport	VEGFA-VEGFR2 signaling pathway	3	8235858.00572503	70.62	1197372.35577226	1989001.04693523	3842484.02311996	5591937.514517	13962007.0433186	12461201.4245844	14440392.8567676	12129848.8966259	650884.109534115	1170769.32406808	2695079.13985793	5197589.89876249	12893295.8488236	14387394.909685	14948845.1164414	14333269.9816307	High	High	High	High	High
False	High	IsMasterProtein	P31350	Ribonucleoside-diphosphate reductase subunit M2 OS=Homo sapiens OX=9606 GN=RRM2 PE=1 SV=1	0.000	72.177	45	14	26	13	389	44.8	5.38	75.76	14	cell organization and biogenesis;DNA metabolism;other metabolic processes;developmental processes;other biological processes	cytosol;nucleus	other molecular function	Pf00268	6241	ENSG00000171848	RRM2	B2R9B5; hsa:6241; J3KP43; P31350; Q5WRU7	Transcriptional Regulation by E2F6; Interconversion of nucleotide di- and triphosphates; G1/S-Specific Transcription	Fluoropyrimidine activity; Retinoblastoma gene in cancer; Hepatitis C and hepatocellular carcinoma; Pyrimidine metabolism	7	18236002.0287172	31.20	8494360.18753718	17867628.3422386	21434440.4521322	14986194.0594015	25634569.4902568	18363509.2512198	20184562.0333237	18109380.153975	4975472.6045573	11190648.0995959	14671794.1436841	17004943.1309766	21944746.1956475	21067971.9848476	21748963.5175741	20389262.6047036	High	High	High	High	High
False	High	IsMasterProtein	P09429	High mobility group protein B1 OS=Homo sapiens OX=9606 GN=HMGB1 PE=1 SV=3	0.000	72.169	40	9	33	7	215	24.9	5.74	119.26	9	cell organization and biogenesis;DNA metabolism;RNA metabolism OR transcription;other metabolic processes;stress response;transport;developmental processes;signal transduction;other biological processes	non-structural extracellular;plasma membrane;other membranes;ER/Golgi;nucleus;other cytoplasmic organelle;other cell component	signal transduction activity or receptor binding;nucleic acid binding activity;other molecular function	Pf00505, Pf09011	3146	ENSG00000189403	HMGB1	A5D8W9; hsa:3146; P09429; Q14321; Q5T7C3; Q6IBE1	Neutrophil degranulation; ER-Phagosome pathway; MyD88 deficiency (TLR2/4); IRAK4 deficiency (TLR2/4); Regulation of TLR by endogenous ligand; Apoptosis induced DNA fragmentation; TAK1-dependent IKK and NF-kappa-B activation ; TRAF6 mediated NF-kB activation; Pyroptosis; Advanced glycosylation endproduct receptor signaling	Retinoblastoma gene in cancer; VEGFA-VEGFR2 signaling pathway; Supression of HMGB1 mediated inflammation by THBD; Base excision repair; DNA repair pathways, full network; Malignant pleural mesothelioma; Clock-controlled autophagy in bone metabolism; DNA damage response (only ATM dependent)	19	19483490.9319573	30.80	16406369.0651125	16411052.4623797	17788727.4962944	13252475.7648132	29609032.1915314	23318341.081139	25513255.500059	21339717.4685339	10721177.2997792	11736186.9561791	12752584.2638648	15854519.5502167	27726591.9388168	25154887.8839502	24140756.8435319	23996234.2009011	High	High	High	High	High
False	High	IsMasterProtein	Q9Y6G9	Cytoplasmic dynein 1 light intermediate chain 1 OS=Homo sapiens OX=9606 GN=DYNC1LI1 PE=1 SV=3	0.000	71.962	35	15	26	15	523	56.5	6.42	73.29	15	cell cycle OR cell proliferation;cell organization and biogenesis;other biological processes	plasma membrane;other membranes;cytosol;cytoskeleton;other cell component	other molecular function	Pf05783	51143	ENSG00000144635	DYNC1LI1	A2RRG7; hsa:51143; Q53HC8; Q53HK7; Q9Y6G9	MHC class II antigen presentation; RHO GTPases Activate Formins; HCMV Early Events; Separation of Sister Chromatids; Neutrophil degranulation; Resolution of Sister Chromatid Cohesion; HSP90 chaperone cycle for steroid hormone receptors (SHR) in the presence of ligand; COPI-mediated anterograde transport; COPI-independent Golgi-to-ER retrograde traffic; Aggrephagy; EML4 and NUDC in mitotic spindle…	Ciliary landscape; Intraflagellar transport proteins binding to dynein	15	13056157.8135858	76.10	2136534.58412754	2995373.06045272	6063533.85549897	9024767.16486888	20851096.0680922	21422463.1191614	26190735.5543503	23988621.9164889	1047662.81868807	1907889.21243238	3716902.8995185	7698311.96780064	18888382.7958275	25226629.9267519	30742664.529087	28810919.0080524	High	High	High	High	High
False	High	IsMasterProtein	Q99798	Aconitate hydratase, mitochondrial OS=Homo sapiens OX=9606 GN=ACO2 PE=1 SV=2	0.000	71.959	27	16	27	16	780	85.4	7.61	91.06	16	other metabolic processes;stress response;developmental processes	cytosol;mitochondrion	other molecular function	Pf00330, Pf00694	50	ENSG00000100412	ACO2	hsa:50; O75809; Q5JZ41; Q6FHX0; Q8TAQ6; Q99798	Citric acid cycle (TCA cycle); Mitochondrial protein import	Amino acid metabolism; Metabolic reprogramming in colon cancer; Fluoroacetic acid toxicity; TCA cycle (aka Krebs or citric acid cycle)	6	12074758.2217736	81.18	1870491.84170125	2748113.86484636	5028074.03606967	9424160.22988854	16738637.607613	23965559.0464363	29828388.8045544	24769165.6797241	889057.188566224	1693866.87953183	3496558.3587626	5955258.89654598	15470851.7849566	27661657.7974345	30536768.3803462	28451323.7837673	High	High	High	High	High
False	High	IsMasterProtein	P25685	DnaJ homolog subfamily B member 1 OS=Homo sapiens OX=9606 GN=DNAJB1 PE=1 SV=4	0.000	71.942	47	21	29	20	340	38.0	8.63	72.38	21	RNA metabolism OR transcription;stress response;developmental processes;other biological processes	cytosol;nucleus;other cell component	other molecular function	Pf00226, Pf01556	3337	ENSG00000132002	DNAJB1	B4DX52; hsa:3337; P25685	MAPK6/MAPK4 signaling; HSP90 chaperone cycle for steroid hormone receptors (SHR) in the presence of ligand; Regulation of HSF1-mediated heat shock response; Attenuation phase	Nuclear receptors meta-pathway; NRF2 pathway	7	25446606.4933934	91.37	3430289.92719897	4081343.81336198	8849161.4072348	17591780.2504939	36808655.6794858	57523676.9008038	77991580.4557868	61081647.6393656	1539517.76138095	2264804.07787214	5848077.37521091	9857136.43248114	37184927.2949338	67063245.4590996	86070262.6294225	75981427.3038496	High	High	High	High	High
False	High	IsMasterProtein	O95202	Mitochondrial proton/calcium exchanger protein OS=Homo sapiens OX=9606 GN=LETM1 PE=1 SV=1	0.000	71.824	25	17	35	17	739	83.3	6.70	87.88	17	cell organization and biogenesis;transport;other biological processes	other membranes;mitochondrion	transporter activity;translation activity;other molecular function	Pf07766	3954	ENSG00000168924	LETM1	B4DED2; hsa:3954; O95202; Q9UF65	RHOG GTPase cycle; Mitochondrial calcium ion transport		2	17634523.8853666	70.88	2675506.87109634	4798421.93246762	8783725.54417233	11841667.694263	32219383.7675865	28044958.6228627	31360422.1285537	26261202.449907	1592658.42893865	2824557.72112166	6068746.34644738	11040579.4788175	30706651.6799044	32918246.0059905	33715151.8059082	32002319.9377549	High	High	High	High	High
False	High	IsMasterProtein	P62333	26S proteasome regulatory subunit 10B OS=Homo sapiens OX=9606 GN=PSMC6 PE=1 SV=1	0.000	71.786	47	16	32	16	389	44.1	7.49	83.70	16	protein metabolism;other metabolic processes;stress response;other biological processes	cytosol;nucleus;other cell component	other molecular function	Pf00004, Pf16450, Pf17862	5706	ENSG00000100519	PSMC6	B2R975; hsa:5706; P49719; P62333; Q6IBU3; Q92524	Ub-specific processing proteases; Downstream TCR signaling; RUNX1 regulates transcription of genes involved in differentiation of HSCs; FCERI mediated NF-kB activation; Antigen processing: Ubiquitination & Proteasome degradation; Activation of NF-kappaB in B cells; Oxygen-dependent proline hydroxylation of Hypoxia-inducible Factor Alpha; ER-Phagosome pathway; Cross-presentation of soluble exogeno…	Proteasome degradation; Alzheimer's disease and miRNA effects; Parkin-ubiquitin proteasomal system pathway; Ciliary landscape; Alzheimer's disease	64	16834945.2505668	72.37	1927502.33977967	2622067.35135016	5516660.3719452	13368872.8060852	21968737.0507663	21268527.8145592	25537782.4065312	22465374.2732563	1031709.65393148	1516736.07266504	3659832.67634378	9888661.55640591	21199646.7989866	25123198.5949409	28238251.9620145	26736255.6213546	High	High	High	High	High
False	High	IsMasterProtein	P09622	Dihydrolipoyl dehydrogenase, mitochondrial OS=Homo sapiens OX=9606 GN=DLD PE=1 SV=2	0.000	71.785	30	12	31	12	509	54.1	7.85	94.88	12	protein metabolism;other metabolic processes;developmental processes;other biological processes	cytoskeleton;mitochondrion;nucleus;other cytoplasmic organelle;other cell component	other molecular function	Pf02852, Pf07992	1738	ENSG00000091140	DLD	B2R5X0; B4DHG0; B4DT69; hsa:1738; P09622; Q14131; Q14167; Q59EV8; Q8WTS4	Lysine catabolism; Regulation of pyruvate dehydrogenase (PDH) complex; Signaling by Retinoic Acid; Citric acid cycle (TCA cycle); Branched-chain amino acid catabolism; Glycine degradation	Fatty acid beta-oxidation; TCA cycle and deficiency of pyruvate dehydrogenase complex (PDHc); Amino acid metabolism; Tryptophan metabolism; 7q11.23 copy number variation syndrome; Neuroinflammation and glutamatergic signaling; Glycolysis and gluconeogenesis; TCA cycle (aka Krebs or citric acid cycle)	16	32902697.8976788	21.96	29697171.7909748	33088987.4439852	33994995.025183	21089896.7508897	39163145.7349559	32717457.1533377	38895147.6930895	32032261.3348032	18653500.6515236	22972871.0070633	23382626.3381024	25391679.2388117	37385861.4295941	37188835.1680281	37968543.2700405	36098200.4902665	High	High	High	High	High
False	High	IsMasterProtein	P49366	Deoxyhypusine synthase OS=Homo sapiens OX=9606 GN=DHPS PE=1 SV=1	0.000	71.777	55	14	28	14	369	40.9	5.36	83.20	14	protein metabolism;other metabolic processes;other biological processes	cytosol;other cell component	other molecular function	Pf01916	1725	ENSG00000095059	DHPS	A8K688; hsa:1725; M0R1I5; P49366; Q13184; Q13276; Q9UDG0	Hypusine synthesis from eIF5A-lysine		1	24397105.0933572	52.10	2435559.71607158	9354518.96300944	25158645.6303308	21001692.254835	31570814.6518936	24950764.0656886	27101492.2937289	23855731.8473	1608724.14777116	5878610.34609824	16426359.5700529	21815912.0627019	34545862.1415494	32054395.2100845	33858878.1194332	31259722.6174922	High	High	High	High	High
False	High	IsMasterProtein	P42167	Lamina-associated polypeptide 2, isoforms beta/gamma OS=Homo sapiens OX=9606 GN=TMPO PE=1 SV=2	0.000	71.627	41	14	26	8	454	50.6	9.38	91.24	14		other membranes;nucleus;other cell component	nucleic acid binding activity;other molecular function	Pf03020, Pf08198	7112	ENSG00000120802	TMPO	A2T926; hsa:7112; P42167; Q14861	RHOC GTPase cycle; RHOA GTPase cycle; CDC42 GTPase cycle; RAC1 GTPase cycle; RAC2 GTPase cycle; RAC3 GTPase cycle; RHOG GTPase cycle; RHOD GTPase cycle; RHOJ GTPase cycle; RHOF GTPase cycle	Envelope proteins and their potential roles in EDMD physiopathology; Overlap between signal transduction pathways contributing to LMNA laminopathies	12	3695023.67026864	51.53	1672868.12204476	1857405.60585723	2502876.8866631	3009828.80479691	5761327.00291757	4657317.10247263	5410096.87259763	4536204.81739219	1005593.15428892	1104544.8966956	1608742.72217517	2606165.41183401	6065060.79966443	5330721.99492384	5696060.58328575	5349039.92354531	High	High	High	High	High
False	High	IsMasterProtein	Q9UNS2	COP9 signalosome complex subunit 3 OS=Homo sapiens OX=9606 GN=COPS3 PE=1 SV=3	0.000	71.546	33	12	27	12	423	47.8	6.65	90.15	12	protein metabolism;other metabolic processes;developmental processes;signal transduction;other biological processes	cytosol;nucleus;other cell component		Pf01399	8533	ENSG00000141030	COPS3	B2R683; B4DY81; hsa:8533; O43191; Q7LDR6; Q9UNS2	Neddylation; Formation of TC-NER Pre-Incision Complex; Cargo recognition for clathrin-mediated endocytosis; DNA Damage Recognition in GG-NER	Ciliary landscape	5	17997208.5229241	66.12	1906349.43062695	6980195.32689661	10201087.1906513	13913362.2967453	29232935.9057065	23763594.086913	26724323.8540268	23279744.1559745	1133064.52286415	4286515.7979252	5839935.15451618	11533712.2912637	28557825.5942883	29823281.6889429	32805766.5528268	31201957.8957172	High	High	High	High	High
False	High	IsMasterProtein	P61758	Prefoldin subunit 3 OS=Homo sapiens OX=9606 GN=VBP1 PE=1 SV=4	0.000	71.537	57	12	46	12	197	22.6	7.11	101.14	12	cell organization and biogenesis;other biological processes	cytosol;nucleus;other cell component	cytoskeletal activity;other molecular function	Pf02996	7411	ENSG00000155959	VBP1	B2R8L5; B4DWR3; F5H2A7; hsa:7411; O55228; P61758; Q15765; Q5JT81; Q86X96	Prefoldin mediated transfer of substrate to CCT/TriC	Cellular proteostasis	2	19874057.9901461	50.51	2837324.79700857	9626141.21783632	17846480.8688616	16834592.4865596	23837987.5384146	22401989.3170616	24703063.2444605	22131992.514269	1484069.42070679	6445929.29554853	11680525.2076073	14210984.8285174	23560956.248142	26124789.5969015	28209174.9891507	27762628.872748	High	High	High	High	High
False	High	IsMasterProtein	P22307	Sterol carrier protein 2 OS=Homo sapiens OX=9606 GN=SCP2 PE=1 SV=2	0.000	71.500	24	15	25	15	547	59.0	6.89	59.76	15	cell organization and biogenesis;other metabolic processes;transport;other biological processes	cytosol;mitochondrion;ER/Golgi;nucleus;other cytoplasmic organelle;other cell component	signal transduction activity or receptor binding;transporter activity;other molecular function	Pf00108, Pf02036, Pf02803	6342	ENSG00000116171	SCP2	A6NM69; B4DGJ9; B4DHP6; C9JC79; D3DQ37; E1B6W5; F2Z3J1; hsa:6342; P22307; Q15432; Q16622; Q5VVZ1; Q6NXF4; Q99430	TYSND1 cleaves peroxisomal proteins; alpha-linolenic acid (ALA) metabolism	PPAR-alpha pathway; Nuclear receptors meta-pathway; Mitochondrial long chain fatty acid beta-oxidation; PPAR signaling pathway; Neurodegeneration with brain iron accumulation (NBIA) subtypes pathway; Disorders of bile acid synthesis and biliary transport; DNA damage response (only ATM dependent)	10	16814867.6054175	71.90	1786632.54465835	3003610.63277804	5494065.59996894	13227120.862206	24170601.6285179	26241015.5996298	23394153.3571979	21375760.8729193	1229325.97465953	2009702.56406734	3769919.01958629	11035059.3808383	26245283.2164353	26871419.955806	27476128.0025537	27898352.9733561	High	High	High	High	High
False	High	IsMasterProtein	P60900	Proteasome subunit alpha type-6 OS=Homo sapiens OX=9606 GN=PSMA6 PE=1 SV=1	0.000	71.205	39	9	38	9	246	27.4	6.76	104.09	9	protein metabolism;other metabolic processes;other biological processes	cytosol;cytoskeleton;nucleus;other cell component	nucleic acid binding activity;other molecular function	Pf00227, Pf10584	5687	ENSG00000100902	PSMA6	B2R7J9; B4DQR4; B4DXJ9; hsa:5687; P34062; P60900; Q6IB60	Downstream TCR signaling; FCERI mediated NF-kB activation; Antigen processing: Ubiquitination & Proteasome degradation; Activation of NF-kappaB in B cells; Oxygen-dependent proline hydroxylation of Hypoxia-inducible Factor Alpha; ER-Phagosome pathway; Cross-presentation of soluble exogenous antigens (endosomes); SCF-beta-TrCP mediated degradation of Emi1; APC/C:Cdc20 mediated degradation of Secur…	Proteasome degradation; Alzheimer's disease and miRNA effects; Alzheimer's disease	61	27771673.8143089	39.22	16384928.44214	23799440.2062552	27768124.454835	19359245.8139698	37322197.7821739	27139025.4487587	31044057.453995	27775223.6274668	9921918.94025435	14847728.1684061	18646701.6234643	28271170.9448089	49002180.0120536	36364869.7968743	46506136.9821303	35622162.4538031	High	High	High	High	High
False	High	IsMasterProtein	P82970	High mobility group nucleosome-binding domain-containing protein 5 OS=Homo sapiens OX=9606 GN=HMGN5 PE=1 SV=1	0.000	71.133	37	9	23	9	282	31.5	4.55	72.66	9	cell organization and biogenesis;other biological processes	mitochondrion;nucleus;other cell component	nucleic acid binding activity;other molecular function	Pf01101	79366	ENSG00000198157	HMGN5	hsa:79366; P82970; Q5JSL1			0	19093219.9694753	33.15	14065789.2602482	14550770.7973182	17488734.238941	17050892.4909545	25936718.794752	20844907.5743316	24792639.9561509	21941689.5098676	8428973.89992385	10276648.2826477	11715446.9921359	15381003.9280205	22105387.3822062	25957618.8173157	28061744.5668399	26955828.1903459	High	High	High	High	High
False	High	IsMasterProtein	P49189	4-trimethylaminobutyraldehyde dehydrogenase OS=Homo sapiens OX=9606 GN=ALDH9A1 PE=1 SV=3	0.000	71.051	32	14	28	14	494	53.8	5.87	88.83	14	cell organization and biogenesis;other metabolic processes	cytosol;other cell component	other molecular function	Pf00171	223	ENSG00000143149	ALDH9A1	B2R6X1; B4DXY7; B9EKV4; hsa:223; P49189; Q5VV90; Q6LCL1; Q9NZT7	Carnitine synthesis	GABA receptor signaling; Fluoroacetic acid toxicity	3	19740468.7592091	56.10	2644381.99212672	5706018.91088212	16335685.6583217	17235713.0278236	29901847.4060625	22054690.7125432	24793165.0131774	21289279.4674516	1254411.35489747	3361418.29323645	10819914.7946006	18304335.1668659	26678480.1234706	26703926.7949846	27763948.8494143	25197600.4931492	High	High	High	High	High
False	High	IsMasterProtein	P16402	Histone H1.3 OS=Homo sapiens OX=9606 GN=H1-3 PE=1 SV=2	0.000	70.805	43	15	32	5	221	22.3	11.02	90.61	15	cell organization and biogenesis;protein metabolism;other metabolic processes;other biological processes	nucleus;other cell component	nucleic acid binding activity;other molecular function	Pf00538	3007	ENSG00000124575	H1-3	B2R751; hsa:3007; P16402; Q2M2I2	Apoptosis induced DNA fragmentation; Formation of Senescence-Associated Heterochromatin Foci (SAHF)		2	43931510.0173313	101.01	13364136.8466028	9243989.9095757	31086735.3814789	208402805.183932	73520242.9096656	41352046.5794811	47998494.7441053	46671875.5671099	5869950.51449297	7045449.3286289	16996155.9824202	24950025.7489827	54047201.4474561	56462243.5242172	62117013.7632006	65903819.6792245	High	High	High	High	High
False	High	IsMasterProtein	P15531	Nucleoside diphosphate kinase A OS=Homo sapiens OX=9606 GN=NME1 PE=1 SV=1	0.000	70.759	61	10	36	5	152	17.1	6.19	105.98	10	DNA metabolism;other metabolic processes;transport;developmental processes;other biological processes	plasma membrane;other membranes;cytosol;nucleus;other cell component	translation activity;kinase activity;other molecular function	Pf00334	4830	ENSG00000239672	NME1	hsa:4830; P15531; Q6FGK3; Q86XQ2; Q9UDJ6	Interconversion of nucleotide di- and triphosphates; Azathioprine ADME; Ribavirin ADME	Pyrimidine metabolism	4	20903467.7342775	41.87	3894019.35626601	17144336.140091	24118691.1173098	17985158.4061216	29334996.4558471	21841457.3951554	22426787.3273804	20005760.3946751	1728325.493581	9823779.47286749	15607251.1933723	19516188.1553461	25629351.62156	25880898.7336367	26663536.1548382	24829572.5934351	High	High	High	High	High
False	High	IsMasterProtein	P46777	60S ribosomal protein L5 OS=Homo sapiens OX=9606 GN=RPL5 PE=1 SV=3	0.000	70.590	44	14	34	14	297	34.3	9.72	89.65	14	cell organization and biogenesis;protein metabolism;RNA metabolism OR transcription;other metabolic processes;other biological processes	cytosol;ER/Golgi;translational apparatus;nucleus;other cell component	enzyme regulator activity;nucleic acid binding activity;other molecular function	Pf14204, Pf17144	6125	ENSG00000122406	RPL5	hsa:6125; P46777; Q32LZ3; Q53HH6; Q9H3F4	Regulation of expression of SLITs and ROBOs; L13a-mediated translational silencing of Ceruloplasmin expression; Formation of a pool of free 40S subunits; GTP hydrolysis and joining of the 60S ribosomal subunit; Major pathway of rRNA processing in the nucleolus and cytosol; Nonsense Mediated Decay (NMD) enhanced by the Exon Junction Complex (EJC); SRP-dependent cotranslational protein targeting to…	VEGFA-VEGFR2 signaling pathway; Cytoplasmic ribosomal proteins	15	30301626.820463	69.55	3223769.9390093	4695917.96024677	13853955.0144598	56288628.0962338	32436857.2351736	30050009.1920145	39469420.6667858	33351724.0200221	1691816.12926717	3164710.31304785	8945973.84938703	15561555.0139823	30555351.3178493	36415356.2660382	39766018.5106209	38144910.3066662	High	High	High	High	High
False	High	IsMasterProtein	Q5JTV8	Torsin-1A-interacting protein 1 OS=Homo sapiens OX=9606 GN=TOR1AIP1 PE=1 SV=2	0.000	70.464	29	14	24	14	583	66.2	8.18	71.87	14	cell organization and biogenesis;other biological processes	other membranes;nucleus	cytoskeletal activity;other molecular function	Pf05609, Pf20443	26092	ENSG00000143337	TOR1AIP1	A8K630; B0QZ57; hsa:26092; Q5JTV6; Q5JTV8; Q8IZ65; Q9H8Y6; Q9HAJ1; Q9NV52; Q9Y3X5	RHOD GTPase cycle; RHOF GTPase cycle	Influence of laminopathies on Wnt signaling	3	6456454.77160858	62.09	1209342.22097519	1846771.30349766	3536660.82732189	5204747.68099609	10146321.0758131	8123402.17143923	9247757.0316232	8009189.06598164	641137.331742588	1196887.76661298	2342764.7667837	5098669.88679356	9433528.81918533	9869705.73947502	10260965.7702492	9657143.58056251	High	High	High	High	High
False	High	IsMasterProtein	P26639	Threonine--tRNA ligase 1, cytoplasmic OS=Homo sapiens OX=9606 GN=TARS1 PE=1 SV=3	0.000	70.446	22	16	34	15	723	83.4	6.67	75.04	16	protein metabolism;RNA metabolism OR transcription;other metabolic processes	cytosol	nucleic acid binding activity;other molecular function	Pf00587, Pf02824, Pf03129, Pf07973	6897	ENSG00000113407	TARS1	A8K8I1; B4DEG8; hsa:6897; P26639; Q96FP5; Q9BWA6	Cytosolic tRNA aminoacylation		1	30043927.3920804	80.58	4220058.04331719	6514497.99394819	13457966.2898462	20419007.6023053	52359900.8983206	60529586.0418929	77171009.0087651	63323668.8144181	1763354.30874003	3645533.74657442	8995950.3670004	14245538.960644	44205751.3627003	64488755.9349704	71321277.1525187	70245087.5339094	High	High	High	High	High
False	High	IsMasterProtein	P62258	14-3-3 protein epsilon OS=Homo sapiens OX=9606 GN=YWHAE PE=1 SV=1	0.000	70.296	45	11	36	8	255	29.2	4.74	88.14	11	stress response;transport;developmental processes;signal transduction;other biological processes	cytosol;nucleus;other cell component	other molecular function	Pf00244	7531	ENSG00000108953; ENSG00000274474	YWHAE	B3KY71; D3DTH5; hsa:7531; P29360; P42655; P62258; Q4VJB6; Q53XZ5; Q63631; Q7M4R4	Translocation of SLC2A4 (GLUT4) to the plasma membrane; TP53 Regulates Metabolic Genes; Chk1/Chk2(Cds1) mediated inactivation of Cyclin B:Cdk1 complex; RHO GTPases activate PKNs; SARS-CoV-1 targets host intracellular signalling and regulatory pathways; SARS-CoV-2 targets host intracellular signalling and regulatory pathways; Activation of BAD and translocation to mitochondria ; RAB GEFs exchange …	Cell cycle; Myometrial relaxation and contraction pathways; VEGFA-VEGFR2 signaling pathway; Calcium regulation in cardiac cells; Sudden infant death syndrome (SIDS) susceptibility pathways	25	12181801.3116527	63.00	1244046.55308978	2699964.78012707	8178383.21815681	11052495.4718578	19145572.4845271	15969379.1650046	16112360.2965413	13426495.724376	726544.621292633	1623291.32078115	4776681.30238585	9901660.09615332	19443032.0076061	17595468.9674805	17908335.0552193	17025947.0876324	High	High	High	High	High
False	High	IsMasterProtein	Q01518	Adenylyl cyclase-associated protein 1 OS=Homo sapiens OX=9606 GN=CAP1 PE=1 SV=5	0.000	70.282	33	14	34	14	475	51.9	8.06	102.72	14	cell organization and biogenesis;transport;signal transduction;other biological processes	non-structural extracellular;plasma membrane;other membranes;cytoskeleton;other cytoplasmic organelle;other cell component	cytoskeletal activity;other molecular function	Pf01213, Pf08603	10487	ENSG00000131236	CAP1	hsa:10487; Q01518; Q53HR7; Q5T0S1; Q5T0S2; Q6I9U6	Neutrophil degranulation; Platelet degranulation ; Role of ABL in ROBO-SLIT signaling	Angiopoietin-like protein 8 regulatory pathway; Insulin signaling; Complement system in neuronal development and plasticity	6	36086422.5991117	71.78	4106580.40098416	5209691.59965925	18418236.5146967	28365650.2623355	75244484.1944724	51678154.5712053	56109786.5657561	45908691.8141557	1703033.89455581	3182050.97098162	13806157.8612738	27335560.0864005	68168054.7586352	59968293.5195096	57325228.8023637	53614058.6967762	High	High	High	High	High
False	High	IsMasterProtein	P23368	NAD-dependent malic enzyme, mitochondrial OS=Homo sapiens OX=9606 GN=ME2 PE=1 SV=1	0.000	70.143	32	15	25	15	584	65.4	7.61	81.30	15	other metabolic processes;other biological processes	mitochondrion;other cell component	other molecular function	Pf00390, Pf03949	4200	ENSG00000082212	ME2	B2R8J2; hsa:4200; P23368; Q9BWL6; Q9BYG1; Q9H4B2	Citric acid cycle (TCA cycle)	TCA cycle in senescence	2	22590223.8792632	76.19	3031923.62014216	4524343.40525203	9119207.43950494	14205547.4344975	41578732.4712119	40827012.0243601	45601660.5327816	35923868.2823267	1547777.44321406	2718019.25532589	5660082.39663282	14130306.6368762	39100095.6658479	44994754.5484844	45479763.2577593	42593411.0964863	High	High	High	High	High
False	High	IsMasterProtein	P04843	Dolichyl-diphosphooligosaccharide--protein glycosyltransferase subunit 1 OS=Homo sapiens OX=9606 GN=RPN1 PE=1 SV=1	0.000	70.141	34	17	26	17	607	68.5	6.38	97.57	17	protein metabolism;other metabolic processes	other membranes;cytosol;ER/Golgi;other cell component		Pf04597	6184	ENSG00000163902	RPN1	B2R5Z0; D3DNB6; hsa:6184; P04843; Q68DT1	SRP-dependent cotranslational protein targeting to membrane; Asparagine N-linked glycosylation; Maturation of spike protein	Proteasome degradation	4	27755681.5801936	76.20	4017117.74343516	5466735.74305062	10261770.005705	19510443.5095097	63675872.4900134	42601785.0969076	47555383.2370871	39485409.9347153	1974970.99338196	3512691.13282828	6637284.66904131	17782302.6629206	56187262.5066631	48400437.0619355	48126799.8248637	45987570.4177014	High	High	High	High	High
False	High	IsMasterProtein	Q15019	Septin-2 OS=Homo sapiens OX=9606 GN=SEPTIN2 PE=1 SV=1	0.000	70.015	60	15	25	15	361	41.5	6.60	94.26	15	cell cycle OR cell proliferation;cell organization and biogenesis;signal transduction;other biological processes	plasma membrane;other membranes;cytoskeleton;ER/Golgi;nucleus;other cell component	other molecular function	Pf00735	4735	ENSG00000168385	SEPTIN2	B4DGE8; hsa:4735; Q14132; Q15019; Q53QU3; Q8IUK9; Q96CB0	Anchoring of the basal body to the plasma membrane	2q37 copy number variation syndrome	2	15313958.9095319	43.57	1528455.20424287	11088320.2952417	18910062.782208	11491937.0794588	21042240.8932879	14955551.6384294	16513188.3887208	13689127.9288381	628279.744609464	7659777.21299905	13201686.9580742	15680955.3504013	18407844.7231982	17412257.1031108	17417411.5800866	16852675.2218434	High	High	High	High	High
False	High	IsMasterProtein	P68400	Casein kinase II subunit alpha OS=Homo sapiens OX=9606 GN=CSNK2A1 PE=1 SV=1	0.000	69.977	38	13	29	12	391	45.1	7.74	87.28	13	cell-cell signaling;cell cycle OR cell proliferation;protein metabolism;other metabolic processes;signal transduction;other biological processes	plasma membrane;other membranes;cytosol;nucleus;other cell component	kinase activity;other molecular function	Pf00069	1457	ENSG00000101266	CSNK2A1	B4DYS6; D3DVV8; hsa:1457; P19138; P20426; P68400; Q14013; Q5U065	Signal transduction by L1; RUNX1 interacts with co-factors whose precise effect on RUNX1 targets is not known; Regulation of PTEN stability and activity; KEAP1-NFE2L2 pathway; Regulation of TP53 Activity through Phosphorylation; Cooperation of PDCL (PhLP1) and TRiC/CCT in G-protein beta folding; WNT mediated activation of DVL; Receptor Mediated Mitophagy; Condensation of Prometaphase Chromosomes;…	Alzheimer's disease and miRNA effects; TNF-alpha signaling pathway; Brain-derived neurotrophic factor (BDNF) signaling pathway; lncRNA in canonical Wnt signaling and colorectal cancer; Breast cancer pathway; Wnt signaling; ncRNAs involved in Wnt signaling in hepatocellular carcinoma; Translation inhibitors in chronically activated PDGFRA cells; Measles virus infection; Malignant pleural mesotheli…	21	18216677.1876643	60.51	2699981.93634806	6719456.81695346	11550880.619186	14021990.0431542	30114837.577069	23722273.7622652	28421111.3432886	22883457.0992414	1630146.73586456	4430755.47395511	7837046.59253445	14501625.6206571	28282229.2420552	27075589.7965906	28526654.1946927	27159737.4804506	High	High	High	High	High
False	High	IsMasterProtein	P07737	Profilin-1 OS=Homo sapiens OX=9606 GN=PFN1 PE=1 SV=2	0.000	69.848	74	11	39	11	140	15.0	8.27	101.70	11	cell organization and biogenesis;developmental processes;other biological processes	cytosol;cytoskeleton;nucleus;other cell component	cytoskeletal activity;other molecular function	Pf00235	5216	ENSG00000108518	PFN1	hsa:5216; P07737; Q53Y44	RHO GTPases Activate Formins; Platelet degranulation ; PCP/CE pathway; Signaling by ROBO receptors	Physico-chemical features and toxicity-associated pathways; VEGFA-VEGFR2 signaling pathway; Burn wound healing; Regulation of actin cytoskeleton; G13 signaling pathway	9	53452879.4614246	84.00	4235669.21131379	7093976.542045	15709082.1252592	31356083.1853626	116122521.541986	100702732.411122	109382032.863982	101525672.531601	1210141.32406784	2969782.46557306	9284660.08716055	26834154.7585662	91121403.9657657	116274971.118275	119230878.224148	116308259.172245	High	High	High	High	High
False	High	IsMasterProtein	P51858	Hepatoma-derived growth factor OS=Homo sapiens OX=9606 GN=HDGF PE=1 SV=1	0.000	69.826	53	10	31	9	240	26.8	4.73	84.98	10	RNA metabolism OR transcription;signal transduction;other biological processes	nucleus;other cell component	signal transduction activity or receptor binding;cytoskeletal activity;nucleic acid binding activity;other molecular function	Pf00855	3068	ENSG00000143321	HDGF	B3KU21; D3DVC9; hsa:3068; P51858; Q5SZ07; Q5SZ08; Q5SZ09	XBP1(S) activates chaperone genes	IL-18 signaling pathway	2	20285308.992848	61.40	5722725.17898636	9088596.61729913	11032366.9686116	14501342.666407	29445611.0137275	29383726.5815394	30522370.9666623	28376252.4892653	3816258.18838588	6292323.50635841	7822459.10790631	11735954.2580494	29484809.0443409	34426295.0072208	37817146.588683	36711654.3414875	High	High	High	High	High
False	High	IsMasterProtein	P23381	Tryptophan--tRNA ligase, cytoplasmic OS=Homo sapiens OX=9606 GN=WARS1 PE=1 SV=2	0.000	69.767	35	15	27	15	471	53.1	6.23	96.19	15	protein metabolism;RNA metabolism OR transcription;other metabolic processes;developmental processes;other biological processes	cytosol;nucleus;other cell component	enzyme regulator activity;other molecular function	Pf00458, Pf00579	7453	ENSG00000140105	WARS1	A6NGN1; A6NID3; hsa:7453; P23381; P78535; Q502Y0; Q53XB6; Q9UDI5; Q9UDL3	Cytosolic tRNA aminoacylation	Photodynamic therapy-induced unfolded protein response; Amino acid metabolism	3	27023763.091423	42.26	14436112.8239613	17072857.6668558	22653036.1674619	21127103.269686	40637848.3284322	33142068.6802154	35717036.2492222	30242190.6728552	9178192.47744703	11055844.6612973	15842428.6834327	24147846.2827379	39388080.688907	40655514.1068946	40583867.4249527	38009482.9730353	High	High	High	High	High
False	High	IsMasterProtein	Q14232	Translation initiation factor eIF-2B subunit alpha OS=Homo sapiens OX=9606 GN=EIF2B1 PE=1 SV=1	0.000	69.749	43	12	28	12	305	33.7	7.33	74.82	12	protein metabolism;other metabolic processes;stress response;developmental processes;signal transduction;other biological processes	plasma membrane;other membranes;cytosol;translational apparatus;other cell component	nucleic acid binding activity;other molecular function	Pf01008	1967	ENSG00000111361	EIF2B1	A6NLY9; B4DGX0; hsa:1967; Q14232; Q3SXP4	Recycling of eIF2:GDP	Translation factors	2	12802675.8722087	64.48	974113.902383431	1855517.93776881	7715040.07035986	9661916.15832225	21523725.4353194	14395732.5832546	16252636.3913753	13239569.4770058	602365.642879687	1168261.60092517	5374491.51923113	12380199.3541791	18731049.9560384	15336981.0796357	14938167.5195992	14601004.5805148	High	High	High	High	High
False	High	IsMasterProtein	Q9UQ80	Proliferation-associated protein 2G4 OS=Homo sapiens OX=9606 GN=PA2G4 PE=1 SV=3	0.000	69.743	31	13	33	13	394	43.8	6.55	82.01	13	RNA metabolism OR transcription;other metabolic processes;other biological processes	non-structural extracellular;nucleus;other cytoplasmic organelle;other cell component	nucleic acid binding activity;other molecular function	Pf00557	5036	ENSG00000170515	PA2G4	hsa:5036; O43846; Q9UM59; Q9UQ80	Neutrophil degranulation		1	24490522.9778616	69.67	4419725.73222776	5653490.91805935	10935721.8461389	17512144.003622	39256572.2741418	36911670.9449084	43271726.1638024	35804607.6449097	2409390.98328099	4331568.8344056	7021578.36737285	13233729.2538862	34249702.126999	40386144.8646536	41872800.4229173	40189807.2034892	High	High	High	High	High
False	High	IsMasterProtein	P23588	Eukaryotic translation initiation factor 4B OS=Homo sapiens OX=9606 GN=EIF4B PE=1 SV=2	0.000	69.690	24	15	59	15	611	69.1	5.73	150.52	15	cell organization and biogenesis;protein metabolism;other metabolic processes;other biological processes	cytosol;translational apparatus	translation activity;nucleic acid binding activity	Pf00076	1975	ENSG00000063046	EIF4B	B4DS13; hsa:1975; P23588; Q4G0E3; Q53HQ2; Q6GPH5; Q6IB46; Q8WYK5	Deadenylation of mRNA; L13a-mediated translational silencing of Ceruloplasmin expression; Translation initiation complex formation; Ribosomal scanning and start codon recognition; GTP hydrolysis and joining of the 60S ribosomal subunit; mTORC1-mediated signalling	Translation factors; Focal adhesion: PI3K-Akt-mTOR-signaling pathway; PI3K-Akt signaling pathway; Translation inhibitors in chronically activated PDGFRA cells; Malignant pleural mesothelioma; Interferon type I signaling pathways	13	28952572.3238784	37.23	15787318.9202407	19635709.5604548	27007600.3420556	25930525.2490632	37434108.7042716	31037612.8775908	35513052.7327475	31272871.3876939	10105439.8681363	13140611.5633922	17545983.199719	23114954.2218457	37278983.8571984	39863143.2578336	41934181.622609	39456690.8608366	High	High	High	High	High
False	High	IsMasterProtein	O95819	Mitogen-activated protein kinase kinase kinase kinase 4 OS=Homo sapiens OX=9606 GN=MAP4K4 PE=1 SV=2	0.000	69.404	19	18	27	12	1239	142.0	7.46	66.07	18	cell organization and biogenesis;protein metabolism;other metabolic processes;developmental processes;signal transduction;other biological processes	other cell component	cytoskeletal activity;kinase activity;other molecular function	Pf00069, Pf00780	9448	ENSG00000071054	MAP4K4	E7ESS2; hsa:9448; O75172; O95819; Q9NST7	Oxidative Stress Induced Senescence	MAPK signaling pathway; Angiopoietin-like protein 8 regulatory pathway; Mechanoregulation and pathology of YAP/TAZ via Hippo and non-Hippo mechanisms; Hippo-Yap signaling pathway; Insulin signaling; Malignant pleural mesothelioma	7	6876110.65442131	72.94	1616287.50312645	1670894.58148594	2759386.40895656	5100628.08764178	10305620.9860509	10526495.7343316	13255886.9852684	10952914.7792543	757163.224318359	941256.453272172	1755803.24937549	2804743.17467081	9269622.66596191	11973232.0053448	12532568.4199044	12603615.7317042	High	High	High	High	High
False	High	IsMasterProtein	P36871	Phosphoglucomutase-1 OS=Homo sapiens OX=9606 GN=PGM1 PE=1 SV=3	0.000	69.240	32	16	29	16	562	61.4	6.76	75.40	16	other metabolic processes	non-structural extracellular;cytosol;other cell component	other molecular function	Pf02878, Pf02879, Pf02880	5236	ENSG00000079739	PGM1	B2R5N9; B4DPV0; hsa:5236; P36871; Q16105; Q16106; Q5BKZ9; Q6NW22; Q86U74; Q96J40; Q9NTY4	Neutrophil degranulation; Glycogen synthesis; Glycogen breakdown (glycogenolysis); Galactose catabolism; Defective PGM1 causes PGM1-CDG	Ectoderm differentiation; Clear cell renal cell carcinoma pathways; Glycogen synthesis and degradation; Disorders of galactose metabolism ; Disorders of fructose metabolism; Glucuronidation	11	24078813.0326685	54.72	2149340.81730275	5534141.98598104	28344312.5714033	18648372.5063219	37087823.2942404	23945044.3603238	26210271.8141774	21448600.4596473	899692.705634766	3419830.39735917	20732248.6047222	26916694.4425325	28337185.1689944	25774147.5753015	24846334.5584358	24213329.0019248	High	High	High	High	High
False	High	IsMasterProtein	Q10567	AP-1 complex subunit beta-1 OS=Homo sapiens OX=9606 GN=AP1B1 PE=1 SV=3	0.000	69.232	19	16	24	8	949	104.5	5.06	65.05	16	cell organization and biogenesis;transport;developmental processes	other membranes;cytosol;ER/Golgi;other cytoplasmic organelle;other cell component	other molecular function	Pf01602, Pf02883, Pf09066	162	ENSG00000100280	AP1B1	C9JRD1; F8WDL0; hsa:162; P78436; Q10567; Q20WL3; Q86X54	MHC class II antigen presentation; Lysosome Vesicle Biogenesis; Golgi Associated Vesicle Biogenesis; Nef mediated downregulation of MHC class I complex cell surface expression		4	5172046.75651866	67.53	882276.666565206	1272054.99588106	2954449.4908793	3532913.94651995	7386284.53971831	7795184.8012004	9102531.50393251	7508314.98375227	416689.655259668	719233.236585059	1943937.81853798	3621586.40217174	7536469.51186142	8532095.91890375	9342076.52425434	8897153.25132354	High	High	High	High	High
False	High	IsMasterProtein	Q9BUQ8	Probable ATP-dependent RNA helicase DDX23 OS=Homo sapiens OX=9606 GN=DDX23 PE=1 SV=3	0.000	69.120	23	16	24	16	820	95.5	9.55	55.81	16	cell organization and biogenesis;RNA metabolism OR transcription;other metabolic processes	nucleus;other cell component	other molecular function	Pf00270, Pf00271	9416	ENSG00000174243	DDX23	B2R600; B4DH15; hsa:9416; O43188; Q9BUQ8	mRNA Splicing - Major Pathway; mRNA Splicing - Minor Pathway		2	6432861.3218028	77.98	1089159.44019932	1507372.29106442	2813847.7641944	4922492.56222709	8852671.35654711	8775535.04269269	14521550.446937	13101434.7297527	525802.52142163	1029103.40017809	2064387.66086309	3378635.18806172	8406656.64039603	9857028.54497756	14701447.4637992	14961637.4743559	High	High	High	High	High
False	High	IsMasterProtein	Q15021	Condensin complex subunit 1 OS=Homo sapiens OX=9606 GN=NCAPD2 PE=1 SV=3	0.000	68.828	16	19	27	19	1401	157.1	6.61	67.33	19	cell cycle OR cell proliferation;cell organization and biogenesis;other biological processes	cytosol;nucleus;other cell component	other molecular function	Pf12717, Pf12922	9918	ENSG00000010292	NCAPD2	D3DUR4; hsa:9918; Q15021; Q8N6U3	Condensation of Prometaphase Chromosomes		1	10520115.5009151	68.48	3130978.22374473	4213516.74092855	6785392.45662299	8836116.04530226	12946632.8372234	17888341.3935168	23252033.1924318	19999670.368412	1716517.64308819	2760651.84596432	4608258.39604045	6590198.92938695	12525053.9473656	20667662.4900277	24055039.244687	23336627.3881906	High	High	High	High	High
False	High	IsMasterProtein	Q9NZ63	Telomere length and silencing protein 1 homolog OS=Homo sapiens OX=9606 GN=C9orf78 PE=1 SV=1	0.000	68.804	61	17	24	17	289	33.7	6.74	64.56	17	RNA metabolism OR transcription;other metabolic processes	cytosol;nucleus		Pf07052	51759	ENSG00000136819	C9orf78	B3KPX8; hsa:51759; Q8WVU6; Q9NT39; Q9NZ63			0	17315600.7963	43.92	5699907.64246755	11886918.5380238	15561490.1736876	15065000.0044523	21795258.7290981	19907191.2530995	21738841.7457076	19267436.960748	3617834.30469141	7362750.43470788	10980270.7490397	13778195.8368526	23147337.5501415	23800755.3474893	26557387.2479718	26677307.8952221	High	High	High	High	High
False	High	IsMasterProtein	O43615	Mitochondrial import inner membrane translocase subunit TIM44 OS=Homo sapiens OX=9606 GN=TIMM44 PE=1 SV=2	0.000	68.626	32	14	21	14	452	51.3	8.32	60.68	14	cell organization and biogenesis;transport	other membranes;mitochondrion;nucleus	other molecular function	Pf04280	10469	ENSG00000104980	TIMM44	A8K0R9; D6W664; hsa:10469; O43615; Q8N193	Mitochondrial protein import		1	8829768.88110067	87.75	956104.93652103	1303942.96115879	2934734.87982872	4489889.65460407	19328526.8967869	21015478.881609	23926538.5860411	19636870.1867896	125758.172899219	646953.814390436	1925646.82247434	3755563.33050614	17364528.8617965	23997866.2243863	25020230.3729694	24011433.3360517	High	High	High	High	High
False	High	IsMasterProtein	Q96KP4	Cytosolic non-specific dipeptidase OS=Homo sapiens OX=9606 GN=CNDP2 PE=1 SV=2	0.000	68.612	34	12	25	12	475	52.8	5.97	69.15	12	protein metabolism	cytosol;nucleus	other molecular function	Pf01546, Pf07687	55748	ENSG00000133313	CNDP2	B3KUG4; hsa:55748; Q8WY59; Q96KP4; Q9BQ94; Q9NVB4; V9HWE5	Glutathione synthesis and recycling; Paracetamol ADME		2	10734257.8311706	64.79	1349395.14598079	2620153.62091337	5823712.57024921	7682744.31762533	18055345.0204677	14123981.4921684	16251831.955983	13535851.8356847	594367.596411249	1782103.25776699	4309725.50789658	8512526.03713356	16403715.987569	15985788.9930848	15891265.0633402	15317806.9992691	High	High	High	High	High
False	High	IsMasterProtein	P04899	Guanine nucleotide-binding protein G(i) subunit alpha-2 OS=Homo sapiens OX=9606 GN=GNAI2 PE=1 SV=3	0.000	68.590	39	10	33	6	355	40.4	5.54	120.10	10	cell-cell signaling;cell cycle OR cell proliferation;signal transduction;other biological processes	plasma membrane;other membranes;cytosol;cytoskeleton;nucleus;other cell component	signal transduction activity or receptor binding;other molecular function	Pf00503	2771	ENSG00000114353	GNAI2	B3KTZ0; B4DYA0; B4E2X5; hsa:2771; P04899; Q6B6N3; Q8IZ71	G alpha (i) signalling events; G alpha (z) signalling events; Adenylate cyclase inhibitory pathway; ADP signalling through P2Y purinoceptor 12; Extra-nuclear estrogen signaling; GPER1 signaling; ADORA2B mediated anti-inflammatory cytokines production; Adrenaline,noradrenaline inhibits insulin secretion	Thyroid stimulating hormone (TSH) signaling pathway; Corticotropin-releasing hormone signaling pathway; S1P receptor signal transduction; Complement system; G protein signaling pathways; Chemokine signaling pathway; Hippo signaling regulation pathways; Purinergic signaling; Calcium regulation in cardiac cells; Serotonin HTR1 group and FOS pathway	20	8281039.44394199	68.68	1129779.16194475	1691449.00748613	3229720.85500839	6523462.26847737	13689790.5517337	10680426.3511029	12485622.7938801	10512150.0592551	542592.397591078	1012193.17474688	2149699.54920096	6355878.51123792	12524016.938664	12358281.7439667	13134681.6737168	12353235.0871091	High	High	High	High	High
False	High	IsMasterProtein	Q9UBF2	Coatomer subunit gamma-2 OS=Homo sapiens OX=9606 GN=COPG2 PE=1 SV=1	0.000	68.383	22	15	22	14	871	97.6	5.81	69.11	15	transport	other membranes;cytosol;ER/Golgi;other cell component	other molecular function	Pf01602, Pf08752, Pf16381	26958	ENSG00000158623	COPG2	A6NH74; hsa:26958; Q2NLA0; Q54AC3; Q8WVW8; Q9UBF2	COPI-mediated anterograde transport; COPI-dependent Golgi-to-ER retrograde traffic		2	9093784.52130606	71.32	1233812.65756607	2317945.88207566	4188410.51832365	6147883.84443751	16177421.8875948	13918746.5680916	16147490.3357438	13451281.6137163	663745.232356166	1432900.22756979	2817360.56760726	5548213.90313436	14956723.4758872	16154250.3769715	16447863.6515788	15827537.4072673	High	High	High	High	High
False	High	IsMasterProtein	Q02218	2-oxoglutarate dehydrogenase complex component E1 OS=Homo sapiens OX=9606 GN=OGDH PE=1 SV=3	0.000	68.343	21	18	26	11	1023	115.9	6.86	64.61	18	protein metabolism;other metabolic processes;developmental processes	other membranes;mitochondrion;nucleus;other cell component	other molecular function	Pf00676, Pf02779, Pf16078, Pf16870	4967	ENSG00000105953	OGDH	B4E2U9; D3DVL0; E9PBM1; hsa:4967; Q02218; Q96DD3; Q9UDX0	Lysine catabolism; Glyoxylate metabolism and glycine degradation; Citric acid cycle (TCA cycle)	TCA cycle and deficiency of pyruvate dehydrogenase complex (PDHc); Amino acid metabolism; Thiamine metabolic pathways; 7q11.23 copy number variation syndrome; TCA cycle (aka Krebs or citric acid cycle)	8	3018423.5207402	73.61	789748.446423072	1126951.50838701	1606736.17782419	1893962.5755832	4926440.69515252	6032915.95453598	7046276.5009705	5651717.47212191	380206.3043992	606575.864419337	936648.517346781	1636834.56436758	4810486.05078809	6573948.75185046	6892462.2166181	6572946.17261066	High	High	High	High	High
False	High	IsMasterProtein	Q92619	Rho GTPase-activating protein 45 OS=Homo sapiens OX=9606 GN=ARHGAP45 PE=1 SV=2	0.000	68.335	16	20	27	20	1136	124.5	6.10	71.31	20	signal transduction;other biological processes	non-structural extracellular;plasma membrane;other membranes;cytosol;other cytoplasmic organelle;other cell component	enzyme regulator activity;other molecular function	Pf00620	23526	ENSG00000180448	ARHGAP45	B4DTS4; F6QP70; hsa:23526; Q6P189; Q7LE26; Q86WS1; Q8HX84; Q92619; Q9GJN9; Q9GJP0; Q9GJP1; Q9MY24	Neutrophil degranulation; RHOA GTPase cycle; CDC42 GTPase cycle; RAC1 GTPase cycle		4	9278039.94491892	73.01	1634411.81713152	2321613.05485454	4008591.71795676	6114285.53225976	14387927.8070413	14553448.706394	17283108.8867456	14381110.5115347	865545.260688281	1452642.83930731	2850904.94825494	4486632.17098655	14078836.3195227	17326251.3630571	17735659.6591067	17578580.8563253	High	High	High	High	High
False	High	IsMasterProtein	P55884	Eukaryotic translation initiation factor 3 subunit B OS=Homo sapiens OX=9606 GN=EIF3B PE=1 SV=3	0.000	68.324	17	12	28	12	814	92.4	5.00	81.99	12	cell organization and biogenesis;protein metabolism;other metabolic processes;other biological processes	cytosol;translational apparatus;other cell component	nucleic acid binding activity;other molecular function	Pf00076, Pf08662	8662	ENSG00000106263	EIF3B	A4D208; hsa:8662; P55884; Q2NL77; Q9UMF9	L13a-mediated translational silencing of Ceruloplasmin expression; Translation initiation complex formation; Formation of a pool of free 40S subunits; Formation of the ternary complex, and subsequently, the 43S complex; Ribosomal scanning and start codon recognition; GTP hydrolysis and joining of the 60S ribosomal subunit	Translation factors; nsp1 from SARS-CoV-2 inhibits translation initiation in the host cell	8	12374483.7036482	79.80	2294776.29987978	3500054.99387298	7304746.09765205	10321797.7533891	15413668.1479752	25893964.5415611	33494723.8649302	27642493.98928	1071806.10212006	2107607.23911504	4636215.97219569	7513739.67105222	14835385.3263184	29826931.045369	33274088.2525514	31937977.4224852	High	High	High	High	High
False	High	IsMasterProtein	Q92922	SWI/SNF complex subunit SMARCC1 OS=Homo sapiens OX=9606 GN=SMARCC1 PE=1 SV=3	0.000	68.291	23	21	25	15	1105	122.8	5.76	56.84	21	cell organization and biogenesis;RNA metabolism OR transcription;developmental processes;signal transduction;other biological processes	nucleus;other cell component	other molecular function	Pf00249, Pf04433, Pf16495, Pf16496, Pf16498	6599	ENSG00000173473	SMARCC1	hsa:6599; Q17RS0; Q6P172; Q8IWH2; Q92922	RUNX1 interacts with co-factors whose precise effect on RUNX1 targets is not known; RMTs methylate histone arginines	Tumor suppressor activity of SMARCB1; Thermogenesis	4	8103127.53523889	91.48	1999146.10512151	2557118.96199079	4797698.74325133	7390394.28052145	8884597.13514958	11479312.0888524	26841678.3373154	23562758.3993314	1094748.01564219	1449077.18001671	3153943.36602143	4476027.02838369	9241907.9892306	13550037.7541642	29774403.6064667	27782373.2906685	High	High	High	High	High
False	High	IsMasterProtein	Q01433	AMP deaminase 2 OS=Homo sapiens OX=9606 GN=AMPD2 PE=1 SV=2	0.000	68.089	23	19	32	19	879	100.6	6.93	63.66	19	other metabolic processes;other biological processes	cytosol	other molecular function	Pf19326	271	ENSG00000116337	AMPD2	B4DK50; B4DZI5; E9PNG0; hsa:271; Q01433; Q14856; Q14857; Q16686; Q16687; Q16688; Q16729; Q5T693; Q5T695; Q96IA1; Q9UDX8; Q9UDX9; Q9UMU4	Purine salvage		1	17013286.4473472	59.11	2616362.61120422	3708713.12211322	12454753.6175867	14930414.702144	27743428.7695651	20501200.3592311	22115056.6488658	18627846.0064883	1440299.51166774	2355647.99884819	8470719.34888194	15538668.0584899	25379771.6029926	23417618.2597143	23116564.9477809	22058696.1828373	High	High	High	High	High
False	High	IsMasterProtein	Q13442	28 kDa heat- and acid-stable phosphoprotein OS=Homo sapiens OX=9606 GN=PDAP1 PE=1 SV=1	0.000	67.696	61	13	36	13	181	20.6	8.87	109.37	13	signal transduction	non-structural extracellular;plasma membrane;other membranes;cytosol;other cell component		Pf10252	11333	ENSG00000106244	PDAP1	D6W5S5; hsa:11333; Q13442; Q92906	Neutrophil degranulation		1	54543812.0752574	30.07	45673741.8296543	44036721.1833195	47534489.8835165	49196116.0689072	65935267.8687024	61616302.1166234	61555487.5489774	60472811.1368381	29498431.0881778	30373894.4345123	32298151.4380722	40049600.5959565	65769480.7737909	72040078.8433993	77061632.0797846	77989100.826682	High	High	High	High	High
False	High	IsMasterProtein	Q9HC38	Glyoxalase domain-containing protein 4 OS=Homo sapiens OX=9606 GN=GLOD4 PE=1 SV=1	0.000	67.572	36	9	28	9	313	34.8	5.60	92.95	9		mitochondrion			51031	ENSG00000167699	GLOD4	D3DTG9; D3DTH1; hsa:51031; Q96B89; Q9H3J8; Q9HC37; Q9HC38; Q9NVN1			0	12192048.3218314	84.27	1895652.33525517	2767101.74837101	5412553.19310778	7625162.33818047	19881513.9740365	29045443.0645584	33082084.4670005	27985945.2022442	837284.65084043	1631530.25333171	3558668.80785718	6226627.53467465	19494147.8868688	33147151.1740874	35549617.6377506	32809338.2212896	High	High	High	High	High
False	High	IsMasterProtein	Q00341	Vigilin OS=Homo sapiens OX=9606 GN=HDLBP PE=1 SV=2	0.000	67.527	17	22	26	22	1268	141.4	6.87	65.48	22	other metabolic processes;transport	non-structural extracellular;plasma membrane;other membranes;cytosol;nucleus;other cell component	nucleic acid binding activity;other molecular function	Pf00013	3069	ENSG00000115677	HDLBP	B4DTQ2; E7EM71; hsa:3069; Q00341; Q53QU2; Q9UCY3	HDL clearance	2q37 copy number variation syndrome	2	6100160.87429279	78.53	1065054.67125879	1504796.84470283	3198708.16868496	5466451.26282005	6807334.57651931	7459504.30052495	14742223.7298383	12935780.2543616	449071.590987672	868108.022184766	2247064.26798082	4104251.4053836	6814447.09143505	8805861.63940594	14378998.4233612	14583689.4889747	High	High	High	High	High
False	High	IsMasterProtein	O95071	E3 ubiquitin-protein ligase UBR5 OS=Homo sapiens OX=9606 GN=UBR5 PE=1 SV=2	0.000	67.290	10	23	25	23	2799	309.2	5.85	62.68	23	protein metabolism;DNA metabolism;other metabolic processes;stress response;signal transduction;other biological processes	cytosol;nucleus;other cell component	nucleic acid binding activity;other molecular function	Pf00632, Pf00658, Pf11547	51366	ENSG00000104517	UBR5	B2RP24; hsa:51366; J3KMW7; O94970; O95071; Q9NPL3		Mesodermal commitment pathway	1	5001405.35380744	76.51	879533.746094319	1393657.1384746	2934752.04063808	3953012.73767091	6457035.7692321	6874335.06944767	11580329.9862635	10787450.7737984	439234.097736328	844050.668252343	1911653.75416025	3140930.0191383	6327845.91729696	7816506.62849323	11665102.7099365	12659366.6016179	High	High	High	High	High
False	High	IsMasterProtein	Q9Y4G6	Talin-2 OS=Homo sapiens OX=9606 GN=TLN2 PE=1 SV=4	0.000	67.254	7	19	34	6	2542	271.4	5.57	89.63	19	cell adhesion;cell organization and biogenesis	plasma membrane;other membranes;cytoskeleton;other cell component	signal transduction activity or receptor binding;cytoskeletal activity;other molecular function	Pf00373, Pf01608, Pf08913, Pf09141, Pf16511	83660	ENSG00000171914	TLN2	A6NLB8; hsa:83660; Q9Y4G6		Focal adhesion	1	719441.96511902	72.17	177003.474662695	233987.560666406	461378.047971972	499160.814413379	1106017.9560794	1500306.45966737	1710557.95097344	1596922.31437163	125946.206869039	128070.041377376	448557.500363673	426694.573394658	1036933.84221797	1669980.55975105	1795882.90956682	1672859.07530158	High	High	High	High	High
False	High	IsMasterProtein	P35606	Coatomer subunit beta' OS=Homo sapiens OX=9606 GN=COPB2 PE=1 SV=2	0.000	67.107	22	17	24	17	906	102.4	5.27	68.98	17	transport	other membranes;cytosol;ER/Golgi	other molecular function	Pf00400, Pf04053	9276	ENSG00000184432	COPB2	B4DZI8; hsa:9276; P35606	COPI-dependent Golgi-to-ER retrograde traffic; COPI-mediated anterograde transport		2	25837434.7428059	63.88	7969706.050118	8938516.81720148	13175349.2083188	17941976.1937518	41480061.9193005	38075785.1808677	44153211.5580231	37207330.2784358	4980101.63334491	5867951.09671353	8848381.98080499	16005503.8718037	38845878.0159929	45480174.9216888	45068865.2970588	45143261.6760974	High	High	High	High	High
[truncated: 5,691 more rows]
[truncated: 13 more columns]
