# Supplementary material for: Experimental strategies to improve drug-target identification in mass spectrometry-based thermal stability assays
Source: Commun Chem. 2023 Apr 6;6:64. doi: 10.1038/s42004-023-00861-1 (PMC10079678; doi:10.1038/s42004-023-00861-1)
Supplement: Supplementary file 16 — Supplementary Data file 14 [file 42004_2023_861_MOESM16_ESM.txt]

Checked	Protein FDR Confidence: Combined	Master	Accession	Description	Exp. q-value: Combined	Sum PEP Score	Coverage [%]	# Peptides	# PSMs	# Unique Peptides	# AAs	MW [kDa]	calc. pI	Score Sequest HT: Sequest HT	# Peptides (by Search Engine): Sequest HT	Biological Process	Cellular Component	Molecular Function	Pfam IDs	Entrez Gene ID	Ensembl Gene ID	Gene Symbol	Gene ID	Reactome Pathways	WikiPathways	# Protein Pathway Groups	Abundances (Grouped): F6	Abundances (Grouped) CV [%]: F6	Abundance: F6: 126, Sample	Abundance: F6: 127N, Sample	Abundance: F6: 127C, Sample	Abundance: F6: 128N, Sample	Abundance: F6: 128C, Sample	Abundance: F6: 129N, Sample	Abundance: F6: 129C, Sample	Abundance: F6: 130N, Sample	Abundance: F6: 130C, Sample	Abundance: F6: 131N, Sample	Abundance: F6: 131C, Sample	Abundance: F6: 132N, Sample	Abundance: F6: 132C, Sample	Abundance: F6: 133N, Sample	Abundance: F6: 133C, Sample	Abundance: F6: 134N, Sample	Found in Sample: F6: 126, Sample	Found in Sample: F6: 127N, Sample	Found in Sample: F6: 127C, Sample	Found in Sample: F6: 128N, Sample	Found in Sample: F6: 128C, Sample
False	High	IsMasterProtein	Q13813	Spectrin alpha chain, non-erythrocytic 1 OS=Homo sapiens OX=9606 GN=SPTAN1 PE=1 SV=3	0.000	648.538	42	99	190	99	2472	284.4	5.35	596.36	99	cell organization and biogenesis	non-structural extracellular;plasma membrane;other membranes;cytosol;cytoskeleton;other cell component	cytoskeletal activity;other molecular function	Pf00018, Pf00435, Pf08726, Pf13499	6709	ENSG00000197694	SPTAN1	hsa:6709; Q13186; Q13813; Q15324; Q16606; Q59EF1; Q5VXV5; Q5VXV6; Q7Z6M5; Q9P0V0	COPI-mediated anterograde transport; Neutrophil degranulation; Sensory processing of sound by inner hair cells of the cochlea; Sensory processing of sound by outer hair cells of the cochlea; Interaction between L1 and Ankyrins; RHOV GTPase cycle; RHOU GTPase cycle; Nephrin family interactions; RAF/MAP kinase cascade; NCAM signaling for neurite out-growth; Caspase-mediated cleavage of cytoskeletal…	Fas ligand pathway and stress induction of heat shock proteins	12	113900201.645849	77.64	13385264.7732524	16694357.6692173	34475322.6420249	58863902.5256581	246243379.648818	236282240.328654	237392745.322454	185970478.01797	13427470.1122855	20718259.7940026	40382275.4543353	69759760.1147829	208466325.316704	220944575.091291	220633548.68801	198046500.808838	High	High	High	High	High
False	High	IsMasterProtein	P35579	Myosin-9 OS=Homo sapiens OX=9606 GN=MYH9 PE=1 SV=4	0.000	533.784	44	76	203	65	1960	226.4	5.60	652.77	76	cell cycle OR cell proliferation;cell organization and biogenesis;protein metabolism;stress response;transport;developmental processes;signal transduction;other biological processes	plasma membrane;other membranes;cytosol;cytoskeleton;nucleus;other cell component	signal transduction activity or receptor binding;cytoskeletal activity;other molecular function	Pf00063, Pf01576, Pf02736	4627	ENSG00000100345	MYH9	A8K6E4; hsa:4627; O60805; P35579; Q60FE2; Q86T83	Regulation of actin dynamics for phagocytic cup formation; FCGR3A-mediated phagocytosis; Sensory processing of sound by inner hair cells of the cochlea; Sensory processing of sound by outer hair cells of the cochlea; Translocation of SLC2A4 (GLUT4) to the plasma membrane; Signaling by ALK fusions and activated point mutants; RHO GTPases activate CIT; EPHA-mediated growth cone collapse; Sema4D ind…	Primary focal segmental glomerulosclerosis (FSGS); VEGFA-VEGFR2 signaling pathway; Nephrotic syndrome	16	140691546.199768	76.08	14022726.0400919	17755347.7992505	35316037.1060154	85926467.5452258	250655729.025832	267513590.482332	262543698.703381	199004384.002266	12318644.8032893	19958631.3783223	38317915.7932603	99465704.0915035	217830425.223922	250496193.94314	235461243.747882	211254194.696497	High	High	High	High	High
False	High	IsMasterProtein	Q01082	Spectrin beta chain, non-erythrocytic 1 OS=Homo sapiens OX=9606 GN=SPTBN1 PE=1 SV=2	0.000	519.318	40	78	163	71	2364	274.4	5.57	501.62	78	cell cycle OR cell proliferation;cell organization and biogenesis;protein metabolism;other metabolic processes;transport;developmental processes;signal transduction;other biological processes	plasma membrane;other membranes;cytosol;cytoskeleton;nucleus;other cell component	cytoskeletal activity;other molecular function	Pf00169, Pf00307, Pf00435	6711	ENSG00000115306	SPTBN1	B2RP63; hsa:6711; O60837; Q01082; Q16057; Q53R99; Q59ER3; Q8IX99	Sensory processing of sound by inner hair cells of the cochlea; Sensory processing of sound by outer hair cells of the cochlea; COPI-mediated anterograde transport; RHOV GTPase cycle; RHOU GTPase cycle; Nephrin family interactions; RAF/MAP kinase cascade; NCAM signaling for neurite out-growth; Interaction between L1 and Ankyrins; Signaling by FLT3 fusion proteins	TGF-beta signaling pathway; Sudden infant death syndrome (SIDS) susceptibility pathways	12	99909419.3632404	77.06	14727425.5458579	15898147.1680469	29779553.0539124	55989292.7894728	234442498.809517	211756465.550927	203040102.897919	151687189.795964	14385143.0256743	18453036.7050413	34748915.3671958	65805768.3771884	194344551.826601	192860599.905294	184248897.381241	165595825.738639	High	High	High	High	High
False	High	IsMasterProtein	O75369	Filamin-B OS=Homo sapiens OX=9606 GN=FLNB PE=1 SV=2	0.000	503.936	40	79	162	71	2602	278.0	5.73	510.14	79	cell organization and biogenesis;stress response;signal transduction;other biological processes	plasma membrane;other membranes;cytosol;cytoskeleton;other cell component	cytoskeletal activity;other molecular function	Pf00307, Pf00630	2317	ENSG00000136068	FLNB	B2ZZ83; B2ZZ84; B2ZZ85; C9JKE6; C9JMC4; hsa:2317; O75369; Q13706; Q59EC2; Q60FE7; Q6MZJ1; Q8WXS9; Q8WXT0; Q8WXT1; Q8WXT2; Q8WXT3; Q9NRB5; Q9NT26; Q9UEV9	ISG15 antiviral mechanism	Focal adhesion; MAPK signaling pathway; VEGFA-VEGFR2 signaling pathway; Ebola virus infection in host	5	107352007.806026	71.15	15329413.9171527	22186680.4603239	43134134.160011	71311726.941121	155845180.442996	221009178.421134	224214649.115633	176526926.595951	14968704.8413953	26019595.0646731	49176357.0708546	83992746.6584541	137207723.743669	207948698.422553	212248885.290819	189351073.126036	High	High	High	High	High
False	High	IsMasterProtein	P10809	60 kDa heat shock protein, mitochondrial OS=Homo sapiens OX=9606 GN=HSPD1 PE=1 SV=2	0.000	446.965	73	41	194	41	573	61.0	5.87	673.74	41	cell cycle OR cell proliferation;cell organization and biogenesis;protein metabolism;DNA metabolism;other metabolic processes;stress response;transport;developmental processes;signal transduction;other biological processes	non-structural extracellular;plasma membrane;other membranes;cytosol;cytoskeleton;mitochondrion;other cytoplasmic organelle;other cell component	nucleic acid binding activity;other molecular function	Pf00118	3329	ENSG00000144381	HSPD1	B2R5M6; B7Z712; hsa:3329; P10809; Q38L19; Q9UCR6	Mitochondrial protein import; TFAP2A acts as a transcriptional repressor during retinoic acid induced cell differentiation	Apoptosis-related network due to altered Notch3 in ovarian cancer; Sudden infant death syndrome (SIDS) susceptibility pathways	4	427253314.453036	69.60	7579243.76565017	25702688.889481	84997992.2036188	415404368.033777	524673931.912934	482053697.575492	467681947.318033	391045344.977879	6922646.0056803	33463635.7633187	100789112.857973	456002905.24638	457762721.403585	477123530.864466	452341624.740192	439440238.857243	High	High	High	High	High
False	High	IsMasterProtein	P21333	Filamin-A OS=Homo sapiens OX=9606 GN=FLNA PE=1 SV=4	0.000	426.668	32	68	136	60	2647	280.6	6.06	422.03	68	cell cycle OR cell proliferation;cell organization and biogenesis;protein metabolism;other metabolic processes;stress response;transport;developmental processes;signal transduction;other biological processes	non-structural extracellular;plasma membrane;other membranes;cytosol;cytoskeleton;ER/Golgi;nucleus;other cell component	signal transduction activity or receptor binding;cytoskeletal activity;other molecular function	Pf00307, Pf00630	2316	ENSG00000196924	FLNA	E9KL45; hsa:2316; P21333; Q5HY53; Q5HY55; Q8NF52	OAS antiviral response; Platelet degranulation ; RHO GTPases activate PAKs; GP1b-IX-V activation signalling; Cell-extracellular matrix interactions	Androgen receptor signaling pathway; Prolactin signaling pathway; Focal adhesion; Hypothesized pathways in pathogenesis of cardiovascular disease; MAPK signaling pathway; IL-4 signaling pathway; Ebola virus infection in host; Joubert syndrome	13	72287106.0594877	82.42	12805734.7381495	15951081.9345264	31151007.2718474	49214810.0668249	104236978.930323	212200854.050767	227058712.692998	177808564.075403	11958748.7066941	18051667.8411667	35627494.1749193	55921093.0535998	93442839.134906	201124728.204772	211615260.147059	192385505.960342	High	High	High	High	High
False	High	IsMasterProtein	Q14204	Cytoplasmic dynein 1 heavy chain 1 OS=Homo sapiens OX=9606 GN=DYNC1H1 PE=1 SV=5	0.000	424.532	23	96	152	95	4646	532.1	6.40	369.38	96	cell cycle OR cell proliferation;cell organization and biogenesis;transport;other biological processes	non-structural extracellular;cytosol;cytoskeleton;other cytoplasmic organelle;other cell component	cytoskeletal activity;other molecular function	Pf03028, Pf08385, Pf08393, Pf12774, Pf12775, Pf12777, Pf12780, Pf12781, Pf17852, Pf18198, Pf18199	1778	ENSG00000197102	DYNC1H1	B0I1R0; hsa:1778; Q14204; Q6DKQ7; Q8WU28; Q92814; Q9Y4G5	COPI-mediated anterograde transport; HSP90 chaperone cycle for steroid hormone receptors (SHR) in the presence of ligand; Neutrophil degranulation; Separation of Sister Chromatids; MHC class II antigen presentation; Resolution of Sister Chromatid Cohesion; Recruitment of NuMA to mitotic centrosomes; RHO GTPases Activate Formins; COPI-independent Golgi-to-ER retrograde traffic; HCMV Early Events; …	Ciliary landscape; Intraflagellar transport proteins binding to dynein	22	62081675.7633465	75.84	7228327.49408701	11163000.7329498	23957161.8907583	36977559.4658988	104559599.616045	134637170.447051	145851121.333676	113549233.495394	7093890.91067678	13080847.0515889	26605553.6504639	42246158.1977284	91230413.1312115	126325229.972236	133886364.25626	120338461.693358	High	High	High	High	High
False	High	IsMasterProtein	Q9Y490	Talin-1 OS=Homo sapiens OX=9606 GN=TLN1 PE=1 SV=3	0.000	410.093	38	75	131	62	2541	269.6	6.07	440.63	75	cell adhesion;cell organization and biogenesis;signal transduction;other biological processes	non-structural extracellular;plasma membrane;other membranes;cytosol;cytoskeleton;other cell component	signal transduction activity or receptor binding;cytoskeletal activity;other molecular function	Pf00373, Pf01608, Pf08913, Pf09141, Pf16511	7094	ENSG00000137076	TLN1	A6NMY0; hsa:7094; Q86YD0; Q9NZQ2; Q9UHH8; Q9UPX3; Q9Y490	p130Cas linkage to MAPK signaling for integrins; Platelet degranulation ; Signaling by BRAF and RAF1 fusions; XBP1(S) activates chaperone genes; SEMA3A-Plexin repulsion signaling by inhibiting Integrin adhesion; Smooth Muscle Contraction; Signaling by moderate kinase activity BRAF mutants; Paradoxical activation of RAF signaling by kinase inactive BRAF; Signaling downstream of RAS mutants; Signal…	Integrin-mediated cell adhesion; Primary focal segmental glomerulosclerosis (FSGS); Focal adhesion	17	41140031.4414128	81.95	6174831.00064342	8446814.45648027	17174807.4944668	27510503.6608959	61151601.44462	120639050.844805	123316800.195471	93930672.7687441	5713784.09365561	10243415.3277737	20187098.8635379	31405944.8920498	53891140.4454792	113306848.025741	114213941.719078	102221243.844234	High	High	High	High	High
False	High	IsMasterProtein	P78527	DNA-dependent protein kinase catalytic subunit OS=Homo sapiens OX=9606 GN=PRKDC PE=1 SV=3	0.000	398.424	21	85	134	84	4128	468.8	7.12	380.46	85	cell cycle OR cell proliferation;cell organization and biogenesis;protein metabolism;DNA metabolism;RNA metabolism OR transcription;other metabolic processes;stress response;developmental processes;signal transduction;other biological processes	cytosol;nucleus;other cell component	nucleic acid binding activity;kinase activity;other molecular function	Pf00454, Pf02259, Pf02260, Pf08163, Pf19704, Pf20502	5591	ENSG00000253729	PRKDC	hsa:5591; P78527; P78528; Q13327; Q13337; Q14175; Q59H99; Q7Z611; Q96SE6; Q9UME3	E3 ubiquitin ligases ubiquitinate target proteins; Cytosolic sensors of pathogen-associated DNA ; Nonhomologous End-Joining (NHEJ); IRF3-mediated induction of type I IFN	miRNA regulation of DNA damage response; Cell cycle; Retinoblastoma gene in cancer; Fas ligand pathway and stress induction of heat shock proteins; Pathways affected in adenoid cystic carcinoma; ATM signaling in development and disease ; Non-homologous end joining; Osteoblast differentiation and related diseases; DNA repair pathways, full network; DNA damage response	14	65098094.4907198	78.13	7413978.98854513	10864052.6638692	23014747.9153214	36143936.6750721	118548356.501028	148181485.968088	161724180.455055	123122887.116247	7463149.08370726	13269109.7696986	25894822.964837	41542162.7233579	102011104.58652	137073195.763968	143498010.995046	128040919.101139	High	High	High	High	High
False	High	IsMasterProtein	P08238	Heat shock protein HSP 90-beta OS=Homo sapiens OX=9606 GN=HSP90AB1 PE=1 SV=4	0.000	333.989	53	38	201	23	724	83.2	5.03	591.06	38	cell organization and biogenesis;DNA metabolism;other metabolic processes;stress response;developmental processes;other biological processes	non-structural extracellular;plasma membrane;other membranes;cytosol;nucleus;other cytoplasmic organelle;other cell component	signal transduction activity or receptor binding;enzyme regulator activity;cytoskeletal activity;nucleic acid binding activity;other molecular function	Pf00183, Pf02518	3326	ENSG00000096384	HSP90AB1	B2R5P0; hsa:3326; P08238; Q5T9W7; Q9NQW0; Q9NTK6	Regulation of actin dynamics for phagocytic cup formation; Potential therapeutics for SARS; The role of GTSE1 in G2/M progression after G2 checkpoint; HSP90 chaperone cycle for steroid hormone receptors (SHR) in the presence of ligand; SARS-CoV-2 activates/modulates innate and adaptive immune responses; Aryl hydrocarbon receptor signalling; Neutrophil degranulation; Estrogen-dependent gene expres…	Nuclear receptors meta-pathway; NRF2 pathway; Focal adhesion: PI3K-Akt-mTOR-signaling pathway; PI3K-Akt signaling pathway	23	117619802.546949	83.93	14743461.9942148	18516757.1640601	37509597.4551975	55116552.3883851	245477930.196531	331961036.204009	313143119.308347	228345055.824774	11245696.6950053	18587163.0428866	43034748.2242875	62253984.8975763	222225420.171005	312777255.940104	286053242.002082	252865123.484533	High	High	High	High	High
False	High	IsMasterProtein	P14618	Pyruvate kinase PKM OS=Homo sapiens OX=9606 GN=PKM PE=1 SV=4	0.000	288.124	65	34	184	33	531	57.9	7.84	539.65	34	protein metabolism;RNA metabolism OR transcription;other metabolic processes;other biological processes	non-structural extracellular;cytosol;ER/Golgi;nucleus;other cell component	nucleic acid binding activity;kinase activity;other molecular function	Pf00224, Pf02887	5315	ENSG00000067225	PKM	A6NFK3; B2R5N8; B3KRY0; B4DFX8; B4DUU6; hsa:5315; P14618; P14786; Q53GK4; Q96E76; Q9BWB5; Q9UCV6; Q9UPF2	Neutrophil degranulation	Photodynamic therapy-induced HIF-1 survival signaling; Amino acid metabolism; Clear cell renal cell carcinoma pathways; Metabolic reprogramming in colon cancer; Aerobic glycolysis; Glycolysis in senescence; Glucose metabolism in triple-negative breast cancer cells; Glycolysis and gluconeogenesis	9	277834717.857836	61.40	9667205.74643904	14688263.7084699	172556885.979803	304742382.395432	373197548.396652	331752832.680975	315654829.092838	230669053.681012	8730994.74815497	15851591.7247747	194138874.990472	348996662.678782	343182854.500171	312351958.457245	294950240.308638	261712383.642641	High	High	High	High	High
False	High	IsMasterProtein	P07900	Heat shock protein HSP 90-alpha OS=Homo sapiens OX=9606 GN=HSP90AA1 PE=1 SV=5	0.000	286.376	56	39	180	22	732	84.6	5.02	540.10	39	cell organization and biogenesis;protein metabolism;DNA metabolism;other metabolic processes;stress response;transport;developmental processes;other biological processes	non-structural extracellular;extracellular matrix;plasma membrane;other membranes;cytosol;cytoskeleton;mitochondrion;nucleus;other cytoplasmic organelle;other cell component	signal transduction activity or receptor binding;enzyme regulator activity;cytoskeletal activity;nucleic acid binding activity;other molecular function	Pf00183, Pf02518	3320	ENSG00000080824	HSP90AA1	A8K500; B3KPJ9; hsa:3320; P07900; Q2PP14; Q5CAQ6; Q5CAQ7; Q9BVQ5	Regulation of actin dynamics for phagocytic cup formation; Potential therapeutics for SARS; The role of GTSE1 in G2/M progression after G2 checkpoint; HSP90 chaperone cycle for steroid hormone receptors (SHR) in the presence of ligand; Recruitment of NuMA to mitotic centrosomes; Aggrephagy; SARS-CoV-2 activates/modulates innate and adaptive immune responses; Regulation of PLK1 Activity at G2/M Tr…	Nucleotide-binding oligomerization domain (NOD) pathway; TNF-alpha signaling pathway; Corticotropin-releasing hormone signaling pathway; Aryl hydrocarbon receptor pathway; Ebstein-Barr virus LMP1 signaling; Aryl hydrocarbon receptor pathway; Constitutive androstane receptor pathway; Pregnane X receptor pathway; Glucocorticoid receptor pathway; Nuclear receptors meta-pathway; NRF2 pathway; VEGFA-V…	67	46483459.1358128	81.34	6492145.51255	7968004.96366635	15495272.6278617	23807430.8364582	92409399.5613129	123296492.512935	123346675.242128	90926013.9770031	5601305.36739205	9012163.51721506	17788305.4794579	26794107.7563152	80641310.8763255	114696743.079365	111045417.70836	98527569.8735442	High	High	High	High	High
False	High	IsMasterProtein	P04406	Glyceraldehyde-3-phosphate dehydrogenase OS=Homo sapiens OX=9606 GN=GAPDH PE=1 SV=3	0.000	280.338	78	23	271	23	335	36.0	8.46	746.11	23	cell organization and biogenesis;protein metabolism;other metabolic processes;stress response;other biological processes	plasma membrane;other membranes;cytosol;cytoskeleton;nucleus;other cell component	enzyme regulator activity;cytoskeletal activity;other molecular function	Pf00044, Pf02800	2597	ENSG00000111640	GAPDH	E7EUT4; hsa:2597; P00354; P04406; Q53X65	Glycolysis; Gluconeogenesis	Cori cycle; Alzheimer's disease and miRNA effects; HIF1A and PPARG regulation of glycolysis; VEGFA-VEGFR2 signaling pathway; Clear cell renal cell carcinoma pathways; Metabolic reprogramming in colon cancer; Aerobic glycolysis; 7q11.23 copy number variation syndrome; Glycolysis in senescence; Alzheimer's disease; Glycolysis and gluconeogenesis; Sudden infant death syndrome (SIDS) susceptibility p…	14	1045121972.15084	45.58	37473621.9788789	563226126.066134	1155664106.36716	1102394805.91693	1284414001.50966	1075190115.46335	1016208287.58251	736196731.482899	23831139.1852185	630839000.889688	1297532022.20958	1313571825.42176	1229838645.10518	1074858323.84906	944707533.440191	836200513.427765	High	High	High	High	High
False	High	IsMasterProtein	P35580	Myosin-10 OS=Homo sapiens OX=9606 GN=MYH10 PE=1 SV=3	0.000	277.574	32	59	89	48	1976	228.9	5.54	281.54	59	cell adhesion;cell cycle OR cell proliferation;cell organization and biogenesis;other biological processes	plasma membrane;other membranes;cytosol;cytoskeleton;other cell component	cytoskeletal activity;nucleic acid binding activity;other molecular function	Pf00063, Pf00612, Pf01576, Pf02736	4628	ENSG00000133026	MYH10	B2RWP9; D3DTS1; F8VTL3; hsa:4628; P35580; Q12989; Q149N3; Q149N4; Q16087; Q4LE45; Q6PK16; Q9BWG0	EPHA-mediated growth cone collapse; RHO GTPases activate CIT; Sema4D induced cell migration and growth-cone collapse; RHO GTPases activate PKNs; RHO GTPases Activate ROCKs; RHO GTPases activate PAKs	Regulation of actin cytoskeleton	7	46590166.030433	82.43	6259937.99243084	8016165.68576344	14927035.368955	25467596.3770164	84609453.8801473	128002620.601725	130859333.574375	98151763.3537906	6823688.22200544	9851089.72963327	17056036.7168142	29254126.4203424	74199568.9617967	122613435.492481	117901580.721332	107034578.853878	High	High	High	High	High
False	High	IsMasterProtein	P55072	Transitional endoplasmic reticulum ATPase OS=Homo sapiens OX=9606 GN=VCP PE=1 SV=4	0.000	267.765	62	44	116	44	806	89.3	5.26	311.69	44	cell cycle OR cell proliferation;cell organization and biogenesis;protein metabolism;DNA metabolism;other metabolic processes;stress response;transport;signal transduction;other biological processes	non-structural extracellular;other membranes;cytosol;ER/Golgi;nucleus;other cytoplasmic organelle;other cell component	signal transduction activity or receptor binding;enzyme regulator activity;other molecular function	Pf00004, Pf02359, Pf02933, Pf09336, Pf17862	7415	ENSG00000165280	VCP	B2R5T8; hsa:7415; P55072; Q0V924; Q2TAI5; Q969G7; Q9UCD5	Neutrophil degranulation; ABC-family proteins mediated transport; Hedgehog ligand biogenesis; Hh mutants are degraded by ERAD; Defective CFTR causes cystic fibrosis; Neddylation; KEAP1-NFE2L2 pathway; RHOH GTPase cycle; E3 ubiquitin ligases ubiquitinate target proteins; Aggrephagy; Attachment and Entry; Attachment and Entry; Ovarian tumor domain proteases; Josephin domain DUBs; Protein methylatio…	Alstrom syndrome; Clock-controlled autophagy in bone metabolism	20	162722718.067523	29.74	40847628.1428733	131283203.050502	164713539.106055	154552309.779923	187134521.67243	167653598.404846	167073029.183617	125993191.508874	48123077.1384009	166117997.328763	181465820.210614	186240141.487279	165682554.92116	160755959.21859	154412948.422557	136432417.961484	High	High	High	High	High
False	High	IsMasterProtein	P06576	ATP synthase subunit beta, mitochondrial OS=Homo sapiens OX=9606 GN=ATP5F1B PE=1 SV=3	0.000	265.863	64	23	105	23	529	56.5	5.40	377.12	23	other metabolic processes;transport;developmental processes;other biological processes	plasma membrane;other membranes;mitochondrion;other cell component	signal transduction activity or receptor binding;transporter activity;other molecular function	Pf00006, Pf02874	506	ENSG00000110955	ATP5F1B	A8K4X0; hsa:506; P06576; Q14283	Transcriptional activation of mitochondrial biogenesis; Mitochondrial protein import; Cristae formation; Formation of ATP by chemiosmotic coupling	Electron transport chain: OXPHOS system in mitochondria; 7q11.23 copy number variation syndrome; Oxidative phosphorylation	7	139178877.627906	46.48	4297235.51999206	51702592.9085503	126845632.342075	136401861.236512	166243977.821675	153233124.104692	151156639.526863	113376853.978395	4552225.61981579	65310568.3788145	142012431.517894	160628700.570766	149171390.493236	149625015.897472	144725803.989631	126256025.838615	High	High	High	High	High
False	High	IsMasterProtein	Q7Z6Z7	E3 ubiquitin-protein ligase HUWE1 OS=Homo sapiens OX=9606 GN=HUWE1 PE=1 SV=3	0.000	258.587	16	55	82	55	4374	481.6	5.22	237.53	55	cell organization and biogenesis;protein metabolism;DNA metabolism;other metabolic processes;stress response;other biological processes	non-structural extracellular;other membranes;cytosol;mitochondrion;ER/Golgi;nucleus;other cell component	nucleic acid binding activity;other molecular function	Pf00627, Pf00632, Pf02825, Pf06012, Pf06025, Pf14377	10075	ENSG00000086758	HUWE1	hsa:10075; O15029; Q4G2Z2; Q5H961; Q6P4D0; Q7Z6Z7; Q8NG67; Q9BUI0; Q9HCJ4; Q9NSL6; Q9P0A9	Antigen processing: Ubiquitination & Proteasome degradation; Neutrophil degranulation		2	23570238.917727	68.78	3577201.46234994	5295796.45655735	10292386.2759531	15451297.024119	34932253.646912	45713270.4084788	48222663.6147119	37952744.13501	3967430.30066469	6101532.7124739	11302015.6878593	17729800.2974449	31334597.870163	43759575.659062	44956465.884214	40421183.7164724	High	High	High	High	High
False	High	IsMasterProtein	O75643	U5 small nuclear ribonucleoprotein 200 kDa helicase OS=Homo sapiens OX=9606 GN=SNRNP200 PE=1 SV=2	0.000	253.961	30	54	76	53	2136	244.4	6.06	228.80	54	cell organization and biogenesis;RNA metabolism OR transcription;other metabolic processes	nucleus	other molecular function	Pf00270, Pf00271, Pf02889, Pf18149	23020	ENSG00000144028	SNRNP200	hsa:23020; O75643; O94884; Q6NZY0; Q6PX59; Q8NBE6; Q96IF2; Q9H7S0	mRNA Splicing - Major Pathway; mRNA Splicing - Minor Pathway	2q11.2 copy number variation syndrome	3	42527449.1931483	76.54	4818733.71836266	7351433.26428821	14860007.8981398	25620739.8206063	67571444.2922634	82893329.8701891	102668458.727021	82499282.2666493	4791752.43767006	8631495.41851453	17394042.2634821	29818581.1099123	60652917.3272632	78460445.9362319	93552913.4752845	87602752.4552159	High	High	High	High	High
False	High	IsMasterProtein	P06733	Alpha-enolase OS=Homo sapiens OX=9606 GN=ENO1 PE=1 SV=2	0.000	249.589	60	28	212	24	434	47.1	7.39	639.44	28	RNA metabolism OR transcription;other metabolic processes;other biological processes	plasma membrane;other membranes;cytosol;cytoskeleton;nucleus;other cell component	nucleic acid binding activity;other molecular function	Pf00113, Pf03952	2023	ENSG00000074800	ENO1	B2RD59; hsa:2023; P06733; P22712; Q16704; Q4TUS4; Q53FT9; Q53HR3; Q658M5; Q6GMP2; Q71V37; Q7Z3V6; Q8WU71; Q96GV1; Q9BT62; Q9UCH6; Q9UM55	Glycolysis; Gluconeogenesis; Manipulation of host energy metabolism	Clear cell renal cell carcinoma pathways; Metabolic reprogramming in colon cancer; Aerobic glycolysis; IL-18 signaling pathway; Glycolysis and gluconeogenesis	8	439828865.084603	59.39	14245618.3901845	29560558.4994662	322807540.259404	487546831.920041	565377313.42731	517422784.64159	480244306.53359	362525037.455441	13023482.7596787	33457105.4642939	346849991.567788	558422450.645008	538447180.287845	509231344.470614	466867865.595921	414355848.446941	High	High	High	High	High
False	High	IsMasterProtein	P34932	Heat shock 70 kDa protein 4 OS=Homo sapiens OX=9606 GN=HSPA4 PE=1 SV=4	0.000	249.071	46	31	98	27	840	94.3	5.19	330.82	31	cell organization and biogenesis;stress response;transport;other biological processes	non-structural extracellular;cytosol;mitochondrion;nucleus	other molecular function	Pf00012	3308	ENSG00000170606	HSPA4	hsa:3308; O95756; P34932; Q2TAL4; Q9BUK9	Regulation of HSF1-mediated heat shock response	Parkin-ubiquitin proteasomal system pathway	2	50986950.9979141	81.98	6698186.58663407	8319298.47358993	16233154.0432568	23705053.1957634	122906953.89123	131135908.312508	129620442.036967	95710289.5365328	6460039.68427638	9740162.08007257	17773786.2592278	27161856.7308941	111806816.421193	124805288.884642	117513792.891973	105748500.821456	High	High	High	High	High
False	High	IsMasterProtein	P12270	Nucleoprotein TPR OS=Homo sapiens OX=9606 GN=TPR PE=1 SV=3	0.000	249.000	24	53	80	52	2363	267.1	5.02	219.28	53	cell cycle OR cell proliferation;cell organization and biogenesis;other metabolic processes;stress response;transport;signal transduction;other biological processes	other membranes;cytoskeleton;nucleus;other cell component	cytoskeletal activity;nucleic acid binding activity;other molecular function	Pf07926	7175	ENSG00000047410	TPR	hsa:7175; P12270; Q15624; Q15655; Q5SWY0; Q99968	Transport of Mature mRNA derived from an Intron-Containing Transcript; HCMV Late Events; HCMV Early Events; ISG15 antiviral mechanism; Transport of the SLBP independent Mature mRNA; Transport of the SLBP Dependant Mature mRNA; Transport of Mature mRNA Derived from an Intronless Transcript; Rev-mediated nuclear export of HIV RNA; Transport of Ribonucleoproteins into the Host Nucleus; NS1 Mediated …		29	30782142.1223994	68.38	6124547.81680918	7931953.00152592	13918235.3981619	22408274.4273472	40832339.2780875	58234755.6250053	69666738.9284535	59468330.3029482	6471229.92269297	10004219.3618156	15943993.6824491	26102978.2879598	36300082.8177777	54358070.3841597	66427566.5235501	60160182.1708165	High	High	High	High	High
False	High	IsMasterProtein	P13639	Elongation factor 2 OS=Homo sapiens OX=9606 GN=EEF2 PE=1 SV=4	0.000	244.057	44	37	153	36	858	95.3	6.83	388.32	37	protein metabolism;other metabolic processes;other biological processes	non-structural extracellular;plasma membrane;other membranes;cytosol;other cell component	translation activity;nucleic acid binding activity;other molecular function	Pf00009, Pf00679, Pf03144, Pf03764, Pf14492	1938	ENSG00000167658	EEF2	B2RMP5; D6W618; hsa:1938; P13639; Q58J86	Neutrophil degranulation; Protein methylation; Uptake and function of diphtheria toxin; Peptide chain elongation; Synthesis of diphthamide-EEF2	Translation factors; AMP-activated protein kinase signaling; Brain-derived neurotrophic factor (BDNF) signaling pathway; IL-18 signaling pathway	9	316877416.853042	60.86	14872974.6582186	19812541.4834155	199213949.031736	353344919.113817	436631836.042758	367385136.288646	361873154.130525	266427500.60091	11484144.803907	21069009.2790722	222419466.722962	397474292.075871	399628748.50539	363361022.636807	335588707.829947	299209404.156525	High	High	High	High	High
False	High	IsMasterProtein	P53396	ATP-citrate synthase OS=Homo sapiens OX=9606 GN=ACLY PE=1 SV=3	0.000	243.070	38	36	92	36	1101	120.8	7.33	291.94	36	other metabolic processes	non-structural extracellular;cytosol;nucleus;other cytoplasmic organelle;other cell component	other molecular function	Pf00285, Pf00549, Pf02629, Pf16114	47	ENSG00000131473	ACLY	B4DIM0; B4E3P0; hsa:47; P53396; Q13037; Q9BRL0	Neutrophil degranulation; ChREBP activates metabolic gene expression; Fatty acyl-CoA biosynthesis	Sterol regulatory element-binding proteins (SREBP) signaling; TCA cycle and deficiency of pyruvate dehydrogenase complex (PDHc); Fatty acid biosynthesis; Amino acid metabolism; Lipid metabolism pathway; Clear cell renal cell carcinoma pathways; Metabolic reprogramming in colon cancer	10	84190626.1579709	81.12	6039921.62571353	8369128.66843922	18427266.4881798	51878105.9850951	191449257.336002	175088206.48285	167712323.031071	121445910.405025	4899132.46126082	9173397.47545398	22884994.5826095	58363937.5688516	168247388.79564	165913606.306881	152378627.794797	135852643.292997	High	High	High	High	High
False	High	IsMasterProtein	P31948	Stress-induced-phosphoprotein 1 OS=Homo sapiens OX=9606 GN=STIP1 PE=1 SV=1	0.000	241.687	60	35	141	35	543	62.6	6.80	349.77	35	other biological processes	cytosol;ER/Golgi;nucleus;other cell component	other molecular function	Pf00515, Pf13181, Pf17830	10963	ENSG00000168439	STIP1	B4DM70; F5H0T1; G3XAD8; hsa:10963; P31948; Q3ZCU9; Q5TZU9	HSP90 chaperone cycle for steroid hormone receptors (SHR) in the presence of ligand; RND1 GTPase cycle	VEGFA-VEGFR2 signaling pathway	3	176349251.545974	61.75	30685985.9513496	41182472.787697	69130952.8789357	133733949.884684	219040080.421693	285242991.164506	280625596.395176	246169943.454829	33253886.9311904	49089040.9269442	79268839.7672075	156964585.75664	198127866.683518	272776131.989569	283260566.469612	269423797.603427	High	High	High	High	High
False	High	IsMasterProtein	P26038	Moesin OS=Homo sapiens OX=9606 GN=MSN PE=1 SV=3	0.000	241.272	59	40	115	28	577	67.8	6.40	265.88	40	cell adhesion;cell cycle OR cell proliferation;cell organization and biogenesis;other biological processes	plasma membrane;other membranes;cytosol;cytoskeleton;other cell component	signal transduction activity or receptor binding;cytoskeletal activity;nucleic acid binding activity;other molecular function	Pf00373, Pf00769, Pf09379, Pf09380, Pf20492	4478	ENSG00000147065	MSN	hsa:4478; P26038	Recycling pathway of L1; Sensory processing of sound by inner hair cells of the cochlea; Sensory processing of sound by outer hair cells of the cochlea; Gene and protein expression by JAK-STAT signaling after Interleukin-12 stimulation; Signaling by ALK fusions and activated point mutants	Glial cell differentiation; AGE/RAGE pathway; Measles virus infection; 16p11.2 proximal deletion syndrome; Regulation of actin cytoskeleton	10	86024103.7860169	77.43	9588151.54579866	13127401.2771707	26007252.1980297	49240480.1849844	176267454.639954	186688459.185979	176474714.185475	133859140.775575	8078317.45066853	15459055.3373688	30502129.9217216	55283086.3048368	161046942.507934	178354542.872588	161705865.188995	149224307.365987	High	High	High	High	High
False	High	IsMasterProtein	P50990	T-complex protein 1 subunit theta OS=Homo sapiens OX=9606 GN=CCT8 PE=1 SV=4	0.000	239.667	59	28	95	28	548	59.6	5.60	287.80	28	cell organization and biogenesis;transport;other biological processes	non-structural extracellular;cytosol;cytoskeleton;nucleus;other cytoplasmic organelle;other cell component	other molecular function	Pf00118	10694	ENSG00000156261	CCT8	A6NN54; B4DEM7; B4DQH4; hsa:10694; P50990; Q4VBP8	Neutrophil degranulation; Formation of tubulin folding intermediates by CCT/TriC; BBSome-mediated cargo-targeting to cilium; Association of TriC/CCT with target proteins during biosynthesis; Cooperation of PDCL (PhLP1) and TRiC/CCT in G-protein beta folding; Prefoldin mediated transfer of substrate to CCT/TriC; Folding of actin by CCT/TriC	16p11.2 proximal deletion syndrome	8	121418043.466087	59.26	7461373.39282949	17305834.7880745	69113176.8710302	113488848.629367	175337966.015466	160614559.269882	152502081.986008	115845339.137864	6283851.14079459	20286414.0006218	77135607.7763536	130957892.60834	161962183.440801	154857576.385019	144394791.64579	127258821.018152	High	High	High	High	High
False	High	IsMasterProtein	P48643	T-complex protein 1 subunit epsilon OS=Homo sapiens OX=9606 GN=CCT5 PE=1 SV=1	0.000	237.719	58	32	105	31	541	59.6	5.66	332.41	32	transport;other biological processes	cytosol;cytoskeleton;other cell component	cytoskeletal activity;nucleic acid binding activity;other molecular function	Pf00118	22948	ENSG00000150753	CCT5	A8JZY8; A8K2X8; B4DYD8; hsa:22948; P48643	Formation of tubulin folding intermediates by CCT/TriC; BBSome-mediated cargo-targeting to cilium; Association of TriC/CCT with target proteins during biosynthesis; Cooperation of PDCL (PhLP1) and TRiC/CCT in G-protein beta folding; Prefoldin mediated transfer of substrate to CCT/TriC; Folding of actin by CCT/TriC	16p11.2 proximal deletion syndrome	7	150968165.717863	57.98	7254787.59918972	26241126.5501566	83673453.9990905	136369700.862202	205785161.624938	192048574.166392	191454155.867487	150269532.898573	6276653.90851279	31489118.370321	92789233.169534	151670046.619495	181649676.741265	189346280.272625	180449321.541404	161677354.449029	High	High	High	High	High
False	High	IsMasterProtein	Q00610	Clathrin heavy chain 1 OS=Homo sapiens OX=9606 GN=CLTC PE=1 SV=5	0.000	230.926	29	40	80	31	1675	191.5	5.69	256.21	40	cell cycle OR cell proliferation;cell organization and biogenesis;other metabolic processes;transport;other biological processes	plasma membrane;other membranes;cytosol;cytoskeleton;ER/Golgi;other cytoplasmic organelle;other cell component	signal transduction activity or receptor binding;nucleic acid binding activity;other molecular function	Pf00637, Pf01394, Pf09268, Pf13838	1213	ENSG00000141367	CLTC	D3DU00; hsa:1213; Q00610; Q6N0A0; Q86TF2	ALK mutants bind TKIs; Nuclear events stimulated by ALK signaling in cancer; Recycling pathway of L1; MHC class II antigen presentation; RHOV GTPase cycle; Lysosome Vesicle Biogenesis; RHOU GTPase cycle; Cargo recognition for clathrin-mediated endocytosis; WNT5A-dependent internalization of FZD4; EPH-ephrin mediated repulsion of cells; LDL clearance; Retrograde neurotrophin signalling; WNT5A-depe…	Synaptic vesicle pathway; VEGFA-VEGFR2 signaling pathway; Ebola virus infection in host; Fragile X syndrome; 7q11.23 copy number variation syndrome; Complement and coagulation cascades	25	31160139.4822924	83.06	2664268.90690369	3571182.54047407	7418585.3121768	17295598.9756999	56742649.264879	76048004.2027722	74556045.8392154	55388612.6911706	2196002.72935387	3878466.52411245	8337841.10905094	19902911.9851499	48784534.3073603	70349784.5694472	68017578.0420982	61361593.9586124	High	High	High	High	High
False	High	IsMasterProtein	P25205	DNA replication licensing factor MCM3 OS=Homo sapiens OX=9606 GN=MCM3 PE=1 SV=3	0.000	225.276	55	39	70	39	808	90.9	5.77	215.87	39	cell cycle OR cell proliferation;cell organization and biogenesis;DNA metabolism;other metabolic processes;stress response;other biological processes	cytoskeleton;nucleus;other cell component	nucleic acid binding activity;other molecular function	Pf00493, Pf14551, Pf17207, Pf17855	4172	ENSG00000112118	MCM3	B4DWW4; hsa:4172; P25205; Q92660; Q9BTR3; Q9NUE7	Orc1 removal from chromatin; Assembly of the pre-replicative complex; Activation of ATR in response to replication stress; Activation of the pre-replicative complex; Unwinding of DNA	Cell cycle; Retinoblastoma gene in cancer; Ciliary landscape; G1 to S cell cycle control; DNA replication	11	57314061.3756844	72.66	5898703.19760413	6983756.39708905	15792001.9335205	37949195.3444631	87152389.4058133	100817190.308611	101477314.809582	76259036.3899476	5227926.99509501	8242063.3334203	19002035.6110475	43075572.2453468	79505239.8771841	94901135.4022922	92770255.5507561	84226354.5721179	High	High	High	High	High
False	High	IsMasterProtein	Q709C8	Intermembrane lipid transfer protein VPS13C OS=Homo sapiens OX=9606 GN=VPS13C PE=1 SV=1	0.000	224.049	18	55	66	55	3753	422.1	6.83	184.14	55	cell organization and biogenesis;transport;other biological processes	other membranes;cytosol;mitochondrion;ER/Golgi;other cytoplasmic organelle;other cell component		Pf06650, Pf09333, Pf12624, Pf16908, Pf16909, Pf16910	54832	ENSG00000129003	VPS13C	hsa:54832; Q6ISR4; Q702P2; Q702P3; Q709C8; Q709C9; Q9NXN8; Q9P2C6			0	28924125.4975964	67.91	4296790.03256518	5421130.86890901	10654733.7850578	18946226.7247494	44362256.2072017	49989454.5372335	51821864.4595768	40663856.9499344	4162377.44113707	6508182.49157074	11813099.971943	21252832.8111874	39364401.1239912	47983970.5847936	48306490.8230062	42992671.0462929	High	High	High	High	High
False	High	IsMasterProtein	P13796	Plastin-2 OS=Homo sapiens OX=9606 GN=LCP1 PE=1 SV=6	0.000	222.186	54	27	126	25	627	70.2	5.43	357.59	27	cell organization and biogenesis;signal transduction;other biological processes	plasma membrane;other membranes;cytosol;cytoskeleton;other cell component	signal transduction activity or receptor binding;cytoskeletal activity;other molecular function	Pf00036, Pf00307	3936	ENSG00000136167	LCP1	B2R613; B4DUA0; hsa:3936; P13796; Q5TBN4	Gene and protein expression by JAK-STAT signaling after Interleukin-12 stimulation		1	364847908.327993	56.33	29646961.334697	66889918.5397267	143707881.473993	367276458.478249	412748094.810153	378395807.787019	370208149.936877	328277961.664357	29941150.9237567	79344340.5658379	158720737.93707	411075680.28817	381785155.066422	378383637.346477	362435416.532952	368053469.122551	High	High	High	High	High
False	High	IsMasterProtein	P11021	Endoplasmic reticulum chaperone BiP OS=Homo sapiens OX=9606 GN=HSPA5 PE=1 SV=2	0.000	222.020	50	31	95	30	654	72.3	5.16	300.10	31	protein metabolism;other metabolic processes;stress response;transport;developmental processes;signal transduction;other biological processes	plasma membrane;other membranes;cytosol;mitochondrion;ER/Golgi;nucleus;other cell component	translation activity;other molecular function	Pf00012	3309	ENSG00000044574	HSPA5	B0QZ61; hsa:3309; P11021; Q2EF78; Q9NPF1; Q9UK02	Platelet degranulation ; Regulation of HSF1-mediated heat shock response; Antigen Presentation: Folding, assembly and peptide loading of class I MHC; IRE1alpha activates chaperones; PERK regulates gene expression; ATF6 (ATF6-alpha) activates chaperone genes	Parkin-ubiquitin proteasomal system pathway; Apoptosis-related network due to altered Notch3 in ovarian cancer; Photodynamic therapy-induced unfolded protein response; Prion disease pathway; Unfolded protein response	12	103464834.766881	46.81	26694680.3956686	29539151.8990393	51569722.3704778	99010666.5885596	135321658.839567	126366269.217223	126842777.834052	101322621.697839	29011475.8732085	36293690.6948756	58590881.3428271	109805156.795211	120413792.49811	124400286.532952	118867079.137743	105652339.566005	High	High	High	High	High
False	High	IsMasterProtein	P00558	Phosphoglycerate kinase 1 OS=Homo sapiens OX=9606 GN=PGK1 PE=1 SV=3	0.000	220.030	69	24	151	21	417	44.6	8.10	437.82	24	protein metabolism;other metabolic processes;stress response;other biological processes	non-structural extracellular;other membranes;cytosol	kinase activity;other molecular function	Pf00162	5230	ENSG00000102144	PGK1	A8K4W6; B7Z7A9; hsa:5230; P00558; Q5J7W1; Q6IBT6; Q8NI87	Glycolysis; Gluconeogenesis; Manipulation of host energy metabolism	Cori cycle; Photodynamic therapy-induced HIF-1 survival signaling; VEGFA-VEGFR2 signaling pathway; Clear cell renal cell carcinoma pathways; Metabolic reprogramming in colon cancer; Aerobic glycolysis; Glycolysis in senescence; Glycolysis and gluconeogenesis	11	245570791.136167	76.71	9082925.57848108	11722798.370408	29205555.7374075	201957981.233689	375158377.683819	358676680.252936	331631897.532444	262571595.57263	5542433.36591064	11668437.2544933	35786483.7029568	229670743.050964	348172908.473392	353940981.495996	330274454.384423	296273225.760838	High	High	High	High	High
False	High	IsMasterProtein	P04075	Fructose-bisphosphate aldolase A OS=Homo sapiens OX=9606 GN=ALDOA PE=1 SV=2	0.000	215.595	83	29	107	23	364	39.4	8.09	346.72	29	cell organization and biogenesis;other metabolic processes;other biological processes	non-structural extracellular;cytosol;cytoskeleton;other cell component	cytoskeletal activity;other molecular function	Pf00274	226	ENSG00000149925	ALDOA	B4DXI7; hsa:226; P04075; Q6FH76; Q6FI10; Q96B15; Q9BWD9; Q9UCN2	Neutrophil degranulation; Glycolysis; Platelet degranulation ; Gluconeogenesis	VEGFA-VEGFR2 signaling pathway; Clear cell renal cell carcinoma pathways; Aerobic glycolysis; 16p11.2 proximal deletion syndrome; Glycolysis and gluconeogenesis; Sudden infant death syndrome (SIDS) susceptibility pathways	10	438470023.903717	43.61	13684909.5699096	204636305.626494	422954099.332253	432582696.385507	472707755.347391	487063703.243303	445760442.733895	370587454.785478	11136256.3608022	254316838.820026	454074504.786747	496575645.758484	444437476.275733	474208374.560715	450425986.929405	401671629.928483	High	High	High	High	High
False	High	IsMasterProtein	P11142	Heat shock cognate 71 kDa protein OS=Homo sapiens OX=9606 GN=HSPA8 PE=1 SV=1	0.000	212.819	44	30	137	29	646	70.9	5.52	411.38	30	cell organization and biogenesis;protein metabolism;RNA metabolism OR transcription;other metabolic processes;stress response;transport;other biological processes	non-structural extracellular;plasma membrane;other membranes;cytosol;nucleus;other cytoplasmic organelle;other cell component	signal transduction activity or receptor binding;other molecular function	Pf00012	3312	ENSG00000109971	HSPA8	hsa:3312; P11142; Q9H3R6	AUF1 (hnRNP D0) binds and destabilizes mRNA; Neutrophil degranulation; mRNA Splicing - Major Pathway; Golgi Associated Vesicle Biogenesis; Late endosomal microautophagy; HSP90 chaperone cycle for steroid hormone receptors (SHR) in the presence of ligand; Regulation of HSF1-mediated heat shock response; Lysosome Vesicle Biogenesis; Clathrin-mediated endocytosis; CHL1 interactions; Interleukin-4 an…	Parkin-ubiquitin proteasomal system pathway; MAPK signaling pathway; Exercise-induced circadian regulation; Measles virus infection; Extrafollicular B cell activation by SARS-CoV-2	22	377588054.987367	67.21	15145696.3081914	20120961.1219765	112660421.462193	343843032.107091	452285511.617571	455879502.423743	471233267.003537	366036735.743112	10955357.1785854	19027027.2354262	131168556.467215	389503908.616434	391162554.401852	431341198.571614	439228018.37121	404477086.909177	High	High	High	High	High
False	High	IsMasterProtein	Q15075	Early endosome antigen 1 OS=Homo sapiens OX=9606 GN=EEA1 PE=1 SV=2	0.000	209.917	38	52	65	50	1411	162.4	5.68	192.29	52	cell organization and biogenesis;transport;other biological processes	plasma membrane;other membranes;cytosol;other cytoplasmic organelle;other cell component	other molecular function	Pf01363	8411	ENSG00000102189	EEA1	hsa:8411; Q14221; Q15075	Toll Like Receptor 9 (TLR9) Cascade	VEGFA-VEGFR2 signaling pathway	2	39355056.5877289	21.23	23439857.9757492	25883755.344402	28859029.865674	32863612.0905742	44336723.0763307	45906257.996428	46516584.3291666	39998990.5713254	27288837.8414719	33704786.0288934	32666499.6851614	39258111.1410199	39452241.4351469	45113648.1065665	45477777.0034704	42890701.7705805	High	High	High	High	High
False	High	IsMasterProtein	Q14980	Nuclear mitotic apparatus protein 1 OS=Homo sapiens OX=9606 GN=NUMA1 PE=1 SV=2	0.000	206.579	25	49	69	47	2115	238.1	5.78	182.34	49	cell cycle OR cell proliferation;cell organization and biogenesis;other biological processes	plasma membrane;other membranes;cytosol;cytoskeleton;ER/Golgi;nucleus;other cell component	cytoskeletal activity;other molecular function		4926	ENSG00000137497	NUMA1	H0YH75; hsa:4926; Q14980; Q14981; Q9BTE9	Recruitment of NuMA to mitotic centrosomes; Mitotic Prophase	Ectoderm differentiation; Ectoderm differentiation	4	24447330.5773051	80.86	5197280.31834067	6328565.49895928	11838658.8953343	17533812.3497268	31568032.1239576	49253360.5234426	80413176.9905716	69024351.5715949	5728964.113243	7834023.68753486	13628733.9354538	20521660.354092	29123957.908058	45775089.7279364	73316647.5698739	69728913.6877426	High	High	High	High	High
False	High	IsMasterProtein	P38646	Stress-70 protein, mitochondrial OS=Homo sapiens OX=9606 GN=HSPA9 PE=1 SV=2	0.000	204.339	42	29	76	29	679	73.6	6.16	218.83	29	cell organization and biogenesis;other metabolic processes;stress response;transport;other biological processes	other membranes;mitochondrion;nucleus;other cell component	other molecular function	Pf00012	3313	ENSG00000113013	HSPA9	B2RCM1; hsa:3313; P30036; P31932; P38646; Q1HB43; Q53H23; Q6GU03; Q9BWB7; Q9UC56	Gene and protein expression by JAK-STAT signaling after Interleukin-12 stimulation; Mitochondrial protein import; Regulation of HSF1-mediated heat shock response; Cristae formation	Parkin-ubiquitin proteasomal system pathway	5	93083204.9115164	65.01	4754405.90113133	7683178.87620634	37767471.8389188	79736775.7623601	122356506.148713	122801316.441845	122423257.665432	99501296.2023474	4520790.37603227	8771400.1899303	42196157.4305322	87079097.1303441	110639337.263196	126325263.599553	120502033.452956	114270167.438092	High	High	High	High	High
False	High	IsMasterProtein	P60709	Actin, cytoplasmic 1 OS=Homo sapiens OX=9606 GN=ACTB PE=1 SV=1	0.000	202.709	63	25	243	6	375	41.7	5.48	761.66	25	cell organization and biogenesis;protein metabolism;other metabolic processes;transport;developmental processes;other biological processes	plasma membrane;other membranes;cytosol;cytoskeleton;nucleus;other cell component	cytoskeletal activity;other molecular function	Pf00022	60	ENSG00000075624	ACTB	hsa:60; P02570; P60709; P70514; P99021; Q11211; Q64316; Q75MN2; Q96B34; Q96HG5	UCH proteinases; Clathrin-mediated endocytosis; DNA Damage Recognition in GG-NER; Translocation of SLC2A4 (GLUT4) to the plasma membrane; RHO GTPases Activate Formins; RHOF GTPase cycle; Regulation of actin dynamics for phagocytic cup formation; FCGR3A-mediated phagocytosis; Recycling pathway of L1; Sensory processing of sound by inner hair cells of the cochlea; Sensory processing of sound by out…	Arrhythmogenic right ventricular cardiomyopathy; Pathogenic Escherichia coli infection; Common pathways underlying drug addiction; Myometrial relaxation and contraction pathways; Focal adhesion; Fas ligand pathway and stress induction of heat shock proteins; Ebola virus infection in host; Acute viral myocarditis; Thermogenesis; Mechanoregulation and pathology of YAP/TAZ via Hippo and non-Hippo me…	47	231385358.822	55.69	20766646.3371505	51955997.2602718	104230390.734458	209532931.570292	321341713.615583	276460802.793735	261906663.37705	217820493.985619	17523582.8580163	67889035.8734319	115045757.402538	245794981.443391	254064048.154262	263675514.045321	255480087.350435	254817365.047631	High	High	High	High	High
False	High	IsMasterProtein	P78371	T-complex protein 1 subunit beta OS=Homo sapiens OX=9606 GN=CCT2 PE=1 SV=4	0.000	199.505	54	24	88	24	535	57.5	6.46	274.17	24	cell organization and biogenesis;transport;other biological processes	non-structural extracellular;cytosol;cytoskeleton;other cytoplasmic organelle;other cell component	other molecular function	Pf00118	10576	ENSG00000166226	CCT2	A8K402; B5BTY7; B7Z243; B7Z7K4; B7ZAT2; hsa:10576; P78371; Q14D36; Q6IAT3	Neutrophil degranulation; Formation of tubulin folding intermediates by CCT/TriC; BBSome-mediated cargo-targeting to cilium; Association of TriC/CCT with target proteins during biosynthesis; Cooperation of PDCL (PhLP1) and TRiC/CCT in G-protein beta folding; Prefoldin mediated transfer of substrate to CCT/TriC; RHOBTB2 GTPase cycle; RHOBTB1 GTPase cycle; Folding of actin by CCT/TriC	16p11.2 proximal deletion syndrome	10	73702407.3544812	63.65	4024425.57814589	8635904.32968601	27140234.5091781	62480270.982176	98313180.75444	95650899.1885126	94960315.6627606	77458773.2960962	4165896.72049287	10545291.540344	30700084.5996843	70128206.5116263	86298403.012607	92011192.5505218	91020451.1986405	82432871.1684289	High	High	High	High	High
False	High	IsMasterProtein	P08133	Annexin A6 OS=Homo sapiens OX=9606 GN=ANXA6 PE=1 SV=3	0.000	198.055	47	33	80	33	673	75.8	5.60	228.54	33	cell organization and biogenesis;stress response;transport;developmental processes;signal transduction;other biological processes	other membranes;mitochondrion;other cytoplasmic organelle;other cell component	transporter activity;cytoskeletal activity;other molecular function	Pf00191	309	ENSG00000197043	ANXA6	B7Z8A7; D3DQH4; E9PGK1; hsa:309; P08133; Q6ZT79	Smooth Muscle Contraction	Calcium regulation in cardiac cells; Prostaglandin synthesis and regulation	3	54927305.1410562	85.56	6477081.52590251	9225836.17711888	20196431.51019	31487136.5896618	89237510.9607128	165470926.300846	173872493.783297	128187316.936269	5276777.58215823	10665926.2027067	23848373.1634238	36693153.6595366	82222664.1528965	155601609.772568	158143845.895541	139471508.763263	High	High	High	High	High
False	High	IsMasterProtein	Q13435	Splicing factor 3B subunit 2 OS=Homo sapiens OX=9606 GN=SF3B2 PE=1 SV=2	0.000	197.842	31	28	57	28	895	100.2	5.67	178.52	28	cell organization and biogenesis;RNA metabolism OR transcription;other metabolic processes	nucleus		Pf02037, Pf04037, Pf04046	10992	ENSG00000087365	SF3B2	A8K485; B4DT19; hsa:10992; Q13435; Q7L4T5; Q7Z627; Q969K1; Q96CM6; Q9BWD2	mRNA Splicing - Major Pathway; mRNA Splicing - Minor Pathway	mRNA processing	3	24457954.6602223	80.23	3172970.37500018	4039575.41983757	8784126.58926269	16119585.2302901	35317683.1673734	53868294.7023663	65074028.3395787	55940952.9807231	3079749.93138156	5101774.45597109	9817929.54834425	19303870.2754369	30988166.4985417	49887634.99802	63693742.8435238	60330803.2248117	High	High	High	High	High
False	High	IsMasterProtein	P27816	Microtubule-associated protein 4 OS=Homo sapiens OX=9606 GN=MAP4 PE=1 SV=3	0.000	196.353	38	35	68	35	1152	120.9	5.43	168.11	35	cell cycle OR cell proliferation;cell organization and biogenesis;developmental processes;other biological processes	cytoskeleton;other cell component	cytoskeletal activity;other molecular function	Pf00418	4134	ENSG00000047849	MAP4	hsa:4134; P27816; Q13082; Q59FT2; Q68D74; Q6ZUW9; Q86V26; Q96A76; Q96NS9		Splicing factor NOVA regulated synaptic proteins; 2q37 copy number variation syndrome	2	35488571.2551026	48.44	8917781.26090006	9952145.08238776	16976050.4637	29400849.5113664	42167959.227249	46161756.9514209	49326032.5901927	39960837.4279651	11239069.3053468	12881058.5418824	19207728.9500431	33143630.2466153	37999418.9036401	43012245.3502539	45123218.1447023	41493254.4468562	High	High	High	High	High
False	High	IsMasterProtein	P27708	CAD protein OS=Homo sapiens OX=9606 GN=CAD PE=1 SV=3	0.000	191.869	23	40	57	38	2225	242.8	6.46	173.13	40	protein metabolism;other metabolic processes	cytosol;nucleus;other cell component	kinase activity;other molecular function	Pf00117, Pf00185, Pf00988, Pf01979, Pf02142, Pf02729, Pf02786, Pf02787	790	ENSG00000084774	CAD	D6W552; hsa:790; P27708; Q6P0Q0; Q96CK3	Pyrimidine biosynthesis	Endothelin pathways; Amino acid metabolism; Pyrimidine metabolism	4	27392064.0123768	73.01	5616507.86899249	7015926.83649287	12936509.0887906	19249274.3525961	37421483.2385912	60202944.3230172	72536301.2544954	57941235.7135878	6259593.68049471	8416925.49661347	14356969.63664	22380722.8886906	33525510.9761133	56517737.050118	65625264.0593804	61490807.5896963	High	High	High	High	High
False	High	IsMasterProtein	Q9UPN3	Microtubule-actin cross-linking factor 1, isoforms 1/2/3/4/5 OS=Homo sapiens OX=9606 GN=MACF1 PE=1 SV=4	0.000	188.707	8	54	58	33	7388	837.8	5.39	151.22	54	cell-cell signaling;cell organization and biogenesis;stress response;transport;signal transduction;other biological processes	plasma membrane;other membranes;cytoskeleton;ER/Golgi;other cell component	cytoskeletal activity;other molecular function	Pf00307, Pf00435, Pf00681, Pf02187, Pf13499, Pf17902, Pf18373	23499	ENSG00000127603	MACF1	B1ALC5; E9PJT0; hsa:23499; O75053; Q5VW20; Q8WXY1; Q8WXY2; Q96PK2; Q9H540; Q9UKP0; Q9ULG9; Q9UPN3		Mesodermal commitment pathway; Mesodermal commitment pathway	2	9008697.98465709	77.80	1445025.10380894	1979792.36521764	4254031.47947712	6620688.93891912	11885080.5393762	22204073.7052344	25720381.773002	20681219.5618228	1543452.2294327	2488719.63075294	4699098.11346935	7490345.72137089	10834832.249093	21004762.671297	23887764.5633602	21742298.2732527	High	High	High	High	High
False	High	IsMasterProtein	P30101	Protein disulfide-isomerase A3 OS=Homo sapiens OX=9606 GN=PDIA3 PE=1 SV=4	0.000	188.384	44	27	65	27	505	56.7	6.35	186.06	27	cell organization and biogenesis;stress response;signal transduction;other biological processes	non-structural extracellular;other membranes;ER/Golgi;other cytoplasmic organelle;other cell component	other molecular function	Pf00085, Pf13848	2923	ENSG00000167004	PDIA3	hsa:2923; P30101; Q13453; Q14255; Q8IYF8; Q9UMU7	ER-Phagosome pathway; Antigen Presentation: Folding, assembly and peptide loading of class I MHC; Calnexin/calreticulin cycle	Prion disease pathway	4	48498060.6162824	58.18	13635590.0569765	14680382.4315674	20461813.7289675	32496143.8371033	70053696.3280951	81735222.9873648	81983967.4621571	63357700.576679	14784016.1428479	18278553.0514506	24046392.6193893	37810118.5854875	62207207.2644433	80416057.8934683	77451312.1560207	68975030.9829904	High	High	High	High	High
False	High	IsMasterProtein	P49368	T-complex protein 1 subunit gamma OS=Homo sapiens OX=9606 GN=CCT3 PE=1 SV=4	0.000	188.102	48	31	77	31	545	60.5	6.49	209.08	31	cell organization and biogenesis;transport;other biological processes	cytosol;cytoskeleton;other cell component	other molecular function	Pf00118	7203	ENSG00000163468	CCT3	A6NE14; hsa:7203; P49368; Q5SZY1; Q9BR64	Cooperation of PDCL (PhLP1) and TRiC/CCT in G-protein beta folding; Formation of tubulin folding intermediates by CCT/TriC; BBSome-mediated cargo-targeting to cilium; Association of TriC/CCT with target proteins during biosynthesis; Prefoldin mediated transfer of substrate to CCT/TriC; Folding of actin by CCT/TriC	16p11.2 proximal deletion syndrome	7	84708526.9627506	62.83	7066747.94306469	10451651.5621473	33105974.2621904	73754311.0654598	118996456.401917	113349533.076905	114962701.908378	89324355.2562941	6365431.00134501	12295841.263897	38039761.1781791	80331221.1950551	101385511.541709	108572051.999716	106004136.290178	95830116.4834403	High	High	High	High	High
False	High	IsMasterProtein	P50991	T-complex protein 1 subunit delta OS=Homo sapiens OX=9606 GN=CCT4 PE=1 SV=4	0.000	187.930	65	25	72	24	539	57.9	7.83	250.87	25	transport;other biological processes	cytosol;cytoskeleton;nucleus;other cell component	other molecular function	Pf00118	10575	ENSG00000115484	CCT4	B2R6I3; B7Z8B1; F5H5W3; hsa:10575; O14870; P50991; Q53QP9; Q96C51	Formation of tubulin folding intermediates by CCT/TriC; BBSome-mediated cargo-targeting to cilium; Association of TriC/CCT with target proteins during biosynthesis; Cooperation of PDCL (PhLP1) and TRiC/CCT in G-protein beta folding; Prefoldin mediated transfer of substrate to CCT/TriC; Folding of actin by CCT/TriC	16p11.2 proximal deletion syndrome	7	64194953.7454085	63.52	4699435.76800841	7546142.99224514	22654736.2403915	58701080.6130205	93197391.6090681	83993684.5014676	82306707.9122734	62972453.6819406	5146684.6742412	9591053.72344743	26178141.8940342	65441186.5097288	81021539.9927524	80944847.755593	75696243.81947	68564328.7497925	High	High	High	High	High
False	High	IsMasterProtein	Q32MZ4	Leucine-rich repeat flightless-interacting protein 1 OS=Homo sapiens OX=9606 GN=LRRFIP1 PE=1 SV=2	0.000	187.392	40	26	44	25	808	89.2	4.65	156.33	26	RNA metabolism OR transcription;other biological processes	plasma membrane;other membranes;cytosol;cytoskeleton;nucleus;other cell component	nucleic acid binding activity;other molecular function	Pf09738	9208	ENSG00000124831	LRRFIP1	E9PGZ2; hsa:9208; O75766; O75799; Q32MZ4; Q32MZ5; Q53T49; Q6PKG2; Q9Y607	Signaling by cytosolic FGFR1 fusion mutants; Signaling by FGFR1 in disease; LRR FLII-interacting protein 1 (LRRFIP1) activates type I IFN production	IL-18 signaling pathway; 2q37 copy number variation syndrome	5	41573824.7489392	15.26	30962482.7075824	32070265.5056352	35145313.0960718	41457392.2204278	35165863.532428	46337911.949791	47348829.1459429	40519758.0969807	37572129.1049155	43010782.4391135	41690584.276641	51104413.2493194	32974043.3870406	46308041.7845054	46807891.5995732	45640511.2277756	High	High	High	High	High
False	High	IsMasterProtein	Q01813	ATP-dependent 6-phosphofructokinase, platelet type OS=Homo sapiens OX=9606 GN=PFKP PE=1 SV=2	0.000	187.279	30	24	66	21	784	85.5	7.55	200.28	24	other metabolic processes;other biological processes	cytosol;other cell component	kinase activity;other molecular function	Pf00365	5214	ENSG00000067057	PFKP	B3KS15; hsa:5214; Q01813; Q5VSR7; Q5VSR8	Glycolysis	Cori cycle; Clear cell renal cell carcinoma pathways; Glucose metabolism in triple-negative breast cancer cells; Glycolysis and gluconeogenesis	5	72564218.3064413	44.15	6375259.32297225	28667207.0996949	65301028.6656744	72894710.8810536	89303299.2211092	78676366.1701101	77150130.0432901	59591353.1715886	6054482.71014817	34057822.7698788	74031709.7107186	84192123.3837875	78405985.3199699	78065606.3889862	72235224.1305544	65508037.1357601	High	High	High	High	High
False	High	IsMasterProtein	P07437	Tubulin beta chain OS=Homo sapiens OX=9606 GN=TUBB PE=1 SV=2	0.000	182.946	61	21	88	4	444	49.6	4.89	277.55	21	cell cycle OR cell proliferation;cell organization and biogenesis;stress response;transport;other biological processes	non-structural extracellular;other membranes;cytosol;cytoskeleton;nucleus;other cytoplasmic organelle;other cell component	signal transduction activity or receptor binding;cytoskeletal activity;other molecular function	Pf00091, Pf03953	203068	ENSG00000183311; ENSG00000196230; ENSG00000224156; ENSG00000227739; ENSG00000229684; ENSG00000232421; ENSG00000232575; ENSG00000235067	TUBB	hsa:203068; P05218; P07437; Q8WUC1; Q9CY33	Neutrophil degranulation; Recruitment of NuMA to mitotic centrosomes; Regulation of PLK1 Activity at G2/M Transition; Loss of Nlp from mitotic centrosomes; Recruitment of mitotic centrosome proteins and complexes; Anchoring of the basal body to the plasma membrane; AURKA Activation by TPX2; Potential therapeutics for SARS	Alzheimer's disease and miRNA effects; Pathogenic Escherichia coli infection; Parkin-ubiquitin proteasomal system pathway; Alzheimer's disease	13	3386316.60029736	71.18	222386.709438867	192353.139520235	1078352.85942655	2691861.04476104	4168815.88000185	4888411.93321512	6007637.00240808	4480812.89096718	100896.733420313	355082.560026563	1211627.12556732	3000881.28835427	3821257.49590656	4236655.90101748	5142911.60782265	4682940.61243596	High	High	High	High	High
False	High	IsMasterProtein	Q16531	DNA damage-binding protein 1 OS=Homo sapiens OX=9606 GN=DDB1 PE=1 SV=1	0.000	182.813	28	28	79	28	1140	126.9	5.26	208.34	28	cell-cell signaling;protein metabolism;DNA metabolism;other metabolic processes;stress response;signal transduction;other biological processes	nucleus;other cell component	nucleic acid binding activity;other molecular function	Pf03178, Pf10433	1642	ENSG00000167986	DDB1	A6NG77; B2R648; B4DG00; hsa:1642; O15176; Q13289; Q16531; Q58F96	Neddylation; Formation of TC-NER Pre-Incision Complex; Dual incision in TC-NER; Gap-filling DNA repair synthesis and ligation in TC-NER; Recognition of DNA damage by PCNA-containing replication complex; Dual Incision in GG-NER; Formation of Incision Complex in GG-NER; DNA Damage Recognition in GG-NER	Hippo-Merlin signaling dysregulation; Hepatitis B infection; Nucleotide excision repair; DNA repair pathways, full network; Nucleotide excision repair in xeroderma pigmentosum	14	72935717.954117	47.21	5465293.94255953	20513806.4816729	69043764.5869282	75094251.0614776	88003206.0539399	76408986.8530668	75137441.2758713	59744308.3156885	5241544.48422793	26159259.4637378	76476852.0893518	84020455.4696525	77402915.2309429	73703476.3770579	72175957.1593067	64780664.2726462	High	High	High	High	High
False	High	IsMasterProtein	P11717	Cation-independent mannose-6-phosphate receptor OS=Homo sapiens OX=9606 GN=IGF2R PE=1 SV=3	0.000	179.870	20	43	55	43	2491	274.2	5.94	169.39	43	protein metabolism;other metabolic processes;transport;developmental processes;signal transduction;other biological processes	plasma membrane;other membranes;ER/Golgi;nucleus;other cytoplasmic organelle;other cell component	kinase activity;other molecular function	Pf00040, Pf00878	3482	ENSG00000197081	IGF2R	hsa:3482; P11717; Q7Z7G9; Q96PT5	Neutrophil degranulation; Golgi Associated Vesicle Biogenesis; Cargo recognition for clathrin-mediated endocytosis; Retrograde transport at the Trans-Golgi-Network		5	26428998.5178486	44.01	6564886.30227274	8864563.40287889	14799319.8285298	25207646.1301354	33632976.219786	31545499.4148516	32652663.5141642	25528553.770791	7130479.98275322	10845604.7192651	17050350.1342389	29463333.4056586	29943948.0876629	30516884.5861959	30796273.5652034	27361203.8084052	High	High	High	High	High
False	High	IsMasterProtein	Q86VP6	Cullin-associated NEDD8-dissociated protein 1 OS=Homo sapiens OX=9606 GN=CAND1 PE=1 SV=2	0.000	179.294	26	31	60	28	1230	136.3	5.78	156.92	31	cell organization and biogenesis;protein metabolism;other metabolic processes;other biological processes	non-structural extracellular;cytosol;ER/Golgi;nucleus;other cell component	other molecular function	Pf08623	55832	ENSG00000111530	CAND1	B2RAU3; hsa:55832; O94918; Q6PIY4; Q86VP6; Q8NDJ4; Q96JZ9; Q96T19; Q9BTC4; Q9H0G2; Q9P0H7; Q9UF85	Neutrophil degranulation; Neddylation; Iron uptake and transport	Endoderm differentiation	4	47707348.8726687	64.54	3565338.07169192	5514811.64768287	15738853.4309846	42813209.4984259	69916833.6325008	61937859.4763993	61000390.4032997	45828381.7798797	4052409.76218614	6132251.14267024	18036005.9111116	49845203.1064437	60450513.6771275	59520114.4351961	57033239.0264985	49663353.7572946	High	High	High	High	High
False	High	IsMasterProtein	P08575	Receptor-type tyrosine-protein phosphatase C OS=Homo sapiens OX=9606 GN=PTPRC PE=1 SV=3	0.000	176.994	25	32	62	32	1306	147.4	6.15	185.21	32	cell adhesion;cell cycle OR cell proliferation;cell organization and biogenesis;protein metabolism;other metabolic processes;stress response;transport;developmental processes;signal transduction;other biological processes	plasma membrane;other membranes;other cell component	signal transduction activity or receptor binding;cytoskeletal activity;other molecular function	Pf00041, Pf00102, Pf12453, Pf12567	5788	ENSG00000081237; ENSG00000262418	PTPRC	A0A0A0MT22; A8K7W6; hsa:5788; P08575; Q16614; Q9H0Y6; X6R433	Neutrophil degranulation; Phosphorylation of CD3 and TCR zeta chains; Other semaphorin interactions	B cell receptor signaling pathway; T-cell antigen receptor (TCR) pathway during Staphylococcus aureus infection; Regulatory circuits of the STAT3 signaling pathway; Extrafollicular B cell activation by SARS-CoV-2; EPO receptor signaling; Interferon type I signaling pathways	9	72556533.1930182	54.23	13927113.6253253	16688683.4689507	28716120.0510758	74292351.1879575	104765540.112179	91130616.9595666	85583455.7359335	64836159.9661221	15360163.1964687	20591919.9608946	34044945.6362553	88295970.93355	92698398.8615313	87187187.9250038	80542516.304539	70861272.0530361	High	High	High	High	High
False	High	IsMasterProtein	Q86UP2	Kinectin OS=Homo sapiens OX=9606 GN=KTN1 PE=1 SV=1	0.000	175.645	28	36	49	35	1357	156.2	5.64	152.61	36	transport;other biological processes	plasma membrane;other membranes;ER/Golgi	cytoskeletal activity	Pf05104	3895	ENSG00000126777	KTN1	B4DZ88; hsa:3895; Q13999; Q14707; Q15387; Q17RZ5; Q5GGW3; Q86UP2; Q86W57	Regulation of Insulin-like Growth Factor (IGF) transport and uptake by Insulin-like Growth Factor Binding Proteins (IGFBPs); Post-translational protein phosphorylation; RHOA GTPase cycle; CDC42 GTPase cycle; RAC1 GTPase cycle; RND2 GTPase cycle; RND3 GTPase cycle; RHOG GTPase cycle; RHO GTPases activate KTN1	Glucocorticoid receptor pathway; Nuclear receptors meta-pathway	11	16907874.8396539	83.21	3436758.72789434	4686460.19297544	7437801.94913686	11598689.7031942	21853816.8021545	38023910.2635646	55650052.0717566	47145919.6911033	3754442.45834821	5265895.44359276	8352750.3805472	13933009.7017225	20517909.4620209	38187176.4051359	56181082.4352769	52278129.7970708	High	High	High	High	High
False	High	IsMasterProtein	P49327	Fatty acid synthase OS=Homo sapiens OX=9606 GN=FASN PE=1 SV=3	0.000	172.105	20	36	54	34	2511	273.3	6.44	154.18	36	other metabolic processes;stress response;other biological processes	plasma membrane;other membranes;cytosol;ER/Golgi;other cell component	other molecular function	Pf00107, Pf00109, Pf00550, Pf00698, Pf00975, Pf02801, Pf08242, Pf08659, Pf14765, Pf16197	2194	ENSG00000169710	FASN	hsa:2194; P49327; Q13479; Q16702; Q4LE83; Q6P4U5; Q6SS02; Q969R1; Q96C68; Q96IT0	ChREBP activates metabolic gene expression; Activation of gene expression by SREBF (SREBP); Fatty acyl-CoA biosynthesis; NR1H2 & NR1H3 regulate gene expression linked to lipogenesis; Vitamin B5 (pantothenate) metabolism	AMP-activated protein kinase signaling; Sterol regulatory element-binding proteins (SREBP) signaling; SREBF and miR33 in cholesterol and lipid homeostasis; Liver X receptor pathway; Nuclear receptors meta-pathway; Fatty acid biosynthesis; Angiopoietin-like protein 8 regulatory pathway; Lipid metabolism pathway; Clear cell renal cell carcinoma pathways; Metabolic reprogramming in colon cancer; Cho…	18	18541605.954526	71.62	2362418.24381146	3723739.25806352	8480415.39591529	13148061.4481509	25427344.7072447	38702975.5463166	41923408.3179581	32006179.0586304	2448947.28228899	4671524.69518626	9791303.90852824	14889421.0095307	23089625.2549279	36620974.7301657	38999416.0920215	35214578.7517735	High	High	High	High	High
False	High	IsMasterProtein	P12956	X-ray repair cross-complementing protein 6 OS=Homo sapiens OX=9606 GN=XRCC6 PE=1 SV=2	0.000	172.095	50	29	67	29	609	69.8	6.64	190.03	29	cell organization and biogenesis;DNA metabolism;other metabolic processes;stress response;other biological processes	non-structural extracellular;cytosol;nucleus;other cell component	nucleic acid binding activity;other molecular function	Pf02037, Pf02735, Pf03730, Pf03731	2547	ENSG00000196419	XRCC6	B1AHC8; hsa:2547; P12956; Q6FG89; Q9UCQ2; Q9UCQ3	Neutrophil degranulation; Cytosolic sensors of pathogen-associated DNA ; Nonhomologous End-Joining (NHEJ); 2-LTR circle formation; IRF3-mediated induction of type I IFN	Non-homologous end joining; DNA repair pathways, full network	7	53425225.5811705	89.94	7932472.81826793	10476768.2323597	24281055.572517	38284213.5126925	70794347.2242358	164594987.880147	211310942.217009	156759173.836308	5712195.77752039	12100811.855258	27497595.951647	44399703.1661419	64285446.1823416	151403720.114065	200809111.551133	183412146.132541	High	High	High	High	High
False	High	IsMasterProtein	Q16891	MICOS complex subunit MIC60 OS=Homo sapiens OX=9606 GN=IMMT PE=1 SV=1	0.000	171.241	44	27	52	26	758	83.6	6.48	165.74	27	cell organization and biogenesis;other biological processes	other membranes;mitochondrion		Pf09731	10989	ENSG00000132305	IMMT	B1H0U5; B2R5N6; hsa:10989; Q14539; Q15092; Q16891; Q68D41; Q69HW5; Q6IBL0; Q7Z3X1; Q8TAJ5; Q9P0V2	Cristae formation		1	23306170.7458009	75.49	2502453.65769761	3373324.60059359	6717696.59301304	15392380.5948398	35263916.9568084	43143003.857712	47395892.445696	42016414.111523	2666156.24094692	3969859.56679909	7580418.60558852	17848719.3370038	30432300.7481167	41670748.6055641	47922875.4159514	45171967.7211287	High	High	High	High	High
False	High	IsMasterProtein	P50395	Rab GDP dissociation inhibitor beta OS=Homo sapiens OX=9606 GN=GDI2 PE=1 SV=2	0.000	169.395	54	22	58	16	445	50.6	6.47	181.14	22	transport;signal transduction;other biological processes	non-structural extracellular;other membranes;cytosol;ER/Golgi;other cytoplasmic organelle;other cell component	enzyme regulator activity;other molecular function	Pf00996	2665	ENSG00000057608	GDI2	hsa:2665; O43928; P50395; Q5SX88; Q9UQM6	Neutrophil degranulation; RAB GEFs exchange GTP for GDP on RABs		2	77127192.7951969	70.57	3781409.90901287	5978288.08655937	16030322.0988294	78887917.8164034	115006633.636943	97528199.5346774	93031232.4589263	70753837.563664	3101034.16599063	6203896.90159271	18990294.0716318	82757773.9955628	104809408.92778	96026656.003728	83117336.1987128	75405765.9667443	High	High	High	High	High
False	High	IsMasterProtein	P33176	Kinesin-1 heavy chain OS=Homo sapiens OX=9606 GN=KIF5B PE=1 SV=1	0.000	168.888	38	33	54	33	963	109.6	6.51	149.54	33	cell organization and biogenesis;stress response;transport;developmental processes;other biological processes	other membranes;cytosol;cytoskeleton;other cytoplasmic organelle;other cell component	cytoskeletal activity;other molecular function	Pf00225	3799	ENSG00000170759	KIF5B	A0AVB2; hsa:3799; P33176; Q5VZ85	COPI-dependent Golgi-to-ER retrograde traffic; MHC class II antigen presentation; Kinesins; Insulin processing; Nuclear events stimulated by ALK signaling in cancer; RHO GTPases activate KTN1	Alzheimer's disease and miRNA effects; Envelope proteins and their potential roles in EDMD physiopathology; Insulin signaling; CCL18 signaling pathway; Alzheimer's disease	12	29698362.7552853	77.29	3297729.26594049	5283098.08305768	10423482.2624807	15753790.5592002	54658517.6517201	66816269.2624956	68716730.1753945	52044206.7471262	3190168.84791912	6503861.71502829	12196170.1066545	18068485.0607294	48813873.846096	62751128.0374635	62694370.3229285	56493315.0079141	High	High	High	High	High
False	High	IsMasterProtein	P12268	Inosine-5'-monophosphate dehydrogenase 2 OS=Homo sapiens OX=9606 GN=IMPDH2 PE=1 SV=2	0.000	168.124	44	20	44	17	514	55.8	6.90	170.25	20	cell cycle OR cell proliferation;other metabolic processes;developmental processes;other biological processes	non-structural extracellular;cytosol;nucleus;other cell component	nucleic acid binding activity;other molecular function	Pf00478, Pf00571	3615	ENSG00000178035	IMPDH2	hsa:3615; P12268; Q6LEF3	Potential therapeutics for SARS; Neutrophil degranulation; Purine ribonucleoside monophosphate biosynthesis; Azathioprine ADME	Rett syndrome causing genes	5	39267420.5896483	65.02	4606747.65222551	5301835.19152859	12981115.7705184	33409931.834797	57168658.2233888	56977698.9808503	56922554.5748973	43710781.583803	3979009.85529703	6121349.09370174	13718619.6544809	35275743.5098277	48822362.7332711	53617232.9120291	52651696.873485	46060777.3402047	High	High	High	High	High
False	High	IsMasterProtein	O60610	Protein diaphanous homolog 1 OS=Homo sapiens OX=9606 GN=DIAPH1 PE=1 SV=2	0.000	167.612	26	32	65	31	1272	141.3	5.41	170.26	32	cell organization and biogenesis;other biological processes	plasma membrane;other membranes;cytosol;cytoskeleton;nucleus;other cell component	signal transduction activity or receptor binding;cytoskeletal activity;other molecular function	Pf02181, Pf06346, Pf06367, Pf06371	1729	ENSG00000131504	DIAPH1	A6NF18; B7ZKW2; E9PEZ2; hsa:1729; O60610; Q17RN4; Q59FH8; Q9UC76	RHOC GTPase cycle; RHOA GTPase cycle; RHO GTPases Activate Formins; RHOB GTPase cycle; RHOD GTPase cycle; RHOF GTPase cycle; Neutrophil degranulation; ERBB2 Regulates Cell Motility	Microtubule cytoskeleton regulation; AGE/RAGE pathway; Focal adhesion; Type 2 papillary renal cell carcinoma; Regulation of actin cytoskeleton; G13 signaling pathway	14	32195950.392245	90.56	5371802.62301086	7184077.93735225	16103280.6111788	24019499.3911747	42306249.8034217	112939121.0875	140563011.941963	105916461.105794	4515969.26366027	8530748.95751501	19025913.0287501	27251478.215425	38037541.0634851	104465768.485268	125671922.79065	112300546.442021	High	High	High	High	High
False	High	IsMasterProtein	P17987	T-complex protein 1 subunit alpha OS=Homo sapiens OX=9606 GN=TCP1 PE=1 SV=1	0.000	167.353	51	23	70	23	556	60.3	6.11	197.60	23	cell organization and biogenesis;transport;other biological processes	cytosol;cytoskeleton;ER/Golgi;other cell component	other molecular function	Pf00118	6950	ENSG00000120438	TCP1	E1P5B2; hsa:6950; P17987; Q15556; Q5TCM3	Formation of tubulin folding intermediates by CCT/TriC; BBSome-mediated cargo-targeting to cilium; Gene and protein expression by JAK-STAT signaling after Interleukin-12 stimulation; Association of TriC/CCT with target proteins during biosynthesis; Cooperation of PDCL (PhLP1) and TRiC/CCT in G-protein beta folding; Prefoldin mediated transfer of substrate to CCT/TriC; Folding of actin by CCT/TriC	16p11.2 proximal deletion syndrome	8	91603663.8387952	64.11	3889023.86642314	8339032.52220775	43347167.0644282	91788766.7431182	146234192.84923	119585300.752915	113298859.518005	86723417.1919918	3101663.69507409	8089019.83594374	50520323.6597738	98406193.9623047	118741629.743142	112003266.218671	99953363.0780124	91418934.2163714	High	High	High	High	High
False	High	IsMasterProtein	P29144	Tripeptidyl-peptidase 2 OS=Homo sapiens OX=9606 GN=TPP2 PE=1 SV=4	0.000	166.878	30	32	53	32	1249	138.3	6.32	163.09	32	protein metabolism;other metabolic processes;other biological processes	cytosol;nucleus;other cell component	other molecular function	Pf00082, Pf12580	7174	ENSG00000134900	TPP2	hsa:7174; P29144; Q5VZU8	Antigen processing: Ubiquitination & Proteasome degradation		1	36318376.114939	66.95	3523021.15077183	4673975.19416757	8505100.03950987	30582569.1459838	52252534.6754473	49609805.8277697	49240698.0906079	37836725.9433155	3430310.48328324	5344278.58276091	9823134.20004028	34860956.1409264	46698528.2980528	48070161.3045611	45883100.0736233	41132585.8782475	High	High	High	High	High
False	High	IsMasterProtein	P49736	DNA replication licensing factor MCM2 OS=Homo sapiens OX=9606 GN=MCM2 PE=1 SV=4	0.000	165.638	28	25	60	25	904	101.8	5.52	186.17	25	cell cycle OR cell proliferation;cell organization and biogenesis;DNA metabolism;other metabolic processes;stress response;other biological processes	nucleus;other cell component	nucleic acid binding activity;other molecular function	Pf00493, Pf12619, Pf14551, Pf17207, Pf17855	4171	ENSG00000073111	MCM2	hsa:4171; P49736; Q14577; Q15023; Q8N2V1; Q969W7; Q96AE1; Q9BRM7	Orc1 removal from chromatin; Assembly of the pre-replicative complex; Activation of ATR in response to replication stress; Activation of the pre-replicative complex; Unwinding of DNA	Cell cycle; Ciliary landscape; G1 to S cell cycle control; DNA replication	10	32295996.2838984	82.87	2937703.37548543	4536374.84518315	11188607.9276348	17521552.3003059	59185691.1069259	84620250.7194784	88724089.7577288	65654660.41546	2305307.63436865	5020330.00768397	12467991.6076901	19599136.1439417	53218232.0847846	79272436.8442361	77645818.9357283	71192692.9062682	High	High	High	High	High
False	High	IsMasterProtein	P25705	ATP synthase subunit alpha, mitochondrial OS=Homo sapiens OX=9606 GN=ATP5F1A PE=1 SV=1	0.000	165.446	51	24	80	24	553	59.7	9.13	254.95	24	other metabolic processes;transport;other biological processes	plasma membrane;other membranes;mitochondrion;nucleus;other cell component	signal transduction activity or receptor binding;transporter activity;other molecular function	Pf00006, Pf00306, Pf02874	498	ENSG00000152234	ATP5F1A	A8K092; B4DY56; hsa:498; K7ENP3; P25705; Q53XX6; Q8IXV2; Q96FB4; Q96HW2; Q96IR6; Q9BTV8	Mitochondrial protein import; Cristae formation; Formation of ATP by chemiosmotic coupling	Electron transport chain: OXPHOS system in mitochondria; 7q11.23 copy number variation syndrome; Oxidative phosphorylation	6	75827637.916768	48.21	3800772.62687277	23530501.648824	64959056.5824537	76579004.308124	95227679.5674778	89667996.0503719	90444888.4529826	70207583.2319627	4089262.76669464	29640150.3268599	74613048.0822152	87646018.6717453	85057920.1196995	89425720.3325051	86027053.7436899	75083643.6695024	High	High	High	High	High
False	High	IsMasterProtein	P78559	Microtubule-associated protein 1A OS=Homo sapiens OX=9606 GN=MAP1A PE=1 SV=6	0.000	164.306	17	39	52	39	2803	305.3	4.92	127.40	39	cell organization and biogenesis;transport;developmental processes;other biological processes	cytosol;cytoskeleton;other cell component	cytoskeletal activity;other molecular function		4130	ENSG00000166963	MAP1A	hsa:4130; O95643; P78559; Q12973; Q15882; Q9UJT4			0	29790852.918604	68.13	4978996.19370135	6175316.62677566	10876109.1096098	18132803.7872959	47155099.5052089	54925557.1050579	54663124.2607649	42900029.8004196	5217586.46243084	7846258.42457054	12197007.8537018	21829872.7086526	40655066.0859384	51906805.8297786	50840048.9025179	47166664.8150165	High	High	High	High	High
False	High	IsMasterProtein	Q92598	Heat shock protein 105 kDa OS=Homo sapiens OX=9606 GN=HSPH1 PE=1 SV=1	0.000	163.983	35	26	51	21	858	96.8	5.39	153.15	26	stress response;other biological processes	non-structural extracellular;cytosol;cytoskeleton;nucleus;other cell component	cytoskeletal activity;other molecular function	Pf00012	10808	ENSG00000120694	HSPH1	B4DYH1; hsa:10808; O95739; Q5TBM6; Q5TBM7; Q5TBM8; Q92598; Q9UPC4	Regulation of HSF1-mediated heat shock response; Scavenging by Class F Receptors		2	24767810.7007464	84.78	2270289.99948075	3188952.30239652	6988989.24843784	13226591.6174954	32227864.9136669	65868931.5126729	67717235.1518359	49509555.9615875	1968244.7083092	4469648.84318533	11472620.4709424	19034597.8100418	34163041.5746536	65389563.7518463	65800990.0862036	56137523.4962161	High	High	High	High	High
False	High	IsMasterProtein	P07195	L-lactate dehydrogenase B chain OS=Homo sapiens OX=9606 GN=LDHB PE=1 SV=2	0.000	163.257	55	18	138	17	334	36.6	6.05	369.46	18	other metabolic processes	other membranes;cytosol;mitochondrion;other cell component	other molecular function	Pf00056, Pf02866	3945	ENSG00000111716	LDHB	hsa:3945; P07195	Pyruvate metabolism	Clear cell renal cell carcinoma pathways; CCL18 signaling pathway; Glycolysis and gluconeogenesis	4	301983355.707221	33.93	60169040.2533101	207248265.2	321771299.86076	309188115.02354	353747802.610298	306480712.819232	297551993.681188	232813921.396709	68915385.8089318	263745185.765736	351313265.53571	377361101.030581	324798122.771733	315062520.826601	290804237.325945	256125683.904781	High	High	High	High	High
False	High	IsMasterProtein	P46940	Ras GTPase-activating-like protein IQGAP1 OS=Homo sapiens OX=9606 GN=IQGAP1 PE=1 SV=1	0.000	163.042	18	29	62	26	1657	189.1	6.48	183.13	29	cell organization and biogenesis;developmental processes;signal transduction;other biological processes	plasma membrane;other membranes;cytosol;cytoskeleton;nucleus;other cell component	enzyme regulator activity;cytoskeletal activity;other molecular function	Pf00307, Pf00612, Pf00616, Pf03836	8826	ENSG00000140575	IQGAP1	A7MBM3; hsa:8826; P46940	Neutrophil degranulation; RHOC GTPase cycle; RHOA GTPase cycle; CDC42 GTPase cycle; RAC1 GTPase cycle; RHOQ GTPase cycle; RHO GTPases activate IQGAPs; RAC2 GTPase cycle; RHOV GTPase cycle; Signaling by BRAF and RAF1 fusions; RHOU GTPase cycle; Nephrin family interactions; Glucagon-like Peptide-1 (GLP1) regulates insulin secretion; Signaling by moderate kinase activity BRAF mutants; Paradoxical ac…	VEGFA-VEGFR2 signaling pathway; Ebola virus infection in host; Ciliary landscape; EGF/EGFR signaling pathway; Regulation of actin cytoskeleton; G13 signaling pathway	25	22973745.0367675	87.20	2856274.15796266	3522607.14257267	7811244.14347511	13205288.3025841	39882404.3245432	74458705.6579349	75124049.3479594	57098289.1703566	2496577.64316806	4214003.98977206	8847282.74492068	14566362.5619548	36233682.8270991	69823770.0862213	67220125.0903607	59592425.6883234	High	High	High	High	High
False	High	IsMasterProtein	P14625	Endoplasmin OS=Homo sapiens OX=9606 GN=HSP90B1 PE=1 SV=1	0.000	162.653	36	30	83	28	803	92.4	4.84	228.22	30	cell organization and biogenesis;protein metabolism;other metabolic processes;stress response;transport;other biological processes	non-structural extracellular;plasma membrane;other membranes;cytosol;ER/Golgi;other cell component	signal transduction activity or receptor binding;nucleic acid binding activity;other molecular function	Pf00183, Pf02518	7184	ENSG00000166598	HSP90B1	hsa:7184; P14625; Q96A97	Regulation of Insulin-like Growth Factor (IGF) transport and uptake by Insulin-like Growth Factor Binding Proteins (IGFBPs); Post-translational protein phosphorylation; Interleukin-4 and Interleukin-13 signaling; Trafficking and processing of endosomal TLR; Scavenging by Class A Receptors; ATF6 (ATF6-alpha) activates chaperone genes	Photodynamic therapy-induced unfolded protein response; Focal adhesion: PI3K-Akt-mTOR-signaling pathway; Prion disease pathway; PI3K-Akt signaling pathway; Sudden infant death syndrome (SIDS) susceptibility pathways	11	74471050.6323311	53.94	22677769.0279383	25201904.7779972	32889490.7263299	57098059.5589046	129405543.203154	119312171.318238	111752396.909254	83417915.1995697	26046078.8133231	31541249.5498899	39539505.6137484	66483768.7325928	115653660.911811	110475704.156937	103469510.528358	91449350.8047499	High	High	High	High	High
False	High	IsMasterProtein	O43143	ATP-dependent RNA helicase DHX15 OS=Homo sapiens OX=9606 GN=DHX15 PE=1 SV=2	0.000	162.305	35	26	59	25	795	90.9	7.46	159.76	26	RNA metabolism OR transcription;other metabolic processes;stress response;other biological processes	nucleus	nucleic acid binding activity;other molecular function	Pf00270, Pf00271, Pf04408, Pf07717	1665	ENSG00000109606	DHX15	hsa:1665; O43143; Q9NQT7	mRNA Splicing - Major Pathway	mRNA processing	2	40153607.7940244	69.61	2437702.88092878	3370420.10312391	8974065.71325933	34056896.4011302	56485116.4757518	52813505.1215816	55237209.4281864	42306963.9865749	2075717.56883094	3880858.52064741	10758411.465598	38109853.9566197	52136989.9864559	51921706.2947851	49575533.2435578	47182129.1472099	High	High	High	High	High
False	High	IsMasterProtein	P00338	L-lactate dehydrogenase A chain OS=Homo sapiens OX=9606 GN=LDHA PE=1 SV=2	0.000	161.177	45	22	134	21	332	36.7	8.27	356.61	22	other metabolic processes	cytosol;other cell component	other molecular function	Pf00056, Pf02866	3939	ENSG00000134333; ENSG00000288299	LDHA	B4DKQ2; B7Z5E3; D3DQY3; F8W819; hsa:3939; P00338; Q53G53; Q6IBM7; Q6ZNV1; Q9UDE8; Q9UDE9	Pyruvate metabolism	Cori cycle; HIF1A and PPARG regulation of glycolysis; Photodynamic therapy-induced HIF-1 survival signaling; VEGFA-VEGFR2 signaling pathway; Amino acid metabolism; Clear cell renal cell carcinoma pathways; PI3K/AKT/mTOR - vitamin D3 signaling; Metabolic reprogramming in colon cancer; Aerobic glycolysis; Glycolysis in senescence; CCL18 signaling pathway; Glucose metabolism in triple-negative breas…	14	436026319.526083	47.49	26465442.6693956	154754429.844039	402680572.697127	494920310.355816	552571047.802482	459023411.799366	442100354.617298	347602756.436446	22967312.2832451	191433466.825119	492974042.598289	571589099.494466	484814666.7429	488388975.929446	430035735.854673	382092594.756041	High	High	High	High	High
False	High	IsMasterProtein	P22314	Ubiquitin-like modifier-activating enzyme 1 OS=Homo sapiens OX=9606 GN=UBA1 PE=1 SV=3	0.000	160.181	28	26	57	25	1058	117.8	5.76	184.75	26	protein metabolism;other metabolic processes;stress response	cytosol;mitochondrion;nucleus;other cell component	other molecular function	Pf00899, Pf09358, Pf10585, Pf16190, Pf16191	7317	ENSG00000130985	UBA1	hsa:7317; P22314; Q5JRR8; Q96E13	Synthesis of active ubiquitin: roles of E1 and E2 enzymes; Antigen processing: Ubiquitination & Proteasome degradation	Proteasome degradation; Parkin-ubiquitin proteasomal system pathway; Parkinson's disease pathway	5	28254032.6051915	100.71	4315955.42930277	5360264.67304356	13492983.4065069	21098152.5159556	35222296.0553428	142207331.144672	159252686.429774	117737188.2423	2754752.63781366	5568897.85624251	16175570.0111439	24441694.0561896	32661007.7280247	134845583.481964	147519514.936894	128084915.387451	High	High	High	High	High
False	High	IsMasterProtein	P15311	Ezrin OS=Homo sapiens OX=9606 GN=EZR PE=1 SV=4	0.000	158.544	43	30	62	20	586	69.4	6.27	149.36	30	cell adhesion;cell cycle OR cell proliferation;cell organization and biogenesis;transport;signal transduction;other biological processes	plasma membrane;other membranes;cytosol;cytoskeleton;nucleus;other cytoplasmic organelle;other cell component	cytoskeletal activity;other molecular function	Pf00373, Pf00769, Pf09379, Pf09380, Pf20492	7430	ENSG00000092820	EZR	E1P5A8; hsa:7430; P15311; P23714; Q4VX75; Q96CU8; Q9NSJ4	Recycling pathway of L1; Sensory processing of sound by inner hair cells of the cochlea; Sensory processing of sound by outer hair cells of the cochlea; Netrin-1 signaling	Pathogenic Escherichia coli infection; AGE/RAGE pathway; VEGFA-VEGFR2 signaling pathway; 16p11.2 proximal deletion syndrome; CCL18 signaling pathway; Regulation of actin cytoskeleton; GDNF signaling	11	28882648.3903075	78.45	4235258.45841257	5414602.37853911	9793330.41101438	15532436.1586422	66383660.097735	67996096.9617538	65637451.990339	47096729.9993971	3056575.3149207	5518468.92623554	11046252.0543871	17712639.0313895	60314090.486725	63863190.0921554	59322562.472766	53195613.8155556	High	High	High	High	High
False	High	IsMasterProtein	P19338	Nucleolin OS=Homo sapiens OX=9606 GN=NCL PE=1 SV=3	0.000	157.662	35	32	86	31	710	76.6	4.70	201.84	32	developmental processes;other biological processes	plasma membrane;nucleus;other cell component	nucleic acid binding activity;other molecular function	Pf00076	4691	ENSG00000115053	NCL	hsa:4691; P19338; Q53SK1; Q8NB06; Q9UCF0; Q9UDG1	Major pathway of rRNA processing in the nucleolus and cytosol	Pathogenic Escherichia coli infection; VEGFA-VEGFR2 signaling pathway	3	204056052.64531	75.19	37719473.8248952	37211497.9585318	53788699.1822727	117221129.696502	353107845.773356	430698501.002166	420945457.879614	325734236.263563	38271424.1690566	41623146.0042053	56629091.131305	131937787.800253	315594745.94363	395453598.137165	390469354.547365	375303036.708092	High	High	High	High	High
False	High	IsMasterProtein	P29401	Transketolase OS=Homo sapiens OX=9606 GN=TKT PE=1 SV=3	0.000	156.418	47	22	62	22	623	67.8	7.66	213.65	22	other metabolic processes;other biological processes	other membranes;cytosol;ER/Golgi;nucleus;other cytoplasmic organelle	other molecular function	Pf00456, Pf02779, Pf02780	7086	ENSG00000163931	TKT	A8K089; B4DE31; E7EPA7; hsa:7086; P29401; Q8TBA3; Q96HH3	Nuclear events mediated by NFE2L2; Pentose phosphate pathway; Insulin effects increased synthesis of Xylulose-5-Phosphate	Pentose phosphate metabolism; VEGFA-VEGFR2 signaling pathway; Metabolic reprogramming in colon cancer; Thiamine metabolic pathways	7	100319976.354415	26.27	33404996.0879835	80090190.0436157	97916476.1589504	93611909.1664744	116676246.158097	102946034.074412	105073501.703523	80553478.5753191	39437084.9949706	100968057.47326	110018703.717655	113271243.741509	108077610.869012	103738516.504835	99676055.0574699	86091668.4552693	High	High	High	High	High
False	High	IsMasterProtein	Q00839	Heterogeneous nuclear ribonucleoprotein U OS=Homo sapiens OX=9606 GN=HNRNPU PE=1 SV=6	0.000	156.387	36	23	59	23	825	90.5	6.00	172.38	23	cell cycle OR cell proliferation;cell organization and biogenesis;RNA metabolism OR transcription;other metabolic processes;transport;developmental processes;other biological processes	cytosol;cytoskeleton;nucleus;other cell component	cytoskeletal activity;nucleic acid binding activity;other molecular function	Pf00622, Pf02037, Pf13671	3192	ENSG00000153187	HNRNPU	hsa:3192; O75507; Q00839; Q8N174; Q96HY9; Q9BQ09	mRNA Splicing - Major Pathway; Processing of Capped Intron-Containing Pre-mRNA	mRNA processing; lncRNA in canonical Wnt signaling and colorectal cancer	4	24642765.3223948	90.28	3918243.23481982	5178852.75700425	11415493.4205533	18387571.8431348	32807333.4508075	67518186.8331478	105913557.952672	84825880.3926464	3439942.77835967	6173334.40350028	12936965.3133949	21223237.7767869	28613253.5064385	58973250.4585293	85298626.9153514	83684074.7060421	High	High	High	High	High
False	High	IsMasterProtein	Q15393	Splicing factor 3B subunit 3 OS=Homo sapiens OX=9606 GN=SF3B3 PE=1 SV=4	0.000	155.357	27	30	72	30	1217	135.5	5.26	188.91	30	cell organization and biogenesis;protein metabolism;RNA metabolism OR transcription;other metabolic processes;other biological processes	nucleus;other cell component	nucleic acid binding activity;other molecular function	Pf03178, Pf10433	23450	ENSG00000189091	SF3B3	hsa:23450; Q15393; Q6NTI8; Q96GC0; Q9BPY2; Q9UFX7; Q9UJ29	mRNA Splicing - Major Pathway; mRNA Splicing - Minor Pathway	mRNA processing	3	41736676.37202	69.59	4939561.58893658	6797087.78794808	13171524.0945481	26616909.870364	63262054.9401953	63838678.4298724	75882143.8363938	59535000.8508143	5070986.01079125	8108638.76427552	15848617.2567969	30663772.0292462	56808084.5670686	60615933.3312007	70748059.3007011	62833336.7834716	High	High	High	High	High
False	High	IsMasterProtein	P07814	Bifunctional glutamate/proline--tRNA ligase OS=Homo sapiens OX=9606 GN=EPRS1 PE=1 SV=5	0.000	155.218	26	34	54	34	1512	170.5	7.33	151.67	34	cell organization and biogenesis;protein metabolism;RNA metabolism OR transcription;other metabolic processes;stress response;other biological processes	plasma membrane;other membranes;cytosol;other cell component	nucleic acid binding activity;other molecular function	Pf00043, Pf00458, Pf00587, Pf00749, Pf03129, Pf03950, Pf09180	2058	ENSG00000136628	EPRS1	A0AVA9; B9EGH3; hsa:2058; P07814; Q05BP6; Q05DF8; Q5DSM1; Q5H9S5; Q6PD57; Q86X73	tRNA modification in the nucleus and cytosol; Selenoamino acid metabolism; Cytosolic tRNA aminoacylation	Parkinson's disease pathway; VEGFA-VEGFR2 signaling pathway; Amino acid metabolism	6	20832762.7453845	88.62	4117140.66680161	5240110.46730781	10124101.2546576	14942358.9671353	27722983.7276032	58143374.6495607	86561981.9734935	66814830.3124984	3801293.50368076	5364365.77769594	11582015.0096109	17106430.1557074	25370810.8386763	55068848.4279158	77860961.8587388	71590285.554871	High	High	High	High	High
False	High	IsMasterProtein	Q14697	Neutral alpha-glucosidase AB OS=Homo sapiens OX=9606 GN=GANAB PE=1 SV=3	0.000	153.379	32	26	53	26	944	106.8	6.14	178.91	26	protein metabolism;other metabolic processes	ER/Golgi;other cell component	other molecular function	Pf01055, Pf13802	23193	ENSG00000089597	GANAB	A6NC20; hsa:23193; Q14697; Q8WTS9; Q9P0X0	Maturation of spike protein; Calnexin/calreticulin cycle; Maturation of spike protein		4	59046963.5580615	55.02	14403771.3836221	16077980.829458	24367670.736576	44083101.379293	87471162.0619581	88391868.7516012	87622128.8662981	67622990.816952	16368981.2169598	20447500.4046877	28314282.0197821	51558558.1664782	72448577.9662262	82905043.6080248	78350034.6201633	71132503.9390614	High	High	High	High	High
False	High	IsMasterProtein	P49915	GMP synthase [glutamine-hydrolyzing] OS=Homo sapiens OX=9606 GN=GMPS PE=1 SV=1	0.000	153.007	39	25	42	25	693	76.7	6.87	128.48	25	other metabolic processes	cytosol	other molecular function	Pf00117, Pf00958, Pf02540	8833	ENSG00000163655	GMPS	A8K639; B4DXV7; F8W720; hsa:8833; P49915	Purine ribonucleoside monophosphate biosynthesis; Azathioprine ADME		2	20333800.3226555	79.50	2929147.91002597	4106189.50646761	7418079.95818915	10780744.053756	34425462.506952	51143946.4040447	54312069.7921058	40397559.3384608	2705478.2907019	4805299.78682664	8693442.99657572	13220055.4737388	31275469.0313484	48660492.9386176	49694897.2927287	44480881.4328473	High	High	High	High	High
False	High	IsMasterProtein	P13010	X-ray repair cross-complementing protein 5 OS=Homo sapiens OX=9606 GN=XRCC5 PE=1 SV=3	0.000	152.662	42	29	70	28	732	82.7	5.81	195.91	29	cell cycle OR cell proliferation;cell organization and biogenesis;DNA metabolism;other metabolic processes;stress response;developmental processes;other biological processes	non-structural extracellular;plasma membrane;other membranes;cytosol;nucleus;other cell component	enzyme regulator activity;nucleic acid binding activity;other molecular function	Pf02735, Pf03730, Pf03731, Pf08785	7520	ENSG00000079246	XRCC5	A8K3X5; hsa:7520; P13010; Q0Z7V0; Q4VBQ5; Q53HH7; Q7M4N0; Q9UCQ0; Q9UCQ1	Neutrophil degranulation; Cytosolic sensors of pathogen-associated DNA ; Nonhomologous End-Joining (NHEJ); 2-LTR circle formation; IRF3-mediated induction of type I IFN	Non-homologous end joining; Male infertility; DNA repair pathways, full network; p53 transcriptional gene network	9	45085152.6392101	85.19	9737329.54611886	13756387.6859337	25502075.0354004	36148673.5336138	53047766.6454415	95281239.920437	174569001.829572	129467991.071714	9652622.84545175	16778647.7898846	31002286.0021391	42342832.2964644	48005078.5046469	89603279.6918075	167020279.842163	149810665.559344	High	High	High	High	High
False	High	IsMasterProtein	P11586	C-1-tetrahydrofolate synthase, cytoplasmic OS=Homo sapiens OX=9606 GN=MTHFD1 PE=1 SV=4	0.000	152.283	34	28	59	27	935	101.5	7.30	145.83	28	other metabolic processes;developmental processes;other biological processes	cytosol;mitochondrion	other molecular function	Pf00763, Pf01268, Pf02882	4522	ENSG00000100714	MTHFD1	A0A024R652; A0A384N5Y3; B2R5Y2; G3V2B8; hsa:4522; P11586; Q86VC9; Q9BVP5	Metabolism of folate and pterines	Folate metabolism; One-carbon metabolism; Trans-sulfuration, one-carbon metabolism and related pathways; Male infertility	5	32498944.6212399	81.31	4517655.45013641	4914231.87210224	9868684.44085865	16493981.4549941	69278120.4002398	76961738.3968892	79508727.3301889	59957828.6992199	3481096.36312083	5103752.41997199	9684417.05788574	17615404.4335524	60196451.5947945	73783306.5364548	72159814.0865663	63959733.8102932	High	High	High	High	High
False	High	IsMasterProtein	P31939	Bifunctional purine biosynthesis protein ATIC OS=Homo sapiens OX=9606 GN=ATIC PE=1 SV=3	0.000	151.834	49	23	52	23	592	64.6	6.71	145.55	23	other metabolic processes;developmental processes;other biological processes	plasma membrane;other membranes;cytosol	other molecular function	Pf01808, Pf02142	471	ENSG00000138363	ATIC	A8K202; E9PBU3; hsa:471; P31939; Q13856; Q53S28	Signaling by ALK fusions and activated point mutants; Purine ribonucleoside monophosphate biosynthesis	One-carbon metabolism	3	33776864.6683083	55.83	3578553.24572357	5352525.72892223	18245935.6017325	31415123.8557371	43736405.5040243	42303103.0546973	42245348.3142583	32080052.2504143	3800188.2556833	6298872.33152938	20719181.0495469	36442462.5765185	40366924.9497311	40983056.5417258	39548228.2674843	35563426.7025385	High	High	High	High	High
False	High	IsMasterProtein	P41250	Glycine--tRNA ligase OS=Homo sapiens OX=9606 GN=GARS1 PE=1 SV=3	0.000	151.579	40	26	47	26	739	83.1	7.03	140.45	26	protein metabolism;RNA metabolism OR transcription;other metabolic processes	non-structural extracellular;cytosol;mitochondrion;other cell component	other molecular function	Pf00458, Pf00587, Pf03129	2617	ENSG00000106105	GARS1	A0A090N8G0; B3KQA2; B4DIA0; hsa:2617; P41250; Q969Y1	Cytosolic tRNA aminoacylation; Mitochondrial tRNA aminoacylation		2	48828452.7710433	39.08	2970272.98615828	33929985.0932795	49745039.9634992	48529378.2798875	57328395.4770017	49129370.3839211	49716399.6645547	37833876.4779505	3150727.53741519	43583929.4499451	53722640.2952566	54848834.9848863	53547681.7837486	49136972.0878504	45554228.985792	41318008.9634154	High	High	High	High	High
False	High	IsMasterProtein	Q16555	Dihydropyrimidinase-related protein 2 OS=Homo sapiens OX=9606 GN=DPYSL2 PE=1 SV=1	0.000	150.672	40	18	46	18	572	62.3	6.38	168.46	18	cell organization and biogenesis;other metabolic processes;transport;developmental processes;signal transduction;other biological processes	plasma membrane;other membranes;cytosol;cytoskeleton	cytoskeletal activity;other molecular function	Pf01979	1808	ENSG00000092964	DPYSL2	A8K5H2; B4DR31; D3DSS7; hsa:1808; O00424; Q16555	Recycling pathway of L1; CRMPs in Sema3A signaling	Microtubule cytoskeleton regulation; Brain-derived neurotrophic factor (BDNF) signaling pathway	4	27066783.0595809	56.03	2036727.51019314	3424044.32500409	19094734.5795833	25885044.9426898	35519849.0382667	35434655.0969778	34029174.092921	25972454.6863782	1902714.4104536	4101744.32923372	21106100.3116174	29410046.7190043	32680252.6093704	33159052.4717603	31533421.9970086	28207220.0737594	High	High	High	High	High
False	High	IsMasterProtein	Q9Y4L1	Hypoxia up-regulated protein 1 OS=Homo sapiens OX=9606 GN=HYOU1 PE=1 SV=1	0.000	149.898	31	26	52	26	999	111.3	5.22	160.70	26	stress response;transport;other biological processes	non-structural extracellular;ER/Golgi;other cell component	other molecular function	Pf00012	10525	ENSG00000149428; ENSG00000280682	HYOU1	A8C1Z0; B7Z909; hsa:10525; Q2I204; Q53H25; Q9Y4L1	XBP1(S) activates chaperone genes; Scavenging by Class F Receptors	VEGFA-VEGFR2 signaling pathway	3	28360896.4019968	56.48	7681821.15441569	8637020.9381471	11727760.0307019	19292578.3277898	40439009.8738051	45970166.6861366	45931660.1528831	35183056.9897695	8918070.9958201	10881921.0575609	13895118.9206543	22861584.9088577	35676790.6565751	43523046.8429696	43639729.0538499	38256576.4138158	High	High	High	High	High
False	High	IsMasterProtein	P13667	Protein disulfide-isomerase A4 OS=Homo sapiens OX=9606 GN=PDIA4 PE=1 SV=2	0.000	149.063	41	24	53	24	645	72.9	5.07	167.08	24	stress response;transport;other biological processes	non-structural extracellular;ER/Golgi;other cell component	other molecular function	Pf00085, Pf13848	9601	ENSG00000155660	PDIA4	A8K4K6; hsa:9601; P13667; Q549T6			0	58389633.944222	51.57	19565506.9019143	19689208.740531	26820024.9780034	43177479.6323896	92369393.5013735	90393067.0725289	88985107.9293647	66960714.3986235	22197259.4541938	26150699.5474937	31548529.98918	50915665.7416177	79474872.6560106	89468081.8314201	81962330.1517539	76718060.5847152	High	High	High	High	High
False	High	IsMasterProtein	P40926	Malate dehydrogenase, mitochondrial OS=Homo sapiens OX=9606 GN=MDH2 PE=1 SV=3	0.000	148.629	56	17	75	17	338	35.5	8.68	237.45	17	other metabolic processes	other membranes;mitochondrion;other cell component	other molecular function	Pf00056, Pf02866	4191	ENSG00000146701	MDH2	A8K414; B2RE78; B4DE44; E9PDB2; hsa:4191; O43682; P40926	Gluconeogenesis; Citric acid cycle (TCA cycle)	Amino acid metabolism; Metabolic reprogramming in colon cancer; NAD metabolism in oncogene-induced senescence and mitochondrial dysfunction-associated senescence; Glycolysis and gluconeogenesis; TCA cycle (aka Krebs or citric acid cycle)	7	129397634.80356	57.80	2919197.91060511	8917044.46536593	96836196.5675637	131020089.437869	151207952.504836	142855865.65846	140348930.469228	120287790.663375	2584758.64400855	9701654.80084973	103911026.104433	144069328.763218	135623869.641444	140777021.756011	136626434.119327	127795271.431985	High	High	High	High	High
False	High	IsMasterProtein	P49321	Nuclear autoantigenic sperm protein OS=Homo sapiens OX=9606 GN=NASP PE=1 SV=2	0.000	148.287	39	25	40	24	788	85.2	4.30	137.01	25	cell cycle OR cell proliferation;cell organization and biogenesis;DNA metabolism;other metabolic processes;transport;developmental processes;other biological processes	nucleus;other cell component	other molecular function	Pf10516	4678	ENSG00000132780	NASP	A8K6H2; B4DQP3; D3DQ07; F5H3J2; hsa:4678; P49321; Q53GW5; Q5T622; Q5T625; Q96A69; Q9BTW2			0	26269369.4132687	68.96	4921306.8708375	6116207.42386581	9545806.70722824	16090429.7061054	43288658.165457	51490187.9897405	52318480.2687754	39168901.0479568	5674398.4066183	7615826.7566191	10848661.3692662	18185331.3027996	37947055.1226384	49714805.7714193	47834913.8520905	42866869.568611	High	High	High	High	High
False	High	IsMasterProtein	P52272	Heterogeneous nuclear ribonucleoprotein M OS=Homo sapiens OX=9606 GN=HNRNPM PE=1 SV=3	0.000	147.777	39	23	52	23	730	77.5	8.70	142.24	23	RNA metabolism OR transcription;other metabolic processes;stress response	nucleus;other cell component	nucleic acid binding activity;other molecular function	Pf00076, Pf11532	4670	ENSG00000099783	HNRNPM	hsa:4670; P52272; Q15584; Q8WZ44; Q96H56; Q9BWL9; Q9Y492	mRNA Splicing - Major Pathway; FGFR2 alternative splicing; Processing of Capped Intron-Containing Pre-mRNA	mRNA processing	4	23670650.9651695	103.23	4472999.44984583	5535575.08924029	12695176.3226914	17433556.0140565	28324603.9472044	64114210.5053173	138739089.611649	120730821.371317	3271850.3591003	7055817.44808205	14495107.7226443	20856517.4123501	26864490.6547581	58635705.7524759	117970043.160561	119143465.886914	High	High	High	High	High
False	High	IsMasterProtein	Q6P2E9	Enhancer of mRNA-decapping protein 4 OS=Homo sapiens OX=9606 GN=EDC4 PE=1 SV=1	0.000	146.989	27	26	42	26	1401	151.6	5.86	133.31	26	RNA metabolism OR transcription;other metabolic processes	cytosol;nucleus;other cell component		Pf16529	23644	ENSG00000038358	EDC4	A6NGM1; A8K4T4; hsa:23644; Q13025; Q13826; Q6P2E9; Q6ZR12; Q7Z6H7	mRNA decay by 5' to 3' exoribonuclease		1	20503689.327449	70.18	3567507.37179053	4913816.20962995	9852500.64751033	14282264.9868544	28621844.2584128	41477624.255996	47899039.3167956	39015184.0281246	4050266.71097081	5994225.23701025	10939672.4443374	16438421.1051207	25574309.9260054	38893387.6073947	45133281.5376455	41681887.3786062	High	High	High	High	High
False	High	IsMasterProtein	Q6P2Q9	Pre-mRNA-processing-splicing factor 8 OS=Homo sapiens OX=9606 GN=PRPF8 PE=1 SV=2	0.000	146.523	16	31	48	31	2335	273.4	8.84	134.86	31	cell organization and biogenesis;RNA metabolism OR transcription;other metabolic processes;other biological processes	nucleus	nucleic acid binding activity;other molecular function	Pf01398, Pf08082, Pf08083, Pf08084, Pf10596, Pf10597, Pf10598, Pf12134	10594	ENSG00000174231; ENSG00000274442	PRPF8	hsa:10594; O14547; O75965; Q6P2Q9	mRNA Splicing - Major Pathway; mRNA Splicing - Minor Pathway	mRNA processing	3	11927690.7826993	74.61	2127599.94017037	2692174.1910301	5678329.24247134	8765832.50862516	16036891.8175541	23932852.2654749	32896420.2647265	26847083.3411953	2360247.17699141	3451854.10502987	6507369.18585121	9945251.98638976	14305299.4134677	22460498.8576255	29621415.5917098	27796385.450569	High	High	High	High	High
False	High	IsMasterProtein	P22102	Trifunctional purine biosynthetic protein adenosine-3 OS=Homo sapiens OX=9606 GN=GART PE=1 SV=1	0.000	145.509	35	31	53	31	1010	107.7	6.70	137.23	31	other metabolic processes;developmental processes;other biological processes	cytosol	other molecular function	Pf00551, Pf00586, Pf01071, Pf02769, Pf02843, Pf02844	2618	ENSG00000159131; ENSG00000262473	GART	A8K945; A8KA32; D3DSF3; D3DSF4; hsa:2618; O14659; P22102; Q52M77	Purine ribonucleoside monophosphate biosynthesis	Folate metabolism; One-carbon metabolism; Metabolic reprogramming in colon cancer	4	35675850.0519537	82.25	4945554.98857471	6362567.37543173	12678317.7298525	23823141.1943259	52977022.6604505	90297335.444404	106143396.938488	81009997.3346201	4089280.2093709	6649651.07054288	14576192.3617778	26101102.49215	48762931.6544109	84525651.416764	95757839.7720172	87015754.5257179	High	High	High	High	High
False	High	IsMasterProtein	P18669	Phosphoglycerate mutase 1 OS=Homo sapiens OX=9606 GN=PGAM1 PE=1 SV=2	0.000	145.052	59	12	67	9	254	28.8	7.18	235.39	12	other metabolic processes;other biological processes	non-structural extracellular;cytosol;other cell component	other molecular function	Pf00300	5223	ENSG00000171314	PGAM1	hsa:5223; P18669; Q9BWC0	Neutrophil degranulation; Glycolysis; Gluconeogenesis	Cori cycle; Metabolic reprogramming in colon cancer; Glycolysis and gluconeogenesis	6	153922805.575288	58.69	8180343.1135011	15903651.8425078	85892083.5265549	146272955.015869	195057885.181792	190016581.850782	182973054.526888	147575389.87032	6079924.82401241	22147041.8114288	97499360.3793066	166706922.839461	178024062.519401	180792285.303376	177982967.392727	160543232.154001	High	High	High	High	High
False	High	IsMasterProtein	Q99460	26S proteasome non-ATPase regulatory subunit 1 OS=Homo sapiens OX=9606 GN=PSMD1 PE=1 SV=2	0.000	144.603	32	25	46	25	953	105.8	5.39	145.91	25	protein metabolism;other metabolic processes;other biological processes	non-structural extracellular;cytosol;nucleus;other cytoplasmic organelle;other cell component	enzyme regulator activity;other molecular function	Pf01851, Pf13646, Pf18004	5707	ENSG00000173692	PSMD1	B8ZZH9; hsa:5707; Q24JU0; Q53TI2; Q6GMU5; Q6P2P4; Q6PJM7; Q6PKG9; Q86VU1; Q8IV79; Q99460	FCERI mediated NF-kB activation; Downstream TCR signaling; Antigen processing: Ubiquitination & Proteasome degradation; Activation of NF-kappaB in B cells; Oxygen-dependent proline hydroxylation of Hypoxia-inducible Factor Alpha; ER-Phagosome pathway; Cross-presentation of soluble exogenous antigens (endosomes); SCF-beta-TrCP mediated degradation of Emi1; APC/C:Cdc20 mediated degradation of Secur…	Proteasome degradation; Alzheimer's disease and miRNA effects; Parkin-ubiquitin proteasomal system pathway; Alzheimer's disease	63	26607408.402905	64.98	2796651.83749717	3901256.88343531	7705203.77135889	21447394.5221049	34384196.7366965	35598237.0713148	39622998.4056718	30822639.2805841	2919100.03377582	4418875.19552813	8578989.06831871	23709388.0242193	29859656.4869494	34560224.9009189	35979829.2402785	32805922.6356081	High	High	High	High	High
False	High	IsMasterProtein	Q9UHD8	Septin-9 OS=Homo sapiens OX=9606 GN=SEPTIN9 PE=1 SV=2	0.000	143.890	53	24	44	24	586	65.4	8.97	146.20	24	cell cycle OR cell proliferation;other biological processes	cytoskeleton;other cell component	other molecular function	Pf00735	10801	ENSG00000184640	SEPTIN9	A8K2V3; B3KPM0; B4DTL9; B4E0N2; B4E274; B7Z654; hsa:10801; Q96QF3; Q96QF4; Q96QF5; Q9HA04; Q9UG40; Q9UHD8; Q9Y5W4			0	28461170.3400162	69.02	2602484.10246916	3256427.404563	7247447.52984091	21323728.2484582	43208702.6546292	41423110.9709274	42725696.7414724	32558018.3691969	2384254.18140977	3811794.10161733	9013879.33819669	24879837.8309717	35588647.4949054	40121523.0286077	39606478.401148	35291405.406968	High	High	High	High	High
False	High	IsMasterProtein	P46013	Proliferation marker protein Ki-67 OS=Homo sapiens OX=9606 GN=MKI67 PE=1 SV=2	0.000	143.754	16	34	48	34	3256	358.5	9.45	99.76	34	cell cycle OR cell proliferation;other biological processes	nucleus;other cell component	nucleic acid binding activity;other molecular function	Pf00498, Pf08065, Pf15276	4288	ENSG00000148773	MKI67	hsa:4288; P46013; Q5VWH2		Primary focal segmental glomerulosclerosis (FSGS)	1	14735494.2993205	70.76	3399644.03065352	4283954.3868967	7613918.4248778	10947973.5189183	18101811.4136423	26658318.7635599	37546881.2947809	32486597.4341592	3715088.11907844	5510380.1294763	8579227.43284277	13329050.4318165	16290342.1632351	24459442.4830967	36085060.722439	35555701.9387228	High	High	High	High	High
False	High	IsMasterProtein	P26358	DNA (cytosine-5)-methyltransferase 1 OS=Homo sapiens OX=9606 GN=DNMT1 PE=1 SV=2	0.000	142.200	20	31	51	31	1616	183.1	7.75	147.86	31	cell organization and biogenesis;DNA metabolism;RNA metabolism OR transcription;other metabolic processes;developmental processes;signal transduction;other biological processes	nucleus;other cell component	nucleic acid binding activity;other molecular function	Pf00145, Pf01426, Pf02008, Pf06464, Pf12047	1786	ENSG00000130816	DNMT1	A0AV63; B7ZLW6; hsa:1786; P26358; Q9UHG5; Q9ULA2; Q9UMZ6	SUMOylation of DNA methylation proteins; NoRC negatively regulates rRNA expression; PRC2 methylates histones and DNA; Defective pyroptosis; DNA methylation	Trans-sulfuration pathway; One-carbon metabolism; Retinoblastoma gene in cancer; Hematopoietic stem cell gene regulation by GABP alpha/beta complex; MTHFR deficiency	10	25963608.0221356	71.99	2529658.52383863	3569183.95345821	7111435.41044372	16892155.5885458	41291346.140452	43543006.86973	44451080.2126451	34793583.3592418	2620903.53259769	4153263.84646768	8018707.59653017	19374518.9900955	38341125.471475	41669836.8682803	41049059.9832157	36960361.6412069	High	High	High	High	High
False	High	IsMasterProtein	Q8NFC6	Biorientation of chromosomes in cell division protein 1-like 1 OS=Homo sapiens OX=9606 GN=BOD1L1 PE=1 SV=2	0.000	141.756	15	40	47	39	3051	330.3	5.08	107.15	40	protein metabolism;DNA metabolism;other metabolic processes;stress response;other biological processes	cytoskeleton;nucleus;other cell component	enzyme regulator activity;other molecular function	Pf05205	259282	ENSG00000038219	BOD1L1	hsa:259282; Q6P0M8; Q8NFC6; Q96AL1; Q9H6G0; Q9NTD6; Q9P2L9			0	17169239.0462737	48.11	4767444.83855947	4953318.6350699	8283202.56419784	13917447.2547146	21158615.6043153	20733932.8686598	23075874.4901147	18602623.2432349	5118324.70724279	5808374.51106309	8893137.28056448	15846301.1142952	19627916.1488445	19664293.3402008	21552512.2355382	20360362.138978	High	High	High	High	High
False	High	IsMasterProtein	P67936	Tropomyosin alpha-4 chain OS=Homo sapiens OX=9606 GN=TPM4 PE=1 SV=3	0.000	141.399	75	26	63	19	248	28.5	4.69	160.34	26	cell organization and biogenesis;other biological processes	cytosol;cytoskeleton	cytoskeletal activity;other molecular function	Pf00261	7171	ENSG00000167460	TPM4	hsa:7171; P07226; P67936; Q15659; Q5U0D9; Q9BU85; Q9H8Q3; Q9UCS1; Q9UCS2; Q9UCS3; Q9UCS4	RHOV GTPase cycle; Signaling by ALK fusions and activated point mutants; Smooth Muscle Contraction; Striated Muscle Contraction	Striated muscle contraction pathway	5	48442495.4889805	8.99	44633412.4479989	44761948.061533	44812082.1597574	41471709.8147401	47747018.3485484	53770955.9264454	53420409.606238	47553446.7641731	52663954.053891	49434954.1529793	44707328.3126971	49148102.8630815	47305128.3634097	53844110.7455132	57272860.3960742	51674082.3151653	High	High	High	High	High
False	High	IsMasterProtein	Q7KZF4	Staphylococcal nuclease domain-containing protein 1 OS=Homo sapiens OX=9606 GN=SND1 PE=1 SV=1	0.000	140.301	31	23	49	23	910	101.9	7.17	152.65	23	RNA metabolism OR transcription;other metabolic processes;other biological processes	cytosol;nucleus;other cell component	nucleic acid binding activity;other molecular function	Pf00565, Pf00567	27044	ENSG00000197157	SND1	hsa:27044; Q13122; Q7KZF4; Q96AG0	Signaling by BRAF and RAF1 fusions	VEGFA-VEGFR2 signaling pathway	2	13055333.2828166	93.23	1701274.70412607	2018889.24493544	5594090.36042543	10254175.4154391	16374896.4330833	26570246.9713326	52925188.6158379	42699245.8257992	1714421.39900438	2393977.02061936	6499780.58524926	11633163.014718	14651365.8331599	25006077.189104	47881452.2173116	46033689.9380078	High	High	High	High	High
False	High	IsMasterProtein	Q99832	T-complex protein 1 subunit eta OS=Homo sapiens OX=9606 GN=CCT7 PE=1 SV=2	0.000	139.901	45	22	54	22	543	59.3	7.65	180.12	22	transport;other biological processes	cytosol;cytoskeleton;other cell component	other molecular function	Pf00118	10574	ENSG00000135624	CCT7	A8K7E6; A8MWI8; B7WNW9; B7Z4T9; B7Z4Z7; hsa:10574; O14871; Q6FI26; Q99832	RHOBTB1 GTPase cycle; Formation of tubulin folding intermediates by CCT/TriC; Association of TriC/CCT with target proteins during biosynthesis; Cooperation of PDCL (PhLP1) and TRiC/CCT in G-protein beta folding; Prefoldin mediated transfer of substrate to CCT/TriC; RHOBTB2 GTPase cycle; Folding of actin by CCT/TriC	VEGFA-VEGFR2 signaling pathway; 16p11.2 proximal deletion syndrome	9	117419039.913612	56.84	6378033.78687549	21764340.125581	74932109.3845491	114914364.751137	171292398.917161	151810698.323449	145070634.182498	106896642.01408	4854634.98562679	26550839.4059719	82687350.0038888	130310529.926146	154889564.191039	147665208.730034	134843501.624784	119978307.012292	High	High	High	High	High
False	High	IsMasterProtein	Q63HN8	E3 ubiquitin-protein ligase RNF213 OS=Homo sapiens OX=9606 GN=RNF213 PE=1 SV=3	0.000	139.600	8	37	48	36	5207	591.0	6.48	119.85	37	cell organization and biogenesis;protein metabolism;other metabolic processes;stress response;developmental processes;other biological processes	cytosol;nucleus;other cell component	other molecular function	Pf00097, Pf20173	57674	ENSG00000173821	RNF213	C9JCP4; D6RI12; F8WKS1; hsa:57674; Q63HN8; Q658P6; Q69YK7; Q6MZR1; Q8IWF4; Q8IZX1; Q8IZX2; Q8N406; Q8TEU0; Q9H6C9; Q9H6H9; Q9H6P3; Q9H8A9; Q9HCF4; Q9HCL8	Antigen processing: Ubiquitination & Proteasome degradation; Signaling by ALK fusions and activated point mutants; Suppression of apoptosis		3	18461495.259689	70.82	2926507.70444376	4586036.16363583	9386704.35342275	14524278.6641836	23261406.8146947	36002011.8602188	45523616.5509786	35498216.6387607	2878582.62230859	5277100.49657881	10454030.3039906	16825515.1845124	20256545.1034299	33055315.7294027	41992966.4176179	38912242.1957714	High	High	High	High	High
False	High	IsMasterProtein	Q92896	Golgi apparatus protein 1 OS=Homo sapiens OX=9606 GN=GLG1 PE=1 SV=2	0.000	139.484	21	26	49	26	1179	134.5	6.90	134.44	26	protein metabolism;other metabolic processes;developmental processes;signal transduction;other biological processes	extracellular matrix;plasma membrane;other membranes;cytoskeleton;ER/Golgi	signal transduction activity or receptor binding;other molecular function	Pf00839	2734	ENSG00000090863	GLG1	B7Z8Y4; D3DUJ7; hsa:2734; Q13221; Q6P9D1; Q92896	Cell surface interactions at the vascular wall		1	15695405.910258	38.66	5571845.30487668	6335213.87343602	9958782.26009081	12348996.8747002	18780026.9872239	19574302.0387853	21404043.6740405	16966937.2459483	6692175.67438682	8080514.20790118	11148026.4383382	14603838.4812837	16868562.8099406	18933219.7785328	19484236.3823021	18083413.4742002	High	High	High	High	High
False	High	IsMasterProtein	A5YKK6	CCR4-NOT transcription complex subunit 1 OS=Homo sapiens OX=9606 GN=CNOT1 PE=1 SV=2	0.000	139.165	13	25	42	25	2376	266.8	7.11	117.28	25	RNA metabolism OR transcription;other metabolic processes;developmental processes;other biological processes	cytosol;nucleus;other cell component	other molecular function	Pf04054, Pf12842, Pf16415, Pf16417, Pf16418	23019	ENSG00000125107	CNOT1	A5YKK6; hsa:23019; Q68DX7; Q7Z3K2; Q8IWB8; Q8TB53; Q9BVZ6; Q9UFR8; Q9UI27; Q9Y2L0	Deadenylation of mRNA; TP53 regulates transcription of additional cell cycle genes whose exact role in the p53 pathway remain uncertain	Ciliary landscape	3	10237836.1503921	72.68	1726222.41616572	2305063.93892174	4365610.77854523	6771071.15468653	15376563.6227786	22259432.9259176	24507683.8238083	19151151.5334979	1843851.40108865	2819289.79678923	5018096.39745971	7761807.36985646	13503722.0131648	21209391.2231196	22873883.9173991	20485244.9770591	High	High	High	High	High
False	High	IsMasterProtein	Q8WWM7	Ataxin-2-like protein OS=Homo sapiens OX=9606 GN=ATXN2L PE=1 SV=2	0.000	138.740	28	25	47	24	1075	113.3	8.59	132.71	25	cell organization and biogenesis;RNA metabolism OR transcription;other metabolic processes	other membranes;cytosol;nucleus;other cell component		Pf06741, Pf07145, Pf14438	11273	ENSG00000168488	ATXN2L	A8K1R6; B9EGM2; E9PAR9; hsa:11273; O95135; Q63ZY4; Q6NVJ8; Q6PJW6; Q8IU61; Q8IU95; Q8WWM3; Q8WWM4; Q8WWM5; Q8WWM6; Q8WWM7; Q99703		16p11.2 distal deletion syndrome	1	27993896.46695	77.73	3285928.82146028	4404225.17105808	8059340.88694334	17998869.5578745	41746027.8133438	57184572.2723498	60626647.2377834	54766196.8100268	3021172.1017314	4767428.11004218	9267733.71272599	20879448.109185	37532516.9182791	53600335.145191	60562051.1531376	61709014.0797951	High	High	High	High	High
False	High	IsMasterProtein	Q15149	Plectin OS=Homo sapiens OX=9606 GN=PLEC PE=1 SV=3	0.000	137.176	10	39	45	38	4684	531.5	5.96	110.66	39	cell cycle OR cell proliferation;cell organization and biogenesis;other metabolic processes;stress response;developmental processes;other biological processes	plasma membrane;other membranes;cytosol;cytoskeleton;mitochondrion;other cell component	cytoskeletal activity;other molecular function	Pf00307, Pf00681, Pf03501, Pf17902, Pf18373	5339	ENSG00000178209	PLEC	hsa:5339; Q15148; Q15149; Q16640; Q6S376; Q6S377; Q6S378; Q6S379; Q6S380; Q6S381; Q6S382; Q6S383	Assembly of collagen fibrils and other multimeric structures; Caspase-mediated cleavage of cytoskeletal proteins; Type I hemidesmosome assembly	Envelope proteins and their potential roles in EDMD physiopathology	4	8790696.21696218	69.61	1572767.53881635	2290286.81030491	4158679.63702078	6379468.09659844	11091225.3366074	16993116.1737433	20735872.2419981	16561213.5286893	1692648.45090619	2677306.3997317	4535062.4727553	7577369.59045107	10198306.8209179	15856105.0387211	19058269.9887183	17432767.2715215	High	High	High	High	High
False	High	IsMasterProtein	Q14152	Eukaryotic translation initiation factor 3 subunit A OS=Homo sapiens OX=9606 GN=EIF3A PE=1 SV=1	0.000	137.005	25	32	54	31	1382	166.5	6.79	131.21	32	cell organization and biogenesis;protein metabolism;other metabolic processes;other biological processes	cytosol;translational apparatus;nucleus;other cell component	nucleic acid binding activity;other molecular function	Pf01399	8661	ENSG00000107581	EIF3A	B1AMV5; B4DYS1; F5H335; hsa:8661; O00653; Q14152; Q15778	L13a-mediated translational silencing of Ceruloplasmin expression; Translation initiation complex formation; Formation of a pool of free 40S subunits; Formation of the ternary complex, and subsequently, the 43S complex; Ribosomal scanning and start codon recognition; GTP hydrolysis and joining of the 60S ribosomal subunit	Translation factors; nsp1 from SARS-CoV-2 inhibits translation initiation in the host cell	8	19119973.2964115	91.57	2946437.75701547	4236472.40257872	8989382.42673531	13463004.4629836	26501422.6358155	72850498.5991407	80553551.831745	61853200.1621322	2504226.74338659	4759757.41300298	10309555.8065683	15726384.0653694	23245863.5968652	69116372.2098221	76015720.45029	65298455.6646332	High	High	High	High	High
False	High	IsMasterProtein	Q08211	ATP-dependent RNA helicase A OS=Homo sapiens OX=9606 GN=DHX9 PE=1 SV=4	0.000	136.294	20	26	51	26	1270	140.9	6.84	131.44	26	cell organization and biogenesis;DNA metabolism;RNA metabolism OR transcription;other metabolic processes;stress response;transport;other biological processes	cytosol;cytoskeleton;translational apparatus;nucleus;other cell component	nucleic acid binding activity;other molecular function	Pf00035, Pf00270, Pf00271, Pf04408, Pf07717	1660	ENSG00000135829	DHX9	B2RNV4; hsa:1660; Q05CI5; Q08211; Q12803; Q32Q22; Q5VY62; Q6PD69; Q99556	mRNA Splicing - Major Pathway; RIP-mediated NFkB activation via ZBP1; DEx/H-box helicases activate type I IFN and inflammatory cytokines production	MECP2 and associated Rett syndrome; mRNA processing	5	36564186.0871941	86.19	3799788.82037496	5643594.64655933	12755087.8300755	20223362.359961	63801993.7871289	91640169.1643433	120659084.358741	98015552.9221618	3244819.9856331	6377266.32134278	14898854.863313	23724500.618504	56352701.6107648	83794593.2034784	107201322.578696	104783045.297342	High	High	High	High	High
False	High	IsMasterProtein	P09972	Fructose-bisphosphate aldolase C OS=Homo sapiens OX=9606 GN=ALDOC PE=1 SV=2	0.000	135.027	68	19	54	13	364	39.4	6.87	206.56	19	other metabolic processes;other biological processes	non-structural extracellular;cytosol;cytoskeleton;other cell component	cytoskeletal activity;other molecular function	Pf00274	230	ENSG00000109107	ALDOC	B2R5R3; hsa:230; P09972; Q3SYL3; Q6FH94; Q6P0L5	Glycolysis; Neutrophil degranulation; Gluconeogenesis	Clear cell renal cell carcinoma pathways; Glycolysis and gluconeogenesis	5	29219688.8928281	49.27	2178669.16272881	7769352.94534125	20215126.8065444	26320476.4973381	33298894.8011899	33523740.3627554	33537726.3492366	28677250.3820171	2425732.66354314	9503452.75285689	21389472.4394993	29772387.7854432	30683136.9444586	32740115.4108533	32684623.0503779	31355557.7968875	High	High	High	High	High
False	High	IsMasterProtein	Q13428	Treacle protein OS=Homo sapiens OX=9606 GN=TCOF1 PE=1 SV=3	0.000	134.792	23	29	45	28	1488	152.0	9.04	135.30	29	RNA metabolism OR transcription;other metabolic processes;developmental processes;other biological processes	cytosol;nucleus	other molecular function	Pf03546	6949	ENSG00000070814	TCOF1	A0JLU0; B4E111; hsa:6949; Q13428; Q6SC72; Q7Z5W9; Q96A52; Q99408; Q99860			0	26523322.6612148	52.24	9321223.27064862	8474321.29541267	12124560.361825	19585362.978341	36738315.8337597	40976218.2914973	44591271.1446211	33992825.9425178	10944496.030008	10407726.9861377	13780600.6347255	22626803.7763186	31090853.6594631	37267918.2712376	40808361.0146895	36411744.0205685	High	High	High	High	High
False	High	IsMasterProtein	Q13200	26S proteasome non-ATPase regulatory subunit 2 OS=Homo sapiens OX=9606 GN=PSMD2 PE=1 SV=3	0.000	134.317	27	22	38	22	908	100.1	5.20	116.06	22	protein metabolism;other metabolic processes;other biological processes	non-structural extracellular;cytosol;nucleus;other cell component	enzyme regulator activity	Pf01851, Pf17781, Pf18051	5708	ENSG00000175166	PSMD2	B4DX07; B4DXY1; E7EW34; E9PCS3; hsa:5708; Q12932; Q13200; Q15321; Q53XQ4; Q96I12	Antigen processing: Ubiquitination & Proteasome degradation; FCERI mediated NF-kB activation; Downstream TCR signaling; Activation of NF-kappaB in B cells; Oxygen-dependent proline hydroxylation of Hypoxia-inducible Factor Alpha; ER-Phagosome pathway; Cross-presentation of soluble exogenous antigens (endosomes); SCF-beta-TrCP mediated degradation of Emi1; APC/C:Cdc20 mediated degradation of Secur…	Proteasome degradation; Alzheimer's disease and miRNA effects; TNF-alpha signaling pathway; Parkin-ubiquitin proteasomal system pathway; Alzheimer's disease	64	35908336.9847427	73.35	2397480.74471254	3115567.44494903	6651892.53919605	27962452.0729354	47367885.2564331	53815608.1701013	58322356.9883018	44841978.5777124	2054072.42535935	3189448.80245377	8183663.10079353	31926565.1283135	40386701.7898006	51143782.6969147	54135379.8456312	48636050.9023303	High	High	High	High	High
False	High	IsMasterProtein	P05023	Sodium/potassium-transporting ATPase subunit alpha-1 OS=Homo sapiens OX=9606 GN=ATP1A1 PE=1 SV=1	0.000	133.894	26	28	50	21	1023	112.8	5.49	134.88	28	transport;other biological processes	plasma membrane;other membranes;cytoskeleton;ER/Golgi;other cell component	transporter activity;other molecular function	Pf00122, Pf00689, Pf00690, Pf13246	476	ENSG00000163399	ATP1A1	B2RBR6; B7Z2T5; B7Z3U6; F5H3A1; hsa:476; P05023; Q16689; Q6LDM4; Q9UCN1; Q9UJ20; Q9UJ21	Potential therapeutics for SARS; Ion homeostasis; Ion transport by P-type ATPases	Pre-implantation embryo; Proximal tubule transport; Arsenic metabolism and reactive oxygen species generation	6	36400089.2576588	50.41	5999709.82007647	6857850.83277237	24752255.3341155	35357354.0115543	47285945.4762291	45362004.8278568	44053744.4421485	34284444.850194	6418498.61914354	7749376.11461253	28838406.8788728	42051924.618744	42273028.6660815	43772551.187944	41709141.2881418	37473576.1486153	High	High	High	High	High
False	High	IsMasterProtein	Q13177	Serine/threonine-protein kinase PAK 2 OS=Homo sapiens OX=9606 GN=PAK2 PE=1 SV=3	0.000	132.407	43	15	48	13	524	58.0	5.96	136.53	15	cell organization and biogenesis;protein metabolism;other metabolic processes;developmental processes;signal transduction;other biological processes	plasma membrane;other membranes;cytosol;nucleus;other cell component	enzyme regulator activity;kinase activity;other molecular function	Pf00069, Pf00786	5062	ENSG00000180370	PAK2	hsa:5062; Q13154; Q13177; Q6ISC3	FCERI mediated MAPK activation; Regulation of activated PAK-2p34 by proteasome mediated degradation; MAPK6/MAPK4 signaling; RHOU GTPase cycle; RHOV GTPase cycle; Smooth Muscle Contraction; Sema3A PAK dependent Axon repulsion; Generation of second messenger molecules; Regulation of PAK-2p34 activity by PS-GAP/RHG10; CDC42 GTPase cycle; RAC1 GTPase cycle; RHOQ GTPase cycle; RHOG GTPase cycle; RAC2 …	Integrin-mediated cell adhesion; Apoptosis-related network due to altered Notch3 in ovarian cancer; Focal adhesion; Fas ligand pathway and stress induction of heat shock proteins; TGF-beta signaling pathway; MAPK signaling pathway; VEGFA-VEGFR2 signaling pathway; Ras signaling; Pancreatic adenocarcinoma pathway; Mechanoregulation and pathology of YAP/TAZ via Hippo and non-Hippo mechanisms; Hippo-…	44	33753892.5608052	70.78	1788027.705857	2639868.77593241	8036058.69359415	25172583.4553667	44219569.9893309	48034128.8279987	45475917.5063648	37896650.8896967	1569255.13215218	3002015.46235852	9327866.62619557	30064009.2530219	40221636.1512523	46559520.7642087	45909229.1259728	42124267.0176271	High	High	High	High	High
False	High	IsMasterProtein	Q13885	Tubulin beta-2A chain OS=Homo sapiens OX=9606 GN=TUBB2A PE=1 SV=1	0.000	131.941	45	17	66	3	445	49.9	4.89	205.10	17	cell cycle OR cell proliferation;cell organization and biogenesis;developmental processes	cytoskeleton;other cell component	cytoskeletal activity;other molecular function	Pf00091, Pf03953	7280	ENSG00000137267	TUBB2A	hsa:7280; Q13885; Q6FGZ8; Q8IWR2	Separation of Sister Chromatids; Resolution of Sister Chromatid Cohesion; RHO GTPases Activate Formins; EML4 and NUDC in mitotic spindle formation; The role of GTSE1 in G2/M progression after G2 checkpoint; HSP90 chaperone cycle for steroid hormone receptors (SHR) in the presence of ligand; Recruitment of NuMA to mitotic centrosomes; Aggrephagy; Translocation of SLC2A4 (GLUT4) to the plasma membr…	Alzheimer's disease and miRNA effects; Pathogenic Escherichia coli infection; Parkin-ubiquitin proteasomal system pathway; Alzheimer's disease	34	1295481.2252879	52.73	265239.799171875	331095.238920703	671638.876154301	1087062.57077344	1527304.75312852	1820104.63449373	1979047.59129456	1586164.72456405	295856.872961718	440147.410712278	747316.392332811	1239645.51236367	1353831.87236601	1631611.27707186	1807090.29393751	1700964.31513594	High	High	High	High	High
False	High	IsMasterProtein	Q92900	Regulator of nonsense transcripts 1 OS=Homo sapiens OX=9606 GN=UPF1 PE=1 SV=2	0.000	131.602	26	22	34	22	1129	124.3	6.61	111.43	22	cell cycle OR cell proliferation;cell organization and biogenesis;DNA metabolism;RNA metabolism OR transcription;other metabolic processes;stress response;transport;other biological processes	cytosol;nucleus;other cell component	nucleic acid binding activity;other molecular function	Pf09416, Pf13086, Pf13087, Pf18141	5976	ENSG00000005007	UPF1	hsa:5976; O00239; O43343; Q86Z25; Q92842; Q92900	Nonsense Mediated Decay (NMD) enhanced by the Exon Junction Complex (EJC); Nonsense Mediated Decay (NMD) independent of the Exon Junction Complex (EJC)		2	19906002.2239077	66.41	1907372.62720234	4084989.79541008	8574147.23230043	14081334.7728683	27566239.3607651	32409435.4027687	36223223.2433934	28625299.9508772	1849852.64297735	4992786.94109437	9096176.19117541	15909935.6108136	24905752.8723685	30366309.7985735	33572283.4552785	30757609.76758	High	High	High	High	High
False	High	IsMasterProtein	P02786	Transferrin receptor protein 1 OS=Homo sapiens OX=9606 GN=TFRC PE=1 SV=2	0.000	130.461	30	21	57	21	760	84.8	6.61	174.97	21	stress response;transport;signal transduction;other biological processes	non-structural extracellular;plasma membrane;other membranes;mitochondrion;nucleus;other cytoplasmic organelle;other cell component	nucleic acid binding activity;other molecular function	Pf02225, Pf04253, Pf04389	7037	ENSG00000072274	TFRC	D3DXB0; hsa:7037; P02786; Q1HE24; Q59G55; Q9UCN0; Q9UCU5; Q9UDF9; Q9UK21	RHOC GTPase cycle; RND2 GTPase cycle; RHOA GTPase cycle; CDC42 GTPase cycle; RAC1 GTPase cycle; RHOQ GTPase cycle; RHOG GTPase cycle; RAC2 GTPase cycle; RAC3 GTPase cycle; RHOB GTPase cycle; RHOJ GTPase cycle; Golgi Associated Vesicle Biogenesis; RND1 GTPase cycle; Cargo recognition for clathrin-mediated endocytosis; Transferrin endocytosis and recycling; RHOH GTPase cycle	Iron metabolism in placenta; Ferroptosis; 3q29 copy number variation syndrome	20	98603568.2078482	25.43	35758028.4541566	73433448.4688902	96434528.3138448	93414205.9562296	116642353.365792	103408299.331275	111398637.212983	82542558.9523542	42247437.1761068	93815347.1879185	107541170.803758	111358593.416262	100821394.922755	101766360.68659	104283582.69023	91464661.137408	High	High	High	High	High
False	High	IsMasterProtein	Q9UQE7	Structural maintenance of chromosomes protein 3 OS=Homo sapiens OX=9606 GN=SMC3 PE=1 SV=2	0.000	130.309	27	28	45	28	1217	141.5	7.18	117.10	28	cell cycle OR cell proliferation;cell organization and biogenesis;DNA metabolism;other metabolic processes;stress response;other biological processes	cytosol;cytoskeleton;nucleus;other cell component	cytoskeletal activity;nucleic acid binding activity;other molecular function	Pf02463, Pf06470	9126	ENSG00000108055	SMC3	A8K156; hsa:9126; O60464; Q5T482; Q9UQE7	Separation of Sister Chromatids; Resolution of Sister Chromatid Cohesion; SUMOylation of DNA damage response and repair proteins; Meiotic synapsis; Estrogen-dependent gene expression; Establishment of Sister Chromatid Cohesion; Cohesin Loading onto Chromatin	Cell cycle; Retinoblastoma gene in cancer; MECP2 and associated Rett syndrome; Prion disease pathway; Regulation of sister chromatid separation at the metaphase-anaphase transition; Cohesin complex - Cornelia de Lange syndrome; SMC1/SMC3 role in DNA damage - Cornelia de Lange Syndrome	14	16485698.8037444	68.31	1530398.09273452	2252565.09354438	5000324.11813083	12034571.9104069	25858432.948774	25858911.698081	25747947.4479852	20029796.7839972	1673701.9814739	2892925.71866028	5852595.42492613	13568698.0741071	22440414.117174	24640023.635992	23887131.4753886	21553527.9589859	High	High	High	High	High
False	High	IsMasterProtein	O43707	Alpha-actinin-4 OS=Homo sapiens OX=9606 GN=ACTN4 PE=1 SV=2	0.000	129.434	30	23	61	17	911	104.8	5.44	166.63	23	cell organization and biogenesis;RNA metabolism OR transcription;stress response;transport;signal transduction;other biological processes	non-structural extracellular;plasma membrane;other membranes;cytosol;cytoskeleton;nucleus;other cell component	signal transduction activity or receptor binding;cytoskeletal activity;nucleic acid binding activity;other molecular function	Pf00307, Pf00435, Pf08726	81	ENSG00000130402; ENSG00000282844	ACTN4	A4K467; D6PXK4; hsa:81; O43707; O76048	Platelet degranulation ; Nephrin family interactions	Arrhythmogenic right ventricular cardiomyopathy; Primary focal segmental glomerulosclerosis (FSGS); Focal adhesion; Striated muscle contraction pathway; Ebola virus infection in host; Nephrotic syndrome; Alstrom syndrome	9	33031087.2057621	59.19	2491755.10505953	3136241.07890108	16988083.6786743	32170324.5380618	44040282.2134884	40951088.6385114	41457528.6121193	31720916.4310318	2730430.54765392	4021105.08618585	20262880.0403443	36341004.9061666	39635312.5556906	38490160.2813744	39578900.4510797	33914880.7996573	High	High	High	High	High
False	High	IsMasterProtein	Q9NTJ3	Structural maintenance of chromosomes protein 4 OS=Homo sapiens OX=9606 GN=SMC4 PE=1 SV=2	0.000	129.401	23	33	47	33	1288	147.1	6.79	124.27	33	cell cycle OR cell proliferation;cell organization and biogenesis;other biological processes	cytosol;nucleus;other cell component	nucleic acid binding activity;other molecular function	Pf02463, Pf06470	10051	ENSG00000113810	SMC4	A6NLT9; D3DNL8; hsa:10051; O95752; Q8NDL4; Q9NTJ3; Q9UNT9	Condensation of Prophase Chromosomes; Condensation of Prometaphase Chromosomes	Ciliary landscape	3	18813568.6637134	85.54	3219385.33453921	4472577.89715961	8984348.60971891	13392955.7557962	25571600.4627098	60580572.4882777	67702137.8190639	52288247.7509995	3977504.46259676	5119055.21905651	9602437.90505988	15698077.4680727	22547370.3123288	56642539.5922544	63790762.2533421	56175160.4340042	High	High	High	High	High
False	High	IsMasterProtein	P51659	Peroxisomal multifunctional enzyme type 2 OS=Homo sapiens OX=9606 GN=HSD17B4 PE=1 SV=3	0.000	128.063	32	22	43	22	736	79.6	8.84	115.79	22	other metabolic processes;developmental processes	cytosol;other cytoplasmic organelle	other molecular function	Pf00106, Pf01575, Pf02036	3295	ENSG00000133835	HSD17B4	B4DNV1; B4DVS5; E9PB82; F5HE57; hsa:3295; P51659	TYSND1 cleaves peroxisomal proteins; Synthesis of bile acids and bile salts via 7alpha-hydroxycholesterol; alpha-linolenic acid (ALA) metabolism; Beta-oxidation of pristanoyl-CoA; Beta-oxidation of very long chain fatty acids	Steroid biosynthesis; Disorders of bile acid synthesis and biliary transport	8	27685435.0947574	66.38	4197122.2983086	5004342.03148649	7898242.06546655	20179154.7667395	38734410.0457332	42847528.7206003	44796347.5063374	34329572.3860574	4203272.32566914	5534938.61612235	8651859.92302771	22327202.557796	35338635.6527657	41655697.6375697	40833572.6873133	37406282.6592317	High	High	High	High	High
False	High	IsMasterProtein	Q04637	Eukaryotic translation initiation factor 4 gamma 1 OS=Homo sapiens OX=9606 GN=EIF4G1 PE=1 SV=4	0.000	127.810	19	29	48	25	1599	175.4	5.33	120.99	29	protein metabolism;other metabolic processes;stress response;developmental processes;other biological processes	cytosol;translational apparatus;nucleus;other cell component	nucleic acid binding activity;other molecular function	Pf02020, Pf02847, Pf02854	1981	ENSG00000114867	EIF4G1	D3DNT2; D3DNT4; D3DNT5; E9PFM1; G5E9S1; hsa:1981; O43177; O95066; Q04637; Q5HYG0; Q6ZN21; Q8N102	AUF1 (hnRNP D0) binds and destabilizes mRNA; Regulation of expression of SLITs and ROBOs; ISG15 antiviral mechanism; Deadenylation of mRNA; L13a-mediated translational silencing of Ceruloplasmin expression; Translation initiation complex formation; Ribosomal scanning and start codon recognition; GTP hydrolysis and joining of the 60S ribosomal subunit; mTORC1-mediated signalling; Nonsense Mediated…	Translation factors; VEGFA-VEGFR2 signaling pathway; Acute viral myocarditis; Fragile X syndrome; Translation inhibitors in chronically activated PDGFRA cells; Malignant pleural mesothelioma	18	12077000.1774435	89.16	2510480.52374174	3010642.88483345	6351417.73341104	9669999.55786521	15859942.8330124	35679451.0782476	51824307.9692462	42912523.7931976	2572189.47578967	3395606.67168486	6968131.43715318	10502062.8909524	13888122.2480228	33186215.4233415	46887070.3854448	44906323.638078	High	High	High	High	High
False	High	IsMasterProtein	P49792	E3 SUMO-protein ligase RanBP2 OS=Homo sapiens OX=9606 GN=RANBP2 PE=1 SV=2	0.000	127.209	12	38	44	35	3224	358.0	6.20	111.69	38	protein metabolism;other metabolic processes;transport;other biological processes	other membranes;cytosol;nucleus;other cell component	nucleic acid binding activity;other molecular function	Pf00160, Pf00638, Pf00641, Pf12185	5903	ENSG00000153201	RANBP2	hsa:5903; P49792; Q13074; Q15280; Q53TE2; Q59FH7	RHO GTPases Activate Formins; HCMV Late Events; HCMV Early Events; Transcriptional regulation by small RNAs; SARS-CoV-2 activates/modulates innate and adaptive immune responses; SUMOylation of DNA damage response and repair proteins; Rev-mediated nuclear export of HIV RNA; Separation of Sister Chromatids; Resolution of Sister Chromatid Cohesion; EML4 and NUDC in mitotic spindle formation; ISG15 a…		35	11179878.6689947	87.56	1600080.83956204	2381302.00213744	4608145.56450087	7755162.78518307	13087923.3212649	22730637.9384475	38888402.9789998	32846806.379901	3769579.28081137	2421830.43959355	5183733.38321853	10708502.278371	11672004.5254037	21168385.0079659	37875726.2566988	36782426.3576296	High	High	High	High	High
False	High	IsMasterProtein	P40227	T-complex protein 1 subunit zeta OS=Homo sapiens OX=9606 GN=CCT6A PE=1 SV=3	0.000	126.213	53	26	63	23	531	58.0	6.68	160.67	26	other biological processes	cytosol;cytoskeleton;other cell component	other molecular function	Pf00118	908	ENSG00000146731	CCT6A	A6NCD2; hsa:908; P40227; Q3KP28; Q75LP4; Q96S46	Formation of tubulin folding intermediates by CCT/TriC; Association of TriC/CCT with target proteins during biosynthesis; Cooperation of PDCL (PhLP1) and TRiC/CCT in G-protein beta folding; Prefoldin mediated transfer of substrate to CCT/TriC; RHOBTB2 GTPase cycle; Folding of actin by CCT/TriC	16p11.2 proximal deletion syndrome	7	54531080.9406352	60.66	3155218.45150766	6658124.48632563	27890637.4398325	52060068.5363449	79479539.315168	70620828.4921684	68802434.151937	51967551.508404	3055044.83339491	7987624.6251311	31557103.482839	59979307.7016419	68983962.6016563	70512548.5430369	64573273.4892745	57119379.0587905	High	High	High	High	High
False	High	IsMasterProtein	Q14974	Importin subunit beta-1 OS=Homo sapiens OX=9606 GN=KPNB1 PE=1 SV=2	0.000	126.083	26	20	43	20	876	97.1	4.78	130.61	20	cell cycle OR cell proliferation;cell organization and biogenesis;transport;signal transduction;other biological processes	non-structural extracellular;other membranes;cytosol;ER/Golgi;nucleus;other cell component	other molecular function	Pf00514, Pf03810	3837	ENSG00000108424	KPNB1	B7ZAV6; D3DTT3; hsa:3837; Q14637; Q14974; Q53XN2; Q96J27	Neutrophil degranulation; Interferon alpha/beta signaling; ISG15 antiviral mechanism; Transport of Ribonucleoproteins into the Host Nucleus; NS1 Mediated Effects on Host Pathways; Nuclear import of Rev protein; Apoptosis induced DNA fragmentation; Regulation of cholesterol biosynthesis by SREBP (SREBF); SARS-CoV-1 activates/modulates innate immune responses; Assembly of the ORC complex at the ori…	Sterol regulatory element-binding proteins (SREBP) signaling; 22q11.2 copy number variation syndrome	15	22989468.2119229	81.64	3097510.91952623	4192547.22878525	9429118.5389031	15200654.0047666	34998394.6159986	61325447.8331761	67301086.2884537	55107799.0887475	3276058.13994251	5004897.80202867	9977131.07829655	17216374.4491781	30698429.0000874	58056646.1061583	62712708.0216396	58150193.4133825	High	High	High	High	High
False	High	IsMasterProtein	Q9Y520	Protein PRRC2C OS=Homo sapiens OX=9606 GN=PRRC2C PE=1 SV=4	0.000	125.351	14	34	42	33	2896	316.7	9.13	100.65	34	cell organization and biogenesis;other biological processes	cytosol;other cell component	other molecular function	Pf07001	23215	ENSG00000117523	PRRC2C	hsa:23215; Q05DM8; Q49A39; Q6PD54; Q9H2N2; Q9HA05; Q9NSM8; Q9NXL3; Q9UF29; Q9UPQ6; Q9Y520		VEGFA-VEGFR2 signaling pathway	1	13772121.624288	45.41	5391765.24356052	5330495.11165613	7890672.07708113	10418965.8726228	16634131.4792066	18481625.1844383	21539391.3946148	18787467.5058598	6124725.95642121	6657664.15218044	8587655.62015532	13037052.4289096	14548636.2863424	18119729.038605	20821968.9585861	20153011.8918183	High	High	High	High	High
False	High	IsMasterProtein	P00505	Aspartate aminotransferase, mitochondrial OS=Homo sapiens OX=9606 GN=GOT2 PE=1 SV=3	0.000	125.045	39	20	45	20	430	47.5	9.01	149.10	20	other metabolic processes;transport;other biological processes	plasma membrane;other membranes;mitochondrion	other molecular function	Pf00155	2806	ENSG00000125166	GOT2	B4DJA6; E7ERW2; hsa:2806; P00505; Q53FL3; Q9BWA3	Glyoxylate metabolism and glycine degradation; Gluconeogenesis; Aspartate and asparagine metabolism; Glutamate and glutamine metabolism; Degradation of cysteine and homocysteine	Alanine and aspartate metabolism; Amino acid metabolism; Metabolic reprogramming in colon cancer; NAD metabolism in oncogene-induced senescence and mitochondrial dysfunction-associated senescence; Glycolysis and gluconeogenesis	10	132002996.974565	13.76	100184456.424182	132789814.513012	139573373.360486	130042354.49486	150708881.479716	134206490.336141	131220841.554528	95280433.0723532	120819332.387809	161327009.869472	150973730.709822	146919201.504492	137043620.073277	129197085.111062	121977154.262279	111900933.682911	High	High	High	High	High
False	High	IsMasterProtein	P09874	Poly [ADP-ribose] polymerase 1 OS=Homo sapiens OX=9606 GN=PARP1 PE=1 SV=4	0.000	124.988	29	24	38	24	1014	113.0	8.88	105.29	24	cell organization and biogenesis;protein metabolism;DNA metabolism;RNA metabolism OR transcription;other metabolic processes;stress response;signal transduction;other biological processes	cytosol;mitochondrion;nucleus;other cell component	nucleic acid binding activity;other molecular function	Pf00533, Pf00644, Pf00645, Pf02877, Pf05406, Pf08063	142	ENSG00000143799	PARP1	B1ANJ4; hsa:142; P09874; Q8IUZ9	SUMOylation of DNA damage response and repair proteins; Downregulation of SMAD2/3:SMAD4 transcriptional activity; HDR through MMEJ (alt-NHEJ); Formation of Incision Complex in GG-NER; DNA Damage Recognition in GG-NER; vRNA Synthesis; POLB-Dependent Long Patch Base Excision Repair; Dual Incision in GG-NER	Corticotropin-releasing hormone signaling pathway; Nanoparticle triggered regulated necrosis; Fas ligand pathway and stress induction of heat shock proteins; NAD metabolism, sirtuins and aging; NAD+ metabolism; NAD+ biosynthetic pathways; Breast cancer pathway; Acute viral myocarditis; Joubert syndrome; Male infertility; Base excision repair; IL-18 signaling pathway; DNA repair pathways, full net…	23	12924053.4960046	92.50	2659125.24198007	2983476.6266628	6776621.92120629	9682768.71173821	15276334.7242741	49574317.6163555	56578123.2986808	42034957.8721591	2455912.92146136	3311883.6404682	8048652.66668454	11427556.75723	14616524.1018743	47680343.112306	56657681.7466339	51246709.8757648	High	High	High	High	High
False	High	IsMasterProtein	P04350	Tubulin beta-4A chain OS=Homo sapiens OX=9606 GN=TUBB4A PE=1 SV=2	0.000	124.504	46	14	68	2	444	49.6	4.88	211.75	14	cell cycle OR cell proliferation;cell organization and biogenesis;other biological processes	cytosol;cytoskeleton;other cell component	cytoskeletal activity;other molecular function	Pf00091, Pf03953	10382	ENSG00000104833	TUBB4A	B3KQP4; hsa:10382; P04350; Q969E5	COPI-dependent Golgi-to-ER retrograde traffic; Kinesins; RHO GTPases Activate Formins; Intraflagellar transport; Recycling pathway of L1; Separation of Sister Chromatids; The role of GTSE1 in G2/M progression after G2 checkpoint; Translocation of SLC2A4 (GLUT4) to the plasma membrane; Microtubule-dependent trafficking of connexons from Golgi to the plasma membrane; Gap junction assembly; MHC clas…	Alzheimer's disease and miRNA effects; Pathogenic Escherichia coli infection; Parkin-ubiquitin proteasomal system pathway; Alzheimer's disease	40	3159898.60759525	61.89	295922.044687501	298962.203512501	1155940.43812501	2253524.64109775	3364797.55038279	3315500.27572499	4330276.04116047	4246805.37104993	707701.051251563	349177.078645312	1434383.64253594	3011599.57168124	4359826.53830619	3408080.95237498	3744504.33670583	3654041.02758749	High	High	High	High	High
False	High	IsMasterProtein	P61158	Actin-related protein 3 OS=Homo sapiens OX=9606 GN=ACTR3 PE=1 SV=3	0.000	124.392	54	16	44	16	418	47.3	5.88	119.46	16	cell cycle OR cell proliferation;cell organization and biogenesis;stress response;other biological processes	cytosol;cytoskeleton;nucleus;other cell component	cytoskeletal activity;other molecular function	Pf00022	10096	ENSG00000115091	ACTR3	hsa:10096; P32391; P61158; Q53QM2	EPHB-mediated forward signaling; Regulation of actin dynamics for phagocytic cup formation; FCGR3A-mediated phagocytosis; RHO GTPases Activate WASPs and WAVEs; Clathrin-mediated endocytosis	Physico-chemical features and toxicity-associated pathways	6	55878578.5195924	45.43	9128359.5577982	14668913.178356	40132071.7600358	56670042.9817742	65843690.3541352	63823255.7132671	61069716.3232491	47575688.7935145	9927054.93000975	19751220.7400255	44428442.5282202	65789925.0612321	58303681.5515264	63913352.9008071	58543733.2441354	55098167.7987162	High	High	High	High	High
False	High	IsMasterProtein	Q99536	Synaptic vesicle membrane protein VAT-1 homolog OS=Homo sapiens OX=9606 GN=VAT1 PE=1 SV=2	0.000	124.309	43	10	45	10	393	41.9	6.29	176.71	10	other biological processes	non-structural extracellular;other membranes;mitochondrion;other cytoplasmic organelle	other molecular function	Pf08240, Pf13602	10493	ENSG00000108828	VAT1	A8K345; B0AZP7; B4DPX4; hsa:10493; Q13035; Q5BKZ7; Q96A39; Q99536; Q9BUT8	Neutrophil degranulation		1	23868044.7274137	51.59	2027382.61544455	4725692.07983615	16879614.3718724	22678896.5023628	29206643.8590933	28932641.4458645	27289222.3817242	22638592.3093559	1969098.17904262	6076979.54938839	19186550.8923446	27887033.4620112	25768530.2032182	27629944.6652826	27463472.2851454	25119544.9060085	High	High	High	High	High
False	High	IsMasterProtein	O75533	Splicing factor 3B subunit 1 OS=Homo sapiens OX=9606 GN=SF3B1 PE=1 SV=3	0.000	124.284	26	27	57	27	1304	145.7	7.09	139.07	27	cell organization and biogenesis;RNA metabolism OR transcription;other metabolic processes;other biological processes	nucleus	nucleic acid binding activity;other molecular function	Pf08920	23451	ENSG00000115524	SF3B1	E9PCH3; hsa:23451; O75533	B-WICH complex positively regulates rRNA expression; mRNA Splicing - Major Pathway; mRNA Splicing - Minor Pathway	mRNA processing	4	26271908.3114102	83.84	2986435.09187757	4312028.08909686	9630992.55527936	16712585.2211973	40514966.2752324	62337782.0706631	82674184.1622985	64876976.7288438	2513911.09867145	5368191.87749745	11263158.1722274	19298217.9813147	35765642.5578484	58006544.08409	75166347.7917729	69260685.1358343	High	High	High	High	High
False	High	IsMasterProtein	Q14566	DNA replication licensing factor MCM6 OS=Homo sapiens OX=9606 GN=MCM6 PE=1 SV=1	0.000	124.275	28	23	49	23	821	92.8	5.41	149.00	23	cell cycle OR cell proliferation;cell organization and biogenesis;DNA metabolism;other metabolic processes;stress response;other biological processes	nucleus;other cell component	nucleic acid binding activity;other molecular function	Pf00493, Pf14551, Pf17207, Pf17855, Pf18263	4175	ENSG00000076003	MCM6	B2R6H2; hsa:4175; Q13504; Q14566; Q99859	Orc1 removal from chromatin; Assembly of the pre-replicative complex; Activation of ATR in response to replication stress; Activation of the pre-replicative complex; Unwinding of DNA	Cell cycle; Retinoblastoma gene in cancer; Ciliary landscape; G1 to S cell cycle control; DNA replication	11	26039669.5836881	84.11	2779993.91272271	3332393.12163109	7497804.03319558	13771974.6362473	50343189.682391	68860371.3745249	71465937.7214459	54384698.5680494	1982690.79163542	3742402.23596467	8813732.93614687	15325627.3966384	44243826.0097843	65533370.9924844	64086680.9468433	58185395.7996053	High	High	High	High	High
False	High	IsMasterProtein	O95757	Heat shock 70 kDa protein 4L OS=Homo sapiens OX=9606 GN=HSPA4L PE=1 SV=3	0.000	123.978	32	23	34	17	839	94.5	5.88	106.84	23	stress response;other biological processes	cytosol;nucleus;other cell component	other molecular function	Pf00012	22824	ENSG00000164070	HSPA4L	A2ICT2; hsa:22824; O95757; Q4W5M5; Q8IWA2	Regulation of HSF1-mediated heat shock response		1	10690554.2809945	78.68	1268562.49542129	1895516.72541681	3862715.86079884	6792947.66476207	15905912.6632996	25946132.8946868	26434978.902969	20239423.333613	1182134.82356281	2020975.6908399	4318514.15067722	7981563.74204143	14318992.4341392	24377321.4527738	24458562.3231985	22016281.007227	High	High	High	High	High
False	High	IsMasterProtein	P42704	Leucine-rich PPR motif-containing protein, mitochondrial OS=Homo sapiens OX=9606 GN=LRPPRC PE=1 SV=3	0.000	123.807	23	28	48	28	1394	157.8	6.13	118.38	28	RNA metabolism OR transcription;other metabolic processes;transport;other biological processes	other membranes;cytoskeleton;mitochondrion;nucleus;other cell component	cytoskeletal activity;nucleic acid binding activity;other molecular function	Pf01535	10128	ENSG00000138095	LRPPRC	A0PJE3; A8K1V1; hsa:10128; P42704; Q53PC0; Q53QN7; Q6ZUD8; Q7Z7A6; Q96D84	Respiratory electron transport; TP53 Regulates Metabolic Genes; Cytoprotection by HMOX1	Ciliary landscape	4	13835993.8563195	92.91	2239211.20787209	4681982.32792559	8044738.41633902	10776569.5556975	16794886.8509904	23711978.7456745	60656787.8245726	47148867.5419748	2308364.47651719	5540509.55502757	8652548.87156234	13017277.8949873	14706202.5975362	22959178.4710236	56083431.8447381	50783598.6511397	High	High	High	High	High
False	High	IsMasterProtein	P24928	DNA-directed RNA polymerase II subunit RPB1 OS=Homo sapiens OX=9606 GN=POLR2A PE=1 SV=2	0.000	123.743	19	29	38	29	1970	217.0	7.37	105.97	29	RNA metabolism OR transcription;other metabolic processes;other biological processes	nucleus;other cell component	nucleic acid binding activity;other molecular function	Pf00623, Pf04983, Pf04990, Pf04992, Pf04997, Pf04998, Pf05000, Pf05001	5430		POLR2A	A6NN93; B9EH88; hsa:5430; P24928; Q6NX41	Formation of TC-NER Pre-Incision Complex; Dual incision in TC-NER; Gap-filling DNA repair synthesis and ligation in TC-NER; Viral Messenger RNA Synthesis; Transcriptional regulation by small RNAs; Formation of RNA Pol II elongation complex ; Formation of the Early Elongation Complex; Formation of HIV elongation complex in the absence of HIV Tat; Formation of the HIV-1 Early Elongation Complex; RN…	Pyrimidine metabolism; Eukaryotic transcription initiation; mRNA processing	44	14745546.1846203	60.43	2149160.41907759	3846319.2009495	8508371.34048547	11528727.0436624	20501771.0543126	24426517.0418439	27451572.9001476	20995047.1135905	2266338.29239674	4221957.70761885	9263747.50434856	12970829.3408117	16763086.3508967	22809815.684977	24514306.4765303	22584077.5374783	High	High	High	High	High
False	High	IsMasterProtein	P68104	Elongation factor 1-alpha 1 OS=Homo sapiens OX=9606 GN=EEF1A1 PE=1 SV=1	0.000	123.732	32	14	93	14	462	50.1	9.01	267.62	14	protein metabolism;other metabolic processes;other biological processes	non-structural extracellular;plasma membrane;other membranes;cytosol;cytoskeleton;nucleus;other cytoplasmic organelle;other cell component	nucleic acid binding activity;other molecular function	Pf00009, Pf03143, Pf03144	1915	ENSG00000156508	EEF1A1	hsa:1915; P04719; P04720; P68104; Q6IQ15	Neutrophil degranulation; Chaperone Mediated Autophagy; Protein methylation; HSF1 activation; Peptide chain elongation; SARS-CoV-1 modulates host translation machinery	Translation factors; Fragile X syndrome; 2q37 copy number variation syndrome	10	273406872.00606	82.07	12788004.5071667	13910145.9343701	31581917.9179078	178733884.986175	433065681.410775	506636701.873513	493576384.172177	370206910.186729	7788248.56845001	11459006.3978468	36065608.6243976	201917672.53192	396450839.545767	481219165.977296	457790448.448125	409876880.584677	High	High	High	High	High
False	High	IsMasterProtein	P23921	Ribonucleoside-diphosphate reductase large subunit OS=Homo sapiens OX=9606 GN=RRM1 PE=1 SV=1	0.000	123.214	28	21	46	21	792	90.0	7.15	138.37	21	cell organization and biogenesis;DNA metabolism;other metabolic processes;stress response;other biological processes	cytosol;mitochondrion	other molecular function	Pf00317, Pf02867, Pf03477	6240	ENSG00000167325	RRM1	hsa:6240; P23921; Q9UNN2	Interconversion of nucleotide di- and triphosphates	Fluoropyrimidine activity; Retinoblastoma gene in cancer; Pyrimidine metabolism	4	35475514.6554129	64.12	3369721.66839788	4449817.08992627	10638748.4411162	31346444.9757469	50337473.8033621	46646435.0735691	46548021.9805104	35898208.5962728	3608424.26146942	5597182.38480492	12448417.8833307	35057797.8478035	45745555.1764476	45868353.5714194	43039057.5276573	38756619.115194	High	High	High	High	High
False	High	IsMasterProtein	Q9UQ35	Serine/arginine repetitive matrix protein 2 OS=Homo sapiens OX=9606 GN=SRRM2 PE=1 SV=2	0.000	123.133	14	28	37	28	2752	299.4	12.06	102.37	28	RNA metabolism OR transcription;other metabolic processes	nucleus	nucleic acid binding activity;other molecular function	Pf08312	23524	ENSG00000167978	SRRM2	A6NKB9; D3DU97; hsa:23524; O15038; O94803; Q6NSL3; Q6PIM3; Q6PK40; Q8IW17; Q96GY7; Q9P0G1; Q9UHA8; Q9UQ35; Q9UQ36; Q9UQ37; Q9UQ38; Q9UQ40	mRNA Splicing - Major Pathway		1	8928276.11723977	68.33	1921459.65957089	2213238.8498212	4422458.31128195	6829074.31162587	11489012.3482687	15572523.3825915	20936405.7047028	17221946.4597128	2102454.70065469	2465226.4368853	4931187.78144139	7812422.7812865	10203507.4979067	14292411.370642	19520507.9329575	18631551.8541887	High	High	High	High	High
False	High	IsMasterProtein	P08670	Vimentin OS=Homo sapiens OX=9606 GN=VIM PE=1 SV=4	0.000	122.942	53	22	34	22	466	53.6	5.12	97.24	22	cell organization and biogenesis;stress response;developmental processes;signal transduction;other biological processes	plasma membrane;other membranes;cytosol;cytoskeleton;nucleus;other cytoplasmic organelle;other cell component	cytoskeletal activity;nucleic acid binding activity;other molecular function	Pf00038, Pf04732	7431	ENSG00000026025	VIM	B0YJC2; D3DRU4; hsa:7431; P08670; Q15867; Q15868; Q15869; Q548L2; Q6LER9; Q8N850; Q96ML2; Q9NTM3	Aggrephagy; Interleukin-4 and Interleukin-13 signaling; Chaperone Mediated Autophagy; Late endosomal microautophagy; Striated Muscle Contraction; RHOBTB1 GTPase cycle; Caspase-mediated cleavage of cytoskeletal proteins	Allograft rejection; Spinal cord injury; Primary focal segmental glomerulosclerosis (FSGS); Mammary gland development pathway - Puberty (Stage 2 of 4); Apoptosis-related network due to altered Notch3 in ovarian cancer; Striated muscle contraction pathway; TGF-beta signaling in thyroid cells for epithelial-mesenchymal transition; Ciliary landscape; Burn wound healing; CCL18 signaling pathway; T-ce…	18	16119355.6287405	75.94	2352428.53846352	2865505.36313834	6616330.47332651	11206405.4916375	22894429.8515881	29170908.2850281	40516287.9457572	35005125.8937721	2186023.47606821	3166108.91504066	7756554.43680617	13311957.0337593	19518814.9441036	27207592.8953708	37159748.0940726	36914947.8211984	High	High	High	High	High
False	High	IsMasterProtein	P07954	Fumarate hydratase, mitochondrial OS=Homo sapiens OX=9606 GN=FH PE=1 SV=3	0.000	122.673	36	15	46	15	510	54.6	8.76	139.20	15	DNA metabolism;other metabolic processes;stress response;other biological processes	cytosol;mitochondrion;nucleus;other cell component	other molecular function	Pf00206, Pf10415	2271	ENSG00000091483	FH	B1ANK7; hsa:2271; P07954	Citric acid cycle (TCA cycle)	TCA cycle and deficiency of pyruvate dehydrogenase complex (PDHc); Amino acid metabolism; Krebs cycle disorders; Type 2 papillary renal cell carcinoma; Metabolic reprogramming in colon cancer; TCA cycle in senescence; TCA cycle (aka Krebs or citric acid cycle)	8	28441463.7661289	74.63	2338075.76802903	3260603.23083178	7310711.2486719	18373982.6002484	46339412.2170817	48603978.4610547	48292288.070093	39341727.6919893	2000225.84563353	3383466.5521287	8467153.69940377	20561294.8036528	41853353.087167	48614991.6832749	47688528.2642648	42890928.051274	High	High	High	High	High
False	High	IsMasterProtein	P49588	Alanine--tRNA ligase, cytoplasmic OS=Homo sapiens OX=9606 GN=AARS1 PE=1 SV=2	0.000	122.326	28	23	40	23	968	106.7	5.53	124.96	23	protein metabolism;RNA metabolism OR transcription;other metabolic processes;developmental processes;other biological processes	cytosol;mitochondrion;other cell component	nucleic acid binding activity;other molecular function	Pf01411, Pf02272, Pf07973	16	ENSG00000090861	AARS1	A6NF14; B4DR45; hsa:16; P49588; Q53GV7; Q96FA0	Cytosolic tRNA aminoacylation	IL-18 signaling pathway	2	17259037.0665163	78.51	1729432.62540054	2509014.99387076	5039643.63592282	9242240.00173704	28392077.1317402	37750537.4955733	37656438.9022205	28864648.9356253	1945625.23671188	3035610.117448	5992895.89454806	11024520.7716621	27019257.0391858	36434836.3677433	36015278.1884007	32282091.5045807	High	High	High	High	High
False	High	IsMasterProtein	P54886	Delta-1-pyrroline-5-carboxylate synthase OS=Homo sapiens OX=9606 GN=ALDH18A1 PE=1 SV=2	0.000	122.094	37	25	39	25	795	87.2	7.12	113.44	25	other metabolic processes	other membranes;mitochondrion	kinase activity;other molecular function	Pf00171, Pf00696	5832	ENSG00000059573	ALDH18A1	B2R5Q4; B7Z350; B7Z5X8; B7ZLP1; D3DR44; hsa:5832; O95952; P54886; Q3KQU2; Q5T566; Q5T567; Q9UM72		Amino acid metabolism	1	20695979.6650876	77.06	1779119.09046895	2985922.32160256	5718413.44918568	11873007.4488744	38678797.9730197	41137806.6212234	41121468.0677347	31717680.6611013	1752606.1604408	3538374.16944128	6340312.53437479	13504252.6871461	34085311.1585651	39216885.2420843	38152524.5425625	34067962.3208684	High	High	High	High	High
False	High	IsMasterProtein	P11413	Glucose-6-phosphate 1-dehydrogenase OS=Homo sapiens OX=9606 GN=G6PD PE=1 SV=4	0.000	121.738	55	24	43	24	515	59.2	6.84	127.43	24	other metabolic processes;stress response;other biological processes	plasma membrane;other membranes;cytosol;cytoskeleton;nucleus;other cell component	other molecular function	Pf00479, Pf02781	2539	ENSG00000160211	G6PD	D3DWX9; hsa:2539; P11413; Q16000; Q16765; Q8IU70; Q8IU88; Q8IUA6; Q96PQ2	TP53 Regulates Metabolic Genes; Nuclear events mediated by NFE2L2; Pentose phosphate pathway	Glutathione metabolism; Pentose phosphate metabolism; Cori cycle; Vitamin D receptor pathway; Nuclear receptors meta-pathway; NRF2 pathway; ATM signaling in development and disease ; Metabolic reprogramming in colon cancer; Vitamin D-sensitive calcium signaling in depression; Pentose phosphate pathway in senescent cells; NAD metabolism in oncogene-induced senescence and mitochondrial dysfunction-…	16	43647950.7530601	75.13	2008296.34066062	3226911.8350425	8634114.87067664	33003295.6289005	70208018.630365	69114796.9137568	64682692.1217114	50245123.1748017	1517988.79360843	3369169.77591383	10513948.9507778	37916985.4617254	65653340.9210437	68868553.1135171	63553361.2087157	54784017.273258	High	High	High	High	High
False	High	IsMasterProtein	O00410	Importin-5 OS=Homo sapiens OX=9606 GN=IPO5 PE=1 SV=4	0.000	121.492	19	19	49	18	1097	123.6	4.94	149.17	19	transport;other biological processes	nucleus;other cell component	enzyme regulator activity;other molecular function	Pf02985, Pf18808, Pf18816, Pf18829	3843	ENSG00000065150	IPO5	B4DZA0; hsa:3843; O00410; O15257; Q5T578; Q86XC7	vRNP Assembly		1	16595354.3045374	72.28	1748403.98978653	2345639.79100391	5203480.19490529	10895895.2085887	26135343.0010643	30180232.2120772	30304529.0646963	23707630.5436318	1546283.35637428	2610480.95900039	6156604.5983592	12554061.0760357	21937585.2025162	28710320.6674597	28352421.8663406	25244658.2144244	High	High	High	High	High
False	High	IsMasterProtein	P53618	Coatomer subunit beta OS=Homo sapiens OX=9606 GN=COPB1 PE=1 SV=3	0.000	120.805	28	21	36	21	953	107.1	6.05	108.27	21	transport	plasma membrane;other membranes;cytosol;ER/Golgi;other cell component	other molecular function	Pf01602, Pf07718, Pf14806	1315	ENSG00000129083	COPB1	D3DQX0; hsa:1315; P53618; Q6GTT7; Q9NTK2; Q9UNW7	COPI-dependent Golgi-to-ER retrograde traffic; COPI-mediated anterograde transport; Neutrophil degranulation		3	20112803.1019082	72.65	1818833.07322414	2742722.96823487	6391736.94009591	12516989.2954443	31121838.708773	37208320.7603786	37941547.5804839	31122523.6317971	2028855.01610859	3619298.66000766	7571883.35647205	14444726.8162441	28005018.9776667	33808502.7987086	33545942.6146315	29387976.5103136	High	High	High	High	High
False	High	IsMasterProtein	Q5T4S7	E3 ubiquitin-protein ligase UBR4 OS=Homo sapiens OX=9606 GN=UBR4 PE=1 SV=1	0.000	120.756	7	38	43	38	5183	573.5	6.04	93.70	38	protein metabolism;other metabolic processes	plasma membrane;other membranes;cytosol;cytoskeleton;nucleus	other molecular function	Pf02207, Pf13764, Pf19423	23352	ENSG00000127481	UBR4	A8MPT2; A8MQ33; A8MQB1; hsa:23352; O60646; O75050; Q4QRK5; Q5T4S7; Q5T4S8; Q5T4S9; Q5TBN8; Q5TBP2; Q6DKH8; Q6P4A4; Q7L8P7; Q8IXJ4; Q8TDN5; Q8WV67; Q9HA46; Q9P2N9; Q9UG82	Antigen processing: Ubiquitination & Proteasome degradation; Neutrophil degranulation		2	11733620.0369989	76.28	1776948.23973027	2396131.85768368	5229192.76862021	8081065.29650201	16099612.275912	27710447.0769934	30130026.4302046	23139044.6606973	1800794.1789572	2638017.02648167	6015719.65698081	9687215.981006	14212322.657264	27554451.2311794	28343072.0750601	24998747.6224277	High	High	High	High	High
False	High	IsMasterProtein	P25786	Proteasome subunit alpha type-1 OS=Homo sapiens OX=9606 GN=PSMA1 PE=1 SV=1	0.000	120.715	57	15	57	15	263	29.5	6.61	183.12	15	protein metabolism;other metabolic processes;other biological processes	cytosol;cytoskeleton;nucleus;other cell component	nucleic acid binding activity;other molecular function	Pf00227, Pf10584	5682	ENSG00000129084	PSMA1	A8K400; hsa:5682; P25786; Q53YE8; Q9BRV9	MAPK6/MAPK4 signaling; Antigen processing: Ubiquitination & Proteasome degradation; FCERI mediated NF-kB activation; Downstream TCR signaling; Activation of NF-kappaB in B cells; Oxygen-dependent proline hydroxylation of Hypoxia-inducible Factor Alpha; ER-Phagosome pathway; Cross-presentation of soluble exogenous antigens (endosomes); SCF-beta-TrCP mediated degradation of Emi1; APC/C:Cdc20 mediat…	Proteasome degradation; Alzheimer's disease and miRNA effects; Alzheimer's disease	61	102497298.649854	16.06	60049249.0115971	79625120.1512814	89039197.7402061	90507552.8759461	111891999.703516	106942192.900192	114155049.117703	94831411.6204164	72447946.9370293	107009336.286172	101492983.347148	112884796.621422	99673507.7468595	107682527.287343	109557210.494134	103511552.070389	High	High	High	High	High
False	High	IsMasterProtein	O95347	Structural maintenance of chromosomes protein 2 OS=Homo sapiens OX=9606 GN=SMC2 PE=1 SV=2	0.000	120.579	22	28	41	28	1197	135.6	8.43	110.35	28	cell cycle OR cell proliferation;cell organization and biogenesis;other biological processes	cytosol;nucleus;other cell component	nucleic acid binding activity;other molecular function	Pf02463, Pf06470	10592	ENSG00000136824	SMC2	hsa:10592; O95347; Q6IEE0; Q9P1P2	Condensation of Prophase Chromosomes; Condensation of Prometaphase Chromosomes	Retinoblastoma gene in cancer	3	12516401.4507018	89.04	2456802.21417601	3140088.45827203	6180432.32893665	9056741.31749783	16211026.0877409	43655802.0136545	51506327.256185	40392242.9089067	2449622.01883371	3258461.68824374	7122832.25713559	10650836.4954294	14708732.5340463	40321590.3566179	46871221.0121363	43825335.6150557	High	High	High	High	High
False	High	IsMasterProtein	P50570	Dynamin-2 OS=Homo sapiens OX=9606 GN=DNM2 PE=1 SV=2	0.000	120.231	33	26	37	15	870	98.0	7.44	111.93	26	cell cycle OR cell proliferation;cell organization and biogenesis;transport;developmental processes;signal transduction;other biological processes	plasma membrane;other membranes;cytosol;cytoskeleton;ER/Golgi;nucleus;other cytoplasmic organelle;other cell component	signal transduction activity or receptor binding;cytoskeletal activity;other molecular function	Pf00169, Pf00350, Pf01031, Pf02212	1785	ENSG00000079805	DNM2	A8K1B6; E7EV30; E9PEQ4; hsa:1785; K7ESI9; P50570; Q5I0Y0; Q7Z5S3; Q9UPH4	Clathrin-mediated endocytosis; Recycling pathway of L1; MHC class II antigen presentation; Lysosome Vesicle Biogenesis; NGF-stimulated transcription; Golgi Associated Vesicle Biogenesis; Toll Like Receptor 4 (TLR4) Cascade; NOSTRIN mediated eNOS trafficking; Retrograde neurotrophin signalling; Formation of annular gap junctions	Synaptic vesicle pathway; Fragile X syndrome; Intracellular trafficking proteins involved in CMT neuropathy	14	10630107.1020158	65.23	1562396.960369	2587063.07997357	5208503.9956137	7313538.22727956	14578303.1366362	20008355.36319	20442332.8607146	15779735.729755	1676506.32728906	3224448.2615168	5919525.33304384	8549299.68364574	13217360.623875	19190003.0186647	19153301.9986987	17142587.2165028	High	High	High	High	High
False	High	IsMasterProtein	O15067	Phosphoribosylformylglycinamidine synthase OS=Homo sapiens OX=9606 GN=PFAS PE=1 SV=4	0.000	120.168	22	26	39	26	1338	144.6	5.76	114.01	26	other metabolic processes;other biological processes	cytosol	other molecular function	Pf02769, Pf13507, Pf18072, Pf18076	5198	ENSG00000178921	PFAS	A6H8V8; hsa:5198; O15067	Purine ribonucleoside monophosphate biosynthesis		1	16774901.3670786	78.06	2792928.54576132	3769933.14504283	8015617.94893582	12584827.7233064	21342316.5199923	35363723.7255742	48893134.7541846	39793944.4695796	2699398.08964701	4372883.75644741	9329466.87494105	14465128.2124184	19453496.1420968	32734218.6778536	45229356.6976352	43921894.571438	High	High	High	High	High
False	High	IsMasterProtein	P54920	Alpha-soluble NSF attachment protein OS=Homo sapiens OX=9606 GN=NAPA PE=1 SV=3	0.000	119.665	58	16	34	16	295	33.2	5.36	123.88	16	cell-cell signaling;cell organization and biogenesis;transport;developmental processes;other biological processes	plasma membrane;other membranes;cytosol;other cell component	other molecular function	Pf14938	8775	ENSG00000105402	NAPA	A8K879; hsa:8775; P54920; Q96IK3; Q9BVJ3	Golgi Associated Vesicle Biogenesis; Retrograde transport at the Trans-Golgi-Network; COPI-dependent Golgi-to-ER retrograde traffic; COPI-mediated anterograde transport; Intra-Golgi traffic; COPII-mediated vesicle transport	Synaptic vesicle pathway; VEGFA-VEGFR2 signaling pathway	8	17165399.7670916	73.21	1496977.53328336	2052745.89263016	5203137.03006154	10757155.9126481	26217576.7967079	30860022.1248132	29501146.6549447	24011681.2577556	1083002.00782334	2552094.94865756	6124207.13045661	12649187.6303259	23294061.071373	28581171.917748	28776496.4720283	26566760.9281078	High	High	High	High	High
False	High	IsMasterProtein	P18206	Vinculin OS=Homo sapiens OX=9606 GN=VCL PE=1 SV=4	0.000	119.553	25	25	39	25	1134	123.7	5.66	97.83	25	cell adhesion;cell organization and biogenesis;developmental processes;other biological processes	non-structural extracellular;plasma membrane;other membranes;cytosol;cytoskeleton;other cell component	cytoskeletal activity;other molecular function	Pf01044	7414	ENSG00000035403	VCL	hsa:7414; P18206; Q16450; Q5SWX2; Q7Z3B8; Q8IXU7	Platelet degranulation ; Neutrophil degranulation; Signaling by BRAF and RAF1 fusions; Signaling by ALK fusions and activated point mutants; Smooth Muscle Contraction; Signaling by moderate kinase activity BRAF mutants; Paradoxical activation of RAF signaling by kinase inactive BRAF; Signaling downstream of RAS mutants; Signaling by RAF1 mutants; MAP2K and MAPK activation; Signaling by high-kinas…	Integrin-mediated cell adhesion; Primary focal segmental glomerulosclerosis (FSGS); Focal adhesion; VEGFA-VEGFR2 signaling pathway; MFAP5 effect on permeability and motility of endothelial cells via cytoskeleton rearrangement; Melanoma; Regulation of actin cytoskeleton	18	20796455.3510789	45.28	3381533.31802052	7421360.54532009	14524995.2256124	17729200.5163297	24124471.4305563	26425389.063548	27292444.0637386	21660354.0505892	3785910.42492751	9231272.34784074	15973146.1790006	19967012.2731745	22063375.004385	25499015.0736172	26024265.798259	23574269.9169316	High	High	High	High	High
False	High	IsMasterProtein	Q13085	Acetyl-CoA carboxylase 1 OS=Homo sapiens OX=9606 GN=ACACA PE=1 SV=2	0.000	119.408	15	29	38	29	2346	265.4	6.37	112.02	29	cell organization and biogenesis;protein metabolism;other metabolic processes;other biological processes	cytosol;cytoskeleton;mitochondrion;nucleus	other molecular function	Pf00289, Pf00364, Pf01039, Pf02785, Pf02786, Pf08326	31	ENSG00000275176; ENSG00000278540	ACACA	B2RP68; B2ZZ90; hsa:31; Q13085; Q6KEV6; Q6XDA8; Q7Z2G8; Q7Z561; Q7Z563; Q7Z564; Q86WB2; Q86WB3	ChREBP activates metabolic gene expression; Biotin transport and metabolism; Carnitine metabolism; Activation of gene expression by SREBF (SREBP); Fatty acyl-CoA biosynthesis; Defective HLCS causes multiple carboxylase deficiency	AMP-activated protein kinase signaling; Sterol regulatory element-binding proteins (SREBP) signaling; Leptin signaling pathway; Corticotropin-releasing hormone signaling pathway; Mesodermal commitment pathway; Fatty acid biosynthesis; VEGFA-VEGFR2 signaling pathway; Focal adhesion: PI3K-Akt-mTOR-signaling pathway; Leptin and adiponectin; Lipid metabolism pathway; Clear cell renal cell carcinoma p…	20	10855303.570023	76.73	1689919.3075566	2518799.67249645	5341013.78743317	7971876.31335339	14398414.1128393	23008409.8071098	30987110.0288079	24113954.7803845	1665568.66134884	2764924.96897269	5693105.73145748	9242688.12871636	12749279.6420602	22154491.4688398	28364788.6199404	25573698.2695948	High	High	High	High	High
False	High	IsMasterProtein	P55786	Puromycin-sensitive aminopeptidase OS=Homo sapiens OX=9606 GN=NPEPPS PE=1 SV=2	0.000	119.323	30	25	42	25	919	103.2	5.72	116.53	25	protein metabolism;other metabolic processes;stress response	cytosol;nucleus;other cell component	other molecular function	Pf01433, Pf11838, Pf17900	9520	ENSG00000141279	NPEPPS	B7Z463; hsa:9520; P55786; Q6P145; Q9NP16; Q9UEM2	Antigen processing: Ubiquitination & Proteasome degradation		1	20870050.8225187	74.97	2598226.97320244	3557367.65076268	7543796.54230274	13504873.8290519	31095741.493481	43324801.0487255	47625314.8401938	36254006.2494785	2580422.30258114	4195118.65245931	8719725.66293094	15603578.903172	27914046.1324531	40517656.1645499	44779439.0346792	39564177.3439291	High	High	High	High	High
False	High	IsMasterProtein	P16615	Sarcoplasmic/endoplasmic reticulum calcium ATPase 2 OS=Homo sapiens OX=9606 GN=ATP2A2 PE=1 SV=1	0.000	119.100	27	24	35	19	1042	114.7	5.34	113.85	24	cell adhesion;cell organization and biogenesis;other metabolic processes;stress response;transport;signal transduction;other biological processes	plasma membrane;other membranes;cytosol;ER/Golgi;other cell component	transporter activity;other molecular function	Pf00122, Pf00689, Pf00690, Pf08282, Pf13246	488	ENSG00000174437	ATP2A2	A6NDN7; B4DF05; hsa:488; P16614; P16615; Q86VJ2	Ion homeostasis; Ion transport by P-type ATPases; Pre-NOTCH Processing in Golgi; Reduction of cytosolic Ca++ levels	Alzheimer's disease and miRNA effects; Arrhythmogenic right ventricular cardiomyopathy; Endothelin pathways; Myometrial relaxation and contraction pathways; Alzheimer's disease; Calcium regulation in cardiac cells	10	15835270.7583084	78.74	1819149.28258551	2792593.43736163	4879736.64534729	8458083.6203982	33208139.62179	36512915.2772596	35668850.1308438	26812712.9062922	1746917.84664098	3215841.45512067	5438940.54261179	9352123.40747854	29308067.3332993	34555861.3127923	32733741.4091532	29350676.1619177	High	High	High	High	High
False	High	IsMasterProtein	P68032	Actin, alpha cardiac muscle 1 OS=Homo sapiens OX=9606 GN=ACTC1 PE=1 SV=1	0.000	119.044	62	23	137	6	377	42.0	5.39	349.81	23	cell organization and biogenesis;developmental processes;other biological processes	cytosol;cytoskeleton;other cell component	cytoskeletal activity;other molecular function	Pf00022	70	ENSG00000159251	ACTC1	hsa:70; P04270; P68032	RHOA GTPase cycle; Striated Muscle Contraction; RHOB GTPase cycle	Cardiac progenitor differentiation; Myometrial relaxation and contraction pathways; Striated muscle contraction pathway; Mechanoregulation and pathology of YAP/TAZ via Hippo and non-Hippo mechanisms; 22q11.2 copy number variation syndrome; Malignant pleural mesothelioma	9	20839812.0284759	56.58	1980968.65495667	4311262.99914319	9119876.17382623	17854215.355737	26802134.912257	26075110.4036544	25922456.9677451	20754667.0602822	1943753.04122007	5494496.87209574	10199099.887065	20925306.2995801	24014439.3526305	23985348.6048751	24583824.3337548	24212863.0867179	High	High	High	High	High
False	High	IsMasterProtein	Q15459	Splicing factor 3A subunit 1 OS=Homo sapiens OX=9606 GN=SF3A1 PE=1 SV=1	0.000	118.643	29	17	37	17	793	88.8	5.22	121.33	17	cell organization and biogenesis;RNA metabolism OR transcription;other metabolic processes	nucleus	nucleic acid binding activity	Pf00240, Pf01805, Pf12230	10291	ENSG00000099995	SF3A1	E9PAW1; hsa:10291; Q15459	mRNA Splicing - Major Pathway	mRNA processing	2	13509622.4843495	87.02	1505598.2327219	2154001.8116197	4974714.25749142	8652054.5587921	21425161.7376972	36910774.2025632	48179244.8350871	41766925.9208785	2006906.76286916	3079456.25835956	6393732.48918761	9913658.2138427	18409944.7179648	31523675.5943201	43149152.2737779	40488696.8457332	High	High	High	High	High
False	High	IsMasterProtein	P30876	DNA-directed RNA polymerase II subunit RPB2 OS=Homo sapiens OX=9606 GN=POLR2B PE=1 SV=1	0.000	118.551	27	28	33	28	1174	133.8	6.87	94.40	28	RNA metabolism OR transcription;other metabolic processes	nucleus	nucleic acid binding activity;other molecular function	Pf00562, Pf04560, Pf04561, Pf04563, Pf04565, Pf04566, Pf04567	5431	ENSG00000047315	POLR2B	A8K1A8; hsa:5431; P30876; Q8IZ61	RNA Pol II CTD phosphorylation and interaction with CE during HIV infection; mRNA Capping; RNA Pol II CTD phosphorylation and interaction with CE; mRNA Splicing - Major Pathway; Viral Messenger RNA Synthesis; Transcriptional regulation by small RNAs; Formation of RNA Pol II elongation complex ; Formation of the Early Elongation Complex; Formation of HIV elongation complex in the absence of HIV Ta…	Pyrimidine metabolism; Eukaryotic transcription initiation	43	17389044.262094	64.00	1724398.45936874	4396226.81732625	10753392.9955895	13397225.4804481	23560069.4423797	31108796.0916808	36258414.1840756	27754635.0185802	2004741.76300037	5585363.86369641	12049447.518075	14771709.0002314	20470133.8446572	29247395.7826231	32822851.915039	29784482.3365574	High	High	High	High	High
False	High	IsMasterProtein	Q71U36	Tubulin alpha-1A chain OS=Homo sapiens OX=9606 GN=TUBA1A PE=1 SV=1	0.000	118.286	39	14	71	1	451	50.1	5.06	263.24	14	cell cycle OR cell proliferation;cell organization and biogenesis;transport;other biological processes	cytosol;cytoskeleton;other cytoplasmic organelle;other cell component	cytoskeletal activity;other molecular function	Pf00091, Pf03953	7846	ENSG00000167552	TUBA1A	A8K0B8; G3V1U9; hsa:7846; P04687; P05209; Q71U36	Separation of Sister Chromatids; Resolution of Sister Chromatid Cohesion; RHO GTPases Activate Formins; EML4 and NUDC in mitotic spindle formation; Recycling pathway of L1; MHC class II antigen presentation; HCMV Early Events; Intraflagellar transport; COPI-dependent Golgi-to-ER retrograde traffic; The role of GTSE1 in G2/M progression after G2 checkpoint; Translocation of SLC2A4 (GLUT4) to the p…	Alzheimer's disease and miRNA effects; Pathogenic Escherichia coli infection; Parkin-ubiquitin proteasomal system pathway; Alzheimer's disease	40	1750889.4418902	64.75	111497.837015349	202048.238167551	853102.96352402	1381696.56405644	2172362.37392405	2325623.04712186	2933976.90880716	2392454.07221133	99842.6165859375	263381.029054688	970522.818600585	1657684.66135723	1849334.74332363	2274104.51232901	2708095.44092227	2509311.59685938	High	High	High	High	High
False	High	IsMasterProtein	Q02790	Peptidyl-prolyl cis-trans isomerase FKBP4 OS=Homo sapiens OX=9606 GN=FKBP4 PE=1 SV=3	0.000	118.240	39	18	40	17	459	51.8	5.43	122.99	18	cell organization and biogenesis;protein metabolism;other metabolic processes;transport;developmental processes;signal transduction;other biological processes	cytosol;cytoskeleton;mitochondrion;nucleus;other cell component	cytoskeletal activity;other molecular function	Pf00254, Pf00515	2288	ENSG00000004478	FKBP4	D3DUQ1; hsa:2288; Q02790; Q9UCP1; Q9UCV7	Potential therapeutics for SARS; HSP90 chaperone cycle for steroid hormone receptors (SHR) in the presence of ligand; Estrogen-dependent gene expression; Attenuation phase	Androgen receptor signaling pathway	6	23463016.432562	89.92	4056632.58060264	4755681.74360212	9974221.8437741	15777041.6538613	33921536.027124	88223249.715374	89747015.825082	66535434.7609464	2987436.6772182	5495833.25530982	11766780.057547	17962826.0960656	30647356.7784109	83249642.4094187	82599111.002206	73605801.2236632	High	High	High	High	High
False	High	IsMasterProtein	P51610	Host cell factor 1 OS=Homo sapiens OX=9606 GN=HCFC1 PE=1 SV=2	0.000	117.773	17	24	40	24	2035	208.6	7.46	113.00	24	cell cycle OR cell proliferation;cell organization and biogenesis;protein metabolism;RNA metabolism OR transcription;other metabolic processes;other biological processes	nucleus;other cell component	other molecular function	Pf01344, Pf13415	3054	ENSG00000172534	HCFC1	hsa:3054; P51610; Q6P4G5	UCH proteinases; Transcriptional activation of mitochondrial biogenesis; HATs acetylate histones	Mitochondrial gene expression; Malignant pleural mesothelioma	5	10612442.7059957	71.02	1351713.95002092	1958313.70156681	4132867.76445766	7304524.05580946	15133375.898096	18863212.778443	22626292.6821449	18466184.0973374	1574639.60203301	2432054.09872814	4553787.42771994	8586571.75704669	13116287.0787885	17708424.1388344	21127035.562483	19809358.6711613	High	High	High	High	High
False	High	IsMasterProtein	Q9BQ52	Zinc phosphodiesterase ELAC protein 2 OS=Homo sapiens OX=9606 GN=ELAC2 PE=1 SV=2	0.000	116.654	30	19	32	19	826	92.2	7.90	94.02	19	RNA metabolism OR transcription;other metabolic processes	cytosol;mitochondrion;nucleus	other molecular function	Pf12706, Pf13691	60528	ENSG00000006744	ELAC2	B4DPL9; hsa:60528; Q6IA94; Q9BQ52; Q9HAS8; Q9HAS9; Q9NVT1	tRNA processing in the nucleus; tRNA processing in the mitochondrion; rRNA processing in the mitochondrion; tRNA-derived small RNA (tsRNA or tRNA-related fragment, tRF) biogenesis		4	17509219.6379458	39.79	2993893.14905762	9844373.05803138	13375881.7682911	14532438.2451474	19924137.163542	21755970.2556314	23873097.3982437	18703671.0415976	3370221.36163725	12313940.2754019	14659442.7742501	16606081.3073749	18461476.04936	20949446.5263878	22317744.9349746	20417094.9094635	High	High	High	High	High
False	High	IsMasterProtein	Q9NYU2	UDP-glucose:glycoprotein glucosyltransferase 1 OS=Homo sapiens OX=9606 GN=UGGT1 PE=1 SV=3	0.000	116.630	21	25	39	25	1555	177.1	5.63	111.60	25	protein metabolism;other metabolic processes;stress response;other biological processes	ER/Golgi;other cell component	other molecular function	Pf06427, Pf18400, Pf18401, Pf18402, Pf18403, Pf18404	56886	ENSG00000136731	UGGT1	hsa:56886; Q53QP2; Q53SL3; Q8IW30; Q9H8I4; Q9NYU2	ER Quality Control Compartment (ERQC)	IL-18 signaling pathway	2	17593148.7030772	57.53	3871766.79122823	4502077.7519582	6979802.34139727	12721003.1764929	26436669.4683152	26539432.2315801	26145488.9567181	20042809.5109048	4303322.83471628	5583981.66815602	8092897.91537842	15442888.938309	23917452.851354	25210999.2094528	24395871.6724587	21857963.8814412	High	High	High	High	High
False	High	IsMasterProtein	Q7KZ85	Transcription elongation factor SPT6 OS=Homo sapiens OX=9606 GN=SUPT6H PE=1 SV=2	0.000	116.530	21	26	34	26	1726	198.9	4.91	95.99	26	cell organization and biogenesis;RNA metabolism OR transcription;other metabolic processes;transport;developmental processes;other biological processes	nucleus	nucleic acid binding activity;other molecular function	Pf00575, Pf14632, Pf14633, Pf14635, Pf14639, Pf14641, Pf17674	6830	ENSG00000109111	SUPT6H	A7E2B4; hsa:6830; Q15737; Q6GMQ4; Q7KYW9; Q7KZ85; Q7LDK4; Q8N526; Q92775; Q96AH3; Q9BTH9; Q9BTI2	Formation of RNA Pol II elongation complex ; RNA Polymerase II Pre-transcription Events		3	6593667.03998561	85.44	1091891.829233	1342472.94986335	2683178.25705651	4590523.59602299	9296680.31653043	18698916.0864169	23360561.9860004	17380739.9526372	851634.711639745	1393906.45251424	3236553.85266541	5353046.00394153	8121814.19740839	17691138.6334226	20659644.8608428	18468107.1813289	High	High	High	High	High
False	High	IsMasterProtein	P00813	Adenosine deaminase OS=Homo sapiens OX=9606 GN=ADA PE=1 SV=3	0.000	116.499	52	17	53	17	363	40.7	5.95	126.31	17	cell adhesion;cell cycle OR cell proliferation;other metabolic processes;stress response;transport;developmental processes;signal transduction;other biological processes	plasma membrane;other membranes;cytosol;other cytoplasmic organelle;other cell component	other molecular function	Pf00962	100	ENSG00000196839	ADA	hsa:100; P00813; Q53F92; Q6LA59	Ribavirin ADME; Purine salvage; Defective ADA disrupts (deoxy)adenosine deamination		3	43424813.1057467	46.95	3275633.25005894	14899448.9193579	32166511.5814861	39368531.9382849	52602669.7571478	50872794.5352391	48787477.2762465	41111909.0104001	2709986.32396622	19614801.2558272	34020208.2503532	45867838.2653552	46133658.9149812	51032803.7713906	48962801.0858633	46537696.0833735	High	High	High	High	High
False	High	IsMasterProtein	O75083	WD repeat-containing protein 1 OS=Homo sapiens OX=9606 GN=WDR1 PE=1 SV=4	0.000	116.171	29	14	54	14	606	66.2	6.65	191.57	14	cell organization and biogenesis;other biological processes	non-structural extracellular;plasma membrane;other membranes;cytosol;cytoskeleton;other cell component	cytoskeletal activity	Pf00400	9948	ENSG00000071127	WDR1	A8K6E9; A8MPU4; hsa:9948; O75083; O75313; Q8N6E5; Q9UG05; Q9UG78; Q9UQE0	Platelet degranulation	Hypertrophy model	2	68188328.2836373	80.67	3031533.4753169	5404962.07450223	13800677.0205591	42728245.512544	131548721.047936	130488895.526803	129255227.221777	99068922.0564181	1888756.11394025	5166543.94664898	15688527.9977173	46933468.3127893	115000710.850196	124492624.916362	114955380.594346	105807049.189267	High	High	High	High	High
False	High	IsMasterProtein	P22626	Heterogeneous nuclear ribonucleoproteins A2/B1 OS=Homo sapiens OX=9606 GN=HNRNPA2B1 PE=1 SV=2	0.000	115.809	52	18	45	14	353	37.4	8.95	121.69	18	cell organization and biogenesis;RNA metabolism OR transcription;other metabolic processes;transport;other biological processes	non-structural extracellular;nucleus;other cell component	nucleic acid binding activity;other molecular function	Pf00076	3181	ENSG00000122566	HNRNPA2B1	A0A024RA27; A0A024RA61; A8K064; hsa:3181; P22626; P22627; Q9UC98; Q9UDJ2	Gene and protein expression by JAK-STAT signaling after Interleukin-12 stimulation; mRNA Splicing - Major Pathway; Processing of Capped Intron-Containing Pre-mRNA	mRNA processing	4	13802845.426809	90.87	2680549.54392596	3103223.88574114	5217536.06448212	8647445.17131215	22120536.5860554	38224438.3154371	57414620.2206226	50283038.8490577	2509379.30672718	3445522.71867052	5720555.57780561	9498320.20144446	20058130.0520285	33385239.9646218	49404271.2949999	50739652.0913433	High	High	High	High	High
False	High	IsMasterProtein	Q9HCE1	Helicase MOV-10 OS=Homo sapiens OX=9606 GN=MOV10 PE=1 SV=2	0.000	115.441	30	25	36	25	1003	113.6	8.82	89.85	25	stress response;other biological processes	cytosol;nucleus;other cell component	nucleic acid binding activity;other molecular function	Pf13087, Pf13604	4343	ENSG00000155363	MOV10	hsa:4343; Q5JR03; Q8TEF0; Q9BSY3; Q9BUJ9; Q9HCE1	TP53 Regulates Metabolic Genes; MAPK6/MAPK4 signaling; Oxidative Stress Induced Senescence; Estrogen-dependent gene expression; Pre-NOTCH Transcription and Translation; Oncogene Induced Senescence; Transcriptional Regulation by VENTX; Ca2+ pathway; RUNX1 regulates genes involved in megakaryocyte differentiation and platelet function; Regulation of MECP2 expression and activity; NR1H3 & NR1H2 regu…	VEGFA-VEGFR2 signaling pathway	17	13577245.2499498	58.98	2502033.45928248	3911451.97829455	6666768.48612432	10064053.3867213	17583261.2203512	20482907.7522015	23775206.830629	19178042.1395503	2625679.14196473	4575667.00158332	7389889.60459081	11782454.8235247	15645431.3925507	19895105.6269263	22581587.8517109	21180624.6852208	High	High	High	High	High
False	High	IsMasterProtein	P23381	Tryptophan--tRNA ligase, cytoplasmic OS=Homo sapiens OX=9606 GN=WARS1 PE=1 SV=2	0.000	115.324	47	18	31	18	471	53.1	6.23	110.20	18	protein metabolism;RNA metabolism OR transcription;other metabolic processes;developmental processes;other biological processes	cytosol;nucleus;other cell component	enzyme regulator activity;other molecular function	Pf00458, Pf00579	7453	ENSG00000140105	WARS1	A6NGN1; A6NID3; hsa:7453; P23381; P78535; Q502Y0; Q53XB6; Q9UDI5; Q9UDL3	Cytosolic tRNA aminoacylation	Photodynamic therapy-induced unfolded protein response; Amino acid metabolism	3	44361372.6890665	34.96	17337039.4733327	20003690.8533489	27116599.8492474	38450107.9331727	54223597.9453851	54946995.7168815	54138373.4588587	42711511.852986	22082383.2541691	25842168.0562803	31581519.8580048	46074964.3710089	49952224.5941869	55927267.1956196	54035950.1966017	47724241.6983043	High	High	High	High	High
False	High	IsMasterProtein	P33993	DNA replication licensing factor MCM7 OS=Homo sapiens OX=9606 GN=MCM7 PE=1 SV=4	0.000	115.236	34	22	38	22	719	81.3	6.46	109.15	22	cell cycle OR cell proliferation;cell organization and biogenesis;DNA metabolism;other metabolic processes;stress response;other biological processes	cytosol;nucleus;other cell component	nucleic acid binding activity;other molecular function	Pf00493, Pf14551, Pf17207, Pf17855	4176	ENSG00000166508	MCM7	A4D2A1; A4D2A2; E9PGN9; hsa:4176; P33993; Q15076; Q96D34; Q96GL1	Orc1 removal from chromatin; Assembly of the pre-replicative complex; Activation of ATR in response to replication stress; Activation of the pre-replicative complex; Unwinding of DNA	miRNA regulation of DNA damage response; Cell cycle; Retinoblastoma gene in cancer; Ciliary landscape; G1 to S cell cycle control; DNA replication	12	15263420.0920786	82.39	1693404.0186542	2644916.61807334	5468540.50506154	8829204.4668694	26700576.507991	40241348.195037	43891813.3209386	33267428.1235731	1326960.89046193	2727413.29458984	6366386.05739287	9805104.92976872	23760275.3439135	37570530.3381433	39540332.9077581	35549955.59608	High	High	High	High	High
False	High	IsMasterProtein	Q9Y265	RuvB-like 1 OS=Homo sapiens OX=9606 GN=RUVBL1 PE=1 SV=1	0.000	115.214	48	17	33	17	456	50.2	6.42	111.82	17	cell cycle OR cell proliferation;cell organization and biogenesis;protein metabolism;DNA metabolism;RNA metabolism OR transcription;other metabolic processes;stress response;other biological processes	other membranes;cytosol;cytoskeleton;nucleus;other cell component	other molecular function	Pf06068, Pf17856	8607	ENSG00000175792; ENSG00000284901	RUVBL1	B2R5S0; hsa:8607; P82276; Q1KMR0; Q53HK5; Q53HL7; Q53Y27; Q9BSX9; Q9Y265	Ub-specific processing proteases; Deposition of new CENPA-containing nucleosomes at the centromere; UCH proteinases; Formation of the beta-catenin:TCF transactivating complex; Telomere Extension By Telomerase; HATs acetylate histones; DNA Damage Recognition in GG-NER	Gastric cancer network 1; lncRNA in canonical Wnt signaling and colorectal cancer	9	33465389.2190848	52.47	1215777.22268013	7351027.89677703	25946315.3283355	31345740.2770165	37719387.5361815	38300796.4752387	43191755.5253094	32868682.312643	870319.577621364	8196805.67610465	29086490.9799301	35716659.0336234	34072928.9033304	37323306.7484301	38356236.4322864	34424614.4489343	High	High	High	High	High
False	High	IsMasterProtein	P33992	DNA replication licensing factor MCM5 OS=Homo sapiens OX=9606 GN=MCM5 PE=1 SV=5	0.000	115.083	30	22	44	22	734	82.2	8.37	106.76	22	cell cycle OR cell proliferation;cell organization and biogenesis;DNA metabolism;other metabolic processes;stress response;other biological processes	cytosol;nucleus;other cell component	nucleic acid binding activity;other molecular function	Pf00493, Pf14551, Pf17207, Pf17855	4174	ENSG00000100297	MCM5	hsa:4174; O60785; P33992; Q14578; Q9BTJ4; Q9BWL8	Orc1 removal from chromatin; Assembly of the pre-replicative complex; Activation of ATR in response to replication stress; Activation of the pre-replicative complex; Unwinding of DNA	Cell cycle; Ciliary landscape; G1 to S cell cycle control; DNA replication	10	27918726.7514675	70.92	3480259.97309843	4542565.23325122	8648255.02826158	18592205.0230936	43357901.4157943	49073156.9757563	49985687.7390641	38373842.5228303	3194699.35606166	5075320.69170963	9215862.02980887	20437083.0330786	38139263.9136179	45852473.1513166	45629397.3135201	42753094.5750305	High	High	High	High	High
False	High	IsMasterProtein	P23246	Splicing factor, proline- and glutamine-rich OS=Homo sapiens OX=9606 GN=SFPQ PE=1 SV=2	0.000	114.347	23	16	32	16	707	76.1	9.44	86.67	16	cell organization and biogenesis;protein metabolism;DNA metabolism;RNA metabolism OR transcription;other metabolic processes;stress response;transport;other biological processes	cytosol;nucleus;other cell component	nucleic acid binding activity;other molecular function	Pf00076, Pf08075	6421	ENSG00000116560	SFPQ	hsa:6421; P23246; P30808; Q5SZ71	Suppression of apoptosis; PTK6 Regulates Proteins Involved in RNA Processing	mRNA processing; Type 2 papillary renal cell carcinoma	4	15191668.8727964	94.97	3425831.77469849	3325118.42364258	6524695.86587002	10519288.2298582	21677847.9866155	54935173.5695377	77309385.9616159	62976806.6047128	3357466.14400453	3661448.30957812	7949814.67685714	11799638.1325517	19558803.4605925	49423788.2101934	66933691.6357045	61928551.83735	High	High	High	High	High
False	High	IsMasterProtein	P27797	Calreticulin OS=Homo sapiens OX=9606 GN=CALR PE=1 SV=1	0.000	113.756	41	17	48	17	417	48.1	4.44	130.14	17	cell organization and biogenesis;protein metabolism;other metabolic processes;stress response;transport;developmental processes;signal transduction;other biological processes	non-structural extracellular;extracellular matrix;plasma membrane;other membranes;cytosol;ER/Golgi;nucleus;other cytoplasmic organelle;other cell component	signal transduction activity or receptor binding;nucleic acid binding activity;other molecular function	Pf00262	811	ENSG00000179218	CALR	hsa:811; P27797; Q6IAT4; Q9UDG2	ER-Phagosome pathway; Antigen Presentation: Folding, assembly and peptide loading of class I MHC; Scavenging by Class A Receptors; Assembly of Viral Components at the Budding Site; Scavenging by Class F Receptors; ATF6 (ATF6-alpha) activates chaperone genes; Calnexin/calreticulin cycle	Androgen receptor signaling pathway; Complement system; Photodynamic therapy-induced unfolded protein response; VEGFA-VEGFR2 signaling pathway; GDNF signaling; Calcium regulation in cardiac cells	13	95769552.0278176	41.49	51784269.1398139	47857262.21598	50976450.5530617	69878179.756173	148852020.174171	147633768.166822	142532994.989511	107261227.171356	56905815.2825728	56464478.4686346	56264097.0929792	85509063.5962645	128036767.722278	138464508.234036	125140404.547233	116331347.859754	High	High	High	High	High
False	High	IsMasterProtein	O95202	Mitochondrial proton/calcium exchanger protein OS=Homo sapiens OX=9606 GN=LETM1 PE=1 SV=1	0.000	113.417	26	19	35	19	739	83.3	6.70	111.57	19	cell organization and biogenesis;transport;other biological processes	other membranes;mitochondrion	transporter activity;translation activity;other molecular function	Pf07766	3954	ENSG00000168924	LETM1	B4DED2; hsa:3954; O95202; Q9UF65	RHOG GTPase cycle; Mitochondrial calcium ion transport		2	18284318.6588442	75.75	1394592.69845268	2320309.17032131	5195333.51285038	10980527.0766951	31595449.8027925	34694330.9331224	34132584.0411488	26580090.2918525	1321482.59119349	2900389.16292345	5949662.09822614	12577696.5069465	28390830.1609036	33248521.9590458	32385823.1518649	29038155.248618	High	High	High	High	High
False	High	IsMasterProtein	P12814	Alpha-actinin-1 OS=Homo sapiens OX=9606 GN=ACTN1 PE=1 SV=2	0.000	113.396	24	18	54	12	892	103.0	5.41	154.46	18	cell adhesion;cell organization and biogenesis;RNA metabolism OR transcription;other biological processes	non-structural extracellular;plasma membrane;other membranes;cytosol;cytoskeleton;nucleus;other cell component	signal transduction activity or receptor binding;cytoskeletal activity;nucleic acid binding activity;other molecular function	Pf00307, Pf00435, Pf08726	87	ENSG00000072110	ACTN1	B3V8S3; B4DHH3; B7TY16; hsa:87; P12814; Q1HE25; Q9BTN1	RHOD GTPase cycle; RHOF GTPase cycle; Platelet degranulation ; Nephrin family interactions; Syndecan interactions; RHOBTB2 GTPase cycle; Regulation of cytoskeletal remodeling and cell spreading by IPP complex components	Arrhythmogenic right ventricular cardiomyopathy; Focal adhesion; Ebola virus infection in host; MFAP5 effect on permeability and motility of endothelial cells via cytoskeleton rearrangement; Regulation of actin cytoskeleton	12	19216245.7632758	57.79	1816676.71276215	2460745.89556202	10200166.2667923	19012827.8892532	26239437.1721238	24127295.8982855	24250654.4596435	18560562.5220145	1708122.87029355	2819094.9166484	11619577.6334881	21396178.4405972	22472990.1040784	22646439.1330327	21746022.0735953	19421840.0011573	High	High	High	High	High
False	High	IsMasterProtein	Q13423	NAD(P) transhydrogenase, mitochondrial OS=Homo sapiens OX=9606 GN=NNT PE=1 SV=3	0.000	112.935	21	21	34	21	1086	113.8	8.09	102.96	21	other metabolic processes;transport	other membranes;mitochondrion	transporter activity;other molecular function	Pf01262, Pf02233, Pf05222, Pf12769	23530	ENSG00000112992	NNT	hsa:23530; Q13423; Q16796; Q2TB60; Q8N3V4	Citric acid cycle (TCA cycle)		1	52253223.5396409	63.15	3428184.87207677	7856226.31566228	17332957.1416416	45371649.7654	71433266.3592604	66529797.4226711	64827974.8441068	50529117.4578214	2874704.1115923	8062471.83593673	20905334.7525461	54036157.9155395	63716597.2633799	64534483.064788	60718145.9695282	55510120.6983832	High	High	High	High	High
False	High	IsMasterProtein	P62937	Peptidyl-prolyl cis-trans isomerase A OS=Homo sapiens OX=9606 GN=PPIA PE=1 SV=2	0.000	112.933	72	13	127	12	165	18.0	7.81	282.72	13	cell adhesion;cell organization and biogenesis;protein metabolism;other metabolic processes;stress response;developmental processes;other biological processes	non-structural extracellular;nucleus;other cell component	signal transduction activity or receptor binding;other molecular function	Pf00160	5478	ENSG00000196262	PPIA	A8K220; hsa:5478; P05092; P62937; Q3KQW3; Q567Q0; Q6IBU5; Q96IX3; Q9BRU4; Q9BTY9; Q9UC61	Neutrophil degranulation; Gene and protein expression by JAK-STAT signaling after Interleukin-12 stimulation; Budding and maturation of HIV virion; Platelet degranulation ; Basigin interactions; SARS-CoV-1 activates/modulates innate immune responses; Integration of provirus; APOBEC3G mediated resistance to HIV-1 infection; Calcineurin activates NFAT; Binding and entry of HIV virion; Assembly Of T…	Prolactin signaling pathway	16	276999472.683212	87.87	15547327.1495887	31202250.3992155	60438966.5027706	137853673.861276	546236092.78284	770692537.926488	719270751.704758	647721005.289289	7821943.94588481	27564461.3033493	73252735.4038714	156274431.954418	490986957.413212	717575454.665214	717692030.378102	728909846.871694	High	High	High	High	High
False	High	IsMasterProtein	P34897	Serine hydroxymethyltransferase, mitochondrial OS=Homo sapiens OX=9606 GN=SHMT2 PE=1 SV=3	0.000	112.812	37	20	57	19	504	56.0	8.53	151.71	20	cell organization and biogenesis;protein metabolism;other metabolic processes;stress response;other biological processes	other membranes;cytosol;cytoskeleton;mitochondrion;nucleus;other cell component	nucleic acid binding activity;other molecular function	Pf00464	6472	ENSG00000182199	SHMT2	B7Z9F1; E7EQ19; E7EU43; hsa:6472; O00740; P34897; Q8N1A5	RHOG GTPase cycle; Metabolism of folate and pterines	Glycine metabolism; Vitamin B12 metabolism; Folate metabolism; One-carbon metabolism; Trans-sulfuration, one-carbon metabolism and related pathways; Clear cell renal cell carcinoma pathways; Metabolic reprogramming in colon cancer; Neuroinflammation and glutamatergic signaling	10	39593668.7779646	47.95	4042432.71018578	11825921.2619359	29302032.0078785	37469123.9513921	49519273.5131015	47947490.5594329	48565406.5105849	38391660.5499991	4355459.61934707	14321114.1393052	31985272.325096	43464266.8076405	44601676.6581636	46975186.9654176	46212034.9489228	40833310.7982537	High	High	High	High	High
False	High	IsMasterProtein	Q9UI08	Ena/VASP-like protein OS=Homo sapiens OX=9606 GN=EVL PE=1 SV=2	0.000	112.227	52	17	50	16	416	44.6	8.84	131.22	17	cell organization and biogenesis;developmental processes;signal transduction;other biological processes	cytosol;cytoskeleton;other cell component	cytoskeletal activity;other molecular function	Pf00568, Pf08776	51466	ENSG00000196405	EVL	A8K105; B7Z3I5; hsa:51466; O95884; Q7Z522; Q8TBV1; Q9UF25; Q9UI08; Q9UIC2	Generation of second messenger molecules; RHO GTPases Activate Formins; Signaling by ROBO receptors		3	17604808.4621867	66.65	3199949.44130996	5262809.42017948	8148336.09158521	11954088.3807776	25009152.9836972	34104609.677124	36664290.8585092	30694363.9387785	3415004.89344985	6276546.33411228	9285127.5050665	13686767.1765519	22644447.515791	33309869.5109457	35597883.9718984	33559503.1216367	High	High	High	High	High
False	High	IsMasterProtein	Q12906	Interleukin enhancer-binding factor 3 OS=Homo sapiens OX=9606 GN=ILF3 PE=1 SV=3	0.000	112.196	28	22	42	17	894	95.3	8.76	114.23	22	protein metabolism;other metabolic processes;stress response;other biological processes	mitochondrion;nucleus;other cell component	nucleic acid binding activity	Pf00035, Pf07528	3609	ENSG00000129351	ILF3	A8K6F2; G5E9M5; hsa:3609; O43409; Q12906; Q6P1X1; Q86XY7; Q99544; Q99545; Q9BZH4; Q9BZH5; Q9NQ95; Q9NQ96; Q9NQ97; Q9NQ98; Q9NQ99; Q9NQA0; Q9NQA1; Q9NQA2; Q9NRN2; Q9NRN3; Q9NRN4; Q9UMZ9; Q9UN00; Q9UN84; Q9UNA2			0	25487013.0705944	64.12	1743768.51059321	2716836.20316954	9432241.29333309	21479414.5384853	33011711.7285167	30180116.1887104	36788336.837578	28974710.8043663	1631442.10659694	3115484.22689882	10338703.2332462	26603844.6772735	24417066.147419	27189328.3557616	31817519.9128647	31117482.2727054	High	High	High	High	High
False	High	IsMasterProtein	Q14008	Cytoskeleton-associated protein 5 OS=Homo sapiens OX=9606 GN=CKAP5 PE=1 SV=3	0.000	111.854	16	29	37	29	2032	225.4	7.80	84.84	29	cell cycle OR cell proliferation;cell organization and biogenesis;transport;other biological processes	plasma membrane;other membranes;cytosol;cytoskeleton;nucleus;other cell component	cytoskeletal activity;other molecular function	Pf02985, Pf12348	9793	ENSG00000175216	CKAP5	hsa:9793; Q05D70; Q0VAX7; Q0VAX8; Q14008; Q14668; Q2TA89; Q6NSH4	Separation of Sister Chromatids; Resolution of Sister Chromatid Cohesion; Recruitment of NuMA to mitotic centrosomes; RHO GTPases Activate Formins; EML4 and NUDC in mitotic spindle formation; Regulation of PLK1 Activity at G2/M Transition; Loss of Nlp from mitotic centrosomes; Recruitment of mitotic centrosome proteins and complexes; Anchoring of the basal body to the plasma membrane; AURKA Activ…		13	7122570.45566591	79.38	1192801.40682709	1532171.68215242	3697381.43217897	5490380.02886812	9183103.9298103	17274110.9205123	22088867.1775888	17372569.0965966	1083697.36336712	1877205.3138919	4105399.21116446	6141257.95806446	8260687.01922981	16201346.7290747	20284084.3924347	18920693.316982	High	High	High	High	High
False	High	IsMasterProtein	Q92616	eIF-2-alpha kinase activator GCN1 OS=Homo sapiens OX=9606 GN=GCN1 PE=1 SV=7	0.000	111.633	13	33	42	33	2671	292.5	7.43	108.92	33	protein metabolism;other metabolic processes;stress response;other biological processes	cytosol;translational apparatus;other cell component	enzyme regulator activity;translation activity;nucleic acid binding activity;other molecular function		10985	ENSG00000089154	GCN1	A8KAY1; hsa:10985; O95001; O95651; Q6P2S3; Q86X65; Q8N5I5; Q8WU80; Q92616; Q99736; Q9UE60	Response of EIF2AK4 (GCN2) to amino acid deficiency		1	13161573.5665752	80.65	2254178.27762898	2857762.49620938	6140973.13477976	9584603.55804117	17798799.2824194	24441389.1363224	41039222.0824148	34554512.1708932	2274560.9330519	3556636.2420282	7313215.65660621	10931876.5584067	15846045.9942862	23159158.3080987	37310968.0731494	36608104.5835533	High	High	High	High	High
False	High	IsMasterProtein	P35241	Radixin OS=Homo sapiens OX=9606 GN=RDX PE=1 SV=1	0.000	110.933	33	21	43	8	583	68.5	6.37	108.16	21	cell organization and biogenesis;signal transduction;other biological processes	plasma membrane;other membranes;cytoskeleton;other cell component	cytoskeletal activity;other molecular function	Pf00373, Pf00769, Pf09379, Pf09380, Pf20492	5962	ENSG00000137710	RDX	A7YIJ8; A7YIK0; A7YIK3; B7Z9U6; F5H1A7; hsa:5962; P35241; Q86Y61	Recycling pathway of L1; Sensory processing of sound by inner hair cells of the cochlea; Sensory processing of sound by outer hair cells of the cochlea	Regulation of actin cytoskeleton	4	2893238.42911076	58.83	231489.224987109	307994.090014817	1397975.60401641	2962170.31150956	3626746.6075758	3407692.77670078	3423057.51889924	2632105.37351226	221726.714382422	402963.80348392	1544679.76120682	3257042.14107424	3296929.21579573	3357527.97741616	3174801.3648257	2825910.64232813	High	High	High	High	High
False	High	IsMasterProtein	Q9Y230	RuvB-like 2 OS=Homo sapiens OX=9606 GN=RUVBL2 PE=1 SV=3	0.000	110.761	38	18	39	18	463	51.1	5.64	120.09	18	cell organization and biogenesis;protein metabolism;DNA metabolism;RNA metabolism OR transcription;other metabolic processes;stress response;other biological processes	other membranes;cytosol;cytoskeleton;nucleus;other cell component	nucleic acid binding activity;other molecular function	Pf06068, Pf17856	10856	ENSG00000183207	RUVBL2	B3KQ59; E7ETE5; hsa:10856; Q6FIB9; Q6PK27; Q9Y230; Q9Y361	HATs acetylate histones; Telomere Extension By Telomerase		2	32272495.8414884	48.59	1749958.42252738	9270600.95119791	29446429.9171914	34575208.2279416	36392449.0158424	34887887.8714523	38719830.1276298	30095537.7270855	1548109.49278526	10262171.2226669	31773468.4428597	38458382.4655693	32439523.0303502	34324129.4745796	35587717.3031528	32106328.655463	High	High	High	High	High
False	High	IsMasterProtein	P17980	26S proteasome regulatory subunit 6A OS=Homo sapiens OX=9606 GN=PSMC3 PE=1 SV=3	0.000	110.726	40	14	33	14	439	49.2	5.24	104.68	14	protein metabolism;other metabolic processes;other biological processes	non-structural extracellular;cytosol;nucleus;other cell component	other molecular function	Pf00004, Pf16450, Pf17862	5702	ENSG00000165916	PSMC3	B2R8V1; hsa:5702; P17980; Q3B757; Q3B865; Q53HU5; Q6GPG8; Q6IBS1; Q96HD3	Separation of Sister Chromatids; The role of GTSE1 in G2/M progression after G2 checkpoint; Neutrophil degranulation; Cdc20:Phospho-APC/C mediated degradation of Cyclin A; Regulation of expression of SLITs and ROBOs; FCERI mediated NF-kB activation; Downstream TCR signaling; Antigen processing: Ubiquitination & Proteasome degradation; Activation of NF-kappaB in B cells; Oxygen-dependent proline h…	Proteasome degradation; Alzheimer's disease and miRNA effects; Parkin-ubiquitin proteasomal system pathway; Alzheimer's disease	63	29044858.6056201	71.53	1963827.62190737	2682089.00543195	5857459.58335252	22509482.0930826	36723053.5211124	40987842.1257945	44316223.9711343	37545062.9802308	1997378.85973828	3166894.93499461	7025102.20923452	26276632.0987142	32104716.0173067	39136507.6062678	43153245.4471851	40767427.976189	High	High	High	High	High
False	High	IsMasterProtein	Q13263	Transcription intermediary factor 1-beta OS=Homo sapiens OX=9606 GN=TRIM28 PE=1 SV=5	0.000	110.428	27	17	46	17	835	88.5	5.77	136.98	17	cell organization and biogenesis;protein metabolism;DNA metabolism;RNA metabolism OR transcription;other metabolic processes;stress response;developmental processes;signal transduction;other biological processes	nucleus;other cell component	nucleic acid binding activity;kinase activity;other molecular function	Pf00628, Pf00643, Pf14634	10155	ENSG00000130726	TRIM28	hsa:10155; O00677; Q13263; Q7Z632; Q93040; Q96IM1	HCMV Early Events; SUMOylation of transcription cofactors; Generic Transcription Pathway	Corticotropin-releasing hormone signaling pathway; Mesodermal commitment pathway; ATM signaling in development and disease	6	18505140.469005	85.41	3233777.36739192	4134295.81824025	8938603.55959033	13752461.0501661	24184217.6074014	45997789.6213909	64605508.5808869	56373629.9744589	3083922.67708271	4687048.45381831	10070685.39434	15591357.0292681	21963464.9591293	44588053.8364755	62733124.9538619	60383710.5093033	High	High	High	High	High
False	High	IsMasterProtein	Q9P2J5	Leucine--tRNA ligase, cytoplasmic OS=Homo sapiens OX=9606 GN=LARS1 PE=1 SV=2	0.000	110.405	24	27	41	27	1176	134.4	7.30	94.31	27	cell organization and biogenesis;protein metabolism;RNA metabolism OR transcription;other metabolic processes;stress response;other biological processes	cytosol;ER/Golgi;nucleus;other cytoplasmic organelle;other cell component	enzyme regulator activity;other molecular function	Pf00133, Pf08264	51520	ENSG00000133706	LARS1	A2RRR4; A7E266; B4DJ10; hsa:51520; Q2TU79; Q9NSE1; Q9P2J5	Selenoamino acid metabolism; Cytosolic tRNA aminoacylation		2	15001153.7698838	74.21	1918764.75102774	3610236.15525379	7339140.55271952	11497433.5451804	18519044.596019	30299012.9834774	39663766.4777124	30976718.4894872	1747532.27809136	4551944.71609697	8318977.95055015	13194930.8944361	17054626.2218463	29157949.5264435	36349715.7992314	33154778.8044516	High	High	High	High	High
False	High	IsMasterProtein	P53621	Coatomer subunit alpha OS=Homo sapiens OX=9606 GN=COPA PE=1 SV=2	0.000	110.226	25	28	39	28	1224	138.3	7.66	102.65	28	transport;signal transduction	non-structural extracellular;other membranes;cytosol;ER/Golgi;other cell component	signal transduction activity or receptor binding;other molecular function	Pf00400, Pf04053, Pf06957, Pf12894	1314	ENSG00000122218	COPA	hsa:1314; P53621; Q5T201; Q8IXZ9	COPI-mediated anterograde transport; COPI-dependent Golgi-to-ER retrograde traffic		2	20918078.4033728	72.71	2741939.23017619	3765980.89897546	7647880.63728639	12463515.8675944	32110799.6720902	41306792.3852177	43602459.6505592	33641776.0406897	2777225.77131709	4404968.29680511	8889536.24279332	14660476.397151	29846642.9218279	39350277.0311191	40018832.8968787	35989876.5928625	High	High	High	High	High
False	High	IsMasterProtein	Q14103	Heterogeneous nuclear ribonucleoprotein D0 OS=Homo sapiens OX=9606 GN=HNRNPD PE=1 SV=1	0.000	110.033	44	21	56	19	355	38.4	7.81	147.23	21	RNA metabolism OR transcription;other metabolic processes;developmental processes;other biological processes	cytosol;nucleus;other cell component	nucleic acid binding activity;other molecular function	Pf00076, Pf08143	3184	ENSG00000138668	HNRNPD	A8K9J2; hsa:3184; P07029; Q01858; Q14100; Q14101; Q14102; Q14103; Q4W5A1; Q9UCE8; Q9UCE9	mRNA Splicing - Major Pathway; Processing of Capped Intron-Containing Pre-mRNA	mRNA processing	3	97876415.9932185	52.21	17687348.6117859	24872547.6717929	44639748.6565454	82038676.6845791	118117125.033018	116889661.875941	128074844.849268	105315875.23994	20444904.7464563	27496703.6635568	44562593.486868	92044930.3291044	104077354.107665	108590939.29615	119393049.20428	112174435.219662	High	High	High	High	High
False	High	IsMasterProtein	P60842	Eukaryotic initiation factor 4A-I OS=Homo sapiens OX=9606 GN=EIF4A1 PE=1 SV=1	0.000	109.945	45	16	40	8	406	46.1	5.48	138.19	16	protein metabolism;other metabolic processes	cytosol;translational apparatus;other cell component	nucleic acid binding activity;other molecular function	Pf00270, Pf00271	1973	ENSG00000161960	EIF4A1	B2R6L8; D3DTP9; hsa:1973; J3QLC4; P04765; P60842; Q5U018; Q61516	L13a-mediated translational silencing of Ceruloplasmin expression; Translation initiation complex formation; Ribosomal scanning and start codon recognition; GTP hydrolysis and joining of the 60S ribosomal subunit; Deadenylation of mRNA; ISG15 antiviral mechanism	Translation factors; Fragile X syndrome; Translation inhibitors in chronically activated PDGFRA cells; Interferon type I signaling pathways	11	8177260.54665041	86.94	934058.743773632	1268431.22893008	2770847.28789015	4494546.88899972	13895619.6385617	23798413.5392434	27328690.5503905	20967574.9630796	954520.946787525	1475296.54217845	3233763.42872708	5285993.35803516	12649957.2584897	22866516.4232931	24978873.9700759	22500236.571914	High	High	High	High	High
False	High	IsMasterProtein	P55060	Exportin-2 OS=Homo sapiens OX=9606 GN=CSE1L PE=1 SV=3	0.000	109.620	24	22	37	22	971	110.3	5.77	104.06	22	transport	cytosol;nucleus;other cell component	other molecular function	Pf03378, Pf03810, Pf08506	1434	ENSG00000124207	CSE1L	A3RLL6; B2R5T4; E1P5Y0; F8W904; hsa:1434; O75432; P55060; Q32M40; Q9H5B7; Q9NTS0; Q9UP98; Q9UP99; Q9UPA0			0	18869916.9314595	86.56	2316920.81211712	2946328.44713485	7111428.65103135	11005480.3997328	31662099.1590287	60456875.0790472	60890953.8605623	47524244.5717302	2028042.13275328	3567016.01109873	7989862.70309909	12712564.506022	28009593.5663892	55797913.9573351	56487271.5645091	50960132.596608	High	High	High	High	High
False	High	IsMasterProtein	Q93084	Sarcoplasmic/endoplasmic reticulum calcium ATPase 3 OS=Homo sapiens OX=9606 GN=ATP2A3 PE=1 SV=3	0.000	108.970	25	19	28	14	999	109.2	5.52	96.86	19	stress response;transport;signal transduction;other biological processes	other membranes;cytosol;ER/Golgi;nucleus	transporter activity;enzyme regulator activity;other molecular function	Pf00122, Pf00689, Pf00690, Pf08282, Pf13246	489	ENSG00000074370	ATP2A3	A8MZG0; D3DTJ8; hsa:489; O60900; O60901; O75501; O75502; Q16115; Q6JHX1; Q8TEX5; Q8TEX6; Q93084	Ion homeostasis; Ion transport by P-type ATPases; Pre-NOTCH Processing in Golgi; Reduction of cytosolic Ca++ levels	Alzheimer's disease and miRNA effects; Myometrial relaxation and contraction pathways; Alzheimer's disease; Calcium regulation in cardiac cells	8	8359053.36021181	81.39	935852.950255553	1243441.07073668	2547827.72799992	4525777.77932204	16970778.6205097	20515022.6031441	21038338.9953382	16495756.3581709	778933.598454666	1434489.92009941	2831625.45521009	4692365.59433314	14890948.2166635	19065061.6251623	19449805.1977435	17473225.8971738	High	High	High	High	High
False	High	IsMasterProtein	Q15029	116 kDa U5 small nuclear ribonucleoprotein component OS=Homo sapiens OX=9606 GN=EFTUD2 PE=1 SV=1	0.000	108.715	23	19	39	18	972	109.4	5.00	116.47	19	RNA metabolism OR transcription;other metabolic processes;other biological processes	cytosol;nucleus;other cell component	nucleic acid binding activity;other molecular function	Pf00009, Pf00679, Pf03144, Pf03764, Pf14492, Pf16004	9343	ENSG00000108883	EFTUD2	B4DK30; B4DMC0; D3DX58; hsa:9343; K7EJ81; Q15029; Q9BUR0	mRNA Splicing - Major Pathway; mRNA Splicing - Minor Pathway	mRNA processing; Ciliary landscape	4	26214663.6457285	51.15	3433664.82710072	4491363.08698425	25877647.4392624	33067791.2051455	26556068.9653738	25460356.7624965	33946522.5853938	27756061.9051406	3462098.85248266	5421720.98392985	28937487.3438135	37513187.2572647	23827915.9080274	24905808.8237548	31040992.1755571	29812196.0314264	High	High	High	High	High
False	High	IsMasterProtein	P18858	DNA ligase 1 OS=Homo sapiens OX=9606 GN=LIG1 PE=1 SV=1	0.000	108.461	27	21	30	21	919	101.7	5.62	91.72	21	cell cycle OR cell proliferation;DNA metabolism;other metabolic processes;stress response;other biological processes	mitochondrion;nucleus;other cell component	nucleic acid binding activity;other molecular function	Pf01068, Pf04675, Pf04679	3978	ENSG00000105486	LIG1	B2RAI8; B4DTU4; hsa:3978; P18858; Q2TB12; Q32P23	Gap-filling DNA repair synthesis and ligation in TC-NER; Early Phase of HIV Life Cycle; POLB-Dependent Long Patch Base Excision Repair; PCNA-Dependent Long Patch Base Excision Repair; Processive synthesis on the lagging strand; Gap-filling DNA repair synthesis and ligation in GG-NER; Processive synthesis on the C-strand of the telomere; Mismatch repair (MMR) directed by MSH2:MSH6 (MutSalpha); Mis…	Base excision repair; Nucleotide excision repair; DNA repair pathways, full network; Nucleotide excision repair in xeroderma pigmentosum ; DNA mismatch repair	14	18777619.8813579	77.74	3018966.27754334	4063610.82473047	8539530.12887627	13535312.0694097	26247222.033253	46766075.039982	53152708.9042602	40942246.4979913	2730507.13033933	4415102.78318212	10063493.5962064	15049016.2273551	23430037.0922477	43929474.6928153	48057692.678267	43772196.7234405	High	High	High	High	High
False	High	IsMasterProtein	P14868	Aspartate--tRNA ligase, cytoplasmic OS=Homo sapiens OX=9606 GN=DARS1 PE=1 SV=2	0.000	108.396	48	24	42	24	501	57.1	6.55	104.77	24	cell organization and biogenesis;protein metabolism;RNA metabolism OR transcription;other metabolic processes	cytosol;other cell component	other molecular function	Pf00152, Pf01336	1615	ENSG00000115866	DARS1	A8K3J2; D3DP77; hsa:1615; P14868; Q2TNI3; Q32Q69; Q53HV4; Q53YC5; Q68CR9; Q9BW52	Selenoamino acid metabolism; Cytosolic tRNA aminoacylation	Alanine and aspartate metabolism	3	25393327.533383	67.04	2197038.95410671	3240262.7283855	11217619.9442015	20636132.2884975	31370206.5333173	38896789.4898322	46341562.6401118	36358721.720719	1961177.95425157	3739071.27385453	12878686.1367702	22922024.4509491	28131070.3859304	37954251.6000336	42146225.1402512	37766594.9101567	High	High	High	High	High
False	High	IsMasterProtein	P06744	Glucose-6-phosphate isomerase OS=Homo sapiens OX=9606 GN=GPI PE=1 SV=4	0.000	108.295	36	18	53	18	558	63.1	8.32	172.38	18	other metabolic processes;stress response;developmental processes;signal transduction;other biological processes	non-structural extracellular;plasma membrane;other membranes;cytosol;nucleus;other cell component	signal transduction activity or receptor binding;other molecular function	Pf00342	2821	ENSG00000105220	GPI	B4DG39; hsa:2821; P06744; Q9BRD3; Q9BSK5; Q9UHE6	Glycolysis; Neutrophil degranulation; TP53 Regulates Metabolic Genes; Gluconeogenesis	Cori cycle; Clear cell renal cell carcinoma pathways; Metabolic reprogramming in colon cancer; Aerobic glycolysis; Disorders of fructose metabolism; Glycolysis and gluconeogenesis	10	143128146.152731	75.21	6069558.63848024	8204557.59649976	22668777.0329112	122192709.304462	218981280.251273	213110329.616177	202252193.714678	149136945.517988	3804711.82524341	7252885.02353437	27242332.7001968	137361444.207979	202243435.523441	210290527.308101	189216146.042334	166641576.435118	High	High	High	High	High
False	High	IsMasterProtein	P07237	Protein disulfide-isomerase OS=Homo sapiens OX=9606 GN=P4HB PE=1 SV=3	0.000	107.381	54	22	48	22	508	57.1	4.87	126.81	22	protein metabolism;other metabolic processes;stress response;signal transduction;other biological processes	non-structural extracellular;plasma membrane;other membranes;cytosol;cytoskeleton;ER/Golgi;other cell component	signal transduction activity or receptor binding;cytoskeletal activity;other molecular function	Pf00085, Pf13848	5034	ENSG00000185624	P4HB	B2RDQ2; hsa:5034; P07237; P30037; P32079; Q15205; Q6LDE5	Hedgehog ligand biogenesis; Regulation of Insulin-like Growth Factor (IGF) transport and uptake by Insulin-like Growth Factor Binding Proteins (IGFBPs); Post-translational protein phosphorylation; Collagen biosynthesis and modifying enzymes; Detoxification of Reactive Oxygen Species; Interleukin-12 signaling; Interleukin-23 signaling; Chylomicron assembly; VLDL assembly; LDL remodeling	VEGFA-VEGFR2 signaling pathway; Type I collagen synthesis in the context of osteogenesis imperfecta	12	46947690.5957945	38.83	18452369.2819744	19760296.4570748	27887838.8933468	43931256.2200966	64352073.4296608	60110166.1662935	58572448.7148657	44664675.3715469	20889240.3195779	22959356.0157914	30044120.1245871	50142684.8961174	58487601.1902791	57975088.4921588	54488500.183115	49347401.1384516	High	High	High	High	High
False	High	IsMasterProtein	O60763	General vesicular transport factor p115 OS=Homo sapiens OX=9606 GN=USO1 PE=1 SV=2	0.000	107.160	26	24	34	24	962	107.8	4.91	89.21	24	cell organization and biogenesis;transport;signal transduction;other biological processes	other membranes;cytosol;cytoskeleton;ER/Golgi;nucleus;other cell component		Pf04869, Pf04871, Pf18770	8615	ENSG00000138768	USO1	B2RAQ0; hsa:8615; O60763; Q6PK63; Q86TB8; Q8N592	COPI-mediated anterograde transport; COPII-mediated vesicle transport; Golgi Cisternae Pericentriolar Stack Reorganization		3	10940886.1860244	77.17	1412511.45922275	2170109.18323261	4273058.05786796	7301749.17051037	19747242.0763813	28786344.9022218	28969441.1634758	21787228.2130613	1441528.76841445	2625529.69736836	5422832.16587866	7473345.31500467	16017323.6335279	24771928.2063429	24436549.2809924	21297661.9942445	High	High	High	High	High
False	High	IsMasterProtein	P47897	Glutamine--tRNA ligase OS=Homo sapiens OX=9606 GN=QARS1 PE=1 SV=1	0.000	106.811	33	23	35	23	775	87.7	7.15	101.42	23	protein metabolism;RNA metabolism OR transcription;other metabolic processes;developmental processes;other biological processes	cytosol;mitochondrion;other cell component	enzyme regulator activity;other molecular function	Pf00749, Pf03950, Pf04557, Pf04558	5859	ENSG00000172053	QARS1	B4DWJ2; hsa:5859; P47897	Selenoamino acid metabolism; Cytosolic tRNA aminoacylation; Mitochondrial tRNA aminoacylation		3	12191045.7207164	86.75	2020372.09359855	2750434.86175606	5475890.5596651	8765940.27134259	16181817.1571814	32578375.3156661	46571000.3712177	36238986.9029205	2032779.56172893	3345646.66378709	6421830.70508698	9956342.05731626	14927329.2248316	30800335.9148612	42333476.4779569	38368920.7643671	High	High	High	High	High
False	High	IsMasterProtein	P42166	Lamina-associated polypeptide 2, isoform alpha OS=Homo sapiens OX=9606 GN=TMPO PE=1 SV=2	0.000	106.697	30	18	33	12	694	75.4	7.66	96.15	18		nucleus;other cell component	nucleic acid binding activity;other molecular function	Pf03020, Pf08198, Pf11560	7112	ENSG00000120802	TMPO	P08918; P08919; P42166; Q14860; Q16295		Envelope proteins and their potential roles in EDMD physiopathology; Overlap between signal transduction pathways contributing to LMNA laminopathies	2	5249858.5214495	80.31	836701.94017196	1149180.0889198	2440609.78703986	3782971.12874999	6704635.42452295	15118502.2931059	15143989.7418979	12280526.7089548	890116.59565254	1394930.3466329	2817331.22106141	4524688.39420282	6091251.39546582	14374410.0601209	14225897.7803155	12591410.0204031	High	High	High	High	High
False	High	IsMasterProtein	Q14240	Eukaryotic initiation factor 4A-II OS=Homo sapiens OX=9606 GN=EIF4A2 PE=1 SV=2	0.000	106.513	45	17	37	9	407	46.4	5.48	126.36	17	protein metabolism;other metabolic processes;other biological processes	cytosol;translational apparatus;other cell component	nucleic acid binding activity;other molecular function	Pf00270, Pf00271	1974	ENSG00000156976	EIF4A2	D3DNU9; hsa:1974; Q14240; Q53XJ6; Q96B90; Q96EA8	L13a-mediated translational silencing of Ceruloplasmin expression; GTP hydrolysis and joining of the 60S ribosomal subunit; Deadenylation of mRNA; ISG15 antiviral mechanism; Translation initiation complex formation; Ribosomal scanning and start codon recognition	Translation factors; Translation inhibitors in chronically activated PDGFRA cells	9	9293818.24139899	67.83	725821.864179198	989545.852572361	2768547.72934813	7259125.62983461	13672633.5461665	13583330.4654241	13294923.6436228	10134191.1654198	716757.195923246	1161548.95418148	3277362.28766718	8523132.83756602	12584038.9322028	12912723.6679703	12403644.3827286	11142705.3904312	High	High	High	High	High
False	High	IsMasterProtein	Q96G03	Phosphopentomutase OS=Homo sapiens OX=9606 GN=PGM2 PE=1 SV=4	0.000	106.455	36	20	37	20	612	68.2	6.73	98.35	20	other metabolic processes	non-structural extracellular;cytosol;other cell component	other molecular function	Pf00408, Pf02878, Pf02879, Pf02880	55276	ENSG00000169299	PGM2	B4E0G8; hsa:55276; Q53FP5; Q5QTR0; Q96G03; Q9H0P9; Q9NV22	Neutrophil degranulation; Pentose phosphate pathway	Clear cell renal cell carcinoma pathways; Glucuronidation	4	31554372.0185615	28.31	13745846.1306731	18181946.8354647	26729166.614485	30498670.5447206	40383520.6819817	37035512.1556171	37924859.8327173	28854422.2439305	15838027.4671866	22006847.6264287	29149592.8849532	34755962.789387	37361201.0755108	37473152.0306667	35808047.2205269	32646616.252528	High	High	High	High	High
False	High	IsMasterProtein	P60174	Triosephosphate isomerase OS=Homo sapiens OX=9606 GN=TPI1 PE=1 SV=4	0.000	106.444	52	12	40	12	249	26.7	6.90	146.46	12	other metabolic processes	cytosol	other molecular function	Pf00121	7167	ENSG00000111669	TPI1	B7Z5D8; D3DUS9; hsa:7167; P00938; P60174; Q6FHP9; Q6IS07; Q8WWD0; Q96AG5	Glycolysis; Gluconeogenesis	Fatty acid beta-oxidation; Cori cycle; HIF1A and PPARG regulation of glycolysis; Clear cell renal cell carcinoma pathways; Aerobic glycolysis; Disorders of fructose metabolism; Glycolysis and gluconeogenesis	9	222940703.126976	47.82	9820296.53704721	70017795.3187571	205709996.571663	218873915.970066	252424510.315231	247610646.530207	241375358.808113	202550825.769653	4371177.7362328	81302723.5044794	214368597.296731	238838286.812578	233373942.253405	246421934.54716	236306401.57874	227083053.229367	High	High	High	High	High
False	High	IsMasterProtein	O43491	Band 4.1-like protein 2 OS=Homo sapiens OX=9606 GN=EPB41L2 PE=1 SV=1	0.000	105.623	25	25	40	25	1005	112.5	5.44	100.90	25	cell cycle OR cell proliferation;cell organization and biogenesis;other biological processes	plasma membrane;other membranes;cytosol;cytoskeleton;nucleus;other cell component	cytoskeletal activity;other molecular function	Pf00373, Pf04382, Pf05902, Pf08736, Pf09379, Pf09380	2037	ENSG00000079819	EPB41L2	B4DHI8; E9PPD9; hsa:2037; O43491; Q5T4F0; Q68DV2	Neurexins and neuroligins	Splicing factor NOVA regulated synaptic proteins	2	18271053.8030536	67.97	2425874.42748755	2865227.05013474	5164156.4385434	12243100.4079638	29013404.0510763	29324548.3893979	29183095.3224414	22392998.6538683	2705431.34590696	3464901.79226616	6513776.41362585	14907847.4140136	26687920.5767004	27477815.5174411	27802719.5354399	24127507.8131484	High	High	High	High	High
False	High	IsMasterProtein	P17858	ATP-dependent 6-phosphofructokinase, liver type OS=Homo sapiens OX=9606 GN=PFKL PE=1 SV=6	0.000	105.509	27	17	31	14	780	85.0	7.50	96.83	17	other metabolic processes;other biological processes	non-structural extracellular;cytosol;other cell component	kinase activity;other molecular function	Pf00365	5211	ENSG00000141959	PFKL	hsa:5211; P17858; Q96A64; Q96IH4; Q9BR91	Neutrophil degranulation; Glycolysis	Photodynamic therapy-induced HIF-1 survival signaling; Clear cell renal cell carcinoma pathways; Metabolic reprogramming in colon cancer; Insulin signaling; Disorders of fructose metabolism; Glycolysis and gluconeogenesis	8	26660573.5260454	50.77	1948493.22871758	6972228.33368149	20876909.0850451	23380754.9511397	32646601.7728353	32804540.8000404	34002367.6373159	25865306.5012575	1761155.17824156	7339877.52847209	23176704.792366	27480292.2093004	28472453.0709115	31913324.3513131	31042941.639471	27847936.3325281	High	High	High	High	High
False	High	IsMasterProtein	Q9Y266	Nuclear migration protein nudC OS=Homo sapiens OX=9606 GN=NUDC PE=1 SV=1	0.000	105.464	45	16	44	16	331	38.2	5.38	96.57	16	cell cycle OR cell proliferation;cell organization and biogenesis;transport;other biological processes	cytosol;cytoskeleton;ER/Golgi;nucleus;other cell component	other molecular function	Pf04969, Pf14050, Pf16273	10726	ENSG00000090273	NUDC	hsa:10726; Q5QP31; Q5QP35; Q9H0N2; Q9Y266; Q9Y2B6	Separation of Sister Chromatids; Resolution of Sister Chromatid Cohesion; RHO GTPases Activate Formins; EML4 and NUDC in mitotic spindle formation; Amplification of signal from unattached kinetochores via a MAD2 inhibitory signal; RND2 GTPase cycle	Ciliary landscape	8	26321270.4668137	82.25	2918092.67366396	3486046.29500918	6974133.42610337	13647425.0025388	48659534.1467975	63436597.849931	62523142.9576521	50523264.1044446	2699004.19174614	3948578.42955469	7598764.0825323	15566503.1315044	44506416.9604678	61450340.5315513	61068450.4462324	55433566.3591231	High	High	High	High	High
False	High	IsMasterProtein	P09651	Heterogeneous nuclear ribonucleoprotein A1 OS=Homo sapiens OX=9606 GN=HNRNPA1 PE=1 SV=5	0.000	105.443	39	15	52	11	372	38.7	9.13	116.74	15	cell organization and biogenesis;protein metabolism;RNA metabolism OR transcription;other metabolic processes;stress response;transport;other biological processes	nucleus;other cell component	nucleic acid binding activity;other molecular function	Pf00076, Pf11627	3178	ENSG00000135486	HNRNPA1	A8K4Z8; hsa:3178; P09651; Q3MIB7; Q6PJZ7	mRNA Splicing - Major Pathway; FGFR2 alternative splicing; Processing of Capped Intron-Containing Pre-mRNA; SARS-CoV-1-host interactions; SARS-CoV-1 modulates host translation machinery	mRNA processing	6	30272780.5135196	86.81	2802883.52236751	2590231.97745468	6097936.1421143	15609249.3056242	61762417.5648551	67836150.6598593	87740993.6309511	71265958.5398131	2269249.54917432	2582921.20824037	7226208.73265294	17208976.4033586	53253675.206439	61220695.0288627	74892968.5641103	71032685.4890175	High	High	High	High	High
False	High	IsMasterProtein	O43290	U4/U6.U5 tri-snRNP-associated protein 1 OS=Homo sapiens OX=9606 GN=SART1 PE=1 SV=1	0.000	104.731	34	19	29	19	800	90.2	6.13	101.23	19	cell organization and biogenesis;RNA metabolism OR transcription;other metabolic processes;other biological processes	cytosol;ER/Golgi;nucleus;other cell component		Pf03343, Pf19252	9092	ENSG00000175467	SART1	A6NDN1; hsa:9092; O43290; Q53GB5	mRNA Splicing - Major Pathway		1	14123912.9662473	66.15	2323359.92250168	2830807.14533695	5601869.06980982	11143825.7960183	19050132.5937503	21986723.597675	27687152.053517	22445768.6682946	2567646.75556919	3416384.92495868	5785439.40402296	12404957.6675578	16081063.9442836	20187467.0080688	25071247.8949582	24497006.7081524	High	High	High	High	High
False	High	IsMasterProtein	P33991	DNA replication licensing factor MCM4 OS=Homo sapiens OX=9606 GN=MCM4 PE=1 SV=5	0.000	104.707	23	18	33	18	863	96.5	6.74	117.78	18	cell cycle OR cell proliferation;cell organization and biogenesis;DNA metabolism;other metabolic processes;stress response;other biological processes	nucleus;other cell component	nucleic acid binding activity;other molecular function	Pf00493, Pf14551, Pf17207, Pf17855	4173	ENSG00000104738	MCM4	hsa:4173; P33991; Q8NEH1; Q99658	Orc1 removal from chromatin; Assembly of the pre-replicative complex; Activation of ATR in response to replication stress; Activation of the pre-replicative complex; Unwinding of DNA	Cell cycle; Gastric cancer network 1; Retinoblastoma gene in cancer; Ciliary landscape; G1 to S cell cycle control; DNA replication	12	16200955.3641164	85.88	1721278.61647036	2224783.37776084	5096613.89994243	8162172.24984434	31224194.7823975	46996160.1231667	49105221.6738117	35103251.9287027	1525447.75239171	2578535.74235229	5804949.6621536	9440600.69375156	27802357.4160713	44142282.0458182	44367892.9645494	38604029.8618926	High	High	High	High	High
False	High	IsMasterProtein	P38919	Eukaryotic initiation factor 4A-III OS=Homo sapiens OX=9606 GN=EIF4A3 PE=1 SV=4	0.000	104.651	39	14	34	13	411	46.8	6.73	117.27	14	RNA metabolism OR transcription;other metabolic processes;transport;developmental processes;other biological processes	cytosol;nucleus;other cell component	nucleic acid binding activity;other molecular function	Pf00270, Pf00271	9775	ENSG00000141543	EIF4A3	hsa:9775; P38919; Q15033; Q6IBQ2; Q96A18	Regulation of expression of SLITs and ROBOs; Deadenylation of mRNA; ISG15 antiviral mechanism; Transport of Mature mRNA derived from an Intron-Containing Transcript; mRNA 3'-end processing; RNA Polymerase II Transcription Termination; mRNA Splicing - Major Pathway; Nonsense Mediated Decay (NMD) enhanced by the Exon Junction Complex (EJC)		8	19952377.7976672	75.69	2173926.08561455	2860923.60218101	6587249.33178226	11223683.1706318	33636619.0622727	39027738.0973038	41527819.4796619	32601718.6183488	2066794.8629722	3520403.59062343	7216976.15742691	13163999.7717147	30241369.392624	37294972.1842129	38968519.7347847	35347663.4085487	High	High	High	High	High
False	High	IsMasterProtein	P50851	Lipopolysaccharide-responsive and beige-like anchor protein OS=Homo sapiens OX=9606 GN=LRBA PE=1 SV=4	0.000	104.540	10	27	38	26	2863	318.9	5.60	98.69	27	cell organization and biogenesis;other metabolic processes;other biological processes	plasma membrane;other membranes;cytosol;ER/Golgi;other cytoplasmic organelle	other molecular function	Pf02138, Pf06469, Pf13385, Pf14844, Pf15787, Pf20425, Pf20426	987	ENSG00000198589	LRBA	hsa:987; P50851; Q4W5J4; Q4W5L6; Q8NFQ0; Q9H2U3; Q9H2U4			0	15756778.1480878	73.88	2520163.58419116	3075494.80186573	6391074.8777374	9650948.17982584	23468312.1115706	35004081.1242752	35690066.8800748	27519331.178192	2718429.09328858	3635647.75611307	6854707.15283034	11498885.6035296	21591314.6863421	33328582.414413	33402816.1761152	29610060.0929157	High	High	High	High	High
False	High	IsMasterProtein	Q92499	ATP-dependent RNA helicase DDX1 OS=Homo sapiens OX=9606 GN=DDX1 PE=1 SV=2	0.000	104.476	37	22	38	22	740	82.4	7.23	118.75	22	cell organization and biogenesis;DNA metabolism;RNA metabolism OR transcription;other metabolic processes;stress response;other biological processes	cytosol;mitochondrion;nucleus;other cell component	nucleic acid binding activity;other molecular function	Pf00270, Pf00271, Pf00622	1653	ENSG00000079785	DDX1	B4DME8; B4DPN6; hsa:1653; Q92499	tRNA processing in the nucleus	DDX1 as a regulatory component of the Drosha microprocessor; mRNA processing	3	17255470.0819639	62.46	1720326.25200307	5026521.24143886	11276078.8133071	12056168.4972399	23696972.5670065	32697174.8313955	32810295.3746672	24907841.4310498	1824421.85876916	6231043.27268325	12275324.1225864	13673003.6677902	21776579.2348152	31539749.3590955	30116727.0085637	26515059.8878391	High	High	High	High	High
False	High	IsMasterProtein	Q13509	Tubulin beta-3 chain OS=Homo sapiens OX=9606 GN=TUBB3 PE=1 SV=2	0.000	103.939	26	11	64	1	450	50.4	4.93	195.62	11	cell cycle OR cell proliferation;cell organization and biogenesis;developmental processes;signal transduction	cytoskeleton;other cell component	signal transduction activity or receptor binding;cytoskeletal activity;other molecular function	Pf00091, Pf03953	10381	ENSG00000258947	TUBB3	A8K854; hsa:10381; Q13509; Q9BTZ0; Q9BW10	Separation of Sister Chromatids; COPI-dependent Golgi-to-ER retrograde traffic; MHC class II antigen presentation; Kinesins; Post-chaperonin tubulin folding pathway; COPI-independent Golgi-to-ER retrograde traffic; COPI-mediated anterograde transport; HSP90 chaperone cycle for steroid hormone receptors (SHR) in the presence of ligand; Intraflagellar transport; Recycling pathway of L1; The role of…	Alzheimer's disease and miRNA effects; Pathogenic Escherichia coli infection; Parkin-ubiquitin proteasomal system pathway; Exercise-induced circadian regulation; Alzheimer's disease	35	2250190.50075523	66.59	172372.115540625	251609.009334376	875972.115923445	1851106.60721252	2949979.02003752	3382672.72963123	3625408.10099533	2900735.05404375	139151.231639062	332897.269185937	992663.65615313	1975199.44086095	2563466.34417942	3157304.61542259	3428256.17505937	3091076.258325	High	High	High	High	High
False	High	IsMasterProtein	P54578	Ubiquitin carboxyl-terminal hydrolase 14 OS=Homo sapiens OX=9606 GN=USP14 PE=1 SV=3	0.000	103.900	35	16	50	16	494	56.0	5.30	137.02	16	cell-cell signaling;protein metabolism;other metabolic processes;stress response;other biological processes	plasma membrane;other membranes;cytosol;other cell component	enzyme regulator activity;other molecular function	Pf00443	9097	ENSG00000101557	USP14	B7Z4N8; hsa:9097; J3QRZ5; P54578; Q53XY5	Ub-specific processing proteases; Regulation of NF-kappa B signaling		2	33519290.0359131	81.79	3647017.58087299	4975643.86405608	10192019.0888676	17226808.9914026	61122059.29604	90343532.4970783	88230279.7878682	66802058.1658381	5313470.36879361	6920736.30771729	12907709.5950237	19737515.2324919	56924227.3547225	84299403.3050071	78648978.5322707	70768208.4322724	High	High	High	High	High
False	High	IsMasterProtein	P22234	Bifunctional phosphoribosylaminoimidazole carboxylase/phosphoribosylaminoimidazole succinocarboxamide synthetase OS=Homo sapiens OX=9606 GN=PAICS PE=1 SV=3	0.000	103.891	40	17	59	17	425	47.0	7.23	168.42	17	other metabolic processes	cytosol;other cell component	other molecular function	Pf00731, Pf01259	10606	ENSG00000128050	PAICS	E9PDH9; hsa:10606; P22234; Q68CQ5	Purine ribonucleoside monophosphate biosynthesis	Metabolic reprogramming in colon cancer	2	135019699.91869	17.00	80515891.8370267	125356732.980525	135704733.804968	134338124.065246	148972279.698058	137978294.40508	132464694.391761	105377989.169123	98685267.0485016	163031636.687267	155735420.603919	160194826.315968	138102466.684635	137919713.078119	129280545.097418	117023063.27433	High	High	High	High	High
False	High	IsMasterProtein	Q9BXJ9	N-alpha-acetyltransferase 15, NatA auxiliary subunit OS=Homo sapiens OX=9606 GN=NAA15 PE=1 SV=1	0.000	103.889	24	25	45	21	866	101.2	7.42	100.96	25	protein metabolism;other metabolic processes;developmental processes;other biological processes	cytosol;nucleus;other cell component	translation activity	Pf12569, Pf13181	80155	ENSG00000164134	NAA15	D3DNY6; hsa:80155; Q52LG9; Q8IWH4; Q8NEV2; Q9BXJ9; Q9H8P6			0	53987800.4926282	70.97	2928323.78746838	4300172.82019843	12554233.6611545	45917126.6097776	84121053.6032946	74275637.787926	73499068.9932283	55181889.0357598	2582965.27168751	5408276.84132473	15064759.5052553	52819550.9969405	78194664.6939004	76338205.0393071	69347417.2273601	62646831.8213626	High	High	High	High	High
False	High	IsMasterProtein	Q9NU22	Midasin OS=Homo sapiens OX=9606 GN=MDN1 PE=1 SV=2	0.000	103.776	5	27	36	27	5596	632.4	5.68	90.70	27	cell organization and biogenesis;RNA metabolism OR transcription;other metabolic processes;other biological processes	cytosol;cytoskeleton;nucleus;other cell component	other molecular function	Pf07728, Pf17865, Pf17867	23195	ENSG00000112159; ENSG00000288121	MDN1	hsa:23195; O15019; Q5T794; Q9NU22			0	8314230.10297913	79.05	2014437.7804234	2505787.63222081	4106276.6467643	5859615.78777439	11287601.2016794	20812659.6621475	27475930.7554225	22189545.7356697	2236339.82615343	2908846.86425976	4713707.47829502	6829663.16243622	10121498.0243076	18861376.7173387	25225684.8159827	23924272.291914	High	High	High	High	High
False	High	IsMasterProtein	Q15019	Septin-2 OS=Homo sapiens OX=9606 GN=SEPTIN2 PE=1 SV=1	0.000	103.703	57	16	30	16	361	41.5	6.60	116.24	16	cell cycle OR cell proliferation;cell organization and biogenesis;signal transduction;other biological processes	plasma membrane;other membranes;cytoskeleton;ER/Golgi;nucleus;other cell component	other molecular function	Pf00735	4735	ENSG00000168385	SEPTIN2	B4DGE8; hsa:4735; Q14132; Q15019; Q53QU3; Q8IUK9; Q96CB0	Anchoring of the basal body to the plasma membrane	2q37 copy number variation syndrome	2	15148607.9991812	42.92	1678712.79272221	6639462.67832342	12218383.9156703	14638648.2811047	19334557.481691	18394810.2924698	18456761.9702836	14345680.5145627	1593506.15519698	8848133.94128348	14223463.748856	16845460.9283465	17364590.9941196	17715298.6270823	17371604.5401268	15676332.9445566	High	High	High	High	High
False	High	IsMasterProtein	P40939	Trifunctional enzyme subunit alpha, mitochondrial OS=Homo sapiens OX=9606 GN=HADHA PE=1 SV=2	0.000	102.372	29	18	42	18	763	82.9	9.04	99.60	18	other metabolic processes;other biological processes	other membranes;mitochondrion	other molecular function	Pf00378, Pf00725, Pf02737	3030	ENSG00000084754	HADHA	B2R7L4; B4DYP2; hsa:3030; P40939; Q16679; Q53T69; Q53TA2; Q96GT7; Q9UQC5	Acyl chain remodeling of CL; mitochondrial fatty acid beta-oxidation of unsaturated fatty acids; Beta oxidation of decanoyl-CoA to octanoyl-CoA-CoA; Beta oxidation of octanoyl-CoA to hexanoyl-CoA; Beta oxidation of hexanoyl-CoA to butanoyl-CoA; Beta oxidation of myristoyl-CoA to lauroyl-CoA; Beta oxidation of lauroyl-CoA to decanoyl-CoA-CoA; Beta oxidation of palmitoyl-CoA to myristoyl-CoA	Fatty acid beta-oxidation; Mitochondrial long chain fatty acid beta-oxidation; Valproic acid pathway; Sudden infant death syndrome (SIDS) susceptibility pathways	12	23822273.9465265	72.97	2724054.51397361	4939660.50117364	8831227.18828229	13530738.1404362	43068879.6444844	48664445.7303565	48961542.060099	37352840.4475618	2549819.36858084	6512044.57650528	10195419.9803535	15192974.059899	37559162.5431197	45561742.7998034	44547420.5651963	40603786.4781326	High	High	High	High	High
False	High	IsMasterProtein	P82094	TATA element modulatory factor OS=Homo sapiens OX=9606 GN=TMF1 PE=1 SV=2	0.000	102.371	28	27	31	27	1093	122.8	4.92	72.11	27	cell-cell signaling;cell organization and biogenesis;RNA metabolism OR transcription;stress response;transport;developmental processes;signal transduction;other biological processes	other membranes;cytosol;ER/Golgi;nucleus	nucleic acid binding activity;other molecular function	Pf12325, Pf12329	7110	ENSG00000144747	TMF1	B7ZLJ2; hsa:7110; P82094; Q17R87; Q59GK0	Retrograde transport at the Trans-Golgi-Network		1	17330171.7002077	44.67	7485865.42036284	7905982.88644447	8443466.22530038	13543948.7580479	22499396.6333246	26545431.3188923	27306503.4454342	22564351.0070274	9301407.47227954	9848548.71558303	9516108.61815611	15142198.2445326	19834296.6000411	25366578.735392	25358234.8623962	23849693.3485813	High	High	High	High	High
False	High	IsMasterProtein	Q8WUM4	Programmed cell death 6-interacting protein OS=Homo sapiens OX=9606 GN=PDCD6IP PE=1 SV=1	0.000	102.356	29	22	37	22	868	96.0	6.52	113.69	22	cell cycle OR cell proliferation;cell organization and biogenesis;protein metabolism;other metabolic processes;transport;other biological processes	non-structural extracellular;plasma membrane;cytosol;cytoskeleton;ER/Golgi;other cytoplasmic organelle;other cell component	signal transduction activity or receptor binding;other molecular function	Pf03097, Pf13949	10015	ENSG00000170248	PDCD6IP	C5MQH7; E9PFU1; hsa:10015; Q6NUS1; Q8WUM4; Q9BX86; Q9NUN0; Q9P2H2; Q9UKL5	Budding and maturation of HIV virion; Regulation of necroptotic cell death; Uptake and function of anthrax toxins	Inhibition of exosome biogenesis and secretion by Manumycin A in CRPC cells	5	18841661.3991769	78.43	3119872.68238031	3843720.43515802	8106990.79362816	14852248.6609169	24829740.9381215	46314283.0082562	52365725.1796229	43745724.2027717	3082243.76602212	4633405.94890267	9402294.15405876	16782773.4398953	21153130.9501755	44176890.0263945	50378399.7831546	47322609.9762011	High	High	High	High	High
False	High	IsMasterProtein	P30622	CAP-Gly domain-containing linker protein 1 OS=Homo sapiens OX=9606 GN=CLIP1 PE=1 SV=2	0.000	102.283	21	29	33	29	1438	162.1	5.36	82.08	29	cell cycle OR cell proliferation;cell organization and biogenesis;other biological processes	other membranes;cytosol;cytoskeleton;nucleus;other cell component	cytoskeletal activity;other molecular function	Pf01302, Pf16641	6249	ENSG00000130779	CLIP1	A0AVD3; hsa:6249; P30622; Q17RS4; Q29RG0	Separation of Sister Chromatids; Resolution of Sister Chromatid Cohesion; RHO GTPases activate IQGAPs; RHO GTPases Activate Formins; EML4 and NUDC in mitotic spindle formation; Amplification of signal from unattached kinetochores via a MAD2 inhibitory signal	Microtubule cytoskeleton regulation	8	14686344.8578278	44.57	4994696.00731077	4745626.47508256	7053047.00101819	11924897.0427579	18117411.5699929	18649053.8487058	19935509.6947862	16416407.0066736	6059647.90234556	6123163.433448	8010958.0623954	13533716.7577476	15937139.0094719	17970512.9093543	18712039.843073	17333940.5253947	High	High	High	High	High
False	High	IsMasterProtein	Q9Y617	Phosphoserine aminotransferase OS=Homo sapiens OX=9606 GN=PSAT1 PE=1 SV=2	0.000	101.600	42	13	37	13	370	40.4	7.66	101.18	13	other metabolic processes	cytosol;other cell component	other molecular function	Pf00266	29968	ENSG00000135069	PSAT1	hsa:29968; Q5T7G5; Q5T7G6; Q96AW2; Q9BQ12; Q9Y617	Serine biosynthesis	Trans-sulfuration, one-carbon metabolism and related pathways; Clear cell renal cell carcinoma pathways; Metabolic reprogramming in colon cancer; Male infertility; Neuroinflammation and glutamatergic signaling; Amino acid metabolism in triple-negative breast cancer cells	7	14726542.8275979	58.35	853478.67415732	2110198.74042885	7812008.28948314	13122622.9957037	18179961.8162393	18529888.7752582	18885597.3285744	14640990.9748538	819670.206776458	2486355.17550361	8674347.88207995	14812594.5863606	16654691.2196639	17813220.9480392	17593396.2441866	15727030.4468192	High	High	High	High	High
False	High	IsMasterProtein	Q14141	Septin-6 OS=Homo sapiens OX=9606 GN=SEPTIN6 PE=1 SV=4	0.000	101.577	38	15	37	8	434	49.7	6.67	106.53	15	cell cycle OR cell proliferation;cell organization and biogenesis;other biological processes	plasma membrane;other membranes;cytoskeleton;ER/Golgi;other cell component	other molecular function	Pf00735	23157	ENSG00000125354	SEPTIN6	hsa:23157; Q14141; Q5JTK0; Q969W5; Q96A13; Q96GR1; Q96P86; Q96P87		2q37 copy number variation syndrome	1	8039099.06731722	48.41	593019.760816517	2855439.07483067	5184501.72405526	7019578.69823202	10106543.401728	9890968.7665336	9974683.02657643	7991115.60012418	564885.975240869	3721634.16310061	6041357.12633969	8087370.65612419	9382629.30406059	9528974.52284766	9214334.8816668	8480429.53580052	High	High	High	High	High
False	High	IsMasterProtein	Q92614	Unconventional myosin-XVIIIa OS=Homo sapiens OX=9606 GN=MYO18A PE=1 SV=3	0.000	101.287	14	25	33	25	2054	233.0	6.30	82.94	25	cell organization and biogenesis;DNA metabolism;other metabolic processes;transport;other biological processes	other membranes;cytoskeleton;ER/Golgi;other cell component	cytoskeletal activity;nucleic acid binding activity;other molecular function	Pf00063, Pf01576, Pf17820	399687	ENSG00000196535	MYO18A	hsa:399687; Q5H9U3; Q5QD01; Q5W9F9; Q5W9G1; Q8IXP8; Q92614	Signaling by cytosolic FGFR1 fusion mutants; Signaling by FGFR1 in disease; Signaling by FLT3 fusion proteins		3	10899625.4953684	80.50	1753399.78497582	2619262.07666297	5361312.06732157	7861373.81871959	13752714.195593	19986754.2529096	34243237.5481434	26839491.8494545	1719489.77280312	2995699.86738516	6286565.85555755	9622391.84318564	12346393.4825537	19604020.782573	31959535.4945808	29338604.6183598	High	High	High	High	High
False	High	IsMasterProtein	Q12931	Heat shock protein 75 kDa, mitochondrial OS=Homo sapiens OX=9606 GN=TRAP1 PE=1 SV=3	0.000	101.219	29	16	28	16	704	80.1	8.21	93.30	16	other biological processes	other membranes;mitochondrion;nucleus;other cell component	signal transduction activity or receptor binding;other molecular function	Pf00183, Pf02518	10131	ENSG00000126602	TRAP1	B4DR68; D3DUC8; F5H897; hsa:10131; O43642; O75235; Q12931; Q9UHL5	Respiratory electron transport	TNF-alpha signaling pathway; TGF-beta signaling pathway; Clock-controlled autophagy in bone metabolism	4	10562561.8539621	75.41	934817.523242373	1295349.68632311	2480841.74277723	6644892.92261626	16850775.5342082	18525968.0271235	19728356.9253888	14724189.1813046	922554.23817456	1554469.26164063	2790053.12482838	7577171.92743167	15132346.667833	17728678.4573158	18388953.3916944	16303645.1198156	High	High	High	High	High
False	High	IsMasterProtein	P62195	26S proteasome regulatory subunit 8 OS=Homo sapiens OX=9606 GN=PSMC5 PE=1 SV=1	0.000	101.088	45	16	49	15	406	45.6	7.55	124.94	16	protein metabolism;other metabolic processes;other biological processes	cytosol;nucleus;other cell component	signal transduction activity or receptor binding;other molecular function	Pf00004, Pf16450, Pf17862	5705	ENSG00000087191	PSMC5	A8K3Z3; A8K763; hsa:5705; O35051; O43208; P47210; P52915; P52916; P62195	Antigen processing: Ubiquitination & Proteasome degradation; Regulation of expression of SLITs and ROBOs; FCERI mediated NF-kB activation; Downstream TCR signaling; Activation of NF-kappaB in B cells; Oxygen-dependent proline hydroxylation of Hypoxia-inducible Factor Alpha; ER-Phagosome pathway; Cross-presentation of soluble exogenous antigens (endosomes); SCF-beta-TrCP mediated degradation of Em…	Proteasome degradation; Alzheimer's disease and miRNA effects; Parkin-ubiquitin proteasomal system pathway; Pregnane X receptor pathway; Nuclear receptors meta-pathway; Alzheimer's disease	64	48252657.3718075	70.16	3732788.48509964	4447798.56339348	9726888.49301748	40081528.4527927	61223096.9944646	65905999.2236272	71176869.2292497	54450746.7411183	3782623.65714335	4476257.11085694	11100818.1868318	44190491.7335627	52688233.4208717	63095440.2108182	65911894.9715857	58317681.0932798	High	High	High	High	High
False	High	IsMasterProtein	Q9NY33	Dipeptidyl peptidase 3 OS=Homo sapiens OX=9606 GN=DPP3 PE=1 SV=2	0.000	101.025	31	16	28	16	737	82.5	5.10	91.47	16	protein metabolism	cytosol;other cell component	other molecular function	Pf03571	10072	ENSG00000254986	DPP3	B2RDB5; B4DLX4; F5H8L6; hsa:10072; O95748; Q969H2; Q9BV67; Q9HAL6; Q9NY33			0	6571294.11031803	73.89	810541.884960798	1119271.03134205	3023850.30183376	4128784.04582763	11186205.8619986	13684852.8194942	15309486.537342	10532628.1252796	676671.38514622	1266502.25165548	2745621.06574981	4534907.57791758	9522113.85620552	12122174.251451	12643429.1914324	11268004.8228663	High	High	High	High	High
False	High	IsMasterProtein	P35998	26S proteasome regulatory subunit 7 OS=Homo sapiens OX=9606 GN=PSMC2 PE=1 SV=3	0.000	100.968	39	15	43	15	433	48.6	5.95	120.38	15	protein metabolism;other metabolic processes;other biological processes	non-structural extracellular;cytosol;nucleus;other cell component	other molecular function	Pf00004, Pf17862	5701	ENSG00000161057	PSMC2	A4D0Q1; B7Z5E2; hsa:5701; P35998; Q3LIA5; Q9UDI3	Separation of Sister Chromatids; The role of GTSE1 in G2/M progression after G2 checkpoint; Neutrophil degranulation; FCERI mediated NF-kB activation; Downstream TCR signaling; Antigen processing: Ubiquitination & Proteasome degradation; Activation of NF-kappaB in B cells; Oxygen-dependent proline hydroxylation of Hypoxia-inducible Factor Alpha; ER-Phagosome pathway; Cross-presentation of soluble…	Proteasome degradation; Alzheimer's disease and miRNA effects; Parkin-ubiquitin proteasomal system pathway; Alzheimer's disease	63	30739268.7409278	65.41	2956719.73835903	4791165.14754536	9125129.53916788	24585399.3607088	37992906.1873615	44137175.6206351	46299727.5181263	36631041.5053867	2909655.5408959	5489401.84170446	10352995.218297	28699583.8875508	32923914.3824958	41751297.0800773	43016390.9768625	39596605.5288637	High	High	High	High	High
False	High	IsMasterProtein	P62191	26S proteasome regulatory subunit 4 OS=Homo sapiens OX=9606 GN=PSMC1 PE=1 SV=1	0.000	100.806	44	16	41	15	440	49.2	6.21	120.36	16	protein metabolism;other metabolic processes;other biological processes	cytosol;nucleus;other cell component	other molecular function	Pf00004, Pf16450, Pf17862	5700	ENSG00000100764	PSMC1	B4DR63; hsa:5700; P49014; P62191; Q03527; Q6IAW0; Q6NW36; Q96AZ3	Antigen processing: Ubiquitination & Proteasome degradation; FCERI mediated NF-kB activation; Downstream TCR signaling; Activation of NF-kappaB in B cells; Oxygen-dependent proline hydroxylation of Hypoxia-inducible Factor Alpha; ER-Phagosome pathway; Cross-presentation of soluble exogenous antigens (endosomes); SCF-beta-TrCP mediated degradation of Emi1; APC/C:Cdc20 mediated degradation of Secur…	Proteasome degradation; Alzheimer's disease and miRNA effects; Parkin-ubiquitin proteasomal system pathway; Alzheimer's disease	63	21801014.0957826	64.08	2542404.60472745	3239852.60445165	7256164.00181922	17775735.8360842	27520681.4169858	31153373.5652505	33448818.3743419	26369625.2666795	2517151.54737868	4042919.817619	8235858.44294377	19521104.1524329	24347199.4152173	29568032.7220269	30835986.6923883	28354544.7749127	High	High	High	High	High
False	High	IsMasterProtein	O00154	Cytosolic acyl coenzyme A thioester hydrolase OS=Homo sapiens OX=9606 GN=ACOT7 PE=1 SV=3	0.000	100.465	42	15	41	15	380	41.8	8.54	126.49	15	other metabolic processes	cytosol;mitochondrion;nucleus	other molecular function	Pf03061	11332	ENSG00000097021	ACOT7	A8K0K7; A8K232; A8K6B8; A8K837; B3KQ12; hsa:11332; O00154; O43703; Q53Y78; Q5JYL2; Q5JYL3; Q5JYL4; Q5JYL5; Q5JYL6; Q5TGR4; Q9UJM9; Q9Y539; Q9Y540	Mitochondrial Fatty Acid Beta-Oxidation		1	76232756.3107418	41.45	4291597.34490748	47426683.9214722	72736597.7387851	76812968.6131618	98593348.2478552	87170979.6851798	82369333.9532312	60666073.2566818	2947837.65526793	58726163.3885873	78754888.6712461	85549458.2253175	89430481.0972713	80541930.510083	75656926.683825	69148123.725874	High	High	High	High	High
False	High	IsMasterProtein	Q96KP4	Cytosolic non-specific dipeptidase OS=Homo sapiens OX=9606 GN=CNDP2 PE=1 SV=2	0.000	99.920	35	15	31	15	475	52.8	5.97	93.01	15	protein metabolism	cytosol;nucleus	other molecular function	Pf01546, Pf07687	55748	ENSG00000133313	CNDP2	B3KUG4; hsa:55748; Q8WY59; Q96KP4; Q9BQ94; Q9NVB4; V9HWE5	Glutathione synthesis and recycling; Paracetamol ADME		2	17795451.1806074	66.71	1349301.36473682	2367168.49806449	6075484.771168	13971239.4856108	25970190.9403099	26874456.1794891	27006358.6347352	19896356.9387279	1237952.17901655	2818446.51191298	7215627.37331292	15916385.2808135	24265347.1501302	25921784.3060761	24369370.4158266	21743041.3037205	High	High	High	High	High
False	High	IsMasterProtein	O43175	D-3-phosphoglycerate dehydrogenase OS=Homo sapiens OX=9606 GN=PHGDH PE=1 SV=4	0.000	99.038	33	16	33	16	533	56.6	6.71	105.16	16	cell cycle OR cell proliferation;cell organization and biogenesis;other metabolic processes;developmental processes;other biological processes	cytosol	other molecular function	Pf00389, Pf02826, Pf19304	26227	ENSG00000092621	PHGDH	B2RD08; hsa:26227; O43175; Q5SZU3; Q9BQ01	Serine biosynthesis	Trans-sulfuration, one-carbon metabolism and related pathways; Clear cell renal cell carcinoma pathways; Neuroinflammation and glutamatergic signaling; Amino acid metabolism in triple-negative breast cancer cells	5	159585766.874435	67.62	3759261.27783423	4191489.24526842	54402111.6446922	144442228.26871	193074039.166673	200488208.212625	185837597.252948	151682984.071372	2021446.29265647	3653014.42663111	64085035.4594599	168401079.745138	172997863.079534	187328978.885697	182654140.196807	167900289.836848	High	High	High	High	High
False	High	IsMasterProtein	P43403	Tyrosine-protein kinase ZAP-70 OS=Homo sapiens OX=9606 GN=ZAP70 PE=1 SV=1	0.000	98.888	28	16	29	16	619	69.8	7.69	75.01	16	cell adhesion;protein metabolism;other metabolic processes;stress response;signal transduction;other biological processes	plasma membrane;other membranes;cytosol;other cell component	signal transduction activity or receptor binding;kinase activity;other molecular function	Pf00017, Pf07714	7535	ENSG00000115085	ZAP70	A6NFP4; hsa:7535; P43403; Q6PIA4; Q8IXD6; Q9UBS6	Translocation of ZAP-70 to Immunological synapse; Generation of second messenger molecules; RHOH GTPase cycle	Prolactin signaling pathway; T cell receptor and co-stimulatory signaling; T-cell antigen receptor (TCR) pathway during Staphylococcus aureus infection; Ras signaling; MicroRNA network associated with chronic lymphocytic leukemia; Inflammatory response pathway; Cancer immunotherapy by PD-1 blockade; Pathogenesis of SARS-CoV-2 mediated by nsp9-nsp10 complex; Modulators of TCR signaling and T cell …	16	10841059.515082	96.66	1728434.99733795	2477209.15125909	5911044.08281513	8041094.61150566	14445787.0202185	32858476.7040009	55848514.9078691	43997789.9156816	1276355.30101291	2719001.69567301	6625579.68163652	9111131.01616845	12899449.1683838	30129948.6698334	51541947.0246105	45718584.8442557	High	High	High	High	High
False	High	IsMasterProtein	Q13442	28 kDa heat- and acid-stable phosphoprotein OS=Homo sapiens OX=9606 GN=PDAP1 PE=1 SV=1	0.000	98.810	61	12	36	12	181	20.6	8.87	99.20	12	signal transduction	non-structural extracellular;plasma membrane;other membranes;cytosol;other cell component		Pf10252	11333	ENSG00000106244	PDAP1	D6W5S5; hsa:11333; Q13442; Q92906	Neutrophil degranulation		1	38167238.6412105	18.09	26209478.1177682	25013888.5509547	28105091.5428711	32481696.503364	39921278.5110098	42094688.2168393	41438413.8696653	38918480.9818228	30445599.9769106	30548781.3478249	30039632.7414633	37990920.2414487	38344375.3464489	42684285.5689845	43234949.1617675	42365110.9100668	High	High	High	High	High
False	High	IsMasterProtein	Q06830	Peroxiredoxin-1 OS=Homo sapiens OX=9606 GN=PRDX1 PE=1 SV=1	0.000	98.619	48	11	48	8	199	22.1	8.13	152.75	11	cell cycle OR cell proliferation;other metabolic processes;stress response;developmental processes;other biological processes	cytosol;nucleus;other cell component	other molecular function	Pf00578, Pf10417	5052	ENSG00000117450	PRDX1	B5BU26; D3DPZ8; hsa:5052; P35703; Q06830; Q2V576; Q5T154; Q5T155	Detoxification of Reactive Oxygen Species; TP53 Regulates Metabolic Genes; Nuclear events mediated by NFE2L2; Deregulated CDK5 triggers multiple neurodegenerative pathways in Alzheimer's disease models	Androgen receptor signaling pathway; Selenium micronutrient network; Nuclear receptors meta-pathway; NRF2 pathway	9	60894835.4744693	69.58	5485404.71199958	10446177.8377686	16598776.0693932	42446464.4928352	93792798.3557925	98707049.8081425	88592945.8150657	78392022.395761	4946263.31944112	10544174.4007272	19678449.0318018	47303040.2091426	83020591.8177672	93040180.7653693	90601770.9812972	88913408.8351554	High	High	High	High	High
False	High	IsMasterProtein	Q6UB35	Monofunctional C1-tetrahydrofolate synthase, mitochondrial OS=Homo sapiens OX=9606 GN=MTHFD1L PE=1 SV=1	0.000	98.542	22	19	28	18	978	105.7	8.06	83.01	19	other metabolic processes;developmental processes	cytosol;mitochondrion	other molecular function	Pf00763, Pf01268, Pf02882	25902	ENSG00000120254	MTHFD1L	hsa:25902; Q2TBF3; Q6UB35; Q8WVW0; Q96HG8; Q9H789; Q9UFU8	Metabolism of folate and pterines	One-carbon metabolism; Trans-sulfuration, one-carbon metabolism and related pathways	3	16212959.4879622	65.52	1640858.57538605	3545466.11559336	7142459.7572991	11124357.719916	26240499.1272704	27211693.9905356	27458833.9197764	21080567.7670437	1649085.84653613	4436634.05584812	7727876.42706722	12469306.2474933	23587520.7530587	26273605.0311864	25635419.4635601	23043116.2774929	High	High	High	High	High
False	High	IsMasterProtein	O60506	Heterogeneous nuclear ribonucleoprotein Q OS=Homo sapiens OX=9606 GN=SYNCRIP PE=1 SV=2	0.000	98.539	31	17	35	12	623	69.6	8.59	100.76	17	RNA metabolism OR transcription;other metabolic processes;stress response;other biological processes	cytosol;ER/Golgi;nucleus;other cell component	nucleic acid binding activity	Pf00076, Pf18360	10492	ENSG00000135316	SYNCRIP	E1P501; E1P502; hsa:10492; O60506; Q53H05; Q5TCG2; Q5TCG3; Q8IW78; Q8N599; Q96LC1; Q96LC2; Q9Y583			0	12876611.0457875	80.83	1106036.06411891	1513256.20192925	4066061.58103053	6581616.67134124	25331531.5762774	27589545.119129	31807532.4506651	24821013.5493005	945329.675144104	2103915.652113	4446596.12655534	7969164.40128575	20806085.0141008	25761604.7004389	28548652.6678928	27223296.3800696	High	High	High	High	High
False	High	IsMasterProtein	Q8TEM1	Nuclear pore membrane glycoprotein 210 OS=Homo sapiens OX=9606 GN=NUP210 PE=1 SV=3	0.000	98.454	13	19	27	19	1887	205.0	6.81	85.77	19	transport	other membranes;ER/Golgi;nucleus		Pf02368	23225	ENSG00000132182	NUP210	A6NN56; hsa:23225; O94980; Q6NXG6; Q8NBJ1; Q8TEM1; Q9H6C8; Q9UFP3	ISG15 antiviral mechanism; Transport of the SLBP independent Mature mRNA; Transport of the SLBP Dependant Mature mRNA; Transport of Mature mRNA Derived from an Intronless Transcript; snRNP Assembly; Regulation of HSF1-mediated heat shock response; HCMV Late Events; SUMOylation of RNA binding proteins; HCMV Early Events; Transport of Mature mRNA derived from an Intron-Containing Transcript; Rev-me…		28	12316914.9450827	66.18	1852817.99397363	2578169.97854534	4510843.71797618	8090646.47879743	18614633.7703051	19724469.2066077	22265323.5625268	18176206.7891786	1950187.35575039	3308250.47025644	5111784.84455202	9382364.15679391	16169314.1759531	18509329.9925467	20718479.1297031	19160977.1304015	High	High	High	High	High
False	High	IsMasterProtein	Q96AE4	Far upstream element-binding protein 1 OS=Homo sapiens OX=9606 GN=FUBP1 PE=1 SV=3	0.000	97.679	35	19	35	15	644	67.5	7.61	101.01	19	other biological processes	nucleus;other cell component	nucleic acid binding activity	Pf00013, Pf09005	8880	ENSG00000162613	FUBP1	hsa:8880; Q12828; Q96AE4			0	18955125.4113774	25.49	7548481.31140606	13678671.1809738	16970548.7470036	16703995.7628798	22559783.6070179	22716794.3050387	22497682.4174766	19326343.753248	8989433.05179434	18205119.3217676	17728776.7367238	18981804.986178	18928483.3356297	21901841.4802516	21952989.6470687	21242494.8700076	High	High	High	High	High
False	High	IsMasterProtein	P26368	Splicing factor U2AF 65 kDa subunit OS=Homo sapiens OX=9606 GN=U2AF2 PE=1 SV=4	0.000	97.672	45	15	31	15	475	53.5	9.09	102.84	15	RNA metabolism OR transcription;other metabolic processes;other biological processes	nucleus	nucleic acid binding activity;other molecular function	Pf00076	11338	ENSG00000063244	U2AF2	hsa:11338; P26368; Q96HC5	Transport of Mature mRNA derived from an Intron-Containing Transcript; mRNA 3'-end processing; RNA Polymerase II Transcription Termination; mRNA Splicing - Major Pathway	mRNA processing	5	16511247.8705121	82.76	1935660.43003688	2555686.9675772	5656158.21317202	9370897.48760676	29821762.5302838	44041218.7511994	47265915.9881699	36709383.1633539	1870184.15759697	3094376.31946234	6384932.36535252	10322007.1852188	26411656.3135012	40562265.4770193	43874494.6153538	39271285.0234038	High	High	High	High	High
False	High	IsMasterProtein	Q92608	Dedicator of cytokinesis protein 2 OS=Homo sapiens OX=9606 GN=DOCK2 PE=1 SV=2	0.000	97.216	14	23	34	23	1830	211.8	6.87	73.81	23	cell cycle OR cell proliferation;cell organization and biogenesis;transport;signal transduction;other biological processes	non-structural extracellular;plasma membrane;other membranes;cytosol;cytoskeleton;other cell component	signal transduction activity or receptor binding;enzyme regulator activity;other molecular function	Pf06920, Pf07653, Pf14429, Pf16172, Pf20421, Pf20422	1794	ENSG00000134516	DOCK2	hsa:1794; Q2M3I0; Q92608; Q96AK7	Neutrophil degranulation; RHOA GTPase cycle; RAC1 GTPase cycle; RHOG GTPase cycle; RAC2 GTPase cycle; Factors involved in megakaryocyte development and platelet production; Nef and signal transduction	Chemokine signaling pathway	8	6772478.77104543	76.84	1411700.98289564	1656522.66248589	3461469.66144375	5067211.58501356	8523209.50019527	16425602.2723047	20135783.4198388	16067374.3782943	1340895.23075802	2030837.28819359	4066659.97807265	6025358.99386199	7612238.33318232	15733879.6813838	18438165.2167318	16930778.9339711	High	High	High	High	High
False	High	IsMasterProtein	Q8N766	ER membrane protein complex subunit 1 OS=Homo sapiens OX=9606 GN=EMC1 PE=1 SV=1	0.000	97.102	23	18	31	18	993	111.7	7.66	95.13	18	cell organization and biogenesis	other membranes;ER/Golgi;other cell component		Pf07774, Pf13360	23065	ENSG00000127463	EMC1	A8K6F3; hsa:23065; Q14700; Q5TG62; Q63HL0; Q63HL3; Q8N766; Q8NBH8			0	20795830.3551338	61.61	2653762.70721127	3635217.30034804	7032660.58564425	17820795.0778532	30536183.6751947	28955025.0017338	28117542.8851005	21325762.3150037	2706627.66725364	4853764.86863576	8136450.86999767	20279066.8756184	27146878.5968662	28292558.6144921	28134733.2521797	23885261.2014663	High	High	High	High	High
False	High	IsMasterProtein	P07339	Cathepsin D OS=Homo sapiens OX=9606 GN=CTSD PE=1 SV=1	0.000	96.978	38	14	34	14	412	44.5	6.54	112.71	14	cell organization and biogenesis;protein metabolism;other metabolic processes;other biological processes	other membranes;other cytoplasmic organelle;other cell component	other molecular function	Pf00026, Pf07966	1509	ENSG00000117984	CTSD	hsa:1509; P07339; Q6IB57	Neutrophil degranulation; MHC class II antigen presentation; Collagen degradation; Estrogen-dependent gene expression; Metabolism of Angiotensinogen to Angiotensins	Prolactin signaling pathway	6	29898164.1709924	55.34	2581793.10234976	3799077.92684146	18227830.7355479	27701807.485804	35427638.5967113	35456168.7734316	36046695.58685	28861895.071939	2522392.26504375	4777368.31050551	20248932.1689498	30971639.8929296	32260747.0113244	35012868.0707941	34147114.3776668	31207313.2952304	High	High	High	High	High
False	High	IsMasterProtein	P11388	DNA topoisomerase 2-alpha OS=Homo sapiens OX=9606 GN=TOP2A PE=1 SV=3	0.000	96.927	18	24	33	18	1531	174.3	8.72	80.82	24	cell cycle OR cell proliferation;cell organization and biogenesis;DNA metabolism;other metabolic processes;stress response;developmental processes;other biological processes	nucleus;other cell component	nucleic acid binding activity;other molecular function	Pf00204, Pf00521, Pf01751, Pf02518, Pf08070, Pf16898	7153	ENSG00000131747	TOP2A	B2RTS1; hsa:7153; P11388; Q71UN1; Q71UQ5; Q9HB24; Q9HB25; Q9HB26; Q9UP44; Q9UQP9	SUMOylation of DNA replication proteins; Transcription of E2F targets under negative control by DREAM complex	Gastric cancer network 1; Gastric cancer network 2; Retinoblastoma gene in cancer	5	9980978.6450338	66.31	2459861.74077673	3248283.76575328	5639220.79392698	7652626.2989574	12023155.7439605	18876042.1083351	24094813.6370817	19432398.2432754	2683295.39580961	4110466.97372137	6468724.40914219	9089107.24416863	10960365.1972018	18213111.0401974	23045574.6261154	22442884.3656652	High	High	High	High	High
False	High	IsMasterProtein	P23528	Cofilin-1 OS=Homo sapiens OX=9606 GN=CFL1 PE=1 SV=3	0.000	96.867	59	12	42	9	166	18.5	8.09	117.27	12	cell cycle OR cell proliferation;cell organization and biogenesis;signal transduction;other biological processes	plasma membrane;other membranes;cytosol;cytoskeleton;nucleus;other cell component	cytoskeletal activity	Pf00241	1072	ENSG00000172757	CFL1	B3KUQ1; hsa:1072; P23528; Q53Y87; Q9UCA2	Platelet degranulation ; Regulation of actin dynamics for phagocytic cup formation; Gene and protein expression by JAK-STAT signaling after Interleukin-12 stimulation; EPHB-mediated forward signaling; Sema3A PAK dependent Axon repulsion; RHO GTPases Activate ROCKs	Brain-derived neurotrophic factor (BDNF) signaling pathway; VEGFA-VEGFR2 signaling pathway; EGF/EGFR signaling pathway; Envelope proteins and their potential roles in EDMD physiopathology; 7q11.23 copy number variation syndrome; Neuroinflammation and glutamatergic signaling; CCL18 signaling pathway; Regulation of actin cytoskeleton; G13 signaling pathway	15	45415344.9042022	65.58	3773819.92828317	6751739.99271554	10619854.3602293	37206876.5235811	57829427.787966	57419436.7535844	59429028.8559519	53372279.0937717	3694915.81013672	7826818.19942161	13409908.2924985	39307528.7940956	52472226.4676547	60032097.721044	56275840.7969837	56008965.865592	High	High	High	High	High
False	High	IsMasterProtein	P23588	Eukaryotic translation initiation factor 4B OS=Homo sapiens OX=9606 GN=EIF4B PE=1 SV=2	0.000	96.810	30	17	60	17	611	69.1	5.73	171.69	17	cell organization and biogenesis;protein metabolism;other metabolic processes;other biological processes	cytosol;translational apparatus	translation activity;nucleic acid binding activity	Pf00076	1975	ENSG00000063046	EIF4B	B4DS13; hsa:1975; P23588; Q4G0E3; Q53HQ2; Q6GPH5; Q6IB46; Q8WYK5	Deadenylation of mRNA; L13a-mediated translational silencing of Ceruloplasmin expression; Translation initiation complex formation; Ribosomal scanning and start codon recognition; GTP hydrolysis and joining of the 60S ribosomal subunit; mTORC1-mediated signalling	Translation factors; Focal adhesion: PI3K-Akt-mTOR-signaling pathway; PI3K-Akt signaling pathway; Translation inhibitors in chronically activated PDGFRA cells; Malignant pleural mesothelioma; Interferon type I signaling pathways	13	54920620.888716	33.24	22074180.1147458	25970039.027364	38351863.3596168	47719649.0441084	63199948.6388894	66183045.2761681	67494990.5959163	55227126.7502568	25141684.2886278	30306935.1534774	42043435.6697955	54615816.108667	58900237.7734491	64725473.5187733	66642243.6807087	60292793.1956393	High	High	High	High	High
False	High	IsMasterProtein	Q14571	Inositol 1,4,5-trisphosphate receptor type 2 OS=Homo sapiens OX=9606 GN=ITPR2 PE=1 SV=2	0.000	96.617	11	29	35	25	2701	307.9	6.43	86.17	29	stress response;transport;signal transduction;other biological processes	plasma membrane;other membranes;cytosol;ER/Golgi;nucleus;other cell component	transporter activity;other molecular function	Pf00520, Pf01365, Pf02815, Pf08454, Pf08709	3709	ENSG00000123104	ITPR2	hsa:3709; O94773; Q14571	Role of phospholipids in phagocytosis; FCERI mediated Ca+2 mobilization; FCGR3A-mediated IL10 synthesis; Antigen activates B Cell Receptor (BCR) leading to generation of second messengers; Ion homeostasis; Glucagon-like Peptide-1 (GLP1) regulates insulin secretion; Ca2+ pathway; VEGFR2 mediated cell proliferation; Elevation of cytosolic Ca2+ levels; PLC beta mediated events; DAG and IP3 signaling…	Alzheimer's disease and miRNA effects; Myometrial relaxation and contraction pathways; Vitamin D-sensitive calcium signaling in depression; Thyroid hormones production and peripheral downstream signaling effects; Alzheimer's disease; GDNF signaling; Calcium regulation in cardiac cells	21	5981390.54678804	73.61	723688.484521773	1211137.41649909	2669731.50919079	3911683.49120444	8629147.33769275	12563032.8211121	13675071.306275	10733962.921352	637920.41217807	1374139.58723716	2923912.29259678	4644089.62492793	7703777.43813687	12483846.257025	12908059.2702254	11470434.9852469	High	High	High	High	High
False	High	IsMasterProtein	Q14C86	GTPase-activating protein and VPS9 domain-containing protein 1 OS=Homo sapiens OX=9606 GN=GAPVD1 PE=1 SV=2	0.000	96.584	15	20	29	20	1478	164.9	5.22	82.02	20	transport;signal transduction;other biological processes	plasma membrane;other membranes;cytosol;other cytoplasmic organelle;other cell component	enzyme regulator activity;other molecular function	Pf00616, Pf02204, Pf18151	26130	ENSG00000165219	GAPVD1	A8MYK3; B0QZ62; B0QZ63; B0QZ64; hsa:26130; Q14C76; Q14C86; Q2Q1W1; Q8ND92; Q8WU86; Q96CZ4; Q9NXQ1; Q9P207; Q9Y4N0	RAB GEFs exchange GTP for GDP on RABs; Clathrin-mediated endocytosis		2	13865802.1055241	64.38	2795052.40566433	3776789.28576765	6946280.95958453	10233505.0265677	17593215.8495994	26783177.3723621	29148182.4048263	23225851.1189718	3266977.55791693	4875596.00065494	8154607.81811459	12068244.3230597	15931105.0458425	25870999.9302304	26978117.867549	24479540.1672139	High	High	High	High	High
False	High	IsMasterProtein	P31040	Succinate dehydrogenase [ubiquinone] flavoprotein subunit, mitochondrial OS=Homo sapiens OX=9606 GN=SDHA PE=1 SV=2	0.000	96.222	21	12	37	12	664	72.6	7.39	135.20	12	other metabolic processes;developmental processes	other membranes;mitochondrion;nucleus	other molecular function	Pf00890, Pf02910	6389	ENSG00000073578	SDHA	A8K5J6; B4DJ60; E9PBJ5; hsa:6389; P31040; Q16395; Q59GW8; Q8IW48; Q9UMY5	Respiratory electron transport; Citric acid cycle (TCA cycle)	Electron transport chain: OXPHOS system in mitochondria; TCA cycle and deficiency of pyruvate dehydrogenase complex (PDHc); Amino acid metabolism; Nonalcoholic fatty liver disease; Mitochondrial complex II assembly; Arsenic metabolism and reactive oxygen species generation; TCA cycle (aka Krebs or citric acid cycle)	9	19441544.8101916	54.23	1782811.86231378	4304655.33892963	12087382.6308315	15954990.4703579	24471664.3369931	25629857.9595231	26885012.9159214	21399973.8783649	1783654.53819397	5399742.0290521	13570495.5103532	18332956.9947282	20617168.5623534	24152648.8810923	24919423.778675	22824259.5564505	High	High	High	High	High
False	High	IsMasterProtein	P04843	Dolichyl-diphosphooligosaccharide--protein glycosyltransferase subunit 1 OS=Homo sapiens OX=9606 GN=RPN1 PE=1 SV=1	0.000	95.925	35	19	28	19	607	68.5	6.38	92.63	19	protein metabolism;other metabolic processes	other membranes;cytosol;ER/Golgi;other cell component		Pf04597	6184	ENSG00000163902	RPN1	B2R5Z0; D3DNB6; hsa:6184; P04843; Q68DT1	SRP-dependent cotranslational protein targeting to membrane; Asparagine N-linked glycosylation; Maturation of spike protein	Proteasome degradation	4	27010693.2945194	74.14	2317533.69995709	3390372.67625281	6783741.22182305	18570834.4544057	50773683.664142	45718878.3439397	46004418.453859	35359155.0248198	2291907.97826346	4215284.23906348	7633576.45986604	20633342.3900678	45397271.2482264	44542967.8259446	42029927.8609403	37901542.9608021	High	High	High	High	High
False	High	IsMasterProtein	Q13464	Rho-associated protein kinase 1 OS=Homo sapiens OX=9606 GN=ROCK1 PE=1 SV=1	0.000	95.767	20	27	36	24	1354	158.1	5.90	88.06	27	cell adhesion;cell cycle OR cell proliferation;cell organization and biogenesis;protein metabolism;other metabolic processes;developmental processes;signal transduction;other biological processes	non-structural extracellular;plasma membrane;other membranes;cytosol;cytoskeleton;ER/Golgi;other cell component	enzyme regulator activity;cytoskeletal activity;kinase activity;other molecular function	Pf00069, Pf08912	6093	ENSG00000067900	ROCK1	B0YJ91; hsa:6093; Q13464; Q2KHM4; Q59GZ4	RHOA GTPase cycle; G alpha (12/13) signalling events; Neutrophil degranulation; VEGFA-VEGFR2 Pathway; Potential therapeutics for SARS; RHOC GTPase cycle; RHOB GTPase cycle; EPHB-mediated forward signaling; RND3 GTPase cycle; EPHA-mediated growth cone collapse; Sema4D induced cell migration and growth-cone collapse; RHO GTPases Activate ROCKs; RHOBTB1 GTPase cycle; RHOH GTPase cycle; Apoptotic cle…	Androgen receptor signaling pathway; MicroRNAs in cardiomyocyte hypertrophy; Integrin-mediated cell adhesion; Leptin signaling pathway; Microtubule cytoskeleton regulation; Pathogenic Escherichia coli infection; AGE/RAGE pathway; Focal adhesion; TGF-beta signaling pathway; VEGFA-VEGFR2 signaling pathway; Chemokine signaling pathway; EGF/EGFR signaling pathway; Gastrin signaling pathway; mBDNF and…	35	8736939.82653462	69.97	1903560.8770635	2341434.73748972	4343323.61174527	6863243.41213734	12095564.9962447	19974026.0865493	21168839.8741359	16166852.3876353	1907501.78754574	2621611.16234696	4622136.38193294	7324786.62520387	10421343.5064209	18937159.5155146	19081543.0981477	17157301.561061	High	High	High	High	High
False	High	IsMasterProtein	P36776	Lon protease homolog, mitochondrial OS=Homo sapiens OX=9606 GN=LONP1 PE=1 SV=2	0.000	95.732	23	19	28	19	959	106.4	6.39	86.45	19	cell organization and biogenesis;protein metabolism;DNA metabolism;other metabolic processes;stress response;other biological processes	cytosol;mitochondrion;nucleus	nucleic acid binding activity;other molecular function	Pf00004, Pf02190, Pf05362	9361	ENSG00000196365	LONP1	B3KPH8; D6W635; E5KMH8; F5GZ27; hsa:9361; P36776; P36777; Q8N8K8; Q9UQ95			0	27201641.0145649	63.00	1867584.21228838	2967801.49140014	11053339.4889152	22701832.3664151	34288004.549187	35025285.3968398	36646618.1698078	28697757.697649	1783718.68407622	3375091.00730194	12376472.4268195	25783522.2417352	30459429.7385792	34785323.5667632	34551705.6314433	31961796.667933	High	High	High	High	High
False	High	IsMasterProtein	P48735	Isocitrate dehydrogenase [NADP], mitochondrial OS=Homo sapiens OX=9606 GN=IDH2 PE=1 SV=2	0.000	95.655	37	17	42	16	452	50.9	8.69	124.06	17	other metabolic processes	cytosol;mitochondrion;other cytoplasmic organelle	other molecular function	Pf00180	3418	ENSG00000182054	IDH2	B2R6L6; B4DFL2; hsa:3418; P48735; Q96GT3	Transcriptional activation of mitochondrial biogenesis; Citric acid cycle (TCA cycle)	VEGFA-VEGFR2 signaling pathway; Metabolic reprogramming in colon cancer; Cerebral organic acidurias, including diseases; TCA cycle (aka Krebs or citric acid cycle)	6	38267332.5817984	91.42	2537028.39795727	3416734.80005426	5555156.27544333	16415669.3711066	120116678.989685	116626418.016348	116914658.539471	84491078.7901722	2739178.05604553	4006547.11563559	7268028.024875	17331874.1326842	105891483.291892	113117516.116193	105716834.274088	93581908.1904636	High	High	High	High	High
False	High	IsMasterProtein	Q02218	2-oxoglutarate dehydrogenase complex component E1 OS=Homo sapiens OX=9606 GN=OGDH PE=1 SV=3	0.000	95.332	21	18	32	11	1023	115.9	6.86	86.57	18	protein metabolism;other metabolic processes;developmental processes	other membranes;mitochondrion;nucleus;other cell component	other molecular function	Pf00676, Pf02779, Pf16078, Pf16870	4967	ENSG00000105953	OGDH	B4E2U9; D3DVL0; E9PBM1; hsa:4967; Q02218; Q96DD3; Q9UDX0	Lysine catabolism; Glyoxylate metabolism and glycine degradation; Citric acid cycle (TCA cycle)	TCA cycle and deficiency of pyruvate dehydrogenase complex (PDHc); Amino acid metabolism; Thiamine metabolic pathways; 7q11.23 copy number variation syndrome; TCA cycle (aka Krebs or citric acid cycle)	8	3714191.27810426	70.31	832997.66084241	1062436.40292736	1584672.6511339	2420848.75688193	5384011.02985554	8126870.72126018	8686404.87055766	6696664.86261691	892627.099551244	1185733.68032109	1761157.00620899	2806235.8532968	4915914.9734827	7775891.60607187	8107770.15799106	7262921.3954086	High	High	High	High	High
False	High	IsMasterProtein	Q15021	Condensin complex subunit 1 OS=Homo sapiens OX=9606 GN=NCAPD2 PE=1 SV=3	0.000	95.237	20	24	29	24	1401	157.1	6.61	74.56	24	cell cycle OR cell proliferation;cell organization and biogenesis;other biological processes	cytosol;nucleus;other cell component	other molecular function	Pf12717, Pf12922	9918	ENSG00000010292	NCAPD2	D3DUR4; hsa:9918; Q15021; Q8N6U3	Condensation of Prometaphase Chromosomes		1	11039556.4529303	82.39	1760612.60763352	2366894.39993189	4857897.13777725	8296248.45407192	14394768.4774361	30475706.8800936	35829442.1684495	27856091.6082022	1592166.36108153	2907942.66448077	5611336.8909458	9283245.50774268	13128146.4629786	28686714.325067	32076804.7593474	29751753.7286507	High	High	High	High	High
False	High	IsMasterProtein	P15170	Eukaryotic peptide chain release factor GTP-binding subunit ERF3A OS=Homo sapiens OX=9606 GN=GSPT1 PE=1 SV=1	0.000	95.191	26	14	36	6	499	55.7	5.62	114.58	14	cell cycle OR cell proliferation;cell organization and biogenesis;protein metabolism;RNA metabolism OR transcription;other metabolic processes;other biological processes	cytosol;other cell component	nucleic acid binding activity;other molecular function	Pf00009, Pf03143, Pf03144	2935	ENSG00000103342	GSPT1	hsa:2935; J3KQG6; P15170; Q96GF2	Regulation of expression of SLITs and ROBOs; Nonsense Mediated Decay (NMD) enhanced by the Exon Junction Complex (EJC); Eukaryotic Translation Termination; Nonsense Mediated Decay (NMD) independent of the Exon Junction Complex (EJC)		4	16033582.5740057	63.83	1414427.8276547	2231544.51284451	5095277.81592424	13379283.8308852	22362639.8483168	21913562.9660062	22403481.5010053	17370278.0976508	1728612.63477578	2972273.24857513	5937080.83315389	14799749.8204838	19973480.1581781	21173278.8269578	20631363.3514313	19036724.0808843	High	High	High	High	High
False	High	IsMasterProtein	Q13576	Ras GTPase-activating-like protein IQGAP2 OS=Homo sapiens OX=9606 GN=IQGAP2 PE=1 SV=4	0.000	95.036	16	23	31	20	1575	180.5	5.64	95.01	23	cell organization and biogenesis;signal transduction;other biological processes	plasma membrane;other membranes;cytosol;cytoskeleton;other cell component	enzyme regulator activity;cytoskeletal activity;other molecular function	Pf00307, Pf00612, Pf00616, Pf03836	10788	ENSG00000145703	IQGAP2	A8K4V1; B7Z8A4; hsa:10788; J3KR91; Q13576	Neutrophil degranulation; RHO GTPases activate IQGAPs; CDC42 GTPase cycle; RAC1 GTPase cycle; RHOG GTPase cycle	Ciliary landscape; G13 signaling pathway	7	4827738.58521322	87.18	828219.645132678	1299732.6656108	2315650.80425322	3640729.31072047	6288775.96499628	13573067.1575322	18772351.806682	14685443.350514	826231.032662361	1228276.90974029	2481953.24446539	4039039.02375727	5770446.80926984	12836784.1167343	17410499.8633242	15702220.4145673	High	High	High	High	High
False	High	IsMasterProtein	P61221	ATP-binding cassette sub-family E member 1 OS=Homo sapiens OX=9606 GN=ABCE1 PE=1 SV=1	0.000	95.005	33	16	32	16	599	67.3	8.34	93.20	16	cell organization and biogenesis;protein metabolism;other metabolic processes;transport;other biological processes	cytosol;mitochondrion;other cell component	enzyme regulator activity;translation activity;other molecular function	Pf00005, Pf00037, Pf04068	6059	ENSG00000164163	ABCE1	hsa:6059; O88793; P61221; Q13181; Q13864; Q6NR76; Q96AL0; Q96B10; Q99K66	OAS antiviral response; Interferon alpha/beta signaling		2	49382141.3784684	42.97	6183532.10863499	23621650.1341251	55644989.244783	55471384.9375303	59581087.706118	49194204.1833575	49570796.5522496	36801977.3992385	4247751.23397568	29579748.8254061	64924194.017209	60399920.2444085	54431738.5273942	52302033.6891639	46304978.6944456	40924116.5266378	High	High	High	High	High
False	High	IsMasterProtein	Q8NE71	ATP-binding cassette sub-family F member 1 OS=Homo sapiens OX=9606 GN=ABCF1 PE=1 SV=2	0.000	94.884	21	16	26	14	845	95.9	6.80	76.17	16	protein metabolism;other metabolic processes;stress response;other biological processes	cytosol;translational apparatus;nucleus;other cell component	translation activity;nucleic acid binding activity;other molecular function	Pf00005, Pf12848	23	ENSG00000204574; ENSG00000206490; ENSG00000225989; ENSG00000231129; ENSG00000232169; ENSG00000236149; ENSG00000236342	ABCF1	A2BF75; hsa:23; O14897; Q69YP6; Q8NE71	ABC-family proteins mediated transport	IL-18 signaling pathway	2	9109840.86035223	77.57	1081257.72505089	1264174.66101592	2562701.41242674	5011582.78280863	15314971.134895	19496492.3298731	19613023.6411922	15237760.9901761	1040671.22153389	1492375.06154807	2990784.64934996	5930767.75303503	13992994.4918976	17600142.6454203	17694139.4389754	16439763.5512559	High	High	High	High	High
False	High	IsMasterProtein	Q9NZB2	Constitutive coactivator of PPAR-gamma-like protein 1 OS=Homo sapiens OX=9606 GN=FAM120A PE=1 SV=2	0.000	94.805	19	15	24	15	1118	121.8	8.88	84.21	15		plasma membrane;other membranes;cytosol;nucleus			23196	ENSG00000048828	FAM120A	A6NGU0; C4AMC6; hsa:23196; O60649; Q14688; Q4VXF4; Q4VXF5; Q4VXG2; Q86V69; Q96I21; Q9NZB1; Q9NZB2		VEGFA-VEGFR2 signaling pathway	1	6710405.82037592	71.30	716686.215491696	959218.415385345	2253853.94275274	4393674.02590316	10048407.0132059	11020878.1251429	12738953.7390935	10214260.6314246	687033.85683752	1195706.50726682	2566998.0099457	5205585.30984845	8650236.92704519	10147050.3465692	12064302.1306716	11257319.1037828	High	High	High	High	High
False	High	IsMasterProtein	Q9NSE4	Isoleucine--tRNA ligase, mitochondrial OS=Homo sapiens OX=9606 GN=IARS2 PE=1 SV=2	0.000	94.689	21	19	30	18	1012	113.7	7.20	88.27	19	protein metabolism;RNA metabolism OR transcription;other metabolic processes	mitochondrion	nucleic acid binding activity;other molecular function	Pf00133, Pf06827, Pf08264	55699	ENSG00000067704	IARS2	B2RPG8; hsa:55699; Q1M2P9; Q6PI85; Q7L439; Q86WU9; Q96D91; Q9H9Q8; Q9NSE4; Q9NW42	Mitochondrial tRNA aminoacylation		1	15919826.8820037	64.26	1803060.26277002	2575951.83121393	5115403.60353793	12561256.9950816	22369364.8560586	22903004.0183182	22865863.0270675	18158696.0112269	1958766.80503191	2881758.94623189	5589596.92416211	13956998.2225746	19993620.5859077	21806249.2210664	21646831.4940277	19218595.7042316	High	High	High	High	High
False	High	IsMasterProtein	P52566	Rho GDP-dissociation inhibitor 2 OS=Homo sapiens OX=9606 GN=ARHGDIB PE=1 SV=3	0.000	94.661	68	10	51	10	201	23.0	5.21	153.38	10	signal transduction;other biological processes	other membranes;cytosol;cytoskeleton;other cell component	enzyme regulator activity;other molecular function	Pf02115	397	ENSG00000111348	ARHGDIB	B5BU79; hsa:397; P52566	RHOA GTPase cycle; CDC42 GTPase cycle; RAC1 GTPase cycle; RHOG GTPase cycle; RAC3 GTPase cycle; RHOH GTPase cycle	Fas ligand pathway and stress induction of heat shock proteins; G13 signaling pathway	8	120163501.395312	79.60	7499505.44511499	9904567.84504856	22874073.598579	76579950.1380045	201849125.58102	229433532.769631	229216933.162427	171990239.809845	6311855.61724209	11905092.4319874	27307129.1765666	83953991.1308076	191206039.912354	225147979.240436	217016146.778803	194150554.225086	High	High	High	High	High
False	High	IsMasterProtein	P61106	Ras-related protein Rab-14 OS=Homo sapiens OX=9606 GN=RAB14 PE=1 SV=4	0.000	94.372	62	10	27	9	215	23.9	6.21	89.04	10	cell organization and biogenesis;stress response;transport;signal transduction;other biological processes	plasma membrane;other membranes;cytosol;ER/Golgi;other cytoplasmic organelle;other cell component	cytoskeletal activity;other molecular function	Pf00071	51552	ENSG00000119396	RAB14	B3KR31; hsa:51552; P35287; P61106; Q5JVD4; Q6Q7K5; Q969L0; Q9UI11	RAB geranylgeranylation; RAB GEFs exchange GTP for GDP on RABs; Neutrophil degranulation; Translocation of SLC2A4 (GLUT4) to the plasma membrane; Synthesis of PIPs at the plasma membrane	Focal adhesion: PI3K-Akt-mTOR-signaling pathway; Ciliary landscape	7	10445483.4661609	38.01	2165748.14506659	5212681.65273927	8452162.29003868	9910884.18791278	13375139.8021343	11966908.0113141	12571357.647647	10196198.5534406	2119086.81052064	6418120.11629059	9901140.66394093	11493571.9548222	11615971.7496927	12060129.4562996	11905990.7706419	10700863.0981418	High	High	High	High	High
False	High	IsMasterProtein	Q9UIA9	Exportin-7 OS=Homo sapiens OX=9606 GN=XPO7 PE=1 SV=3	0.000	94.214	20	22	32	22	1087	123.8	6.32	91.94	22	transport	nucleus;other cell component	other molecular function	Pf03810	23039	ENSG00000130227	XPO7	hsa:23039; O94846; Q6PJK9; Q8NEK7; Q9UIA9			0	13179556.4343846	69.37	1680008.12217887	2584980.1033589	4699573.23190779	7942720.03056922	22991117.7089805	22616953.5880506	23569562.5239638	18714415.1222835	1710444.30454863	3197849.95424796	5325311.92452538	9281653.02907603	19773416.5143245	22254589.4907768	21825178.2389182	19642911.6852263	High	High	High	High	High
False	High	IsMasterProtein	P19367	Hexokinase-1 OS=Homo sapiens OX=9606 GN=HK1 PE=1 SV=3	0.000	94.081	21	20	30	19	917	102.4	6.80	93.39	20	other metabolic processes;stress response;other biological processes	other membranes;cytosol;mitochondrion	kinase activity;other molecular function	Pf00349, Pf03727	3098	ENSG00000156515	HK1	E9PCK0; hsa:3098; O43443; O43444; O75574; P19367; Q5VTC3; Q96HC8; Q9NNZ4; Q9NNZ5	Glycolysis; Defective HK1 causes hexokinase deficiency (HK deficiency)	Cori cycle; Photodynamic therapy-induced HIF-1 survival signaling; Clear cell renal cell carcinoma pathways; Aerobic glycolysis; Disorders of fructose metabolism; Glucose metabolism in triple-negative breast cancer cells; Glycolysis and gluconeogenesis; Glucuronidation	10	17290679.8218439	82.88	2526065.75292392	2815433.05702042	5007794.17191359	8487889.96799972	33999203.395015	44804655.1608417	47827608.9831026	36047885.7309942	2183516.70003816	3027900.75820764	5880171.48788206	9636301.27078961	31025141.3172163	42651150.6424563	43672814.6437854	38748963.9709268	High	High	High	High	High
False	High	IsMasterProtein	P54577	Tyrosine--tRNA ligase, cytoplasmic OS=Homo sapiens OX=9606 GN=YARS1 PE=1 SV=4	0.000	93.731	33	19	36	19	528	59.1	7.05	92.07	19	protein metabolism;RNA metabolism OR transcription;other metabolic processes;other biological processes	non-structural extracellular;cytosol;nucleus;other cell component	signal transduction activity or receptor binding;nucleic acid binding activity;other molecular function	Pf00579, Pf01588	8565	ENSG00000134684	YARS1	B3KWK4; D3DPQ4; hsa:8565; O43276; P54577; Q53EN1	Cytosolic tRNA aminoacylation	Nephrotic syndrome	2	15648171.5375677	89.21	2265956.92667285	3218119.48089439	7496047.66152358	11491725.4943532	20974125.6182025	36832074.8859421	60775433.0892609	51706576.9227719	2022004.12414605	3857312.39747768	8446430.66634358	13068255.2767029	18737411.1757422	35188662.9434418	56183841.6742952	53680762.8774353	High	High	High	High	High
False	High	IsMasterProtein	P16949	Stathmin OS=Homo sapiens OX=9606 GN=STMN1 PE=1 SV=3	0.000	93.681	72	17	46	17	149	17.3	5.97	112.35	17	cell cycle OR cell proliferation;cell organization and biogenesis;developmental processes;signal transduction;other biological processes	other membranes;cytosol;cytoskeleton;other cell component	cytoskeletal activity	Pf00836	3925	ENSG00000117632	STMN1	A2A2D1; B2R4E7; B7Z8N4; D3DPJ5; hsa:3925; P16949	Nuclear signaling by ERBB4	Microtubule cytoskeleton regulation; Retinoblastoma gene in cancer; RAC1/PAK1/p38/MMP2 pathway; MAPK signaling pathway; EGF/EGFR signaling pathway; IL-18 signaling pathway	7	86103959.9483338	10.57	95111335.0886413	88603210.7422179	82126318.9516531	74626468.5354704	89724408.7240424	96883171.4733178	83625027.6812382	75059548.1489665	107376837.045115	98955294.7278586	77400519.7206444	80938382.1617485	85482353.7172358	90892419.2811394	86730086.3440006	79151161.0531806	High	High	High	High	High
False	High	IsMasterProtein	P09622	Dihydrolipoyl dehydrogenase, mitochondrial OS=Homo sapiens OX=9606 GN=DLD PE=1 SV=2	0.000	93.635	29	12	30	12	509	54.1	7.85	92.98	12	protein metabolism;other metabolic processes;developmental processes;other biological processes	cytoskeleton;mitochondrion;nucleus;other cytoplasmic organelle;other cell component	other molecular function	Pf02852, Pf07992	1738	ENSG00000091140	DLD	B2R5X0; B4DHG0; B4DT69; hsa:1738; P09622; Q14131; Q14167; Q59EV8; Q8WTS4	Lysine catabolism; Regulation of pyruvate dehydrogenase (PDH) complex; Signaling by Retinoic Acid; Citric acid cycle (TCA cycle); Branched-chain amino acid catabolism; Glycine degradation	Fatty acid beta-oxidation; TCA cycle and deficiency of pyruvate dehydrogenase complex (PDHc); Amino acid metabolism; Tryptophan metabolism; 7q11.23 copy number variation syndrome; Neuroinflammation and glutamatergic signaling; Glycolysis and gluconeogenesis; TCA cycle (aka Krebs or citric acid cycle)	16	22522445.5769637	26.54	12856735.7649343	13470287.3686001	17060868.1706085	18574748.0435965	26286323.1270286	29135586.569318	30354599.8007027	23363766.1360618	15026638.5954798	17409453.7960358	18963852.7721655	21711420.6593747	24103683.4919796	27632023.38542	28849626.2943403	25272388.4147324	High	High	High	High	High
False	High	IsMasterProtein	P63104	14-3-3 protein zeta/delta OS=Homo sapiens OX=9606 GN=YWHAZ PE=1 SV=1	0.000	93.620	40	13	39	8	245	27.7	4.79	114.38	13	cell organization and biogenesis;protein metabolism;other metabolic processes;transport;developmental processes;signal transduction;other biological processes	cytosol;nucleus;other cell component	other molecular function	Pf00244	7534	ENSG00000164924	YWHAZ	A8K1N0; B7Z465; hsa:7534; P29213; P29312; P63104; Q32P43; Q5XJ08; Q6GPI2; Q6IN74; Q6NUR9; Q6P3U9; Q86V33	Deactivation of the beta-catenin transactivating complex; Translocation of SLC2A4 (GLUT4) to the plasma membrane; Regulation of localization of FOXO transcription factors; TP53 Regulates Metabolic Genes; SARS-CoV-2 targets host intracellular signalling and regulatory pathways; Activation of BAD and translocation to mitochondria ; Negative regulation of NOTCH4 signaling; Interleukin-3, Interleukin…	Cell cycle; Prolactin signaling pathway; Pathogenic Escherichia coli infection; Myometrial relaxation and contraction pathways; Hepatitis B infection; GDNF signaling; Calcium regulation in cardiac cells; Sudden infant death syndrome (SIDS) susceptibility pathways	23	18721209.6173114	60.87	1203274.90441306	1839817.22659453	7553222.95482298	18703437.7731574	23908797.5988016	20553269.879075	20024088.5777095	17456829.0072809	1264949.25456152	2288324.42764726	8727701.70409983	21785128.6430838	21072410.0172099	21168494.3100985	19907346.4401043	18738998.3481173	High	High	High	High	High
False	High	IsMasterProtein	Q14683	Structural maintenance of chromosomes protein 1A OS=Homo sapiens OX=9606 GN=SMC1A PE=1 SV=2	0.000	93.240	23	28	35	27	1233	143.1	7.64	76.59	28	cell cycle OR cell proliferation;cell organization and biogenesis;DNA metabolism;other metabolic processes;stress response;other biological processes	cytosol;cytoskeleton;nucleus;other cell component	nucleic acid binding activity;other molecular function	Pf02463, Pf06470	8243	ENSG00000072501	SMC1A	hsa:8243; O14995; Q14683; Q16351; Q2M228	Estrogen-dependent gene expression; Meiotic synapsis; Separation of Sister Chromatids; Resolution of Sister Chromatid Cohesion; SUMOylation of DNA damage response and repair proteins; Establishment of Sister Chromatid Cohesion; Cohesin Loading onto Chromatin	miRNA regulation of DNA damage response; Cell cycle; Retinoblastoma gene in cancer; Constitutive androstane receptor pathway; Nuclear receptors meta-pathway; Pathways affected in adenoid cystic carcinoma; ATM signaling in development and disease ; mRNA processing; Regulation of sister chromatid separation at the metaphase-anaphase transition; Rett syndrome causing genes; CAMKK2 pathway; Cohesin c…	21	16452049.7790788	68.03	1565287.55693673	2136687.55159234	4930672.57276256	12398410.7928848	27215550.9340742	25245834.0957798	24210193.2567711	18657745.3900414	1624824.17577305	2670867.40184436	5700542.9967919	14507108.7784141	22807193.9939582	23385087.1943463	22221479.0922996	19830420.4081481	High	High	High	High	High
False	High	IsMasterProtein	P51572	B-cell receptor-associated protein 31 OS=Homo sapiens OX=9606 GN=BCAP31 PE=1 SV=3	0.000	93.141	37	13	36	13	246	28.0	8.44	96.88	13	cell organization and biogenesis;stress response;transport;signal transduction;other biological processes	plasma membrane;other membranes;cytosol;mitochondrion;ER/Golgi;other cell component	signal transduction activity or receptor binding;other molecular function	Pf05529, Pf18035	10134	ENSG00000185825	BCAP31	B3KQ79; D3DWV5; hsa:10134; P51572; Q13836; Q96CF0	RHOA GTPase cycle; Antigen Presentation: Folding, assembly and peptide loading of class I MHC; Apoptotic cleavage of cellular proteins		4	29300646.9364247	15.54	22576722.8634175	20902212.0923836	24367912.8414047	27211566.7561269	35757269.9975768	33934141.4308001	34024015.5091031	28337940.9401138	25711277.1262451	26221314.3387184	27020378.4538452	32426645.157391	31175150.1078187	33643509.3434909	33437284.2511404	30296058.3024479	High	High	High	High	High
False	High	IsMasterProtein	Q15365	Poly(rC)-binding protein 1 OS=Homo sapiens OX=9606 GN=PCBP1 PE=1 SV=2	0.000	93.049	40	9	31	5	356	37.5	7.09	108.70	9	RNA metabolism OR transcription;other biological processes	cytosol;nucleus;other cell component	nucleic acid binding activity;other molecular function	Pf00013	5093	ENSG00000169564	PCBP1	hsa:5093; Q13157; Q14975; Q15365	mRNA Splicing - Major Pathway; Processing of Capped Intron-Containing Pre-mRNA	Ferroptosis	3	3945715.41293994	82.59	481793.096391837	1069464.99989999	1865566.94248417	3066108.17796407	6278618.71484768	10711084.0334355	12664427.7439409	11049776.8001157	431321.532960197	1041840.01821797	1911417.96158672	3002897.31232734	5077664.97992565	10000389.0697588	12404259.9947748	11744837.9344829	High	High	High	High	High
False	High	IsMasterProtein	O14818	Proteasome subunit alpha type-7 OS=Homo sapiens OX=9606 GN=PSMA7 PE=1 SV=1	0.000	92.988	46	12	37	11	248	27.9	8.46	113.18	12	protein metabolism;other metabolic processes	cytosol;nucleus;other cell component	other molecular function	Pf00227, Pf10584	5688	ENSG00000101182	PSMA7	B2R515; hsa:5688; O14818; Q5JXJ2; Q9BR53; Q9H4K5; Q9UEU8	FCERI mediated NF-kB activation; Downstream TCR signaling; Antigen processing: Ubiquitination & Proteasome degradation; Activation of NF-kappaB in B cells; Oxygen-dependent proline hydroxylation of Hypoxia-inducible Factor Alpha; ER-Phagosome pathway; Cross-presentation of soluble exogenous antigens (endosomes); SCF-beta-TrCP mediated degradation of Emi1; APC/C:Cdc20 mediated degradation of Secur…	Proteasome degradation; Alzheimer's disease and miRNA effects; Alzheimer's disease	61	112910872.138037	14.53	91078773.1218795	118904833.032751	119208605.826061	109426644.213443	129025931.485988	117151418.031203	110661524.735594	82871229.4275808	110981812.670168	146237935.191023	130602157.365243	128605636.686263	114818900.486979	111034550.870114	103196904.999461	89555766.5300898	High	High	High	High	High
False	High	IsMasterProtein	P06400	Retinoblastoma-associated protein OS=Homo sapiens OX=9606 GN=RB1 PE=1 SV=2	0.000	92.984	25	22	35	22	928	106.1	7.94	90.76	22	cell cycle OR cell proliferation;cell organization and biogenesis;RNA metabolism OR transcription;other metabolic processes;developmental processes;signal transduction;other biological processes	cytosol;cytoskeleton;nucleus;other cell component	nucleic acid binding activity;other molecular function	Pf01857, Pf01858, Pf08934, Pf11934	5925	ENSG00000139687	RB1	A8K5E3; hsa:5925; P06400; P78499; Q5VW46; Q8IZL4	APC/C:Cdh1 mediated degradation of Cdc20 and other APC/C:Cdh1 targeted proteins in late mitosis/early G1; Oncogene Induced Senescence; Cyclin D associated events in G1; Defective binding of RB1 mutants to E2F1,(E2F2, E2F3); Aberrant regulation of mitotic exit in cancer due to RB1 defects; RUNX2 regulates osteoblast differentiation; Condensation of Prophase Chromosomes; Phosphorylation of proteins…	Androgen receptor signaling pathway; miRNA regulation of DNA damage response; Cell cycle; Thyroid stimulating hormone (TSH) signaling pathway; Glioblastoma signaling pathways; Adipogenesis; Spinal cord injury; Retinoblastoma gene in cancer; Aryl hydrocarbon receptor pathway; Bladder cancer; Fas ligand pathway and stress induction of heat shock proteins; H19 action Rb-E2F1 signaling and CDK-Beta-c…	45	28289015.9348357	74.10	1946530.21377103	2414960.25308359	6429211.02097258	19859691.8816579	44760784.3488315	46004930.0921093	46705339.9972421	35205632.0557531	1923589.7716793	2879900.46328099	7445021.80573626	22731261.3304045	39808389.2488849	44182771.7365423	42824924.3000611	37819220.4130441	High	High	High	High	High
False	High	IsMasterProtein	Q15424	Scaffold attachment factor B1 OS=Homo sapiens OX=9606 GN=SAFB PE=1 SV=4	0.000	92.715	19	18	35	14	915	102.6	5.47	82.21	18	cell organization and biogenesis;signal transduction;other biological processes	nucleus;other cell component	nucleic acid binding activity;other molecular function	Pf00076, Pf02037	6294	ENSG00000160633	SAFB	A0AV56; B7Z5B6; B7ZLP6; F5H0H3; hsa:6294; O60406; Q15424; Q59HH8	SUMOylation of transcription cofactors	Interleukin-1 (IL-1) structural pathway	2	8976082.7879978	53.75	18795910.0175915	5027676.16323998	3568596.22533004	5307755.86990108	8352717.59530426	10285120.9869193	15602935.1611459	13773694.4138371	22174027.8938799	6576974.57426912	3921473.90671812	6406983.26858538	7395850.47532677	9645969.8652191	13370725.4344465	13764145.9346153	High	High	High	High	High
False	High	IsMasterProtein	Q9UNN5	FAS-associated factor 1 OS=Homo sapiens OX=9606 GN=FAF1 PE=1 SV=2	0.000	92.318	27	15	23	15	650	73.9	4.88	78.57	15	protein metabolism;other metabolic processes;stress response;other biological processes	plasma membrane;other membranes;cytosol;ER/Golgi;nucleus;other cell component	enzyme regulator activity;other molecular function	Pf00789, Pf14555	11124	ENSG00000185104	FAF1	hsa:11124; Q549F0; Q9UF34; Q9UNN5; Q9UNT3; Q9Y2Z3		Retinoblastoma gene in cancer; Fas ligand pathway and stress induction of heat shock proteins; VEGFA-VEGFR2 signaling pathway	3	18112882.6234953	69.92	1134961.90309548	1728259.92056309	5088096.27315645	13774347.0319154	26886476.2329244	26613567.7338494	26681019.9652607	20180737.1066874	921316.459045957	2070917.95703075	5841449.38096112	16256914.4624456	24122267.4941531	25790299.7448164	25139724.8116781	22030538.7012344	High	High	High	High	High
False	High	IsMasterProtein	P61978	Heterogeneous nuclear ribonucleoprotein K OS=Homo sapiens OX=9606 GN=HNRNPK PE=1 SV=1	0.000	92.307	42	16	47	16	463	50.9	5.54	131.27	16	RNA metabolism OR transcription;other metabolic processes;signal transduction;other biological processes	cytoskeleton;nucleus;other cell component	nucleic acid binding activity;other molecular function	Pf00013, Pf08067	3190	ENSG00000165119	HNRNPK	hsa:3190; P61978; Q07244; Q15671; Q59F98; Q5T6W4; Q60577; Q6IBN1; Q922Y7; Q96J62	mRNA Splicing - Major Pathway; HCMV Late Events; SUMOylation of RNA binding proteins; Processing of Capped Intron-Containing Pre-mRNA	mRNA processing; lncRNA in canonical Wnt signaling and colorectal cancer	6	57480106.7762567	90.09	7777691.09826702	9406678.5642294	20598882.9408941	33804205.116303	92240018.726432	167751747.039425	210597216.89676	183337594.19113	6208862.42460492	10055517.1996527	22539941.3565366	39305551.8494716	84058422.2723306	163511083.875434	201445494.045185	190643568.138726	High	High	High	High	High
False	High	IsMasterProtein	Q93009	Ubiquitin carboxyl-terminal hydrolase 7 OS=Homo sapiens OX=9606 GN=USP7 PE=1 SV=2	0.000	92.105	22	21	30	21	1102	128.2	5.55	75.48	21	protein metabolism;DNA metabolism;other metabolic processes;stress response;other biological processes	cytosol;nucleus;other cell component	other molecular function	Pf00443, Pf00917, Pf12436, Pf14533	7874	ENSG00000187555	USP7	A6NMY8; B7Z815; H0Y3G8; hsa:7874; Q93009	Regulation of TP53 Degradation; Dual incision in TC-NER; Gap-filling DNA repair synthesis and ligation in TC-NER; Ub-specific processing proteases; Synthesis of active ubiquitin: roles of E1 and E2 enzymes; Formation of TC-NER Pre-Incision Complex; Regulation of PTEN localization	Nucleotide excision repair in xeroderma pigmentosum	9	11162131.8595497	83.55	1962954.3644669	2468949.63960013	5351591.70681362	7957577.912278	15272675.6176934	28653473.3191564	39538008.9728834	30349979.5181692	1933895.81049844	3031285.82464834	6271278.62859378	9299782.81988228	13397429.8177805	27449729.8400363	36091770.5571698	32612275.9500304	High	High	High	High	High
False	High	IsMasterProtein	Q9Y4G6	Talin-2 OS=Homo sapiens OX=9606 GN=TLN2 PE=1 SV=4	0.000	92.100	9	23	34	9	2542	271.4	5.57	86.24	23	cell adhesion;cell organization and biogenesis	plasma membrane;other membranes;cytoskeleton;other cell component	signal transduction activity or receptor binding;cytoskeletal activity;other molecular function	Pf00373, Pf01608, Pf08913, Pf09141, Pf16511	83660	ENSG00000171914	TLN2	A6NLB8; hsa:83660; Q9Y4G6		Focal adhesion	1	1798606.93215847	70.75	609056.850405872	612352.131728905	1027080.43132148	1437148.85349924	2682370.67275121	4663957.43436564	4946804.74704287	3845367.32646892	461603.411518532	557402.442171094	1146739.65028477	1510216.47839069	2142068.33437266	4254355.48277066	4541047.76041639	4157229.23261251	High	High	High	High	High
False	High	IsMasterProtein	P22307	Sterol carrier protein 2 OS=Homo sapiens OX=9606 GN=SCP2 PE=1 SV=2	0.000	91.907	24	17	31	17	547	59.0	6.89	78.23	17	cell organization and biogenesis;other metabolic processes;transport;other biological processes	cytosol;mitochondrion;ER/Golgi;nucleus;other cytoplasmic organelle;other cell component	signal transduction activity or receptor binding;transporter activity;other molecular function	Pf00108, Pf02036, Pf02803	6342	ENSG00000116171	SCP2	A6NM69; B4DGJ9; B4DHP6; C9JC79; D3DQ37; E1B6W5; F2Z3J1; hsa:6342; P22307; Q15432; Q16622; Q5VVZ1; Q6NXF4; Q99430	TYSND1 cleaves peroxisomal proteins; alpha-linolenic acid (ALA) metabolism	PPAR-alpha pathway; Nuclear receptors meta-pathway; Mitochondrial long chain fatty acid beta-oxidation; PPAR signaling pathway; Neurodegeneration with brain iron accumulation (NBIA) subtypes pathway; Disorders of bile acid synthesis and biliary transport; DNA damage response (only ATM dependent)	10	12771631.1997098	64.48	1326832.9075766	2094393.28745641	4143070.42619122	9717587.40194246	16260018.1534582	18092318.6550506	17904373.8554447	15633830.625453	1315168.08989414	2549649.48482719	4503972.04292067	11119829.4408546	14668800.8452821	17774984.1977228	18198001.5129634	17184855.2915808	High	High	High	High	High
False	High	IsMasterProtein	P06753	Tropomyosin alpha-3 chain OS=Homo sapiens OX=9606 GN=TPM3 PE=1 SV=2	0.000	91.853	45	15	40	7	285	32.9	4.72	103.67	15	cell organization and biogenesis;other biological processes	cytosol;cytoskeleton	cytoskeletal activity	Pf00261	7170	ENSG00000143549	TPM3	D3DV71; hsa:7170; P06753; P12324; Q2QD06; Q5VU58; Q5VU63; Q5VU66; Q5VU71; Q5VU72; Q8TCG3; Q969Q2; Q9NQH8	RHOV GTPase cycle; Signaling by ALK fusions and activated point mutants; Smooth Muscle Contraction; Striated Muscle Contraction	Mammary gland development pathway - Pregnancy and lactation (Stage 3 of 4); Striated muscle contraction pathway; VEGFA-VEGFR2 signaling pathway	7	17973345.0004807	11.76	12342985.1595308	15656939.2052308	18597838.1966867	16457862.2895107	17164449.4975336	18707746.7695594	18384712.2963024	15477095.5281895	13487084.0278461	18717189.6016074	18088313.0836805	19283574.9218836	17489881.3415133	18637870.6105968	18743652.6961148	17859107.6465697	High	High	High	High	High
False	High	IsMasterProtein	P14866	Heterogeneous nuclear ribonucleoprotein L OS=Homo sapiens OX=9606 GN=HNRNPL PE=1 SV=2	0.000	91.815	35	13	33	12	589	64.1	8.22	105.17	13	RNA metabolism OR transcription;other metabolic processes;stress response;other biological processes	cytosol;nucleus;other cell component	nucleic acid binding activity	Pf00076, Pf11835, Pf13893	3191	ENSG00000104824; ENSG00000282947	HNRNPL	A6ND69; A6NIT8; hsa:3191; P14866; Q9H3P3	mRNA Splicing - Major Pathway; Processing of Capped Intron-Containing Pre-mRNA	mRNA processing; Hippocampal synaptogenesis and neurogenesis	4	9116035.95744842	86.98	1723950.89405177	2308583.10327949	4478390.70800401	7079468.35173575	11500903.3580773	21530897.8753832	36540047.5088866	29663999.7348107	1919294.11335451	2613865.59637246	5220893.59887414	7954788.63748597	10446803.2231408	20491397.8410735	31510769.3260645	29584921.2764041	High	High	High	High	High
False	High	IsMasterProtein	Q15067	Peroxisomal acyl-coenzyme A oxidase 1 OS=Homo sapiens OX=9606 GN=ACOX1 PE=1 SV=3	0.000	91.651	31	14	23	14	660	74.4	8.16	69.12	14	cell organization and biogenesis;other metabolic processes;other biological processes	other membranes;cytosol;other cytoplasmic organelle	other molecular function	Pf01756, Pf02770, Pf14749	51	ENSG00000161533	ACOX1	A8K6X8; A8KAA0; B4DK61; F5GYQ8; hsa:51; Q12863; Q15067; Q15068; Q15101; Q16131; Q7Z3W5; Q9UD31	TYSND1 cleaves peroxisomal proteins	Estrogen receptor pathway; Nuclear receptors meta-pathway; PPAR signaling pathway; Eicosanoid metabolism via cyclooxygenases (COX); Eicosanoid metabolism via lipooxygenases (LOX); Omega-3 / omega-6 fatty acid synthesis	8	14556619.3536868	36.64	3248628.46183762	7694953.3231338	11763844.264934	13544806.0048781	17857777.3320634	17211564.4944117	18232247.055564	14025702.3498959	3557490.90108959	9617609.09632281	12274348.8418805	15202657.0198892	15830860.48112	16959189.7710468	16815677.0469512	15107633.238039	High	High	High	High	High
False	High	IsMasterProtein	Q92945	Far upstream element-binding protein 2 OS=Homo sapiens OX=9606 GN=KHSRP PE=1 SV=4	0.000	91.484	31	17	24	16	711	73.1	7.30	84.02	17	RNA metabolism OR transcription;other metabolic processes;transport;other biological processes	cytosol;nucleus;other cell component	nucleic acid binding activity;other molecular function	Pf00013, Pf09005	8570	ENSG00000088247	KHSRP	hsa:8570; O00301; Q59EZ9; Q5U4P6; Q92945; Q9UNT5; Q9UQH5	ATF4 activates genes in response to endoplasmic reticulum stress; KSRP (KHSRP) binds and destabilizes mRNA	Pre-implantation embryo	3	13526925.9974259	42.69	2446315.43910596	5021278.38715691	8534969.70334971	12347649.0664189	15447447.8276868	16567177.5894987	16325819.2347935	14332567.6729189	2978945.10849442	7017964.80143301	9485685.70177965	13691019.4262523	13364799.3069808	15503719.2634551	16209963.5594277	15316027.1515969	High	High	High	High	High
False	High	IsMasterProtein	Q9BUQ8	Probable ATP-dependent RNA helicase DDX23 OS=Homo sapiens OX=9606 GN=DDX23 PE=1 SV=3	0.000	91.460	26	18	26	18	820	95.5	9.55	61.81	18	cell organization and biogenesis;RNA metabolism OR transcription;other metabolic processes	nucleus;other cell component	other molecular function	Pf00270, Pf00271	9416	ENSG00000174243	DDX23	B2R600; B4DH15; hsa:9416; O43188; Q9BUQ8	mRNA Splicing - Major Pathway; mRNA Splicing - Minor Pathway		2	4813949.20454852	81.20	734383.102464258	1002512.19672334	2065476.43560136	3205112.78548352	7023109.16328071	9656569.98368029	14791390.0774164	12169237.1821225	680632.561877271	1263689.2649049	2303314.12271067	3674666.67151288	6306451.44595726	8895532.74629765	13424945.888347	13133707.2663094	High	High	High	High	High
False	High	IsMasterProtein	O00571	ATP-dependent RNA helicase DDX3X OS=Homo sapiens OX=9606 GN=DDX3X PE=1 SV=3	0.000	91.367	31	17	33	16	662	73.2	7.18	98.38	17	cell-cell signaling;cell organization and biogenesis;protein metabolism;RNA metabolism OR transcription;other metabolic processes;stress response;signal transduction;other biological processes	non-structural extracellular;plasma membrane;other membranes;cytosol;cytoskeleton;nucleus;other cell component	enzyme regulator activity;cytoskeletal activity;translation activity;nucleic acid binding activity;other molecular function	Pf00270, Pf00271	1654	ENSG00000215301	DDX3X	A8K538; B4E3E8; hsa:1654; O00571; O15536	Neutrophil degranulation	Novel intracellular components of RIG-I-like receptor pathway; Hepatitis B infection	3	7100131.59111938	88.22	1135735.28023051	1322179.28289763	3251245.95381757	5223352.94571873	8969780.18913539	17904947.5180009	27799032.5076196	21416233.1779878	974549.60284043	1543910.27893551	3915264.8377674	5892289.27215586	8555565.80520135	16818254.9831247	24263296.357317	22650904.4935243	High	High	High	High	High
False	High	IsMasterProtein	P09104	Gamma-enolase OS=Homo sapiens OX=9606 GN=ENO2 PE=1 SV=3	0.000	91.217	35	12	66	6	434	47.2	5.03	182.67	12	other metabolic processes;other biological processes	plasma membrane;other membranes;cytosol;other cell component	other molecular function	Pf00113, Pf03952	2026	ENSG00000111674	ENO2	B7Z2X9; hsa:2026; P09104; Q96J33	Glycolysis; Gluconeogenesis	Clear cell renal cell carcinoma pathways; Glycolysis and gluconeogenesis	4	19904445.0350732	53.60	1855063.45186922	3694367.2687919	10305892.9610309	15968879.060908	23278757.5498759	23804950.2428923	23845693.0098313	19602631.8109735	1951763.71119041	5229709.23239029	13115249.7279059	20210905.146546	20861652.086491	23018163.3893025	23220579.6330344	21092240.9252698	High	High	High	High	High
False	High	IsMasterProtein	Q9NS87	Kinesin-like protein KIF15 OS=Homo sapiens OX=9606 GN=KIF15 PE=1 SV=1	0.000	91.159	17	24	30	24	1388	160.1	6.00	79.08	24	cell cycle OR cell proliferation;other biological processes	cytosol;cytoskeleton	cytoskeletal activity;other molecular function	Pf00225, Pf15908	56992	ENSG00000163808; ENSG00000280610	KIF15	hsa:56992; Q17RV9; Q69YL6; Q96JX7; Q9H280; Q9NS87	MHC class II antigen presentation; COPI-dependent Golgi-to-ER retrograde traffic; Kinesins	Gastric cancer network 1	4	6948445.30468099	75.87	1559280.98059295	2150974.35054408	3616003.09830116	5110590.0989874	8970911.69821174	11883117.5245279	20415540.0899813	17681951.7116086	1806169.40287044	2610955.42885534	4060615.10083836	5965980.08265537	8092700.86108872	11333382.723205	18876760.9274222	19060226.4431138	High	High	High	High	High
False	High	IsMasterProtein	Q14839	Chromodomain-helicase-DNA-binding protein 4 OS=Homo sapiens OX=9606 GN=CHD4 PE=1 SV=2	0.000	90.972	17	24	29	21	1912	217.9	5.86	71.53	24	cell organization and biogenesis;protein metabolism;other metabolic processes;other biological processes	cytoskeleton;nucleus;other cell component	nucleic acid binding activity;other molecular function	Pf00176, Pf00271, Pf00385, Pf00628, Pf06461, Pf06465, Pf08073, Pf08074	1108	ENSG00000111642	CHD4	hsa:1108; Q14839; Q8IXZ5	Potential therapeutics for SARS; HDACs deacetylate histones; ERCC6 (CSB) and EHMT2 (G9a) positively regulate rRNA expression; Regulation of PTEN gene transcription; RNA Polymerase I Transcription Initiation; Regulation of TP53 Activity through Acetylation; NGF-stimulated transcription	Rett syndrome causing genes; Effect of progerin on genes involved in Hutchinson-Gilford progeria syndrome	9	5777827.12366093	89.37	946052.575835166	1282347.89568489	2692582.35618756	4201022.76337523	7596023.65841672	13449518.5164331	22933320.9765012	18241761.2044034	791322.44017793	1433470.18808952	3201985.71509501	4979003.15810389	6704813.23486949	12577538.8869862	21078533.8972404	19705624.9433585	High	High	High	High	High
False	High	IsMasterProtein	O43390	Heterogeneous nuclear ribonucleoprotein R OS=Homo sapiens OX=9606 GN=HNRNPR PE=1 SV=1	0.000	90.880	31	15	27	10	633	70.9	8.13	81.33	15	RNA metabolism OR transcription;other metabolic processes	ER/Golgi;nucleus;other cell component	nucleic acid binding activity	Pf00076, Pf18360	10236	ENSG00000125944; ENSG00000282958	HNRNPR	hsa:10236; O43390; Q2L7G6; Q5TEH1; Q9BV64; S4R3J4	mRNA Splicing - Major Pathway; Processing of Capped Intron-Containing Pre-mRNA	mRNA processing	3	6152221.6537162	82.02	675337.736706445	1087400.30098787	2609552.92000604	4625404.6788823	7940382.08544079	13811814.998405	19067663.883042	15391784.364771	633919.908608072	1282177.56357539	2961377.16574218	5445985.893913	6950042.10693227	12810923.3848614	16486343.9957875	15880654.4722916	High	High	High	High	High
False	High	IsMasterProtein	P05455	Lupus La protein OS=Homo sapiens OX=9606 GN=SSB PE=1 SV=2	0.000	90.865	39	16	35	16	408	46.8	7.12	105.90	16	RNA metabolism OR transcription;other metabolic processes;transport;other biological processes	nucleus;other cell component	nucleic acid binding activity	Pf00076, Pf05383, Pf08777	6741	ENSG00000138385	SSB	hsa:6741; P05455; Q15367; Q53XJ4	RNA Polymerase III Abortive And Retractive Initiation; RNA Polymerase III Transcription Termination		2	70831374.7392689	84.35	5183003.24628926	5774611.73736996	15384797.3303162	39187748.6777102	120928526.359703	166218093.504919	171151895.375122	129322354.89132	2778722.58272289	5540059.86021996	20390167.6030019	44282094.1911137	113298247.047709	157784727.999525	156751468.074801	142135327.276477	High	High	High	High	High
False	High	IsMasterProtein	P61160	Actin-related protein 2 OS=Homo sapiens OX=9606 GN=ACTR2 PE=1 SV=1	0.000	90.486	37	10	22	10	394	44.7	6.74	76.51	10	cell cycle OR cell proliferation;cell organization and biogenesis;stress response;transport;other biological processes	non-structural extracellular;cytosol;cytoskeleton;nucleus;other cytoplasmic organelle;other cell component	cytoskeletal activity;other molecular function	Pf00022	10097	ENSG00000138071	ACTR2	B2RCP5; D6W5F4; E9PF41; hsa:10097; O15142; P61160; Q96C82	Regulation of actin dynamics for phagocytic cup formation; FCGR3A-mediated phagocytosis; RHO GTPases Activate WASPs and WAVEs; Neutrophil degranulation; Clathrin-mediated endocytosis; EPHB-mediated forward signaling	Physico-chemical features and toxicity-associated pathways; Embryonic stem cell pluripotency pathways	8	12665753.0952757	55.27	1173806.88080394	2484763.54351758	7370273.61156792	10681936.9618272	15302877.2453648	16323372.972434	16750699.3850096	13428129.5062406	1219620.23408435	2985190.84153125	7823069.01889277	11946660.2847353	13694609.4208643	15931961.2114649	15887967.7560448	14498614.1179203	High	High	High	High	High
False	High	IsMasterProtein	P21399	Cytoplasmic aconitate hydratase OS=Homo sapiens OX=9606 GN=ACO1 PE=1 SV=3	0.000	90.029	29	21	35	21	889	98.3	6.68	77.81	21	other metabolic processes;transport;developmental processes;other biological processes	cytosol;mitochondrion;ER/Golgi;other cell component	nucleic acid binding activity;other molecular function	Pf00330, Pf00694	48	ENSG00000122729	ACO1	D3DRK7; hsa:48; P21399; Q14652; Q5VZA7	Iron uptake and transport	Iron metabolism in placenta; TCA cycle and deficiency of pyruvate dehydrogenase complex (PDHc)	3	22769875.022279	67.50	2017770.83195148	2747452.04016661	6021819.0226358	17590873.7806249	33297814.9613581	33233457.1432829	34226304.6174572	26445807.1727181	3353143.62813622	3931610.25101806	6727884.0394593	19604892.5693243	31471434.6177379	32183491.8722869	31714991.3132835	28928703.8466879	High	High	High	High	High
False	High	IsMasterProtein	Q16181	Septin-7 OS=Homo sapiens OX=9606 GN=SEPTIN7 PE=1 SV=2	0.000	89.857	34	15	39	14	437	50.6	8.63	110.55	15	cell cycle OR cell proliferation;cell organization and biogenesis;other biological processes	plasma membrane;other membranes;cytosol;cytoskeleton;nucleus;other cell component	other molecular function	Pf00735	989	ENSG00000122545	SEPTIN7	hsa:989; Q16181; Q52M76; Q6NX50	MAPK6/MAPK4 signaling		1	50313076.6798382	74.71	3023935.07693643	4172246.69825468	9983239.701123	40578470.6271634	87825605.2714283	84392455.7031007	79389285.3949488	56566656.3641677	2184130.05757642	5867153.09443166	11940094.3629684	44750845.2452001	76421799.9889295	78234221.2371779	70306593.5342919	63072547.6552356	High	High	High	High	High
False	High	IsMasterProtein	O14578	Citron Rho-interacting kinase OS=Homo sapiens OX=9606 GN=CIT PE=1 SV=2	0.000	89.782	13	27	31	27	2027	231.3	6.57	67.64	27	cell cycle OR cell proliferation;cell organization and biogenesis;protein metabolism;other metabolic processes;developmental processes;other biological processes	plasma membrane;other membranes;cytosol;cytoskeleton;ER/Golgi;nucleus;other cell component	enzyme regulator activity;kinase activity;other molecular function	Pf00069, Pf00169, Pf00780	11113	ENSG00000122966	CIT	hsa:11113; O14578; Q2M5E1; Q6XUH8; Q86UQ9; Q9UPZ7	RHOC GTPase cycle; RHOA GTPase cycle; RAC1 GTPase cycle; RHOB GTPase cycle; RHO GTPases activate CIT	Malignant pleural mesothelioma; G13 signaling pathway	7	8118667.64648347	73.56	1443750.34814094	2121036.13857519	3714332.23722688	5505665.76790974	11276937.736745	19259523.9382541	20452876.8387948	15573205.4994322	1560535.01114092	2479144.24021246	4025720.62051251	6462720.75532686	10198918.8221894	18105241.2440482	19030645.0316052	16703527.1050312	High	High	High	High	High
False	High	IsMasterProtein	P41252	Isoleucine--tRNA ligase, cytoplasmic OS=Homo sapiens OX=9606 GN=IARS1 PE=1 SV=2	0.000	89.674	24	26	38	26	1262	144.4	6.15	95.27	26	protein metabolism;RNA metabolism OR transcription;other metabolic processes	cytosol;nucleus;other cell component	nucleic acid binding activity;other molecular function	Pf00133, Pf08264, Pf19302	3376	ENSG00000196305	IARS1	A8KAE9; hsa:3376; P41252; Q5TCD0; Q7Z3T4; Q9H588	Selenoamino acid metabolism; Cytosolic tRNA aminoacylation	Amino acid metabolism	3	14549751.2334813	95.02	2952394.60615037	3353077.4928555	7560846.80921641	11317238.5973734	21084684.9058898	48997730.8037336	75666120.7096836	57765628.6914432	2291317.32726525	3898676.61412083	8497124.15580991	12357943.8506177	17130298.0103449	45675634.4495225	68037998.6067829	62512433.0745149	High	High	High	High	High
False	High	IsMasterProtein	P11171	Protein 4.1 OS=Homo sapiens OX=9606 GN=EPB41 PE=1 SV=4	0.000	89.536	23	16	19	15	864	97.0	5.58	71.62	16	cell cycle OR cell proliferation;cell organization and biogenesis;other biological processes	plasma membrane;other membranes;cytosol;cytoskeleton;nucleus;other cell component	cytoskeletal activity;other molecular function	Pf00373, Pf04382, Pf05902, Pf08736, Pf09379, Pf09380	2035	ENSG00000159023	EPB41	B1ALH8; B1ALH9; D3DPM9; D3DPN0; hsa:2035; P11171; P11176; Q14245; Q5TB35; Q5VXN8; Q8IXV9; Q9Y578; Q9Y579	Neurexins and neuroligins	VEGFA-VEGFR2 signaling pathway; Splicing factor NOVA regulated synaptic proteins; IL-18 signaling pathway	4	10030326.1929803	65.90	1339608.29330698	2374601.56787214	4108387.74233772	6701729.61672716	17377436.4279885	17152139.7013699	17278087.6051144	13516019.9730384	1548469.01699415	2628041.3855982	4680276.3037304	7443570.20323121	15626381.9222299	16718426.0924742	16025677.963084	14330036.7441554	High	High	High	High	High
False	High	IsMasterProtein	P60900	Proteasome subunit alpha type-6 OS=Homo sapiens OX=9606 GN=PSMA6 PE=1 SV=1	0.000	89.451	43	10	43	10	246	27.4	6.76	121.57	10	protein metabolism;other metabolic processes;other biological processes	cytosol;cytoskeleton;nucleus;other cell component	nucleic acid binding activity;other molecular function	Pf00227, Pf10584	5687	ENSG00000100902	PSMA6	B2R7J9; B4DQR4; B4DXJ9; hsa:5687; P34062; P60900; Q6IB60	FCERI mediated NF-kB activation; Downstream TCR signaling; Antigen processing: Ubiquitination & Proteasome degradation; Activation of NF-kappaB in B cells; Oxygen-dependent proline hydroxylation of Hypoxia-inducible Factor Alpha; ER-Phagosome pathway; Cross-presentation of soluble exogenous antigens (endosomes); SCF-beta-TrCP mediated degradation of Emi1; APC/C:Cdc20 mediated degradation of Secur…	Proteasome degradation; Alzheimer's disease and miRNA effects; Alzheimer's disease	61	50703747.4707477	14.30	31368794.7510562	43175828.4332784	46479895.2400478	46292763.3365598	57642343.1326979	52935969.3772104	52733616.1263748	40061414.6474541	40348126.0424994	54389319.5125879	51591791.3565657	54678759.8240752	53248089.6191037	51280714.3792115	50133272.1023783	45405441.4445682	High	High	High	High	High
False	High	IsMasterProtein	Q08378	Golgin subfamily A member 3 OS=Homo sapiens OX=9606 GN=GOLGA3 PE=1 SV=2	0.000	89.324	16	21	23	21	1498	167.3	5.44	73.42	21	other biological processes	other membranes;cytosol;ER/Golgi;nucleus			2802	ENSG00000090615	GOLGA3	A5PKX6; hsa:2802; O43241; Q08378; Q6P9C7; Q86XW3; Q8TDA9; Q8WZA3	RND2 GTPase cycle		1	9626949.86915785	66.40	2511955.51769692	2473701.44738517	4490114.24469915	6055865.13796857	14122421.8314321	17458271.6457961	19752985.3310825	16773629.9866607	2083341.28937763	2807162.53733757	4307509.0238498	7443827.51777978	12450337.3515727	16450946.810897	18981078.5240742	17645475.5522789	High	High	High	High	High
False	High	IsMasterProtein	P68366	Tubulin alpha-4A chain OS=Homo sapiens OX=9606 GN=TUBA4A PE=1 SV=1	0.000	89.194	31	12	49	3	448	49.9	5.06	175.20	12	cell cycle OR cell proliferation;cell organization and biogenesis	non-structural extracellular;cytosol;cytoskeleton;other cell component	cytoskeletal activity;other molecular function	Pf00091, Pf03953	7277	ENSG00000127824	TUBA4A	A8MUB1; B3KNQ6; hsa:7277; P05215; P68366	Separation of Sister Chromatids; The role of GTSE1 in G2/M progression after G2 checkpoint; Intraflagellar transport; Recycling pathway of L1; COPI-dependent Golgi-to-ER retrograde traffic; Translocation of SLC2A4 (GLUT4) to the plasma membrane; Microtubule-dependent trafficking of connexons from Golgi to the plasma membrane; Gap junction assembly; MHC class II antigen presentation; Resolution of…	Alzheimer's disease and miRNA effects; Pathogenic Escherichia coli infection; Parkin-ubiquitin proteasomal system pathway; Alzheimer's disease	41	2163133.36568707	64.10	199559.185514649	293272.785664895	1020054.33586934	1691578.25354912	2547472.35694107	3053214.61617332	3575838.79603244	2892795.66684021	159583.771604297	348756.134693476	1133562.2491875	1999404.35762465	2340269.96085357	2738639.22867303	3316463.46328948	3153948.43866094	High	High	High	High	High
False	High	IsMasterProtein	P04899	Guanine nucleotide-binding protein G(i) subunit alpha-2 OS=Homo sapiens OX=9606 GN=GNAI2 PE=1 SV=3	0.000	88.763	46	12	28	6	355	40.4	5.54	95.61	12	cell-cell signaling;cell cycle OR cell proliferation;signal transduction;other biological processes	plasma membrane;other membranes;cytosol;cytoskeleton;nucleus;other cell component	signal transduction activity or receptor binding;other molecular function	Pf00503	2771	ENSG00000114353	GNAI2	B3KTZ0; B4DYA0; B4E2X5; hsa:2771; P04899; Q6B6N3; Q8IZ71	G alpha (i) signalling events; G alpha (z) signalling events; Adenylate cyclase inhibitory pathway; ADP signalling through P2Y purinoceptor 12; Extra-nuclear estrogen signaling; GPER1 signaling; ADORA2B mediated anti-inflammatory cytokines production; Adrenaline,noradrenaline inhibits insulin secretion	Thyroid stimulating hormone (TSH) signaling pathway; Corticotropin-releasing hormone signaling pathway; S1P receptor signal transduction; Complement system; G protein signaling pathways; Chemokine signaling pathway; Hippo signaling regulation pathways; Purinergic signaling; Calcium regulation in cardiac cells; Serotonin HTR1 group and FOS pathway	20	10805341.4425099	70.67	826307.644970802	1056989.07620799	2083183.74683544	8588972.35322903	16076420.6773959	15340026.0042896	15356963.6509715	11957344.2912744	885327.832821094	1307155.81629961	2554441.97746289	9764325.6600398	14189734.4622418	15178083.9213875	14425771.2118467	12878073.8736838	High	High	High	High	High
False	High	IsMasterProtein	P00491	Purine nucleoside phosphorylase OS=Homo sapiens OX=9606 GN=PNP PE=1 SV=2	0.000	88.469	55	14	40	14	289	32.1	6.95	116.09	14	other metabolic processes;other biological processes	non-structural extracellular;cytosol;nucleus;other cell component	other molecular function	Pf01048	4860	ENSG00000198805	PNP	B2R8S5; D3DS00; hsa:4860; P00491; Q15160; Q5PZ03	Neutrophil degranulation; Purine catabolism; Ribavirin ADME; Purine salvage; Defective PNP disrupts phosphorolysis of (deoxy)guanosine and (deoxy)inosine	VEGFA-VEGFR2 signaling pathway	6	24571670.0721877	30.11	7544713.37463519	15727201.5855483	20083459.9283958	21760114.0221545	28630613.1614573	28563005.751393	29332668.2389311	23971712.2624583	8529714.88525664	20376425.3080908	22186611.5750448	25186643.4706874	25927541.7796787	27704913.5233866	28148232.1940382	25258080.1702726	High	High	High	High	High
False	High	IsMasterProtein	Q9UNS2	COP9 signalosome complex subunit 3 OS=Homo sapiens OX=9606 GN=COPS3 PE=1 SV=3	0.000	88.425	32	11	28	11	423	47.8	6.65	90.75	11	protein metabolism;other metabolic processes;developmental processes;signal transduction;other biological processes	cytosol;nucleus;other cell component		Pf01399	8533	ENSG00000141030	COPS3	B2R683; B4DY81; hsa:8533; O43191; Q7LDR6; Q9UNS2	Neddylation; Formation of TC-NER Pre-Incision Complex; Cargo recognition for clathrin-mediated endocytosis; DNA Damage Recognition in GG-NER	Ciliary landscape	5	16503979.4115826	60.42	1425001.20772969	4515767.12448034	6499801.56687392	12382940.5742048	22593086.589136	23997092.2331352	24521451.5306211	21673092.5773641	1741068.41858108	6521834.8868156	7257491.26440279	14213651.517441	19163361.0887192	23891348.484735	24647936.4249937	23537326.3978875	High	High	High	High	High
False	High	IsMasterProtein	P23634	Plasma membrane calcium-transporting ATPase 4 OS=Homo sapiens OX=9606 GN=ATP2B4 PE=1 SV=2	0.000	88.382	16	16	22	10	1241	137.8	6.60	70.51	16	stress response;transport;developmental processes;other biological processes	plasma membrane;other membranes;cytoskeleton;other cell component	transporter activity;enzyme regulator activity;other molecular function	Pf00122, Pf00689, Pf00690, Pf00702, Pf12424, Pf13246	493	ENSG00000058668	ATP2B4	B1APW5; B1APW6; hsa:493; P23634; Q13450; Q13452; Q13455; Q16817; Q7Z3S1	Ion homeostasis; Ion transport by P-type ATPases; Reduction of cytosolic Ca++ levels	Vitamin D-sensitive calcium signaling in depression	4	11092873.010211	60.84	1193939.75043083	1760285.23022145	3845106.8980229	9488619.79257733	14097714.6707057	13918514.3684386	14546403.2860459	11256049.0782518	1228865.96395019	2032518.62012461	4200351.66278715	10932062.4639441	12322987.4694803	13699483.8207047	13720566.064542	12917228.3762034	High	High	High	High	High
False	High	IsMasterProtein	P23526	Adenosylhomocysteinase OS=Homo sapiens OX=9606 GN=AHCY PE=1 SV=4	0.000	88.296	40	18	41	17	432	47.7	6.34	101.03	18	other metabolic processes;stress response;other biological processes	cytosol;nucleus;other cell component	other molecular function	Pf00670, Pf05221	191	ENSG00000101444	AHCY	A8K307; B3KUN3; E1P5P2; F5H737; hsa:191; P23526; Q96A36	Methylation; Sulfur amino acid metabolism; Metabolism of ingested SeMet, Sec, MeSec into H2Se; Defective AHCY causes HMAHCHD	Folate metabolism; Trans-sulfuration pathway; One-carbon metabolism; Trans-sulfuration, one-carbon metabolism and related pathways; Methionine de novo and salvage pathway; Ethanol effects on histone modifications	10	48928355.2790879	51.94	2730104.31471656	10360268.3150076	44002598.7479827	50840710.2910516	62729506.0985032	56407723.3951813	56293479.6697655	42066008.720353	2069726.87877477	11146567.9137204	47087932.8123394	56761818.1566417	56581174.8850258	54021494.0809937	52314296.4682592	46388908.0315843	High	High	High	High	High
False	High	IsMasterProtein	O00231	26S proteasome non-ATPase regulatory subunit 11 OS=Homo sapiens OX=9606 GN=PSMD11 PE=1 SV=3	0.000	88.280	45	18	29	18	422	47.4	6.48	87.49	18	cell organization and biogenesis;protein metabolism;other metabolic processes;other biological processes	non-structural extracellular;cytosol;nucleus;other cell component	other molecular function	Pf01399, Pf18055, Pf18503	5717	ENSG00000108671	PSMD11	A8K3I7; E1P663; hsa:5717; O00231; O00495; Q53FT5	Separation of Sister Chromatids; FCERI mediated NF-kB activation; Downstream TCR signaling; Antigen processing: Ubiquitination & Proteasome degradation; Activation of NF-kappaB in B cells; Oxygen-dependent proline hydroxylation of Hypoxia-inducible Factor Alpha; ER-Phagosome pathway; Cross-presentation of soluble exogenous antigens (endosomes); SCF-beta-TrCP mediated degradation of Emi1; APC/C:Cd…	Proteasome degradation; Parkin-ubiquitin proteasomal system pathway; VEGFA-VEGFR2 signaling pathway	62	21410909.1710588	75.32	1806468.02618984	2194268.76818808	4551302.41908897	16577629.3141215	27257212.5109633	36821491.1514044	41446524.7469353	31738577.9892842	1644270.70641797	2560281.53368401	5576965.86966376	18802025.1191878	24381790.1861805	34809604.1345289	38605204.3704182	34050585.4941007	High	High	High	High	High
False	High	IsMasterProtein	P48147	Prolyl endopeptidase OS=Homo sapiens OX=9606 GN=PREP PE=1 SV=2	0.000	88.105	31	20	33	20	710	80.6	5.86	101.75	20	protein metabolism	cytosol;nucleus;other cell component	other molecular function	Pf00326, Pf02897	5550	ENSG00000085377	PREP	hsa:5550; P48147; Q8N6D4			0	7880246.35215108	87.14	1239377.67936998	1770333.01499502	3622885.25089863	5566855.42107021	10409027.8516254	18962596.8223396	29687546.8519695	23921775.8452687	1226666.6303691	2087441.4174689	4243083.03447544	6641680.11152268	9349785.22420192	17733070.9711456	27530167.086559	24836669.2784434	High	High	High	High	High
False	High	IsMasterProtein	O60841	Eukaryotic translation initiation factor 5B OS=Homo sapiens OX=9606 GN=EIF5B PE=1 SV=4	0.000	87.953	18	23	34	23	1220	138.7	5.49	80.12	23	protein metabolism;other metabolic processes;other biological processes	cytosol;mitochondrion;other cell component	nucleic acid binding activity;other molecular function	Pf00009, Pf03144, Pf11987	9669	ENSG00000158417	EIF5B	hsa:9669; O60841; O95805; Q53RV7; Q53SI8; Q9UF81; Q9UMN7	GTP hydrolysis and joining of the 60S ribosomal subunit	Translation factors; Ciliary landscape	3	17170266.8400278	77.51	2079389.30231484	2463390.03385523	5374213.14725385	9528098.95085021	28984798.1589541	37736841.3204313	38242145.9860819	29692996.6491002	2237428.23794455	3242024.40240873	6015126.48528339	11014939.068385	26765292.2569443	35546011.0735859	35206141.3911119	32372200.3539	High	High	High	High	High
False	High	IsMasterProtein	O75534	Cold shock domain-containing protein E1 OS=Homo sapiens OX=9606 GN=CSDE1 PE=1 SV=2	0.000	87.920	30	23	29	23	798	88.8	6.25	68.54	23	cell organization and biogenesis;RNA metabolism OR transcription;other metabolic processes;developmental processes;other biological processes	plasma membrane;other membranes;cytosol;ER/Golgi;other cell component	nucleic acid binding activity	Pf00313, Pf12901	7812	ENSG00000009307	CSDE1	A8K281; E9PGZ0; G5E9Q2; hsa:7812; O75534; O94961; Q5TF04; Q5TF05; Q68DF1; Q68DI9; Q9Y2S4			0	9937815.66734469	95.63	1676590.26391794	2082836.4961438	4564314.05699074	7455086.7019798	13380261.2825201	30288026.8831907	49063210.7673777	36435906.7146252	1425245.71154701	2136089.86917305	5403765.28701226	8457934.69206212	11676630.7418771	26877772.9358403	44199073.0582465	40220655.0122495	High	High	High	High	High
False	High	IsMasterProtein	Q9H4M9	EH domain-containing protein 1 OS=Homo sapiens OX=9606 GN=EHD1 PE=1 SV=2	0.000	87.766	37	17	28	15	534	60.6	6.83	90.71	17	cell organization and biogenesis;transport;developmental processes;other biological processes	plasma membrane;other membranes;other cytoplasmic organelle;other cell component	other molecular function	Pf00350, Pf12763, Pf16880, Pf18150	10938	ENSG00000110047	EHD1	hsa:10938; O14611; Q2M3Q4; Q9H4M9; Q9UNR3	Factors involved in megakaryocyte development and platelet production	Insulin signaling	2	24980705.3913388	68.95	5132408.79072291	5893640.85812965	9421081.38473261	15221426.1373451	40684283.5763689	50282840.6790174	49392550.3444235	38793068.771106	5612282.49922763	6968298.34864927	10720033.9666468	17060099.9828144	36578662.6384071	48456610.6262868	46667617.5107779	41554831.4166983	High	High	High	High	High
False	High	IsMasterProtein	Q13838	Spliceosome RNA helicase DDX39B OS=Homo sapiens OX=9606 GN=DDX39B PE=1 SV=1	0.000	87.749	32	16	36	7	428	49.0	5.67	97.76	16	cell organization and biogenesis;RNA metabolism OR transcription;other metabolic processes;transport;other biological processes	nucleus;other cell component	nucleic acid binding activity;other molecular function	Pf00270, Pf00271	7919	ENSG00000198563; ENSG00000215425; ENSG00000225073; ENSG00000225859; ENSG00000229496; ENSG00000230624; ENSG00000235439	DDX39B	B0S8C0; hsa:7919; O43496; Q0EFA1; Q13838; Q2L6F9; Q53GL9; Q5RJ64; Q5RJ66; Q5ST94; Q5STB4; Q5STB5; Q5STB7; Q5STB8; Q5STU4; Q5STU5; Q5STU6; Q5STU8; Q71V76	Transport of Mature mRNA derived from an Intron-Containing Transcript; mRNA 3'-end processing; RNA Polymerase II Transcription Termination; RHOBTB2 GTPase cycle		4	21878853.0571836	66.31	1959950.26186524	2592034.76612696	7312431.90656258	16014545.6331808	31493541.0685291	29559713.9943258	33433566.6201088	25595049.080941	2080927.54798505	3087556.05163503	8478896.97186208	18702218.9167934	28090117.7617384	27568022.381857	30268349.7651541	27431590.8034782	High	High	High	High	High
False	High	IsMasterProtein	P68400	Casein kinase II subunit alpha OS=Homo sapiens OX=9606 GN=CSNK2A1 PE=1 SV=1	0.000	87.663	41	14	27	13	391	45.1	7.74	69.29	14	cell-cell signaling;cell cycle OR cell proliferation;protein metabolism;other metabolic processes;signal transduction;other biological processes	plasma membrane;other membranes;cytosol;nucleus;other cell component	kinase activity;other molecular function	Pf00069	1457	ENSG00000101266	CSNK2A1	B4DYS6; D3DVV8; hsa:1457; P19138; P20426; P68400; Q14013; Q5U065	RUNX1 interacts with co-factors whose precise effect on RUNX1 targets is not known; Regulation of PTEN stability and activity; KEAP1-NFE2L2 pathway; Regulation of TP53 Activity through Phosphorylation; Cooperation of PDCL (PhLP1) and TRiC/CCT in G-protein beta folding; WNT mediated activation of DVL; Signal transduction by L1; Receptor Mediated Mitophagy; Condensation of Prometaphase Chromosomes;…	Alzheimer's disease and miRNA effects; TNF-alpha signaling pathway; Brain-derived neurotrophic factor (BDNF) signaling pathway; lncRNA in canonical Wnt signaling and colorectal cancer; Breast cancer pathway; Wnt signaling; ncRNAs involved in Wnt signaling in hepatocellular carcinoma; Translation inhibitors in chronically activated PDGFRA cells; Measles virus infection; Malignant pleural mesotheli…	21	24619357.3606328	70.15	1792771.75116123	2918884.78856876	6751931.88181722	16980214.5881543	34869800.3314419	37254450.7762238	39787282.1154411	30168600.8967211	2066071.33999033	3423195.39081085	8185818.15786797	20090847.3987741	31327278.6500306	34987943.8801729	37373916.3460265	32571134.6794454	High	High	High	High	High
False	High	IsMasterProtein	P12004	Proliferating cell nuclear antigen OS=Homo sapiens OX=9606 GN=PCNA PE=1 SV=1	0.000	87.568	44	10	30	10	261	28.8	4.69	108.08	10	cell cycle OR cell proliferation;cell organization and biogenesis;DNA metabolism;other metabolic processes;stress response;developmental processes;other biological processes	cytoskeleton;nucleus;other cell component	signal transduction activity or receptor binding;enzyme regulator activity;nucleic acid binding activity;other molecular function	Pf00705, Pf02747	5111	ENSG00000132646	PCNA	B2R897; D3DW02; hsa:5111; P12004	E3 ubiquitin ligases ubiquitinate target proteins; SUMOylation of DNA replication proteins; Termination of translesion DNA synthesis; TP53 Regulates Transcription of Genes Involved in G2 Cell Cycle Arrest; HDR through Homologous Recombination (HRR); Dual incision in TC-NER; Gap-filling DNA repair synthesis and ligation in TC-NER; Translesion synthesis by REV1; Translesion synthesis by POLK; Trans…	Cell cycle; Retinoblastoma gene in cancer; Primary focal segmental glomerulosclerosis (FSGS); Oxidative damage response; EGF/EGFR signaling pathway; G1 to S cell cycle control; DNA replication; Hepatitis B infection; Base excision repair; Nucleotide excision repair; 7q11.23 copy number variation syndrome; DNA repair pathways, full network; 16p11.2 proximal deletion syndrome; p53 transcriptional g…	42	50192588.6433772	60.76	2657760.50072285	5160476.84136518	24029975.27435	46802772.9015937	66295099.3624693	56669030.2925207	60465155.2509442	49962618.8332861	2390095.1083292	5793086.90506459	25912083.7640115	50423616.9671089	58931622.3849148	57782632.1629894	57014828.0821528	52181059.6636511	High	High	High	High	High
False	High	IsMasterProtein	A0AVT1	Ubiquitin-like modifier-activating enzyme 6 OS=Homo sapiens OX=9606 GN=UBA6 PE=1 SV=1	0.000	86.983	18	16	27	16	1052	117.9	6.14	79.91	16	cell organization and biogenesis;protein metabolism;other metabolic processes;stress response;developmental processes;other biological processes	cytosol;nucleus;other cell component	other molecular function	Pf00899, Pf09358, Pf10585, Pf16190, Pf16191	55236	ENSG00000033178	UBA6	A0AVT1; A6N8M7; B2RAV3; hsa:55236; Q4W5K0; Q6UV21; Q86T78; Q86TC7; Q8N5T3; Q8N9E4; Q9H3T7; Q9NVC9	Synthesis of active ubiquitin: roles of E1 and E2 enzymes; Antigen processing: Ubiquitination & Proteasome degradation		2	15848964.389631	78.17	2650272.81923665	3353141.14675294	6241066.27594441	9886922.88817574	25398427.1859349	41730742.6517694	41743294.3218127	32010517.836507	2449637.93466278	4117434.4942965	7007927.80810604	11165322.3808425	22497305.8238591	38479793.5357771	39106054.0186847	34828890.8759533	High	High	High	High	High
False	High	IsMasterProtein	Q92888	Rho guanine nucleotide exchange factor 1 OS=Homo sapiens OX=9606 GN=ARHGEF1 PE=1 SV=2	0.000	86.826	25	19	27	19	912	102.4	5.66	83.96	19	signal transduction;other biological processes	plasma membrane;other membranes;cytosol;other cell component	signal transduction activity or receptor binding;enzyme regulator activity	Pf00621, Pf09128, Pf17838	9138	ENSG00000076928	ARHGEF1	hsa:9138; O00513; Q6NX52; Q8N4J4; Q92888; Q96BF4; Q96F17; Q9BSB1	RHOC GTPase cycle; RHOA GTPase cycle; RHOB GTPase cycle; NRAGE signals death through JNK; G alpha (12/13) signalling events	G protein signaling pathways; EGF/EGFR signaling pathway; Regulation of actin cytoskeleton; G13 signaling pathway	9	9107574.43598438	78.35	1947016.48165487	2500473.44968596	4254517.01149607	6935208.89455473	11526459.2690262	19615055.3006809	27275598.6951293	22655314.5430218	1345989.49741464	2413410.88699992	5130446.20267266	7843189.02891565	10575788.980884	18395618.7970179	26393745.3329881	23043420.9800794	High	High	High	High	High
False	High	IsMasterProtein	Q9HB71	Calcyclin-binding protein OS=Homo sapiens OX=9606 GN=CACYBP PE=1 SV=2	0.000	86.734	27	7	27	7	228	26.2	8.25	84.83	7	developmental processes;other biological processes	cytosol;nucleus;other cell component	cytoskeletal activity;other molecular function	Pf04969, Pf05002, Pf09032	27101	ENSG00000116161	CACYBP	B2ZWH2; B3KSF1; hsa:27101; O60666; Q5R370; Q5R371; Q9HB71		Gastric cancer network 2	1	60676787.0561007	81.56	3857190.07497327	4767721.78119151	11629869.7188545	34997348.1180661	101777448.888625	121722039.036866	118538943.967575	96521792.0782925	2645811.15276945	5344780.64867182	13255246.6601692	38612911.7314985	95348222.1970859	117799718.079225	114293825.731012	102780815.682651	High	High	High	High	High
False	High	IsMasterProtein	Q9UQ80	Proliferation-associated protein 2G4 OS=Homo sapiens OX=9606 GN=PA2G4 PE=1 SV=3	0.000	86.676	33	14	39	14	394	43.8	6.55	102.08	14	RNA metabolism OR transcription;other metabolic processes;other biological processes	non-structural extracellular;nucleus;other cytoplasmic organelle;other cell component	nucleic acid binding activity;other molecular function	Pf00557	5036	ENSG00000170515	PA2G4	hsa:5036; O43846; Q9UM59; Q9UQ80	Neutrophil degranulation		1	43496550.0787049	80.97	4373393.10579519	4907874.68400865	11269083.1998011	26127472.6511022	75322481.0097572	98903230.416732	100457630.556205	75687874.6542924	3324534.20343171	5914636.71980069	12539490.8026973	27521869.885699	68743507.4944664	93254673.2907776	92913865.6811698	86163720.9533128	High	High	High	High	High
False	High	IsMasterProtein	O95831	Apoptosis-inducing factor 1, mitochondrial OS=Homo sapiens OX=9606 GN=AIFM1 PE=1 SV=1	0.000	86.622	22	11	33	11	613	66.9	8.95	111.49	11	cell organization and biogenesis;stress response;transport;developmental processes;signal transduction;other biological processes	other membranes;cytosol;mitochondrion;nucleus;other cell component	nucleic acid binding activity;other molecular function	Pf00070, Pf14721	9131	ENSG00000156709	AIFM1	A4QPB4; B1ALN1; B2RB08; D3DTE9; E9PRR0; hsa:9131; O95831; Q1L6K4; Q1L6K6; Q2QKE4; Q5JUZ7; Q6I9X6; Q9Y3I3; Q9Y3I4		Apoptosis modulation and signaling; Nanomaterial induced apoptosis; Apoptosis modulation by HSP70	3	19548708.1433036	53.93	1107765.0064074	3584843.03315989	14670330.5538959	19342515.0804481	26843171.0030798	24469217.4389493	23916223.1989253	18480779.070383	1082112.5423886	4492683.06645123	16034207.194583	21801593.7055672	23447489.9083857	23230939.9247777	22343627.1106125	19757099.2439527	High	High	High	High	High
False	High	IsMasterProtein	P40121	Macrophage-capping protein OS=Homo sapiens OX=9606 GN=CAPG PE=1 SV=2	0.000	86.430	30	8	26	8	348	38.5	6.19	90.85	8	cell organization and biogenesis;developmental processes;other biological processes	non-structural extracellular;cytoskeleton;nucleus;other cell component	cytoskeletal activity;other molecular function	Pf00626	822	ENSG00000042493	CAPG	B8ZZS7; D6W5K8; hsa:822; P40121; Q53SA7		TYROBP causal network in microglia	1	10005241.1566719	81.82	1454509.42828343	1957498.76591958	4217315.83471491	7160650.15324243	13446976.7624737	26562450.699817	29389681.0376639	24497779.7269827	1442402.04062729	2288494.32374663	4699820.50417069	8259635.28955059	12119766.4417225	26132171.0564398	28207172.6127859	26373400.7100027	High	High	High	High	High
False	High	IsMasterProtein	P48634	Protein PRRC2A OS=Homo sapiens OX=9606 GN=PRRC2A PE=1 SV=3	0.000	86.323	12	19	31	18	2157	228.7	9.45	73.66	19	other biological processes	plasma membrane;other membranes;cytosol;nucleus		Pf07001	7916	ENSG00000204469; ENSG00000206427; ENSG00000225164; ENSG00000225748; ENSG00000226618; ENSG00000231370; ENSG00000231825	PRRC2A	B0UX77; B0UZE9; B0UZL3; hsa:7916; O95875; P48634; Q05BK4; Q4LE37; Q5SQ29; Q5SQ30; Q5ST84; Q5STX6; Q5STX7; Q68DW9; Q6P9P7; Q6PIN1; Q8MGQ9; Q96QC6			0	8421060.27609968	55.60	1354905.3349909	1917531.00340493	3633488.2972688	6702408.78185686	10541378.7879391	11137118.8983656	11640889.9709019	9837531.44278326	1661343.41797617	2291983.34507928	4043965.8860843	8149857.3522359	8701288.02367918	10338715.9779492	11313917.1695037	10722511.6693371	High	High	High	High	High
False	High	IsMasterProtein	Q16881	Thioredoxin reductase 1, cytoplasmic OS=Homo sapiens OX=9606 GN=TXNRD1 PE=1 SV=3	0.000	86.190	24	12	23	12	649	70.9	7.39	90.11	12	cell cycle OR cell proliferation;developmental processes;signal transduction;other biological processes	cytosol;mitochondrion;nucleus	other molecular function	Pf00462, Pf02852, Pf07992	7296	ENSG00000198431	TXNRD1	B7Z1F4; B7Z3Y8; B7Z904; E9PMY9; F5H780; hsa:7296; Q16881; Q6FI31; Q6VB40; Q6VB41; Q6VB42; Q6VBP2; Q6VBP3; Q6VBP4; Q6VBP5; Q6VBP9; Q6VBQ0; Q6YNQ1; Q76P53; Q7LA96; Q8WVC8; Q99475; Q9UES8; Q9UH79	PPARA activates gene expression; Detoxification of Reactive Oxygen Species; TP53 Regulates Metabolic Genes; Interconversion of nucleotide di- and triphosphates; Nuclear events mediated by NFE2L2; Metabolism of ingested H2SeO4 and H2SeO3 into H2Se; Uptake and function of diphtheria toxin; Metabolism of ingested MeSeO2H into MeSeH	Selenium micronutrient network; Selenium micronutrient network ; Selenium micronutrient network; Nuclear receptors meta-pathway; NRF2 pathway; Oxidative stress response; Ferroptosis	15	9607539.20360325	62.79	848090.4888807	1341617.14646484	4042151.26667494	7396670.80398916	12639052.7562342	13569790.0959701	14076590.0418707	10760569.9836796	793437.390145899	1705091.39018496	4809491.11303941	8578059.49766329	11743331.0209228	13319545.0925882	13158153.2091882	11998123.423636	High	High	High	High	High
False	High	IsMasterProtein	O75874	Isocitrate dehydrogenase [NADP] cytoplasmic OS=Homo sapiens OX=9606 GN=IDH1 PE=1 SV=2	0.000	85.842	32	15	34	14	414	46.6	7.01	93.80	15	other metabolic processes;stress response;developmental processes;other biological processes	non-structural extracellular;cytosol;mitochondrion;other cytoplasmic organelle;other cell component	other molecular function	Pf00180	3417	ENSG00000138413	IDH1	hsa:3417; O75874; Q567U4; Q6FHQ6; Q7Z3V0; Q93090; Q9NTJ9; Q9UKW8	Peroxisomal protein import; Neutrophil degranulation; Nuclear events mediated by NFE2L2; Abnormal conversion of 2-oxoglutarate to 2-hydroxyglutarate; NADPH regeneration	Glutathione metabolism; TCA cycle and deficiency of pyruvate dehydrogenase complex (PDHc); Amino acid metabolism	8	29672673.5929094	56.70	2263094.14353516	3264577.317042	19714667.3068935	27839669.4649589	38206073.5995422	37512422.6778787	38239982.8972245	29211693.3575736	2640110.36663768	4091608.99752052	20717469.0485607	30140928.4074614	33986977.2743918	35423463.9432287	35721317.5932985	31871158.3754547	High	High	High	High	High
False	High	IsMasterProtein	P23396	40S ribosomal protein S3 OS=Homo sapiens OX=9606 GN=RPS3 PE=1 SV=2	0.000	85.752	56	14	47	14	243	26.7	9.66	148.10	14	cell cycle OR cell proliferation;cell organization and biogenesis;protein metabolism;DNA metabolism;other metabolic processes;stress response;other biological processes	plasma membrane;other membranes;cytosol;cytoskeleton;mitochondrion;ER/Golgi;translational apparatus;nucleus;other cell component	cytoskeletal activity;nucleic acid binding activity;other molecular function	Pf00189, Pf07650	6188	ENSG00000149273	RPS3	B2R7N5; hsa:6188; J3KN86; P23396; Q498B5; Q8NI95	Regulation of expression of SLITs and ROBOs; L13a-mediated translational silencing of Ceruloplasmin expression; Translation initiation complex formation; Formation of a pool of free 40S subunits; Formation of the ternary complex, and subsequently, the 43S complex; Ribosomal scanning and start codon recognition; GTP hydrolysis and joining of the 60S ribosomal subunit; Major pathway of rRNA process…	Cytoplasmic ribosomal proteins	19	57611422.5467064	73.87	3229532.78895358	4141299.81485943	11892186.8912495	42728422.1138401	78455605.5032935	84289669.263277	94359008.0228133	71657754.8319817	2721699.0484603	4375326.08419809	13607112.7028129	48905537.0638258	67867080.2351781	80150147.1274714	84582072.5193217	76829271.306254	High	High	High	High	High
False	High	IsMasterProtein	P62820	Ras-related protein Rab-1A OS=Homo sapiens OX=9606 GN=RAB1A PE=1 SV=3	0.000	85.730	64	12	45	5	205	22.7	6.21	149.65	12	cell adhesion;cell-cell signaling;cell organization and biogenesis;other metabolic processes;stress response;transport;other biological processes	other membranes;cytosol;ER/Golgi;other cytoplasmic organelle;other cell component	other molecular function	Pf00071	5861	ENSG00000138069	RAB1A	hsa:5861; P11476; P62820; Q6FIE7; Q96N61; Q9Y3T2	COPI-dependent Golgi-to-ER retrograde traffic; COPI-mediated anterograde transport; RAB GEFs exchange GTP for GDP on RABs; COPII-mediated vesicle transport; RAB geranylgeranylation; Golgi Cisternae Pericentriolar Stack Reorganization		6	16163464.36313	35.91	5195115.99258463	8192588.26708009	11884289.9127395	14315177.4549356	20647816.3639556	20877314.2058508	20800333.8469209	16044570.0896063	5721940.55800899	10828498.8942754	13616156.8419096	16283239.6729295	19103117.8591705	21010758.3979	19578488.2161515	17613697.484952	High	High	High	High	High
False	High	IsMasterProtein	P11172	Uridine 5'-monophosphate synthase OS=Homo sapiens OX=9606 GN=UMPS PE=1 SV=1	0.000	85.680	39	19	28	19	480	52.2	7.24	83.31	19	other metabolic processes;transport;other biological processes	cytosol;nucleus;other cell component	other molecular function	Pf00156, Pf00215	7372	ENSG00000114491	UMPS	B5LY68; B5LY72; hsa:7372; O00758; O00759; O00760; P11172; Q16862; Q9H3Q2; Q9UG49	Pyrimidine biosynthesis	Fluoropyrimidine activity; Pyrimidine metabolism	3	21645617.1336364	61.50	2325498.28579177	3333206.88932082	8664894.72936564	18354629.736446	28093650.2793066	29502414.9271788	30149831.1838493	23352098.8619016	2261342.92468204	3533640.66329113	9017484.4216188	20063838.5383154	24997323.5852296	28230890.1198579	27541164.845184	24780548.3070235	High	High	High	High	High
False	High	IsMasterProtein	P00367	Glutamate dehydrogenase 1, mitochondrial OS=Homo sapiens OX=9606 GN=GLUD1 PE=1 SV=2	0.000	85.523	28	15	31	15	558	61.4	7.80	84.64	15	other metabolic processes;other biological processes	mitochondrion;ER/Golgi;other cell component	other molecular function	Pf00208, Pf02812	2746	ENSG00000148672	GLUD1	B3KV55; B4DGN5; hsa:2746; P00367; Q5TBU3	Transcriptional activation of mitochondrial biogenesis; Glutamate and glutamine metabolism	VEGFA-VEGFR2 signaling pathway; Amino acid metabolism; Metabolic reprogramming in colon cancer; 22q11.2 copy number variation syndrome; Amino acid metabolism pathway excerpt: histidine catabolism extension	7	29098094.0416997	67.64	1894641.18100134	2640690.56330629	7553654.95892333	26376378.8307435	42304698.5548716	38446523.0403008	37700472.7447307	28752629.7773323	2031591.68724858	3335192.90123272	8635629.19353688	29447709.0762358	37328323.4798219	37607625.3745969	35474768.1733243	31518922.2987858	High	High	High	High	High
False	High	IsMasterProtein	Q9UKV3	Apoptotic chromatin condensation inducer in the nucleus OS=Homo sapiens OX=9606 GN=ACIN1 PE=1 SV=2	0.000	85.031	19	20	30	20	1341	151.8	6.43	72.66	20	cell organization and biogenesis;RNA metabolism OR transcription;other metabolic processes;other biological processes	plasma membrane;other membranes;cytosol;nucleus;other cell component	nucleic acid binding activity;other molecular function	Pf02037, Pf16294	22985	ENSG00000100813	ACIN1	B2RTT4; D3DS45; hsa:22985; O75158; Q9UG91; Q9UKV1; Q9UKV2; Q9UKV3	Apoptotic cleavage of cellular proteins		1	16042346.9309111	42.75	7091567.17796894	7347761.86638861	10443492.5911981	12047089.2177281	20041067.639816	23277198.0665027	26692722.2474383	21763872.9651664	8299002.49170351	9219371.37610315	11376734.1098434	14249309.2969401	18061008.4102096	22152525.0593128	25136978.2926045	23488106.7294031	High	High	High	High	High
False	High	IsMasterProtein	P24752	Acetyl-CoA acetyltransferase, mitochondrial OS=Homo sapiens OX=9606 GN=ACAT1 PE=1 SV=1	0.000	84.972	35	11	28	11	427	45.2	8.85	82.43	11	other metabolic processes;stress response;developmental processes;other biological processes	mitochondrion	other molecular function	Pf00108, Pf02803	38	ENSG00000075239	ACAT1	B2R6H1; G3XAB4; hsa:38; P24752; Q96FG8	Branched-chain amino acid catabolism; Utilization of Ketone Bodies; Synthesis of Ketone Bodies	Fatty acid beta-oxidation; Tryptophan metabolism; SARS-CoV-2 and COVID-19 pathway	6	19523718.4956182	61.95	2054019.04919246	2986762.98507453	6370572.1776909	14826450.3062484	23485732.996108	26110861.2390151	25819596.7916905	21010346.8783312	2235832.64477738	3681981.57275913	7866431.8163775	18142279.4256323	21788537.5608118	24950354.2928703	25746702.7990464	23370955.1652328	High	High	High	High	High
False	High	IsMasterProtein	Q99661	Kinesin-like protein KIF2C OS=Homo sapiens OX=9606 GN=KIF2C PE=1 SV=2	0.000	84.875	19	12	17	11	725	81.3	7.83	59.39	12	cell cycle OR cell proliferation;cell organization and biogenesis;other biological processes	cytosol;cytoskeleton;nucleus;other cell component	cytoskeletal activity;nucleic acid binding activity;other molecular function	Pf00225	11004	ENSG00000142945	KIF2C	B3ITR9; hsa:11004; Q5JR88; Q6ICU1; Q96C18; Q96HB8; Q99661; Q9BWV8	RHO GTPases Activate Formins; COPI-dependent Golgi-to-ER retrograde traffic; Separation of Sister Chromatids; MHC class II antigen presentation; Resolution of Sister Chromatid Cohesion; EML4 and NUDC in mitotic spindle formation; Kinesins; Amplification of signal from unattached kinetochores via a MAD2 inhibitory signal	Microtubule cytoskeleton regulation	10	4069247.65775429	84.69	579396.410901376	980517.533641786	2141411.21826944	2927661.33192071	5408284.08560217	11221783.9847181	14922288.6035481	11469895.4433028	468602.440495979	1232860.4422414	2413648.48953163	3340512.90822304	4956956.29835093	10825327.2987749	13501907.2518794	12331414.9325496	High	High	High	High	High
False	High	IsMasterProtein	Q9UKY7	Protein CDV3 homolog OS=Homo sapiens OX=9606 GN=CDV3 PE=1 SV=1	0.000	84.749	72	9	21	9	258	27.3	6.40	77.33	9		plasma membrane;other membranes;cytosol;other cell component		Pf15359	55573	ENSG00000091527	CDV3	B3KUC2; hsa:55573; Q96IP9; Q9UKY7			0	13080093.8769683	16.96	8826315.01269374	9533315.06022596	10823077.1979271	10971071.4267754	13892844.7298566	15372604.0067545	14913012.0199773	13259869.629855	10321425.6539109	11606198.2191148	11297324.6202794	13695002.7631957	12902755.502595	14995754.2629836	15067260.6872284	14360391.1542571	High	High	High	High	High
False	High	IsMasterProtein	P20042	Eukaryotic translation initiation factor 2 subunit 2 OS=Homo sapiens OX=9606 GN=EIF2S2 PE=1 SV=2	0.000	84.583	36	12	30	12	333	38.4	5.80	81.68	12	cell cycle OR cell proliferation;cell organization and biogenesis;protein metabolism;other metabolic processes;developmental processes	cytosol;other cell component	nucleic acid binding activity;other molecular function	Pf01873	8894	ENSG00000125977	EIF2S2	hsa:8894; P20042; Q9BVU0; Q9UJE4	L13a-mediated translational silencing of Ceruloplasmin expression; Translation initiation complex formation; ABC-family proteins mediated transport; Formation of the ternary complex, and subsequently, the 43S complex; Ribosomal scanning and start codon recognition; GTP hydrolysis and joining of the 60S ribosomal subunit; Response of EIF2AK1 (HRI) to heme deficiency; PERK regulates gene expression…	Translation factors; Brain-derived neurotrophic factor (BDNF) signaling pathway; nsp1 from SARS-CoV-2 inhibits translation initiation in the host cell	13	16179190.081022	68.09	1819525.53236397	2299235.20741411	4099284.46917163	11572141.474635	24078469.648432	25242533.0900852	24384455.8304212	18910712.8815903	2269020.31452444	2933654.20286826	4947966.94539378	13842217.0183057	22910663.305688	24192112.9553858	23290927.043233	21390807.0036891	High	High	High	High	High
False	High	IsMasterProtein	P26639	Threonine--tRNA ligase 1, cytoplasmic OS=Homo sapiens OX=9606 GN=TARS1 PE=1 SV=3	0.000	84.560	26	19	36	17	723	83.4	6.67	91.50	19	protein metabolism;RNA metabolism OR transcription;other metabolic processes	cytosol	nucleic acid binding activity;other molecular function	Pf00587, Pf02824, Pf03129, Pf07973	6897	ENSG00000113407	TARS1	A8K8I1; B4DEG8; hsa:6897; P26639; Q96FP5; Q9BWA6	Cytosolic tRNA aminoacylation		1	23398307.2353099	83.01	2786868.98631455	3741807.94976714	7930235.57087261	14252945.918114	39701614.9867345	60549923.8803113	68553508.0676256	50675576.5290547	2077545.97766719	4248670.83540244	9223796.68002891	15388700.6563083	35576803.6369935	58954862.6535736	62067988.9796027	56315839.6052704	High	High	High	High	High
False	High	IsMasterProtein	Q9Y3F4	Serine-threonine kinase receptor-associated protein OS=Homo sapiens OX=9606 GN=STRAP PE=1 SV=1	0.000	84.541	48	12	22	12	350	38.4	5.12	81.09	12	cell organization and biogenesis;RNA metabolism OR transcription;other metabolic processes;developmental processes;other biological processes	cytosol;nucleus;other cell component	signal transduction activity or receptor binding;nucleic acid binding activity;other molecular function	Pf00400	11171	ENSG00000023734	STRAP	B2R5S5; B4DNJ6; hsa:11171; Q5TZT4; Q9NTK0; Q9UQC8; Q9Y3F4	Downregulation of TGF-beta receptor signaling	TGF-beta signaling pathway; Epithelial to mesenchymal transition in colorectal cancer	3	11335760.252041	58.36	907786.148107909	1539160.84008078	7090625.55241025	9984347.16200961	12243704.0232411	13958426.8753697	17562058.620806	13625749.5216576	942472.290130079	2276745.44786182	7554742.9254258	11207078.2379894	11465919.819866	13236144.5962467	16645995.1763266	14396097.9532072	High	High	High	High	High
False	High	IsMasterProtein	P42167	Lamina-associated polypeptide 2, isoforms beta/gamma OS=Homo sapiens OX=9606 GN=TMPO PE=1 SV=2	0.000	84.461	41	14	26	8	454	50.6	9.38	88.14	14		other membranes;nucleus;other cell component	nucleic acid binding activity;other molecular function	Pf03020, Pf08198	7112	ENSG00000120802	TMPO	A2T926; hsa:7112; P42167; Q14861	RHOC GTPase cycle; RHOA GTPase cycle; CDC42 GTPase cycle; RAC1 GTPase cycle; RAC2 GTPase cycle; RAC3 GTPase cycle; RHOG GTPase cycle; RHOD GTPase cycle; RHOJ GTPase cycle; RHOF GTPase cycle	Envelope proteins and their potential roles in EDMD physiopathology; Overlap between signal transduction pathways contributing to LMNA laminopathies	12	4544493.04611909	48.13	1314294.21760957	1541612.61119351	2354898.99460149	3463136.46953613	6189421.2387739	6289123.1230405	6446531.21077967	5255191.78433906	1413907.23439453	1994859.9617485	2747944.97427655	3929907.39325077	5490781.9439086	6132605.21185213	6156993.00105771	5538221.20267969	High	High	High	High	High
False	High	IsMasterProtein	P31150	Rab GDP dissociation inhibitor alpha OS=Homo sapiens OX=9606 GN=GDI1 PE=1 SV=2	0.000	84.398	47	16	34	10	447	50.6	5.14	81.86	16	cell organization and biogenesis;transport;signal transduction;other biological processes	cytosol;ER/Golgi;other cell component	enzyme regulator activity;other molecular function	Pf00996	2664	ENSG00000203879	GDI1	hsa:2664; P31150; P50394; Q6FG50; Q7Z2G6; Q7Z2G9; Q7Z2H5; Q7Z2I6	RAB GEFs exchange GTP for GDP on RABs	Ciliary landscape; Airway smooth muscle cell contraction	3	3613344.20590075	62.95	361136.40063571	751203.560597025	1403424.80389507	2671269.66869735	4825952.66183667	5414383.7153291	5603807.35770616	4384469.46135147	386361.238732476	901899.343125002	1606565.51481913	3013032.67570079	4333260.78924113	5217194.43327726	5313272.1358079	4684809.29183438	High	High	High	High	High
False	High	IsMasterProtein	O00232	26S proteasome non-ATPase regulatory subunit 12 OS=Homo sapiens OX=9606 GN=PSMD12 PE=1 SV=3	0.000	84.183	34	16	24	16	456	52.9	7.65	70.14	16	protein metabolism;other metabolic processes	non-structural extracellular;cytosol;nucleus;other cell component		Pf01399, Pf18098	5718	ENSG00000197170	PSMD12	A6NP15; hsa:5718; O00232; Q53HA2; Q6P053	FCERI mediated NF-kB activation; Downstream TCR signaling; Antigen processing: Ubiquitination & Proteasome degradation; Activation of NF-kappaB in B cells; Oxygen-dependent proline hydroxylation of Hypoxia-inducible Factor Alpha; ER-Phagosome pathway; Cross-presentation of soluble exogenous antigens (endosomes); SCF-beta-TrCP mediated degradation of Emi1; APC/C:Cdc20 mediated degradation of Secur…	Proteasome degradation; Alzheimer's disease and miRNA effects; Parkin-ubiquitin proteasomal system pathway; Ciliary landscape; Alzheimer's disease	64	18958500.5320396	78.84	1507197.35977772	1605168.85214297	4387984.46018915	15060173.3027378	23502495.0061313	35678482.1925475	41044831.121926	31159052.0535699	1076079.59185434	1723236.13152824	5311822.03698262	16986494.8955293	21159441.3464277	34516492.2595072	38389877.6094688	34965628.9454471	High	High	High	High	High
False	High	IsMasterProtein	P09429	High mobility group protein B1 OS=Homo sapiens OX=9606 GN=HMGB1 PE=1 SV=3	0.000	84.086	44	12	41	8	215	24.9	5.74	118.38	12	cell organization and biogenesis;DNA metabolism;RNA metabolism OR transcription;other metabolic processes;stress response;transport;developmental processes;signal transduction;other biological processes	non-structural extracellular;plasma membrane;other membranes;ER/Golgi;nucleus;other cytoplasmic organelle;other cell component	signal transduction activity or receptor binding;nucleic acid binding activity;other molecular function	Pf00505, Pf09011	3146	ENSG00000189403	HMGB1	A5D8W9; hsa:3146; P09429; Q14321; Q5T7C3; Q6IBE1	Neutrophil degranulation; ER-Phagosome pathway; MyD88 deficiency (TLR2/4); IRAK4 deficiency (TLR2/4); Regulation of TLR by endogenous ligand; Apoptosis induced DNA fragmentation; TAK1-dependent IKK and NF-kappa-B activation ; TRAF6 mediated NF-kB activation; Pyroptosis; Advanced glycosylation endproduct receptor signaling	Retinoblastoma gene in cancer; VEGFA-VEGFR2 signaling pathway; Supression of HMGB1 mediated inflammation by THBD; Base excision repair; DNA repair pathways, full network; Malignant pleural mesothelioma; Clock-controlled autophagy in bone metabolism; DNA damage response (only ATM dependent)	19	34191303.2624467	34.30	16191719.3055932	17946571.9374047	22579109.5740891	29797471.8165626	47480136.3518024	49063690.6392898	48755912.5252381	35275810.2354994	22131009.5016613	25031695.165125	25686359.4091987	33140137.9863458	45649077.6440532	46358252.9879905	44872447.2059789	40695357.9459282	High	High	High	High	High
False	High	IsMasterProtein	P11216	Glycogen phosphorylase, brain form OS=Homo sapiens OX=9606 GN=PYGB PE=1 SV=5	0.000	83.967	23	15	27	15	843	96.6	6.86	89.85	15	other metabolic processes	non-structural extracellular;other cytoplasmic organelle;other cell component	other molecular function	Pf00343	5834	ENSG00000100994	PYGB	hsa:5834; P11216; Q96AK1; Q9NPX8	Neutrophil degranulation; Glycogen breakdown (glycogenolysis)	IL-18 signaling pathway; Glycogen synthesis and degradation	4	19195026.3643472	56.60	3165016.95545987	3865125.4513414	7073189.42577712	16893267.8302234	25756477.4699643	24552951.3281466	25207973.2863698	19434460.6894078	3517059.79544915	4756214.77682029	8203021.04248301	18958541.89197	22806168.532672	24092228.6080954	23143209.8622346	20916307.6411112	High	High	High	High	High
False	High	IsMasterProtein	P63241	Eukaryotic translation initiation factor 5A-1 OS=Homo sapiens OX=9606 GN=EIF5A PE=1 SV=2	0.000	83.956	56	10	29	10	154	16.8	5.24	103.67	10	protein metabolism;other metabolic processes;signal transduction;other biological processes	other membranes;cytosol;ER/Golgi;nucleus;other cell component	translation activity;nucleic acid binding activity;other molecular function	Pf01287	1984	ENSG00000132507; ENSG00000288145	EIF5A	A8K9A0; D3DTP2; hsa:1984; P10159; P63241; Q16182; Q7L7L3; Q7Z4L1; Q9D0G2	Hypusine synthesis from eIF5A-lysine	Translation factors; eIF5A regulation in response to inhibition of the nuclear export system	3	13513323.8023408	78.70	2695815.16711193	3825845.87800455	6092987.58895587	9429192.39034072	19261557.8223597	35937960.1430715	39559402.4510602	33658246.8571776	2670990.4526202	4385862.197505	6556280.15274631	10585928.547897	17250250.5907417	33536652.0129313	37793885.4313919	36702841.9887277	High	High	High	High	High
False	High	IsMasterProtein	P35606	Coatomer subunit beta' OS=Homo sapiens OX=9606 GN=COPB2 PE=1 SV=2	0.000	83.651	24	17	24	17	906	102.4	5.27	76.93	17	transport	other membranes;cytosol;ER/Golgi	other molecular function	Pf00400, Pf04053	9276	ENSG00000184432	COPB2	B4DZI8; hsa:9276; P35606	COPI-dependent Golgi-to-ER retrograde traffic; COPI-mediated anterograde transport		2	32972806.7561749	65.72	6822003.89137463	7864813.74638594	9755684.19670402	16872717.4711491	36551688.5253344	44366415.9184755	45436390.0020549	36138769.5223424	8464254.6540035	10141996.0495678	16310230.9430929	30084200.4238108	54153825.2145588	53606344.3714475	68652825.947668	50502284.7990117	High	High	High	High	High
False	High	IsMasterProtein	P26196	Probable ATP-dependent RNA helicase DDX6 OS=Homo sapiens OX=9606 GN=DDX6 PE=1 SV=2	0.000	83.646	33	14	29	14	483	54.4	8.66	79.87	14	cell organization and biogenesis;developmental processes;other biological processes	cytosol;nucleus;other cell component	nucleic acid binding activity;other molecular function	Pf00270, Pf00271	1656	ENSG00000110367	DDX6	hsa:1656; P26196; Q5D048	mRNA decay by 5' to 3' exoribonuclease		1	8077971.58070388	78.61	817256.162754545	1226203.50401494	2819133.05614746	4459510.06965833	13765360.681501	17578574.6350282	19700151.9735808	15510736.1991205	935452.662244976	1755190.98299782	3015933.49842943	5306326.04941699	12297326.6721575	16936037.7551414	18705446.8870897	17026339.1651869	High	High	High	High	High
False	High	IsMasterProtein	O14744	Protein arginine N-methyltransferase 5 OS=Homo sapiens OX=9606 GN=PRMT5 PE=1 SV=4	0.000	83.554	28	15	24	15	637	72.6	6.29	72.27	15	cell organization and biogenesis;protein metabolism;RNA metabolism OR transcription;other metabolic processes;developmental processes;other biological processes	cytosol;ER/Golgi;nucleus;other cell component	nucleic acid binding activity;other molecular function	Pf05185, Pf17285, Pf17286	10419	ENSG00000100462	PRMT5	A8MTP3; A8MZ91; B4DX49; B4DY30; B5BU10; D3DS33; E2QRE7; hsa:10419; O14744; Q6IBR1; Q9UKH1	snRNP Assembly; RMTs methylate histone arginines; Regulation of TP53 Activity through Methylation	Transcription co-factors SKI and SKIL protein partners; Nitric oxide metabolism in cystic fibrosis	5	16986296.2319682	63.87	1581774.37215789	2704028.21426163	4561842.58563759	14651299.1968922	23354502.3852099	22029448.1583499	22258876.3509556	17001615.6979531	1588214.45253744	3214145.88508097	5181738.61484296	16970990.5697324	20691252.9925728	21248185.3615068	21066146.5116821	18456503.0053594	High	High	High	High	High
False	High	IsMasterProtein	P35908	Keratin, type II cytoskeletal 2 epidermal OS=Homo sapiens OX=9606 GN=KRT2 PE=1 SV=2	0.000	83.482	38	20	22	18	639	65.4	8.00	56.89	20	cell cycle OR cell proliferation;cell organization and biogenesis;protein metabolism;other metabolic processes;other biological processes	plasma membrane;cytosol;cytoskeleton;other cell component	bone, tooth or skin structural activity;cytoskeletal activity	Pf00038, Pf16208	3849	ENSG00000172867	KRT2	hsa:3849; P35908; Q4VAQ2	Formation of the cornified envelope		2	7017985.00854869	78.20	1734561.29754212	3273593.47540197	3393701.09994253	4263851.46669668	9859363.48465499	7135300.53103827	8072790.25894435	6308469.45636445	9051525.70963012	1788980.21829699	2602203.88838289	25321967.7980909	7392837.63847795	6902598.3370945	7207352.53372965	9628231.46579592	High	High	High	High	High
False	High	IsMasterProtein	Q15046	Lysine--tRNA ligase OS=Homo sapiens OX=9606 GN=KARS1 PE=1 SV=3	0.000	83.459	25	16	37	16	597	68.0	6.35	84.05	16	protein metabolism;RNA metabolism OR transcription;other metabolic processes;signal transduction;other biological processes	non-structural extracellular;plasma membrane;other membranes;cytosol;mitochondrion;nucleus;other cell component	nucleic acid binding activity;other molecular function	Pf00152, Pf01336	3735	ENSG00000065427	KARS1	A8MSK1; D3DUK4; hsa:3735; O14946; Q15046; Q96J25; Q9HB23	Selenoamino acid metabolism; Cytosolic tRNA aminoacylation; Mitochondrial tRNA aminoacylation		3	14201701.4829265	82.43	1375407.12875125	2031912.81678551	4519698.57069488	9362962.56651851	21920021.5702251	31655291.724065	40893118.5706785	31326637.1672863	1351372.65425675	2461254.82495744	5530997.44975799	10673866.9601075	18895525.4701926	30204013.2360878	37610659.1925472	33846442.9409906	High	High	High	High	High
False	High	IsMasterProtein	Q04917	14-3-3 protein eta OS=Homo sapiens OX=9606 GN=YWHAH PE=1 SV=4	0.000	83.346	49	14	41	10	246	28.2	4.84	101.66	14	other metabolic processes;transport;signal transduction;other biological processes	plasma membrane;other membranes;cytosol;other cell component	signal transduction activity or receptor binding;cytoskeletal activity;other molecular function	Pf00244	7533	ENSG00000128245	YWHAH	hsa:7533; Q04917	Translocation of SLC2A4 (GLUT4) to the plasma membrane; TP53 Regulates Metabolic Genes; Chk1/Chk2(Cds1) mediated inactivation of Cyclin B:Cdk1 complex; RHO GTPases activate PKNs; SARS-CoV-1 targets host intracellular signalling and regulatory pathways; SARS-CoV-2 targets host intracellular signalling and regulatory pathways; Activation of BAD and translocation to mitochondria	Cell cycle; Myometrial relaxation and contraction pathways; Calcium regulation in cardiac cells; Sudden infant death syndrome (SIDS) susceptibility pathways	11	30369269.0122425	71.12	1975779.14065132	2426155.01498906	7032482.35894279	22162008.4502015	42220013.80482	42039540.1685223	44319024.655545	36113391.5638821	1910443.01347478	2704429.67031445	8848770.52552966	25538794.9012343	36387732.3161176	42122419.7912584	41687111.7388453	41357589.4077843	High	High	High	High	High
False	High	IsMasterProtein	Q13616	Cullin-1 OS=Homo sapiens OX=9606 GN=CUL1 PE=1 SV=2	0.000	83.289	30	19	24	19	776	89.6	8.00	76.57	19	cell cycle OR cell proliferation;protein metabolism;other metabolic processes;signal transduction;other biological processes	plasma membrane;other membranes;cytosol;nucleus;other cell component	other molecular function	Pf00888, Pf10557	8454	ENSG00000055130	CUL1	D3DWG3; hsa:8454; O60719; Q08AL6; Q13616; Q8IYW1	Nuclear events stimulated by ALK signaling in cancer; Circadian Clock; FCERI mediated NF-kB activation; Downstream TCR signaling; Antigen processing: Ubiquitination & Proteasome degradation; Activation of NF-kappaB in B cells; SCF-beta-TrCP mediated degradation of Emi1; Degradation of beta-catenin by the destruction complex; Dectin-1 mediated noncanonical NF-kB signaling; Degradation of GLI1 by t…	Cell cycle; TNF-alpha signaling pathway; Parkin-ubiquitin proteasomal system pathway; Apoptosis-related network due to altered Notch3 in ovarian cancer; Glucocorticoid receptor pathway; Nuclear receptors meta-pathway; TGF-beta signaling pathway; Malignant pleural mesothelioma; Notch signaling pathway	41	13793966.4116642	52.18	1695053.74734559	2305143.87383511	9448714.66390909	12598347.0900335	17871406.3903937	16529364.5352268	16861917.1696434	13255983.0898662	1943486.98360922	2801147.52778569	10242712.2823753	14548215.7431943	16001866.7228314	16265506.6686644	15879113.1110906	14353783.3502201	High	High	High	High	High
False	High	IsMasterProtein	P06748	Nucleophosmin OS=Homo sapiens OX=9606 GN=NPM1 PE=1 SV=2	0.000	83.126	35	12	38	12	294	32.6	4.78	95.58	12	cell cycle OR cell proliferation;cell organization and biogenesis;DNA metabolism;RNA metabolism OR transcription;other metabolic processes;stress response;transport;signal transduction;other biological processes	cytosol;cytoskeleton;translational apparatus;nucleus;other cell component	enzyme regulator activity;translation activity;nucleic acid binding activity;other molecular function	Pf03066, Pf16276	4869	ENSG00000181163	NPM1	A8K3N7; B5BU00; D3DQL6; hsa:4869; P06748; P08693; Q12826; Q13440; Q13441; Q14115; Q5EU94; Q5EU95; Q5EU96; Q5EU97; Q5EU98; Q5EU99; Q6V962; Q8WTW5; Q96AT6; Q96DC4; Q96EA5; Q9BYG9; Q9UDJ7	TP53 regulates transcription of additional cell cycle genes whose exact role in the p53 pathway remain uncertain; Nuclear import of Rev protein; Deposition of new CENPA-containing nucleosomes at the centromere; SUMOylation of transcription cofactors; ALK mutants bind TKIs; Nuclear events stimulated by ALK signaling in cancer; TFAP2A acts as a transcriptional repressor during retinoic acid induced…		9	166325158.003704	55.07	34981174.5373269	30926770.560367	62035093.4244139	155435820.815606	233165195.983253	194828403.183489	214103554.937818	182451266.034522	38058863.7833473	34775033.4449289	71360006.0800734	179064230.335079	161154580.007181	171661631.855107	189004311.414445	187805235.966038	High	High	High	High	High
False	High	IsMasterProtein	P36871	Phosphoglucomutase-1 OS=Homo sapiens OX=9606 GN=PGM1 PE=1 SV=3	0.000	82.747	31	15	28	15	562	61.4	6.76	74.65	15	other metabolic processes	non-structural extracellular;cytosol;other cell component	other molecular function	Pf02878, Pf02879, Pf02880	5236	ENSG00000079739	PGM1	B2R5N9; B4DPV0; hsa:5236; P36871; Q16105; Q16106; Q5BKZ9; Q6NW22; Q86U74; Q96J40; Q9NTY4	Neutrophil degranulation; Glycogen synthesis; Glycogen breakdown (glycogenolysis); Galactose catabolism; Defective PGM1 causes PGM1-CDG	Ectoderm differentiation; Clear cell renal cell carcinoma pathways; Glycogen synthesis and degradation; Disorders of galactose metabolism ; Disorders of fructose metabolism; Glucuronidation	11	20452327.6666932	52.78	1502336.20006727	3373623.50051348	17288409.5262782	21254283.6577595	26030069.4960155	23502458.9170018	23712768.8847232	17978817.4369909	1198798.96391981	3942910.34841745	19094577.3884731	23426829.4049821	23974582.0731526	23523837.5390048	22084843.1665208	19680630.6776222	High	High	High	High	High
False	High	IsMasterProtein	Q10567	AP-1 complex subunit beta-1 OS=Homo sapiens OX=9606 GN=AP1B1 PE=1 SV=3	0.000	82.658	20	17	23	9	949	104.5	5.06	61.94	17	cell organization and biogenesis;transport;developmental processes	other membranes;cytosol;ER/Golgi;other cytoplasmic organelle;other cell component	other molecular function	Pf01602, Pf02883, Pf09066	162	ENSG00000100280	AP1B1	C9JRD1; F8WDL0; hsa:162; P78436; Q10567; Q20WL3; Q86X54	MHC class II antigen presentation; Lysosome Vesicle Biogenesis; Golgi Associated Vesicle Biogenesis; Nef mediated downregulation of MHC class I complex cell surface expression		4	2600637.48423628	73.81	377833.346637012	453125.924084591	1072633.6017868	1923736.40550944	3331896.81117303	5500993.61734832	6022527.13046012	4623085.05707936	330889.150092187	526160.671807031	1208282.15724585	2221007.78506406	3045156.063791	5204812.89108517	5524437.35452917	5091273.44611874	High	High	High	High	High
False	High	IsMasterProtein	P52732	Kinesin-like protein KIF11 OS=Homo sapiens OX=9606 GN=KIF11 PE=1 SV=2	0.000	82.626	21	24	32	24	1056	119.1	5.64	86.05	24	cell cycle OR cell proliferation;cell organization and biogenesis;other biological processes	cytosol;cytoskeleton;nucleus;other cell component	cytoskeletal activity;other molecular function	Pf00225, Pf13931	3832	ENSG00000138160	KIF11	A0AV49; B2RMV3; hsa:3832; P52732; Q15716; Q5VWX0	COPI-dependent Golgi-to-ER retrograde traffic; MHC class II antigen presentation; Kinesins		3	11047380.6649871	80.26	2148875.98015313	2490638.62197787	5405768.95764298	8324421.6946366	14353501.0245369	25648119.3771586	35174216.0476735	27830943.4107604	1793212.50558921	2923348.90727734	6184568.50643955	9680130.78533226	12607744.9017587	25063392.0211204	32775174.0250361	30009178.3825178	High	High	High	High	High
False	High	IsMasterProtein	P61163	Alpha-centractin OS=Homo sapiens OX=9606 GN=ACTR1A PE=1 SV=1	0.000	82.594	45	13	23	8	376	42.6	6.64	72.82	13	transport	cytosol;cytoskeleton;other cell component	other molecular function	Pf00022	10121	ENSG00000138107	ACTR1A	B2R6B0; hsa:10121; P42024; P61163	MHC class II antigen presentation; HSP90 chaperone cycle for steroid hormone receptors (SHR) in the presence of ligand; COPI-mediated anterograde transport; COPI-independent Golgi-to-ER retrograde traffic; Recruitment of NuMA to mitotic centrosomes; Regulation of PLK1 Activity at G2/M Transition; Loss of Nlp from mitotic centrosomes; Recruitment of mitotic centrosome proteins and complexes; Ancho…		11	5126437.00645839	58.36	415221.757886988	865233.501412498	2675360.62665353	4236042.8062992	6234028.20245392	6815175.84399612	7155335.14326015	5859804.01478921	446976.576724219	1033321.74979808	3122706.68278592	4771413.33786982	5507876.7065942	6683290.77894932	6947648.83601252	6061990.72055157	High	High	High	High	High
False	High	IsMasterProtein	Q29RF7	Sister chromatid cohesion protein PDS5 homolog A OS=Homo sapiens OX=9606 GN=PDS5A PE=1 SV=1	0.000	82.586	16	23	28	21	1337	150.7	7.91	71.91	23	cell cycle OR cell proliferation;cell organization and biogenesis;DNA metabolism;other metabolic processes;stress response;other biological processes	plasma membrane;other membranes;cytosol;nucleus;other cell component		Pf20168	23244	ENSG00000121892	PDS5A	hsa:23244; Q29RF7; Q2TTR5; Q68DF7; Q8N7J4; Q8NG14; Q9Y4D4	Separation of Sister Chromatids; Resolution of Sister Chromatid Cohesion; Establishment of Sister Chromatid Cohesion; Cohesin Loading onto Chromatin	Cohesin complex - Cornelia de Lange syndrome	5	7625374.40005637	82.24	1537270.58152684	1932305.90844139	3743869.14691336	5733185.49388466	9559686.97827991	17827087.9011973	26608806.078575	20893336.5901267	1509769.84681672	2371990.90483197	4311636.8868375	6531439.51663653	8902529.77049359	16568008.2630967	24233347.6394753	22068489.4908371	High	High	High	High	High
False	High	IsMasterProtein	Q9Y263	Phospholipase A-2-activating protein OS=Homo sapiens OX=9606 GN=PLAA PE=1 SV=2	0.000	82.495	27	17	23	17	795	87.1	6.37	61.75	17	protein metabolism;other metabolic processes;stress response;developmental processes;signal transduction;other biological processes	non-structural extracellular;nucleus;other cell component	enzyme regulator activity;other molecular function	Pf00400, Pf08324, Pf09070	9373	ENSG00000137055	PLAA	hsa:9373; Q53EU5; Q5VY33; Q9NUL8; Q9NVE9; Q9UF53; Q9Y263; Q9Y5L1			0	7502008.58339204	79.21	1222417.815791	1673345.044794	3171527.85688612	5249801.75909028	10124580.4364903	18602122.6309684	21697402.1943451	16782355.9758896	1192938.81425684	1873163.35734902	3606790.65350364	6051714.77621859	9299865.3879809	17995034.2271565	20053649.2212828	18066526.7065852	High	High	High	High	High
False	High	IsMasterProtein	Q9Y678	Coatomer subunit gamma-1 OS=Homo sapiens OX=9606 GN=COPG1 PE=1 SV=1	0.000	82.462	26	18	23	16	874	97.7	5.47	66.29	18	transport;other biological processes	other membranes;cytosol;ER/Golgi	other molecular function	Pf01602, Pf08752, Pf16381	22820	ENSG00000181789	COPG1	A8K6M8; B3KMF6; hsa:22820; Q54AC4; Q9Y678	COPI-dependent Golgi-to-ER retrograde traffic; COPI-mediated anterograde transport	VEGFA-VEGFR2 signaling pathway	3	6718493.214744	72.12	599803.466792127	1007475.67100585	2196588.32852664	4069223.36451114	10182953.573076	11852884.8214386	11943211.4351731	9529237.65011362	475323.461978426	1137853.57085384	2526736.06371914	4968150.50697624	9085503.95427404	11409440.4632566	11099173.5729019	9996744.1015129	High	High	High	High	High
False	High	IsMasterProtein	Q99798	Aconitate hydratase, mitochondrial OS=Homo sapiens OX=9606 GN=ACO2 PE=1 SV=2	0.000	82.392	25	17	28	17	780	85.4	7.61	81.54	17	other metabolic processes;stress response;developmental processes	cytosol;mitochondrion	other molecular function	Pf00330, Pf00694	50	ENSG00000100412	ACO2	hsa:50; O75809; Q5JZ41; Q6FHX0; Q8TAQ6; Q99798	Citric acid cycle (TCA cycle); Mitochondrial protein import	Amino acid metabolism; Metabolic reprogramming in colon cancer; Fluoroacetic acid toxicity; TCA cycle (aka Krebs or citric acid cycle)	6	8843619.25065659	79.54	1365422.73238306	1864476.18628986	3365609.41721847	5902563.93181087	12694003.9042808	22540154.3199211	24297068.3981291	18778169.6420928	1255274.32060078	2133182.43395889	3797590.22282469	6792221.4529604	11514583.5559434	21746146.181358	22679722.0820994	20440218.628904	High	High	High	High	High
False	High	IsMasterProtein	P26640	Valine--tRNA ligase OS=Homo sapiens OX=9606 GN=VARS1 PE=1 SV=4	0.000	82.332	16	18	28	18	1264	140.4	7.59	79.61	18	protein metabolism;RNA metabolism OR transcription;other metabolic processes	cytosol	other molecular function	Pf00043, Pf00133, Pf08264	7407	ENSG00000096171; ENSG00000204394; ENSG00000224264; ENSG00000226589; ENSG00000231116	VARS1	B0V1N1; B4DZ61; hsa:7407; P26640; Q5JQ90; Q96E77; Q9UQM2	Cytosolic tRNA aminoacylation	Amino acid metabolism	2	8165875.46277272	87.33	1487182.73846621	1574601.91117861	3156057.9575847	4779913.8602928	13505835.4449911	27869457.5279031	29528072.9938757	22317205.3802321	1396224.48959941	1919978.58515332	3644454.92762871	5445747.75358276	12244695.3275872	25944767.501391	26498459.9402738	24439319.6405901	High	High	High	High	High
False	High	IsMasterProtein	P09960	Leukotriene A-4 hydrolase OS=Homo sapiens OX=9606 GN=LTA4H PE=1 SV=2	0.000	82.328	24	12	24	12	611	69.2	6.18	65.77	12	protein metabolism;other metabolic processes;developmental processes;other biological processes	non-structural extracellular;cytosol;nucleus;other cell component	other molecular function	Pf01433, Pf09127, Pf17900	4048	ENSG00000111144	LTA4H	B4DNQ9; F8VV40; hsa:4048; P09960; Q6IAT6; Q9UCT7	Neutrophil degranulation; Biosynthesis of protectins; Synthesis of Leukotrienes (LT) and Eoxins (EX); Biosynthesis of D-series resolvins; Biosynthesis of E-series 18(S)-resolvins; Biosynthesis of aspirin-triggered D-series resolvins; Biosynthesis of E-series 18(R)-resolvins	Eicosanoid synthesis; Eicosanoid metabolism via lipooxygenases (LOX); Prostaglandin and leukotriene metabolism in senescence ; Leukotriene metabolic pathway	11	11300918.6835492	72.25	2355255.79193349	1650648.88311266	3616226.83688113	7257644.14164146	17171080.6150125	21732468.1063452	23942698.8385978	18901015.5174471	2295286.95163304	2054102.2479265	4524323.2464214	8214884.6633971	15546263.6817324	20912512.1683223	22558084.093906	20178084.9436213	High	High	High	High	High
False	High	IsMasterProtein	Q9BQE3	Tubulin alpha-1C chain OS=Homo sapiens OX=9606 GN=TUBA1C PE=1 SV=1	0.000	81.936	35	13	54	1	449	49.9	5.10	182.77	13	cell cycle OR cell proliferation;cell organization and biogenesis;transport;other biological processes	cytoskeleton;nucleus;other cell component	cytoskeletal activity;other molecular function	Pf00091, Pf03953	84790	ENSG00000167553	TUBA1C	hsa:84790; Q9BQE3	Separation of Sister Chromatids; MHC class II antigen presentation; Resolution of Sister Chromatid Cohesion; HSP90 chaperone cycle for steroid hormone receptors (SHR) in the presence of ligand; RHO GTPases Activate Formins; COPI-mediated anterograde transport; COPI-independent Golgi-to-ER retrograde traffic; HCMV Early Events; Aggrephagy; EML4 and NUDC in mitotic spindle formation; COPI-dependent…	Alzheimer's disease and miRNA effects; Pathogenic Escherichia coli infection; Parkin-ubiquitin proteasomal system pathway; VEGFA-VEGFR2 signaling pathway; Alzheimer's disease	35	2253224.64809848	61.25	283004.747334375	465216.862707369	1021466.55259687	1746948.68993906	2837577.04111406	3267488.2724344	3857819.05607413	3135167.15861253	311874.503364442	638555.47738125	1187930.74919072	1996628.27765157	2542797.4609125	3098533.88955002	3559420.62372188	3343861.36088904	High	High	High	High	High
False	High	IsMasterProtein	Q01518	Adenylyl cyclase-associated protein 1 OS=Homo sapiens OX=9606 GN=CAP1 PE=1 SV=5	0.000	81.642	37	14	34	14	475	51.9	8.06	105.94	14	cell organization and biogenesis;transport;signal transduction;other biological processes	non-structural extracellular;plasma membrane;other membranes;cytoskeleton;other cytoplasmic organelle;other cell component	cytoskeletal activity;other molecular function	Pf01213, Pf08603	10487	ENSG00000131236	CAP1	hsa:10487; Q01518; Q53HR7; Q5T0S1; Q5T0S2; Q6I9U6	Neutrophil degranulation; Platelet degranulation ; Role of ABL in ROBO-SLIT signaling	Angiopoietin-like protein 8 regulatory pathway; Insulin signaling; Complement system in neuronal development and plasticity	6	32646808.3462653	79.99	2487870.67540733	3146487.40983351	6534328.65466125	19950704.4031412	70144060.8477252	61752958.2066288	60655626.5027785	46609351.1472097	2396339.94765153	3196049.38309934	8155276.69188841	22866958.4314001	60952328.2465467	60467001.3893948	55708942.0969356	50157895.3760018	High	High	High	High	High
False	High	IsMasterProtein	P43686	26S proteasome regulatory subunit 6B OS=Homo sapiens OX=9606 GN=PSMC4 PE=1 SV=2	0.000	81.364	42	16	25	16	418	47.3	5.21	74.40	16	protein metabolism;other metabolic processes;developmental processes;other biological processes	cytosol;nucleus;other cell component	other molecular function	Pf00004, Pf16450, Pf17862	5704	ENSG00000013275; ENSG00000281221	PSMC4	hsa:5704; P43686; Q96FV5; Q9UBM3; Q9UEX3	Assembly of the pre-replicative complex; Regulation of RAS by GAPs; Antigen processing: Ubiquitination & Proteasome degradation; APC/C:Cdc20 mediated degradation of Securin; APC/C:Cdh1 mediated degradation of Cdc20 and other APC/C:Cdh1 targeted proteins in late mitosis/early G1; Cdc20:Phospho-APC/C mediated degradation of Cyclin A; Separation of Sister Chromatids; CDK-mediated phosphorylation and…	Proteasome degradation; Alzheimer's disease and miRNA effects; Parkin-ubiquitin proteasomal system pathway; Ciliary landscape; Alzheimer's disease	63	25750716.9565099	70.70	2101563.7295039	2849960.4185242	6035812.5001251	20184010.3885645	32699818.839263	38283655.8797892	41947887.4299837	34553376.386439	1899381.20605664	3403623.48915703	7181280.56741133	23581633.7337072	28119316.552121	36578647.1388039	39984981.7163287	36420581.3323062	High	High	High	High	High
False	High	IsMasterProtein	O43776	Asparagine--tRNA ligase, cytoplasmic OS=Homo sapiens OX=9606 GN=NARS1 PE=1 SV=1	0.000	81.288	20	12	28	12	548	62.9	6.25	74.86	12	protein metabolism;RNA metabolism OR transcription;other metabolic processes;developmental processes;other biological processes	cytosol;other cell component	signal transduction activity or receptor binding;nucleic acid binding activity;other molecular function	Pf00152, Pf01336	4677	ENSG00000134440	NARS1	B4DG16; hsa:4677; O43776; Q53GU6	Cytosolic tRNA aminoacylation	Photodynamic therapy-induced unfolded protein response	2	23107595.6540281	70.60	1964247.55732768	2843446.10831892	5697180.75477711	17445806.7894877	37434259.9506545	36538216.9367374	34700378.6248936	26378423.0631642	1857875.31672975	3420891.24508289	6836804.12880005	20242338.8096955	34205573.6851449	35162846.3883355	32279715.6183743	28910278.659284	High	High	High	High	High
False	High	IsMasterProtein	P54136	Arginine--tRNA ligase, cytoplasmic OS=Homo sapiens OX=9606 GN=RARS1 PE=1 SV=2	0.000	81.136	25	15	27	15	660	75.3	6.68	74.55	15	protein metabolism;RNA metabolism OR transcription;other metabolic processes	cytosol;nucleus;other cell component	nucleic acid binding activity;other molecular function	Pf00750, Pf03485, Pf05746	5917	ENSG00000113643	RARS1	B2RBS9; hsa:5917; P54136; Q53GY4; Q9BWA1	Selenoamino acid metabolism; Cytosolic tRNA aminoacylation	Amino acid metabolism	3	11671894.3733405	101.58	1647922.01802546	2106893.76392645	5163689.47575885	7951325.51992642	17060665.5029347	45456320.8312982	69717269.0264497	52711184.0106298	1352627.16029321	2389380.11222109	5985411.64778879	9020453.63798102	15102690.3667908	42415360.0673412	63702704.9610294	57156467.8158017	High	High	High	High	High
False	High	IsMasterProtein	P51858	Hepatoma-derived growth factor OS=Homo sapiens OX=9606 GN=HDGF PE=1 SV=1	0.000	80.938	53	10	32	9	240	26.8	4.73	97.34	10	RNA metabolism OR transcription;signal transduction;other biological processes	nucleus;other cell component	signal transduction activity or receptor binding;cytoskeletal activity;nucleic acid binding activity;other molecular function	Pf00855	3068	ENSG00000143321	HDGF	B3KU21; D3DVC9; hsa:3068; P51858; Q5SZ07; Q5SZ08; Q5SZ09	XBP1(S) activates chaperone genes	IL-18 signaling pathway	2	20597660.2169703	53.75	4320138.21722232	6278221.26743956	10202212.6591106	15678886.9327218	26527670.4627901	30129294.5311621	29170574.5954919	25630298.9380024	4761226.49354513	7499340.24934836	11063123.5240003	17579778.9294123	24133614.4281049	29316752.8626509	29347395.174759	28714976.71795	High	High	High	High	High
False	High	IsMasterProtein	B5ME19	Eukaryotic translation initiation factor 3 subunit C-like protein OS=Homo sapiens OX=9606 GN=EIF3CL PE=1 SV=1	0.000	80.905	15	16	34	16	914	105.4	5.64	82.47	16	cell organization and biogenesis;protein metabolism;other metabolic processes	translational apparatus;other cell component	nucleic acid binding activity;other molecular function	Pf01399, Pf05470	728689	ENSG00000205609	EIF3CL	B5ME19; hsa:728689			0	14991727.8881623	85.72	4099131.92446454	4406157.44187372	7304263.14614782	11206287.5583575	19639508.1356854	51455382.9923294	59597406.8897199	45256237.7999645	4107605.31007559	5181293.80440206	8777263.59155982	12740321.1728171	17640992.0930594	48610528.3295242	54595339.3788243	49565552.7182019	High	High	High	High	High
False	High	IsMasterProtein	Q7L014	Probable ATP-dependent RNA helicase DDX46 OS=Homo sapiens OX=9606 GN=DDX46 PE=1 SV=2	0.000	80.484	21	20	36	20	1031	117.3	9.29	92.95	20	cell organization and biogenesis;RNA metabolism OR transcription;other metabolic processes	other membranes;nucleus	other molecular function	Pf00270, Pf00271	9879	ENSG00000145833	DDX46	hsa:9879; O94894; Q7L014; Q96EI0; Q9Y658	mRNA Splicing - Major Pathway		1	10308940.2413421	84.20	1574674.71149702	2305492.54007882	4714324.71684132	7557009.91261297	13245492.2796617	30384951.1107342	34787290.0395151	26413655.0983902	1497713.71919702	2664148.07850425	5254570.89228771	8711888.23690841	12198761.7390826	28376080.2491492	32084516.7821859	29067046.4438314	High	High	High	High	High
False	High	IsMasterProtein	P11940	Polyadenylate-binding protein 1 OS=Homo sapiens OX=9606 GN=PABPC1 PE=1 SV=2	0.000	80.393	30	16	29	12	636	70.6	9.50	79.08	16	RNA metabolism OR transcription;other metabolic processes;other biological processes	cytosol;nucleus;other cell component	nucleic acid binding activity;other molecular function	Pf00076, Pf00658	26986	ENSG00000070756	PABPC1	hsa:26986; P11940; Q15097; Q93004	AUF1 (hnRNP D0) binds and destabilizes mRNA; Regulation of expression of SLITs and ROBOs; Deadenylation of mRNA; L13a-mediated translational silencing of Ceruloplasmin expression; Translation initiation complex formation; Nonsense Mediated Decay (NMD) enhanced by the Exon Junction Complex (EJC); Nonsense Mediated Decay (NMD) independent of the Exon Junction Complex (EJC)	Translation factors; Endoderm differentiation; VEGFA-VEGFR2 signaling pathway; Acute viral myocarditis	11	15508441.5936504	73.17	2398252.7308459	3222533.92647655	5866260.07160178	9721572.28937024	23988389.1999533	31354849.2452316	35649354.0142179	28486824.4012922	2556496.96284342	3933672.58491318	6480177.80630142	11332353.0288823	21223461.7162633	29954264.3463551	32794169.1286304	30409544.3630922	High	High	High	High	High
False	High	IsMasterProtein	P46459	Vesicle-fusing ATPase OS=Homo sapiens OX=9606 GN=NSF PE=1 SV=3	0.000	80.331	27	20	28	20	744	82.5	6.95	77.12	20	cell organization and biogenesis;transport;other biological processes	plasma membrane;other membranes;cytosol;ER/Golgi;other cell component	signal transduction activity or receptor binding;other molecular function	Pf00004, Pf02359, Pf02933, Pf17862	4905	ENSG00000073969; ENSG00000276262; ENSG00000278174	NSF	A8K2D9; B4DFA2; hsa:4905; P46459; Q8N6D7; Q9UKZ2	COPI-dependent Golgi-to-ER retrograde traffic; COPI-mediated anterograde transport; Intra-Golgi traffic; COPII-mediated vesicle transport; Retrograde transport at the Trans-Golgi-Network; Trafficking of GluR2-containing AMPA receptors	Synaptic vesicle pathway; Brain-derived neurotrophic factor (BDNF) signaling pathway	8	11747143.1578384	77.80	2410519.37196511	3071307.70206665	5334454.11951181	8256002.40284533	16055673.6725233	31340927.6891837	34029214.7523089	25901256.7597768	2059639.61780177	3490015.0487995	6028026.19458363	9561557.46906308	14432311.1393977	29540320.3000938	30913948.006193	27763053.4127312	High	High	High	High	High
False	High	IsMasterProtein	P49411	Elongation factor Tu, mitochondrial OS=Homo sapiens OX=9606 GN=TUFM PE=1 SV=2	0.000	80.128	32	10	18	10	452	49.5	7.61	57.05	10	protein metabolism;other metabolic processes;other biological processes	other membranes;mitochondrion;other cell component	nucleic acid binding activity;other molecular function	Pf00009, Pf03143, Pf03144	7284	ENSG00000178952	TUFM	hsa:7284; O15276; P49411	Mitochondrial translation elongation; SARS-CoV-2 modulates autophagy	16p11.2 distal deletion syndrome	3	4016415.14668209	90.55	555026.410988671	805052.481347739	1542696.84437989	2511488.59495488	7002125.09264959	15083826.6609232	15668656.5278718	12123023.0448944	541259.104424047	861287.1172894	1556395.63789102	2575130.51478616	6264377.87827499	13857628.0916802	14636710.2564762	13035872.6122969	High	High	High	High	High
False	High	IsMasterProtein	O95071	E3 ubiquitin-protein ligase UBR5 OS=Homo sapiens OX=9606 GN=UBR5 PE=1 SV=2	0.000	79.923	10	24	25	24	2799	309.2	5.85	57.95	24	protein metabolism;DNA metabolism;other metabolic processes;stress response;signal transduction;other biological processes	cytosol;nucleus;other cell component	nucleic acid binding activity;other molecular function	Pf00632, Pf00658, Pf11547	51366	ENSG00000104517	UBR5	B2RP24; hsa:51366; J3KMW7; O94970; O95071; Q9NPL3		Mesodermal commitment pathway	1	5480010.24901903	77.02	760319.099908887	1121220.37465977	2501976.09815108	4197849.60653134	7126206.27482288	9817989.03209729	14719303.2688612	12732070.0728699	738849.619478959	1236906.33251373	2780602.61664829	4761091.40709843	6307484.93603387	9379085.73681945	13510357.6143615	13422275.6515906	High	High	High	High	High
False	High	IsMasterProtein	Q9NVA2	Septin-11 OS=Homo sapiens OX=9606 GN=SEPTIN11 PE=1 SV=3	0.000	79.706	28	13	29	6	429	49.4	6.81	75.00	13	cell cycle OR cell proliferation;other biological processes	cytoskeleton;other cell component	other molecular function	Pf00735	55752	ENSG00000138758	SEPTIN11	B7Z7Z6; E9KL32; hsa:55752; Q4W5G1; Q7L4N1; Q96SP1; Q9NVA2; Q9UFY9		22q11.2 copy number variation syndrome	1	4838026.43734779	46.95	630831.866523633	1826124.51398437	2818806.0233631	4399250.37120938	6094428.57583821	5964750.50154845	6020198.25213976	4756720.37280001	696330.938092968	2328514.42866797	3030582.94406387	4920722.25693983	5581585.93447488	5706329.04981564	5779563.35194284	5189762.24002499	High	High	High	High	High
False	High	IsMasterProtein	P46777	60S ribosomal protein L5 OS=Homo sapiens OX=9606 GN=RPL5 PE=1 SV=3	0.000	79.656	43	14	34	14	297	34.3	9.72	82.77	14	cell organization and biogenesis;protein metabolism;RNA metabolism OR transcription;other metabolic processes;other biological processes	cytosol;ER/Golgi;translational apparatus;nucleus;other cell component	enzyme regulator activity;nucleic acid binding activity;other molecular function	Pf14204, Pf17144	6125	ENSG00000122406	RPL5	hsa:6125; P46777; Q32LZ3; Q53HH6; Q9H3F4	Regulation of expression of SLITs and ROBOs; L13a-mediated translational silencing of Ceruloplasmin expression; Formation of a pool of free 40S subunits; GTP hydrolysis and joining of the 60S ribosomal subunit; Major pathway of rRNA processing in the nucleolus and cytosol; Nonsense Mediated Decay (NMD) enhanced by the Exon Junction Complex (EJC); SRP-dependent cotranslational protein targeting to…	VEGFA-VEGFR2 signaling pathway; Cytoplasmic ribosomal proteins	15	21396897.6599733	67.86	2175788.07630529	2460874.27013628	9254029.54648143	15982370.7292533	25695747.9415055	35424860.9403016	38061284.5072339	30719690.4634859	2016481.52986804	2835630.17562774	11081693.3982046	19069642.1499966	24008170.9908464	32172415.815569	36726700.7137364	32430257.6896352	High	High	High	High	High
False	High	IsMasterProtein	Q99459	Cell division cycle 5-like protein OS=Homo sapiens OX=9606 GN=CDC5L PE=1 SV=2	0.000	79.576	33	18	23	18	802	92.2	8.18	71.10	18	cell cycle OR cell proliferation;DNA metabolism;RNA metabolism OR transcription;other metabolic processes;stress response;signal transduction;other biological processes	nucleus;other cell component	nucleic acid binding activity;other molecular function	Pf11831, Pf13921	988	ENSG00000096401	CDC5L	hsa:988; Q76N46; Q99459; Q99974	mRNA Splicing - Major Pathway		1	8858305.24912263	86.36	1267172.84454061	1716924.7508076	3969159.99959624	6914295.95644808	11191600.9565778	21277224.850378	31659188.895155	25651186.2158845	1106556.51305813	2010845.26505156	4723471.13215957	8006724.37862986	9800458.73641793	18456788.2609492	29125702.8081076	27193023.3608751	High	High	High	High	High
False	High	IsMasterProtein	Q92619	Rho GTPase-activating protein 45 OS=Homo sapiens OX=9606 GN=ARHGAP45 PE=1 SV=2	0.000	79.571	16	19	30	19	1136	124.5	6.10	74.41	19	signal transduction;other biological processes	non-structural extracellular;plasma membrane;other membranes;cytosol;other cytoplasmic organelle;other cell component	enzyme regulator activity;other molecular function	Pf00620	23526	ENSG00000180448	ARHGAP45	B4DTS4; F6QP70; hsa:23526; Q6P189; Q7LE26; Q86WS1; Q8HX84; Q92619; Q9GJN9; Q9GJP0; Q9GJP1; Q9MY24	Neutrophil degranulation; RHOA GTPase cycle; CDC42 GTPase cycle; RAC1 GTPase cycle		4	9343503.88555946	72.91	1792892.72792051	2421625.40386316	3884102.56501201	6347621.81237877	15896403.6424931	21723860.7027741	23945448.2536133	17860764.3955721	1923505.0294595	2531495.48460843	4210631.5076683	6774230.9931914	12887228.8156706	18585274.3030832	20362061.6966826	18068045.4204698	High	High	High	High	High
False	High	IsMasterProtein	P16401	Histone H1.5 OS=Homo sapiens OX=9606 GN=H1-5 PE=1 SV=3	0.000	79.560	45	14	34	11	226	22.6	10.92	87.04	14	cell organization and biogenesis;other biological processes	nucleus;other cell component	nucleic acid binding activity;other molecular function	Pf00538	3009	ENSG00000184357	H1-5	hsa:3009; P16401; Q14529; Q3MJ42	Apoptosis induced DNA fragmentation; Formation of Senescence-Associated Heterochromatin Foci (SAHF)		2	61319030.519737	50.67	17631360.6014993	14533982.4308621	42194723.7182728	41009307.47538	97920944.4524304	86208576.5674796	88330535.6596403	66854313.6146434	19430813.8881706	18826929.0757681	62940580.1241521	59739257.1924772	47598686.1041105	69023901.8203078	91335527.8325438	79997600.323485	High	High	High	High	High
False	High	IsMasterProtein	Q5JTV8	Torsin-1A-interacting protein 1 OS=Homo sapiens OX=9606 GN=TOR1AIP1 PE=1 SV=2	0.000	79.356	27	13	19	13	583	66.2	8.18	65.66	13	cell organization and biogenesis;other biological processes	other membranes;nucleus	cytoskeletal activity;other molecular function	Pf05609, Pf20443	26092	ENSG00000143337	TOR1AIP1	A8K630; B0QZ57; hsa:26092; Q5JTV6; Q5JTV8; Q8IZ65; Q9H8Y6; Q9HAJ1; Q9NV52; Q9Y3X5	RHOD GTPase cycle; RHOF GTPase cycle	Influence of laminopathies on Wnt signaling	3	7327013.37810716	59.93	914309.626140569	1287703.6957205	2422007.36898258	5640051.6764464	9294124.00549942	9432638.36462239	9590316.99510315	8190631.0255301	1106625.97108225	1590224.1298002	2871509.32890937	6554455.31310412	8265376.7259706	9225827.4399421	9163420.12705297	8270799.99523593	High	High	High	High	High
False	High	IsMasterProtein	Q14203	Dynactin subunit 1 OS=Homo sapiens OX=9606 GN=DCTN1 PE=1 SV=3	0.000	79.277	15	16	24	15	1278	141.6	5.81	72.87	16	cell cycle OR cell proliferation;cell organization and biogenesis;transport;developmental processes;other biological processes	cytosol;cytoskeleton;nucleus;other cell component	cytoskeletal activity;other molecular function	Pf01302, Pf12455	1639	ENSG00000204843	DCTN1	A8MY36; B4DM45; E9PFS5; E9PGE1; G5E9H4; hsa:1639; O95296; Q14203; Q6IQ37; Q9BRM9; Q9UIU1; Q9UIU2	Signaling by ALK fusions and activated point mutants; MHC class II antigen presentation; HSP90 chaperone cycle for steroid hormone receptors (SHR) in the presence of ligand; COPI-mediated anterograde transport; COPI-independent Golgi-to-ER retrograde traffic; XBP1(S) activates chaperone genes		6	6175843.93528819	85.04	1215671.59307999	1635204.36335712	3050841.57461538	4604915.36942618	8219846.75912925	18585612.7700928	23081235.0934313	17643934.7995099	957884.776836895	1797603.19009684	3622928.52827037	5175448.72781186	7369611.85762953	17542949.0098894	21367413.2666351	19010952.0526383	High	High	High	High	High
False	High	IsMasterProtein	Q9NZ08	Endoplasmic reticulum aminopeptidase 1 OS=Homo sapiens OX=9606 GN=ERAP1 PE=1 SV=3	0.000	79.267	23	19	30	19	941	107.2	6.46	73.23	19	protein metabolism;other metabolic processes;developmental processes;signal transduction;other biological processes	non-structural extracellular;plasma membrane;other membranes;cytosol;ER/Golgi;other cell component	signal transduction activity or receptor binding;other molecular function	Pf01433, Pf11838, Pf17900	51752	ENSG00000164307	ERAP1	hsa:51752; O60278; Q6UWY6; Q8NEL4; Q8TAD0; Q9NZ08; Q9UHF8; Q9UKY2	Antigen Presentation: Folding, assembly and peptide loading of class I MHC		1	14739513.1192106	63.14	3059300.05894593	3575530.22266418	5600635.19463645	9436025.32760103	22463190.6765107	24781383.073233	25992822.8532312	20066423.1481474	3531678.26477349	4486874.56259155	6688207.08289929	11132581.020328	19515083.3930315	23764265.0028409	24009434.8181141	21831827.5953067	High	High	High	High	High
[truncated: 5,662 more rows]
[truncated: 13 more columns]
